# Supplementary material for: New patchoulol- and guaiane-type sesquiterpenoids from Sanguisorba officinalis with anti-melanogenic activity
Source: Nat Prod Bioprospect. 2026 May 12;16(1):63. doi: 10.1007/s13659-026-00616-0 (PMC13161421; doi:10.1007/s13659-026-00616-0)
Supplement: Supplementary file 2 — Additional file 2. It includes the calculated NMR data of compound 11. [file 13659_2026_616_MOESM2_ESM.zip › New folder/11R-opt_freq-conf-18.log]

 Entering Gaussian System, Link 0=/gpfs/home/zhengshan/software/Gaussian/g09/g09
 Input=DY-202A-11R_18.gjf
 Output=DY-202A-11R_18.log
 Initial command:
 /gpfs/home/zhengshan/software/Gaussian/g09/l1.exe "/gpfs/home/zhengshan/software/Gaussian/g09/scratch/zhengshan/%J/Gau-28772.inp" -scrdir="/gpfs/home/zhengshan/software/Gaussian/g09/scratch/zhengshan/%J/"
 Entering Link 1 = /gpfs/home/zhengshan/software/Gaussian/g09/l1.exe PID=     28773.
  
 Copyright (c) 1988,1990,1992,1993,1995,1998,2003,2009,2013,
            Gaussian, Inc.  All Rights Reserved.
  
 This is part of the Gaussian(R) 09 program.  It is based on
 the Gaussian(R) 03 system (copyright 2003, Gaussian, Inc.),
 the Gaussian(R) 98 system (copyright 1998, Gaussian, Inc.),
 the Gaussian(R) 94 system (copyright 1995, Gaussian, Inc.),
 the Gaussian 92(TM) system (copyright 1992, Gaussian, Inc.),
 the Gaussian 90(TM) system (copyright 1990, Gaussian, Inc.),
 the Gaussian 88(TM) system (copyright 1988, Gaussian, Inc.),
 the Gaussian 86(TM) system (copyright 1986, Carnegie Mellon
 University), and the Gaussian 82(TM) system (copyright 1983,
 Carnegie Mellon University). Gaussian is a federally registered
 trademark of Gaussian, Inc.
  
 This software contains proprietary and confidential information,
 including trade secrets, belonging to Gaussian, Inc.
  
 This software is provided under written license and may be
 used, copied, transmitted, or stored only in accord with that
 written license.
  
 The following legend is applicable only to US Government
 contracts under FAR:
  
                    RESTRICTED RIGHTS LEGEND
  
 Use, reproduction and disclosure by the US Government is
 subject to restrictions as set forth in subparagraphs (a)
 and (c) of the Commercial Computer Software - Restricted
 Rights clause in FAR 52.227-19.
  
 Gaussian, Inc.
 340 Quinnipiac St., Bldg. 40, Wallingford CT 06492
  
  
 ---------------------------------------------------------------
 Warning -- This program may not be used in any manner that
 competes with the business of Gaussian, Inc. or will provide
 assistance to any competitor of Gaussian, Inc.  The licensee
 of this program is prohibited from giving any competitor of
 Gaussian, Inc. access to this program.  By using this program,
 the user acknowledges that Gaussian, Inc. is engaged in the
 business of creating and licensing software in the field of
 computational chemistry and represents and warrants to the
 licensee that it is not a competitor of Gaussian, Inc. and that
 it will not use this program in any manner prohibited above.
 ---------------------------------------------------------------
  

 Cite this work as:
 Gaussian 09, Revision D.01,
 M. J. Frisch, G. W. Trucks, H. B. Schlegel, G. E. Scuseria, 
 M. A. Robb, J. R. Cheeseman, G. Scalmani, V. Barone, B. Mennucci, 
 G. A. Petersson, H. Nakatsuji, M. Caricato, X. Li, H. P. Hratchian, 
 A. F. Izmaylov, J. Bloino, G. Zheng, J. L. Sonnenberg, M. Hada, 
 M. Ehara, K. Toyota, R. Fukuda, J. Hasegawa, M. Ishida, T. Nakajima, 
 Y. Honda, O. Kitao, H. Nakai, T. Vreven, J. A. Montgomery, Jr., 
 J. E. Peralta, F. Ogliaro, M. Bearpark, J. J. Heyd, E. Brothers, 
 K. N. Kudin, V. N. Staroverov, T. Keith, R. Kobayashi, J. Normand, 
 K. Raghavachari, A. Rendell, J. C. Burant, S. S. Iyengar, J. Tomasi, 
 M. Cossi, N. Rega, J. M. Millam, M. Klene, J. E. Knox, J. B. Cross, 
 V. Bakken, C. Adamo, J. Jaramillo, R. Gomperts, R. E. Stratmann, 
 O. Yazyev, A. J. Austin, R. Cammi, C. Pomelli, J. W. Ochterski, 
 R. L. Martin, K. Morokuma, V. G. Zakrzewski, G. A. Voth, 
 P. Salvador, J. J. Dannenberg, S. Dapprich, A. D. Daniels, 
 O. Farkas, J. B. Foresman, J. V. Ortiz, J. Cioslowski, 
 and D. J. Fox, Gaussian, Inc., Wallingford CT, 2013.
 
 ******************************************
 Gaussian 09:  ES64L-G09RevD.01 24-Apr-2013
                10-Mar-2024 
 ******************************************
 %nprocshared=4
 Will use up to    4 processors via shared memory.
 %mem=12GB
 %chk=DY-202A-11R_18.chk
 ----------------------------------------------------------
 # opt freq b3lyp/6-31g(d) scrf=(smd,solvent=methanol,read)
 ----------------------------------------------------------
 1/14=-1,18=20,19=15,26=3,38=1,40=2/1,3;
 2/9=110,12=2,17=6,18=5,40=1/2;
 3/5=1,6=6,7=1,11=2,16=1,25=1,30=1,70=32203,71=1,72=3,74=-5/1,2,3;
 4//1;
 5/5=2,38=5,53=3/2;
 6/7=2,8=2,9=2,10=2,28=1/1;
 7//1,2,3,16;
 1/14=-1,18=20,19=15,26=3/3(2);
 2/9=110/2;
 99//99;
 2/9=110/2;
 3/5=1,6=6,7=1,11=2,16=1,25=1,30=1,70=32205,71=1,72=3,74=-5/1,2,3;
 4/5=5,16=3,69=1/1;
 5/5=2,38=5,53=3/2;
 7//1,2,3,16;
 1/14=-1,18=20,19=15,26=3/3(-5);
 2/9=110/2;
 6/7=2,8=2,9=2,10=2,19=2,28=1/1;
 99/9=1/99;
 --------
 opt+freq
 --------
 Symbolic Z-matrix:
 Charge =  0 Multiplicity = 1
 C                     1.7784    0.6437    0.0412 
 C                     1.0925   -0.4694    0.3425 
 C                    -0.3467   -0.542     0.7832 
 C                    -1.2711    0.4942    0.107 
 C                    -1.1196    1.9147    0.7059 
 C                     0.2831    2.3591    1.1304 
 C                     1.4313    2.0936    0.144 
 C                     3.122     0.1912   -0.3711 
 C                     3.2525   -1.2997   -0.3505 
 C                     1.8808   -1.7444    0.1601 
 O                     4.0254    0.9561   -0.6779 
 C                     1.182     2.7223   -1.2283 
 C                     1.9899   -2.5656    1.4439 
 O                     1.2182   -2.5161   -0.8365 
 C                    -2.768     0.0315    0.0644 
 O                    -3.5807    1.0942   -0.4811 
 C                    -3.3404   -0.3277    1.444 
 C                    -2.9548   -1.1591   -0.9114 
 O                    -4.3489   -1.413    -1.107 
 H                    -0.3946   -0.451     1.8754 
 H                    -0.7118   -1.5473    0.5531 
 H                    -0.9634    0.5807   -0.9448 
 H                    -1.7617    2.0208    1.5876 
 H                    -1.5015    2.6394   -0.0251 
 H                     0.5243    1.8946    2.0965 
 H                     0.2417    3.4377    1.3344 
 H                     2.3064    2.6022    0.5731 
 H                     3.4683   -1.6627   -1.3599 
 H                     4.0646   -1.568     0.3325 
 H                     0.9328    3.7841   -1.1262 
 H                     0.3648    2.2352   -1.7683 
 H                     2.0757    2.6545   -1.8585 
 H                     1.0079   -2.9251    1.7716 
 H                     2.603    -3.4591    1.2784 
 H                     2.4363   -1.9879    2.2604 
 H                     1.7345   -3.3277   -0.9821 
 H                    -3.6797    1.7801    0.202 
 H                    -2.8426   -1.2001    1.8781 
 H                    -3.2505    0.5052    2.148 
 H                    -4.4128   -0.5454    1.379 
 H                    -2.5354   -0.9257   -1.8958 
 H                    -2.4957   -2.0808   -0.5453 
 H                    -4.7335   -0.5267   -1.2635 
 

 GradGradGradGradGradGradGradGradGradGradGradGradGradGradGradGradGradGrad
 Berny optimization.
 Initialization pass.
                           ----------------------------
                           !    Initial Parameters    !
                           ! (Angstroms and Degrees)  !
 --------------------------                            --------------------------
 ! Name  Definition              Value          Derivative Info.                !
 --------------------------------------------------------------------------------
 ! R1    R(1,2)                  1.3417         estimate D2E/DX2                !
 ! R2    R(1,7)                  1.4944         estimate D2E/DX2                !
 ! R3    R(1,8)                  1.4765         estimate D2E/DX2                !
 ! R4    R(2,3)                  1.5069         estimate D2E/DX2                !
 ! R5    R(2,10)                 1.5101         estimate D2E/DX2                !
 ! R6    R(3,4)                  1.5445         estimate D2E/DX2                !
 ! R7    R(3,20)                 1.097          estimate D2E/DX2                !
 ! R8    R(3,21)                 1.094          estimate D2E/DX2                !
 ! R9    R(4,5)                  1.549          estimate D2E/DX2                !
 ! R10   R(4,15)                 1.5674         estimate D2E/DX2                !
 ! R11   R(4,22)                 1.0993         estimate D2E/DX2                !
 ! R12   R(5,6)                  1.5314         estimate D2E/DX2                !
 ! R13   R(5,23)                 1.0959         estimate D2E/DX2                !
 ! R14   R(5,24)                 1.0979         estimate D2E/DX2                !
 ! R15   R(6,7)                  1.5368         estimate D2E/DX2                !
 ! R16   R(6,25)                 1.0988         estimate D2E/DX2                !
 ! R17   R(6,26)                 1.0985         estimate D2E/DX2                !
 ! R18   R(7,12)                 1.5299         estimate D2E/DX2                !
 ! R19   R(7,27)                 1.0994         estimate D2E/DX2                !
 ! R20   R(8,9)                  1.4967         estimate D2E/DX2                !
 ! R21   R(8,11)                 1.2228         estimate D2E/DX2                !
 ! R22   R(9,10)                 1.5297         estimate D2E/DX2                !
 ! R23   R(9,28)                 1.0942         estimate D2E/DX2                !
 ! R24   R(9,29)                 1.0945         estimate D2E/DX2                !
 ! R25   R(10,13)                1.5279         estimate D2E/DX2                !
 ! R26   R(10,14)                1.424          estimate D2E/DX2                !
 ! R27   R(12,30)                1.0954         estimate D2E/DX2                !
 ! R28   R(12,31)                1.0939         estimate D2E/DX2                !
 ! R29   R(12,32)                1.0956         estimate D2E/DX2                !
 ! R30   R(13,33)                1.0959         estimate D2E/DX2                !
 ! R31   R(13,34)                1.0962         estimate D2E/DX2                !
 ! R32   R(13,35)                1.0953         estimate D2E/DX2                !
 ! R33   R(14,36)                0.9729         estimate D2E/DX2                !
 ! R34   R(15,16)                1.4448         estimate D2E/DX2                !
 ! R35   R(15,17)                1.5362         estimate D2E/DX2                !
 ! R36   R(15,18)                1.5507         estimate D2E/DX2                !
 ! R37   R(16,37)                0.9731         estimate D2E/DX2                !
 ! R38   R(17,38)                1.0942         estimate D2E/DX2                !
 ! R39   R(17,39)                1.0943         estimate D2E/DX2                !
 ! R40   R(17,40)                1.0962         estimate D2E/DX2                !
 ! R41   R(18,19)                1.4305         estimate D2E/DX2                !
 ! R42   R(18,41)                1.0952         estimate D2E/DX2                !
 ! R43   R(18,42)                1.0929         estimate D2E/DX2                !
 ! R44   R(19,43)                0.9787         estimate D2E/DX2                !
 ! A1    A(2,1,7)              132.1219         estimate D2E/DX2                !
 ! A2    A(2,1,8)              105.8819         estimate D2E/DX2                !
 ! A3    A(7,1,8)              121.8646         estimate D2E/DX2                !
 ! A4    A(1,2,3)              126.4327         estimate D2E/DX2                !
 ! A5    A(1,2,10)             113.9833         estimate D2E/DX2                !
 ! A6    A(3,2,10)             119.5524         estimate D2E/DX2                !
 ! A7    A(2,3,4)              114.2838         estimate D2E/DX2                !
 ! A8    A(2,3,20)             109.2002         estimate D2E/DX2                !
 ! A9    A(2,3,21)             107.5471         estimate D2E/DX2                !
 ! A10   A(4,3,20)             110.7383         estimate D2E/DX2                !
 ! A11   A(4,3,21)             108.9457         estimate D2E/DX2                !
 ! A12   A(20,3,21)            105.7269         estimate D2E/DX2                !
 ! A13   A(3,4,5)              112.7945         estimate D2E/DX2                !
 ! A14   A(3,4,15)             112.6717         estimate D2E/DX2                !
 ! A15   A(3,4,22)             107.7077         estimate D2E/DX2                !
 ! A16   A(5,4,15)             112.0016         estimate D2E/DX2                !
 ! A17   A(5,4,22)             105.6877         estimate D2E/DX2                !
 ! A18   A(15,4,22)            105.3401         estimate D2E/DX2                !
 ! A19   A(4,5,6)              117.5722         estimate D2E/DX2                !
 ! A20   A(4,5,23)             110.0322         estimate D2E/DX2                !
 ! A21   A(4,5,24)             108.2923         estimate D2E/DX2                !
 ! A22   A(6,5,23)             106.5923         estimate D2E/DX2                !
 ! A23   A(6,5,24)             108.1568         estimate D2E/DX2                !
 ! A24   A(23,5,24)            105.5435         estimate D2E/DX2                !
 ! A25   A(5,6,7)              117.1472         estimate D2E/DX2                !
 ! A26   A(5,6,25)             108.7909         estimate D2E/DX2                !
 ! A27   A(5,6,26)             107.571          estimate D2E/DX2                !
 ! A28   A(7,6,25)             109.1052         estimate D2E/DX2                !
 ! A29   A(7,6,26)             108.4804         estimate D2E/DX2                !
 ! A30   A(25,6,26)            105.0746         estimate D2E/DX2                !
 ! A31   A(1,7,6)              112.6622         estimate D2E/DX2                !
 ! A32   A(1,7,12)             112.0147         estimate D2E/DX2                !
 ! A33   A(1,7,27)             106.9069         estimate D2E/DX2                !
 ! A34   A(6,7,12)             112.5185         estimate D2E/DX2                !
 ! A35   A(6,7,27)             105.3236         estimate D2E/DX2                !
 ! A36   A(12,7,27)            106.8402         estimate D2E/DX2                !
 ! A37   A(1,8,9)              112.3816         estimate D2E/DX2                !
 ! A38   A(1,8,11)             123.4111         estimate D2E/DX2                !
 ! A39   A(9,8,11)             124.2019         estimate D2E/DX2                !
 ! A40   A(8,9,10)             102.4733         estimate D2E/DX2                !
 ! A41   A(8,9,28)             109.5701         estimate D2E/DX2                !
 ! A42   A(8,9,29)             108.509          estimate D2E/DX2                !
 ! A43   A(10,9,28)            112.8509         estimate D2E/DX2                !
 ! A44   A(10,9,29)            112.6918         estimate D2E/DX2                !
 ! A45   A(28,9,29)            110.3655         estimate D2E/DX2                !
 ! A46   A(2,10,9)             105.2463         estimate D2E/DX2                !
 ! A47   A(2,10,13)            112.9291         estimate D2E/DX2                !
 ! A48   A(2,10,14)            107.4092         estimate D2E/DX2                !
 ! A49   A(9,10,13)            111.8812         estimate D2E/DX2                !
 ! A50   A(9,10,14)            109.9489         estimate D2E/DX2                !
 ! A51   A(13,10,14)           109.2695         estimate D2E/DX2                !
 ! A52   A(7,12,30)            110.597          estimate D2E/DX2                !
 ! A53   A(7,12,31)            112.4284         estimate D2E/DX2                !
 ! A54   A(7,12,32)            110.9519         estimate D2E/DX2                !
 ! A55   A(30,12,31)           107.9192         estimate D2E/DX2                !
 ! A56   A(30,12,32)           107.4068         estimate D2E/DX2                !
 ! A57   A(31,12,32)           107.3288         estimate D2E/DX2                !
 ! A58   A(10,13,33)           111.3209         estimate D2E/DX2                !
 ! A59   A(10,13,34)           110.5592         estimate D2E/DX2                !
 ! A60   A(10,13,35)           111.8383         estimate D2E/DX2                !
 ! A61   A(33,13,34)           106.1969         estimate D2E/DX2                !
 ! A62   A(33,13,35)           108.38           estimate D2E/DX2                !
 ! A63   A(34,13,35)           108.3313         estimate D2E/DX2                !
 ! A64   A(10,14,36)           108.053          estimate D2E/DX2                !
 ! A65   A(4,15,16)            109.2896         estimate D2E/DX2                !
 ! A66   A(4,15,17)            113.6076         estimate D2E/DX2                !
 ! A67   A(4,15,18)            111.0272         estimate D2E/DX2                !
 ! A68   A(16,15,17)           107.5458         estimate D2E/DX2                !
 ! A69   A(16,15,18)           105.034          estimate D2E/DX2                !
 ! A70   A(17,15,18)           109.92           estimate D2E/DX2                !
 ! A71   A(15,16,37)           108.0982         estimate D2E/DX2                !
 ! A72   A(15,17,38)           111.9121         estimate D2E/DX2                !
 ! A73   A(15,17,39)           111.665          estimate D2E/DX2                !
 ! A74   A(15,17,40)           110.9589         estimate D2E/DX2                !
 ! A75   A(38,17,39)           108.315          estimate D2E/DX2                !
 ! A76   A(38,17,40)           108.074          estimate D2E/DX2                !
 ! A77   A(39,17,40)           105.6452         estimate D2E/DX2                !
 ! A78   A(15,18,19)           109.8601         estimate D2E/DX2                !
 ! A79   A(15,18,41)           110.8462         estimate D2E/DX2                !
 ! A80   A(15,18,42)           112.7144         estimate D2E/DX2                !
 ! A81   A(19,18,41)           106.7463         estimate D2E/DX2                !
 ! A82   A(19,18,42)           107.7896         estimate D2E/DX2                !
 ! A83   A(41,18,42)           108.6613         estimate D2E/DX2                !
 ! A84   A(18,19,43)           104.1285         estimate D2E/DX2                !
 ! D1    D(7,1,2,3)              5.9638         estimate D2E/DX2                !
 ! D2    D(7,1,2,10)          -176.1082         estimate D2E/DX2                !
 ! D3    D(8,1,2,3)           -178.2711         estimate D2E/DX2                !
 ! D4    D(8,1,2,10)            -0.343          estimate D2E/DX2                !
 ! D5    D(2,1,7,6)             20.4854         estimate D2E/DX2                !
 ! D6    D(2,1,7,12)          -107.5745         estimate D2E/DX2                !
 ! D7    D(2,1,7,27)           135.7139         estimate D2E/DX2                !
 ! D8    D(8,1,7,6)           -154.7174         estimate D2E/DX2                !
 ! D9    D(8,1,7,12)            77.2227         estimate D2E/DX2                !
 ! D10   D(8,1,7,27)           -39.4889         estimate D2E/DX2                !
 ! D11   D(2,1,8,9)              1.4569         estimate D2E/DX2                !
 ! D12   D(2,1,8,11)          -177.7297         estimate D2E/DX2                !
 ! D13   D(7,1,8,9)            177.7593         estimate D2E/DX2                !
 ! D14   D(7,1,8,11)            -1.4273         estimate D2E/DX2                !
 ! D15   D(1,2,3,4)             36.0186         estimate D2E/DX2                !
 ! D16   D(1,2,3,20)           -88.6251         estimate D2E/DX2                !
 ! D17   D(1,2,3,21)           157.0985         estimate D2E/DX2                !
 ! D18   D(10,2,3,4)          -141.8052         estimate D2E/DX2                !
 ! D19   D(10,2,3,20)           93.5512         estimate D2E/DX2                !
 ! D20   D(10,2,3,21)          -20.7253         estimate D2E/DX2                !
 ! D21   D(1,2,10,9)            -0.8206         estimate D2E/DX2                !
 ! D22   D(1,2,10,13)          121.504          estimate D2E/DX2                !
 ! D23   D(1,2,10,14)         -117.9543         estimate D2E/DX2                !
 ! D24   D(3,2,10,9)           177.2632         estimate D2E/DX2                !
 ! D25   D(3,2,10,13)          -60.4122         estimate D2E/DX2                !
 ! D26   D(3,2,10,14)           60.1295         estimate D2E/DX2                !
 ! D27   D(2,3,4,5)            -77.3624         estimate D2E/DX2                !
 ! D28   D(2,3,4,15)           154.6166         estimate D2E/DX2                !
 ! D29   D(2,3,4,22)            38.8735         estimate D2E/DX2                !
 ! D30   D(20,3,4,5)            46.4598         estimate D2E/DX2                !
 ! D31   D(20,3,4,15)          -81.5611         estimate D2E/DX2                !
 ! D32   D(20,3,4,22)          162.6958         estimate D2E/DX2                !
 ! D33   D(21,3,4,5)           162.3345         estimate D2E/DX2                !
 ! D34   D(21,3,4,15)           34.3135         estimate D2E/DX2                !
 ! D35   D(21,3,4,22)          -81.4296         estimate D2E/DX2                !
 ! D36   D(3,4,5,6)             36.818          estimate D2E/DX2                !
 ! D37   D(3,4,5,23)           -85.4093         estimate D2E/DX2                !
 ! D38   D(3,4,5,24)           159.6971         estimate D2E/DX2                !
 ! D39   D(15,4,5,6)           165.1889         estimate D2E/DX2                !
 ! D40   D(15,4,5,23)           42.9616         estimate D2E/DX2                !
 ! D41   D(15,4,5,24)          -71.932          estimate D2E/DX2                !
 ! D42   D(22,4,5,6)           -80.6157         estimate D2E/DX2                !
 ! D43   D(22,4,5,23)          157.157          estimate D2E/DX2                !
 ! D44   D(22,4,5,24)           42.2634         estimate D2E/DX2                !
 ! D45   D(3,4,15,16)          175.3955         estimate D2E/DX2                !
 ! D46   D(3,4,15,17)           55.294          estimate D2E/DX2                !
 ! D47   D(3,4,15,18)          -69.2026         estimate D2E/DX2                !
 ! D48   D(5,4,15,16)           46.9597         estimate D2E/DX2                !
 ! D49   D(5,4,15,17)          -73.1418         estimate D2E/DX2                !
 ! D50   D(5,4,15,18)          162.3617         estimate D2E/DX2                !
 ! D51   D(22,4,15,16)         -67.4494         estimate D2E/DX2                !
 ! D52   D(22,4,15,17)         172.4491         estimate D2E/DX2                !
 ! D53   D(22,4,15,18)          47.9526         estimate D2E/DX2                !
 ! D54   D(4,5,6,7)             46.3247         estimate D2E/DX2                !
 ! D55   D(4,5,6,25)           -77.939          estimate D2E/DX2                !
 ! D56   D(4,5,6,26)           168.7385         estimate D2E/DX2                !
 ! D57   D(23,5,6,7)           170.2987         estimate D2E/DX2                !
 ! D58   D(23,5,6,25)           46.035          estimate D2E/DX2                !
 ! D59   D(23,5,6,26)          -67.2875         estimate D2E/DX2                !
 ! D60   D(24,5,6,7)           -76.6233         estimate D2E/DX2                !
 ! D61   D(24,5,6,25)          159.113          estimate D2E/DX2                !
 ! D62   D(24,5,6,26)           45.7904         estimate D2E/DX2                !
 ! D63   D(5,6,7,1)            -71.2701         estimate D2E/DX2                !
 ! D64   D(5,6,7,12)            56.5251         estimate D2E/DX2                !
 ! D65   D(5,6,7,27)           172.551          estimate D2E/DX2                !
 ! D66   D(25,6,7,1)            52.8347         estimate D2E/DX2                !
 ! D67   D(25,6,7,12)         -179.3701         estimate D2E/DX2                !
 ! D68   D(25,6,7,27)          -63.3442         estimate D2E/DX2                !
 ! D69   D(26,6,7,1)           166.7865         estimate D2E/DX2                !
 ! D70   D(26,6,7,12)          -65.4183         estimate D2E/DX2                !
 ! D71   D(26,6,7,27)           50.6076         estimate D2E/DX2                !
 ! D72   D(1,7,12,30)         -179.831          estimate D2E/DX2                !
 ! D73   D(1,7,12,31)           59.4585         estimate D2E/DX2                !
 ! D74   D(1,7,12,32)          -60.7458         estimate D2E/DX2                !
 ! D75   D(6,7,12,30)           52.0329         estimate D2E/DX2                !
 ! D76   D(6,7,12,31)          -68.6776         estimate D2E/DX2                !
 ! D77   D(6,7,12,32)          171.118          estimate D2E/DX2                !
 ! D78   D(27,7,12,30)         -63.0792         estimate D2E/DX2                !
 ! D79   D(27,7,12,31)         176.2103         estimate D2E/DX2                !
 ! D80   D(27,7,12,32)          56.006          estimate D2E/DX2                !
 ! D81   D(1,8,9,10)            -1.8863         estimate D2E/DX2                !
 ! D82   D(1,8,9,28)           118.1628         estimate D2E/DX2                !
 ! D83   D(1,8,9,29)          -121.2732         estimate D2E/DX2                !
 ! D84   D(11,8,9,10)          177.2928         estimate D2E/DX2                !
 ! D85   D(11,8,9,28)          -62.6581         estimate D2E/DX2                !
 ! D86   D(11,8,9,29)           57.9059         estimate D2E/DX2                !
 ! D87   D(8,9,10,2)             1.5532         estimate D2E/DX2                !
 ! D88   D(8,9,10,13)         -121.4454         estimate D2E/DX2                !
 ! D89   D(8,9,10,14)          116.9468         estimate D2E/DX2                !
 ! D90   D(28,9,10,2)         -116.1888         estimate D2E/DX2                !
 ! D91   D(28,9,10,13)         120.8127         estimate D2E/DX2                !
 ! D92   D(28,9,10,14)          -0.7952         estimate D2E/DX2                !
 ! D93   D(29,9,10,2)          117.9702         estimate D2E/DX2                !
 ! D94   D(29,9,10,13)          -5.0284         estimate D2E/DX2                !
 ! D95   D(29,9,10,14)        -126.6363         estimate D2E/DX2                !
 ! D96   D(2,10,13,33)          64.5581         estimate D2E/DX2                !
 ! D97   D(2,10,13,34)        -177.6547         estimate D2E/DX2                !
 ! D98   D(2,10,13,35)         -56.8456         estimate D2E/DX2                !
 ! D99   D(9,10,13,33)        -176.914          estimate D2E/DX2                !
 ! D100  D(9,10,13,34)         -59.1268         estimate D2E/DX2                !
 ! D101  D(9,10,13,35)          61.6822         estimate D2E/DX2                !
 ! D102  D(14,10,13,33)        -54.9158         estimate D2E/DX2                !
 ! D103  D(14,10,13,34)         62.8714         estimate D2E/DX2                !
 ! D104  D(14,10,13,35)       -176.3196         estimate D2E/DX2                !
 ! D105  D(2,10,14,36)         178.2109         estimate D2E/DX2                !
 ! D106  D(9,10,14,36)          64.1948         estimate D2E/DX2                !
 ! D107  D(13,10,14,36)        -58.9592         estimate D2E/DX2                !
 ! D108  D(4,15,16,37)         -74.9724         estimate D2E/DX2                !
 ! D109  D(17,15,16,37)         48.7833         estimate D2E/DX2                !
 ! D110  D(18,15,16,37)        165.8428         estimate D2E/DX2                !
 ! D111  D(4,15,17,38)         -64.9942         estimate D2E/DX2                !
 ! D112  D(4,15,17,39)          56.623          estimate D2E/DX2                !
 ! D113  D(4,15,17,40)         174.1972         estimate D2E/DX2                !
 ! D114  D(16,15,17,38)        173.922          estimate D2E/DX2                !
 ! D115  D(16,15,17,39)        -64.4607         estimate D2E/DX2                !
 ! D116  D(16,15,17,40)         53.1135         estimate D2E/DX2                !
 ! D117  D(18,15,17,38)         60.0973         estimate D2E/DX2                !
 ! D118  D(18,15,17,39)       -178.2855         estimate D2E/DX2                !
 ! D119  D(18,15,17,40)        -60.7113         estimate D2E/DX2                !
 ! D120  D(4,15,18,19)        -170.1606         estimate D2E/DX2                !
 ! D121  D(4,15,18,41)         -52.4272         estimate D2E/DX2                !
 ! D122  D(4,15,18,42)          69.617          estimate D2E/DX2                !
 ! D123  D(16,15,18,19)        -52.1458         estimate D2E/DX2                !
 ! D124  D(16,15,18,41)         65.5876         estimate D2E/DX2                !
 ! D125  D(16,15,18,42)       -172.3682         estimate D2E/DX2                !
 ! D126  D(17,15,18,19)         63.2804         estimate D2E/DX2                !
 ! D127  D(17,15,18,41)       -178.9862         estimate D2E/DX2                !
 ! D128  D(17,15,18,42)        -56.942          estimate D2E/DX2                !
 ! D129  D(15,18,19,43)         46.2907         estimate D2E/DX2                !
 ! D130  D(41,18,19,43)        -73.9615         estimate D2E/DX2                !
 ! D131  D(42,18,19,43)        169.457          estimate D2E/DX2                !
 --------------------------------------------------------------------------------
 Trust Radius=3.00D-01 FncErr=1.00D-07 GrdErr=1.00D-06
 Number of steps in this run=    258 maximum allowed number of steps=    258.
 GradGradGradGradGradGradGradGradGradGradGradGradGradGradGradGradGradGrad

                          Input orientation:                          
 ---------------------------------------------------------------------
 Center     Atomic      Atomic             Coordinates (Angstroms)
 Number     Number       Type             X           Y           Z
 ---------------------------------------------------------------------
      1          6           0        1.778400    0.643700    0.041200
      2          6           0        1.092500   -0.469400    0.342500
      3          6           0       -0.346700   -0.542000    0.783200
      4          6           0       -1.271100    0.494200    0.107000
      5          6           0       -1.119600    1.914700    0.705900
      6          6           0        0.283100    2.359100    1.130400
      7          6           0        1.431300    2.093600    0.144000
      8          6           0        3.122000    0.191200   -0.371100
      9          6           0        3.252500   -1.299700   -0.350500
     10          6           0        1.880800   -1.744400    0.160100
     11          8           0        4.025400    0.956100   -0.677900
     12          6           0        1.182000    2.722300   -1.228300
     13          6           0        1.989900   -2.565600    1.443900
     14          8           0        1.218200   -2.516100   -0.836500
     15          6           0       -2.768000    0.031500    0.064400
     16          8           0       -3.580700    1.094200   -0.481100
     17          6           0       -3.340400   -0.327700    1.444000
     18          6           0       -2.954800   -1.159100   -0.911400
     19          8           0       -4.348900   -1.413000   -1.107000
     20          1           0       -0.394600   -0.451000    1.875400
     21          1           0       -0.711800   -1.547300    0.553100
     22          1           0       -0.963400    0.580700   -0.944800
     23          1           0       -1.761700    2.020800    1.587600
     24          1           0       -1.501500    2.639400   -0.025100
     25          1           0        0.524300    1.894600    2.096500
     26          1           0        0.241700    3.437700    1.334400
     27          1           0        2.306400    2.602200    0.573100
     28          1           0        3.468300   -1.662700   -1.359900
     29          1           0        4.064600   -1.568000    0.332500
     30          1           0        0.932800    3.784100   -1.126200
     31          1           0        0.364800    2.235200   -1.768300
     32          1           0        2.075700    2.654500   -1.858500
     33          1           0        1.007900   -2.925100    1.771600
     34          1           0        2.603000   -3.459100    1.278400
     35          1           0        2.436300   -1.987900    2.260400
     36          1           0        1.734500   -3.327700   -0.982100
     37          1           0       -3.679700    1.780100    0.202000
     38          1           0       -2.842600   -1.200100    1.878100
     39          1           0       -3.250500    0.505200    2.148000
     40          1           0       -4.412800   -0.545400    1.379000
     41          1           0       -2.535400   -0.925700   -1.895800
     42          1           0       -2.495700   -2.080800   -0.545300
     43          1           0       -4.733500   -0.526700   -1.263500
 ---------------------------------------------------------------------
                    Distance matrix (angstroms):
                    1          2          3          4          5
     1  C    0.000000
     2  C    1.341727   0.000000
     3  C    2.544111   1.506912   0.000000
     4  C    3.053871   2.563316   1.544497   0.000000
     5  C    3.233523   3.272519   2.576572   1.549017   0.000000
     6  C    2.522871   3.045706   2.988909   2.634528   1.531424
     7  C    1.494408   2.592905   3.242877   3.140448   2.618173
     8  C    1.476485   2.250442   3.728521   4.429415   4.703355
     9  C    2.470466   2.415626   3.848847   4.887775   5.528436
    10  C    2.393250   1.510070   2.606871   3.866345   4.763330
    11  O    2.379855   3.416895   4.847100   5.374228   5.413395
    12  C    2.507569   3.558423   4.127797   3.572836   3.112991
    13  C    3.508833   2.532284   3.160883   4.667312   5.503337
    14  O    3.326938   2.365338   2.994897   4.018546   5.241784
    15  C    4.587492   3.902781   2.590033   1.567359   2.583638
    16  O    5.403305   4.996195   3.838536   2.457664   2.852929
    17  C    5.395700   4.569900   3.073243   2.597131   3.241158
    18  C    5.153709   4.292853   3.170910   2.570094   3.928341
    19  O    6.564464   5.709664   4.510998   3.818908   4.978812
    20  H    3.047062   2.135787   1.097031   2.188354   2.736767
    21  H    3.356132   2.112278   1.094017   2.163225   3.489283
    22  H    2.914384   2.643213   2.150990   1.099293   2.128090
    23  H    4.101227   3.987208   3.035989   2.182515   1.095876
    24  H    3.839916   4.065538   3.479686   2.161578   1.097907
    25  H    2.713259   2.997977   2.901796   3.023688   2.153272
    26  H    3.440966   4.119849   4.060548   3.529769   2.137213
    27  H    2.097004   3.310809   4.119354   4.178447   3.496823
    28  H    3.184074   3.156985   4.516976   5.409799   6.173666
    29  H    3.194242   3.168659   4.551415   5.724789   6.256561
    30  H    3.455427   4.502760   4.898782   4.147457   3.326198
    31  H    2.793820   3.507119   3.837867   3.037104   2.903072
    32  H    2.782187   3.945863   4.802522   4.441977   4.163339
    33  H    4.040333   2.842525   2.913939   4.433548   5.393110
    34  H    4.363897   3.477905   4.177969   5.657686   6.562258
    35  H    3.504711   2.791054   3.466675   4.954066   5.503743
    36  H    4.101352   3.215060   3.899718   4.982639   6.203063
    37  H    5.577465   5.277678   4.103514   2.732017   2.612689
    38  H    5.303531   4.286841   2.803822   2.911539   3.747634
    39  H    5.454138   4.803262   3.375109   2.843207   2.933782
    40  H    6.444736   5.602538   4.109520   3.545283   4.165372
    41  H    4.982354   4.287173   3.480614   2.761481   4.103804
    42  H    5.102432   4.032366   2.958212   2.925024   4.407173
    43  H    6.743658   6.043575   4.840788   3.861181   4.785315
                    6          7          8          9         10
     6  C    0.000000
     7  C    1.536827   0.000000
     8  C    3.874745   2.596713   0.000000
     9  C    4.939354   3.882755   1.496742   0.000000
    10  C    4.509195   3.864266   2.359936   1.529716   0.000000
    11  O    4.386703   2.949370   1.222837   2.406906   3.548838
    12  C    2.550177   1.529909   3.302251   4.608035   4.729417
    13  C    5.221505   4.869283   3.489387   2.533088   1.527879
    14  O    5.339540   4.717640   3.342234   2.419546   1.423998
    15  C    3.982874   4.678965   5.908237   6.179859   4.977381
    16  O    4.373312   5.148757   6.764148   7.241577   6.188438
    17  C    4.521835   5.506525   6.732493   6.901547   5.560249
    18  C    5.199103   5.561636   6.248418   6.234176   4.987356
    19  O    6.378881   6.875460   7.676546   7.639791   6.365888
    20  H    2.985124   3.578637   4.222044   4.356175   3.129310
    21  H    4.072231   4.244572   4.309820   4.073509   2.629614
    22  H    3.003818   3.034624   4.143831   4.654343   3.836192
    23  H    2.122425   3.504929   5.570859   6.318556   5.429760
    24  H    2.144422   2.987944   5.243105   6.182468   5.540032
    25  H    1.098766   2.162061   3.967199   4.861526   4.339592
    26  H    1.098503   2.153789   4.663113   5.860611   5.560557
    27  H    2.112682   1.099364   2.714708   4.119826   4.386871
    28  H    5.702804   4.529997   2.129459   1.094179   2.199371
    29  H    5.509855   4.514102   2.116207   1.094523   2.197685
    30  H    2.746812   2.172487   4.274541   5.641608   5.754788
    31  H    2.902497   2.194166   3.705706   4.779591   4.674847
    32  H    3.497742   2.177123   3.061854   4.392564   4.843868
    33  H    5.372080   5.292986   4.332656   3.490482   2.180124
    34  H    6.265404   5.787246   4.039171   2.781757   2.170798
    35  H    4.980922   4.706147   3.484746   2.820745   2.186123
    36  H    6.237701   5.545316   3.831597   2.610752   1.957770
    37  H    4.111077   5.120934   7.008293   7.605644   6.583541
    38  H    4.795515   5.667608   6.524651   6.490518   5.055521
    39  H    4.118104   5.334630   6.859535   7.196470   5.944972
    40  H    5.527151   6.530165   7.770369   7.894109   6.521711
    41  H    5.281263   5.386248   5.964759   6.002301   4.939617
    42  H    5.499310   5.772528   6.062251   5.804297   4.445729
    43  H    6.262976   6.844837   7.938554   8.075103   6.874474
                   11         12         13         14         15
    11  O    0.000000
    12  C    3.392245   0.000000
    13  C    4.587774   5.979569   0.000000
    14  O    4.467852   5.253156   2.407944   0.000000
    15  C    6.896099   4.951159   5.593350   4.815774   0.000000
    16  O    7.609899   5.088451   6.937676   6.015814   1.444778
    17  C    7.772105   6.074190   5.781029   5.547126   1.536217
    18  C    7.297382   5.681444   5.654709   4.388734   1.550680
    19  O    8.713533   6.906973   6.929355   5.681778   2.440902
    20  H    5.294872   4.710462   3.216141   3.770963   3.024162
    21  H    5.497585   4.998935   3.021530   2.567968   2.638067
    22  H    5.010019   3.044596   4.932248   3.789628   2.139319
    23  H    6.305284   4.133614   5.927075   5.944706   2.700017
    24  H    5.814316   2.942063   6.437380   5.885093   2.900547
    25  H    4.564623   3.488832   4.739964   5.342121   4.294160
    26  H    4.952179   2.821948   6.253623   6.412027   4.719470
    27  H    2.688793   2.126909   5.250202   5.419239   5.711113
    28  H    2.762897   4.946990   3.295784   2.462760   6.617430
    29  H    2.719104   5.399273   2.556325   3.219852   7.022443
    30  H    4.214586   1.095420   6.931202   6.313311   5.403282
    31  H    4.028034   1.093930   6.000572   4.916441   4.246118
    32  H    2.842483   1.095650   6.177593   5.339934   5.834304
    33  H    5.492638   6.397096   1.095879   2.648338   5.090524
    34  H    5.034315   6.820007   1.096186   2.698096   6.519642
    35  H    4.452638   5.994187   1.095300   3.369503   5.998761
    36  H    4.867412   6.080162   2.555680   0.972862   5.714184
    37  H    7.798831   5.154573   7.250641   6.597366   1.976799
    38  H    7.638832   6.421242   5.040454   5.058755   2.193607
    39  H    7.818423   5.996832   6.114521   6.164801   2.190568
    40  H    8.814111   6.984101   6.714163   6.363981   2.183198
    41  H    6.933149   5.250954   5.858431   4.212007   2.193791
    42  H    7.194796   6.087835   4.930776   3.750645   2.215331
    43  H    8.902806   6.749102   7.529358   6.289895   2.436821
                   16         17         18         19         20
    16  O    0.000000
    17  C    2.405318   0.000000
    18  C    2.377871   2.527414   0.000000
    19  O    2.695911   2.950008   1.430468   0.000000
    20  H    4.253465   2.979773   3.849972   5.045458   0.000000
    21  H    4.034561   3.031611   2.706752   4.000308   1.746702
    22  H    2.707205   3.490227   2.644559   3.932271   3.056381
    23  H    2.906350   2.833437   4.216664   5.073998   2.839293
    24  H    2.630333   3.787280   4.162477   5.069531   3.793112
    25  H    4.912808   4.505583   5.520569   6.704529   2.528854
    26  H    4.837228   5.198239   6.032562   7.110790   3.977379
    27  H    6.167929   6.420991   6.635612   7.952206   4.279418
    28  H    7.619789   7.483480   6.458404   7.825275   5.182411
    29  H    8.136330   7.589980   7.140481   8.537164   4.848989
    30  H    5.293713   6.463209   6.292440   7.409897   5.357953
    31  H    4.304153   5.533158   4.824448   5.997137   4.590088
    32  H    6.027158   7.009576   6.383296   7.640994   5.448717
    33  H    6.502667   5.075581   5.101003   6.266426   2.845866
    34  H    7.878231   6.719903   6.401122   7.629258   4.288436
    35  H    7.295166   6.065726   6.309610   7.596633   3.244115
    36  H    6.932211   6.374996   5.166949   6.378827   4.579714
    37  H    0.973080   2.469921   3.225529   3.515281   4.309287
    38  H    3.372600   1.094225   2.792057   3.350386   2.560051
    39  H    2.714428   1.094267   3.495320   3.934590   3.024036
    40  H    2.615464   1.096203   2.783581   2.633820   4.049846
    41  H    2.678437   3.487104   1.095178   2.036774   4.362375
    42  H    3.355886   2.782839   1.092855   2.048369   3.595922
    43  H    2.137385   3.051374   1.920333   0.978743   5.355789
                   21         22         23         24         25
    21  H    0.000000
    22  H    2.614458   0.000000
    23  H    3.860546   3.020632   0.000000
    24  H    4.299581   2.318112   1.746760   0.000000
    25  H    3.969471   3.631679   2.345357   3.026513   0.000000
    26  H    5.135155   3.848307   2.466846   2.350376   1.744080
    27  H    5.131109   4.133047   4.232809   3.854780   2.448944
    28  H    4.598491   4.984488   7.043353   6.707359   5.767861
    29  H    4.781536   5.615086   6.957049   6.986527   5.256902
    30  H    5.826541   3.726963   4.211207   2.906643   3.758042
    31  H    4.566757   2.275882   3.978698   2.585575   3.883056
    32  H    5.589373   3.790992   5.196424   4.019694   4.315821
    33  H    2.518024   4.853399   5.671549   6.363087   4.854785
    34  H    3.894732   5.829392   7.012526   7.465771   5.801068
    35  H    3.608259   5.331883   5.843418   6.491663   4.330868
    36  H    3.392793   4.749278   6.887178   6.855204   6.181810
    37  H    4.472504   3.183080   2.378350   2.352557   4.612576
    38  H    2.533077   3.830327   3.409829   4.490265   4.578306
    39  H    3.633381   3.847329   2.197184   3.512289   4.022710
    40  H    3.922157   4.308887   3.695569   4.537633   5.553680
    41  H    3.115929   2.375884   4.627586   4.156730   5.766655
    42  H    2.161806   3.096954   4.680934   4.851735   5.648302
    43  H    4.529429   3.942278   4.842533   4.690805   6.693038
                   26         27         28         29         30
    26  H    0.000000
    27  H    2.353853   0.000000
    28  H    6.609408   4.824508   0.000000
    29  H    6.377727   4.532077   1.796875   0.000000
    30  H    2.579179   2.484207   6.012571   6.370318   0.000000
    31  H    3.329851   3.063765   4.999213   5.706681   1.770313
    32  H    3.764514   2.443079   4.563568   5.156133   1.765922
    33  H    6.423662   5.802892   4.177740   3.640899   7.308642
    34  H    7.290043   6.109401   3.307026   2.570459   7.812529
    35  H    5.925443   4.892124   3.778538   2.558217   6.858976
    36  H    7.305153   6.157063   2.433315   3.202200   7.158295
    37  H    4.405377   6.053673   8.086180   8.438068   5.201470
    38  H    5.596222   6.532435   7.108171   7.087570   6.936982
    39  H    4.632166   6.144661   7.883364   7.816961   6.242721
    40  H    6.126291   7.463545   8.417937   8.602743   7.320931
    41  H    6.098011   6.479550   6.072460   6.995561   5.899399
    42  H    6.440534   6.800108   6.033877   6.638602   6.818292
    43  H    6.871548   7.919805   8.280659   9.002116   7.121011
                   31         32         33         34         35
    31  H    0.000000
    32  H    1.763839   0.000000
    33  H    6.290721   6.741644   0.000000
    34  H    6.834982   6.891610   1.752925   0.000000
    35  H    6.193231   6.216691   1.776963   1.776666   0.000000
    36  H    5.782737   6.055676   2.876265   2.425164   3.577904
    37  H    4.521856   6.175343   6.824672   8.251071   7.472636
    38  H    5.948524   7.280783   4.220583   5.925984   5.351034
    39  H    5.603633   7.002852   5.481114   7.122874   6.210304
    40  H    6.361029   7.925995   5.933051   7.597448   7.054633
    41  H    4.291702   5.837933   5.477444   6.549566   6.566587
    42  H    5.320343   6.711576   4.284400   5.587695   5.674963
    43  H    5.820273   7.539182   6.922993   8.299666   8.121515
                   36         37         38         39         40
    36  H    0.000000
    37  H    7.536927   0.000000
    38  H    5.801489   3.520176   0.000000
    39  H    7.024164   2.365692   1.774057   0.000000
    40  H    7.148796   2.707529   1.772924   1.745297   0.000000
    41  H    4.983623   3.609923   3.796312   4.348697   3.793886
    42  H    4.431720   4.106929   2.601699   3.809329   3.120201
    43  H    7.054063   2.929080   3.728085   3.860368   2.661955
                   41         42         43
    41  H    0.000000
    42  H    1.777550   0.000000
    43  H    2.321777   2.817585   0.000000
 Stoichiometry    C15H24O4
 Framework group  C1[X(C15H24O4)]
 Deg. of freedom   123
 Full point group                 C1      NOp   1
 Largest Abelian subgroup         C1      NOp   1
 Largest concise Abelian subgroup C1      NOp   1
                         Standard orientation:                         
 ---------------------------------------------------------------------
 Center     Atomic      Atomic             Coordinates (Angstroms)
 Number     Number       Type             X           Y           Z
 ---------------------------------------------------------------------
      1          6           0        1.794252    0.663474    0.034375
      2          6           0        1.123731   -0.464535    0.314073
      3          6           0       -0.316064   -0.565782    0.747113
      4          6           0       -1.252936    0.467763    0.084143
      5          6           0       -1.125097    1.880153    0.707252
      6          6           0        0.269044    2.338123    1.145306
      7          6           0        1.425191    2.106157    0.159733
      8          6           0        3.146151    0.237863   -0.379426
      9          6           0        3.298730   -1.251078   -0.383046
     10          6           0        1.931670   -1.724501    0.113994
     11          8           0        4.039349    1.021070   -0.669450
     12          6           0        1.172319    2.753921   -1.203014
     13          6           0        2.047594   -2.565315    1.384430
     14          8           0        1.284807   -2.489180   -0.898234
     15          6           0       -2.742594   -0.016273    0.027210
     16          8           0       -3.568721    1.043237   -0.504142
     17          6           0       -3.315364   -0.406892    1.398091
     18          6           0       -2.907569   -1.193051   -0.969076
     19          8           0       -4.296906   -1.464262   -1.175057
     20          1           0       -0.369890   -0.493749    1.840452
     21          1           0       -0.665200   -1.572396    0.498706
     22          1           0       -0.942151    0.576357   -0.964696
     23          1           0       -1.772394    1.962000    1.587736
     24          1           0       -1.514670    2.611223   -0.013282
     25          1           0        0.513077    1.861180    2.104608
     26          1           0        0.210748    3.412436    1.367031
     27          1           0        2.290822    2.620423    0.601112
     28          1           0        3.524135   -1.593940   -1.397376
     29          1           0        4.111862   -1.518690    0.298995
     30          1           0        0.906924    3.810063   -1.084376
     31          1           0        0.364727    2.263859   -1.754662
     32          1           0        2.069563    2.709891   -1.830281
     33          1           0        1.069686   -2.944735    1.701744
     34          1           0        2.674607   -3.446752    1.206816
     35          1           0        2.481924   -1.994781    2.212398
     36          1           0        1.813730   -3.290503   -1.055019
     37          1           0       -3.680777    1.716096    0.189825
     38          1           0       -2.806464   -1.278952    1.819827
     39          1           0       -3.240817    0.415378    2.116238
     40          1           0       -4.384125   -0.639330    1.324720
     41          1           0       -2.487566   -0.937064   -1.947587
     42          1           0       -2.436346   -2.113836   -0.616322
     43          1           0       -4.693990   -0.581264   -1.318501
 ---------------------------------------------------------------------
 Rotational constants (GHZ):      0.5577628      0.2603932      0.2072641
 Standard basis: 6-31G(d) (6D, 7F)
 There are   333 symmetry adapted cartesian basis functions of A   symmetry.
 There are   333 symmetry adapted basis functions of A   symmetry.
   333 basis functions,   628 primitive gaussians,   333 cartesian basis functions
    73 alpha electrons       73 beta electrons
       nuclear repulsion energy      1602.7640783523 Hartrees.
 NAtoms=   43 NActive=   43 NUniq=   43 SFac= 1.00D+00 NAtFMM=   60 NAOKFM=F Big=F
 Integral buffers will be    131072 words long.
 Raffenetti 2 integral format.
 Two-electron integral symmetry is turned on.
 Using the following non-standard input for PCM:
 --- end of non-standard input.
 ------------------------------------------------------------------------------
 Polarizable Continuum Model (PCM)
 =================================
 Model                : PCM (using non-symmetric T matrix).
 Atomic radii         : SMD-Coulomb.
 Polarization charges : Total charges.
 Charge compensation  : None.
 Solution method      : On-the-fly selection.
 Cavity type          : VdW (van der Waals Surface) (Alpha=1.000).
 Cavity algorithm     : GePol (No added spheres)
                        Default sphere list used, NSphG=   43.
                        Lebedev-Laikov grids with approx.  5.0 points / Ang**2.
                        Smoothing algorithm: Karplus/York (Gamma=1.0000).
                        Polarization charges: spherical gaussians, with
                                              point-specific exponents (IZeta= 3).
                        Self-potential: point-specific (ISelfS= 7).
                        Self-field    : sphere-specific E.n sum rule (ISelfD= 2).
 1st derivatives      : Analytical E(r).r(x)/FMM algorithm (CHGder, D1EAlg=3).
                        Cavity 1st derivative terms included.
 Solvent              : Methanol, Eps=  32.613000 Eps(inf)=   1.765709
 ------------------------------------------------------------------------------
 ------------------------------------------------------------------------------
 Atomic radii for non-electrostatic terms: SMD-CDS.
 ------------------------------------------------------------------------------
 Nuclear repulsion after PCM non-electrostatic terms =     1602.7654382942 Hartrees.
 One-electron integrals computed using PRISM.
 NBasis=   333 RedAO= T EigKep=  8.62D-04  NBF=   333
 NBsUse=   333 1.00D-06 EigRej= -1.00D+00 NBFU=   333
 ExpMin= 1.61D-01 ExpMax= 5.48D+03 ExpMxC= 8.25D+02 IAcc=1 IRadAn=         1 AccDes= 0.00D+00
 Harris functional with IExCor=  402 and IRadAn=       1 diagonalized for initial guess.
 HarFok:  IExCor=  402 AccDes= 0.00D+00 IRadAn=         1 IDoV= 1 UseB2=F ITyADJ=14
 ICtDFT=  3500011 ScaDFX=  1.000000  1.000000  1.000000  1.000000
 FoFCou: FMM=F IPFlag=           0 FMFlag=      100000 FMFlg1=           0
         NFxFlg=           0 DoJE=T BraDBF=F KetDBF=T FulRan=T
         wScrn=  0.000000 ICntrl=     500 IOpCl=  0 I1Cent=   200000004 NGrid=           0
         NMat0=    1 NMatS0=      1 NMatT0=    0 NMatD0=    1 NMtDS0=    0 NMtDT0=    0
 Petite list used in FoFCou.
 Keep R1 ints in memory in canonical form, NReq=1565304907.
 Requested convergence on RMS density matrix=1.00D-08 within 128 cycles.
 Requested convergence on MAX density matrix=1.00D-06.
 Requested convergence on             energy=1.00D-06.
 No special actions if energy rises.
 Inv3:  Mode=1 IEnd=    21322668.
 Iteration    1 A*A^-1 deviation from unit magnitude is 6.00D-15 for   2654.
 Iteration    1 A*A^-1 deviation from orthogonality  is 3.25D-15 for   2371    846.
 Iteration    1 A^-1*A deviation from unit magnitude is 6.00D-15 for   2654.
 Iteration    1 A^-1*A deviation from orthogonality  is 2.22D-06 for   1878   1485.
 Iteration    2 A*A^-1 deviation from unit magnitude is 6.44D-15 for    663.
 Iteration    2 A*A^-1 deviation from orthogonality  is 4.20D-15 for   1798    662.
 Iteration    2 A^-1*A deviation from unit magnitude is 8.88D-16 for    315.
 Iteration    2 A^-1*A deviation from orthogonality  is 3.42D-16 for   1357    784.
 Error on total polarization charges =  0.05185
 SCF Done:  E(RB3LYP) =  -886.944197198     A.U. after   12 cycles
            NFock= 12  Conv=0.67D-08     -V/T= 2.0091
 SMD-CDS (non-electrostatic) energy       (kcal/mol) =       0.85
 (included in total energy above)

 **********************************************************************

            Population analysis using the SCF density.

 **********************************************************************

 Orbital symmetries:
       Occupied  (A) (A) (A) (A) (A) (A) (A) (A) (A) (A) (A) (A)
                 (A) (A) (A) (A) (A) (A) (A) (A) (A) (A) (A) (A)
                 (A) (A) (A) (A) (A) (A) (A) (A) (A) (A) (A) (A)
                 (A) (A) (A) (A) (A) (A) (A) (A) (A) (A) (A) (A)
                 (A) (A) (A) (A) (A) (A) (A) (A) (A) (A) (A) (A)
                 (A) (A) (A) (A) (A) (A) (A) (A) (A) (A) (A) (A)
                 (A)
       Virtual   (A) (A) (A) (A) (A) (A) (A) (A) (A) (A) (A) (A)
                 (A) (A) (A) (A) (A) (A) (A) (A) (A) (A) (A) (A)
                 (A) (A) (A) (A) (A) (A) (A) (A) (A) (A) (A) (A)
                 (A) (A) (A) (A) (A) (A) (A) (A) (A) (A) (A) (A)
                 (A) (A) (A) (A) (A) (A) (A) (A) (A) (A) (A) (A)
                 (A) (A) (A) (A) (A) (A) (A) (A) (A) (A) (A) (A)
                 (A) (A) (A) (A) (A) (A) (A) (A) (A) (A) (A) (A)
                 (A) (A) (A) (A) (A) (A) (A) (A) (A) (A) (A) (A)
                 (A) (A) (A) (A) (A) (A) (A) (A) (A) (A) (A) (A)
                 (A) (A) (A) (A) (A) (A) (A) (A) (A) (A) (A) (A)
                 (A) (A) (A) (A) (A) (A) (A) (A) (A) (A) (A) (A)
                 (A) (A) (A) (A) (A) (A) (A) (A) (A) (A) (A) (A)
                 (A) (A) (A) (A) (A) (A) (A) (A) (A) (A) (A) (A)
                 (A) (A) (A) (A) (A) (A) (A) (A) (A) (A) (A) (A)
                 (A) (A) (A) (A) (A) (A) (A) (A) (A) (A) (A) (A)
                 (A) (A) (A) (A) (A) (A) (A) (A) (A) (A) (A) (A)
                 (A) (A) (A) (A) (A) (A) (A) (A) (A) (A) (A) (A)
                 (A) (A) (A) (A) (A) (A) (A) (A) (A) (A) (A) (A)
                 (A) (A) (A) (A) (A) (A) (A) (A) (A) (A) (A) (A)
                 (A) (A) (A) (A) (A) (A) (A) (A) (A) (A) (A) (A)
                 (A) (A) (A) (A) (A) (A) (A) (A) (A) (A) (A) (A)
                 (A) (A) (A) (A) (A) (A) (A) (A)
 The electronic state is 1-A.
 Alpha  occ. eigenvalues --  -19.14728 -19.14320 -19.13812 -19.13031 -10.26395
 Alpha  occ. eigenvalues --  -10.24381 -10.23993 -10.22073 -10.20397 -10.18746
 Alpha  occ. eigenvalues --  -10.18506 -10.18428 -10.18193 -10.17641 -10.17229
 Alpha  occ. eigenvalues --  -10.17027 -10.17021 -10.16601 -10.16539  -1.03320
 Alpha  occ. eigenvalues --   -1.02725  -1.02196  -0.99854  -0.85930  -0.81003
 Alpha  occ. eigenvalues --   -0.78936  -0.74290  -0.73979  -0.71956  -0.68737
 Alpha  occ. eigenvalues --   -0.67539  -0.65560  -0.63667  -0.60315  -0.57693
 Alpha  occ. eigenvalues --   -0.55412  -0.53988  -0.50572  -0.50077  -0.49086
 Alpha  occ. eigenvalues --   -0.47980  -0.46545  -0.46147  -0.45080  -0.44325
 Alpha  occ. eigenvalues --   -0.43950  -0.43501  -0.42506  -0.41780  -0.41245
 Alpha  occ. eigenvalues --   -0.40891  -0.39944  -0.38804  -0.38266  -0.37563
 Alpha  occ. eigenvalues --   -0.37334  -0.36952  -0.36672  -0.36176  -0.34922
 Alpha  occ. eigenvalues --   -0.34518  -0.33950  -0.33494  -0.33203  -0.32079
 Alpha  occ. eigenvalues --   -0.30894  -0.30419  -0.29759  -0.27631  -0.27032
 Alpha  occ. eigenvalues --   -0.26266  -0.25023  -0.23838
 Alpha virt. eigenvalues --   -0.03876   0.05528   0.07569   0.08472   0.09989
 Alpha virt. eigenvalues --    0.11155   0.11822   0.12519   0.13604   0.14292
 Alpha virt. eigenvalues --    0.14591   0.15205   0.15647   0.15787   0.16393
 Alpha virt. eigenvalues --    0.16771   0.17288   0.17665   0.18223   0.18587
 Alpha virt. eigenvalues --    0.19514   0.19703   0.20665   0.20750   0.21049
 Alpha virt. eigenvalues --    0.21699   0.22349   0.22438   0.23788   0.24135
 Alpha virt. eigenvalues --    0.24815   0.24938   0.25870   0.26666   0.27534
 Alpha virt. eigenvalues --    0.28191   0.29688   0.30084   0.31072   0.32201
 Alpha virt. eigenvalues --    0.34045   0.34316   0.35838   0.37480   0.45496
 Alpha virt. eigenvalues --    0.47246   0.49484   0.51972   0.52638   0.53062
 Alpha virt. eigenvalues --    0.53465   0.54144   0.55375   0.55948   0.56667
 Alpha virt. eigenvalues --    0.57776   0.59087   0.60104   0.61297   0.62004
 Alpha virt. eigenvalues --    0.62318   0.63190   0.63819   0.64078   0.64721
 Alpha virt. eigenvalues --    0.66714   0.67546   0.68935   0.69623   0.71016
 Alpha virt. eigenvalues --    0.72968   0.73277   0.73744   0.74650   0.75028
 Alpha virt. eigenvalues --    0.77359   0.77920   0.78401   0.79583   0.80250
 Alpha virt. eigenvalues --    0.80647   0.81794   0.82394   0.83106   0.83898
 Alpha virt. eigenvalues --    0.84347   0.85130   0.86157   0.86796   0.87263
 Alpha virt. eigenvalues --    0.87436   0.88907   0.89031   0.89578   0.89829
 Alpha virt. eigenvalues --    0.90631   0.90790   0.92039   0.93011   0.93933
 Alpha virt. eigenvalues --    0.95015   0.95181   0.95767   0.96852   0.97377
 Alpha virt. eigenvalues --    0.97887   0.98422   0.99256   1.00816   1.01223
 Alpha virt. eigenvalues --    1.02068   1.02939   1.04003   1.04926   1.06019
 Alpha virt. eigenvalues --    1.06235   1.07539   1.07861   1.08381   1.10721
 Alpha virt. eigenvalues --    1.11101   1.12128   1.14727   1.15322   1.16881
 Alpha virt. eigenvalues --    1.18044   1.18453   1.22574   1.24702   1.27665
 Alpha virt. eigenvalues --    1.29290   1.31016   1.37136   1.37813   1.38322
 Alpha virt. eigenvalues --    1.40877   1.41938   1.43151   1.46822   1.48471
 Alpha virt. eigenvalues --    1.52064   1.54702   1.55319   1.58621   1.61146
 Alpha virt. eigenvalues --    1.61438   1.63221   1.65233   1.66625   1.67397
 Alpha virt. eigenvalues --    1.69116   1.69801   1.71243   1.72300   1.72662
 Alpha virt. eigenvalues --    1.75543   1.75785   1.76487   1.79023   1.79606
 Alpha virt. eigenvalues --    1.80788   1.81699   1.83295   1.84023   1.85874
 Alpha virt. eigenvalues --    1.85961   1.87715   1.88662   1.89222   1.90654
 Alpha virt. eigenvalues --    1.91786   1.92582   1.94257   1.94860   1.96341
 Alpha virt. eigenvalues --    1.96868   1.98352   1.98755   2.01838   2.02653
 Alpha virt. eigenvalues --    2.03184   2.05131   2.06159   2.07320   2.07929
 Alpha virt. eigenvalues --    2.10117   2.12229   2.13894   2.14978   2.15901
 Alpha virt. eigenvalues --    2.18191   2.19166   2.21346   2.23005   2.24398
 Alpha virt. eigenvalues --    2.25180   2.26617   2.26709   2.28279   2.29331
 Alpha virt. eigenvalues --    2.31133   2.31637   2.33338   2.34577   2.35510
 Alpha virt. eigenvalues --    2.36353   2.37658   2.38745   2.40899   2.41297
 Alpha virt. eigenvalues --    2.42194   2.44430   2.46036   2.48461   2.49861
 Alpha virt. eigenvalues --    2.52328   2.52774   2.54585   2.56130   2.59315
 Alpha virt. eigenvalues --    2.59575   2.62372   2.64496   2.66710   2.67718
 Alpha virt. eigenvalues --    2.69735   2.73007   2.74050   2.76565   2.77597
 Alpha virt. eigenvalues --    2.79509   2.82164   2.85112   2.87029   2.89317
 Alpha virt. eigenvalues --    2.94343   2.95820   2.99536   3.02952   3.18140
 Alpha virt. eigenvalues --    3.21303   3.79783   3.82533   3.86897   4.01154
 Alpha virt. eigenvalues --    4.14080   4.21641   4.23618   4.27216   4.28600
 Alpha virt. eigenvalues --    4.32629   4.37608   4.40722   4.45875   4.54283
 Alpha virt. eigenvalues --    4.60622   4.66257   4.73508   4.76875   4.77398
          Condensed to atoms (all electrons):
               1          2          3          4          5          6
     1  C    5.087704   0.549927  -0.052008  -0.003096  -0.005241  -0.027409
     2  C    0.549927   4.943394   0.316907  -0.015531  -0.005305  -0.007555
     3  C   -0.052008   0.316907   5.259086   0.319017  -0.039548   0.000459
     4  C   -0.003096  -0.015531   0.319017   5.099210   0.349665  -0.040817
     5  C   -0.005241  -0.005305  -0.039548   0.349665   5.088247   0.356547
     6  C   -0.027409  -0.007555   0.000459  -0.040817   0.356547   5.071327
     7  C    0.345202  -0.069774  -0.011232  -0.000557  -0.040760   0.357042
     8  C    0.340586   0.017370   0.005456  -0.000108  -0.000057   0.004396
     9  C   -0.141888  -0.080916   0.007676  -0.000170  -0.000004  -0.000104
    10  C   -0.003260   0.408344  -0.059568   0.002257  -0.000039  -0.000183
    11  O   -0.085878   0.004821  -0.000115   0.000002  -0.000005   0.000274
    12  C   -0.036293  -0.002044   0.001372  -0.003558  -0.003198  -0.049815
    13  C    0.001685  -0.059942  -0.006514   0.000227  -0.000005   0.000015
    14  O   -0.000204  -0.051232  -0.003197  -0.000269  -0.000002   0.000000
    15  C    0.000361   0.002412  -0.026218   0.334376  -0.018861   0.003307
    16  O   -0.000002  -0.000042   0.002680  -0.053965  -0.001189   0.000477
    17  C   -0.000030   0.000362  -0.004384  -0.056898  -0.009792   0.000089
    18  C    0.000015  -0.000034  -0.003345  -0.053834   0.003657  -0.000055
    19  O    0.000000   0.000000   0.000063   0.002461  -0.000045   0.000000
    20  H   -0.005615  -0.022771   0.350582  -0.026427  -0.006641  -0.000255
    21  H    0.004223  -0.040263   0.365397  -0.044697   0.004761   0.000046
    22  H   -0.002511   0.001333  -0.055158   0.368734  -0.046284  -0.002768
    23  H   -0.000036  -0.000016  -0.003921  -0.041192   0.365948  -0.031979
    24  H   -0.000387  -0.000014   0.005699  -0.030977   0.363028  -0.035013
    25  H   -0.004490  -0.000119   0.003880  -0.005269  -0.037352   0.370502
    26  H    0.005294   0.000312  -0.000100   0.004637  -0.033639   0.366065
    27  H   -0.050921   0.004290  -0.000209  -0.000070   0.004927  -0.042264
    28  H    0.004435  -0.000189  -0.000101   0.000004   0.000000   0.000001
    29  H    0.004262   0.001140  -0.000151   0.000001   0.000000   0.000003
    30  H    0.004582  -0.000006  -0.000034   0.000212  -0.001047  -0.003399
    31  H   -0.005832   0.001408  -0.000379  -0.000793   0.003521  -0.006417
    32  H   -0.007790  -0.000051  -0.000013   0.000056  -0.000007   0.005278
    33  H   -0.000111  -0.009001   0.003207   0.000025   0.000002   0.000000
    34  H   -0.000050   0.004908  -0.000043  -0.000003   0.000000   0.000000
    35  H    0.000288   0.001553   0.000250  -0.000010   0.000000  -0.000001
    36  H   -0.000103   0.006276  -0.000085   0.000014   0.000000   0.000000
    37  H    0.000001  -0.000003  -0.000044  -0.005886   0.007035  -0.000138
    38  H    0.000000   0.000172   0.001204  -0.001532   0.000277  -0.000021
    39  H    0.000004  -0.000036  -0.000031  -0.005650   0.000886  -0.000202
    40  H    0.000000  -0.000003  -0.000051   0.005872  -0.000001   0.000001
    41  H   -0.000013   0.000001   0.000112  -0.003640  -0.000016   0.000001
    42  H    0.000000  -0.000003  -0.000148  -0.001329  -0.000075   0.000001
    43  H    0.000000   0.000001  -0.000028   0.001107  -0.000035   0.000000
               7          8          9         10         11         12
     1  C    0.345202   0.340586  -0.141888  -0.003260  -0.085878  -0.036293
     2  C   -0.069774   0.017370  -0.080916   0.408344   0.004821  -0.002044
     3  C   -0.011232   0.005456   0.007676  -0.059568  -0.000115   0.001372
     4  C   -0.000557  -0.000108  -0.000170   0.002257   0.000002  -0.003558
     5  C   -0.040760  -0.000057  -0.000004  -0.000039  -0.000005  -0.003198
     6  C    0.357042   0.004396  -0.000104  -0.000183   0.000274  -0.049815
     7  C    5.028639  -0.054525   0.008199   0.006593   0.000786   0.354952
     8  C   -0.054525   4.535944   0.328731  -0.062512   0.526247  -0.001163
     9  C    0.008199   0.328731   5.484264   0.291849  -0.078603  -0.000262
    10  C    0.006593  -0.062512   0.291849   4.748569   0.004391  -0.000179
    11  O    0.000786   0.526247  -0.078603   0.004391   8.202075  -0.003805
    12  C    0.354952  -0.001163  -0.000262  -0.000179  -0.003805   5.149999
    13  C   -0.000165  -0.000883  -0.053824   0.352693  -0.000078  -0.000003
    14  O   -0.000053   0.001006  -0.048166   0.200342  -0.000023   0.000006
    15  C   -0.000074   0.000000   0.000002  -0.000104   0.000000   0.000019
    16  O   -0.000001   0.000000   0.000000   0.000000   0.000000  -0.000004
    17  C    0.000008   0.000000   0.000000   0.000007   0.000000  -0.000002
    18  C   -0.000003   0.000000   0.000000  -0.000018   0.000000   0.000001
    19  O    0.000000   0.000000   0.000000   0.000000   0.000000   0.000000
    20  H    0.001142  -0.000129  -0.000172   0.000924   0.000002  -0.000068
    21  H   -0.000046  -0.000145   0.000604  -0.005915   0.000001   0.000003
    22  H    0.003888  -0.000104  -0.000043   0.000298   0.000000  -0.001354
    23  H    0.005179   0.000003   0.000000   0.000000   0.000000  -0.000027
    24  H   -0.005974  -0.000003   0.000000   0.000005   0.000000   0.004626
    25  H   -0.037523   0.000069  -0.000009  -0.000059  -0.000002   0.005737
    26  H   -0.031533  -0.000109   0.000003   0.000003   0.000003  -0.004619
    27  H    0.374794  -0.006667   0.000600  -0.000230   0.009646  -0.044001
    28  H   -0.000106  -0.015943   0.344248  -0.024157  -0.000661   0.000023
    29  H   -0.000077  -0.017598   0.339921  -0.025558  -0.000190  -0.000004
    30  H   -0.031065  -0.000036   0.000004   0.000003   0.000025   0.368438
    31  H   -0.030823  -0.000208   0.000021  -0.000023   0.000054   0.373177
    32  H   -0.027205   0.003211   0.000104  -0.000005   0.006878   0.365455
    33  H   -0.000001  -0.000094   0.005383  -0.023699   0.000001   0.000000
    34  H    0.000003   0.000244  -0.007947  -0.021745  -0.000001   0.000000
    35  H   -0.000031   0.000266  -0.000969  -0.022038  -0.000008   0.000000
    36  H    0.000006   0.000092  -0.004416  -0.016867   0.000001   0.000000
    37  H    0.000003   0.000000   0.000000   0.000000   0.000000   0.000000
    38  H    0.000000   0.000000   0.000000  -0.000002   0.000000   0.000000
    39  H    0.000000   0.000000   0.000000   0.000000   0.000000   0.000000
    40  H    0.000000   0.000000   0.000000   0.000000   0.000000   0.000000
    41  H    0.000002   0.000000   0.000000   0.000003   0.000000  -0.000004
    42  H    0.000000   0.000000   0.000000  -0.000032   0.000000   0.000000
    43  H    0.000000   0.000000   0.000000   0.000000   0.000000   0.000000
              13         14         15         16         17         18
     1  C    0.001685  -0.000204   0.000361  -0.000002  -0.000030   0.000015
     2  C   -0.059942  -0.051232   0.002412  -0.000042   0.000362  -0.000034
     3  C   -0.006514  -0.003197  -0.026218   0.002680  -0.004384  -0.003345
     4  C    0.000227  -0.000269   0.334376  -0.053965  -0.056898  -0.053834
     5  C   -0.000005  -0.000002  -0.018861  -0.001189  -0.009792   0.003657
     6  C    0.000015   0.000000   0.003307   0.000477   0.000089  -0.000055
     7  C   -0.000165  -0.000053  -0.000074  -0.000001   0.000008  -0.000003
     8  C   -0.000883   0.001006   0.000000   0.000000   0.000000   0.000000
     9  C   -0.053824  -0.048166   0.000002   0.000000   0.000000   0.000000
    10  C    0.352693   0.200342  -0.000104   0.000000   0.000007  -0.000018
    11  O   -0.000078  -0.000023   0.000000   0.000000   0.000000   0.000000
    12  C   -0.000003   0.000006   0.000019  -0.000004  -0.000002   0.000001
    13  C    5.244558  -0.056196   0.000004   0.000000  -0.000001   0.000001
    14  O   -0.056196   8.403890  -0.000033   0.000000   0.000001  -0.000018
    15  C    0.000004  -0.000033   4.750149   0.216409   0.358599   0.366245
    16  O    0.000000   0.000000   0.216409   8.382659  -0.054750  -0.050779
    17  C   -0.000001   0.000001   0.358599  -0.054750   5.241886  -0.058948
    18  C    0.000001  -0.000018   0.366245  -0.050779  -0.058948   4.917077
    19  O    0.000000   0.000000  -0.036608  -0.010078  -0.004003   0.244752
    20  H    0.001495   0.000193  -0.004324  -0.000039   0.002581  -0.000044
    21  H   -0.001680   0.011333  -0.002077   0.000075  -0.002021   0.001881
    22  H    0.000016   0.000217  -0.038795   0.000871   0.006624  -0.008616
    23  H    0.000000   0.000000  -0.005133  -0.000886   0.002211   0.000122
    24  H    0.000000   0.000000  -0.005337   0.007836   0.000433  -0.000026
    25  H   -0.000006   0.000000  -0.000113  -0.000003   0.000020  -0.000002
    26  H    0.000000   0.000000  -0.000067   0.000002  -0.000004   0.000001
    27  H    0.000023  -0.000001   0.000002   0.000000   0.000000   0.000000
    28  H    0.003158   0.003469   0.000000   0.000000   0.000000   0.000000
    29  H   -0.001288   0.002292   0.000000   0.000000   0.000000   0.000000
    30  H    0.000000   0.000000  -0.000002   0.000000   0.000000   0.000000
    31  H    0.000001  -0.000001   0.000038  -0.000009   0.000000  -0.000008
    32  H    0.000000   0.000000   0.000000   0.000000   0.000000   0.000000
    33  H    0.362554   0.000339  -0.000002   0.000000   0.000001  -0.000005
    34  H    0.362409  -0.001329   0.000000   0.000000   0.000000   0.000000
    35  H    0.346415   0.003954   0.000000   0.000000   0.000000   0.000000
    36  H   -0.003853   0.237863   0.000000   0.000000   0.000000   0.000001
    37  H    0.000000   0.000000  -0.020448   0.239611  -0.003836   0.006094
    38  H   -0.000001  -0.000002  -0.022892   0.003720   0.352238  -0.002029
    39  H    0.000000   0.000000  -0.026893  -0.002080   0.364777   0.004880
    40  H    0.000000   0.000000  -0.026257   0.000130   0.359249  -0.009441
    41  H    0.000000   0.000013  -0.037905  -0.002101   0.006967   0.358944
    42  H    0.000000   0.000195  -0.024219   0.002775  -0.005874   0.370850
    43  H    0.000000   0.000000  -0.012283   0.032214  -0.000220  -0.039767
              19         20         21         22         23         24
     1  C    0.000000  -0.005615   0.004223  -0.002511  -0.000036  -0.000387
     2  C    0.000000  -0.022771  -0.040263   0.001333  -0.000016  -0.000014
     3  C    0.000063   0.350582   0.365397  -0.055158  -0.003921   0.005699
     4  C    0.002461  -0.026427  -0.044697   0.368734  -0.041192  -0.030977
     5  C   -0.000045  -0.006641   0.004761  -0.046284   0.365948   0.363028
     6  C    0.000000  -0.000255   0.000046  -0.002768  -0.031979  -0.035013
     7  C    0.000000   0.001142  -0.000046   0.003888   0.005179  -0.005974
     8  C    0.000000  -0.000129  -0.000145  -0.000104   0.000003  -0.000003
     9  C    0.000000  -0.000172   0.000604  -0.000043   0.000000   0.000000
    10  C    0.000000   0.000924  -0.005915   0.000298   0.000000   0.000005
    11  O    0.000000   0.000002   0.000001   0.000000   0.000000   0.000000
    12  C    0.000000  -0.000068   0.000003  -0.001354  -0.000027   0.004626
    13  C    0.000000   0.001495  -0.001680   0.000016   0.000000   0.000000
    14  O    0.000000   0.000193   0.011333   0.000217   0.000000   0.000000
    15  C   -0.036608  -0.004324  -0.002077  -0.038795  -0.005133  -0.005337
    16  O   -0.010078  -0.000039   0.000075   0.000871  -0.000886   0.007836
    17  C   -0.004003   0.002581  -0.002021   0.006624   0.002211   0.000433
    18  C    0.244752  -0.000044   0.001881  -0.008616   0.000122  -0.000026
    19  O    8.328968  -0.000001  -0.000119   0.000014  -0.000001   0.000000
    20  H   -0.000001   0.546695  -0.031429   0.005285   0.002552   0.000069
    21  H   -0.000119  -0.031429   0.557701  -0.001356  -0.000119  -0.000148
    22  H    0.000014   0.005285  -0.001356   0.610965   0.006090  -0.007868
    23  H   -0.000001   0.002552  -0.000119   0.006090   0.593876  -0.038161
    24  H    0.000000   0.000069  -0.000148  -0.007868  -0.038161   0.597410
    25  H    0.000000   0.001000  -0.000007  -0.000165  -0.006924   0.005797
    26  H    0.000000  -0.000086   0.000001  -0.000111  -0.000746  -0.006523
    27  H    0.000000   0.000049   0.000003   0.000033  -0.000161  -0.000071
    28  H    0.000000  -0.000003   0.000004   0.000000   0.000000   0.000000
    29  H    0.000000   0.000014  -0.000028   0.000001   0.000000   0.000000
    30  H    0.000000   0.000002   0.000000   0.000009  -0.000016   0.000569
    31  H    0.000000   0.000013   0.000004   0.005787  -0.000014  -0.000346
    32  H    0.000000   0.000000   0.000000  -0.000038   0.000000  -0.000057
    33  H    0.000000   0.000128   0.003013   0.000000   0.000000   0.000000
    34  H    0.000000   0.000006  -0.000105   0.000000   0.000000   0.000000
    35  H    0.000000   0.000055   0.000146  -0.000001   0.000000   0.000000
    36  H    0.000000  -0.000006  -0.000430  -0.000001   0.000000   0.000000
    37  H    0.000152   0.000002   0.000003  -0.000352   0.001663   0.000621
    38  H   -0.000070   0.000574   0.001083  -0.000092  -0.000069  -0.000040
    39  H    0.000172   0.000236   0.000128  -0.000005   0.005939  -0.000034
    40  H    0.011840  -0.000014  -0.000102  -0.000119  -0.000236  -0.000016
    41  H   -0.041300   0.000000  -0.000205   0.008697   0.000009   0.000001
    42  H   -0.032280   0.000080   0.004574  -0.000090   0.000000  -0.000001
    43  H    0.237663   0.000001  -0.000002  -0.000004  -0.000002  -0.000001
              25         26         27         28         29         30
     1  C   -0.004490   0.005294  -0.050921   0.004435   0.004262   0.004582
     2  C   -0.000119   0.000312   0.004290  -0.000189   0.001140  -0.000006
     3  C    0.003880  -0.000100  -0.000209  -0.000101  -0.000151  -0.000034
     4  C   -0.005269   0.004637  -0.000070   0.000004   0.000001   0.000212
     5  C   -0.037352  -0.033639   0.004927   0.000000   0.000000  -0.001047
     6  C    0.370502   0.366065  -0.042264   0.000001   0.000003  -0.003399
     7  C   -0.037523  -0.031533   0.374794  -0.000106  -0.000077  -0.031065
     8  C    0.000069  -0.000109  -0.006667  -0.015943  -0.017598  -0.000036
     9  C   -0.000009   0.000003   0.000600   0.344248   0.339921   0.000004
    10  C   -0.000059   0.000003  -0.000230  -0.024157  -0.025558   0.000003
    11  O   -0.000002   0.000003   0.009646  -0.000661  -0.000190   0.000025
    12  C    0.005737  -0.004619  -0.044001   0.000023  -0.000004   0.368438
    13  C   -0.000006   0.000000   0.000023   0.003158  -0.001288   0.000000
    14  O    0.000000   0.000000  -0.000001   0.003469   0.002292   0.000000
    15  C   -0.000113  -0.000067   0.000002   0.000000   0.000000  -0.000002
    16  O   -0.000003   0.000002   0.000000   0.000000   0.000000   0.000000
    17  C    0.000020  -0.000004   0.000000   0.000000   0.000000   0.000000
    18  C   -0.000002   0.000001   0.000000   0.000000   0.000000   0.000000
    19  O    0.000000   0.000000   0.000000   0.000000   0.000000   0.000000
    20  H    0.001000  -0.000086   0.000049  -0.000003   0.000014   0.000002
    21  H   -0.000007   0.000001   0.000003   0.000004  -0.000028   0.000000
    22  H   -0.000165  -0.000111   0.000033   0.000000   0.000001   0.000009
    23  H   -0.006924  -0.000746  -0.000161   0.000000   0.000000  -0.000016
    24  H    0.005797  -0.006523  -0.000071   0.000000   0.000000   0.000569
    25  H    0.601186  -0.036404  -0.002840   0.000000   0.000000  -0.000010
    26  H   -0.036404   0.595423  -0.004904   0.000000   0.000000   0.003916
    27  H   -0.002840  -0.004904   0.611077  -0.000013  -0.000002  -0.002823
    28  H    0.000000   0.000000  -0.000013   0.503135  -0.017362   0.000000
    29  H    0.000000   0.000000  -0.000002  -0.017362   0.516720   0.000000
    30  H   -0.000010   0.003916  -0.002823   0.000000   0.000000   0.563628
    31  H   -0.000058  -0.000155   0.005514  -0.000003   0.000000  -0.028896
    32  H   -0.000162  -0.000030  -0.004337  -0.000003   0.000001  -0.028417
    33  H   -0.000002   0.000000   0.000000  -0.000174   0.000112   0.000000
    34  H    0.000000   0.000000   0.000000   0.000301   0.001570   0.000000
    35  H    0.000015   0.000000  -0.000002  -0.000054   0.000415   0.000000
    36  H    0.000000   0.000000   0.000000   0.001075   0.000286   0.000000
    37  H    0.000007   0.000002   0.000000   0.000000   0.000000   0.000000
    38  H   -0.000002   0.000000   0.000000   0.000000   0.000000   0.000000
    39  H   -0.000011   0.000010   0.000000   0.000000   0.000000   0.000000
    40  H    0.000000   0.000000   0.000000   0.000000   0.000000   0.000000
    41  H    0.000000   0.000000   0.000000   0.000000   0.000000   0.000000
    42  H    0.000000   0.000000   0.000000   0.000000   0.000000   0.000000
    43  H    0.000000   0.000000   0.000000   0.000000   0.000000   0.000000
              31         32         33         34         35         36
     1  C   -0.005832  -0.007790  -0.000111  -0.000050   0.000288  -0.000103
     2  C    0.001408  -0.000051  -0.009001   0.004908   0.001553   0.006276
     3  C   -0.000379  -0.000013   0.003207  -0.000043   0.000250  -0.000085
     4  C   -0.000793   0.000056   0.000025  -0.000003  -0.000010   0.000014
     5  C    0.003521  -0.000007   0.000002   0.000000   0.000000   0.000000
     6  C   -0.006417   0.005278   0.000000   0.000000  -0.000001   0.000000
     7  C   -0.030823  -0.027205  -0.000001   0.000003  -0.000031   0.000006
     8  C   -0.000208   0.003211  -0.000094   0.000244   0.000266   0.000092
     9  C    0.000021   0.000104   0.005383  -0.007947  -0.000969  -0.004416
    10  C   -0.000023  -0.000005  -0.023699  -0.021745  -0.022038  -0.016867
    11  O    0.000054   0.006878   0.000001  -0.000001  -0.000008   0.000001
    12  C    0.373177   0.365455   0.000000   0.000000   0.000000   0.000000
    13  C    0.000001   0.000000   0.362554   0.362409   0.346415  -0.003853
    14  O   -0.000001   0.000000   0.000339  -0.001329   0.003954   0.237863
    15  C    0.000038   0.000000  -0.000002   0.000000   0.000000   0.000000
    16  O   -0.000009   0.000000   0.000000   0.000000   0.000000   0.000000
    17  C    0.000000   0.000000   0.000001   0.000000   0.000000   0.000000
    18  C   -0.000008   0.000000  -0.000005   0.000000   0.000000   0.000001
    19  O    0.000000   0.000000   0.000000   0.000000   0.000000   0.000000
    20  H    0.000013   0.000000   0.000128   0.000006   0.000055  -0.000006
    21  H    0.000004   0.000000   0.003013  -0.000105   0.000146  -0.000430
    22  H    0.005787  -0.000038   0.000000   0.000000  -0.000001  -0.000001
    23  H   -0.000014   0.000000   0.000000   0.000000   0.000000   0.000000
    24  H   -0.000346  -0.000057   0.000000   0.000000   0.000000   0.000000
    25  H   -0.000058  -0.000162  -0.000002   0.000000   0.000015   0.000000
    26  H   -0.000155  -0.000030   0.000000   0.000000   0.000000   0.000000
    27  H    0.005514  -0.004337   0.000000   0.000000  -0.000002   0.000000
    28  H   -0.000003  -0.000003  -0.000174   0.000301  -0.000054   0.001075
    29  H    0.000000   0.000001   0.000112   0.001570   0.000415   0.000286
    30  H   -0.028896  -0.028417   0.000000   0.000000   0.000000   0.000000
    31  H    0.550260  -0.030044   0.000000   0.000000   0.000000   0.000000
    32  H   -0.030044   0.562934   0.000000   0.000000   0.000000   0.000000
    33  H    0.000000   0.000000   0.551193  -0.031249  -0.025392  -0.000290
    34  H    0.000000   0.000000  -0.031249   0.548707  -0.025180   0.004130
    35  H    0.000000   0.000000  -0.025392  -0.025180   0.557139  -0.000106
    36  H    0.000000   0.000000  -0.000290   0.004130  -0.000106   0.339759
    37  H   -0.000003   0.000000   0.000000   0.000000   0.000000   0.000000
    38  H    0.000000   0.000000   0.000013   0.000000   0.000000   0.000000
    39  H    0.000000   0.000000   0.000000   0.000000   0.000000   0.000000
    40  H    0.000000   0.000000   0.000000   0.000000   0.000000   0.000000
    41  H   -0.000007   0.000000   0.000000   0.000000   0.000000   0.000000
    42  H    0.000000   0.000000   0.000002   0.000000   0.000000  -0.000004
    43  H    0.000000   0.000000   0.000000   0.000000   0.000000   0.000000
              37         38         39         40         41         42
     1  C    0.000001   0.000000   0.000004   0.000000  -0.000013   0.000000
     2  C   -0.000003   0.000172  -0.000036  -0.000003   0.000001  -0.000003
     3  C   -0.000044   0.001204  -0.000031  -0.000051   0.000112  -0.000148
     4  C   -0.005886  -0.001532  -0.005650   0.005872  -0.003640  -0.001329
     5  C    0.007035   0.000277   0.000886  -0.000001  -0.000016  -0.000075
     6  C   -0.000138  -0.000021  -0.000202   0.000001   0.000001   0.000001
     7  C    0.000003   0.000000   0.000000   0.000000   0.000002   0.000000
     8  C    0.000000   0.000000   0.000000   0.000000   0.000000   0.000000
     9  C    0.000000   0.000000   0.000000   0.000000   0.000000   0.000000
    10  C    0.000000  -0.000002   0.000000   0.000000   0.000003  -0.000032
    11  O    0.000000   0.000000   0.000000   0.000000   0.000000   0.000000
    12  C    0.000000   0.000000   0.000000   0.000000  -0.000004   0.000000
    13  C    0.000000  -0.000001   0.000000   0.000000   0.000000   0.000000
    14  O    0.000000  -0.000002   0.000000   0.000000   0.000013   0.000195
    15  C   -0.020448  -0.022892  -0.026893  -0.026257  -0.037905  -0.024219
    16  O    0.239611   0.003720  -0.002080   0.000130  -0.002101   0.002775
    17  C   -0.003836   0.352238   0.364777   0.359249   0.006967  -0.005874
    18  C    0.006094  -0.002029   0.004880  -0.009441   0.358944   0.370850
    19  O    0.000152  -0.000070   0.000172   0.011840  -0.041300  -0.032280
    20  H    0.000002   0.000574   0.000236  -0.000014   0.000000   0.000080
    21  H    0.000003   0.001083   0.000128  -0.000102  -0.000205   0.004574
    22  H   -0.000352  -0.000092  -0.000005  -0.000119   0.008697  -0.000090
    23  H    0.001663  -0.000069   0.005939  -0.000236   0.000009   0.000000
    24  H    0.000621  -0.000040  -0.000034  -0.000016   0.000001  -0.000001
    25  H    0.000007  -0.000002  -0.000011   0.000000   0.000000   0.000000
    26  H    0.000002   0.000000   0.000010   0.000000   0.000000   0.000000
    27  H    0.000000   0.000000   0.000000   0.000000   0.000000   0.000000
    28  H    0.000000   0.000000   0.000000   0.000000   0.000000   0.000000
    29  H    0.000000   0.000000   0.000000   0.000000   0.000000   0.000000
    30  H    0.000000   0.000000   0.000000   0.000000   0.000000   0.000000
    31  H   -0.000003   0.000000   0.000000   0.000000  -0.000007   0.000000
    32  H    0.000000   0.000000   0.000000   0.000000   0.000000   0.000000
    33  H    0.000000   0.000013   0.000000   0.000000   0.000000   0.000002
    34  H    0.000000   0.000000   0.000000   0.000000   0.000000   0.000000
    35  H    0.000000   0.000000   0.000000   0.000000   0.000000   0.000000
    36  H    0.000000   0.000000   0.000000   0.000000   0.000000  -0.000004
    37  H    0.330289   0.000001   0.003901  -0.000325  -0.000257  -0.000181
    38  H    0.000001   0.553974  -0.025674  -0.025293  -0.000096   0.001664
    39  H    0.003901  -0.025674   0.549857  -0.032009  -0.000129  -0.000027
    40  H   -0.000325  -0.025293  -0.032009   0.558970   0.000296  -0.000161
    41  H   -0.000257  -0.000096  -0.000129   0.000296   0.609919  -0.040459
    42  H   -0.000181   0.001664  -0.000027  -0.000161  -0.040459   0.544925
    43  H   -0.001089  -0.000010  -0.000129   0.001345  -0.002010   0.006027
              43
     1  C    0.000000
     2  C    0.000001
     3  C   -0.000028
     4  C    0.001107
     5  C   -0.000035
     6  C    0.000000
     7  C    0.000000
     8  C    0.000000
     9  C    0.000000
    10  C    0.000000
    11  O    0.000000
    12  C    0.000000
    13  C    0.000000
    14  O    0.000000
    15  C   -0.012283
    16  O    0.032214
    17  C   -0.000220
    18  C   -0.039767
    19  O    0.237663
    20  H    0.000001
    21  H   -0.000002
    22  H   -0.000004
    23  H   -0.000002
    24  H   -0.000001
    25  H    0.000000
    26  H    0.000000
    27  H    0.000000
    28  H    0.000000
    29  H    0.000000
    30  H    0.000000
    31  H    0.000000
    32  H    0.000000
    33  H    0.000000
    34  H    0.000000
    35  H    0.000000
    36  H    0.000000
    37  H   -0.001089
    38  H   -0.000010
    39  H   -0.000129
    40  H    0.001345
    41  H   -0.002010
    42  H    0.006027
    43  H    0.350342
 Mulliken charges:
               1
     1  C    0.084600
     2  C    0.099920
     3  C   -0.376422
     4  C   -0.091602
     5  C   -0.299353
     6  C   -0.287436
     7  C   -0.144911
     8  C    0.396666
     9  C   -0.394117
    10  C    0.249912
    11  O   -0.585838
    12  C   -0.473404
    13  C   -0.490817
    14  O   -0.704392
    15  C    0.276722
    16  O   -0.713530
    17  C   -0.495292
    18  C   -0.047549
    19  O   -0.701582
    20  H    0.184345
    21  H    0.175911
    22  H    0.146971
    23  H    0.146045
    24  H    0.144902
    25  H    0.143318
    26  H    0.143361
    27  H    0.148558
    28  H    0.198915
    29  H    0.195520
    30  H    0.154364
    31  H    0.164220
    32  H    0.154244
    33  H    0.164049
    34  H    0.165374
    35  H    0.163296
    36  H    0.436659
    37  H    0.443177
    38  H    0.162905
    39  H    0.162119
    40  H    0.156325
    41  H    0.143178
    42  H    0.173788
    43  H    0.426882
 Sum of Mulliken charges =   0.00000
 Mulliken charges with hydrogens summed into heavy atoms:
               1
     1  C    0.084600
     2  C    0.099920
     3  C   -0.016166
     4  C    0.055369
     5  C   -0.008405
     6  C   -0.000757
     7  C    0.003647
     8  C    0.396666
     9  C    0.000317
    10  C    0.249912
    11  O   -0.585838
    12  C   -0.000576
    13  C    0.001901
    14  O   -0.267733
    15  C    0.276722
    16  O   -0.270354
    17  C   -0.013943
    18  C    0.269417
    19  O   -0.274700
 Electronic spatial extent (au):  <R**2>=           5541.9457
 Charge=              0.0000 electrons
 Dipole moment (field-independent basis, Debye):
    X=             -0.5901    Y=             -1.2228    Z=              4.4869  Tot=              4.6878
 Quadrupole moment (field-independent basis, Debye-Ang):
   XX=           -139.6211   YY=           -106.4359   ZZ=           -113.9501
   XY=            -29.1895   XZ=             -3.5273   YZ=              1.4677
 Traceless Quadrupole moment (field-independent basis, Debye-Ang):
   XX=            -19.6187   YY=             13.5665   ZZ=              6.0522
   XY=            -29.1895   XZ=             -3.5273   YZ=              1.4677
 Octapole moment (field-independent basis, Debye-Ang**2):
  XXX=            -55.0291  YYY=            -27.8420  ZZZ=             -8.3910  XYY=             26.7143
  XXY=            -13.8619  XXZ=             46.6293  XZZ=             -1.4400  YZZ=             -3.5764
  YYZ=              4.2857  XYZ=             14.9827
 Hexadecapole moment (field-independent basis, Debye-Ang**3):
 XXXX=          -4947.9951 YYYY=          -1819.5593 ZZZZ=           -694.7100 XXXY=           -502.1251
 XXXZ=              1.0704 YYYX=           -167.3859 YYYZ=             45.6097 ZZZX=              5.8577
 ZZZY=             15.7221 XXYY=          -1087.2801 XXZZ=           -849.7145 YYZZ=           -451.3457
 XXYZ=             21.4595 YYXZ=            -47.8580 ZZXY=            -31.1919
 N-N= 1.602765438294D+03 E-N=-5.271262854708D+03  KE= 8.789832282864D+02
 D1PCM: PCM CHGder 1st derivatives, ID1Alg=3 FixD1E=F DoIter=F DoCFld=F I1PDM=0.
 Calling FoFJK, ICntrl=      2127 FMM=F ISym2X=0 I1Cent= 0 IOpClX= 0 NMat=1 NMatS=1 NMatT=0.
 ***** Axes restored to original set *****
 -------------------------------------------------------------------
 Center     Atomic                   Forces (Hartrees/Bohr)
 Number     Number              X              Y              Z
 -------------------------------------------------------------------
      1        6           0.016478019   -0.013917529   -0.000679243
      2        6          -0.024238743    0.002416914    0.004234819
      3        6          -0.001627861   -0.005916618   -0.002676706
      4        6           0.000034807    0.004619679   -0.002059749
      5        6          -0.006443335    0.003849938   -0.002669694
      6        6          -0.000273600   -0.002403382    0.005969751
      7        6          -0.003362450    0.005557008    0.005231647
      8        6           0.001389607    0.018500151   -0.002528357
      9        6          -0.002694500    0.006114452    0.006926518
     10        6           0.009525873   -0.016163119    0.000970765
     11        8           0.015645915    0.010573302   -0.004977680
     12        6           0.001670916    0.002905259   -0.006807049
     13        6          -0.003956513   -0.003344521    0.006727784
     14        8          -0.012816698   -0.005340548   -0.009075003
     15        6           0.004596363   -0.002554154    0.009396557
     16        8           0.001523311   -0.001106617   -0.007335377
     17        6          -0.000843002   -0.001119354    0.002235614
     18        6          -0.009923223    0.009815049   -0.004627700
     19        8          -0.003735648   -0.000673638    0.002344470
     20        1          -0.000810635    0.000649049    0.001649821
     21        1           0.000863665   -0.001191009    0.001391121
     22        1           0.000056353   -0.003328904    0.000555018
     23        1          -0.001042399   -0.000271212    0.001650999
     24        1          -0.000957800   -0.001938716   -0.000270073
     25        1           0.002379055   -0.000967725   -0.001095417
     26        1           0.000290366   -0.000099077   -0.000951945
     27        1           0.002570640   -0.001819761   -0.002028885
     28        1           0.000429725   -0.002534759    0.001333019
     29        1           0.002483999   -0.001999639   -0.002951749
     30        1          -0.000170959    0.001129272    0.000404225
     31        1          -0.001067075   -0.000473766    0.000040199
     32        1           0.000412886   -0.000393781    0.000015115
     33        1          -0.001124367    0.002471307    0.000153410
     34        1           0.002274067    0.001008837   -0.001612103
     35        1           0.000834668    0.000095472    0.000043310
     36        1          -0.000087304    0.000398807    0.001590688
     37        1          -0.000542337   -0.001894211   -0.001029930
     38        1           0.000538459   -0.000173628    0.000680598
     39        1           0.002859743    0.001179156    0.000792926
     40        1           0.001539369   -0.001945393   -0.003476948
     41        1           0.008030403    0.002764163    0.000242630
     42        1          -0.001027198    0.001603689    0.001560347
     43        1           0.000317439   -0.004080440    0.000712256
 -------------------------------------------------------------------
 Cartesian Forces:  Max     0.024238743 RMS     0.005246664

 GradGradGradGradGradGradGradGradGradGradGradGradGradGradGradGradGradGrad
 Berny optimization.
 FormGI is forming the generalized inverse of G from B-inverse, IUseBI=4.
 Internal  Forces:  Max     0.019423829 RMS     0.003372161
 Search for a local minimum.
 Step number   1 out of a maximum of  258
 All quantities printed in internal units (Hartrees-Bohrs-Radians)
 Mixed Optimization -- RFO/linear search
 Second derivative matrix not updated -- first step.
 ITU=  0
     Eigenvalues ---    0.00230   0.00230   0.00287   0.00337   0.00370
     Eigenvalues ---    0.00397   0.00543   0.00676   0.00768   0.00914
     Eigenvalues ---    0.01099   0.01112   0.01210   0.01289   0.01374
     Eigenvalues ---    0.01398   0.02456   0.02529   0.03095   0.03909
     Eigenvalues ---    0.03990   0.04286   0.04422   0.04606   0.04704
     Eigenvalues ---    0.04831   0.04892   0.04972   0.05072   0.05265
     Eigenvalues ---    0.05365   0.05385   0.05438   0.05482   0.05487
     Eigenvalues ---    0.05565   0.05609   0.05611   0.05782   0.05836
     Eigenvalues ---    0.05850   0.06012   0.06855   0.07794   0.08127
     Eigenvalues ---    0.08470   0.09095   0.09107   0.09147   0.09696
     Eigenvalues ---    0.10347   0.11590   0.12097   0.13596   0.13771
     Eigenvalues ---    0.14681   0.15978   0.16000   0.16000   0.16000
     Eigenvalues ---    0.16000   0.16000   0.16000   0.16000   0.16000
     Eigenvalues ---    0.16000   0.16000   0.16000   0.16000   0.16346
     Eigenvalues ---    0.16442   0.17212   0.18429   0.19560   0.20777
     Eigenvalues ---    0.22006   0.23398   0.24663   0.24996   0.26226
     Eigenvalues ---    0.26951   0.27063   0.27593   0.27912   0.28535
     Eigenvalues ---    0.28835   0.28857   0.29432   0.29620   0.30116
     Eigenvalues ---    0.31095   0.32152   0.32291   0.33753   0.33760
     Eigenvalues ---    0.33819   0.33848   0.33915   0.33977   0.34013
     Eigenvalues ---    0.34106   0.34107   0.34142   0.34142   0.34168
     Eigenvalues ---    0.34194   0.34207   0.34221   0.34295   0.34324
     Eigenvalues ---    0.34329   0.34334   0.34353   0.34362   0.34485
     Eigenvalues ---    0.38937   0.40922   0.41864   0.51498   0.51630
     Eigenvalues ---    0.52752   0.52797   0.94137
 RFO step:  Lambda=-1.31943223D-02 EMin= 2.30000000D-03
 Linear search not attempted -- first point.
 Iteration  1 RMS(Cart)=  0.03165224 RMS(Int)=  0.00059530
 Iteration  2 RMS(Cart)=  0.00083424 RMS(Int)=  0.00024325
 Iteration  3 RMS(Cart)=  0.00000075 RMS(Int)=  0.00024325
 Variable       Old X    -DE/DX   Delta X   Delta X   Delta X     New X
                                 (Linear)    (Quad)   (Total)
    R1        2.53550   0.01467   0.00000   0.02919   0.02926   2.56475
    R2        2.82402   0.00538   0.00000   0.01675   0.01682   2.84085
    R3        2.79015   0.00298   0.00000   0.00641   0.00662   2.79677
    R4        2.84765  -0.00022   0.00000   0.00295   0.00292   2.85057
    R5        2.85362   0.00632   0.00000   0.02344   0.02325   2.87687
    R6        2.91868   0.00122   0.00000   0.00336   0.00327   2.92195
    R7        2.07309   0.00173   0.00000   0.00490   0.00490   2.07799
    R8        2.06739   0.00051   0.00000   0.00144   0.00144   2.06883
    R9        2.92722   0.00043   0.00000   0.00016   0.00011   2.92733
   R10        2.96188  -0.00375   0.00000  -0.01362  -0.01362   2.94826
   R11        2.07736  -0.00078   0.00000  -0.00222  -0.00222   2.07514
   R12        2.89397   0.00655   0.00000   0.01863   0.01866   2.91263
   R13        2.07091   0.00191   0.00000   0.00540   0.00540   2.07630
   R14        2.07474  -0.00077   0.00000  -0.00218  -0.00218   2.07257
   R15        2.90418   0.00478   0.00000   0.01207   0.01211   2.91629
   R16        2.07637  -0.00003   0.00000  -0.00009  -0.00009   2.07627
   R17        2.07587  -0.00028   0.00000  -0.00081  -0.00081   2.07506
   R18        2.89111   0.00687   0.00000   0.02233   0.02233   2.91344
   R19        2.07750   0.00041   0.00000   0.00117   0.00117   2.07867
   R20        2.82843   0.01392   0.00000   0.03666   0.03677   2.86521
   R21        2.31083   0.01942   0.00000   0.02035   0.02035   2.33117
   R22        2.89074   0.01355   0.00000   0.04333   0.04318   2.93392
   R23        2.06770  -0.00030   0.00000  -0.00085  -0.00085   2.06685
   R24        2.06835   0.00049   0.00000   0.00137   0.00137   2.06972
   R25        2.88727   0.00419   0.00000   0.01354   0.01354   2.90081
   R26        2.69097   0.01392   0.00000   0.03223   0.03223   2.72320
   R27        2.07004   0.00117   0.00000   0.00330   0.00330   2.07335
   R28        2.06723   0.00099   0.00000   0.00278   0.00278   2.07001
   R29        2.07048   0.00035   0.00000   0.00099   0.00099   2.07146
   R30        2.07091   0.00024   0.00000   0.00067   0.00067   2.07158
   R31        2.07149   0.00069   0.00000   0.00196   0.00196   2.07345
   R32        2.06982   0.00042   0.00000   0.00120   0.00120   2.07101
   R33        1.83844  -0.00062   0.00000  -0.00114  -0.00114   1.83730
   R34        2.73023   0.00039   0.00000   0.00098   0.00098   2.73121
   R35        2.90303  -0.00082   0.00000  -0.00273  -0.00273   2.90030
   R36        2.93036  -0.00662   0.00000  -0.02289  -0.02289   2.90747
   R37        1.83886  -0.00200   0.00000  -0.00371  -0.00371   1.83515
   R38        2.06779   0.00066   0.00000   0.00185   0.00185   2.06963
   R39        2.06787   0.00164   0.00000   0.00461   0.00461   2.07247
   R40        2.07152  -0.00091   0.00000  -0.00258  -0.00258   2.06894
   R41        2.70319   0.00376   0.00000   0.00890   0.00890   2.71209
   R42        2.06959   0.00344   0.00000   0.00969   0.00969   2.07928
   R43        2.06520  -0.00126   0.00000  -0.00351  -0.00351   2.06169
   R44        1.84956  -0.00394   0.00000  -0.00744  -0.00744   1.84212
    A1        2.30596  -0.00781   0.00000  -0.02930  -0.02930   2.27666
    A2        1.84799   0.01414   0.00000   0.05633   0.05645   1.90444
    A3        2.12694  -0.00633   0.00000  -0.02637  -0.02653   2.10040
    A4        2.20667   0.00592   0.00000   0.02342   0.02351   2.23017
    A5        1.98938  -0.00620   0.00000  -0.01672  -0.01694   1.97245
    A6        2.08658   0.00030   0.00000  -0.00629  -0.00624   2.08034
    A7        1.99463  -0.00083   0.00000  -0.00784  -0.00789   1.98674
    A8        1.90590   0.00053   0.00000   0.00238   0.00226   1.90816
    A9        1.87705  -0.00015   0.00000   0.00094   0.00100   1.87805
   A10        1.93275  -0.00088   0.00000  -0.00871  -0.00870   1.92404
   A11        1.90146   0.00190   0.00000   0.01797   0.01798   1.91944
   A12        1.84528  -0.00052   0.00000  -0.00408  -0.00404   1.84124
   A13        1.96863   0.00139   0.00000   0.00530   0.00526   1.97390
   A14        1.96649  -0.00162   0.00000  -0.00881  -0.00886   1.95763
   A15        1.87985  -0.00041   0.00000  -0.01211  -0.01223   1.86763
   A16        1.95480  -0.00038   0.00000  -0.00325  -0.00318   1.95161
   A17        1.84460   0.00098   0.00000   0.02298   0.02299   1.86758
   A18        1.83853   0.00011   0.00000  -0.00295  -0.00306   1.83547
   A19        2.05202  -0.00162   0.00000  -0.01574  -0.01576   2.03627
   A20        1.92042  -0.00055   0.00000  -0.00253  -0.00254   1.91789
   A21        1.89006  -0.00001   0.00000  -0.00426  -0.00419   1.88586
   A22        1.86039   0.00127   0.00000   0.00248   0.00238   1.86277
   A23        1.88769   0.00118   0.00000   0.01884   0.01880   1.90649
   A24        1.84208  -0.00010   0.00000   0.00352   0.00344   1.84552
   A25        2.04460   0.00265   0.00000   0.00680   0.00673   2.05133
   A26        1.89876   0.00090   0.00000   0.01395   0.01408   1.91284
   A27        1.87747  -0.00086   0.00000  -0.00283  -0.00285   1.87462
   A28        1.90425  -0.00195   0.00000  -0.01654  -0.01660   1.88764
   A29        1.89334  -0.00183   0.00000  -0.00888  -0.00884   1.88450
   A30        1.83390   0.00096   0.00000   0.00794   0.00782   1.84172
   A31        1.96633   0.00013   0.00000  -0.00407  -0.00408   1.96225
   A32        1.95503   0.00024   0.00000   0.00546   0.00545   1.96048
   A33        1.86588  -0.00159   0.00000  -0.02559  -0.02564   1.84023
   A34        1.96382   0.00049   0.00000   0.01394   0.01379   1.97761
   A35        1.83824   0.00151   0.00000   0.01887   0.01890   1.85714
   A36        1.86471  -0.00089   0.00000  -0.01071  -0.01089   1.85383
   A37        1.96143  -0.01453   0.00000  -0.06123  -0.06095   1.90048
   A38        2.15393   0.00961   0.00000   0.03947   0.03932   2.19325
   A39        2.16773   0.00491   0.00000   0.02165   0.02150   2.18924
   A40        1.78850   0.01009   0.00000   0.04703   0.04660   1.83510
   A41        1.91236  -0.00211   0.00000   0.00329   0.00369   1.91605
   A42        1.89384  -0.00249   0.00000   0.00355   0.00295   1.89679
   A43        1.96962  -0.00381   0.00000  -0.02607  -0.02632   1.94330
   A44        1.96684  -0.00075   0.00000   0.00843   0.00773   1.97457
   A45        1.92624  -0.00037   0.00000  -0.02951  -0.02971   1.89653
   A46        1.83689  -0.00349   0.00000  -0.02508  -0.02492   1.81197
   A47        1.97098   0.00037   0.00000  -0.01547  -0.01542   1.95556
   A48        1.87465  -0.00137   0.00000  -0.02380  -0.02336   1.85129
   A49        1.95270   0.00128   0.00000   0.01268   0.01192   1.96461
   A50        1.91897   0.00439   0.00000   0.04571   0.04539   1.96436
   A51        1.90711  -0.00114   0.00000   0.00556   0.00443   1.91154
   A52        1.93028  -0.00025   0.00000  -0.00160  -0.00160   1.92868
   A53        1.96225  -0.00054   0.00000  -0.00339  -0.00339   1.95886
   A54        1.93648  -0.00033   0.00000  -0.00149  -0.00149   1.93498
   A55        1.88354   0.00031   0.00000   0.00098   0.00098   1.88452
   A56        1.87460   0.00038   0.00000   0.00279   0.00279   1.87739
   A57        1.87324   0.00050   0.00000   0.00317   0.00316   1.87641
   A58        1.94292  -0.00129   0.00000  -0.00445  -0.00444   1.93847
   A59        1.92962  -0.00257   0.00000  -0.01415  -0.01419   1.91543
   A60        1.95195   0.00020   0.00000  -0.00260  -0.00266   1.94929
   A61        1.85348   0.00304   0.00000   0.02490   0.02493   1.87841
   A62        1.89159   0.00039   0.00000   0.00091   0.00090   1.89249
   A63        1.89074   0.00046   0.00000  -0.00301  -0.00311   1.88763
   A64        1.88588  -0.00213   0.00000  -0.01227  -0.01227   1.87361
   A65        1.90746   0.00067   0.00000   0.00310   0.00224   1.90970
   A66        1.98283  -0.00225   0.00000   0.00203   0.00181   1.98464
   A67        1.93779   0.00113   0.00000  -0.00573  -0.00595   1.93184
   A68        1.87703   0.00423   0.00000   0.04156   0.04159   1.91861
   A69        1.83319  -0.00532   0.00000  -0.05192  -0.05199   1.78120
   A70        1.91847   0.00140   0.00000   0.00820   0.00857   1.92703
   A71        1.88667  -0.00015   0.00000  -0.00089  -0.00089   1.88578
   A72        1.95323   0.00082   0.00000   0.00035   0.00029   1.95353
   A73        1.94892  -0.00098   0.00000  -0.00278  -0.00276   1.94616
   A74        1.93660  -0.00399   0.00000  -0.02162  -0.02165   1.91494
   A75        1.89045  -0.00029   0.00000  -0.00425  -0.00426   1.88619
   A76        1.88625   0.00095   0.00000   0.00006  -0.00005   1.88620
   A77        1.84386   0.00376   0.00000   0.03017   0.03022   1.87407
   A78        1.91742   0.00555   0.00000   0.02930   0.02909   1.94651
   A79        1.93463  -0.00561   0.00000  -0.02781  -0.02933   1.90530
   A80        1.96724  -0.00280   0.00000  -0.03330  -0.03375   1.93349
   A81        1.86307   0.00491   0.00000   0.06712   0.06714   1.93022
   A82        1.88128  -0.00321   0.00000  -0.02487  -0.02448   1.85681
   A83        1.89650   0.00163   0.00000  -0.00505  -0.00599   1.89051
   A84        1.81738   0.00244   0.00000   0.01410   0.01410   1.83148
    D1        0.10409  -0.00081   0.00000  -0.01279  -0.01278   0.09131
    D2       -3.07367  -0.00027   0.00000   0.00015   0.00031  -3.07335
    D3       -3.11142  -0.00069   0.00000  -0.00255  -0.00241  -3.11383
    D4       -0.00599  -0.00014   0.00000   0.01039   0.01068   0.00469
    D5        0.35754   0.00033   0.00000   0.01447   0.01423   0.37176
    D6       -1.87753  -0.00065   0.00000  -0.00586  -0.00598  -1.88351
    D7        2.36865   0.00126   0.00000   0.01960   0.01949   2.38814
    D8       -2.70033  -0.00048   0.00000   0.00014   0.00008  -2.70025
    D9        1.34779  -0.00146   0.00000  -0.02018  -0.02012   1.32767
   D10       -0.68921   0.00045   0.00000   0.00528   0.00534  -0.68387
   D11        0.02543  -0.00037   0.00000  -0.01372  -0.01368   0.01174
   D12       -3.10197  -0.00036   0.00000  -0.00599  -0.00600  -3.10797
   D13        3.10248  -0.00046   0.00000  -0.00543  -0.00518   3.09731
   D14       -0.02491  -0.00045   0.00000   0.00230   0.00251  -0.02240
   D15        0.62864  -0.00062   0.00000   0.00228   0.00241   0.63105
   D16       -1.54680   0.00073   0.00000   0.01767   0.01781  -1.52899
   D17        2.74189   0.00116   0.00000   0.02076   0.02089   2.76278
   D18       -2.47497  -0.00108   0.00000  -0.01116  -0.01125  -2.48622
   D19        1.63278   0.00027   0.00000   0.00423   0.00416   1.63693
   D20       -0.36172   0.00070   0.00000   0.00731   0.00723  -0.35449
   D21       -0.01432   0.00039   0.00000  -0.00431  -0.00411  -0.01844
   D22        2.12065  -0.00016   0.00000  -0.01465  -0.01448   2.10616
   D23       -2.05869  -0.00229   0.00000  -0.03330  -0.03329  -2.09198
   D24        3.09383   0.00103   0.00000   0.00835   0.00844   3.10227
   D25       -1.05439   0.00049   0.00000  -0.00198  -0.00192  -1.05632
   D26        1.04946  -0.00164   0.00000  -0.02064  -0.02073   1.02873
   D27       -1.35023  -0.00012   0.00000  -0.00520  -0.00511  -1.35534
   D28        2.69857   0.00059   0.00000   0.00233   0.00239   2.70096
   D29        0.67847   0.00161   0.00000   0.01830   0.01826   0.69673
   D30        0.81088  -0.00075   0.00000  -0.01491  -0.01481   0.79607
   D31       -1.42351  -0.00004   0.00000  -0.00739  -0.00731  -1.43082
   D32        2.83958   0.00098   0.00000   0.00859   0.00857   2.84814
   D33        2.83327  -0.00076   0.00000  -0.01421  -0.01415   2.81912
   D34        0.59888  -0.00005   0.00000  -0.00669  -0.00665   0.59224
   D35       -1.42121   0.00097   0.00000   0.00928   0.00922  -1.41199
   D36        0.64259   0.00141   0.00000   0.00340   0.00348   0.64607
   D37       -1.49067   0.00138   0.00000   0.01413   0.01414  -1.47653
   D38        2.78724   0.00180   0.00000   0.01366   0.01372   2.80096
   D39        2.88309   0.00004   0.00000  -0.00702  -0.00698   2.87611
   D40        0.74982   0.00001   0.00000   0.00371   0.00368   0.75350
   D41       -1.25545   0.00043   0.00000   0.00324   0.00326  -1.25220
   D42       -1.40701   0.00055   0.00000   0.00097   0.00099  -1.40602
   D43        2.74291   0.00052   0.00000   0.01171   0.01165   2.75456
   D44        0.73763   0.00094   0.00000   0.01124   0.01123   0.74886
   D45        3.06123   0.00371   0.00000   0.04323   0.04326   3.10449
   D46        0.96506  -0.00066   0.00000  -0.01326  -0.01319   0.95187
   D47       -1.20781  -0.00170   0.00000  -0.02120  -0.02127  -1.22908
   D48        0.81960   0.00349   0.00000   0.04618   0.04619   0.86579
   D49       -1.27656  -0.00089   0.00000  -0.01031  -0.01027  -1.28683
   D50        2.83375  -0.00192   0.00000  -0.01825  -0.01835   2.81540
   D51       -1.17721   0.00245   0.00000   0.02226   0.02228  -1.15493
   D52        3.00981  -0.00193   0.00000  -0.03423  -0.03417   2.97563
   D53        0.83693  -0.00297   0.00000  -0.04218  -0.04225   0.79468
   D54        0.80852   0.00150   0.00000   0.01786   0.01779   0.82631
   D55       -1.36029   0.00136   0.00000   0.02325   0.02315  -1.33714
   D56        2.94504   0.00024   0.00000   0.00858   0.00847   2.95351
   D57        2.97227   0.00066   0.00000   0.00535   0.00534   2.97761
   D58        0.80346   0.00053   0.00000   0.01074   0.01070   0.81416
   D59       -1.17439  -0.00059   0.00000  -0.00393  -0.00398  -1.17837
   D60       -1.33733   0.00171   0.00000   0.01933   0.01941  -1.31792
   D61        2.77705   0.00158   0.00000   0.02472   0.02476   2.80181
   D62        0.79919   0.00046   0.00000   0.01005   0.01009   0.80928
   D63       -1.24390  -0.00144   0.00000  -0.02542  -0.02554  -1.26943
   D64        0.98655  -0.00059   0.00000  -0.00950  -0.00963   0.97692
   D65        3.01158  -0.00051   0.00000  -0.00400  -0.00398   3.00761
   D66        0.92214   0.00014   0.00000  -0.01537  -0.01550   0.90664
   D67       -3.13060   0.00099   0.00000   0.00055   0.00041  -3.13019
   D68       -1.10556   0.00107   0.00000   0.00605   0.00606  -1.09950
   D69        2.91097  -0.00071   0.00000  -0.01929  -0.01933   2.89165
   D70       -1.14176   0.00014   0.00000  -0.00337  -0.00342  -1.14518
   D71        0.88327   0.00022   0.00000   0.00213   0.00223   0.88550
   D72       -3.13864   0.00110   0.00000   0.02258   0.02262  -3.11602
   D73        1.03775   0.00125   0.00000   0.02476   0.02480   1.06254
   D74       -1.06021   0.00120   0.00000   0.02406   0.02410  -1.03611
   D75        0.90815   0.00032   0.00000   0.01183   0.01175   0.91990
   D76       -1.19865   0.00046   0.00000   0.01401   0.01393  -1.18472
   D77        2.98657   0.00042   0.00000   0.01332   0.01323   2.99981
   D78       -1.10094  -0.00122   0.00000  -0.01184  -0.01180  -1.11274
   D79        3.07545  -0.00108   0.00000  -0.00966  -0.00963   3.06582
   D80        0.97749  -0.00112   0.00000  -0.01036  -0.01032   0.96717
   D81       -0.03292   0.00056   0.00000   0.01057   0.01048  -0.02244
   D82        2.06233   0.00061   0.00000   0.00725   0.00734   2.06967
   D83       -2.11662  -0.00262   0.00000  -0.02457  -0.02481  -2.14143
   D84        3.09434   0.00060   0.00000   0.00293   0.00299   3.09733
   D85       -1.09359   0.00065   0.00000  -0.00039  -0.00015  -1.09374
   D86        1.01065  -0.00258   0.00000  -0.03221  -0.03230   0.97835
   D87        0.02711  -0.00033   0.00000  -0.00314  -0.00335   0.02376
   D88       -2.11962   0.00075   0.00000   0.02485   0.02482  -2.09480
   D89        2.04111  -0.00170   0.00000  -0.02252  -0.02321   2.01790
   D90       -2.02788  -0.00201   0.00000  -0.02261  -0.02230  -2.05017
   D91        2.10858  -0.00093   0.00000   0.00538   0.00588   2.11446
   D92       -0.01388  -0.00339   0.00000  -0.04198  -0.04216  -0.05603
   D93        2.05897   0.00223   0.00000   0.03199   0.03215   2.09112
   D94       -0.08776   0.00331   0.00000   0.05998   0.06033  -0.02743
   D95       -2.21022   0.00085   0.00000   0.01261   0.01229  -2.19793
   D96        1.12675  -0.00040   0.00000  -0.02107  -0.02092   1.10583
   D97       -3.10066   0.00093   0.00000  -0.00191  -0.00181  -3.10247
   D98       -0.99214  -0.00013   0.00000  -0.01726  -0.01710  -1.00925
   D99       -3.08773  -0.00373   0.00000  -0.05504  -0.05507   3.14038
   D100      -1.03196  -0.00240   0.00000  -0.03589  -0.03596  -1.06792
   D101       1.07656  -0.00346   0.00000  -0.05123  -0.05125   1.02531
   D102      -0.95846   0.00188   0.00000   0.01505   0.01497  -0.94349
   D103       1.09731   0.00321   0.00000   0.03420   0.03408   1.13139
   D104      -3.07736   0.00215   0.00000   0.01886   0.01879  -3.05857
   D105       3.11037   0.00006   0.00000   0.02505   0.02480   3.13517
   D106       1.12041   0.00269   0.00000   0.04428   0.04468   1.16509
   D107      -1.02903  -0.00102   0.00000  -0.00517  -0.00533  -1.03436
   D108      -1.30852  -0.00109   0.00000  -0.04474  -0.04477  -1.35329
   D109       0.85143  -0.00077   0.00000  -0.01407  -0.01354   0.83789
   D110       2.89450   0.00017   0.00000  -0.01098  -0.01147   2.88304
   D111      -1.13436   0.00052   0.00000   0.02141   0.02153  -1.11284
   D112       0.98826   0.00003   0.00000   0.01418   0.01427   1.00253
   D113       3.04032   0.00153   0.00000   0.03616   0.03620   3.07652
   D114       3.03551  -0.00186   0.00000  -0.01291  -0.01291   3.02260
   D115      -1.12505  -0.00235   0.00000  -0.02015  -0.02017  -1.14522
   D116       0.92701  -0.00086   0.00000   0.00183   0.00177   0.92877
   D117       1.04890   0.00143   0.00000   0.02182   0.02180   1.07069
   D118      -3.11167   0.00094   0.00000   0.01459   0.01454  -3.09713
   D119      -1.05961   0.00244   0.00000   0.03657   0.03647  -1.02314
   D120      -2.96986  -0.00265   0.00000  -0.03762  -0.03773  -3.00759
   D121      -0.91503   0.00342   0.00000   0.04624   0.04557  -0.86946
   D122       1.21505  -0.00057   0.00000  -0.00436  -0.00416   1.21089
   D123      -0.91012  -0.00436   0.00000  -0.06688  -0.06660  -0.97672
   D124       1.14472   0.00171   0.00000   0.01698   0.01670   1.16142
   D125      -3.00839  -0.00228   0.00000  -0.03362  -0.03303  -3.04142
   D126       1.10445  -0.00160   0.00000  -0.04218  -0.04209   1.06236
   D127      -3.12390   0.00447   0.00000   0.04169   0.04121  -3.08269
   D128      -0.99382   0.00048   0.00000  -0.00891  -0.00852  -1.00235
   D129       0.80793   0.00032   0.00000   0.01540   0.01638   0.82430
   D130      -1.29087   0.00104   0.00000  -0.00741  -0.00859  -1.29946
   D131       2.95758  -0.00175   0.00000  -0.02337  -0.02317   2.93441
         Item               Value     Threshold  Converged?
 Maximum Force            0.019424     0.000450     NO 
 RMS     Force            0.003372     0.000300     NO 
 Maximum Displacement     0.161531     0.001800     NO 
 RMS     Displacement     0.031624     0.001200     NO 
 Predicted change in Energy=-7.328886D-03
 GradGradGradGradGradGradGradGradGradGradGradGradGradGradGradGradGradGrad

                          Input orientation:                          
 ---------------------------------------------------------------------
 Center     Atomic      Atomic             Coordinates (Angstroms)
 Number     Number       Type             X           Y           Z
 ---------------------------------------------------------------------
      1          6           0        1.798395    0.637580    0.031494
      2          6           0        1.079421   -0.472521    0.336076
      3          6           0       -0.359421   -0.547910    0.782719
      4          6           0       -1.278108    0.498028    0.109773
      5          6           0       -1.129747    1.916165    0.715178
      6          6           0        0.289251    2.341855    1.140419
      7          6           0        1.438314    2.093033    0.140764
      8          6           0        3.156800    0.233388   -0.394806
      9          6           0        3.254131   -1.279154   -0.354665
     10          6           0        1.870084   -1.761187    0.157701
     11          8           0        4.070469    1.000804   -0.707954
     12          6           0        1.199578    2.742358   -1.237026
     13          6           0        1.971425   -2.560526    1.464280
     14          8           0        1.155461   -2.534763   -0.825930
     15          6           0       -2.767853    0.036087    0.073171
     16          8           0       -3.578609    1.074974   -0.520348
     17          6           0       -3.330141   -0.344074    1.449700
     18          6           0       -2.953061   -1.123462   -0.920981
     19          8           0       -4.339876   -1.445480   -1.102028
     20          1           0       -0.406643   -0.447859    1.876764
     21          1           0       -0.721031   -1.558159    0.565524
     22          1           0       -0.972026    0.564524   -0.942727
     23          1           0       -1.768335    2.011721    1.604160
     24          1           0       -1.521160    2.638520   -0.011367
     25          1           0        0.550688    1.855705    2.090411
     26          1           0        0.257739    3.417370    1.359603
     27          1           0        2.328103    2.583997    0.561708
     28          1           0        3.463371   -1.663343   -1.357093
     29          1           0        4.079890   -1.560036    0.307754
     30          1           0        0.964830    3.808155   -1.124121
     31          1           0        0.373962    2.270074   -1.780356
     32          1           0        2.094573    2.665462   -1.865248
     33          1           0        0.981728   -2.887256    1.804098
     34          1           0        2.580578   -3.458761    1.303028
     35          1           0        2.435587   -1.972218    2.263977
     36          1           0        1.649022   -3.361817   -0.958837
     37          1           0       -3.717395    1.766546    0.147140
     38          1           0       -2.813722   -1.209940    1.877549
     39          1           0       -3.248010    0.486661    2.160963
     40          1           0       -4.392440   -0.592955    1.358892
     41          1           0       -2.489921   -0.853032   -1.881731
     42          1           0       -2.472128   -2.030456   -0.551741
     43          1           0       -4.780772   -0.587501   -1.242486
 ---------------------------------------------------------------------
                    Distance matrix (angstroms):
                    1          2          3          4          5
     1  C    0.000000
     2  C    1.357209   0.000000
     3  C    2.574082   1.508456   0.000000
     4  C    3.080661   2.559515   1.546230   0.000000
     5  C    3.267449   3.275662   2.582563   1.549077   0.000000
     6  C    2.532151   3.031839   2.983198   2.630313   1.541297
     7  C    1.503311   2.597887   3.258610   3.150230   2.637456
     8  C    1.479988   2.312574   3.789565   4.471358   4.736907
     9  C    2.437653   2.420154   3.858253   4.890323   5.529287
    10  C    2.403154   1.522375   2.614074   3.875237   4.778356
    11  O    2.416823   3.493860   4.923875   5.434035   5.468587
    12  C    2.529391   3.581136   4.163617   3.604138   3.149516
    13  C    3.508660   2.535406   3.154044   4.663572   5.497198
    14  O    3.348477   2.368308   2.971565   3.999452   5.235260
    15  C    4.605882   3.889642   2.577800   1.560150   2.574928
    16  O    5.422916   4.982514   3.833394   2.454022   2.868981
    17  C    5.410807   4.549823   3.051490   2.591405   3.238817
    18  C    5.156046   4.273737   3.156076   2.548950   3.903950
    19  O    6.580455   5.690657   4.494655   3.823625   4.990775
    20  H    3.073335   2.140727   1.099625   2.185500   2.731441
    21  H    3.384371   2.114920   1.094778   2.178520   3.501482
    22  H    2.937631   2.630443   2.142419   1.098119   2.144868
    23  H    4.133171   3.986126   3.035048   2.182838   1.098732
    24  H    3.876216   4.069682   3.483324   2.157651   1.096754
    25  H    2.698100   2.962749   2.883700   3.018395   2.172276
    26  H    3.444522   4.105365   4.054273   3.527529   2.143366
    27  H    2.085727   3.309444   4.132853   4.190498   3.525093
    28  H    3.161418   3.157230   4.520700   5.413395   6.180932
    29  H    3.179788   3.191599   4.577933   5.743080   6.276168
    30  H    3.476036   4.524322   4.936089   4.184520   3.368961
    31  H    2.824332   3.535362   3.879206   3.072795   2.934976
    32  H    2.792429   3.965262   4.833175   4.469168   4.197176
    33  H    4.029086   2.827645   2.883476   4.408826   5.358818
    34  H    4.359887   3.479382   4.169817   5.654158   6.557584
    35  H    3.492998   2.793757   3.469128   4.953205   5.498173
    36  H    4.122893   3.217030   3.871038   4.960687   6.195239
    37  H    5.631330   5.297033   4.127548   2.749664   2.653483
    38  H    5.300271   4.251645   2.767766   2.898327   3.736230
    39  H    5.479381   4.793422   3.363605   2.843945   2.936122
    40  H    6.450011   5.567936   4.074217   3.528400   4.165960
    41  H    4.926663   4.219438   3.425116   2.694427   4.032674
    42  H    5.069117   3.978552   2.905556   2.873415   4.356936
    43  H    6.812436   6.070168   4.863267   3.908405   4.840535
                    6          7          8          9         10
     6  C    0.000000
     7  C    1.543233   0.000000
     8  C    3.876259   2.588109   0.000000
     9  C    4.912992   3.861901   1.516201   0.000000
    10  C    4.505521   3.878366   2.437053   1.552566   0.000000
    11  O    4.417297   2.973471   1.233605   2.447330   3.635883
    12  C    2.577080   1.541728   3.291653   4.601337   4.762012
    13  C    5.193066   4.867393   3.559111   2.568231   1.535045
    14  O    5.329001   4.736137   3.442947   2.490594   1.441053
    15  C    3.975106   4.682674   5.946380   6.178769   4.974716
    16  O    4.395847   5.161689   6.788944   7.228810   6.179953
    17  C    4.517728   5.512800   6.768756   6.890772   5.542545
    18  C    5.174010   5.545928   6.280788   6.234916   4.983270
    19  O    6.387589   6.888621   7.714850   7.632506   6.344304
    20  H    2.967992   3.587993   4.280450   4.367103   3.140620
    21  H    4.069556   4.263144   4.378293   4.089805   2.630859
    22  H    3.014834   3.052873   4.178165   4.648157   3.833727
    23  H    2.134878   3.525725   5.604934   6.316012   5.437386
    24  H    2.166151   3.013169   5.273993   6.186229   5.557566
    25  H    1.098716   2.155303   3.949688   4.807738   4.307909
    26  H    1.098075   2.152486   4.649758   5.828757   5.555329
    27  H    2.133180   1.099984   2.669648   4.076910   4.387895
    28  H    5.688077   4.522698   2.148854   1.093730   2.200622
    29  H    5.503365   4.511177   2.135897   1.095250   2.224010
    30  H    2.781112   2.183063   4.256241   5.631489   5.786201
    31  H    2.922885   2.203382   3.716453   4.788004   4.716514
    32  H    3.521071   2.186878   3.034058   4.380232   4.872160
    33  H    5.316352   5.270525   4.393693   3.522793   2.183537
    34  H    6.238892   5.786021   4.104465   2.819984   2.167564
    35  H    4.947764   4.693490   3.529019   2.829777   2.191056
    36  H    6.227980   5.568565   3.939166   2.697941   1.964063
    37  H    4.167828   5.166040   7.063910   7.624320   6.607944
    38  H    4.773578   5.657372   6.549345   6.465787   5.019939
    39  H    4.122556   5.350072   6.900557   7.191962   5.938078
    40  H    5.529835   6.534222   7.794185   7.866205   6.482810
    41  H    5.202354   5.310444   5.939419   5.958828   4.898333
    42  H    5.441114   5.724883   6.069138   5.778696   4.408017
    43  H    6.321748   6.911995   8.024803   8.113339   6.897242
                   11         12         13         14         15
    11  O    0.000000
    12  C    3.399257   0.000000
    13  C    4.669867   6.001115   0.000000
    14  O    4.583822   5.293293   2.431362   0.000000
    15  C    6.950071   4.978054   5.580174   4.775986   0.000000
    16  O    7.651738   5.111249   6.925207   5.961124   1.445295
    17  C    7.825165   6.104336   5.746257   5.486185   1.534771
    18  C    7.340835   5.682328   5.657313   4.345199   1.538569
    19  O    8.767754   6.945629   6.903752   5.609054   2.459145
    20  H    5.368792   4.738472   3.207603   3.754982   3.010392
    21  H    5.579293   5.043052   3.010286   2.532019   2.640740
    22  H    5.066775   3.089568   4.921740   3.761040   2.129857
    23  H    6.360775   4.173089   5.908537   5.926587   2.691856
    24  H    5.868021   2.985873   6.434732   5.881383   2.886875
    25  H    4.577179   3.504148   4.681200   5.305375   4.288703
    26  H    4.965027   2.843446   6.219560   6.403932   4.716163
    27  H    2.674768   2.129341   5.235262   5.431605   5.718328
    28  H    2.808492   4.954733   3.315265   2.523481   6.615275
    29  H    2.754932   5.403067   2.604641   3.284451   7.035212
    30  H    4.207067   1.097168   6.947888   6.352784   5.440121
    31  H    4.052809   1.095400   6.034422   4.960658   4.277529
    32  H    2.831004   1.096172   6.197732   5.385579   5.857838
    33  H    5.564866   6.402222   1.096234   2.659226   5.059782
    34  H    5.113857   6.841996   1.097222   2.723453   6.506322
    35  H    4.510440   6.000997   1.095933   3.391564   5.992387
    36  H    4.995879   6.127017   2.572452   0.972258   5.667413
    37  H    7.871999   5.200456   7.267811   6.572126   1.975244
    38  H    7.678821   6.436444   4.989238   4.981802   2.193278
    39  H    7.877510   6.034529   6.083849   6.118912   2.189165
    40  H    8.856227   7.009548   6.661923   6.270826   2.165192
    41  H    6.917599   5.191808   5.832232   4.151113   2.165507
    42  H    7.212386   6.060593   4.908205   3.672724   2.179122
    43  H    9.008491   6.844894   7.537345   6.261326   2.484283
                   16         17         18         19         20
    16  O    0.000000
    17  C    2.440600   0.000000
    18  C    2.320547   2.523839   0.000000
    19  O    2.696400   2.957022   1.435176   0.000000
    20  H    4.257527   2.956348   3.842923   5.033763   0.000000
    21  H    4.034633   3.010519   2.716729   3.986159   1.746699
    22  H    2.689469   3.479938   2.602743   3.925291   3.048624
    23  H    2.944167   2.830701   4.196341   5.088076   2.824544
    24  H    2.633787   3.781931   4.126772   5.080724   3.785885
    25  H    4.947393   4.506703   5.497288   6.708734   2.503704
    26  H    4.872228   5.198987   6.010778   7.130569   3.955864
    27  H    6.191708   6.432562   6.620748   7.966596   4.289564
    28  H    7.601843   7.467956   6.453857   7.810454   5.187701
    29  H    8.141354   7.595470   7.152816   8.537744   4.881363
    30  H    5.336446   6.504793   6.301744   7.465995   5.385155
    31  H    4.317256   5.566634   4.829460   6.040342   4.622881
    32  H    6.043460   7.033755   6.381708   7.673623   5.472797
    33  H    6.472943   5.018524   5.100940   6.232476   2.807759
    34  H    7.862255   6.682768   6.404764   7.598045   4.279976
    35  H    7.294409   6.046281   6.316793   7.583821   3.248365
    36  H    6.870627   6.300784   5.117698   6.289654   4.556045
    37  H    0.971120   2.510248   3.174465   3.502145   4.342380
    38  H    3.399382   1.095202   2.803331   3.355966   2.524836
    39  H    2.764931   1.096705   3.489681   3.946195   3.004573
    40  H    2.641184   1.094837   2.747921   2.604936   4.021917
    41  H    2.599194   3.473246   1.100305   2.093147   4.316305
    42  H    3.296814   2.754240   1.090997   2.033100   3.559280
    43  H    2.174972   3.067810   1.931618   0.974806   5.374218
                   21         22         23         24         25
    21  H    0.000000
    22  H    2.616029   0.000000
    23  H    3.862597   3.035642   0.000000
    24  H    4.311047   2.338897   1.750400   0.000000
    25  H    3.949306   3.631216   2.374584   3.053331   0.000000
    26  H    5.132684   3.866753   2.478031   2.377110   1.748914
    27  H    5.143412   4.151198   4.265561   3.892071   2.454903
    28  H    4.606164   4.980747   7.045982   6.720310   5.722998
    29  H    4.807837   5.621326   6.974227   7.007244   5.224980
    30  H    5.873189   3.782255   4.259211   2.964188   3.783754
    31  H    4.621421   2.328562   4.013867   2.618504   3.896893
    32  H    5.628078   3.830015   5.233185   4.063389   4.322792
    33  H    2.489970   4.824623   5.621636   6.332027   4.771105
    34  H    3.880313   5.818182   6.994991   7.465168   5.743168
    35  H    3.608383   5.322578   5.829244   6.487831   4.270358
    36  H    3.345745   4.720837   6.864560   6.852139   6.142214
    37  H    4.495209   3.189000   2.445783   2.368314   4.690499
    38  H    2.494397   3.807168   3.398040   4.477652   4.556615
    39  H    3.621096   3.849554   2.196651   3.511627   4.038485
    40  H    3.878181   4.282108   3.705459   4.534787   5.564671
    41  H    3.100843   2.279298   4.569346   4.077707   5.688626
    42  H    2.130184   3.022764   4.634914   4.795382   5.587542
    43  H    4.548909   3.990434   4.892251   4.748466   6.745511
                   26         27         28         29         30
    26  H    0.000000
    27  H    2.370138   0.000000
    28  H    6.593191   4.796929   0.000000
    29  H    6.363159   4.506246   1.778337   0.000000
    30  H    2.611814   2.489799   6.019491   6.369563   0.000000
    31  H    3.345018   3.066347   5.019499   5.723971   1.773545
    32  H    3.786686   2.439527   4.568412   5.149588   1.769558
    33  H    6.361607   5.769824   4.201148   3.687705   7.307755
    34  H    7.258096   6.093293   3.328527   2.616039   7.830055
    35  H    5.882905   4.865014   3.776757   2.588520   6.859668
    36  H    7.298508   6.174619   2.516999   3.280212   7.204439
    37  H    4.471798   6.114584   8.098781   8.478773   5.263791
    38  H    5.578006   6.524090   7.076042   7.078750   6.961950
    39  H    4.639129   6.168425   7.876666   7.830802   6.290637
    40  H    6.140593   7.476244   8.380696   8.591886   7.364473
    41  H    6.024302   6.402883   6.031047   6.961042   5.851148
    42  H    6.386253   6.750938   6.001126   6.624874   6.799241
    43  H    6.942367   7.990596   8.314834   9.047673   7.235173
                   31         32         33         34         35
    31  H    0.000000
    32  H    1.767496   0.000000
    33  H    6.309972   6.747978   0.000000
    34  H    6.869932   6.912328   1.770314   0.000000
    35  H    6.213209   6.218912   1.778339   1.776023   0.000000
    36  H    5.832569   6.111317   2.881719   2.448108   3.596693
    37  H    4.550602   6.215845   6.818001   8.264646   7.504568
    38  H    5.970937   7.288253   4.150207   5.872456   5.318424
    39  H    5.642095   7.035677   5.422301   7.090476   6.193542
    40  H    6.385170   7.943155   5.860350   7.539161   7.024492
    41  H    4.238619   5.779071   5.456715   6.530120   6.534531
    42  H    5.301347   6.680697   4.267693   5.568668   5.658385
    43  H    5.918303   7.631512   6.912087   8.301401   8.141779
                   36         37         38         39         40
    36  H    0.000000
    37  H    7.504780   0.000000
    38  H    5.708917   3.559552   0.000000
    39  H    6.965979   2.431854   1.774088   0.000000
    40  H    7.038304   2.737019   1.772576   1.765959   0.000000
    41  H    4.927127   3.533440   3.790041   4.325835   3.766810
    42  H    4.349957   4.056643   2.586770   3.781089   3.066680
    43  H    7.008533   2.933150   3.740500   3.884154   2.630209
                   41         42         43
    41  H    0.000000
    42  H    1.776377   0.000000
    43  H    2.393144   2.808752   0.000000
 Stoichiometry    C15H24O4
 Framework group  C1[X(C15H24O4)]
 Deg. of freedom   123
 Full point group                 C1      NOp   1
 Largest Abelian subgroup         C1      NOp   1
 Largest concise Abelian subgroup C1      NOp   1
                         Standard orientation:                         
 ---------------------------------------------------------------------
 Center     Atomic      Atomic             Coordinates (Angstroms)
 Number     Number       Type             X           Y           Z
 ---------------------------------------------------------------------
      1          6           0        1.822212    0.632558    0.033838
      2          6           0        1.103586   -0.485694    0.307893
      3          6           0       -0.337460   -0.574111    0.744938
      4          6           0       -1.254412    0.486169    0.092380
      5          6           0       -1.111735    1.889620    0.732387
      6          6           0        0.304249    2.307296    1.175254
      7          6           0        1.459009    2.084385    0.176049
      8          6           0        3.183555    0.240914   -0.394795
      9          6           0        3.283323   -1.271995   -0.390406
     10          6           0        1.897437   -1.768425    0.102886
     11          8           0        4.097519    1.017102   -0.684591
     12          6           0        1.226413    2.766175   -1.187031
     13          6           0        1.993279   -2.598701    1.390450
     14          8           0        1.189374   -2.519352   -0.902793
     15          6           0       -2.743131    0.022818    0.036790
     16          8           0       -3.552562    1.074320   -0.535960
     17          6           0       -3.312012   -0.391158    1.400800
     18          6           0       -2.921055   -1.112857   -0.985844
     19          8           0       -4.306329   -1.432695   -1.181934
     20          1           0       -0.390633   -0.500401    1.840800
     21          1           0       -0.696147   -1.579448    0.501668
     22          1           0       -0.942894    0.578383   -0.956580
     23          1           0       -1.755174    1.962792    1.619994
     24          1           0       -1.500573    2.628553    0.021294
     25          1           0        0.561518    1.798930    2.114697
     26          1           0        0.269696    3.377193    1.419986
     27          1           0        2.345701    2.566559    0.613370
     28          1           0        3.498526   -1.631695   -1.400628
     29          1           0        4.106064   -1.567339    0.269474
     30          1           0        0.989205    3.828574   -1.049860
     31          1           0        0.404506    2.305714   -1.745911
     32          1           0        2.124846    2.705821   -1.812145
     33          1           0        1.002376   -2.935094    1.717068
     34          1           0        2.604849   -3.491819    1.210955
     35          1           0        2.452180   -2.028985    2.206478
     36          1           0        1.685079   -3.342178   -1.052860
     37          1           0       -3.696082    1.749459    0.147166
     38          1           0       -2.796342   -1.266194    1.810511
     39          1           0       -3.235094    0.422415    2.132199
     40          1           0       -4.373379   -0.639516    1.298401
     41          1           0       -2.453324   -0.818713   -1.937357
     42          1           0       -2.440490   -2.027662   -0.635898
     43          1           0       -4.747980   -0.572312   -1.304128
 ---------------------------------------------------------------------
 Rotational constants (GHZ):      0.5542241      0.2593919      0.2066425
 Standard basis: 6-31G(d) (6D, 7F)
 There are   333 symmetry adapted cartesian basis functions of A   symmetry.
 There are   333 symmetry adapted basis functions of A   symmetry.
   333 basis functions,   628 primitive gaussians,   333 cartesian basis functions
    73 alpha electrons       73 beta electrons
       nuclear repulsion energy      1598.0143228403 Hartrees.
 NAtoms=   43 NActive=   43 NUniq=   43 SFac= 1.00D+00 NAtFMM=   60 NAOKFM=F Big=F
 Integral buffers will be    131072 words long.
 Raffenetti 2 integral format.
 Two-electron integral symmetry is turned on.
 ------------------------------------------------------------------------------
 Polarizable Continuum Model (PCM)
 =================================
 Model                : PCM (using non-symmetric T matrix).
 Atomic radii         : SMD-Coulomb.
 Polarization charges : Total charges.
 Charge compensation  : None.
 Solution method      : On-the-fly selection.
 Cavity type          : VdW (van der Waals Surface) (Alpha=1.000).
 Cavity algorithm     : GePol (No added spheres)
                        Default sphere list used, NSphG=   43.
                        Lebedev-Laikov grids with approx.  5.0 points / Ang**2.
                        Smoothing algorithm: Karplus/York (Gamma=1.0000).
                        Polarization charges: spherical gaussians, with
                                              point-specific exponents (IZeta= 3).
                        Self-potential: point-specific (ISelfS= 7).
                        Self-field    : sphere-specific E.n sum rule (ISelfD= 2).
 1st derivatives      : Analytical E(r).r(x)/FMM algorithm (CHGder, D1EAlg=3).
                        Cavity 1st derivative terms included.
 Solvent              : Methanol, Eps=  32.613000 Eps(inf)=   1.765709
 ------------------------------------------------------------------------------
 ------------------------------------------------------------------------------
 Atomic radii for non-electrostatic terms: SMD-CDS.
 ------------------------------------------------------------------------------
 Nuclear repulsion after PCM non-electrostatic terms =     1598.0158554050 Hartrees.
 One-electron integrals computed using PRISM.
 NBasis=   333 RedAO= T EigKep=  9.43D-04  NBF=   333
 NBsUse=   333 1.00D-06 EigRej= -1.00D+00 NBFU=   333
 Initial guess from the checkpoint file:  "DY-202A-11R_18.chk"
 B after Tr=     0.000000    0.000000    0.000000
         Rot=    0.999976   -0.003226    0.000295    0.006172 Ang=  -0.80 deg.
 ExpMin= 1.61D-01 ExpMax= 5.48D+03 ExpMxC= 8.25D+02 IAcc=1 IRadAn=         1 AccDes= 0.00D+00
 Harris functional with IExCor=  402 and IRadAn=       1 diagonalized for initial guess.
 HarFok:  IExCor=  402 AccDes= 0.00D+00 IRadAn=         1 IDoV= 1 UseB2=F ITyADJ=14
 ICtDFT=  3500011 ScaDFX=  1.000000  1.000000  1.000000  1.000000
 FoFCou: FMM=F IPFlag=           0 FMFlag=      100000 FMFlg1=           0
         NFxFlg=           0 DoJE=T BraDBF=F KetDBF=T FulRan=T
         wScrn=  0.000000 ICntrl=     500 IOpCl=  0 I1Cent=   200000004 NGrid=           0
         NMat0=    1 NMatS0=      1 NMatT0=    0 NMatD0=    1 NMtDS0=    0 NMtDT0=    0
 Petite list used in FoFCou.
 Keep R1 ints in memory in canonical form, NReq=1565304907.
 Requested convergence on RMS density matrix=1.00D-08 within 128 cycles.
 Requested convergence on MAX density matrix=1.00D-06.
 Requested convergence on             energy=1.00D-06.
 No special actions if energy rises.
 Inv3:  Mode=1 IEnd=    21643788.
 Iteration    1 A*A^-1 deviation from unit magnitude is 4.88D-15 for   2683.
 Iteration    1 A*A^-1 deviation from orthogonality  is 3.83D-15 for   2684   1488.
 Iteration    1 A^-1*A deviation from unit magnitude is 5.55D-15 for   2683.
 Iteration    1 A^-1*A deviation from orthogonality  is 1.35D-10 for   2576   2557.
 Iteration    2 A*A^-1 deviation from unit magnitude is 2.66D-15 for   1150.
 Iteration    2 A*A^-1 deviation from orthogonality  is 3.19D-15 for   1971    917.
 Iteration    2 A^-1*A deviation from unit magnitude is 8.88D-16 for    484.
 Iteration    2 A^-1*A deviation from orthogonality  is 3.54D-16 for     31      8.
 Error on total polarization charges =  0.05184
 SCF Done:  E(RB3LYP) =  -886.950357946     A.U. after   10 cycles
            NFock= 10  Conv=0.97D-08     -V/T= 2.0094
 SMD-CDS (non-electrostatic) energy       (kcal/mol) =       0.96
 (included in total energy above)
 D1PCM: PCM CHGder 1st derivatives, ID1Alg=3 FixD1E=F DoIter=F DoCFld=F I1PDM=0.
 Calling FoFJK, ICntrl=      2127 FMM=F ISym2X=0 I1Cent= 0 IOpClX= 0 NMat=1 NMatS=1 NMatT=0.
 ***** Axes restored to original set *****
 -------------------------------------------------------------------
 Center     Atomic                   Forces (Hartrees/Bohr)
 Number     Number              X              Y              Z
 -------------------------------------------------------------------
      1        6           0.004467263   -0.006539164   -0.000157805
      2        6          -0.003931257    0.006135295   -0.000301661
      3        6           0.001262931   -0.000990619   -0.000652371
      4        6          -0.000284275    0.001411209   -0.001025833
      5        6          -0.000431270    0.000621739   -0.000310916
      6        6           0.000024398    0.000314873    0.000602327
      7        6          -0.003383041    0.002781964    0.001310253
      8        6          -0.002915918    0.003523063    0.000647161
      9        6          -0.002693964    0.000063509    0.001609106
     10        6           0.004779314   -0.000710889    0.000564872
     11        8          -0.002454024   -0.002744638    0.001040692
     12        6           0.000216316    0.000279473   -0.001443118
     13        6          -0.000540354   -0.001421920    0.000166005
     14        8           0.001093619    0.001093074   -0.001235886
     15        6           0.000870237   -0.002702666    0.001108054
     16        8           0.000258676    0.002568637    0.000838808
     17        6          -0.001667313    0.002596529    0.000236561
     18        6          -0.003900849   -0.002052288    0.000236223
     19        8           0.004486873    0.000982805   -0.000002084
     20        1           0.000278473    0.000346965    0.000200536
     21        1           0.000888611    0.000530857    0.000326019
     22        1           0.000380380   -0.000384430    0.000287941
     23        1           0.000318774   -0.000255879    0.000052641
     24        1           0.000389253   -0.000469739   -0.000084808
     25        1           0.000008349   -0.000555427   -0.000862894
     26        1          -0.000086523    0.000167276    0.000040318
     27        1           0.000211713    0.000208132   -0.000395861
     28        1           0.000756570   -0.001506000   -0.000494724
     29        1           0.000731434   -0.001974403   -0.001079020
     30        1           0.000091510   -0.000064763    0.000419614
     31        1          -0.000333003   -0.000183458    0.000409579
     32        1          -0.000035820   -0.000347417    0.000512353
     33        1           0.000271121    0.001101026   -0.000465489
     34        1           0.000409602    0.000217022   -0.000042944
     35        1           0.000516786    0.000172749   -0.000665976
     36        1           0.000195216   -0.000956969    0.000700549
     37        1          -0.001039158    0.000610840    0.000152479
     38        1           0.000417952    0.000397778   -0.000603516
     39        1           0.000388316   -0.000292862   -0.000112069
     40        1           0.000400644   -0.000716038   -0.000405590
     41        1          -0.000891777    0.000222419   -0.000332781
     42        1           0.000173453   -0.001232700   -0.000718545
     43        1           0.000300759   -0.000244962   -0.000068199
 -------------------------------------------------------------------
 Cartesian Forces:  Max     0.006539164 RMS     0.001556301

 GradGradGradGradGradGradGradGradGradGradGradGradGradGradGradGradGradGrad
 Berny optimization.
 Using GEDIIS/GDIIS optimizer.
 FormGI is forming the generalized inverse of G from B-inverse, IUseBI=4.
 Internal  Forces:  Max     0.004783004 RMS     0.000847388
 Search for a local minimum.
 Step number   2 out of a maximum of  258
 All quantities printed in internal units (Hartrees-Bohrs-Radians)
 Mixed Optimization -- En-DIIS/RFO-DIIS
 Update second derivatives using D2CorX and points    1    2
 DE= -6.16D-03 DEPred=-7.33D-03 R= 8.41D-01
 TightC=F SS=  1.41D+00  RLast= 3.32D-01 DXNew= 5.0454D-01 9.9645D-01
 Trust test= 8.41D-01 RLast= 3.32D-01 DXMaxT set to 5.05D-01
 ITU=  1  0
 Use linear search instead of GDIIS.
     Eigenvalues ---    0.00230   0.00230   0.00287   0.00339   0.00370
     Eigenvalues ---    0.00397   0.00538   0.00678   0.00771   0.00916
     Eigenvalues ---    0.01098   0.01118   0.01235   0.01289   0.01371
     Eigenvalues ---    0.01392   0.02478   0.02560   0.03119   0.03871
     Eigenvalues ---    0.03917   0.04050   0.04411   0.04585   0.04709
     Eigenvalues ---    0.04841   0.04923   0.05011   0.05114   0.05326
     Eigenvalues ---    0.05394   0.05457   0.05476   0.05517   0.05552
     Eigenvalues ---    0.05581   0.05649   0.05688   0.05698   0.05920
     Eigenvalues ---    0.06017   0.06175   0.07189   0.07770   0.08482
     Eigenvalues ---    0.08689   0.08988   0.09151   0.09354   0.09654
     Eigenvalues ---    0.10306   0.11646   0.12070   0.13411   0.13778
     Eigenvalues ---    0.14619   0.15783   0.16000   0.16000   0.16000
     Eigenvalues ---    0.16000   0.16000   0.16000   0.16000   0.16000
     Eigenvalues ---    0.16000   0.16000   0.16015   0.16077   0.16231
     Eigenvalues ---    0.16684   0.17256   0.18357   0.19898   0.20745
     Eigenvalues ---    0.21910   0.23302   0.24636   0.25029   0.26216
     Eigenvalues ---    0.26906   0.27108   0.27711   0.27920   0.28533
     Eigenvalues ---    0.28804   0.28909   0.29359   0.29623   0.30602
     Eigenvalues ---    0.31424   0.31575   0.32243   0.33752   0.33759
     Eigenvalues ---    0.33819   0.33848   0.33912   0.34007   0.34102
     Eigenvalues ---    0.34107   0.34126   0.34138   0.34166   0.34185
     Eigenvalues ---    0.34200   0.34208   0.34268   0.34297   0.34323
     Eigenvalues ---    0.34329   0.34347   0.34361   0.34451   0.34743
     Eigenvalues ---    0.38972   0.41132   0.42226   0.51602   0.52449
     Eigenvalues ---    0.52773   0.52960   0.94993
 RFO step:  Lambda=-1.09855370D-03 EMin= 2.29747470D-03
 Quartic linear search produced a step of -0.05250.
 Iteration  1 RMS(Cart)=  0.03966758 RMS(Int)=  0.00064875
 Iteration  2 RMS(Cart)=  0.00087234 RMS(Int)=  0.00002483
 Iteration  3 RMS(Cart)=  0.00000043 RMS(Int)=  0.00002483
 Variable       Old X    -DE/DX   Delta X   Delta X   Delta X     New X
                                 (Linear)    (Quad)   (Total)
    R1        2.56475  -0.00376  -0.00154  -0.00357  -0.00508   2.55967
    R2        2.84085   0.00364  -0.00088   0.01166   0.01077   2.85162
    R3        2.79677  -0.00309  -0.00035  -0.00754  -0.00785   2.78892
    R4        2.85057  -0.00177  -0.00015  -0.00497  -0.00511   2.84546
    R5        2.87687   0.00421  -0.00122   0.01488   0.01364   2.89051
    R6        2.92195   0.00100  -0.00017   0.00442   0.00425   2.92620
    R7        2.07799   0.00022  -0.00026   0.00116   0.00090   2.07889
    R8        2.06883  -0.00085  -0.00008  -0.00216  -0.00223   2.06660
    R9        2.92733  -0.00068  -0.00001  -0.00168  -0.00168   2.92565
   R10        2.94826   0.00014   0.00072  -0.00104  -0.00033   2.94793
   R11        2.07514  -0.00020   0.00012  -0.00080  -0.00068   2.07446
   R12        2.91263  -0.00094  -0.00098  -0.00084  -0.00182   2.91081
   R13        2.07630  -0.00016  -0.00028   0.00017  -0.00011   2.07619
   R14        2.07257  -0.00040   0.00011  -0.00135  -0.00124   2.07133
   R15        2.91629  -0.00091  -0.00064  -0.00159  -0.00225   2.91403
   R16        2.07627  -0.00049   0.00000  -0.00137  -0.00137   2.07490
   R17        2.07506   0.00017   0.00004   0.00039   0.00043   2.07549
   R18        2.91344  -0.00006  -0.00117   0.00235   0.00118   2.91462
   R19        2.07867   0.00012  -0.00006   0.00046   0.00039   2.07906
   R20        2.86521   0.00114  -0.00193   0.00798   0.00606   2.87126
   R21        2.33117  -0.00379  -0.00107  -0.00151  -0.00258   2.32860
   R22        2.93392  -0.00406  -0.00227  -0.00776  -0.01005   2.92388
   R23        2.06685   0.00113   0.00004   0.00301   0.00306   2.06991
   R24        2.06972   0.00040  -0.00007   0.00125   0.00118   2.07090
   R25        2.90081  -0.00088  -0.00071  -0.00125  -0.00196   2.89885
   R26        2.72320  -0.00033  -0.00169   0.00290   0.00120   2.72440
   R27        2.07335  -0.00003  -0.00017   0.00028   0.00011   2.07345
   R28        2.07001   0.00012  -0.00015   0.00064   0.00050   2.07051
   R29        2.07146  -0.00030  -0.00005  -0.00072  -0.00078   2.07069
   R30        2.07158  -0.00072  -0.00004  -0.00191  -0.00194   2.06964
   R31        2.07345   0.00006  -0.00010   0.00039   0.00029   2.07374
   R32        2.07101  -0.00019  -0.00006  -0.00038  -0.00044   2.07057
   R33        1.83730   0.00082   0.00006   0.00133   0.00139   1.83869
   R34        2.73121   0.00231  -0.00005   0.00571   0.00566   2.73687
   R35        2.90030  -0.00111   0.00014  -0.00393  -0.00379   2.89651
   R36        2.90747   0.00229   0.00120   0.00520   0.00640   2.91388
   R37        1.83515   0.00070   0.00019   0.00083   0.00102   1.83617
   R38        2.06963  -0.00035  -0.00010  -0.00075  -0.00085   2.06878
   R39        2.07247  -0.00027  -0.00024  -0.00021  -0.00045   2.07202
   R40        2.06894  -0.00019   0.00014  -0.00082  -0.00069   2.06825
   R41        2.71209  -0.00478  -0.00047  -0.01001  -0.01048   2.70161
   R42        2.07928  -0.00003  -0.00051   0.00102   0.00051   2.07979
   R43        2.06169   0.00085   0.00018   0.00193   0.00211   2.06380
   R44        1.84212  -0.00033   0.00039  -0.00145  -0.00106   1.84106
    A1        2.27666  -0.00097   0.00154  -0.01024  -0.00876   2.26790
    A2        1.90444   0.00005  -0.00296   0.00646   0.00346   1.90790
    A3        2.10040   0.00093   0.00139   0.00450   0.00592   2.10632
    A4        2.23017   0.00059  -0.00123   0.00258   0.00135   2.23153
    A5        1.97245  -0.00095   0.00089  -0.00667  -0.00587   1.96658
    A6        2.08034   0.00036   0.00033   0.00429   0.00466   2.08500
    A7        1.98674   0.00014   0.00041  -0.00171  -0.00133   1.98541
    A8        1.90816  -0.00004  -0.00012  -0.00301  -0.00313   1.90504
    A9        1.87805  -0.00061  -0.00005  -0.00247  -0.00252   1.87553
   A10        1.92404  -0.00009   0.00046  -0.00257  -0.00212   1.92193
   A11        1.91944   0.00052  -0.00094   0.00880   0.00786   1.92730
   A12        1.84124   0.00006   0.00021   0.00120   0.00140   1.84264
   A13        1.97390   0.00000  -0.00028  -0.00192  -0.00219   1.97170
   A14        1.95763   0.00069   0.00047   0.00235   0.00282   1.96045
   A15        1.86763  -0.00037   0.00064  -0.00332  -0.00268   1.86494
   A16        1.95161  -0.00077   0.00017  -0.00349  -0.00332   1.94829
   A17        1.86758   0.00034  -0.00121   0.00448   0.00327   1.87085
   A18        1.83547   0.00012   0.00016   0.00238   0.00255   1.83803
   A19        2.03627  -0.00009   0.00083  -0.00660  -0.00580   2.03047
   A20        1.91789   0.00004   0.00013  -0.00008   0.00008   1.91797
   A21        1.88586  -0.00015   0.00022  -0.00079  -0.00058   1.88528
   A22        1.86277  -0.00010  -0.00012   0.00047   0.00033   1.86310
   A23        1.90649   0.00011  -0.00099   0.00293   0.00195   1.90845
   A24        1.84552   0.00021  -0.00018   0.00528   0.00510   1.85062
   A25        2.05133  -0.00065  -0.00035  -0.00648  -0.00690   2.04443
   A26        1.91284   0.00040  -0.00074   0.00060  -0.00017   1.91267
   A27        1.87462  -0.00005   0.00015   0.00287   0.00303   1.87765
   A28        1.88764  -0.00018   0.00087  -0.00558  -0.00474   1.88290
   A29        1.88450   0.00042   0.00046   0.00371   0.00422   1.88872
   A30        1.84172   0.00014  -0.00041   0.00650   0.00609   1.84781
   A31        1.96225   0.00050   0.00021  -0.00085  -0.00070   1.96155
   A32        1.96048  -0.00023  -0.00029  -0.00147  -0.00172   1.95876
   A33        1.84023  -0.00026   0.00135  -0.00335  -0.00200   1.83823
   A34        1.97761  -0.00015  -0.00072   0.00163   0.00093   1.97854
   A35        1.85714   0.00005  -0.00099   0.00598   0.00501   1.86215
   A36        1.85383   0.00006   0.00057  -0.00192  -0.00136   1.85246
   A37        1.90048   0.00190   0.00320  -0.00115   0.00199   1.90246
   A38        2.19325  -0.00036  -0.00206   0.00389   0.00184   2.19508
   A39        2.18924  -0.00154  -0.00113  -0.00256  -0.00367   2.18556
   A40        1.83510  -0.00179  -0.00245  -0.00044  -0.00297   1.83213
   A41        1.91605   0.00116  -0.00019   0.00907   0.00887   1.92492
   A42        1.89679   0.00135  -0.00015   0.01473   0.01465   1.91144
   A43        1.94330   0.00022   0.00138  -0.00575  -0.00431   1.93899
   A44        1.97457   0.00028  -0.00041   0.00111   0.00071   1.97528
   A45        1.89653  -0.00113   0.00156  -0.01691  -0.01542   1.88111
   A46        1.81197   0.00079   0.00131   0.00114   0.00237   1.81434
   A47        1.95556  -0.00011   0.00081   0.00173   0.00255   1.95811
   A48        1.85129  -0.00004   0.00123  -0.00015   0.00109   1.85237
   A49        1.96461  -0.00029  -0.00063  -0.00025  -0.00080   1.96381
   A50        1.96436  -0.00092  -0.00238  -0.00447  -0.00683   1.95753
   A51        1.91154   0.00057  -0.00023   0.00194   0.00173   1.91327
   A52        1.92868  -0.00042   0.00008  -0.00283  -0.00275   1.92593
   A53        1.95886  -0.00046   0.00018  -0.00322  -0.00304   1.95581
   A54        1.93498  -0.00052   0.00008  -0.00297  -0.00289   1.93209
   A55        1.88452   0.00042  -0.00005   0.00204   0.00198   1.88651
   A56        1.87739   0.00051  -0.00015   0.00355   0.00340   1.88079
   A57        1.87641   0.00057  -0.00017   0.00399   0.00382   1.88023
   A58        1.93847  -0.00078   0.00023  -0.00402  -0.00380   1.93468
   A59        1.91543   0.00010   0.00075  -0.00039   0.00035   1.91578
   A60        1.94929  -0.00080   0.00014  -0.00676  -0.00664   1.94265
   A61        1.87841   0.00075  -0.00131   0.01072   0.00941   1.88782
   A62        1.89249   0.00072  -0.00005   0.00312   0.00306   1.89554
   A63        1.88763   0.00010   0.00016  -0.00194  -0.00179   1.88585
   A64        1.87361  -0.00057   0.00064  -0.00474  -0.00409   1.86952
   A65        1.90970  -0.00030  -0.00012  -0.00600  -0.00609   1.90361
   A66        1.98464   0.00045  -0.00010   0.00066   0.00054   1.98519
   A67        1.93184  -0.00054   0.00031  -0.00005   0.00027   1.93211
   A68        1.91861  -0.00087  -0.00218  -0.00464  -0.00685   1.91176
   A69        1.78120   0.00091   0.00273   0.00298   0.00573   1.78693
   A70        1.92703   0.00038  -0.00045   0.00705   0.00658   1.93362
   A71        1.88578   0.00143   0.00005   0.00829   0.00834   1.89411
   A72        1.95353  -0.00116  -0.00002  -0.00928  -0.00931   1.94422
   A73        1.94616   0.00024   0.00014   0.00237   0.00250   1.94867
   A74        1.91494  -0.00013   0.00114  -0.00202  -0.00090   1.91404
   A75        1.88619   0.00025   0.00022  -0.00124  -0.00102   1.88517
   A76        1.88620   0.00036   0.00000  -0.00045  -0.00047   1.88573
   A77        1.87407   0.00051  -0.00159   0.01140   0.00980   1.88387
   A78        1.94651   0.00074  -0.00153   0.00600   0.00447   1.95098
   A79        1.90530  -0.00026   0.00154  -0.00629  -0.00466   1.90064
   A80        1.93349   0.00115   0.00177   0.00811   0.00990   1.94339
   A81        1.93022  -0.00079  -0.00353  -0.00252  -0.00605   1.92417
   A82        1.85681  -0.00072   0.00129  -0.00442  -0.00320   1.85361
   A83        1.89051  -0.00013   0.00031  -0.00087  -0.00051   1.89000
   A84        1.83148  -0.00027  -0.00074   0.00003  -0.00071   1.83077
    D1        0.09131   0.00006   0.00067  -0.00963  -0.00894   0.08237
    D2       -3.07335   0.00007  -0.00002   0.00047   0.00044  -3.07291
    D3       -3.11383   0.00026   0.00013   0.00420   0.00429  -3.10954
    D4        0.00469   0.00028  -0.00056   0.01430   0.01368   0.01837
    D5        0.37176   0.00020  -0.00075   0.01837   0.01761   0.38937
    D6       -1.88351   0.00017   0.00031   0.01811   0.01841  -1.86509
    D7        2.38814   0.00036  -0.00102   0.02309   0.02205   2.41019
    D8       -2.70025   0.00001   0.00000   0.00325   0.00324  -2.69700
    D9        1.32767  -0.00002   0.00106   0.00299   0.00405   1.33172
   D10       -0.68387   0.00017  -0.00028   0.00797   0.00768  -0.67619
   D11        0.01174  -0.00013   0.00072   0.00236   0.00303   0.01478
   D12       -3.10797  -0.00012   0.00031  -0.00628  -0.00605  -3.11401
   D13        3.09731  -0.00002   0.00027   0.01391   0.01421   3.11152
   D14       -0.02240  -0.00001  -0.00013   0.00527   0.00513  -0.01727
   D15        0.63105  -0.00004  -0.00013   0.00299   0.00287   0.63392
   D16       -1.52899   0.00001  -0.00094   0.00989   0.00896  -1.52003
   D17        2.76278   0.00028  -0.00110   0.01130   0.01020   2.77298
   D18       -2.48622  -0.00004   0.00059  -0.00753  -0.00695  -2.49317
   D19        1.63693   0.00001  -0.00022  -0.00064  -0.00087   1.63607
   D20       -0.35449   0.00028  -0.00038   0.00077   0.00038  -0.35412
   D21       -0.01844  -0.00034   0.00022  -0.02447  -0.02427  -0.04271
   D22        2.10616  -0.00026   0.00076  -0.02311  -0.02236   2.08380
   D23       -2.09198   0.00035   0.00175  -0.01988  -0.01813  -2.11011
   D24        3.10227  -0.00032  -0.00044  -0.01533  -0.01579   3.08648
   D25       -1.05632  -0.00024   0.00010  -0.01397  -0.01388  -1.07020
   D26        1.02873   0.00037   0.00109  -0.01074  -0.00965   1.01907
   D27       -1.35534  -0.00045   0.00027  -0.00986  -0.00960  -1.36494
   D28        2.70096   0.00002  -0.00013  -0.00545  -0.00558   2.69537
   D29        0.69673  -0.00027  -0.00096  -0.00759  -0.00855   0.68818
   D30        0.79607  -0.00046   0.00078  -0.01706  -0.01628   0.77979
   D31       -1.43082   0.00000   0.00038  -0.01265  -0.01227  -1.44309
   D32        2.84814  -0.00029  -0.00045  -0.01478  -0.01523   2.83291
   D33        2.81912  -0.00014   0.00074  -0.01194  -0.01119   2.80793
   D34        0.59224   0.00033   0.00035  -0.00753  -0.00718   0.58506
   D35       -1.41199   0.00004  -0.00048  -0.00966  -0.01014  -1.42213
   D36        0.64607  -0.00026  -0.00018   0.00458   0.00437   0.65044
   D37       -1.47653  -0.00010  -0.00074   0.00887   0.00810  -1.46843
   D38        2.80096  -0.00029  -0.00072   0.00307   0.00232   2.80328
   D39        2.87611   0.00004   0.00037   0.00324   0.00360   2.87970
   D40        0.75350   0.00020  -0.00019   0.00752   0.00733   0.76083
   D41       -1.25220   0.00000  -0.00017   0.00172   0.00155  -1.25065
   D42       -1.40602  -0.00002  -0.00005   0.00688   0.00682  -1.39921
   D43        2.75456   0.00014  -0.00061   0.01116   0.01055   2.76510
   D44        0.74886  -0.00006  -0.00059   0.00536   0.00477   0.75363
   D45        3.10449  -0.00073  -0.00227  -0.04894  -0.05121   3.05328
   D46        0.95187   0.00031   0.00069  -0.03881  -0.03812   0.91375
   D47       -1.22908  -0.00010   0.00112  -0.04869  -0.04757  -1.27665
   D48        0.86579  -0.00067  -0.00242  -0.04536  -0.04779   0.81799
   D49       -1.28683   0.00038   0.00054  -0.03524  -0.03471  -1.32154
   D50        2.81540  -0.00003   0.00096  -0.04512  -0.04415   2.77124
   D51       -1.15493  -0.00076  -0.00117  -0.05032  -0.05149  -1.20642
   D52        2.97563   0.00029   0.00179  -0.04020  -0.03840   2.93723
   D53        0.79468  -0.00012   0.00222  -0.05007  -0.04785   0.74683
   D54        0.82631  -0.00020  -0.00093   0.00577   0.00480   0.83111
   D55       -1.33714   0.00021  -0.00122   0.01796   0.01673  -1.32041
   D56        2.95351  -0.00013  -0.00044   0.00850   0.00803   2.96155
   D57        2.97761  -0.00028  -0.00028   0.00150   0.00119   2.97881
   D58        0.81416   0.00013  -0.00056   0.01369   0.01313   0.82729
   D59       -1.17837  -0.00021   0.00021   0.00423   0.00443  -1.17394
   D60       -1.31792  -0.00003  -0.00102   0.00930   0.00826  -1.30966
   D61        2.80181   0.00038  -0.00130   0.02149   0.02019   2.82200
   D62        0.80928   0.00004  -0.00053   0.01203   0.01149   0.82078
   D63       -1.26943  -0.00028   0.00134  -0.02129  -0.01997  -1.28940
   D64        0.97692  -0.00028   0.00051  -0.02267  -0.02217   0.95475
   D65        3.00761  -0.00025   0.00021  -0.02037  -0.02017   2.98743
   D66        0.90664  -0.00039   0.00081  -0.03021  -0.02939   0.87725
   D67       -3.13019  -0.00039  -0.00002  -0.03158  -0.03159   3.12141
   D68       -1.09950  -0.00036  -0.00032  -0.02928  -0.02959  -1.12910
   D69        2.89165  -0.00010   0.00101  -0.02356  -0.02256   2.86909
   D70       -1.14518  -0.00010   0.00018  -0.02493  -0.02476  -1.16994
   D71        0.88550  -0.00007  -0.00012  -0.02264  -0.02276   0.86274
   D72       -3.11602   0.00032  -0.00119   0.02136   0.02015  -3.09587
   D73        1.06254   0.00039  -0.00130   0.02291   0.02158   1.08413
   D74       -1.03611   0.00035  -0.00127   0.02206   0.02078  -1.01533
   D75        0.91990  -0.00006  -0.00062   0.02242   0.02183   0.94173
   D76       -1.18472   0.00002  -0.00073   0.02397   0.02326  -1.16146
   D77        2.99981  -0.00003  -0.00069   0.02312   0.02245   3.02226
   D78       -1.11274  -0.00008   0.00062   0.01548   0.01610  -1.09664
   D79        3.06582   0.00000   0.00051   0.01703   0.01753   3.08335
   D80        0.96717  -0.00005   0.00054   0.01618   0.01672   0.98389
   D81       -0.02244  -0.00009  -0.00055  -0.01710  -0.01766  -0.04010
   D82        2.06967  -0.00024  -0.00039  -0.01944  -0.01987   2.04980
   D83       -2.14143  -0.00012   0.00130  -0.02587  -0.02456  -2.16599
   D84        3.09733  -0.00008  -0.00016  -0.00838  -0.00856   3.08877
   D85       -1.09374  -0.00023   0.00001  -0.01072  -0.01077  -1.10451
   D86        0.97835  -0.00011   0.00170  -0.01715  -0.01546   0.96289
   D87        0.02376   0.00020   0.00018   0.02376   0.02392   0.04768
   D88       -2.09480  -0.00002  -0.00130   0.02106   0.01975  -2.07505
   D89        2.01790   0.00018   0.00122   0.02218   0.02341   2.04130
   D90       -2.05017  -0.00024   0.00117   0.01619   0.01735  -2.03282
   D91        2.11446  -0.00046  -0.00031   0.01350   0.01318   2.12764
   D92       -0.05603  -0.00026   0.00221   0.01461   0.01684  -0.03919
   D93        2.09112   0.00086  -0.00169   0.04196   0.04023   2.13135
   D94       -0.02743   0.00065  -0.00317   0.03927   0.03606   0.00863
   D95       -2.19793   0.00084  -0.00065   0.04039   0.03972  -2.15821
   D96        1.10583  -0.00057   0.00110  -0.03954  -0.03841   1.06742
   D97       -3.10247  -0.00006   0.00010  -0.02901  -0.02889  -3.13136
   D98       -1.00925  -0.00039   0.00090  -0.03606  -0.03513  -1.04438
   D99        3.14038   0.00017   0.00289  -0.03710  -0.03423   3.10616
   D100      -1.06792   0.00068   0.00189  -0.02657  -0.02471  -1.09262
   D101       1.02531   0.00035   0.00269  -0.03361  -0.03095   0.99436
   D102      -0.94349  -0.00082  -0.00079  -0.04165  -0.04243  -0.98593
   D103       1.13139  -0.00031  -0.00179  -0.03112  -0.03292   1.09848
   D104      -3.05857  -0.00063  -0.00099  -0.03816  -0.03916  -3.09773
   D105       3.13517   0.00058  -0.00130   0.03183   0.03051  -3.11750
   D106       1.16509   0.00011  -0.00235   0.03274   0.03041   1.19551
   D107      -1.03436   0.00074   0.00028   0.03488   0.03516  -0.99919
   D108      -1.35329  -0.00038   0.00235  -0.02981  -0.02749  -1.38078
   D109       0.83789  -0.00062   0.00071  -0.03637  -0.03566   0.80223
   D110       2.88304  -0.00009   0.00060  -0.02873  -0.02810   2.85493
   D111      -1.11284  -0.00009  -0.00113   0.03161   0.03048  -1.08236
   D112       1.00253  -0.00041  -0.00075   0.02516   0.02440   1.02693
   D113       3.07652   0.00029  -0.00190   0.03952   0.03761   3.11413
   D114       3.02260   0.00065   0.00068   0.04251   0.04318   3.06578
   D115      -1.14522   0.00032   0.00106   0.03606   0.03710  -1.10811
   D116       0.92877   0.00103  -0.00009   0.05042   0.05032   0.97909
   D117       1.07069  -0.00017  -0.00114   0.03768   0.03655   1.10724
   D118      -3.09713  -0.00050  -0.00076   0.03122   0.03047  -3.06666
   D119      -1.02314   0.00021  -0.00191   0.04559   0.04368  -0.97946
   D120      -3.00759   0.00039   0.00198  -0.03205  -0.03004  -3.03764
   D121      -0.86946  -0.00030  -0.00239  -0.03559  -0.03794  -0.90740
   D122       1.21089   0.00007   0.00022  -0.03567  -0.03547   1.17541
   D123      -0.97672   0.00029   0.00350  -0.03740  -0.03392  -1.01064
   D124       1.16142  -0.00040  -0.00088  -0.04095  -0.04181   1.11960
   D125      -3.04142  -0.00003   0.00173  -0.04103  -0.03935  -3.08077
   D126       1.06236  -0.00007   0.00221  -0.03816  -0.03593   1.02643
   D127      -3.08269  -0.00076  -0.00216  -0.04170  -0.04383  -3.12652
   D128      -1.00235  -0.00039   0.00045  -0.04178  -0.04136  -1.04371
   D129       0.82430  -0.00051  -0.00086  -0.00089  -0.00180   0.82251
   D130      -1.29946  -0.00013   0.00045   0.00477   0.00529  -1.29417
   D131       2.93441   0.00086   0.00122   0.00968   0.01087   2.94528
         Item               Value     Threshold  Converged?
 Maximum Force            0.004783     0.000450     NO 
 RMS     Force            0.000847     0.000300     NO 
 Maximum Displacement     0.238649     0.001800     NO 
 RMS     Displacement     0.039677     0.001200     NO 
 Predicted change in Energy=-6.235177D-04
 GradGradGradGradGradGradGradGradGradGradGradGradGradGradGradGradGradGrad

                          Input orientation:                          
 ---------------------------------------------------------------------
 Center     Atomic      Atomic             Coordinates (Angstroms)
 Number     Number       Type             X           Y           Z
 ---------------------------------------------------------------------
      1          6           0        1.800172    0.630941    0.036848
      2          6           0        1.078062   -0.472859    0.344921
      3          6           0       -0.358434   -0.542590    0.790913
      4          6           0       -1.274685    0.503194    0.109295
      5          6           0       -1.130490    1.919975    0.716610
      6          6           0        0.288807    2.339143    1.143841
      7          6           0        1.429042    2.090239    0.135972
      8          6           0        3.152537    0.225301   -0.392854
      9          6           0        3.249022   -1.290625   -0.357388
     10          6           0        1.878438   -1.765949    0.180705
     11          8           0        4.064916    0.988176   -0.715350
     12          6           0        1.171424    2.722033   -1.247254
     13          6           0        2.001644   -2.542348    1.497977
     14          8           0        1.161331   -2.561087   -0.784689
     15          6           0       -2.765383    0.045623    0.064875
     16          8           0       -3.573999    1.119237   -0.474605
     17          6           0       -3.321396   -0.379335    1.428557
     18          6           0       -2.961488   -1.072523   -0.978640
     19          8           0       -4.340531   -1.414719   -1.136733
     20          1           0       -0.402785   -0.429112    1.884246
     21          1           0       -0.716832   -1.555272    0.586020
     22          1           0       -0.959484    0.566480   -0.940332
     23          1           0       -1.769019    2.012238    1.605907
     24          1           0       -1.518735    2.641909   -0.011064
     25          1           0        0.553797    1.836808    2.083536
     26          1           0        0.262456    3.412693    1.374194
     27          1           0        2.322058    2.590605    0.539183
     28          1           0        3.435384   -1.682990   -1.362926
     29          1           0        4.089441   -1.589201    0.279394
     30          1           0        0.950229    3.791653   -1.142912
     31          1           0        0.329427    2.249457   -1.765128
     32          1           0        2.054730    2.624339   -1.888283
     33          1           0        1.014598   -2.834207    1.872194
     34          1           0        2.590102   -3.454586    1.337438
     35          1           0        2.504350   -1.944927    2.266699
     36          1           0        1.647218   -3.398236   -0.883728
     37          1           0       -3.728797    1.772196    0.228107
     38          1           0       -2.778882   -1.241296    1.830037
     39          1           0       -3.257910    0.432987    2.162273
     40          1           0       -4.374456   -0.659345    1.325944
     41          1           0       -2.538608   -0.741677   -1.939358
     42          1           0       -2.452185   -1.990651   -0.678029
     43          1           0       -4.802084   -0.561092   -1.223012
 ---------------------------------------------------------------------
                    Distance matrix (angstroms):
                    1          2          3          4          5
     1  C    0.000000
     2  C    1.354520   0.000000
     3  C    2.570091   1.505754   0.000000
     4  C    3.078362   2.558050   1.548477   0.000000
     5  C    3.272990   3.277424   2.581824   1.548190   0.000000
     6  C    2.535273   3.027962   2.974536   2.624024   1.540335
     7  C    1.509011   2.595442   3.248970   3.135214   2.630083
     8  C    1.475832   2.309802   3.783897   4.464266   4.737842
     9  C    2.438648   2.423849   3.859001   4.888711   5.535480
    10  C    2.402478   1.529591   2.621557   3.885395   4.788201
    11  O    2.412983   3.489999   4.917123   5.424627   5.469095
    12  C    2.533162   3.570865   4.141540   3.570283   3.130314
    13  C    3.499322   2.542701   3.173160   4.683812   5.507551
    14  O    3.357392   2.375636   2.977673   4.015370   5.252261
    15  C    4.603007   3.888357   2.581962   1.559976   2.571153
    16  O    5.420491   4.984783   3.834457   2.450978   2.833886
    17  C    5.402589   4.531914   3.035191   2.590045   3.254806
    18  C    5.158140   4.292945   3.191870   2.551821   3.896340
    19  O    6.578012   5.695924   4.509271   3.824969   4.985922
    20  H    3.064246   2.136432   1.100100   2.186287   2.722340
    21  H    3.378820   2.109832   1.093597   2.185348   3.502214
    22  H    2.928265   2.623680   2.142080   1.097759   2.146310
    23  H    4.136309   3.983926   3.030034   2.182069   1.098672
    24  H    3.880906   4.070855   3.482886   2.155957   1.096099
    25  H    2.682628   2.938060   2.857372   3.003248   2.170766
    26  H    3.448363   4.101480   4.045984   3.525331   2.144976
    27  H    2.089255   3.312110   4.131019   4.180748   3.521550
    28  H    3.160310   3.152478   4.509167   5.397368   6.176813
    29  H    3.198220   3.212307   4.597895   5.760286   6.305010
    30  H    3.479128   4.518412   4.923204   4.163199   3.360118
    31  H    2.833690   3.524736   3.847340   3.022594   2.898093
    32  H    2.782906   3.941283   4.799051   4.424317   4.174592
    33  H    3.999109   2.812927   2.881995   4.414394   5.342193
    34  H    4.359708   3.487413   4.179985   5.666474   6.566135
    35  H    3.478965   2.809718   3.512838   4.992874   5.527414
    36  H    4.135834   3.223561   3.870630   4.974411   6.209678
    37  H    5.648764   5.306582   4.127266   2.765348   2.647956
    38  H    5.261990   4.203818   2.725168   2.875205   3.735043
    39  H    5.490064   4.787899   3.352512   2.855315   2.971025
    40  H    6.438372   5.543206   4.053186   3.527082   4.188973
    41  H    4.961298   4.286082   3.499596   2.710016   4.015140
    42  H    5.046417   3.976526   2.939126   2.868039   4.357165
    43  H    6.826270   6.086240   4.878756   3.917944   4.837192
                    6          7          8          9         10
     6  C    0.000000
     7  C    1.542041   0.000000
     8  C    3.876946   2.593856   0.000000
     9  C    4.918513   3.871171   1.519407   0.000000
    10  C    4.506255   3.882544   2.432566   1.547248   0.000000
    11  O    4.420487   2.981128   1.232241   2.446784   3.628885
    12  C    2.577393   1.542351   3.299770   4.605399   4.762449
    13  C    5.185381   4.862489   3.543964   2.562253   1.534008
    14  O    5.337862   4.749118   3.447085   2.480950   1.441691
    15  C    3.968939   4.666767   5.938314   6.175510   4.986009
    16  O    4.362202   5.132843   6.786169   7.237042   6.203450
    17  C    4.528217   5.507834   6.752402   6.869529   5.524319
    18  C    5.168056   5.524688   6.277643   6.245315   5.024919
    19  O    6.381478   6.869679   7.706432   7.630471   6.366677
    20  H    2.947835   3.571999   4.272441   4.370677   3.145339
    21  H    4.060657   4.254065   4.370429   4.085101   2.635164
    22  H    3.007381   3.030731   4.162314   4.636829   3.840671
    23  H    2.134249   3.520567   5.604454   6.320139   5.441492
    24  H    2.166260   3.002557   5.273191   6.190013   5.568373
    25  H    1.097992   2.150182   3.934833   4.796163   4.284308
    26  H    1.098302   2.154763   4.651290   5.834308   5.554651
    27  H    2.136108   1.100192   2.674519   4.089870   4.393730
    28  H    5.688794   4.528726   2.159308   1.095348   2.194028
    29  H    5.533893   4.542749   2.149912   1.095875   2.220250
    30  H    2.788638   2.181654   4.258123   5.633031   5.787959
    31  H    2.910635   2.201974   3.735009   4.799786   4.723260
    32  H    3.520454   2.185031   3.032635   4.370001   4.856585
    33  H    5.274544   5.237977   4.365984   3.513735   2.179112
    34  H    6.237045   5.791085   4.105095   2.826542   2.167023
    35  H    4.952040   4.688161   3.493316   2.805081   2.185216
    36  H    6.234888   5.586658   3.954360   2.699043   1.962356
    37  H    4.159464   5.168457   7.080342   7.642881   6.630370
    38  H    4.764570   5.628109   6.501837   6.412713   4.968520
    39  H    4.153292   5.368417   6.904030   7.187467   5.928237
    40  H    5.547081   6.531220   7.771260   7.832594   6.452505
    41  H    5.195368   5.298018   5.976274   6.025001   5.005407
    42  H    5.438691   5.690359   6.033629   5.752965   4.420657
    43  H    6.319060   6.906759   8.036390   8.130303   6.931917
                   11         12         13         14         15
    11  O    0.000000
    12  C    3.414891   0.000000
    13  C    4.649786   5.994937   0.000000
    14  O    4.586162   5.303341   2.432497   0.000000
    15  C    6.939030   4.937945   5.610341   4.789131   0.000000
    16  O    7.643831   5.068035   6.956010   6.005354   1.448290
    17  C    7.811788   6.079793   5.746146   5.454662   1.532765
    18  C    7.327083   5.617096   5.738179   4.387605   1.541957
    19  O    8.752314   6.892501   6.959628   5.631037   2.461209
    20  H    5.359753   4.713187   3.224321   3.756991   3.019496
    21  H    5.570260   5.022125   3.032506   2.533377   2.651607
    22  H    5.047082   3.046535   4.937453   3.782031   2.131432
    23  H    6.361740   4.158190   5.913865   5.934408   2.689813
    24  H    5.865834   2.961679   6.445680   5.903593   2.881076
    25  H    4.569671   3.501321   4.649317   5.285573   4.277884
    26  H    4.970230   2.859235   6.205048   6.415201   4.713734
    27  H    2.679400   2.128988   5.231554   5.444249   5.708236
    28  H    2.819714   4.954101   3.313438   2.505340   6.593650
    29  H    2.762787   5.425147   2.598524   3.263535   7.050339
    30  H    4.212311   1.097224   6.942574   6.366332   5.412694
    31  H    4.080041   1.095664   6.033702   4.979423   4.217066
    32  H    2.844934   1.095761   6.177721   5.376311   5.805005
    33  H    5.532670   6.373959   1.095207   2.674912   5.084101
    34  H    5.111472   6.844261   1.097375   2.709825   6.523197
    35  H    4.464424   5.992085   1.095701   3.390328   6.048174
    36  H    5.011409   6.149490   2.555519   0.972992   5.677240
    37  H    7.889661   5.204906   7.284629   6.611841   1.983901
    38  H    7.634600   6.386127   4.965524   4.909574   2.184523
    39  H    7.887504   6.040166   6.079211   6.097438   2.188998
    40  H    8.837658   6.986548   6.650559   6.222244   2.162497
    41  H    6.935208   5.122561   5.972569   4.281712   2.165229
    42  H    7.165710   5.971930   4.987581   3.659818   2.190071
    43  H    9.015632   6.816325   7.590775   6.305110   2.484936
                   16         17         18         19         20
    16  O    0.000000
    17  C    2.435477   0.000000
    18  C    2.330886   2.530738   0.000000
    19  O    2.728903   2.948112   1.429633   0.000000
    20  H    4.244780   2.954390   3.893206   5.059998   0.000000
    21  H    4.054790   2.979337   2.778433   4.014826   1.747069
    22  H    2.712587   3.476324   2.587628   3.923672   3.046204
    23  H    2.895502   2.856737   4.197334   5.087119   2.811451
    24  H    2.599522   3.801317   4.100579   5.068125   3.777395
    25  H    4.908940   4.511919   5.495303   6.700523   2.467622
    26  H    4.836981   5.217895   6.003899   7.127142   3.932196
    27  H    6.160859   6.438952   6.605918   7.952447   4.283999
    28  H    7.600857   7.426033   6.437415   7.783828   5.181493
    29  H    8.162871   7.596371   7.180892   8.549870   4.909322
    30  H    5.296894   6.500490   6.244095   7.422835   5.367418
    31  H    4.263753   5.517126   4.741755   5.969051   4.585716
    32  H    5.995532   6.994727   6.297355   7.601195   5.440120
    33  H    6.495568   5.002405   5.200005   6.304443   2.791703
    34  H    7.886665   6.664179   6.469822   7.636508   4.290672
    35  H    7.338268   6.090392   6.416284   7.662693   3.300818
    36  H    6.916361   6.256800   5.163150   6.312803   4.547514
    37  H    0.971659   2.497227   3.183932   3.520431   4.318670
    38  H    3.393478   1.094753   2.819662   3.357163   2.511657
    39  H    2.742986   1.096466   3.495677   3.933132   2.995372
    40  H    2.654441   1.094472   2.734648   2.576144   4.017322
    41  H    2.584673   3.476622   1.100576   2.084255   4.390830
    42  H    3.312288   2.790980   1.092115   2.026810   3.633689
    43  H    2.211743   3.042415   1.925895   0.974245   5.387606
                   21         22         23         24         25
    21  H    0.000000
    22  H    2.624969   0.000000
    23  H    3.856733   3.037910   0.000000
    24  H    4.314613   2.341731   1.753203   0.000000
    25  H    3.919599   3.612137   2.377894   3.054656   0.000000
    26  H    5.124539   3.866665   2.478277   2.384468   1.752559
    27  H    5.140558   4.129718   4.267238   3.880347   2.465762
    28  H    4.588637   4.955155   7.039494   6.713834   5.707067
    29  H    4.816163   5.623730   7.003681   7.031237   5.243400
    30  H    5.861561   3.753636   4.256364   2.949368   3.793223
    31  H    4.593312   2.274641   3.977892   2.578074   3.877220
    32  H    5.592215   3.770793   5.215849   4.036572   4.318374
    33  H    2.507542   4.834458   5.595307   6.320782   4.698445
    34  H    3.886880   5.827244   6.997155   7.474507   5.718570
    35  H    3.654110   5.346996   5.861526   6.512487   4.259076
    36  H    3.338474   4.745216   6.866016   6.875184   6.116036
    37  H    4.502453   3.238533   2.407630   2.387044   4.667698
    38  H    2.428623   3.775342   3.414021   4.478494   4.543758
    39  H    3.590936   3.863514   2.240618   3.553513   4.062760
    40  H    3.837758   4.277930   3.742196   4.565196   5.576056
    41  H    3.218438   2.281000   4.554692   4.025806   5.691681
    42  H    2.190622   2.972521   4.658991   4.772503   5.595678
    43  H    4.577147   4.014585   4.881013   4.744303   6.735625
                   26         27         28         29         30
    26  H    0.000000
    27  H    2.369607   0.000000
    28  H    6.597369   4.808442   0.000000
    29  H    6.392445   4.545537   1.770254   0.000000
    30  H    2.636752   2.480700   6.016320   6.389929   0.000000
    31  H    3.348574   3.065422   5.027213   5.749180   1.775082
    32  H    3.804932   2.442375   4.553601   5.156820   1.771474
    33  H    6.311695   5.737155   4.201369   3.679906   7.279905
    34  H    7.251125   6.103555   3.338415   2.616702   7.832579
    35  H    5.875947   4.856809   3.756276   2.566795   6.851940
    36  H    7.307840   6.192439   2.523735   3.254214   7.228241
    37  H    4.464845   6.113870   8.111423   8.510374   5.277422
    38  H    5.578275   6.509175   7.000515   7.049780   6.933633
    39  H    4.678963   6.198853   7.855225   7.849716   6.317698
    40  H    6.171286   7.484949   8.322948   8.578895   7.366064
    41  H    6.007027   6.393227   6.075107   7.040752   5.775586
    42  H    6.385689   6.727771   5.935251   6.623495   6.725145
    43  H    6.941614   7.986985   8.314692   9.075981   7.214008
                   31         32         33         34         35
    31  H    0.000000
    32  H    1.769851   0.000000
    33  H    6.288339   6.709604   0.000000
    34  H    6.875512   6.902552   1.775682   0.000000
    35  H    6.211182   6.192272   1.779273   1.774809   0.000000
    36  H    5.865993   6.119363   2.883304   2.413666   3.573789
    37  H    4.546421   6.217269   6.813353   8.275165   7.538235
    38  H    5.896792   7.220308   4.114564   5.828147   5.347739
    39  H    5.620768   7.030872   5.386374   7.070560   6.234502
    40  H    6.335801   7.902421   5.836978   7.504570   7.060857
    41  H    4.147633   5.694859   5.615327   6.663403   6.676089
    42  H    5.186296   6.563164   4.385637   5.624044   5.765479
    43  H    5.875838   7.589825   6.970018   8.341021   8.214442
                   36         37         38         39         40
    36  H    0.000000
    37  H    7.541292   0.000000
    38  H    5.622035   3.542549   0.000000
    39  H    6.929406   2.399211   1.772871   0.000000
    40  H    6.974577   2.744907   1.771618   1.771810   0.000000
    41  H    5.068807   3.526189   3.809947   4.326732   3.746908
    42  H    4.339206   4.075517   2.637927   3.819755   3.079514
    43  H    7.053934   2.949902   3.725202   3.851340   2.586445
                   41         42         43
    41  H    0.000000
    42  H    1.777177   0.000000
    43  H    2.380984   2.804046   0.000000
 Stoichiometry    C15H24O4
 Framework group  C1[X(C15H24O4)]
 Deg. of freedom   123
 Full point group                 C1      NOp   1
 Largest Abelian subgroup         C1      NOp   1
 Largest concise Abelian subgroup C1      NOp   1
                         Standard orientation:                         
 ---------------------------------------------------------------------
 Center     Atomic      Atomic             Coordinates (Angstroms)
 Number     Number       Type             X           Y           Z
 ---------------------------------------------------------------------
      1          6           0        1.817035    0.643892    0.032617
      2          6           0        1.108753   -0.477445    0.307691
      3          6           0       -0.326965   -0.578262    0.750232
      4          6           0       -1.256001    0.475377    0.098681
      5          6           0       -1.129977    1.875506    0.747256
      6          6           0        0.283714    2.299845    1.187761
      7          6           0        1.427485    2.094881    0.174022
      8          6           0        3.174616    0.268044   -0.407602
      9          6           0        3.290192   -1.246935   -0.416362
     10          6           0        1.925451   -1.755003    0.106445
     11          8           0        4.077458    1.051446   -0.706893
     12          6           0        1.162589    2.763540   -1.190373
     13          6           0        2.057801   -2.567958    1.400573
     14          8           0        1.218895   -2.530551   -0.882381
     15          6           0       -2.740788    0.000568    0.039640
     16          8           0       -3.562618    1.079224   -0.468928
     17          6           0       -3.292058   -0.471033    1.389849
     18          6           0       -2.922273   -1.088982   -1.036266
     19          8           0       -4.296815   -1.443747   -1.205466
     20          1           0       -0.373271   -0.497355    1.846375
     21          1           0       -0.672464   -1.588955    0.515532
     22          1           0       -0.941116    0.573278   -0.948380
     23          1           0       -1.770049    1.933691    1.638325
     24          1           0       -1.526943    2.613454    0.040657
     25          1           0        0.554564    1.773636    2.112602
     26          1           0        0.243716    3.365788    1.449361
     27          1           0        2.313925    2.594452    0.592441
     28          1           0        3.481973   -1.607366   -1.432776
     29          1           0        4.134001   -1.553391    0.212139
     30          1           0        0.927873    3.826783   -1.055010
     31          1           0        0.326869    2.295737   -1.722551
     32          1           0        2.047366    2.695752   -1.833230
     33          1           0        1.074334   -2.883034    1.765262
     34          1           0        2.657794   -3.467632    1.213949
     35          1           0        2.552561   -1.986978    2.186851
     36          1           0        1.715348   -3.358264   -1.005424
     37          1           0       -3.725977    1.709365    0.252430
     38          1           0       -2.738912   -1.337460    1.766434
     39          1           0       -3.239175    0.320233    2.147041
     40          1           0       -4.341453   -0.761161    1.278202
     41          1           0       -2.503134   -0.724900   -1.986547
     42          1           0       -2.401578   -2.009019   -0.762177
     43          1           0       -4.769053   -0.593842   -1.267159
 ---------------------------------------------------------------------
 Rotational constants (GHZ):      0.5538464      0.2592240      0.2069054
 Standard basis: 6-31G(d) (6D, 7F)
 There are   333 symmetry adapted cartesian basis functions of A   symmetry.
 There are   333 symmetry adapted basis functions of A   symmetry.
   333 basis functions,   628 primitive gaussians,   333 cartesian basis functions
    73 alpha electrons       73 beta electrons
       nuclear repulsion energy      1598.1573808737 Hartrees.
 NAtoms=   43 NActive=   43 NUniq=   43 SFac= 1.00D+00 NAtFMM=   60 NAOKFM=F Big=F
 Integral buffers will be    131072 words long.
 Raffenetti 2 integral format.
 Two-electron integral symmetry is turned on.
 ------------------------------------------------------------------------------
 Polarizable Continuum Model (PCM)
 =================================
 Model                : PCM (using non-symmetric T matrix).
 Atomic radii         : SMD-Coulomb.
 Polarization charges : Total charges.
 Charge compensation  : None.
 Solution method      : On-the-fly selection.
 Cavity type          : VdW (van der Waals Surface) (Alpha=1.000).
 Cavity algorithm     : GePol (No added spheres)
                        Default sphere list used, NSphG=   43.
                        Lebedev-Laikov grids with approx.  5.0 points / Ang**2.
                        Smoothing algorithm: Karplus/York (Gamma=1.0000).
                        Polarization charges: spherical gaussians, with
                                              point-specific exponents (IZeta= 3).
                        Self-potential: point-specific (ISelfS= 7).
                        Self-field    : sphere-specific E.n sum rule (ISelfD= 2).
 1st derivatives      : Analytical E(r).r(x)/FMM algorithm (CHGder, D1EAlg=3).
                        Cavity 1st derivative terms included.
 Solvent              : Methanol, Eps=  32.613000 Eps(inf)=   1.765709
 ------------------------------------------------------------------------------
 ------------------------------------------------------------------------------
 Atomic radii for non-electrostatic terms: SMD-CDS.
 ------------------------------------------------------------------------------
 Nuclear repulsion after PCM non-electrostatic terms =     1598.1589584841 Hartrees.
 One-electron integrals computed using PRISM.
 NBasis=   333 RedAO= T EigKep=  9.39D-04  NBF=   333
 NBsUse=   333 1.00D-06 EigRej= -1.00D+00 NBFU=   333
 Initial guess from the checkpoint file:  "DY-202A-11R_18.chk"
 B after Tr=     0.000000    0.000000    0.000000
         Rot=    0.999985   -0.002490   -0.001640   -0.004600 Ang=  -0.63 deg.
 ExpMin= 1.61D-01 ExpMax= 5.48D+03 ExpMxC= 8.25D+02 IAcc=1 IRadAn=         1 AccDes= 0.00D+00
 Harris functional with IExCor=  402 and IRadAn=       1 diagonalized for initial guess.
 HarFok:  IExCor=  402 AccDes= 0.00D+00 IRadAn=         1 IDoV= 1 UseB2=F ITyADJ=14
 ICtDFT=  3500011 ScaDFX=  1.000000  1.000000  1.000000  1.000000
 FoFCou: FMM=F IPFlag=           0 FMFlag=      100000 FMFlg1=           0
         NFxFlg=           0 DoJE=T BraDBF=F KetDBF=T FulRan=T
         wScrn=  0.000000 ICntrl=     500 IOpCl=  0 I1Cent=   200000004 NGrid=           0
         NMat0=    1 NMatS0=      1 NMatT0=    0 NMatD0=    1 NMtDS0=    0 NMtDT0=    0
 Petite list used in FoFCou.
 Keep R1 ints in memory in canonical form, NReq=1565304907.
 Requested convergence on RMS density matrix=1.00D-08 within 128 cycles.
 Requested convergence on MAX density matrix=1.00D-06.
 Requested convergence on             energy=1.00D-06.
 No special actions if energy rises.
 Inv3:  Mode=1 IEnd=    21611568.
 Iteration    1 A*A^-1 deviation from unit magnitude is 4.11D-15 for   2653.
 Iteration    1 A*A^-1 deviation from orthogonality  is 3.59D-15 for   2513   1332.
 Iteration    1 A^-1*A deviation from unit magnitude is 5.77D-15 for    666.
 Iteration    1 A^-1*A deviation from orthogonality  is 1.39D-12 for   2580   2561.
 Error on total polarization charges =  0.05184
 SCF Done:  E(RB3LYP) =  -886.950995326     A.U. after   10 cycles
            NFock= 10  Conv=0.60D-08     -V/T= 2.0094
 SMD-CDS (non-electrostatic) energy       (kcal/mol) =       0.99
 (included in total energy above)
 D1PCM: PCM CHGder 1st derivatives, ID1Alg=3 FixD1E=F DoIter=F DoCFld=F I1PDM=0.
 Calling FoFJK, ICntrl=      2127 FMM=F ISym2X=0 I1Cent= 0 IOpClX= 0 NMat=1 NMatS=1 NMatT=0.
 ***** Axes restored to original set *****
 -------------------------------------------------------------------
 Center     Atomic                   Forces (Hartrees/Bohr)
 Number     Number              X              Y              Z
 -------------------------------------------------------------------
      1        6           0.001911170   -0.001558889   -0.000228594
      2        6          -0.001216109    0.001177375    0.000234849
      3        6           0.000900981   -0.000166486   -0.000152909
      4        6          -0.000072396   -0.000384414   -0.000431623
      5        6           0.000344301    0.000201653    0.000082077
      6        6           0.000248936   -0.000110815    0.000114381
      7        6          -0.000829564    0.000890764   -0.000032426
      8        6          -0.000817211    0.000453309   -0.000465925
      9        6          -0.000919499    0.000314334    0.001251957
     10        6           0.001754296    0.000001158   -0.000533352
     11        8          -0.000976064   -0.000868175    0.000774910
     12        6           0.000059463   -0.000124371   -0.000334303
     13        6          -0.000575458    0.000194644   -0.000172630
     14        8           0.000582723    0.000249765   -0.000367991
     15        6           0.000470070   -0.000321846    0.000865254
     16        8          -0.000935865    0.000349031   -0.001119775
     17        6          -0.000563682    0.000392838    0.000078390
     18        6          -0.001644576   -0.000612344    0.000421766
     19        8           0.001220451    0.000989066    0.000277601
     20        1           0.000083843    0.000063522   -0.000097141
     21        1          -0.000291735   -0.000034727   -0.000099644
     22        1           0.000359998   -0.000086729    0.000145535
     23        1          -0.000056203   -0.000189360   -0.000011307
     24        1           0.000276604   -0.000160024    0.000211899
     25        1          -0.000194949    0.000072140   -0.000023928
     26        1           0.000014753   -0.000104530    0.000042785
     27        1          -0.000015296    0.000044013   -0.000121326
     28        1          -0.000136552    0.000195794   -0.000262820
     29        1           0.000375760   -0.000368893   -0.000556793
     30        1           0.000078699   -0.000084893    0.000048363
     31        1           0.000096651    0.000251929    0.000059814
     32        1          -0.000022126   -0.000061765    0.000096538
     33        1           0.000116391    0.000070772    0.000106646
     34        1          -0.000060248    0.000099410   -0.000023750
     35        1           0.000138081    0.000050867   -0.000092720
     36        1          -0.000328893   -0.000396230    0.000582063
     37        1          -0.000182381   -0.000634584    0.000195928
     38        1          -0.000088386    0.000004668    0.000050369
     39        1           0.000228530    0.000054078   -0.000397466
     40        1           0.000165509   -0.000185553    0.000178296
     41        1           0.000028203    0.000314312    0.000125541
     42        1           0.000976101   -0.000023853    0.000041368
     43        1          -0.000504321    0.000043040   -0.000459911
 -------------------------------------------------------------------
 Cartesian Forces:  Max     0.001911170 RMS     0.000530456

 GradGradGradGradGradGradGradGradGradGradGradGradGradGradGradGradGradGrad
 Berny optimization.
 Using GEDIIS/GDIIS optimizer.
 FormGI is forming the generalized inverse of G from B-inverse, IUseBI=4.
 Internal  Forces:  Max     0.001462192 RMS     0.000299505
 Search for a local minimum.
 Step number   3 out of a maximum of  258
 All quantities printed in internal units (Hartrees-Bohrs-Radians)
 Mixed Optimization -- En-DIIS/RFO-DIIS
 Swapping is turned off.
 Update second derivatives using D2CorX and points    1    2    3
 DE= -6.37D-04 DEPred=-6.24D-04 R= 1.02D+00
 TightC=F SS=  1.41D+00  RLast= 2.97D-01 DXNew= 8.4853D-01 8.9059D-01
 Trust test= 1.02D+00 RLast= 2.97D-01 DXMaxT set to 8.49D-01
 ITU=  1  1  0
     Eigenvalues ---    0.00224   0.00261   0.00315   0.00340   0.00365
     Eigenvalues ---    0.00391   0.00487   0.00705   0.00761   0.00914
     Eigenvalues ---    0.01040   0.01115   0.01226   0.01280   0.01316
     Eigenvalues ---    0.01396   0.02495   0.02575   0.03148   0.03868
     Eigenvalues ---    0.03923   0.03983   0.04408   0.04489   0.04683
     Eigenvalues ---    0.04804   0.04895   0.05023   0.05109   0.05341
     Eigenvalues ---    0.05425   0.05511   0.05520   0.05550   0.05578
     Eigenvalues ---    0.05618   0.05628   0.05680   0.05724   0.05918
     Eigenvalues ---    0.06065   0.06420   0.07179   0.07753   0.08436
     Eigenvalues ---    0.08675   0.08920   0.09086   0.09355   0.09697
     Eigenvalues ---    0.10282   0.11779   0.12077   0.13368   0.13890
     Eigenvalues ---    0.14587   0.15428   0.15994   0.16000   0.16000
     Eigenvalues ---    0.16000   0.16000   0.16000   0.16000   0.16000
     Eigenvalues ---    0.16000   0.16000   0.16038   0.16151   0.16549
     Eigenvalues ---    0.16923   0.17360   0.18616   0.19903   0.20790
     Eigenvalues ---    0.21899   0.23193   0.24683   0.25032   0.26289
     Eigenvalues ---    0.26768   0.27112   0.27790   0.27896   0.28563
     Eigenvalues ---    0.28811   0.28921   0.29313   0.29646   0.30457
     Eigenvalues ---    0.30904   0.31775   0.32235   0.33750   0.33757
     Eigenvalues ---    0.33813   0.33853   0.33895   0.33945   0.34032
     Eigenvalues ---    0.34106   0.34111   0.34143   0.34154   0.34168
     Eigenvalues ---    0.34196   0.34209   0.34239   0.34294   0.34329
     Eigenvalues ---    0.34331   0.34336   0.34365   0.34450   0.34512
     Eigenvalues ---    0.38767   0.40796   0.42017   0.51653   0.52057
     Eigenvalues ---    0.52778   0.52889   0.94497
 En-DIIS/RFO-DIIS IScMMF=        0 using points:     3    2
 RFO step:  Lambda=-7.76918863D-05.
 DidBck=F Rises=F RFO-DIIS coefs:    1.13183   -0.13183
 Iteration  1 RMS(Cart)=  0.05404983 RMS(Int)=  0.00107417
 Iteration  2 RMS(Cart)=  0.00160311 RMS(Int)=  0.00003909
 Iteration  3 RMS(Cart)=  0.00000097 RMS(Int)=  0.00003908
 Variable       Old X    -DE/DX   Delta X   Delta X   Delta X     New X
                                 (Linear)    (Quad)   (Total)
    R1        2.55967  -0.00068  -0.00067  -0.00243  -0.00307   2.55661
    R2        2.85162   0.00076   0.00142   0.00774   0.00915   2.86077
    R3        2.78892  -0.00145  -0.00104  -0.00761  -0.00856   2.78035
    R4        2.84546  -0.00060  -0.00067  -0.00437  -0.00505   2.84041
    R5        2.89051   0.00041   0.00180   0.00777   0.00951   2.90002
    R6        2.92620  -0.00015   0.00056   0.00115   0.00170   2.92790
    R7        2.07889  -0.00010   0.00012   0.00023   0.00035   2.07923
    R8        2.06660   0.00015  -0.00029  -0.00035  -0.00065   2.06595
    R9        2.92565   0.00011  -0.00022  -0.00029  -0.00050   2.92515
   R10        2.94793   0.00067  -0.00004   0.00228   0.00224   2.95017
   R11        2.07446  -0.00004  -0.00009  -0.00051  -0.00060   2.07387
   R12        2.91081  -0.00007  -0.00024  -0.00015  -0.00038   2.91043
   R13        2.07619   0.00001  -0.00001   0.00021   0.00019   2.07638
   R14        2.07133  -0.00035  -0.00016  -0.00177  -0.00193   2.06940
   R15        2.91403  -0.00005  -0.00030  -0.00038  -0.00067   2.91336
   R16        2.07490  -0.00009  -0.00018  -0.00086  -0.00104   2.07386
   R17        2.07549  -0.00010   0.00006  -0.00018  -0.00012   2.07537
   R18        2.91462   0.00004   0.00016   0.00149   0.00164   2.91627
   R19        2.07906  -0.00003   0.00005   0.00009   0.00014   2.07920
   R20        2.87126  -0.00046   0.00080   0.00239   0.00321   2.87447
   R21        2.32860  -0.00146  -0.00034  -0.00204  -0.00238   2.32622
   R22        2.92388  -0.00114  -0.00132  -0.00681  -0.00821   2.91567
   R23        2.06991   0.00015   0.00040   0.00172   0.00212   2.07203
   R24        2.07090   0.00006   0.00016   0.00073   0.00089   2.07179
   R25        2.89885  -0.00043  -0.00026  -0.00192  -0.00218   2.89667
   R26        2.72440  -0.00017   0.00016   0.00125   0.00141   2.72581
   R27        2.07345  -0.00009   0.00001  -0.00012  -0.00011   2.07334
   R28        2.07051  -0.00022   0.00007  -0.00042  -0.00036   2.07015
   R29        2.07069  -0.00008  -0.00010  -0.00053  -0.00063   2.07006
   R30        2.06964  -0.00009  -0.00026  -0.00106  -0.00132   2.06833
   R31        2.07374  -0.00010   0.00004  -0.00016  -0.00012   2.07362
   R32        2.07057   0.00001  -0.00006  -0.00009  -0.00014   2.07043
   R33        1.83869   0.00011   0.00018   0.00077   0.00095   1.83964
   R34        2.73687   0.00075   0.00075   0.00454   0.00529   2.74216
   R35        2.89651  -0.00006  -0.00050  -0.00188  -0.00238   2.89413
   R36        2.91388  -0.00081   0.00084  -0.00163  -0.00079   2.91309
   R37        1.83617  -0.00025   0.00013  -0.00027  -0.00013   1.83604
   R38        2.06878  -0.00003  -0.00011  -0.00036  -0.00047   2.06831
   R39        2.07202  -0.00022  -0.00006  -0.00073  -0.00079   2.07123
   R40        2.06825  -0.00013  -0.00009  -0.00080  -0.00090   2.06736
   R41        2.70161  -0.00092  -0.00138  -0.00647  -0.00785   2.69376
   R42        2.07979   0.00000   0.00007   0.00058   0.00065   2.08043
   R43        2.06380   0.00048   0.00028   0.00231   0.00259   2.06639
   R44        1.84106   0.00032  -0.00014   0.00000  -0.00014   1.84092
    A1        2.26790  -0.00026  -0.00115  -0.00638  -0.00756   2.26034
    A2        1.90790   0.00005   0.00046   0.00340   0.00377   1.91167
    A3        2.10632   0.00022   0.00078   0.00326   0.00411   2.11043
    A4        2.23153   0.00053   0.00018   0.00303   0.00322   2.23475
    A5        1.96658  -0.00036  -0.00077  -0.00498  -0.00598   1.96059
    A6        2.08500  -0.00017   0.00061   0.00211   0.00284   2.08784
    A7        1.98541  -0.00012  -0.00018  -0.00304  -0.00326   1.98215
    A8        1.90504   0.00002  -0.00041  -0.00106  -0.00147   1.90357
    A9        1.87553   0.00018  -0.00033   0.00127   0.00096   1.87649
   A10        1.92193   0.00009  -0.00028  -0.00022  -0.00050   1.92143
   A11        1.92730  -0.00020   0.00104   0.00176   0.00282   1.93012
   A12        1.84264   0.00004   0.00018   0.00165   0.00182   1.84447
   A13        1.97170  -0.00026  -0.00029  -0.00331  -0.00361   1.96809
   A14        1.96045  -0.00012   0.00037   0.00010   0.00048   1.96094
   A15        1.86494  -0.00015  -0.00035  -0.00748  -0.00783   1.85711
   A16        1.94829   0.00038  -0.00044   0.00311   0.00268   1.95097
   A17        1.87085   0.00011   0.00043   0.00416   0.00455   1.87541
   A18        1.83803   0.00004   0.00034   0.00363   0.00395   1.84198
   A19        2.03047   0.00019  -0.00076  -0.00285  -0.00364   2.02682
   A20        1.91797  -0.00025   0.00001  -0.00233  -0.00231   1.91566
   A21        1.88528   0.00010  -0.00008   0.00103   0.00095   1.88623
   A22        1.86310   0.00007   0.00004   0.00093   0.00097   1.86406
   A23        1.90845  -0.00019   0.00026   0.00043   0.00070   1.90915
   A24        1.85062   0.00008   0.00067   0.00336   0.00403   1.85465
   A25        2.04443  -0.00016  -0.00091  -0.00326  -0.00420   2.04023
   A26        1.91267  -0.00009  -0.00002  -0.00075  -0.00078   1.91189
   A27        1.87765   0.00008   0.00040   0.00147   0.00189   1.87954
   A28        1.88290   0.00022  -0.00062  -0.00063  -0.00127   1.88164
   A29        1.88872   0.00001   0.00056   0.00159   0.00217   1.89089
   A30        1.84781  -0.00005   0.00080   0.00215   0.00295   1.85076
   A31        1.96155  -0.00024  -0.00009  -0.00132  -0.00145   1.96010
   A32        1.95876   0.00007  -0.00023   0.00072   0.00051   1.95927
   A33        1.83823   0.00002  -0.00026  -0.00300  -0.00326   1.83498
   A34        1.97854   0.00029   0.00012   0.00363   0.00376   1.98229
   A35        1.86215   0.00005   0.00066   0.00313   0.00380   1.86595
   A36        1.85246  -0.00021  -0.00018  -0.00371  -0.00391   1.84855
   A37        1.90246   0.00049   0.00026   0.00019   0.00032   1.90278
   A38        2.19508  -0.00028   0.00024   0.00121   0.00151   2.19659
   A39        2.18556  -0.00021  -0.00048  -0.00138  -0.00181   2.18376
   A40        1.83213  -0.00030  -0.00039  -0.00119  -0.00188   1.83025
   A41        1.92492   0.00002   0.00117   0.00033   0.00156   1.92648
   A42        1.91144   0.00012   0.00193   0.00996   0.01198   1.92342
   A43        1.93899   0.00007  -0.00057  -0.00335  -0.00382   1.93517
   A44        1.97528   0.00030   0.00009   0.00456   0.00467   1.97995
   A45        1.88111  -0.00020  -0.00203  -0.00969  -0.01177   1.86933
   A46        1.81434   0.00012   0.00031   0.00056   0.00069   1.81504
   A47        1.95811  -0.00031   0.00034  -0.00355  -0.00316   1.95496
   A48        1.85237   0.00011   0.00014   0.00117   0.00138   1.85375
   A49        1.96381   0.00022  -0.00011   0.00241   0.00239   1.96620
   A50        1.95753  -0.00006  -0.00090  -0.00053  -0.00140   1.95614
   A51        1.91327  -0.00008   0.00023  -0.00020  -0.00003   1.91324
   A52        1.92593  -0.00014  -0.00036  -0.00255  -0.00292   1.92300
   A53        1.95581   0.00023  -0.00040   0.00062   0.00022   1.95603
   A54        1.93209  -0.00014  -0.00038  -0.00222  -0.00260   1.92949
   A55        1.88651  -0.00005   0.00026   0.00048   0.00074   1.88725
   A56        1.88079   0.00008   0.00045   0.00143   0.00187   1.88267
   A57        1.88023   0.00002   0.00050   0.00244   0.00295   1.88318
   A58        1.93468   0.00021  -0.00050   0.00020  -0.00030   1.93437
   A59        1.91578  -0.00008   0.00005  -0.00116  -0.00112   1.91466
   A60        1.94265  -0.00019  -0.00088  -0.00444  -0.00533   1.93732
   A61        1.88782   0.00000   0.00124   0.00532   0.00656   1.89438
   A62        1.89554   0.00002   0.00040   0.00166   0.00206   1.89760
   A63        1.88585   0.00006  -0.00024  -0.00131  -0.00156   1.88428
   A64        1.86952  -0.00006  -0.00054  -0.00256  -0.00310   1.86641
   A65        1.90361   0.00086  -0.00080   0.00688   0.00607   1.90967
   A66        1.98519  -0.00009   0.00007   0.00135   0.00143   1.98661
   A67        1.93211  -0.00071   0.00004  -0.00620  -0.00616   1.92595
   A68        1.91176  -0.00041  -0.00090  -0.00299  -0.00390   1.90786
   A69        1.78693  -0.00040   0.00076  -0.00523  -0.00446   1.78247
   A70        1.93362   0.00073   0.00087   0.00560   0.00647   1.94009
   A71        1.89411  -0.00071   0.00110  -0.00171  -0.00061   1.89351
   A72        1.94422   0.00015  -0.00123  -0.00297  -0.00421   1.94001
   A73        1.94867  -0.00064   0.00033  -0.00400  -0.00368   1.94498
   A74        1.91404   0.00039  -0.00012   0.00220   0.00208   1.91612
   A75        1.88517   0.00016  -0.00014  -0.00053  -0.00068   1.88449
   A76        1.88573  -0.00023  -0.00006  -0.00127  -0.00133   1.88440
   A77        1.88387   0.00017   0.00129   0.00691   0.00820   1.89208
   A78        1.95098   0.00005   0.00059   0.00397   0.00453   1.95551
   A79        1.90064  -0.00029  -0.00061  -0.00857  -0.00919   1.89145
   A80        1.94339  -0.00040   0.00131   0.00100   0.00226   1.94565
   A81        1.92417  -0.00006  -0.00080  -0.00226  -0.00306   1.92111
   A82        1.85361   0.00067  -0.00042   0.00836   0.00789   1.86150
   A83        1.89000   0.00003  -0.00007  -0.00231  -0.00238   1.88762
   A84        1.83077   0.00084  -0.00009   0.00626   0.00617   1.83694
    D1        0.08237   0.00003  -0.00118  -0.00479  -0.00597   0.07639
    D2       -3.07291   0.00005   0.00006   0.00937   0.00939  -3.06351
    D3       -3.10954   0.00008   0.00057   0.00205   0.00259  -3.10695
    D4        0.01837   0.00010   0.00180   0.01621   0.01796   0.03633
    D5        0.38937   0.00007   0.00232   0.00212   0.00443   0.39380
    D6       -1.86509  -0.00018   0.00243  -0.00237   0.00004  -1.86505
    D7        2.41019   0.00002   0.00291   0.00342   0.00631   2.41651
    D8       -2.69700   0.00001   0.00043  -0.00534  -0.00492  -2.70192
    D9        1.33172  -0.00023   0.00053  -0.00984  -0.00931   1.32241
   D10       -0.67619  -0.00003   0.00101  -0.00405  -0.00304  -0.67922
   D11        0.01478  -0.00009   0.00040   0.00800   0.00834   0.02311
   D12       -3.11401   0.00005  -0.00080   0.00735   0.00648  -3.10753
   D13        3.11152  -0.00006   0.00187   0.01377   0.01564   3.12716
   D14       -0.01727   0.00008   0.00068   0.01312   0.01379  -0.00348
   D15        0.63392   0.00009   0.00038   0.00993   0.01033   0.64425
   D16       -1.52003   0.00004   0.00118   0.01317   0.01437  -1.50566
   D17        2.77298  -0.00012   0.00134   0.01111   0.01247   2.78545
   D18       -2.49317   0.00007  -0.00092  -0.00503  -0.00597  -2.49914
   D19        1.63607   0.00002  -0.00011  -0.00179  -0.00192   1.63414
   D20       -0.35412  -0.00013   0.00005  -0.00385  -0.00382  -0.35794
   D21       -0.04271  -0.00007  -0.00320  -0.03300  -0.03619  -0.07890
   D22        2.08380   0.00009  -0.00295  -0.03166  -0.03459   2.04921
   D23       -2.11011  -0.00011  -0.00239  -0.03317  -0.03554  -2.14566
   D24        3.08648  -0.00005  -0.00208  -0.02014  -0.02226   3.06422
   D25       -1.07020   0.00011  -0.00183  -0.01880  -0.02066  -1.09085
   D26        1.01907  -0.00009  -0.00127  -0.02032  -0.02161   0.99746
   D27       -1.36494   0.00004  -0.00127  -0.00818  -0.00943  -1.37437
   D28        2.69537  -0.00016  -0.00074  -0.00976  -0.01049   2.68488
   D29        0.68818  -0.00006  -0.00113  -0.00973  -0.01084   0.67734
   D30        0.77979   0.00005  -0.00215  -0.01193  -0.01407   0.76572
   D31       -1.44309  -0.00015  -0.00162  -0.01351  -0.01513  -1.45821
   D32        2.83291  -0.00005  -0.00201  -0.01348  -0.01548   2.81743
   D33        2.80793   0.00004  -0.00148  -0.00900  -0.01047   2.79746
   D34        0.58506  -0.00016  -0.00095  -0.01058  -0.01153   0.57353
   D35       -1.42213  -0.00006  -0.00134  -0.01055  -0.01188  -1.43401
   D36        0.65044  -0.00004   0.00058  -0.00254  -0.00198   0.64847
   D37       -1.46843  -0.00008   0.00107   0.00015   0.00121  -1.46722
   D38        2.80328  -0.00009   0.00031  -0.00318  -0.00288   2.80040
   D39        2.87970  -0.00010   0.00047  -0.00253  -0.00205   2.87765
   D40        0.76083  -0.00013   0.00097   0.00017   0.00113   0.76196
   D41       -1.25065  -0.00015   0.00020  -0.00316  -0.00296  -1.25361
   D42       -1.39921   0.00021   0.00090   0.00586   0.00678  -1.39243
   D43        2.76510   0.00018   0.00139   0.00856   0.00996   2.77506
   D44        0.75363   0.00016   0.00063   0.00523   0.00587   0.75950
   D45        3.05328   0.00036  -0.00675   0.08325   0.07651   3.12979
   D46        0.91375   0.00031  -0.00503   0.08107   0.07604   0.98979
   D47       -1.27665  -0.00002  -0.00627   0.07753   0.07125  -1.20539
   D48        0.81799   0.00049  -0.00630   0.08508   0.07879   0.89679
   D49       -1.32154   0.00045  -0.00458   0.08290   0.07832  -1.24322
   D50        2.77124   0.00011  -0.00582   0.07936   0.07354   2.84478
   D51       -1.20642   0.00015  -0.00679   0.07652   0.06974  -1.13668
   D52        2.93723   0.00011  -0.00506   0.07434   0.06927   3.00650
   D53        0.74683  -0.00023  -0.00631   0.07080   0.06448   0.81131
   D54        0.83111   0.00016   0.00063   0.00918   0.00979   0.84090
   D55       -1.32041   0.00006   0.00221   0.01315   0.01535  -1.30506
   D56        2.96155   0.00012   0.00106   0.01021   0.01125   2.97280
   D57        2.97881   0.00001   0.00016   0.00492   0.00507   2.98387
   D58        0.82729  -0.00009   0.00173   0.00889   0.01062   0.83791
   D59       -1.17394  -0.00002   0.00058   0.00595   0.00653  -1.16741
   D60       -1.30966   0.00005   0.00109   0.00954   0.01063  -1.29904
   D61        2.82200  -0.00005   0.00266   0.01351   0.01618   2.83818
   D62        0.82078   0.00002   0.00152   0.01057   0.01209   0.83286
   D63       -1.28940  -0.00005  -0.00263  -0.00834  -0.01098  -1.30038
   D64        0.95475   0.00008  -0.00292  -0.00535  -0.00827   0.94648
   D65        2.98743   0.00002  -0.00266  -0.00591  -0.00856   2.97887
   D66        0.87725  -0.00010  -0.00387  -0.01228  -0.01616   0.86109
   D67        3.12141   0.00003  -0.00416  -0.00928  -0.01345   3.10796
   D68       -1.12910  -0.00004  -0.00390  -0.00984  -0.01374  -1.14284
   D69        2.86909  -0.00005  -0.00297  -0.00929  -0.01227   2.85682
   D70       -1.16994   0.00008  -0.00326  -0.00630  -0.00956  -1.17950
   D71        0.86274   0.00001  -0.00300  -0.00686  -0.00985   0.85289
   D72       -3.09587   0.00008   0.00266   0.02416   0.02681  -3.06906
   D73        1.08413   0.00008   0.00285   0.02490   0.02773   1.11186
   D74       -1.01533   0.00000   0.00274   0.02290   0.02562  -0.98971
   D75        0.94173   0.00011   0.00288   0.02222   0.02511   0.96683
   D76       -1.16146   0.00011   0.00307   0.02296   0.02603  -1.13543
   D77        3.02226   0.00003   0.00296   0.02096   0.02393   3.04619
   D78       -1.09664   0.00002   0.00212   0.01879   0.02092  -1.07573
   D79        3.08335   0.00002   0.00231   0.01952   0.02184   3.10519
   D80        0.98389  -0.00005   0.00220   0.01753   0.01973   1.00363
   D81       -0.04010   0.00004  -0.00233  -0.02779  -0.03014  -0.07025
   D82        2.04980  -0.00004  -0.00262  -0.03228  -0.03495   2.01485
   D83       -2.16599  -0.00021  -0.00324  -0.03785  -0.04108  -2.20707
   D84        3.08877  -0.00011  -0.00113  -0.02712  -0.02827   3.06050
   D85       -1.10451  -0.00019  -0.00142  -0.03160  -0.03308  -1.13759
   D86        0.96289  -0.00035  -0.00204  -0.03717  -0.03921   0.92368
   D87        0.04768   0.00001   0.00315   0.03486   0.03799   0.08567
   D88       -2.07505   0.00019   0.00260   0.03749   0.04007  -2.03497
   D89        2.04130   0.00017   0.00309   0.03630   0.03936   2.08066
   D90       -2.03282   0.00012   0.00229   0.03692   0.03923  -1.99360
   D91        2.12764   0.00031   0.00174   0.03955   0.04131   2.16895
   D92       -0.03919   0.00028   0.00222   0.03836   0.04059   0.00140
   D93        2.13135   0.00012   0.00530   0.04873   0.05400   2.18535
   D94        0.00863   0.00031   0.00475   0.05136   0.05608   0.06471
   D95       -2.15821   0.00029   0.00524   0.05018   0.05537  -2.10284
   D96        1.06742  -0.00013  -0.00506  -0.03044  -0.03543   1.03199
   D97       -3.13136  -0.00006  -0.00381  -0.02446  -0.02820   3.12363
   D98       -1.04438  -0.00016  -0.00463  -0.02967  -0.03423  -1.07861
   D99        3.10616  -0.00005  -0.00451  -0.03050  -0.03507   3.07108
   D100      -1.09262   0.00003  -0.00326  -0.02452  -0.02785  -1.12047
   D101       0.99436  -0.00008  -0.00408  -0.02973  -0.03388   0.96048
   D102      -0.98593  -0.00002  -0.00559  -0.02958  -0.03518  -1.02110
   D103       1.09848   0.00005  -0.00434  -0.02360  -0.02795   1.07053
   D104      -3.09773  -0.00005  -0.00516  -0.02881  -0.03398  -3.13170
   D105      -3.11750   0.00062   0.00402   0.05163   0.05557  -3.06193
   D106       1.19551   0.00045   0.00401   0.05056   0.05465   1.25015
   D107      -0.99919   0.00026   0.00464   0.04795   0.05259  -0.94661
   D108      -1.38078  -0.00058  -0.00362  -0.04742  -0.05105  -1.43183
   D109       0.80223  -0.00039  -0.00470  -0.04308  -0.04778   0.75445
   D110       2.85493   0.00006  -0.00370  -0.04065  -0.04434   2.81059
   D111      -1.08236   0.00047   0.00402   0.02377   0.02777  -1.05459
   D112       1.02693   0.00034   0.00322   0.01825   0.02146   1.04839
   D113       3.11413   0.00040   0.00496   0.02579   0.03074  -3.13831
   D114       3.06578  -0.00027   0.00569   0.01613   0.02182   3.08760
   D115      -1.10811  -0.00041   0.00489   0.01061   0.01551  -1.09260
   D116       0.97909  -0.00034   0.00663   0.01815   0.02479   1.00387
   D117       1.10724   0.00004   0.00482   0.02105   0.02587   1.13311
   D118      -3.06666  -0.00009   0.00402   0.01553   0.01956  -3.04710
   D119      -0.97946  -0.00002   0.00576   0.02307   0.02883  -0.95062
   D120      -3.03764   0.00011  -0.00396   0.00154  -0.00243  -3.04006
   D121      -0.90740  -0.00012  -0.00500  -0.00460  -0.00961  -0.91701
   D122       1.17541  -0.00051  -0.00468  -0.01233  -0.01703   1.15839
   D123      -1.01064   0.00058  -0.00447   0.00404  -0.00042  -1.01105
   D124       1.11960   0.00035  -0.00551  -0.00210  -0.00760   1.11200
   D125      -3.08077  -0.00004  -0.00519  -0.00983  -0.01502  -3.09579
   D126       1.02643   0.00021  -0.00474   0.00022  -0.00451   1.02192
   D127      -3.12652  -0.00003  -0.00578  -0.00591  -0.01169  -3.13821
   D128      -1.04371  -0.00041  -0.00545  -0.01365  -0.01911  -1.06282
   D129       0.82251   0.00012  -0.00024   0.01614   0.01588   0.83839
   D130      -1.29417   0.00049   0.00070   0.02592   0.02662  -1.26756
   D131       2.94528   0.00010   0.00143   0.02512   0.02657   2.97185
         Item               Value     Threshold  Converged?
 Maximum Force            0.001462     0.000450     NO 
 RMS     Force            0.000300     0.000300     YES
 Maximum Displacement     0.259408     0.001800     NO 
 RMS     Displacement     0.054142     0.001200     NO 
 Predicted change in Energy=-2.876212D-04
 GradGradGradGradGradGradGradGradGradGradGradGradGradGradGradGradGradGrad

                          Input orientation:                          
 ---------------------------------------------------------------------
 Center     Atomic      Atomic             Coordinates (Angstroms)
 Number     Number       Type             X           Y           Z
 ---------------------------------------------------------------------
      1          6           0        1.800333    0.625718    0.040115
      2          6           0        1.071767   -0.476101    0.332553
      3          6           0       -0.360353   -0.546784    0.783432
      4          6           0       -1.274294    0.508384    0.111195
      5          6           0       -1.128850    1.914960    0.740844
      6          6           0        0.291282    2.317942    1.179983
      7          6           0        1.427296    2.087694    0.163495
      8          6           0        3.143546    0.223236   -0.405430
      9          6           0        3.229458   -1.295427   -0.411668
     10          6           0        1.877606   -1.770718    0.160308
     11          8           0        4.059684    0.985637   -0.713250
     12          6           0        1.169137    2.742978   -1.209636
     13          6           0        2.030607   -2.532284    1.481765
     14          8           0        1.144134   -2.579209   -0.782549
     15          6           0       -2.765861    0.051159    0.052930
     16          8           0       -3.564563    1.089233   -0.571683
     17          6           0       -3.361677   -0.291830    1.421462
     18          6           0       -2.928947   -1.121250   -0.934594
     19          8           0       -4.296186   -1.481090   -1.116686
     20          1           0       -0.398480   -0.437657    1.877627
     21          1           0       -0.721584   -1.557262    0.574505
     22          1           0       -0.947824    0.580323   -0.934092
     23          1           0       -1.770096    1.992140    1.629748
     24          1           0       -1.509588    2.649390    0.023318
     25          1           0        0.554527    1.786847    2.103571
     26          1           0        0.270314    3.385001    1.438965
     27          1           0        2.324040    2.579797    0.568802
     28          1           0        3.373105   -1.665539   -1.433740
     29          1           0        4.092986   -1.628239    0.176148
     30          1           0        0.974749    3.815745   -1.086519
     31          1           0        0.310153    2.297621   -1.723322
     32          1           0        2.044261    2.632332   -1.859155
     33          1           0        1.051771   -2.792802    1.896452
     34          1           0        2.595205   -3.457783    1.312130
     35          1           0        2.576878   -1.933577    2.219010
     36          1           0        1.607118   -3.433340   -0.844186
     37          1           0       -3.777435    1.759526    0.098675
     38          1           0       -2.813601   -1.111407    1.896691
     39          1           0       -3.334341    0.570260    2.097760
     40          1           0       -4.403048   -0.605742    1.303827
     41          1           0       -2.483910   -0.828001   -1.897906
     42          1           0       -2.413374   -2.018020   -0.580053
     43          1           0       -4.762943   -0.641263   -1.277441
 ---------------------------------------------------------------------
                    Distance matrix (angstroms):
                    1          2          3          4          5
     1  C    0.000000
     2  C    1.352898   0.000000
     3  C    2.568237   1.503082   0.000000
     4  C    3.077686   2.553863   1.549377   0.000000
     5  C    3.276168   3.275147   2.579260   1.547923   0.000000
     6  C    2.537746   3.022246   2.964546   2.620656   1.540134
     7  C    1.513854   2.593844   3.243529   3.129783   2.626223
     8  C    1.471300   2.307804   3.779369   4.457076   4.735952
     9  C    2.436658   2.425033   3.856873   4.879641   5.534411
    10  C    2.400692   1.534626   2.625787   3.889884   4.791662
    11  O    2.408686   3.486836   4.911730   5.418377   5.467990
    12  C    2.538321   3.570756   4.139347   3.564879   3.125817
    13  C    3.479132   2.543217   3.185368   4.695370   5.505371
    14  O    3.373267   2.381545   2.974312   4.022538   5.261629
    15  C    4.602218   3.883759   2.584113   1.561160   2.574254
    16  O    5.419524   4.976290   3.844457   2.459479   2.887429
    17  C    5.421841   4.568929   3.078966   2.591198   3.212270
    18  C    5.134982   4.245891   3.143135   2.547009   3.907174
    19  O    6.553196   5.650241   4.469246   3.820672   5.001559
    20  H    3.056468   2.133157   1.100284   2.186852   2.713028
    21  H    3.378022   2.107975   1.093254   2.187930   3.499980
    22  H    2.916077   2.607522   2.136675   1.097444   2.149287
    23  H    4.140290   3.981346   3.024857   2.180218   1.098774
    24  H    3.879576   4.065430   3.480524   2.155689   1.095077
    25  H    2.675464   2.919757   2.832950   2.991424   2.169607
    26  H    3.451287   4.095678   4.035640   3.524728   2.146172
    27  H    2.090982   3.310969   4.126443   4.177100   3.520519
    28  H    3.145746   3.135396   4.483990   5.358273   6.149503
    29  H    3.217931   3.237228   4.622830   5.777289   6.335669
    30  H    3.482408   4.521407   4.930605   4.175087   3.373035
    31  H    2.850545   3.535564   3.850199   3.012855   2.879110
    32  H    2.773667   3.925772   4.782490   4.405252   4.164523
    33  H    3.961390   2.795225   2.877065   4.415377   5.315408
    34  H    4.350267   3.488676   4.181956   5.669722   6.562112
    35  H    3.449724   2.819276   3.551254   5.023702   5.543341
    36  H    4.158758   3.227472   3.853866   4.975186   6.213063
    37  H    5.692138   5.344856   4.179044   2.798433   2.729751
    38  H    5.268099   4.236299   2.752558   2.860276   3.651474
    39  H    5.531894   4.860516   3.438001   2.862526   2.917812
    40  H    6.449449   5.561815   4.076478   3.528845   4.170283
    41  H    4.921784   4.212080   3.431931   2.699182   4.040176
    42  H    5.012911   3.918746   2.870282   2.856228   4.343167
    43  H    6.813060   6.055015   4.861988   3.926916   4.879998
                    6          7          8          9         10
     6  C    0.000000
     7  C    1.541684   0.000000
     8  C    3.877723   2.597190   0.000000
     9  C    4.921653   3.876094   1.521104   0.000000
    10  C    4.502589   3.884602   2.428686   1.542906   0.000000
    11  O    4.422694   2.985411   1.230982   2.446115   3.622438
    12  C    2.581000   1.543221   3.300627   4.603302   4.769919
    13  C    5.161494   4.842109   3.520374   2.559716   1.532854
    14  O    5.344248   4.770238   3.463174   2.476737   1.442435
    15  C    3.969216   4.662860   5.929655   6.162223   4.989244
    16  O    4.409716   5.143545   6.765820   7.202147   6.191311
    17  C    4.495924   5.493530   6.776486   6.914523   5.588176
    18  C    5.164237   5.520867   6.242021   6.183020   4.972280
    19  O    6.383745   6.865372   7.665523   7.560876   6.311126
    20  H    2.925032   3.556558   4.265569   4.374765   3.147508
    21  H    4.050890   4.251155   4.366884   4.080664   2.640627
    22  H    3.004000   3.019612   4.140810   4.608801   3.835122
    23  H    2.134880   3.518855   5.604895   6.322263   5.442801
    24  H    2.165840   2.993399   5.265141   6.181371   5.570387
    25  H    1.097441   2.148518   3.929757   4.793965   4.264163
    26  H    1.098237   2.156023   4.653387   5.838474   5.549756
    27  H    2.138741   1.100268   2.678450   4.098593   4.392397
    28  H    5.674267   4.519302   2.162774   1.096471   2.188280
    29  H    5.570725   4.573207   2.160469   1.096345   2.220013
    30  H    2.801351   2.180251   4.251316   5.627007   5.794678
    31  H    2.903437   2.202761   3.750737   4.811732   4.749353
    32  H    3.522518   2.183664   3.020842   4.350540   4.846942
    33  H    5.216453   5.192630   4.332513   3.508827   2.177350
    34  H    6.219689   5.782360   4.098853   2.837171   2.165140
    35  H    4.937504   4.660183   3.443928   2.784522   2.180312
    36  H    6.237462   5.615120   3.990447   2.718405   1.961245
    37  H    4.246823   5.215469   7.107340   7.660922   6.666777
    38  H    4.681283   5.587792   6.524465   6.471549   5.045507
    39  H    4.128177   5.358840   6.953374   7.270589   6.033099
    40  H    5.531727   6.522873   7.782021   7.853263   6.489332
    41  H    5.203081   5.296054   5.916152   5.921990   4.914039
    42  H    5.404947   5.671022   5.994421   5.691400   4.361399
    43  H    6.351458   6.916832   8.001271   8.065728   6.887647
                   11         12         13         14         15
    11  O    0.000000
    12  C    3.419051   0.000000
    13  C    4.616385   5.984493   0.000000
    14  O    4.605796   5.339354   2.432110   0.000000
    15  C    6.931692   4.931954   5.632217   4.785910   0.000000
    16  O    7.626264   5.054678   6.974092   5.972751   1.451089
    17  C    7.827229   6.054834   5.839521   5.512904   1.531508
    18  C    7.302666   5.639343   5.694470   4.328828   1.541539
    19  O    8.721701   6.908050   6.919919   5.560090   2.461236
    20  H    5.349172   4.701601   3.231816   3.747324   3.028688
    21  H    5.566432   5.024942   3.057506   2.523267   2.652948
    22  H    5.028736   3.038836   4.939204   3.792347   2.135295
    23  H    6.363098   4.155111   5.910808   5.933729   2.691711
    24  H    5.858959   2.950339   6.442810   5.918608   2.886157
    25  H    4.567554   3.502753   4.606555   5.266857   4.271150
    26  H    4.974767   2.869698   6.173712   6.424211   4.717409
    27  H    2.682809   2.126799   5.201247   5.462021   5.706770
    28  H    2.831825   4.933834   3.324713   2.495427   6.545544
    29  H    2.761246   5.438458   2.602948   3.243327   7.062531
    30  H    4.203055   1.097166   6.928809   6.404415   5.427947
    31  H    4.098845   1.095477   6.046530   5.036274   4.202800
    32  H    2.843700   1.095427   6.151032   5.397173   5.784099
    33  H    5.489506   6.348733   1.094511   2.689089   5.104999
    34  H    5.098121   6.844151   1.097312   2.695400   6.529877
    35  H    4.395301   5.967203   1.095624   3.388061   6.097208
    36  H    5.055648   6.202603   2.530077   0.973495   5.662994
    37  H    7.916979   5.210319   7.352954   6.619896   1.985923
    38  H    7.645354   6.353562   5.065315   4.999644   2.180205
    39  H    7.921232   5.995071   6.227993   6.186443   2.184940
    40  H    8.844146   6.969984   6.718270   6.246501   2.162555
    41  H    6.892845   5.154644   5.891318   4.180126   2.158282
    42  H    7.137238   5.991482   4.925904   3.607187   2.192354
    43  H    8.989097   6.829880   7.572418   6.236515   2.497533
                   16         17         18         19         20
    16  O    0.000000
    17  C    2.433335   0.000000
    18  C    2.328507   2.534993   0.000000
    19  O    2.727428   2.954630   1.425478   0.000000
    20  H    4.284225   3.001648   3.844365   5.024616   0.000000
    21  H    4.049717   3.047745   2.709232   3.955213   1.748152
    22  H    2.690288   3.483672   2.611551   3.936279   3.040365
    23  H    2.980209   2.791600   4.196663   5.097779   2.801194
    24  H    2.647836   3.746440   4.141243   5.111321   3.768672
    25  H    4.960902   4.485847   5.460958   6.676742   2.430575
    26  H    4.900972   5.168244   6.014594   7.145846   3.905435
    27  H    6.180463   6.426558   6.599380   7.947268   4.269680
    28  H    7.514196   7.442886   6.345176   7.678058   5.166982
    29  H    8.159776   7.675206   7.127294   8.489481   4.948311
    30  H    5.320176   6.478173   6.295700   7.472625   5.363147
    31  H    4.218992   5.484274   4.775200   5.988742   4.577198
    32  H    5.957990   6.966874   6.298967   7.594260   5.418058
    33  H    6.517087   5.094998   5.162850   6.276961   2.765916
    34  H    7.884595   6.746826   6.404952   7.569527   4.289883
    35  H    7.392066   6.212717   6.396812   7.653145   3.347697
    36  H    6.875624   6.300093   5.092133   6.223708   4.517167
    37  H    0.971590   2.476021   3.175917   3.499686   4.405635
    38  H    3.391110   1.094503   2.833650   3.378633   2.507411
    39  H    2.729149   1.096049   3.495814   3.932663   3.111853
    40  H    2.663369   1.093999   2.729331   2.576147   4.048958
    41  H    2.569526   3.475076   1.100919   2.078744   4.330823
    42  H    3.313657   2.808037   1.093486   2.030087   3.549300
    43  H    2.220096   3.061000   1.926519   0.974174   5.389289
                   21         22         23         24         25
    21  H    0.000000
    22  H    2.626084   0.000000
    23  H    3.848528   3.040170   0.000000
    24  H    4.315169   2.348031   1.755124   0.000000
    25  H    3.892245   3.597243   2.381286   3.054833   0.000000
    26  H    5.114402   3.870591   2.477848   2.390237   1.754016
    27  H    5.137228   4.118456   4.269999   3.872867   2.472946
    28  H    4.561934   4.895301   7.015418   6.677000   5.689985
    29  H    4.831542   5.614280   7.042430   7.050553   5.281899
    30  H    5.874159   3.766627   4.270575   2.960414   3.803905
    31  H    4.604846   2.270353   3.957756   2.546753   3.868555
    32  H    5.579005   3.744203   5.208801   4.021671   4.317100
    33  H    2.533553   4.836148   5.561451   6.299734   4.611219
    34  H    3.893219   5.822788   6.989878   7.470470   5.683035
    35  H    3.704843   5.355863   5.886821   6.521032   4.236129
    36  H    3.309864   4.758708   6.852864   6.889559   6.086671
    37  H    4.534945   3.234783   2.535291   2.437348   4.773494
    38  H    2.514657   3.788984   3.285143   4.399269   4.448254
    39  H    3.697723   3.858456   2.165096   3.457718   4.074728
    40  H    3.871755   4.284111   3.713173   4.539571   5.562520
    41  H    3.122568   2.296056   4.572424   4.090557   5.664040
    42  H    2.099394   3.004091   4.623678   4.792244   5.521529
    43  H    4.538870   4.020609   4.933932   4.806734   6.752958
                   26         27         28         29         30
    26  H    0.000000
    27  H    2.371356   0.000000
    28  H    6.586934   4.809739   0.000000
    29  H    6.429626   4.581584   1.763905   0.000000
    30  H    2.657036   2.467437   5.993092   6.399585   0.000000
    31  H    3.344255   3.064180   5.017188   5.773230   1.775360
    32  H    3.819816   2.444588   4.518683   5.147057   1.772368
    33  H    6.243814   5.678569   4.213014   3.683020   7.250996
    34  H    7.228063   6.089206   3.370025   2.623172   7.828384
    35  H    5.849443   4.812240   3.748120   2.562245   6.822613
    36  H    7.313658   6.218386   2.567372   3.237129   7.280649
    37  H    4.563202   6.174290   8.075245   8.568925   5.311870
    38  H    5.471538   6.464026   7.047990   7.136408   6.894053
    39  H    4.620640   6.196226   7.903171   7.980674   6.264268
    40  H    6.146918   7.479414   8.311799   8.631324   7.360978
    41  H    6.039026   6.388593   5.934774   6.942452   5.846798
    42  H    6.361701   6.700961   5.859724   6.561744   6.765256
    43  H    6.994522   8.000573   8.201759   9.028539   7.267907
                   31         32         33         34         35
    31  H    0.000000
    32  H    1.771331   0.000000
    33  H    6.290085   6.672458   0.000000
    34  H    6.896384   6.888402   1.779275   0.000000
    35  H    6.211527   6.145131   1.779961   1.773689   0.000000
    36  H    5.941289   6.165519   2.868761   2.372048   3.545827
    37  H    4.507504   6.203792   6.875822   8.324862   7.649322
    38  H    5.872291   7.191716   4.215234   5.924726   5.462337
    39  H    5.555788   6.988467   5.530704   7.211231   6.420779
    40  H    6.309312   7.877651   5.906733   7.557100   7.163803
    41  H    4.196044   5.699100   5.546047   6.558772   6.616863
    42  H    5.229667   6.567525   4.329041   5.544289   5.722281
    43  H    5.879809   7.575807   6.965172   8.293432   8.232146
                   36         37         38         39         40
    36  H    0.000000
    37  H    7.539778   0.000000
    38  H    5.696186   3.521945   0.000000
    39  H    7.007273   2.367916   1.771892   0.000000
    40  H    6.980786   2.727321   1.770177   1.776358   0.000000
    41  H    4.963328   3.514945   3.819421   4.317836   3.739463
    42  H    4.270510   4.073228   2.667656   3.836411   3.082586
    43  H    6.968579   2.937467   3.754475   3.860138   2.606478
                   41         42         43
    41  H    0.000000
    42  H    1.777036   0.000000
    43  H    2.369354   2.811100   0.000000
 Stoichiometry    C15H24O4
 Framework group  C1[X(C15H24O4)]
 Deg. of freedom   123
 Full point group                 C1      NOp   1
 Largest Abelian subgroup         C1      NOp   1
 Largest concise Abelian subgroup C1      NOp   1
                         Standard orientation:                         
 ---------------------------------------------------------------------
 Center     Atomic      Atomic             Coordinates (Angstroms)
 Number     Number       Type             X           Y           Z
 ---------------------------------------------------------------------
      1          6           0        1.817068    0.641335    0.029171
      2          6           0        1.100764   -0.472631    0.305432
      3          6           0       -0.330875   -0.565800    0.753744
      4          6           0       -1.256096    0.488239    0.095308
      5          6           0       -1.127172    1.887445    0.744669
      6          6           0        0.287901    2.300302    1.190909
      7          6           0        1.427380    2.097133    0.172528
      8          6           0        3.165162    0.260336   -0.420502
      9          6           0        3.268278   -1.257023   -0.447828
     10          6           0        1.921375   -1.755517    0.116012
     11          8           0        4.072886    1.037276   -0.716676
     12          6           0        1.163071    2.768556   -1.191606
     13          6           0        2.081785   -2.533674    1.426883
     14          8           0        1.197972   -2.559017   -0.838815
     15          6           0       -2.742334    0.015025    0.029071
     16          8           0       -3.552172    1.052612   -0.581860
     17          6           0       -3.335478   -0.353752    1.392046
     18          6           0       -2.891223   -1.145256   -0.974882
     19          8           0       -4.254131   -1.517967   -1.163442
     20          1           0       -0.371238   -0.472395    1.849312
     21          1           0       -0.680444   -1.577286    0.530356
     22          1           0       -0.929505    0.578451   -0.948523
     23          1           0       -1.770064    1.944950    1.633874
     24          1           0       -1.515549    2.627464    0.037047
     25          1           0        0.556300    1.759379    2.107282
     26          1           0        0.254609    3.363336    1.464725
     27          1           0        2.318120    2.593645    0.585621
     28          1           0        3.417045   -1.611184   -1.474808
     29          1           0        4.134983   -1.588215    0.136216
     30          1           0        0.956430    3.837232   -1.053749
     31          1           0        0.309658    2.320722   -1.712375
     32          1           0        2.039987    2.676895   -1.841666
     33          1           0        1.105584   -2.811013    1.836845
     34          1           0        2.656986   -3.450267    1.244963
     35          1           0        2.620563   -1.939173    2.172993
     36          1           0        1.670660   -3.406910   -0.911861
     37          1           0       -3.773237    1.711032    0.097552
     38          1           0       -2.778588   -1.173629    1.856386
     39          1           0       -3.318529    0.499068    2.080330
     40          1           0       -4.373118   -0.677755    1.268927
     41          1           0       -2.448656   -0.833574   -1.933533
     42          1           0       -2.365849   -2.040996   -0.632330
     43          1           0       -4.730225   -0.681313   -1.312969
 ---------------------------------------------------------------------
 Rotational constants (GHZ):      0.5520384      0.2604245      0.2072970
 Standard basis: 6-31G(d) (6D, 7F)
 There are   333 symmetry adapted cartesian basis functions of A   symmetry.
 There are   333 symmetry adapted basis functions of A   symmetry.
   333 basis functions,   628 primitive gaussians,   333 cartesian basis functions
    73 alpha electrons       73 beta electrons
       nuclear repulsion energy      1598.6802823389 Hartrees.
 NAtoms=   43 NActive=   43 NUniq=   43 SFac= 1.00D+00 NAtFMM=   60 NAOKFM=F Big=F
 Integral buffers will be    131072 words long.
 Raffenetti 2 integral format.
 Two-electron integral symmetry is turned on.
 ------------------------------------------------------------------------------
 Polarizable Continuum Model (PCM)
 =================================
 Model                : PCM (using non-symmetric T matrix).
 Atomic radii         : SMD-Coulomb.
 Polarization charges : Total charges.
 Charge compensation  : None.
 Solution method      : On-the-fly selection.
 Cavity type          : VdW (van der Waals Surface) (Alpha=1.000).
 Cavity algorithm     : GePol (No added spheres)
                        Default sphere list used, NSphG=   43.
                        Lebedev-Laikov grids with approx.  5.0 points / Ang**2.
                        Smoothing algorithm: Karplus/York (Gamma=1.0000).
                        Polarization charges: spherical gaussians, with
                                              point-specific exponents (IZeta= 3).
                        Self-potential: point-specific (ISelfS= 7).
                        Self-field    : sphere-specific E.n sum rule (ISelfD= 2).
 1st derivatives      : Analytical E(r).r(x)/FMM algorithm (CHGder, D1EAlg=3).
                        Cavity 1st derivative terms included.
 Solvent              : Methanol, Eps=  32.613000 Eps(inf)=   1.765709
 ------------------------------------------------------------------------------
 ------------------------------------------------------------------------------
 Atomic radii for non-electrostatic terms: SMD-CDS.
 ------------------------------------------------------------------------------
 Nuclear repulsion after PCM non-electrostatic terms =     1598.6819065526 Hartrees.
 One-electron integrals computed using PRISM.
 NBasis=   333 RedAO= T EigKep=  9.37D-04  NBF=   333
 NBsUse=   333 1.00D-06 EigRej= -1.00D+00 NBFU=   333
 Initial guess from the checkpoint file:  "DY-202A-11R_18.chk"
 B after Tr=     0.000000    0.000000    0.000000
         Rot=    0.999968    0.007975    0.000603   -0.000125 Ang=   0.92 deg.
 ExpMin= 1.61D-01 ExpMax= 5.48D+03 ExpMxC= 8.25D+02 IAcc=1 IRadAn=         1 AccDes= 0.00D+00
 Harris functional with IExCor=  402 and IRadAn=       1 diagonalized for initial guess.
 HarFok:  IExCor=  402 AccDes= 0.00D+00 IRadAn=         1 IDoV= 1 UseB2=F ITyADJ=14
 ICtDFT=  3500011 ScaDFX=  1.000000  1.000000  1.000000  1.000000
 FoFCou: FMM=F IPFlag=           0 FMFlag=      100000 FMFlg1=           0
         NFxFlg=           0 DoJE=T BraDBF=F KetDBF=T FulRan=T
         wScrn=  0.000000 ICntrl=     500 IOpCl=  0 I1Cent=   200000004 NGrid=           0
         NMat0=    1 NMatS0=      1 NMatT0=    0 NMatD0=    1 NMtDS0=    0 NMtDT0=    0
 Petite list used in FoFCou.
 Keep R1 ints in memory in canonical form, NReq=1565304907.
 Requested convergence on RMS density matrix=1.00D-08 within 128 cycles.
 Requested convergence on MAX density matrix=1.00D-06.
 Requested convergence on             energy=1.00D-06.
 No special actions if energy rises.
 Inv3:  Mode=1 IEnd=    21805248.
 Iteration    1 A*A^-1 deviation from unit magnitude is 5.11D-15 for   2670.
 Iteration    1 A*A^-1 deviation from orthogonality  is 5.93D-15 for   2675   2598.
 Iteration    1 A^-1*A deviation from unit magnitude is 5.11D-15 for   2670.
 Iteration    1 A^-1*A deviation from orthogonality  is 1.95D-11 for   1673   1588.
 Error on total polarization charges =  0.05174
 SCF Done:  E(RB3LYP) =  -886.951093155     A.U. after   11 cycles
            NFock= 11  Conv=0.33D-08     -V/T= 2.0094
 SMD-CDS (non-electrostatic) energy       (kcal/mol) =       1.02
 (included in total energy above)
 D1PCM: PCM CHGder 1st derivatives, ID1Alg=3 FixD1E=F DoIter=F DoCFld=F I1PDM=0.
 Calling FoFJK, ICntrl=      2127 FMM=F ISym2X=0 I1Cent= 0 IOpClX= 0 NMat=1 NMatS=1 NMatT=0.
 ***** Axes restored to original set *****
 -------------------------------------------------------------------
 Center     Atomic                   Forces (Hartrees/Bohr)
 Number     Number              X              Y              Z
 -------------------------------------------------------------------
      1        6          -0.001507045    0.002896750   -0.000461578
      2        6           0.001615768   -0.002408590    0.000839254
      3        6          -0.000200097    0.000002301    0.000925234
      4        6          -0.000704519   -0.000320020    0.000212905
      5        6           0.000384970   -0.000545257    0.000455789
      6        6           0.000211637   -0.000032780   -0.000755064
      7        6           0.001159799   -0.000838493   -0.000845802
      8        6           0.000786962   -0.002113018   -0.000394243
      9        6           0.000998158    0.000046206    0.000576537
     10        6          -0.002045085    0.000484773   -0.001560894
     11        8           0.000505615    0.000727167    0.000119882
     12        6          -0.000054733   -0.000395426    0.000791632
     13        6           0.000221609    0.001004740   -0.000134025
     14        8           0.000756771   -0.000325068    0.000455750
     15        6           0.000129190   -0.000135895   -0.000291076
     16        8           0.001087922    0.000565439   -0.000125541
     17        6           0.001010205   -0.000922570   -0.000909562
     18        6           0.000645588    0.000177578   -0.000517234
     19        8          -0.000779654   -0.000674578    0.000672524
     20        1          -0.000175140   -0.000133390   -0.000142564
     21        1           0.000026146    0.000079487    0.000173137
     22        1          -0.000664684    0.000271384   -0.000273103
     23        1           0.000263434    0.000182130   -0.000604795
     24        1          -0.000335479    0.000490454   -0.000150188
     25        1          -0.000171876    0.000359265    0.000440835
     26        1           0.000018895   -0.000113765    0.000055834
     27        1          -0.000175429    0.000038666    0.000232017
     28        1          -0.000861970    0.001094645   -0.000047747
     29        1          -0.000022687    0.000675748   -0.000069063
     30        1          -0.000041093   -0.000036103   -0.000211882
     31        1           0.000184276    0.000170791   -0.000134098
     32        1          -0.000047573    0.000094216   -0.000155739
     33        1          -0.000015629   -0.000534086    0.000307791
     34        1          -0.000252395   -0.000119122    0.000154522
     35        1          -0.000191132   -0.000067699    0.000325195
     36        1          -0.000573061    0.000159086    0.000100655
     37        1           0.000090357   -0.000225268    0.000305790
     38        1           0.000109304   -0.000318021    0.000610806
     39        1          -0.000710279   -0.000245351    0.000070343
     40        1          -0.000210996    0.000281729    0.000265744
     41        1           0.000407379   -0.000160803    0.000145991
     42        1          -0.000953247    0.000459789   -0.000252466
     43        1           0.000079819    0.000402957   -0.000201505
 -------------------------------------------------------------------
 Cartesian Forces:  Max     0.002896750 RMS     0.000668634

 GradGradGradGradGradGradGradGradGradGradGradGradGradGradGradGradGradGrad
 Berny optimization.
 Using GEDIIS/GDIIS optimizer.
 FormGI is forming the generalized inverse of G from B-inverse, IUseBI=4.
 Internal  Forces:  Max     0.001713878 RMS     0.000386223
 Search for a local minimum.
 Step number   4 out of a maximum of  258
 All quantities printed in internal units (Hartrees-Bohrs-Radians)
 Mixed Optimization -- En-DIIS/RFO-DIIS
 Swapping is turned off.
 Update second derivatives using D2CorX and points    2    3    4
 DE= -9.78D-05 DEPred=-2.88D-04 R= 3.40D-01
 Trust test= 3.40D-01 RLast= 3.55D-01 DXMaxT set to 8.49D-01
 ITU=  0  1  1  0
     Eigenvalues ---    0.00213   0.00255   0.00307   0.00339   0.00378
     Eigenvalues ---    0.00440   0.00491   0.00710   0.00780   0.00901
     Eigenvalues ---    0.01016   0.01115   0.01240   0.01254   0.01310
     Eigenvalues ---    0.01394   0.02506   0.02596   0.03169   0.03820
     Eigenvalues ---    0.03904   0.03965   0.04416   0.04621   0.04727
     Eigenvalues ---    0.04855   0.04945   0.05067   0.05164   0.05434
     Eigenvalues ---    0.05439   0.05545   0.05554   0.05568   0.05610
     Eigenvalues ---    0.05641   0.05692   0.05707   0.05881   0.06042
     Eigenvalues ---    0.06099   0.06438   0.07251   0.07734   0.08458
     Eigenvalues ---    0.08642   0.08880   0.09042   0.09366   0.09672
     Eigenvalues ---    0.10250   0.11796   0.12068   0.13330   0.13907
     Eigenvalues ---    0.14563   0.15885   0.15993   0.16000   0.16000
     Eigenvalues ---    0.16000   0.16000   0.16000   0.16000   0.16000
     Eigenvalues ---    0.16000   0.16022   0.16037   0.16489   0.16825
     Eigenvalues ---    0.17197   0.17983   0.18602   0.20035   0.20788
     Eigenvalues ---    0.22130   0.23177   0.24705   0.25060   0.26353
     Eigenvalues ---    0.26921   0.27149   0.27820   0.28061   0.28587
     Eigenvalues ---    0.28803   0.28920   0.29399   0.29651   0.30501
     Eigenvalues ---    0.31077   0.32103   0.32598   0.33730   0.33755
     Eigenvalues ---    0.33779   0.33830   0.33860   0.33937   0.34020
     Eigenvalues ---    0.34105   0.34110   0.34149   0.34168   0.34180
     Eigenvalues ---    0.34195   0.34209   0.34230   0.34296   0.34322
     Eigenvalues ---    0.34330   0.34358   0.34381   0.34494   0.34965
     Eigenvalues ---    0.38751   0.40739   0.41923   0.51642   0.52500
     Eigenvalues ---    0.52791   0.53110   0.94562
 En-DIIS/RFO-DIIS IScMMF=        0 using points:     4    3    2
 RFO step:  Lambda=-9.93776929D-05.
 DidBck=T Rises=F RFO-DIIS coefs:    0.53797    0.68249   -0.22046
 Iteration  1 RMS(Cart)=  0.04576762 RMS(Int)=  0.00067019
 Iteration  2 RMS(Cart)=  0.00127229 RMS(Int)=  0.00000691
 Iteration  3 RMS(Cart)=  0.00000051 RMS(Int)=  0.00000690
 Variable       Old X    -DE/DX   Delta X   Delta X   Delta X     New X
                                 (Linear)    (Quad)   (Total)
    R1        2.55661   0.00135   0.00030  -0.00001   0.00030   2.55690
    R2        2.86077  -0.00146  -0.00185   0.00188   0.00003   2.86080
    R3        2.78035   0.00062   0.00223  -0.00357  -0.00134   2.77902
    R4        2.84041   0.00042   0.00121  -0.00179  -0.00058   2.83983
    R5        2.90002  -0.00171  -0.00139   0.00071  -0.00068   2.89935
    R6        2.92790   0.00034   0.00015   0.00031   0.00046   2.92836
    R7        2.07923  -0.00015   0.00004  -0.00026  -0.00022   2.07902
    R8        2.06595  -0.00011  -0.00019  -0.00004  -0.00024   2.06571
    R9        2.92515   0.00031  -0.00014   0.00040   0.00027   2.92542
   R10        2.95017  -0.00063  -0.00111   0.00086  -0.00025   2.94992
   R11        2.07387   0.00008   0.00013  -0.00012   0.00000   2.07387
   R12        2.91043   0.00007  -0.00023   0.00008  -0.00015   2.91029
   R13        2.07638  -0.00063  -0.00011  -0.00074  -0.00085   2.07553
   R14        2.06940   0.00054   0.00062  -0.00035   0.00027   2.06966
   R15        2.91336   0.00007  -0.00019   0.00001  -0.00018   2.91318
   R16        2.07386   0.00016   0.00018  -0.00018   0.00000   2.07386
   R17        2.07537  -0.00010   0.00015  -0.00033  -0.00018   2.07519
   R18        2.91627  -0.00036  -0.00050   0.00005  -0.00045   2.91581
   R19        2.07920  -0.00004   0.00002  -0.00007  -0.00005   2.07916
   R20        2.87447  -0.00119  -0.00015  -0.00162  -0.00177   2.87270
   R21        2.32622   0.00080   0.00053  -0.00097  -0.00044   2.32578
   R22        2.91567   0.00084   0.00158  -0.00278  -0.00120   2.91447
   R23        2.07203  -0.00043  -0.00031   0.00019  -0.00012   2.07191
   R24        2.07179  -0.00026  -0.00015  -0.00003  -0.00018   2.07161
   R25        2.89667   0.00038   0.00057  -0.00070  -0.00012   2.89655
   R26        2.72581  -0.00035  -0.00038  -0.00011  -0.00049   2.72532
   R27        2.07334  -0.00005   0.00007  -0.00022  -0.00015   2.07320
   R28        2.07015  -0.00016   0.00027  -0.00065  -0.00037   2.06978
   R29        2.07006   0.00004   0.00012  -0.00022  -0.00010   2.06996
   R30        2.06833   0.00026   0.00018  -0.00012   0.00006   2.06839
   R31        2.07362  -0.00005   0.00012  -0.00026  -0.00014   2.07348
   R32        2.07043   0.00008  -0.00003   0.00010   0.00007   2.07050
   R33        1.83964  -0.00042  -0.00013  -0.00002  -0.00015   1.83949
   R34        2.74216  -0.00048  -0.00120   0.00183   0.00063   2.74280
   R35        2.89413   0.00023   0.00026  -0.00034  -0.00008   2.89405
   R36        2.91309  -0.00001   0.00178  -0.00204  -0.00027   2.91282
   R37        1.83604   0.00004   0.00029  -0.00029   0.00000   1.83603
   R38        2.06831   0.00056   0.00003   0.00060   0.00063   2.06894
   R39        2.07123  -0.00017   0.00026  -0.00075  -0.00049   2.07074
   R40        2.06736   0.00009   0.00026  -0.00032  -0.00006   2.06730
   R41        2.69376   0.00068   0.00132  -0.00237  -0.00106   2.69271
   R42        2.08043   0.00000  -0.00019   0.00021   0.00002   2.08045
   R43        2.06639  -0.00091  -0.00073   0.00020  -0.00053   2.06586
   R44        1.84092   0.00035  -0.00017   0.00060   0.00043   1.84135
    A1        2.26034   0.00056   0.00156  -0.00082   0.00072   2.26107
    A2        1.91167  -0.00040  -0.00098   0.00024  -0.00075   1.91092
    A3        2.11043  -0.00017  -0.00059   0.00057  -0.00003   2.11041
    A4        2.23475  -0.00018  -0.00119   0.00201   0.00083   2.23558
    A5        1.96059   0.00034   0.00147  -0.00183  -0.00037   1.96023
    A6        2.08784  -0.00016  -0.00028  -0.00018  -0.00046   2.08738
    A7        1.98215  -0.00025   0.00121  -0.00270  -0.00149   1.98066
    A8        1.90357   0.00009  -0.00001   0.00047   0.00046   1.90403
    A9        1.87649   0.00018  -0.00100   0.00172   0.00072   1.87721
   A10        1.92143   0.00004  -0.00024   0.00017  -0.00007   1.92136
   A11        1.93012   0.00008   0.00043   0.00018   0.00062   1.93074
   A12        1.84447  -0.00013  -0.00053   0.00041  -0.00013   1.84434
   A13        1.96809  -0.00032   0.00119  -0.00216  -0.00098   1.96711
   A14        1.96094   0.00041   0.00040   0.00258   0.00298   1.96392
   A15        1.85711   0.00056   0.00303  -0.00114   0.00188   1.85900
   A16        1.95097   0.00014  -0.00197   0.00304   0.00107   1.95204
   A17        1.87541  -0.00034  -0.00138  -0.00144  -0.00281   1.87260
   A18        1.84198  -0.00048  -0.00126  -0.00128  -0.00254   1.83944
   A19        2.02682   0.00042   0.00040   0.00081   0.00121   2.02804
   A20        1.91566  -0.00003   0.00108  -0.00103   0.00006   1.91572
   A21        1.88623  -0.00006  -0.00057   0.00044  -0.00013   1.88610
   A22        1.86406  -0.00001  -0.00037   0.00081   0.00043   1.86450
   A23        1.90915  -0.00028   0.00011  -0.00114  -0.00103   1.90812
   A24        1.85465  -0.00008  -0.00074   0.00003  -0.00071   1.85395
   A25        2.04023   0.00005   0.00042   0.00013   0.00053   2.04075
   A26        1.91189  -0.00018   0.00032  -0.00092  -0.00061   1.91128
   A27        1.87954   0.00006  -0.00020  -0.00002  -0.00022   1.87932
   A28        1.88164   0.00026  -0.00046   0.00187   0.00140   1.88304
   A29        1.89089  -0.00007  -0.00007   0.00004  -0.00002   1.89088
   A30        1.85076  -0.00016  -0.00002  -0.00126  -0.00128   1.84948
   A31        1.96010  -0.00029   0.00052  -0.00077  -0.00027   1.95983
   A32        1.95927   0.00000  -0.00061   0.00079   0.00020   1.95946
   A33        1.83498   0.00021   0.00106  -0.00098   0.00008   1.83506
   A34        1.98229   0.00022  -0.00153   0.00259   0.00106   1.98336
   A35        1.86595  -0.00011  -0.00065  -0.00005  -0.00069   1.86526
   A36        1.84855  -0.00001   0.00151  -0.00204  -0.00054   1.84801
   A37        1.90278  -0.00025   0.00029   0.00017   0.00044   1.90322
   A38        2.19659  -0.00022  -0.00029  -0.00033  -0.00062   2.19597
   A39        2.18376   0.00047   0.00003   0.00018   0.00021   2.18397
   A40        1.83025   0.00057   0.00022  -0.00076  -0.00056   1.82969
   A41        1.92648  -0.00057   0.00123  -0.00548  -0.00425   1.92222
   A42        1.92342  -0.00057  -0.00231   0.00348   0.00119   1.92461
   A43        1.93517  -0.00021   0.00081  -0.00201  -0.00119   1.93398
   A44        1.97995   0.00023  -0.00200   0.00552   0.00351   1.98347
   A45        1.86933   0.00049   0.00204  -0.00098   0.00103   1.87036
   A46        1.81504  -0.00024   0.00020  -0.00061  -0.00041   1.81462
   A47        1.95496  -0.00021   0.00202  -0.00500  -0.00298   1.95197
   A48        1.85375   0.00021  -0.00040   0.00204   0.00165   1.85541
   A49        1.96620   0.00019  -0.00128   0.00227   0.00099   1.96719
   A50        1.95614   0.00025  -0.00086   0.00179   0.00093   1.95707
   A51        1.91324  -0.00019   0.00040  -0.00061  -0.00021   1.91303
   A52        1.92300   0.00020   0.00074  -0.00082  -0.00008   1.92293
   A53        1.95603   0.00025  -0.00077   0.00177   0.00100   1.95703
   A54        1.92949   0.00015   0.00056  -0.00073  -0.00017   1.92932
   A55        1.88725  -0.00022   0.00010  -0.00056  -0.00047   1.88678
   A56        1.88267  -0.00019  -0.00012  -0.00013  -0.00025   1.88242
   A57        1.88318  -0.00022  -0.00052   0.00044  -0.00008   1.88309
   A58        1.93437   0.00051  -0.00070   0.00209   0.00139   1.93577
   A59        1.91466   0.00008   0.00060  -0.00066  -0.00006   1.91459
   A60        1.93732   0.00034   0.00100  -0.00078   0.00021   1.93753
   A61        1.89438  -0.00049  -0.00096  -0.00016  -0.00111   1.89327
   A62        1.89760  -0.00038  -0.00028  -0.00008  -0.00037   1.89723
   A63        1.88428  -0.00010   0.00033  -0.00046  -0.00014   1.88415
   A64        1.86641   0.00051   0.00053   0.00042   0.00095   1.86737
   A65        1.90967  -0.00128  -0.00415   0.00085  -0.00329   1.90638
   A66        1.98661   0.00047  -0.00054   0.00288   0.00233   1.98895
   A67        1.92595   0.00111   0.00291  -0.00075   0.00215   1.92809
   A68        1.90786   0.00071   0.00029  -0.00023   0.00006   1.90792
   A69        1.78247   0.00019   0.00333  -0.00443  -0.00111   1.78136
   A70        1.94009  -0.00125  -0.00154   0.00091  -0.00063   1.93945
   A71        1.89351  -0.00069   0.00212  -0.00469  -0.00257   1.89093
   A72        1.94001   0.00053  -0.00010   0.00162   0.00151   1.94152
   A73        1.94498   0.00051   0.00225  -0.00218   0.00007   1.94505
   A74        1.91612   0.00007  -0.00116   0.00184   0.00067   1.91679
   A75        1.88449  -0.00036   0.00009  -0.00034  -0.00025   1.88423
   A76        1.88440  -0.00019   0.00051  -0.00091  -0.00041   1.88399
   A77        1.89208  -0.00062  -0.00163  -0.00006  -0.00170   1.89038
   A78        1.95551  -0.00086  -0.00111  -0.00017  -0.00128   1.95423
   A79        1.89145   0.00024   0.00322  -0.00383  -0.00060   1.89085
   A80        1.94565   0.00039   0.00114  -0.00017   0.00098   1.94663
   A81        1.92111   0.00050   0.00008   0.00058   0.00066   1.92177
   A82        1.86150  -0.00011  -0.00435   0.00504   0.00067   1.86217
   A83        1.88762  -0.00014   0.00099  -0.00138  -0.00038   1.88725
   A84        1.83694  -0.00047  -0.00301   0.00328   0.00028   1.83722
    D1        0.07639   0.00006   0.00079   0.00111   0.00191   0.07830
    D2       -3.06351  -0.00005  -0.00424   0.00590   0.00167  -3.06185
    D3       -3.10695  -0.00003  -0.00025   0.00068   0.00042  -3.10653
    D4        0.03633  -0.00014  -0.00528   0.00547   0.00018   0.03650
    D5        0.39380  -0.00003   0.00184  -0.00321  -0.00138   0.39242
    D6       -1.86505  -0.00008   0.00404  -0.00683  -0.00279  -1.86784
    D7        2.41651  -0.00018   0.00194  -0.00423  -0.00230   2.41421
    D8       -2.70192   0.00008   0.00299  -0.00272   0.00027  -2.70166
    D9        1.32241   0.00003   0.00519  -0.00633  -0.00114   1.32127
   D10       -0.67922  -0.00007   0.00310  -0.00374  -0.00064  -0.67987
   D11        0.02311   0.00007  -0.00318   0.01328   0.01009   0.03320
   D12       -3.10753   0.00009  -0.00433   0.01155   0.00720  -3.10033
   D13        3.12716   0.00000  -0.00409   0.01285   0.00877   3.13593
   D14       -0.00348   0.00003  -0.00524   0.01112   0.00589   0.00240
   D15        0.64425  -0.00006  -0.00414   0.00272  -0.00142   0.64283
   D16       -1.50566   0.00000  -0.00466   0.00403  -0.00064  -1.50629
   D17        2.78545   0.00001  -0.00351   0.00242  -0.00109   2.78436
   D18       -2.49914   0.00006   0.00122  -0.00238  -0.00116  -2.50030
   D19        1.63414   0.00012   0.00070  -0.00107  -0.00038   1.63376
   D20       -0.35794   0.00013   0.00185  -0.00268  -0.00083  -0.35877
   D21       -0.07890   0.00021   0.01137  -0.02132  -0.00996  -0.08886
   D22        2.04921   0.00017   0.01105  -0.02170  -0.01065   2.03856
   D23       -2.14566  -0.00006   0.01242  -0.02397  -0.01155  -2.15721
   D24        3.06422   0.00011   0.00680  -0.01699  -0.01018   3.05404
   D25       -1.09085   0.00006   0.00648  -0.01736  -0.01087  -1.10172
   D26        0.99746  -0.00016   0.00786  -0.01963  -0.01177   0.98569
   D27       -1.37437   0.00031   0.00224  -0.00308  -0.00083  -1.37520
   D28        2.68488   0.00004   0.00362  -0.00760  -0.00399   2.68089
   D29        0.67734   0.00007   0.00312  -0.00673  -0.00361   0.67373
   D30        0.76572   0.00027   0.00291  -0.00426  -0.00134   0.76437
   D31       -1.45821   0.00001   0.00428  -0.00878  -0.00450  -1.46271
   D32        2.81743   0.00004   0.00379  -0.00791  -0.00412   2.81331
   D33        2.79746   0.00019   0.00237  -0.00355  -0.00117   2.79629
   D34        0.57353  -0.00007   0.00374  -0.00807  -0.00433   0.56920
   D35       -1.43401  -0.00004   0.00325  -0.00720  -0.00395  -1.43796
   D36        0.64847   0.00020   0.00188   0.00237   0.00424   0.65271
   D37       -1.46722  -0.00007   0.00123   0.00152   0.00274  -1.46448
   D38        2.80040   0.00008   0.00184   0.00179   0.00363   2.80402
   D39        2.87765   0.00061   0.00174   0.00665   0.00839   2.88604
   D40        0.76196   0.00034   0.00109   0.00580   0.00690   0.76886
   D41       -1.25361   0.00049   0.00171   0.00607   0.00778  -1.24582
   D42       -1.39243  -0.00009  -0.00163   0.00589   0.00425  -1.38818
   D43        2.77506  -0.00036  -0.00228   0.00504   0.00276   2.77782
   D44        0.75950  -0.00021  -0.00166   0.00531   0.00365   0.76314
   D45        3.12979  -0.00058  -0.04664  -0.01829  -0.06493   3.06486
   D46        0.98979  -0.00087  -0.04354  -0.02065  -0.06417   0.92562
   D47       -1.20539  -0.00046  -0.04341  -0.02349  -0.06689  -1.27229
   D48        0.89679  -0.00059  -0.04694  -0.02001  -0.06696   0.82982
   D49       -1.24322  -0.00089  -0.04384  -0.02237  -0.06621  -1.30942
   D50        2.84478  -0.00048  -0.04371  -0.02521  -0.06892   2.77586
   D51       -1.13668   0.00002  -0.04357  -0.01909  -0.06267  -1.19936
   D52        3.00650  -0.00028  -0.04047  -0.02145  -0.06192   2.94458
   D53        0.81131   0.00013  -0.04034  -0.02430  -0.06464   0.74668
   D54        0.84090  -0.00002  -0.00347  -0.00042  -0.00391   0.83700
   D55       -1.30506  -0.00027  -0.00340  -0.00228  -0.00568  -1.31075
   D56        2.97280  -0.00003  -0.00343  -0.00030  -0.00374   2.96906
   D57        2.98387   0.00022  -0.00208  -0.00058  -0.00267   2.98120
   D58        0.83791  -0.00003  -0.00201  -0.00243  -0.00445   0.83346
   D59       -1.16741   0.00021  -0.00204  -0.00046  -0.00250  -1.16992
   D60       -1.29904  -0.00002  -0.00309  -0.00069  -0.00378  -1.30282
   D61        2.83818  -0.00027  -0.00302  -0.00254  -0.00556   2.83262
   D62        0.83286  -0.00003  -0.00305  -0.00056  -0.00362   0.82924
   D63       -1.30038   0.00013   0.00067   0.00222   0.00288  -1.29750
   D64        0.94648   0.00006  -0.00106   0.00492   0.00385   0.95033
   D65        2.97887   0.00009  -0.00049   0.00383   0.00333   2.98220
   D66        0.86109   0.00015   0.00099   0.00263   0.00361   0.86470
   D67        3.10796   0.00008  -0.00075   0.00532   0.00458   3.11253
   D68       -1.14284   0.00012  -0.00018   0.00423   0.00406  -1.13878
   D69        2.85682   0.00007   0.00070   0.00213   0.00282   2.85964
   D70       -1.17950   0.00000  -0.00104   0.00482   0.00378  -1.17572
   D71        0.85289   0.00004  -0.00047   0.00373   0.00327   0.85616
   D72       -3.06906  -0.00016  -0.00794   0.01199   0.00404  -3.06503
   D73        1.11186  -0.00018  -0.00805   0.01208   0.00402   1.11587
   D74       -0.98971  -0.00017  -0.00726   0.01084   0.00357  -0.98614
   D75        0.96683   0.00006  -0.00679   0.01009   0.00331   0.97014
   D76       -1.13543   0.00003  -0.00690   0.01018   0.00329  -1.13214
   D77        3.04619   0.00005  -0.00611   0.00894   0.00284   3.04903
   D78       -1.07573   0.00008  -0.00611   0.01004   0.00392  -1.07181
   D79        3.10519   0.00006  -0.00623   0.01013   0.00390   3.10909
   D80        1.00363   0.00007  -0.00543   0.00889   0.00346   1.00708
   D81       -0.07025   0.00007   0.01003  -0.02578  -0.01575  -0.08600
   D82        2.01485  -0.00014   0.01177  -0.03141  -0.01966   1.99519
   D83       -2.20707  -0.00024   0.01357  -0.03385  -0.02028  -2.22735
   D84        3.06050   0.00004   0.01118  -0.02407  -0.01290   3.04760
   D85       -1.13759  -0.00017   0.01291  -0.02970  -0.01680  -1.15440
   D86        0.92368  -0.00027   0.01471  -0.03214  -0.01742   0.90625
   D87        0.08567  -0.00012  -0.01228   0.02727   0.01498   0.10064
   D88       -2.03497   0.00020  -0.01416   0.03249   0.01832  -2.01665
   D89        2.08066   0.00011  -0.01302   0.03014   0.01711   2.09777
   D90       -1.99360   0.00033  -0.01430   0.03526   0.02096  -1.97263
   D91        2.16895   0.00064  -0.01618   0.04048   0.02431   2.19326
   D92        0.00140   0.00056  -0.01504   0.03814   0.02310   0.02450
   D93        2.18535  -0.00031  -0.01608   0.03414   0.01804   2.20339
   D94        0.06471   0.00000  -0.01796   0.03936   0.02139   0.08610
   D95       -2.10284  -0.00008  -0.01682   0.03701   0.02017  -2.08266
   D96        1.03199   0.00029   0.00790  -0.00715   0.00076   1.03275
   D97        3.12363   0.00005   0.00666  -0.00644   0.00022   3.12385
   D98       -1.07861   0.00019   0.00807  -0.00793   0.00014  -1.07846
   D99        3.07108  -0.00004   0.00866  -0.00977  -0.00111   3.06997
   D100      -1.12047  -0.00028   0.00742  -0.00907  -0.00165  -1.12212
   D101       0.96048  -0.00014   0.00883  -0.01055  -0.00173   0.95875
   D102      -1.02110   0.00028   0.00690  -0.00622   0.00068  -1.02043
   D103       1.07053   0.00004   0.00566  -0.00552   0.00013   1.07066
   D104      -3.13170   0.00019   0.00707  -0.00700   0.00006  -3.13164
   D105      -3.06193   0.00026  -0.01895   0.04031   0.02136  -3.04057
   D106       1.25015   0.00030  -0.01855   0.03900   0.02046   1.27062
   D107      -0.94661   0.00002  -0.01654   0.03519   0.01865  -0.92796
   D108      -1.43183   0.00014   0.01753  -0.03212  -0.01460  -1.44643
   D109       0.75445   0.00035   0.01421  -0.02808  -0.01385   0.74060
   D110       2.81059  -0.00068   0.01429  -0.02939  -0.01511   2.79548
   D111      -1.05459  -0.00052  -0.00611   0.01953   0.01342  -1.04116
   D112       1.04839  -0.00027  -0.00454   0.01872   0.01419   1.06258
   D113      -3.13831  -0.00067  -0.00591   0.01845   0.01254  -3.12577
   D114       3.08760   0.00028  -0.00056   0.01659   0.01602   3.10362
   D115      -1.09260   0.00053   0.00101   0.01578   0.01678  -1.07582
   D116       1.00387   0.00013  -0.00036   0.01551   0.01514   1.01902
   D117       1.13311   0.00033  -0.00389   0.02154   0.01765   1.15075
   D118      -3.04710   0.00058  -0.00232   0.02073   0.01841  -3.02869
   D119      -0.95062   0.00018  -0.00369   0.02046   0.01677  -0.93385
   D120      -3.04006   0.00038  -0.00550   0.03427   0.02878  -3.01128
   D121      -0.91701   0.00062  -0.00392   0.03229   0.02838  -0.88863
   D122       1.15839   0.00083   0.00005   0.02808   0.02812   1.18651
   D123      -1.01105  -0.00052  -0.00729   0.03263   0.02533  -0.98572
   D124       1.11200  -0.00028  -0.00571   0.03065   0.02493   1.13694
   D125      -3.09579  -0.00007  -0.00174   0.02643   0.02468  -3.07111
   D126       1.02192  -0.00014  -0.00584   0.03037   0.02454   1.04646
   D127      -3.13821   0.00010  -0.00426   0.02839   0.02414  -3.11408
   D128      -1.06282   0.00032  -0.00029   0.02417   0.02388  -1.03894
   D129       0.83839   0.00017  -0.00774   0.01699   0.00926   0.84765
   D130      -1.26756   0.00009  -0.01113   0.02155   0.01042  -1.25713
   D131       2.97185   0.00005  -0.00988   0.02004   0.01014   2.98200
         Item               Value     Threshold  Converged?
 Maximum Force            0.001714     0.000450     NO 
 RMS     Force            0.000386     0.000300     NO 
 Maximum Displacement     0.229135     0.001800     NO 
 RMS     Displacement     0.045842     0.001200     NO 
 Predicted change in Energy=-2.411989D-04
 GradGradGradGradGradGradGradGradGradGradGradGradGradGradGradGradGradGrad

                          Input orientation:                          
 ---------------------------------------------------------------------
 Center     Atomic      Atomic             Coordinates (Angstroms)
 Number     Number       Type             X           Y           Z
 ---------------------------------------------------------------------
      1          6           0        1.798489    0.622965    0.036831
      2          6           0        1.071955   -0.476454    0.343727
      3          6           0       -0.358510   -0.544934    0.799156
      4          6           0       -1.274302    0.503168    0.117889
      5          6           0       -1.128208    1.915418    0.734907
      6          6           0        0.292733    2.326395    1.163627
      7          6           0        1.425785    2.086150    0.146296
      8          6           0        3.139899    0.216153   -0.407871
      9          6           0        3.222359   -1.301775   -0.411051
     10          6           0        1.879066   -1.771409    0.183593
     11          8           0        4.056463    0.975893   -0.720033
     12          6           0        1.165625    2.728009   -1.232517
     13          6           0        2.047390   -2.507070    1.517727
     14          8           0        1.137886   -2.599479   -0.735548
     15          6           0       -2.765819    0.046220    0.059673
     16          8           0       -3.572806    1.117966   -0.494192
     17          6           0       -3.341367   -0.372385    1.415733
     18          6           0       -2.947505   -1.068809   -0.988950
     19          8           0       -4.320533   -1.391642   -1.191351
     20          1           0       -0.394358   -0.424447    1.892119
     21          1           0       -0.719285   -1.557749    0.601726
     22          1           0       -0.948750    0.568911   -0.928094
     23          1           0       -1.765766    1.999443    1.625286
     24          1           0       -1.513653    2.643078    0.012794
     25          1           0        0.559206    1.808250    2.093622
     26          1           0        0.270428    3.396383    1.409682
     27          1           0        2.323296    2.582283    0.544869
     28          1           0        3.344839   -1.670957   -1.436143
     29          1           0        4.096625   -1.635865    0.159746
     30          1           0        0.975641    3.802633   -1.119854
     31          1           0        0.303644    2.281299   -1.739542
     32          1           0        2.038436    2.607683   -1.883338
     33          1           0        1.074150   -2.762864    1.948306
     34          1           0        2.612406   -3.434337    1.360043
     35          1           0        2.599803   -1.893284    2.237852
     36          1           0        1.591823   -3.459761   -0.772903
     37          1           0       -3.784172    1.741937    0.219928
     38          1           0       -2.777886   -1.207089    1.845177
     39          1           0       -3.318532    0.455403    2.133371
     40          1           0       -4.380036   -0.693748    1.294680
     41          1           0       -2.494426   -0.732440   -1.934265
     42          1           0       -2.449521   -1.992588   -0.682774
     43          1           0       -4.769512   -0.535952   -1.316533
 ---------------------------------------------------------------------
                    Distance matrix (angstroms):
                    1          2          3          4          5
     1  C    0.000000
     2  C    1.353056   0.000000
     3  C    2.568612   1.502775   0.000000
     4  C    3.076193   2.552564   1.549619   0.000000
     5  C    3.274645   3.273345   2.578739   1.548065   0.000000
     6  C    2.537448   3.022480   2.966730   2.621702   1.540057
     7  C    1.513869   2.594439   3.245387   3.130033   2.626498
     8  C    1.470592   2.306729   3.778232   4.454658   4.733940
     9  C    2.435699   2.423857   3.854871   4.874172   5.530912
    10  C    2.400220   1.534268   2.624862   3.888669   4.789607
    11  O    2.407457   3.485425   4.910482   5.416884   5.466294
    12  C    2.538301   3.572381   4.142805   3.567458   3.129334
    13  C    3.471617   2.540305   3.186640   4.696245   5.500511
    14  O    3.378922   2.382524   2.969120   4.021620   5.261342
    15  C    4.600659   3.883605   2.586782   1.561030   2.575192
    16  O    5.420131   4.981776   3.843136   2.456775   2.850031
    17  C    5.413890   4.542844   3.050799   2.593019   3.255094
    18  C    5.141866   4.275859   3.189775   2.548688   3.897068
    19  O    6.558163   5.680930   4.514052   3.818892   4.983779
    20  H    3.057408   2.133142   1.100168   2.186930   2.711576
    21  H    3.378432   2.108151   1.093129   2.188497   3.499692
    22  H    2.912271   2.606447   2.138324   1.097445   2.147291
    23  H    4.137849   3.978080   3.022700   2.180051   1.098324
    24  H    3.879654   4.065263   3.480824   2.155817   1.095219
    25  H    2.677893   2.923169   2.838189   2.994747   2.169090
    26  H    3.451309   4.096043   4.037609   3.524998   2.145871
    27  H    2.091041   3.310919   4.127497   4.177049   3.520469
    28  H    3.134156   3.124225   4.469819   5.336506   6.130554
    29  H    3.224725   3.244489   4.631112   5.781355   6.343603
    30  H    3.482138   4.523487   4.935979   4.180995   3.380517
    31  H    2.853092   3.540553   3.856298   3.016905   2.882181
    32  H    2.771954   3.925023   4.783317   4.405465   4.166782
    33  H    3.955027   2.793268   2.879630   4.419571   5.311217
    34  H    4.344542   3.486396   4.182054   5.670395   6.557656
    35  H    3.437747   2.815925   3.555208   5.024531   5.537428
    36  H    4.167377   3.227576   3.843356   4.971216   6.210041
    37  H    5.696641   5.340276   4.159380   2.800787   2.710986
    38  H    5.249992   4.196362   2.717718   2.858193   3.701916
    39  H    5.532401   4.831931   3.397431   2.871120   2.980749
    40  H    6.441279   5.538567   4.054672   3.530302   4.206599
    41  H    4.914413   4.239558   3.474031   2.688264   4.000273
    42  H    5.040291   3.969025   2.943492   2.872455   4.362132
    43  H    6.805388   6.073116   4.892153   3.918396   4.845278
                    6          7          8          9         10
     6  C    0.000000
     7  C    1.541586   0.000000
     8  C    3.876737   2.596571   0.000000
     9  C    4.921985   3.875093   1.520169   0.000000
    10  C    4.502101   3.884278   2.426918   1.542270   0.000000
    11  O    4.420146   2.983900   1.230747   2.445193   3.620120
    12  C    2.581616   1.542981   3.299579   4.598274   4.770653
    13  C    5.154278   4.833724   3.509622   2.559976   1.532790
    14  O    5.346530   4.776574   3.470333   2.476765   1.442175
    15  C    3.971480   4.662442   5.926634   6.156050   4.989398
    16  O    4.376192   5.131620   6.773562   7.213622   6.207318
    17  C    4.533613   5.511950   6.758603   6.876293   5.543316
    18  C    5.163346   5.510736   6.248622   6.201247   5.016402
    19  O    6.375887   6.848687   7.671825   7.583678   6.361582
    20  H    2.927443   3.558640   4.265126   4.376635   3.146716
    21  H    4.052960   4.252851   4.365697   4.077719   2.640437
    22  H    3.000887   3.015749   4.136680   4.600538   3.835295
    23  H    2.134817   3.518655   5.601733   6.318711   5.438989
    24  H    2.165117   2.994709   5.265213   6.178294   5.570225
    25  H    1.097439   2.149480   3.930932   4.799795   4.266638
    26  H    1.098142   2.155853   4.653088   5.839662   5.549512
    27  H    2.138113   1.100243   2.678270   4.099757   4.391184
    28  H    5.661535   4.505856   2.158825   1.096408   2.186808
    29  H    5.583626   4.581153   2.160436   1.096251   2.221826
    30  H    2.803556   2.179926   4.248973   5.621843   5.795265
    31  H    2.903540   2.203104   3.752669   4.808556   4.754456
    32  H    3.522868   2.183289   3.018219   4.342023   4.845003
    33  H    5.208347   5.184961   4.323590   3.509437   2.178321
    34  H    6.213331   5.775554   4.090213   2.838422   2.164983
    35  H    4.927699   4.646377   3.426555   2.784627   2.180434
    36  H    6.238379   5.624022   4.005262   2.728826   1.961613
    37  H    4.225318   5.221834   7.117929   7.665102   6.664621
    38  H    4.730615   5.603791   6.490149   6.411121   4.976597
    39  H    4.181178   5.395957   6.944530   7.234986   5.981250
    40  H    5.565357   6.538668   7.763764   7.815090   6.447652
    41  H    5.169299   5.257493   5.913994   5.943565   4.969126
    42  H    5.439004   5.686954   6.016288   5.720252   4.419974
    43  H    6.322226   6.884547   7.996882   8.079380   6.926782
                   11         12         13         14         15
    11  O    0.000000
    12  C    3.418990   0.000000
    13  C    4.601627   5.978913   0.000000
    14  O    4.615368   5.350690   2.431663   0.000000
    15  C    6.929341   4.931328   5.640230   4.782366   0.000000
    16  O    7.633933   5.058665   6.983933   6.005687   1.451425
    17  C    7.817111   6.077717   5.797067   5.445335   1.531465
    18  C    7.301280   5.602945   5.770702   4.370078   1.541399
    19  O    8.717880   6.860842   7.009546   5.609008   2.459602
    20  H    5.347344   4.704771   3.231040   3.739408   3.033681
    21  H    5.565443   5.028424   3.065087   2.514475   2.656095
    22  H    5.026040   3.037261   4.941716   3.798661   2.133221
    23  H    6.359759   4.158233   5.904269   5.929150   2.695613
    24  H    5.860267   2.955764   6.439710   5.922422   2.883364
    25  H    4.565115   3.503840   4.600906   5.269455   4.277557
    26  H    4.972777   2.868678   6.166037   6.426886   4.718571
    27  H    2.680361   2.126156   5.188843   5.467662   5.706674
    28  H    2.832850   4.913384   3.332838   2.494720   6.521220
    29  H    2.756249   5.438066   2.608155   3.237937   7.066298
    30  H    4.200212   1.097089   6.922270   6.415688   5.431431
    31  H    4.102089   1.095278   6.048052   5.052323   4.201709
    32  H    2.844020   1.095375   6.142314   5.407675   5.780766
    33  H    5.476543   6.346312   1.094543   2.689578   5.118911
    34  H    5.085484   6.840252   1.097238   2.694939   6.536860
    35  H    4.370711   5.954551   1.095661   3.387775   6.107048
    36  H    5.074670   6.219436   2.522330   0.973416   5.654568
    37  H    7.933845   5.251897   7.331129   6.632306   1.984484
    38  H    7.619320   6.364627   5.008040   4.892051   2.181502
    39  H    7.924858   6.049926   6.160226   6.117407   2.184753
    40  H    8.832965   6.989241   6.682042   6.180704   2.162982
    41  H    6.878002   5.085580   5.974417   4.256343   2.157720
    42  H    7.151300   5.971225   5.032803   3.638762   2.192718
    43  H    8.974370   6.773946   7.641236   6.284349   2.499530
                   16         17         18         19         20
    16  O    0.000000
    17  C    2.433624   0.000000
    18  C    2.327611   2.534292   0.000000
    19  O    2.709845   2.965559   1.424919   0.000000
    20  H    4.263339   2.985719   3.903117   5.085087   0.000000
    21  H    4.062398   2.990487   2.781057   4.026376   1.747874
    22  H    2.715770   3.479106   2.584735   3.909220   3.041006
    23  H    2.921401   2.855170   4.200584   5.095070   2.797715
    24  H    2.612109   3.794969   4.103356   5.060386   3.767545
    25  H    4.924104   4.519863   5.484226   6.696432   2.436150
    26  H    4.856580   5.220029   6.003871   7.125130   3.908123
    27  H    6.163432   6.448012   6.592755   7.933915   4.270966
    28  H    7.517925   7.384094   6.336889   7.674365   5.158751
    29  H    8.175047   7.648373   7.159666   8.528403   4.963625
    30  H    5.318577   6.518936   6.256129   7.418562   5.368154
    31  H    4.234514   5.503082   4.728275   5.930770   4.582274
    32  H    5.969507   6.979036   6.259084   7.543867   5.419075
    33  H    6.528464   5.049238   5.260323   6.390641   2.761858
    34  H    7.900538   6.695226   6.482753   7.664715   4.287559
    35  H    7.391400   6.187609   6.470288   7.739646   3.352910
    36  H    6.907001   6.217587   5.135059   6.277593   4.501153
    37  H    0.971587   2.469085   3.172017   3.478320   4.356637
    38  H    3.392702   1.094835   2.842563   3.410912   2.509171
    39  H    2.721715   1.095791   3.494249   3.933110   3.063191
    40  H    2.670954   1.093966   2.721724   2.582818   4.039194
    41  H    2.580836   3.474110   1.100929   2.078734   4.375655
    42  H    3.312534   2.797174   1.093206   2.029895   3.648676
    43  H    2.200862   3.087334   1.926384   0.974401   5.426772
                   21         22         23         24         25
    21  H    0.000000
    22  H    2.629770   0.000000
    23  H    3.846611   3.038698   0.000000
    24  H    4.315646   2.346604   1.754411   0.000000
    25  H    3.897466   3.597312   2.379367   3.053444   0.000000
    26  H    5.116224   3.866030   2.478712   2.387825   1.753092
    27  H    5.138131   4.114556   4.269360   3.874141   2.471796
    28  H    4.547838   4.869295   6.997320   6.656971   5.685409
    29  H    4.836779   5.612508   7.052014   7.057348   5.302371
    30  H    5.879651   3.767891   4.278154   2.970529   3.804918
    31  H    4.611530   2.271390   3.960299   2.550320   3.870689
    32  H    5.579551   3.740636   5.210792   4.026649   4.317803
    33  H    2.545975   4.844226   5.554190   6.298184   4.602322
    34  H    3.898305   5.826096   6.983173   7.468226   5.677894
    35  H    3.715620   5.355170   5.881050   6.515364   4.229207
    36  H    3.293702   4.765375   6.843071   6.892455   6.085655
    37  H    4.519649   3.276211   2.472913   2.451574   4.730756
    38  H    2.430427   3.767088   3.369657   4.447437   4.504462
    39  H    3.626956   3.873154   2.247952   3.541236   4.107143
    40  H    3.824628   4.278874   3.767888   4.581898   5.594141
    41  H    3.203672   2.257213   4.545826   4.018342   5.657176
    42  H    2.198350   2.978888   4.661649   4.780069   5.586339
    43  H    4.596534   3.996227   4.909686   4.740671   6.746826
                   26         27         28         29         30
    26  H    0.000000
    27  H    2.371692   0.000000
    28  H    6.574851   4.801876   0.000000
    29  H    6.444039   4.591927   1.764448   0.000000
    30  H    2.657238   2.465102   5.972716   6.399623   0.000000
    31  H    3.340977   3.064004   4.996124   5.773922   1.774837
    32  H    3.819932   2.444992   4.495936   5.139848   1.772103
    33  H    6.234773   5.665738   4.219335   3.688418   7.247693
    34  H    7.221222   6.078471   3.385945   2.622617   7.823210
    35  H    5.838872   4.793052   3.755363   2.573959   6.808491
    36  H    7.315495   6.227188   2.590902   3.235809   7.296740
    37  H    4.537895   6.173567   8.075470   8.574388   5.356986
    38  H    5.538396   6.486308   6.962040   7.091081   6.926592
    39  H    4.696139   6.235156   7.852602   7.953185   6.342502
    40  H    6.194289   7.498616   8.251426   8.604036   7.398019
    41  H    5.989455   6.351688   5.935146   6.974454   5.768146
    42  H    6.388857   6.724309   5.851976   6.609774   6.745914
    43  H    6.949568   7.968446   8.194220   9.055252   7.201998
                   31         32         33         34         35
    31  H    0.000000
    32  H    1.771075   0.000000
    33  H    6.295831   6.667392   0.000000
    34  H    6.899732   6.881494   1.778528   0.000000
    35  H    6.206380   6.128462   1.779782   1.773570   0.000000
    36  H    5.962682   6.184368   2.856331   2.364676   3.540412
    37  H    4.565159   6.251080   6.847175   8.307218   7.618528
    38  H    5.874938   7.186882   4.155629   5.852455   5.435494
    39  H    5.608343   7.033020   5.448591   7.134713   6.368197
    40  H    6.324102   7.886446   5.869975   7.510615   7.144691
    41  H    4.117006   5.630795   5.650815   6.650747   6.686201
    42  H    5.192570   6.538012   4.464545   5.645781   5.834002
    43  H    5.818312   7.520097   7.054551   8.370029   8.293539
                   36         37         38         39         40
    36  H    0.000000
    37  H    7.546171   0.000000
    38  H    5.569850   3.514370   0.000000
    39  H    6.920009   2.352287   1.771789   0.000000
    40  H    6.898465   2.728133   1.770155   1.775033   0.000000
    41  H    5.048215   3.525128   3.819662   4.316918   3.739400
    42  H    4.300370   4.067289   2.667465   3.831255   3.053555
    43  H    7.022163   2.918970   3.796499   3.871687   2.644811
                   41         42         43
    41  H    0.000000
    42  H    1.776575   0.000000
    43  H    2.365632   2.811725   0.000000
 Stoichiometry    C15H24O4
 Framework group  C1[X(C15H24O4)]
 Deg. of freedom   123
 Full point group                 C1      NOp   1
 Largest Abelian subgroup         C1      NOp   1
 Largest concise Abelian subgroup C1      NOp   1
                         Standard orientation:                         
 ---------------------------------------------------------------------
 Center     Atomic      Atomic             Coordinates (Angstroms)
 Number     Number       Type             X           Y           Z
 ---------------------------------------------------------------------
      1          6           0        1.813243    0.646527    0.024770
      2          6           0        1.106957   -0.472916    0.305423
      3          6           0       -0.320597   -0.578018    0.763000
      4          6           0       -1.256715    0.471015    0.111440
      5          6           0       -1.133188    1.869346    0.764065
      6          6           0        0.281788    2.293982    1.199155
      7          6           0        1.415503    2.099694    0.172787
      8          6           0        3.160062    0.274735   -0.434023
      9          6           0        3.268905   -1.240940   -0.476371
     10          6           0        1.935944   -1.749045    0.109837
     11          8           0        4.062240    1.058119   -0.729191
     12          6           0        1.139691    2.771993   -1.188364
     13          6           0        2.121419   -2.515561    1.424179
     14          8           0        1.206270   -2.566142   -0.828137
     15          6           0       -2.740241   -0.010287    0.045752
     16          8           0       -3.567564    1.061019   -0.478149
     17          6           0       -3.303964   -0.473460    1.392255
     18          6           0       -2.905942   -1.101114   -1.030608
     19          8           0       -4.273803   -1.442605   -1.237329
     20          1           0       -0.354948   -0.486193    1.858791
     21          1           0       -0.664344   -1.591597    0.540678
     22          1           0       -0.935791    0.569191   -0.933431
     23          1           0       -1.769186    1.919398    1.658110
     24          1           0       -1.533601    2.608405    0.061951
     25          1           0        0.560285    1.756938    2.114793
     26          1           0        0.241680    3.356768    1.472637
     27          1           0        2.305550    2.601071    0.581410
     28          1           0        3.394424   -1.581565   -1.510939
     29          1           0        4.150719   -1.574203    0.083187
     30          1           0        0.931412    3.839897   -1.047635
     31          1           0        0.283953    2.323413   -1.704235
     32          1           0        2.012322    2.683637   -1.844530
     33          1           0        1.154195   -2.799261    1.850813
     34          1           0        2.701960   -3.428472    1.241160
     35          1           0        2.665431   -1.910850    2.158242
     36          1           0        1.674979   -3.417121   -0.888833
     37          1           0       -3.787408    1.662717    0.252338
     38          1           0       -2.724642   -1.308910    1.798547
     39          1           0       -3.293179    0.335959    2.130823
     40          1           0       -4.337277   -0.809722    1.265944
     41          1           0       -2.461889   -0.732790   -1.968265
     42          1           0       -2.390960   -2.023583   -0.749642
     43          1           0       -4.738008   -0.591968   -1.339247
 ---------------------------------------------------------------------
 Rotational constants (GHZ):      0.5526615      0.2594764      0.2074718
 Standard basis: 6-31G(d) (6D, 7F)
 There are   333 symmetry adapted cartesian basis functions of A   symmetry.
 There are   333 symmetry adapted basis functions of A   symmetry.
   333 basis functions,   628 primitive gaussians,   333 cartesian basis functions
    73 alpha electrons       73 beta electrons
       nuclear repulsion energy      1598.5613104650 Hartrees.
 NAtoms=   43 NActive=   43 NUniq=   43 SFac= 1.00D+00 NAtFMM=   60 NAOKFM=F Big=F
 Integral buffers will be    131072 words long.
 Raffenetti 2 integral format.
 Two-electron integral symmetry is turned on.
 ------------------------------------------------------------------------------
 Polarizable Continuum Model (PCM)
 =================================
 Model                : PCM (using non-symmetric T matrix).
 Atomic radii         : SMD-Coulomb.
 Polarization charges : Total charges.
 Charge compensation  : None.
 Solution method      : On-the-fly selection.
 Cavity type          : VdW (van der Waals Surface) (Alpha=1.000).
 Cavity algorithm     : GePol (No added spheres)
                        Default sphere list used, NSphG=   43.
                        Lebedev-Laikov grids with approx.  5.0 points / Ang**2.
                        Smoothing algorithm: Karplus/York (Gamma=1.0000).
                        Polarization charges: spherical gaussians, with
                                              point-specific exponents (IZeta= 3).
                        Self-potential: point-specific (ISelfS= 7).
                        Self-field    : sphere-specific E.n sum rule (ISelfD= 2).
 1st derivatives      : Analytical E(r).r(x)/FMM algorithm (CHGder, D1EAlg=3).
                        Cavity 1st derivative terms included.
 Solvent              : Methanol, Eps=  32.613000 Eps(inf)=   1.765709
 ------------------------------------------------------------------------------
 ------------------------------------------------------------------------------
 Atomic radii for non-electrostatic terms: SMD-CDS.
 ------------------------------------------------------------------------------
 Nuclear repulsion after PCM non-electrostatic terms =     1598.5628911172 Hartrees.
 One-electron integrals computed using PRISM.
 NBasis=   333 RedAO= T EigKep=  9.35D-04  NBF=   333
 NBsUse=   333 1.00D-06 EigRej= -1.00D+00 NBFU=   333
 Initial guess from the checkpoint file:  "DY-202A-11R_18.chk"
 B after Tr=     0.000000    0.000000    0.000000
         Rot=    0.999977   -0.006236   -0.001666   -0.001827 Ang=  -0.77 deg.
 ExpMin= 1.61D-01 ExpMax= 5.48D+03 ExpMxC= 8.25D+02 IAcc=1 IRadAn=         1 AccDes= 0.00D+00
 Harris functional with IExCor=  402 and IRadAn=       1 diagonalized for initial guess.
 HarFok:  IExCor=  402 AccDes= 0.00D+00 IRadAn=         1 IDoV= 1 UseB2=F ITyADJ=14
 ICtDFT=  3500011 ScaDFX=  1.000000  1.000000  1.000000  1.000000
 FoFCou: FMM=F IPFlag=           0 FMFlag=      100000 FMFlg1=           0
         NFxFlg=           0 DoJE=T BraDBF=F KetDBF=T FulRan=T
         wScrn=  0.000000 ICntrl=     500 IOpCl=  0 I1Cent=   200000004 NGrid=           0
         NMat0=    1 NMatS0=      1 NMatT0=    0 NMatD0=    1 NMtDS0=    0 NMtDT0=    0
 Petite list used in FoFCou.
 Keep R1 ints in memory in canonical form, NReq=1565304907.
 Requested convergence on RMS density matrix=1.00D-08 within 128 cycles.
 Requested convergence on MAX density matrix=1.00D-06.
 Requested convergence on             energy=1.00D-06.
 No special actions if energy rises.
 Inv3:  Mode=1 IEnd=    21692163.
 Iteration    1 A*A^-1 deviation from unit magnitude is 5.11D-15 for   2684.
 Iteration    1 A*A^-1 deviation from orthogonality  is 4.00D-15 for   2689   1488.
 Iteration    1 A^-1*A deviation from unit magnitude is 7.77D-15 for    664.
 Iteration    1 A^-1*A deviation from orthogonality  is 9.88D-12 for   2047   1761.
 Error on total polarization charges =  0.05181
 SCF Done:  E(RB3LYP) =  -886.951238469     A.U. after   10 cycles
            NFock= 10  Conv=0.42D-08     -V/T= 2.0094
 SMD-CDS (non-electrostatic) energy       (kcal/mol) =       0.99
 (included in total energy above)
 D1PCM: PCM CHGder 1st derivatives, ID1Alg=3 FixD1E=F DoIter=F DoCFld=F I1PDM=0.
 Calling FoFJK, ICntrl=      2127 FMM=F ISym2X=0 I1Cent= 0 IOpClX= 0 NMat=1 NMatS=1 NMatT=0.
 ***** Axes restored to original set *****
 -------------------------------------------------------------------
 Center     Atomic                   Forces (Hartrees/Bohr)
 Number     Number              X              Y              Z
 -------------------------------------------------------------------
      1        6          -0.001875511    0.002839366   -0.000242912
      2        6           0.001542311   -0.002295861    0.000515988
      3        6          -0.000446576    0.000261939    0.000343145
      4        6          -0.000210956   -0.000281339    0.000095788
      5        6           0.000199169   -0.000336783    0.000179589
      6        6           0.000095191   -0.000198478   -0.000514617
      7        6           0.001208724   -0.001014435   -0.000549127
      8        6           0.000637018   -0.001861647   -0.000558712
      9        6           0.001380595   -0.000024215    0.000628974
     10        6          -0.002453703    0.000231746   -0.001316435
     11        8           0.001010220    0.000990142   -0.000006959
     12        6          -0.000063676   -0.000289282    0.000789680
     13        6           0.000489947    0.000735718    0.000080089
     14        8           0.000663063   -0.000297409    0.000405815
     15        6          -0.000451747    0.000618875    0.000019250
     16        8           0.000538087    0.000233466   -0.000194926
     17        6           0.000876679   -0.000609412   -0.000264154
     18        6           0.000941252    0.000301662   -0.000810511
     19        8          -0.000981399   -0.000929618    0.000419429
     20        1          -0.000177783   -0.000088456   -0.000118355
     21        1          -0.000342263   -0.000268481   -0.000154718
     22        1          -0.000151871    0.000256304   -0.000115683
     23        1          -0.000368234    0.000020366   -0.000001927
     24        1          -0.000240353    0.000213465    0.000036800
     25        1           0.000029407    0.000237283    0.000337980
     26        1          -0.000015181   -0.000024309    0.000017913
     27        1          -0.000110272   -0.000003872    0.000227942
     28        1          -0.000805996    0.000864096   -0.000036441
     29        1          -0.000093132    0.000511433   -0.000060433
     30        1          -0.000059089    0.000016091   -0.000185024
     31        1           0.000054937    0.000054337   -0.000141429
     32        1          -0.000006935    0.000106814   -0.000197199
     33        1          -0.000091586   -0.000368140    0.000181888
     34        1          -0.000149403   -0.000154769    0.000160556
     35        1          -0.000180440   -0.000070323    0.000257482
     36        1          -0.000426809    0.000201532   -0.000028121
     37        1           0.000094715   -0.000196251    0.000028242
     38        1          -0.000161318   -0.000045305    0.000260065
     39        1          -0.000061414    0.000251421    0.000090835
     40        1          -0.000316298    0.000158283    0.000075285
     41        1           0.000238421   -0.000222315   -0.000030761
     42        1          -0.000084353    0.000231054    0.000125696
     43        1           0.000326563    0.000245303    0.000250015
 -------------------------------------------------------------------
 Cartesian Forces:  Max     0.002839366 RMS     0.000632683

 GradGradGradGradGradGradGradGradGradGradGradGradGradGradGradGradGradGrad
 Berny optimization.
 Using GEDIIS/GDIIS optimizer.
 FormGI is forming the generalized inverse of G from B-inverse, IUseBI=4.
 Internal  Forces:  Max     0.001376269 RMS     0.000295791
 Search for a local minimum.
 Step number   5 out of a maximum of  258
 All quantities printed in internal units (Hartrees-Bohrs-Radians)
 Mixed Optimization -- En-DIIS/RFO-DIIS
 Swapping is turned off.
 Update second derivatives using D2CorX and points    2    3    4    5
 DE= -1.45D-04 DEPred=-2.41D-04 R= 6.02D-01
 TightC=F SS=  1.41D+00  RLast= 2.37D-01 DXNew= 1.4270D+00 7.1071D-01
 Trust test= 6.02D-01 RLast= 2.37D-01 DXMaxT set to 8.49D-01
 ITU=  1  0  1  1  0
     Eigenvalues ---    0.00194   0.00277   0.00339   0.00342   0.00379
     Eigenvalues ---    0.00427   0.00684   0.00716   0.00807   0.00898
     Eigenvalues ---    0.01024   0.01116   0.01240   0.01263   0.01329
     Eigenvalues ---    0.01418   0.02505   0.02630   0.03168   0.03807
     Eigenvalues ---    0.03926   0.04037   0.04414   0.04615   0.04735
     Eigenvalues ---    0.04928   0.04992   0.05096   0.05208   0.05427
     Eigenvalues ---    0.05428   0.05542   0.05549   0.05568   0.05601
     Eigenvalues ---    0.05642   0.05699   0.05730   0.05937   0.06085
     Eigenvalues ---    0.06178   0.06413   0.07265   0.07762   0.08469
     Eigenvalues ---    0.08653   0.08901   0.09047   0.09354   0.09680
     Eigenvalues ---    0.10365   0.11781   0.12064   0.13326   0.13918
     Eigenvalues ---    0.14574   0.15944   0.15999   0.16000   0.16000
     Eigenvalues ---    0.16000   0.16000   0.16000   0.16000   0.16000
     Eigenvalues ---    0.16013   0.16026   0.16271   0.16454   0.16779
     Eigenvalues ---    0.17264   0.18036   0.18716   0.19985   0.20755
     Eigenvalues ---    0.22104   0.23236   0.24687   0.25051   0.26401
     Eigenvalues ---    0.26968   0.27169   0.27861   0.28241   0.28555
     Eigenvalues ---    0.28796   0.28913   0.29415   0.29651   0.30569
     Eigenvalues ---    0.31431   0.32204   0.32737   0.33753   0.33759
     Eigenvalues ---    0.33822   0.33855   0.33930   0.34015   0.34088
     Eigenvalues ---    0.34107   0.34138   0.34153   0.34168   0.34193
     Eigenvalues ---    0.34200   0.34210   0.34266   0.34305   0.34329
     Eigenvalues ---    0.34352   0.34378   0.34418   0.34691   0.35513
     Eigenvalues ---    0.38747   0.40852   0.41905   0.51654   0.52642
     Eigenvalues ---    0.52790   0.53719   0.95581
 En-DIIS/RFO-DIIS IScMMF=        0 using points:     5    4    3    2
 RFO step:  Lambda=-4.64853934D-05.
 DidBck=F Rises=F RFO-DIIS coefs:    0.69959    0.15451    0.16442   -0.01851
 Iteration  1 RMS(Cart)=  0.01312800 RMS(Int)=  0.00011432
 Iteration  2 RMS(Cart)=  0.00015918 RMS(Int)=  0.00000666
 Iteration  3 RMS(Cart)=  0.00000001 RMS(Int)=  0.00000666
 Variable       Old X    -DE/DX   Delta X   Delta X   Delta X     New X
                                 (Linear)    (Quad)   (Total)
    R1        2.55690   0.00133   0.00026   0.00082   0.00108   2.55798
    R2        2.86080  -0.00137  -0.00114  -0.00071  -0.00186   2.85894
    R3        2.77902   0.00111   0.00151  -0.00067   0.00082   2.77984
    R4        2.83983   0.00053   0.00082  -0.00039   0.00043   2.84026
    R5        2.89935  -0.00138  -0.00093  -0.00111  -0.00203   2.89732
    R6        2.92836  -0.00032  -0.00031   0.00000  -0.00031   2.92805
    R7        2.07902  -0.00012   0.00003  -0.00031  -0.00028   2.07874
    R8        2.06571   0.00039   0.00012   0.00030   0.00042   2.06614
    R9        2.92542   0.00001  -0.00004  -0.00002  -0.00006   2.92536
   R10        2.94992  -0.00093  -0.00026  -0.00192  -0.00218   2.94774
   R11        2.07387   0.00008   0.00007   0.00004   0.00012   2.07399
   R12        2.91029   0.00026   0.00007   0.00013   0.00019   2.91048
   R13        2.07553   0.00021   0.00023  -0.00023   0.00000   2.07553
   R14        2.06966   0.00020   0.00018   0.00022   0.00040   2.07007
   R15        2.91318   0.00007   0.00011  -0.00026  -0.00015   2.91302
   R16        2.07386   0.00019   0.00013   0.00011   0.00024   2.07410
   R17        2.07519  -0.00002   0.00008  -0.00015  -0.00007   2.07512
   R18        2.91581  -0.00028  -0.00008  -0.00077  -0.00085   2.91496
   R19        2.07916  -0.00001   0.00000  -0.00001  -0.00001   2.07914
   R20        2.87270  -0.00068   0.00018  -0.00219  -0.00202   2.87068
   R21        2.32578   0.00136   0.00043  -0.00005   0.00038   2.32615
   R22        2.91447   0.00106   0.00137  -0.00076   0.00063   2.91510
   R23        2.07191  -0.00034  -0.00022  -0.00022  -0.00043   2.07148
   R24        2.07161  -0.00027  -0.00005  -0.00041  -0.00047   2.07115
   R25        2.89655   0.00052   0.00032   0.00046   0.00078   2.89733
   R26        2.72532  -0.00029  -0.00004  -0.00075  -0.00079   2.72453
   R27        2.07320   0.00001   0.00006  -0.00012  -0.00006   2.07314
   R28        2.06978   0.00000   0.00017  -0.00030  -0.00013   2.06965
   R29        2.06996   0.00010   0.00011  -0.00003   0.00008   2.07004
   R30        2.06839   0.00024   0.00014   0.00017   0.00031   2.06870
   R31        2.07348   0.00003   0.00007  -0.00005   0.00001   2.07349
   R32        2.07050   0.00003  -0.00001   0.00005   0.00004   2.07054
   R33        1.83949  -0.00038  -0.00007  -0.00032  -0.00039   1.83910
   R34        2.74280  -0.00026  -0.00086   0.00105   0.00020   2.74299
   R35        2.89405   0.00009   0.00030  -0.00037  -0.00007   2.89398
   R36        2.91282   0.00022   0.00031   0.00072   0.00103   2.91385
   R37        1.83603  -0.00012   0.00004  -0.00007  -0.00003   1.83600
   R38        2.06894   0.00005  -0.00014   0.00040   0.00027   2.06920
   R39        2.07074   0.00025   0.00025  -0.00006   0.00019   2.07094
   R40        2.06730   0.00024   0.00014   0.00025   0.00038   2.06768
   R41        2.69271   0.00069   0.00127  -0.00141  -0.00014   2.69256
   R42        2.08045   0.00005  -0.00009   0.00015   0.00006   2.08051
   R43        2.06586  -0.00020  -0.00018  -0.00023  -0.00041   2.06545
   R44        1.84135   0.00004  -0.00013   0.00032   0.00020   1.84155
    A1        2.26107   0.00049   0.00072   0.00116   0.00188   2.26295
    A2        1.91092  -0.00033  -0.00026  -0.00107  -0.00133   1.90959
    A3        2.11041  -0.00017  -0.00048  -0.00022  -0.00072   2.10969
    A4        2.23558  -0.00043  -0.00069   0.00048  -0.00022   2.23536
    A5        1.96023   0.00038   0.00087  -0.00013   0.00079   1.96101
    A6        2.08738   0.00005  -0.00019  -0.00036  -0.00057   2.08681
    A7        1.98066  -0.00018   0.00090  -0.00131  -0.00040   1.98026
    A8        1.90403   0.00011   0.00002   0.00102   0.00104   1.90507
    A9        1.87721   0.00026  -0.00040   0.00106   0.00066   1.87787
   A10        1.92136   0.00000   0.00005  -0.00014  -0.00009   1.92127
   A11        1.93074  -0.00015  -0.00045  -0.00050  -0.00096   1.92978
   A12        1.84434  -0.00002  -0.00020   0.00000  -0.00020   1.84414
   A13        1.96711   0.00028   0.00078  -0.00049   0.00029   1.96740
   A14        1.96392  -0.00040  -0.00091  -0.00026  -0.00118   1.96274
   A15        1.85900   0.00009   0.00053   0.00188   0.00241   1.86141
   A16        1.95204  -0.00003  -0.00077  -0.00062  -0.00140   1.95064
   A17        1.87260  -0.00009   0.00024  -0.00027  -0.00003   1.87256
   A18        1.83944   0.00016   0.00023  -0.00005   0.00018   1.83963
   A19        2.02804  -0.00011   0.00006   0.00132   0.00138   2.02942
   A20        1.91572  -0.00008   0.00032  -0.00113  -0.00081   1.91490
   A21        1.88610   0.00008  -0.00011   0.00021   0.00009   1.88619
   A22        1.86450   0.00019  -0.00027   0.00116   0.00090   1.86540
   A23        1.90812   0.00005   0.00024  -0.00048  -0.00023   1.90788
   A24        1.85395  -0.00014  -0.00028  -0.00133  -0.00161   1.85233
   A25        2.04075   0.00014   0.00033   0.00088   0.00120   2.04195
   A26        1.91128  -0.00006   0.00029  -0.00003   0.00027   1.91155
   A27        1.87932  -0.00001  -0.00015  -0.00069  -0.00085   1.87847
   A28        1.88304   0.00004  -0.00032   0.00158   0.00125   1.88429
   A29        1.89088  -0.00005  -0.00023  -0.00033  -0.00056   1.89032
   A30        1.84948  -0.00009   0.00007  -0.00170  -0.00163   1.84785
   A31        1.95983  -0.00005   0.00028  -0.00007   0.00021   1.96004
   A32        1.95946  -0.00003  -0.00016  -0.00020  -0.00036   1.95911
   A33        1.83506   0.00012   0.00041   0.00050   0.00091   1.83597
   A34        1.98336  -0.00005  -0.00085   0.00045  -0.00041   1.98295
   A35        1.86526  -0.00007  -0.00025  -0.00079  -0.00104   1.86421
   A36        1.84801   0.00009   0.00071   0.00009   0.00079   1.84880
   A37        1.90322  -0.00038  -0.00014   0.00007  -0.00006   1.90316
   A38        2.19597  -0.00002   0.00000  -0.00051  -0.00051   2.19546
   A39        2.18397   0.00040   0.00013   0.00045   0.00058   2.18454
   A40        1.82969   0.00055   0.00039  -0.00043   0.00001   1.82970
   A41        1.92222  -0.00049   0.00121  -0.00697  -0.00577   1.91646
   A42        1.92461  -0.00042  -0.00183   0.00232   0.00047   1.92508
   A43        1.93398  -0.00028   0.00084  -0.00291  -0.00210   1.93188
   A44        1.98347   0.00014  -0.00172   0.00542   0.00369   1.98716
   A45        1.87036   0.00045   0.00112   0.00207   0.00320   1.87356
   A46        1.81462  -0.00020   0.00007  -0.00086  -0.00076   1.81386
   A47        1.95197  -0.00012   0.00140  -0.00419  -0.00279   1.94918
   A48        1.85541   0.00017  -0.00068   0.00300   0.00231   1.85772
   A49        1.96719   0.00001  -0.00066   0.00061  -0.00007   1.96712
   A50        1.95707   0.00021  -0.00020   0.00116   0.00096   1.95803
   A51        1.91303  -0.00008   0.00010   0.00026   0.00037   1.91340
   A52        1.92293   0.00020   0.00040   0.00019   0.00059   1.92352
   A53        1.95703   0.00012  -0.00039   0.00099   0.00060   1.95763
   A54        1.92932   0.00021   0.00038   0.00016   0.00054   1.92986
   A55        1.88678  -0.00017   0.00007  -0.00076  -0.00069   1.88609
   A56        1.88242  -0.00019  -0.00014  -0.00041  -0.00055   1.88187
   A57        1.88309  -0.00019  -0.00033  -0.00026  -0.00060   1.88250
   A58        1.93577   0.00021  -0.00044   0.00122   0.00077   1.93654
   A59        1.91459   0.00016   0.00019   0.00048   0.00066   1.91526
   A60        1.93753   0.00031   0.00059   0.00063   0.00122   1.93875
   A61        1.89327  -0.00034  -0.00045  -0.00164  -0.00209   1.89118
   A62        1.89723  -0.00025  -0.00013  -0.00063  -0.00077   1.89646
   A63        1.88415  -0.00011   0.00024  -0.00015   0.00009   1.88424
   A64        1.86737   0.00046   0.00009   0.00184   0.00193   1.86929
   A65        1.90638  -0.00023  -0.00001  -0.00285  -0.00286   1.90352
   A66        1.98895  -0.00024  -0.00090  -0.00035  -0.00125   1.98769
   A67        1.92809   0.00025   0.00026   0.00120   0.00146   1.92956
   A68        1.90792   0.00026   0.00042   0.00025   0.00066   1.90859
   A69        1.78136   0.00019   0.00109   0.00184   0.00293   1.78430
   A70        1.93945  -0.00018  -0.00063   0.00006  -0.00057   1.93888
   A71        1.89093  -0.00033   0.00102  -0.00263  -0.00162   1.88931
   A72        1.94152   0.00051  -0.00001   0.00243   0.00242   1.94394
   A73        1.94505  -0.00023   0.00056  -0.00154  -0.00098   1.94407
   A74        1.91679   0.00002  -0.00052   0.00080   0.00028   1.91707
   A75        1.88423  -0.00010   0.00016  -0.00042  -0.00026   1.88397
   A76        1.88399  -0.00013   0.00031  -0.00017   0.00014   1.88413
   A77        1.89038  -0.00009  -0.00050  -0.00118  -0.00168   1.88869
   A78        1.95423  -0.00073  -0.00019  -0.00227  -0.00247   1.95176
   A79        1.89085   0.00035   0.00143   0.00091   0.00235   1.89320
   A80        1.94663  -0.00008  -0.00044  -0.00035  -0.00079   1.94584
   A81        1.92177   0.00052   0.00014   0.00315   0.00329   1.92506
   A82        1.86217   0.00007  -0.00141  -0.00063  -0.00205   1.86013
   A83        1.88725  -0.00011   0.00045  -0.00073  -0.00028   1.88697
   A84        1.83722  -0.00079  -0.00100  -0.00210  -0.00310   1.83412
    D1        0.07830  -0.00003   0.00013   0.00157   0.00171   0.08001
    D2       -3.06185  -0.00011  -0.00186   0.00190   0.00005  -3.06180
    D3       -3.10653  -0.00009  -0.00042  -0.00215  -0.00257  -3.10910
    D4        0.03650  -0.00017  -0.00242  -0.00182  -0.00423   0.03228
    D5        0.39242  -0.00010   0.00010  -0.00297  -0.00287   0.38954
    D6       -1.86784   0.00004   0.00117  -0.00335  -0.00218  -1.87002
    D7        2.41421  -0.00013   0.00018  -0.00365  -0.00347   2.41074
    D8       -2.70166  -0.00003   0.00070   0.00113   0.00183  -2.69983
    D9        1.32127   0.00010   0.00178   0.00074   0.00252   1.32379
   D10       -0.67987  -0.00006   0.00078   0.00045   0.00123  -0.67864
   D11        0.03320   0.00006  -0.00419   0.01560   0.01141   0.04461
   D12       -3.10033   0.00012  -0.00322   0.01379   0.01057  -3.08976
   D13        3.13593   0.00002  -0.00465   0.01230   0.00765  -3.13960
   D14        0.00240   0.00008  -0.00368   0.01049   0.00681   0.00922
   D15        0.64283  -0.00005  -0.00103   0.00001  -0.00102   0.64182
   D16       -1.50629   0.00000  -0.00174   0.00035  -0.00140  -1.50769
   D17        2.78436  -0.00017  -0.00130  -0.00072  -0.00202   2.78233
   D18       -2.50030   0.00004   0.00109  -0.00034   0.00075  -2.49954
   D19        1.63376   0.00008   0.00038  -0.00001   0.00037   1.63414
   D20       -0.35877  -0.00008   0.00081  -0.00107  -0.00026  -0.35903
   D21       -0.08886   0.00026   0.00782  -0.01211  -0.00428  -0.09314
   D22        2.03856   0.00009   0.00783  -0.01418  -0.00635   2.03221
   D23       -2.15721   0.00004   0.00832  -0.01435  -0.00603  -2.16324
   D24        3.05404   0.00019   0.00601  -0.01181  -0.00578   3.04825
   D25       -1.10172   0.00002   0.00602  -0.01388  -0.00786  -1.10958
   D26        0.98569  -0.00003   0.00651  -0.01405  -0.00754   0.97816
   D27       -1.37520   0.00001   0.00145  -0.00030   0.00114  -1.37406
   D28        2.68089   0.00015   0.00263   0.00119   0.00382   2.68471
   D29        0.67373   0.00011   0.00251   0.00027   0.00278   0.67651
   D30        0.76437   0.00002   0.00216  -0.00001   0.00215   0.76652
   D31       -1.46271   0.00016   0.00333   0.00149   0.00482  -1.45789
   D32        2.81331   0.00013   0.00321   0.00056   0.00378   2.81709
   D33        2.79629  -0.00009   0.00167  -0.00040   0.00127   2.79756
   D34        0.56920   0.00005   0.00285   0.00110   0.00395   0.57314
   D35       -1.43796   0.00001   0.00273   0.00017   0.00291  -1.43506
   D36        0.65271   0.00018  -0.00090   0.00205   0.00114   0.65385
   D37       -1.46448   0.00007  -0.00085   0.00045  -0.00040  -1.46488
   D38        2.80402   0.00023  -0.00063   0.00252   0.00190   2.80592
   D39        2.88604  -0.00015  -0.00215   0.00075  -0.00141   2.88464
   D40        0.76886  -0.00026  -0.00210  -0.00084  -0.00294   0.76591
   D41       -1.24582  -0.00010  -0.00188   0.00123  -0.00065  -1.24648
   D42       -1.38818  -0.00003  -0.00214   0.00019  -0.00195  -1.39013
   D43        2.77782  -0.00014  -0.00209  -0.00140  -0.00349   2.77434
   D44        0.76314   0.00002  -0.00186   0.00067  -0.00119   0.76195
   D45        3.06486   0.00008   0.00739  -0.00305   0.00434   3.06921
   D46        0.92562   0.00009   0.00748  -0.00098   0.00649   0.93211
   D47       -1.27229   0.00031   0.00882  -0.00177   0.00705  -1.26524
   D48        0.82982   0.00005   0.00773  -0.00164   0.00610   0.83592
   D49       -1.30942   0.00006   0.00782   0.00043   0.00825  -1.30117
   D50        2.77586   0.00029   0.00916  -0.00035   0.00880   2.78466
   D51       -1.19936   0.00008   0.00770  -0.00096   0.00674  -1.19262
   D52        2.94458   0.00009   0.00778   0.00110   0.00889   2.95347
   D53        0.74668   0.00032   0.00912   0.00032   0.00944   0.75612
   D54        0.83700   0.00003  -0.00017  -0.00239  -0.00256   0.83444
   D55       -1.31075  -0.00008  -0.00022  -0.00516  -0.00538  -1.31613
   D56        2.96906   0.00006  -0.00037  -0.00277  -0.00314   2.96592
   D57        2.98120   0.00000   0.00008  -0.00207  -0.00198   2.97922
   D58        0.83346  -0.00011   0.00003  -0.00484  -0.00481   0.82865
   D59       -1.16992   0.00003  -0.00012  -0.00245  -0.00257  -1.17248
   D60       -1.30282  -0.00004  -0.00026  -0.00325  -0.00351  -1.30633
   D61        2.83262  -0.00015  -0.00032  -0.00602  -0.00633   2.82629
   D62        0.82924  -0.00001  -0.00046  -0.00363  -0.00409   0.82515
   D63       -1.29750   0.00014   0.00037   0.00394   0.00431  -1.29319
   D64        0.95033   0.00002  -0.00036   0.00400   0.00364   0.95396
   D65        2.98220   0.00006  -0.00013   0.00385   0.00372   2.98592
   D66        0.86470   0.00020   0.00073   0.00586   0.00658   0.87129
   D67        3.11253   0.00008   0.00000   0.00591   0.00591   3.11845
   D68       -1.13878   0.00012   0.00024   0.00576   0.00600  -1.13278
   D69        2.85964   0.00010   0.00053   0.00451   0.00503   2.86467
   D70       -1.17572  -0.00003  -0.00020   0.00456   0.00436  -1.17136
   D71        0.85616   0.00001   0.00003   0.00441   0.00444   0.86060
   D72       -3.06503  -0.00014  -0.00475   0.00355  -0.00120  -3.06622
   D73        1.11587  -0.00014  -0.00485   0.00372  -0.00114   1.11474
   D74       -0.98614  -0.00012  -0.00443   0.00327  -0.00116  -0.98730
   D75        0.97014   0.00000  -0.00425   0.00344  -0.00082   0.96933
   D76       -1.13214   0.00000  -0.00436   0.00360  -0.00075  -1.13290
   D77        3.04903   0.00001  -0.00393   0.00315  -0.00078   3.04826
   D78       -1.07181   0.00005  -0.00393   0.00410   0.00017  -1.07164
   D79        3.10909   0.00005  -0.00403   0.00426   0.00023   3.10932
   D80        1.00708   0.00006  -0.00361   0.00382   0.00021   1.00729
   D81       -0.08600   0.00011   0.00880  -0.02235  -0.01354  -0.09954
   D82        1.99519  -0.00016   0.01064  -0.02957  -0.01892   1.97626
   D83       -2.22735  -0.00017   0.01163  -0.02988  -0.01824  -2.24559
   D84        3.04760   0.00004   0.00784  -0.02056  -0.01271   3.03489
   D85       -1.15440  -0.00022   0.00968  -0.02778  -0.01809  -1.17249
   D86        0.90625  -0.00023   0.01067  -0.02809  -0.01742   0.88884
   D87        0.10064  -0.00016  -0.00960   0.02016   0.01056   0.11121
   D88       -2.01665   0.00010  -0.01099   0.02546   0.01448  -2.00217
   D89        2.09777   0.00003  -0.01045   0.02373   0.01329   2.11106
   D90       -1.97263   0.00025  -0.01170   0.03015   0.01845  -1.95418
   D91        2.19326   0.00051  -0.01309   0.03545   0.02236   2.21562
   D92        0.02450   0.00043  -0.01255   0.03372   0.02118   0.04567
   D93        2.20339  -0.00023  -0.01255   0.02579   0.01324   2.21663
   D94        0.08610   0.00003  -0.01394   0.03109   0.01716   0.10325
   D95       -2.08266  -0.00004  -0.01340   0.02936   0.01597  -2.06670
   D96        1.03275   0.00027   0.00423   0.00288   0.00710   1.03985
   D97        3.12385   0.00008   0.00351   0.00191   0.00541   3.12926
   D98       -1.07846   0.00024   0.00430   0.00243   0.00672  -1.07175
   D99        3.06997  -0.00005   0.00482  -0.00062   0.00421   3.07418
   D100      -1.12212  -0.00024   0.00410  -0.00158   0.00253  -1.11959
   D101       0.95875  -0.00009   0.00489  -0.00107   0.00384   0.96259
   D102      -1.02043   0.00017   0.00414   0.00156   0.00570  -1.01472
   D103       1.07066  -0.00001   0.00343   0.00059   0.00402   1.07469
   D104      -3.13164   0.00014   0.00421   0.00111   0.00533  -3.12632
   D105      -3.04057   0.00010  -0.01396   0.02851   0.01456  -3.02601
   D106       1.27062   0.00014  -0.01356   0.02726   0.01368   1.28430
   D107      -0.92796   0.00003  -0.01262   0.02541   0.01279  -0.91517
   D108      -1.44643   0.00018   0.01132  -0.01808  -0.00676  -1.45318
   D109       0.74060  -0.00011   0.01047  -0.02029  -0.00981   0.73078
   D110       2.79548  -0.00011   0.01049  -0.01918  -0.00869   2.78679
   D111      -1.04116  -0.00009  -0.00752   0.00894   0.00142  -1.03974
   D112       1.06258  -0.00003  -0.00694   0.00902   0.00208   1.06466
   D113      -3.12577  -0.00027  -0.00756   0.00709  -0.00047  -3.12624
   D114       3.10362   0.00018  -0.00720   0.01271   0.00551   3.10913
   D115      -1.07582   0.00025  -0.00662   0.01279   0.00617  -1.06965
   D116       1.01902   0.00000  -0.00723   0.01086   0.00362   1.02264
   D117       1.15075  -0.00009  -0.00840   0.01033   0.00193   1.15269
   D118      -3.02869  -0.00003  -0.00782   0.01041   0.00259  -3.02610
   D119      -0.93385  -0.00027  -0.00844   0.00848   0.00004  -0.93381
   D120      -3.01128  -0.00051  -0.00885  -0.02557  -0.03442  -3.04570
   D121      -0.88863  -0.00008  -0.00783  -0.02245  -0.03028  -0.91890
   D122       1.18651  -0.00004  -0.00662  -0.02298  -0.02960   1.15691
   D123      -0.98572  -0.00056  -0.00818  -0.02738  -0.03555  -1.02127
   D124       1.13694  -0.00014  -0.00716  -0.02426  -0.03141   1.10552
   D125      -3.07111  -0.00010  -0.00595  -0.02479  -0.03074  -3.10185
   D126       1.04646  -0.00024  -0.00738  -0.02608  -0.03345   1.01300
   D127      -3.11408   0.00018  -0.00636  -0.02296  -0.02931   3.13980
   D128      -1.03894   0.00022  -0.00515  -0.02349  -0.02864  -1.06758
   D129       0.84765   0.00015  -0.00513   0.00573   0.00059   0.84825
   D130      -1.25713  -0.00017  -0.00692   0.00392  -0.00300  -1.26013
   D131       2.98200  -0.00035  -0.00672   0.00349  -0.00323   2.97876
         Item               Value     Threshold  Converged?
 Maximum Force            0.001376     0.000450     NO 
 RMS     Force            0.000296     0.000300     YES
 Maximum Displacement     0.083350     0.001800     NO 
 RMS     Displacement     0.013126     0.001200     NO 
 Predicted change in Energy=-7.692438D-05
 GradGradGradGradGradGradGradGradGradGradGradGradGradGradGradGradGradGrad

                          Input orientation:                          
 ---------------------------------------------------------------------
 Center     Atomic      Atomic             Coordinates (Angstroms)
 Number     Number       Type             X           Y           Z
 ---------------------------------------------------------------------
      1          6           0        1.798843    0.623112    0.039376
      2          6           0        1.071423   -0.477721    0.341580
      3          6           0       -0.360681   -0.547424    0.792398
      4          6           0       -1.273593    0.503120    0.111396
      5          6           0       -1.128056    1.913842    0.731952
      6          6           0        0.291669    2.325261    1.164625
      7          6           0        1.428811    2.085732    0.151822
      8          6           0        3.142853    0.215950   -0.398548
      9          6           0        3.219565   -1.301092   -0.417575
     10          6           0        1.877260   -1.771922    0.179216
     11          8           0        4.064362    0.976177   -0.695376
     12          6           0        1.175476    2.731667   -1.225855
     13          6           0        2.048002   -2.504220    1.515365
     14          8           0        1.135533   -2.602208   -0.736823
     15          6           0       -2.764493    0.048183    0.052493
     16          8           0       -3.565921    1.121435   -0.506774
     17          6           0       -3.341853   -0.361754    1.410387
     18          6           0       -2.947519   -1.073420   -0.989671
     19          8           0       -4.318705   -1.422982   -1.156497
     20          1           0       -0.401016   -0.430939    1.885491
     21          1           0       -0.722036   -1.559266    0.589871
     22          1           0       -0.948208    0.571698   -0.934521
     23          1           0       -1.768503    1.995663    1.620459
     24          1           0       -1.512867    2.643472    0.011167
     25          1           0        0.554799    1.809689    2.097147
     26          1           0        0.267666    3.395432    1.409563
     27          1           0        2.324784    2.579541    0.556672
     28          1           0        3.329843   -1.654483   -1.449351
     29          1           0        4.097778   -1.644430    0.141069
     30          1           0        0.985842    3.806145   -1.111541
     31          1           0        0.315511    2.287673   -1.738509
     32          1           0        2.050838    2.612739   -1.873572
     33          1           0        1.075889   -2.765007    1.945914
     34          1           0        2.616870   -3.429639    1.360654
     35          1           0        2.596283   -1.887063    2.235800
     36          1           0        1.581715   -3.466653   -0.765038
     37          1           0       -3.781090    1.744286    0.207163
     38          1           0       -2.780397   -1.193689    1.848134
     39          1           0       -3.320279    0.471529    2.121831
     40          1           0       -4.381125   -0.682311    1.290542
     41          1           0       -2.520837   -0.733910   -1.946118
     42          1           0       -2.427029   -1.986772   -0.690493
     43          1           0       -4.784401   -0.574839   -1.272426
 ---------------------------------------------------------------------
                    Distance matrix (angstroms):
                    1          2          3          4          5
     1  C    0.000000
     2  C    1.353625   0.000000
     3  C    2.569191   1.503003   0.000000
     4  C    3.075622   2.552281   1.549456   0.000000
     5  C    3.272978   3.272563   2.578826   1.548033   0.000000
     6  C    2.536744   3.023595   2.969248   2.622887   1.540159
     7  C    1.512886   2.595192   3.247480   3.131978   2.627483
     8  C    1.471027   2.306467   3.778338   4.455054   4.733025
     9  C    2.435122   2.422554   3.853597   4.870674   5.528021
    10  C    2.400394   1.533196   2.623693   3.886939   4.787723
    11  O    2.407714   3.485223   4.910787   5.419264   5.466048
    12  C    2.536809   3.573213   4.145547   3.571078   3.131790
    13  C    3.467107   2.537356   3.186454   4.695553   5.497304
    14  O    3.383070   2.383382   2.966364   4.020750   5.260783
    15  C    4.599430   3.882577   2.584670   1.559878   2.572990
    16  O    5.415468   4.978148   3.840117   2.453408   2.847022
    17  C    5.410766   4.542334   3.050208   2.590961   3.246461
    18  C    5.144425   4.275393   3.184992   2.549481   3.898482
    19  O    6.560565   5.673732   4.497860   3.819702   4.988073
    20  H    3.059174   2.133993   1.100022   2.186612   2.712422
    21  H    3.379446   2.109001   1.093353   2.187828   3.499645
    22  H    2.915032   2.609334   2.140063   1.097507   2.147284
    23  H    4.136384   3.977227   3.022406   2.179424   1.098322
    24  H    3.879443   4.065658   3.481331   2.156015   1.095432
    25  H    2.681423   2.929361   2.845427   2.998891   2.169471
    26  H    3.450750   4.097307   4.040028   3.525079   2.145299
    27  H    2.090890   3.311197   4.128583   4.178291   3.520793
    28  H    3.122132   3.113304   4.457688   5.318159   6.112601
    29  H    3.230664   3.249652   4.637403   5.784850   6.349786
    30  H    3.480988   4.524421   4.938792   4.184566   3.383466
    31  H    2.851651   3.541974   3.860117   3.021925   2.885622
    32  H    2.771549   3.926461   4.786381   4.409357   4.169242
    33  H    3.954352   2.793848   2.883055   4.423367   5.312504
    34  H    4.340476   3.484356   4.182809   5.671239   6.555343
    35  H    3.429456   2.810607   3.552700   5.020161   5.529841
    36  H    4.173776   3.227804   3.836719   4.967899   6.207541
    37  H    5.693930   5.338752   4.158561   2.799501   2.709750
    38  H    5.248030   4.197480   2.717952   2.857600   3.692268
    39  H    5.528563   4.832951   3.400717   2.869106   2.969490
    40  H    6.439065   5.538291   4.053432   3.528794   4.199344
    41  H    4.944020   4.266560   3.492925   2.705406   4.015282
    42  H    5.020180   3.947351   2.922411   2.858847   4.350342
    43  H    6.818726   6.074959   4.881962   3.924631   4.855916
                    6          7          8          9         10
     6  C    0.000000
     7  C    1.541504   0.000000
     8  C    3.875816   2.595560   0.000000
     9  C    4.922029   3.873188   1.519100   0.000000
    10  C    4.502448   3.883729   2.426349   1.542602   0.000000
    11  O    4.417334   2.982446   1.230947   2.444752   3.619444
    12  C    2.580829   1.542532   3.299066   4.592903   4.769595
    13  C    5.150885   4.828075   3.501583   2.560534   1.533201
    14  O    5.348604   4.780427   3.476461   2.477501   1.441757
    15  C    3.970145   4.663183   5.926915   6.152272   4.987455
    16  O    4.373074   5.129421   6.770469   7.205512   6.202444
    17  C    4.525808   5.507577   6.757025   6.875754   5.544681
    18  C    5.165691   5.516839   6.253361   6.197745   5.013251
    19  O    6.379066   6.859789   7.676941   7.575379   6.347902
    20  H    2.931911   3.561953   4.265478   4.378343   3.146451
    21  H    4.055551   4.254884   4.366432   4.076496   2.640114
    22  H    3.003114   3.020374   4.141329   4.598359   3.836174
    23  H    2.135586   3.519634   5.600462   6.316882   5.437229
    24  H    2.165196   2.997387   5.266541   6.175704   5.569282
    25  H    1.097565   2.150438   3.932749   4.806429   4.272622
    26  H    1.098106   2.155339   4.652426   5.840332   5.550324
    27  H    2.137246   1.100236   2.677358   4.099891   4.390670
    28  H    5.648162   4.490756   2.153525   1.096179   2.185411
    29  H    5.593977   4.586677   2.159649   1.096003   2.224502
    30  H    2.802824   2.179938   4.248594   5.617381   5.794437
    31  H    2.903475   2.203082   3.752518   4.801836   4.753634
    32  H    3.522493   2.183318   3.018740   4.336349   4.844514
    33  H    5.209246   5.183916   4.319137   3.510622   2.179365
    34  H    6.209981   5.769928   4.081883   2.838318   2.165836
    35  H    4.919587   4.635629   3.414848   2.787874   2.181694
    36  H    6.239719   5.629653   4.016594   2.737323   1.962416
    37  H    4.223936   5.221372   7.116438   7.659882   6.661938
    38  H    4.720995   5.599063   6.489958   6.414399   4.981306
    39  H    4.171179   5.388918   6.941880   7.236043   5.985084
    40  H    5.558449   6.535603   7.763384   7.814796   6.449006
    41  H    5.190900   5.286913   5.947654   5.967441   4.993773
    42  H    5.424612   5.671181   5.996732   5.694617   4.396528
    43  H    6.333742   6.907324   8.014385   8.082183   6.922283
                   11         12         13         14         15
    11  O    0.000000
    12  C    3.421814   0.000000
    13  C    4.589798   5.974119   0.000000
    14  O    4.624349   5.356395   2.431985   0.000000
    15  C    6.932080   4.935445   5.640467   4.780983   0.000000
    16  O    7.633995   5.058732   6.982159   6.001842   1.451528
    17  C    7.815133   6.076618   5.801010   5.447671   1.531427
    18  C    7.311219   5.615474   5.768676   4.367200   1.541945
    19  O    8.731804   6.888536   6.988768   5.596017   2.457957
    20  H    5.346069   4.708278   3.230043   3.735228   3.029103
    21  H    5.566861   5.030857   3.069624   2.509663   2.654110
    22  H    5.034546   3.043086   4.943732   3.801939   2.132406
    23  H    6.358046   4.160555   5.901331   5.927109   2.691318
    24  H    5.863835   2.960607   6.437479   5.923738   2.881631
    25  H    4.561793   3.503944   4.601950   5.275744   4.277992
    26  H    4.969755   2.865333   6.163334   6.428986   4.715899
    27  H    2.676664   2.126372   5.180765   5.471561   5.706375
    28  H    2.833437   4.891785   3.339866   2.494169   6.503502
    29  H    2.751062   5.436778   2.613333   3.234645   7.068490
    30  H    4.202284   1.097056   6.917335   6.421044   5.435280
    31  H    4.106340   1.095209   6.045781   5.058335   4.208257
    32  H    2.849695   1.095417   6.137440   5.415317   5.785679
    33  H    5.468440   6.346925   1.094708   2.688333   5.123243
    34  H    5.072840   6.835886   1.097245   2.697853   6.539542
    35  H    4.352607   5.944276   1.095683   3.388467   6.103272
    36  H    5.089904   6.228687   2.518718   0.973211   5.649067
    37  H    7.934462   5.253191   7.330724   6.629955   1.983471
    38  H    7.617643   6.364492   5.014147   4.899024   2.183307
    39  H    7.919864   6.043760   6.167765   6.121603   2.184097
    40  H    8.832932   6.990230   6.686073   6.183019   2.163304
    41  H    6.917629   5.117785   5.999179   4.280418   2.159972
    42  H    7.135632   5.960564   5.015921   3.615626   2.192476
    43  H    9.002180   6.815811   7.627321   6.280344   2.494713
                   16         17         18         19         20
    16  O    0.000000
    17  C    2.434248   0.000000
    18  C    2.330879   2.534214   0.000000
    19  O    2.731827   2.944373   1.424842   0.000000
    20  H    4.260213   2.979770   3.894100   5.058273   0.000000
    21  H    4.059121   2.995116   2.771961   4.000549   1.747801
    22  H    2.708800   3.478427   2.589729   3.922788   3.042559
    23  H    2.918922   2.842002   4.197871   5.089414   2.797974
    24  H    2.607660   3.786078   4.107942   5.076633   3.768462
    25  H    4.922848   4.513391   5.486984   6.692338   2.445158
    26  H    4.851783   5.210094   6.005362   7.129977   3.913408
    27  H    6.160957   6.441337   6.597914   7.942989   4.273024
    28  H    7.493045   7.372976   6.320934   7.657652   5.151460
    29  H    8.173248   7.655360   7.158270   8.518797   4.975412
    30  H    5.319018   6.516168   6.268678   7.448758   5.372007
    31  H    4.235893   5.505572   4.743951   5.965203   4.586681
    32  H    5.969933   6.979478   6.273166   7.574451   5.422741
    33  H    6.531960   5.057554   5.259937   6.366131   2.762748
    34  H    7.901042   6.702296   6.483689   7.646236   4.286641
    35  H    7.385494   6.186221   6.465247   7.716223   3.350644
    36  H    6.900391   6.214047   5.127571   6.256579   4.491335
    37  H    0.971570   2.464971   3.172809   3.490012   4.355834
    38  H    3.394472   1.094975   2.845264   3.383307   2.498927
    39  H    2.718875   1.095892   3.493889   3.915796   3.064702
    40  H    2.673650   1.094169   2.721683   2.557437   4.032173
    41  H    2.570255   3.475441   1.100961   2.081021   4.389380
    42  H    3.315385   2.809143   1.092991   2.028166   3.627815
    43  H    2.224469   3.053495   1.924233   0.974504   5.404370
                   21         22         23         24         25
    21  H    0.000000
    22  H    2.629816   0.000000
    23  H    3.846391   3.037841   0.000000
    24  H    4.315474   2.346362   1.753518   0.000000
    25  H    3.905387   3.603146   2.378981   3.053154   0.000000
    26  H    5.118637   3.866077   2.479882   2.385635   1.752084
    27  H    5.139450   4.119171   4.269374   3.876755   2.469530
    28  H    4.537094   4.850016   6.981435   6.637573   5.681461
    29  H    4.841414   5.615166   7.060604   7.062742   5.320703
    30  H    5.882116   3.772735   4.281131   2.975875   3.803592
    31  H    4.614845   2.277708   3.963716   2.555567   3.872723
    32  H    5.582384   3.747258   5.213099   4.031523   4.318522
    33  H    2.554447   4.850512   5.555220   6.300520   4.606762
    34  H    3.903934   5.829949   6.980895   7.467163   5.678478
    35  H    3.718572   5.353490   5.874144   6.508445   4.225265
    36  H    3.283470   4.768387   6.837503   6.892935   6.089864
    37  H    4.518598   3.271640   2.472064   2.447812   4.730354
    38  H    2.440025   3.770501   3.353764   4.439019   4.495089
    39  H    3.636192   3.870147   2.232121   3.526893   4.099696
    40  H    3.827391   4.278827   3.755820   4.574334   5.587846
    41  H    3.216852   2.280592   4.553794   4.031584   5.681322
    42  H    2.174648   2.965170   4.651231   4.771497   5.574527
    43  H    4.576030   4.018097   4.906313   4.765299   6.748856
                   26         27         28         29         30
    26  H    0.000000
    27  H    2.371674   0.000000
    28  H    6.561399   4.791788   0.000000
    29  H    6.455931   4.599801   1.766143   0.000000
    30  H    2.653381   2.465818   5.952051   6.400152   0.000000
    31  H    3.337630   3.064347   4.970956   5.770598   1.774313
    32  H    3.817236   2.445861   4.474930   5.135390   1.771758
    33  H    6.236338   5.661619   4.223907   3.693910   7.248184
    34  H    7.218223   6.069757   3.399358   2.620581   7.818476
    35  H    5.831799   4.779512   3.764643   2.588678   6.797855
    36  H    7.317365   6.233421   2.609252   3.236062   7.305389
    37  H    4.534807   6.172642   8.053635   8.576965   5.358534
    38  H    5.526579   6.478273   6.958504   7.101164   6.924058
    39  H    4.682935   6.225766   7.842027   7.964187   6.333801
    40  H    6.184934   7.493161   8.240823   8.610387   7.397335
    41  H    6.007313   6.381454   5.943458   6.999390   5.797017
    42  H    6.374931   6.707188   5.816172   6.586486   6.736680
    43  H    6.962722   7.989758   8.187667   9.057323   7.246696
                   31         32         33         34         35
    31  H    0.000000
    32  H    1.770669   0.000000
    33  H    6.299422   6.667769   0.000000
    34  H    6.898458   6.876841   1.777326   0.000000
    35  H    6.198829   6.118224   1.779443   1.773652   0.000000
    36  H    5.971866   6.197413   2.845598   2.364632   3.539701
    37  H    4.567609   6.252604   6.851805   8.308666   7.613997
    38  H    5.879502   7.188938   4.165279   5.862389   5.435048
    39  H    5.605316   7.028294   5.461905   7.144805   6.370373
    40  H    6.328850   7.889177   5.877596   7.518289   7.143470
    41  H    4.149450   5.666174   5.675360   6.678154   6.708436
    42  H    5.185629   6.527363   4.452721   5.632938   5.814361
    43  H    5.866883   7.565879   7.035449   8.358338   8.276719
                   36         37         38         39         40
    36  H    0.000000
    37  H    7.540473   0.000000
    38  H    5.569834   3.510822   0.000000
    39  H    6.919020   2.344826   1.771817   0.000000
    40  H    6.894449   2.724357   1.770521   1.774200   0.000000
    41  H    5.068902   3.516576   3.830811   4.317452   3.733537
    42  H    4.273831   4.069406   2.682998   3.840613   3.073208
    43  H    7.010525   2.928166   3.759907   3.841812   2.596726
                   41         42         43
    41  H    0.000000
    42  H    1.776248   0.000000
    43  H    2.367042   2.808809   0.000000
 Stoichiometry    C15H24O4
 Framework group  C1[X(C15H24O4)]
 Deg. of freedom   123
 Full point group                 C1      NOp   1
 Largest Abelian subgroup         C1      NOp   1
 Largest concise Abelian subgroup C1      NOp   1
                         Standard orientation:                         
 ---------------------------------------------------------------------
 Center     Atomic      Atomic             Coordinates (Angstroms)
 Number     Number       Type             X           Y           Z
 ---------------------------------------------------------------------
      1          6           0        1.814294    0.642991    0.024057
      2          6           0        1.104144   -0.475181    0.302768
      3          6           0       -0.325266   -0.576468    0.756141
      4          6           0       -1.255790    0.475997    0.102491
      5          6           0       -1.128925    1.873935    0.755238
      6          6           0        0.286040    2.296128    1.193095
      7          6           0        1.423186    2.096983    0.171588
      8          6           0        3.162669    0.265993   -0.427247
      9          6           0        3.261602   -1.248901   -0.481770
     10          6           0        1.928364   -1.753223    0.107940
     11          8           0        4.071909    1.046430   -0.709085
     12          6           0        1.155780    2.770898   -1.189933
     13          6           0        2.114317   -2.513726    1.426183
     14          8           0        1.195859   -2.572896   -0.824924
     15          6           0       -2.740032    0.000579    0.037502
     16          8           0       -3.559010    1.074565   -0.494253
     17          6           0       -3.306761   -0.449237    1.387225
     18          6           0       -2.910040   -1.099121   -1.029902
     19          8           0       -4.276491   -1.464931   -1.200693
     20          1           0       -0.363653   -0.485986    1.851763
     21          1           0       -0.672388   -1.588565    0.531229
     22          1           0       -0.934947    0.573622   -0.942521
     23          1           0       -1.767530    1.925651    1.647325
     24          1           0       -1.526825    2.614330    0.052769
     25          1           0        0.559835    1.763000    2.112584
     26          1           0        0.247132    3.359856    1.462919
     27          1           0        2.313154    2.594445    0.585118
     28          1           0        3.373611   -1.576589   -1.521809
     29          1           0        4.146629   -1.592101    0.066102
     30          1           0        0.950760    3.839516   -1.050100
     31          1           0        0.300723    2.326267   -1.710186
     32          1           0        2.030625    2.679972   -1.842864
     33          1           0        1.147586   -2.798761    1.853469
     34          1           0        2.696202   -3.426803    1.248292
     35          1           0        2.655875   -1.905420    2.159123
     36          1           0        1.654600   -3.429769   -0.874569
     37          1           0       -3.780921    1.677438    0.234615
     38          1           0       -2.731680   -1.282722    1.803825
     39          1           0       -3.295056    0.367543    2.117782
     40          1           0       -4.341605   -0.782240    1.263080
     41          1           0       -2.491594   -0.731246   -1.979474
     42          1           0       -2.375187   -2.011383   -0.753604
     43          1           0       -4.754986   -0.621297   -1.295474
 ---------------------------------------------------------------------
 Rotational constants (GHZ):      0.5530736      0.2597620      0.2072912
 Standard basis: 6-31G(d) (6D, 7F)
 There are   333 symmetry adapted cartesian basis functions of A   symmetry.
 There are   333 symmetry adapted basis functions of A   symmetry.
   333 basis functions,   628 primitive gaussians,   333 cartesian basis functions
    73 alpha electrons       73 beta electrons
       nuclear repulsion energy      1598.7172020983 Hartrees.
 NAtoms=   43 NActive=   43 NUniq=   43 SFac= 1.00D+00 NAtFMM=   60 NAOKFM=F Big=F
 Integral buffers will be    131072 words long.
 Raffenetti 2 integral format.
 Two-electron integral symmetry is turned on.
 ------------------------------------------------------------------------------
 Polarizable Continuum Model (PCM)
 =================================
 Model                : PCM (using non-symmetric T matrix).
 Atomic radii         : SMD-Coulomb.
 Polarization charges : Total charges.
 Charge compensation  : None.
 Solution method      : On-the-fly selection.
 Cavity type          : VdW (van der Waals Surface) (Alpha=1.000).
 Cavity algorithm     : GePol (No added spheres)
                        Default sphere list used, NSphG=   43.
                        Lebedev-Laikov grids with approx.  5.0 points / Ang**2.
                        Smoothing algorithm: Karplus/York (Gamma=1.0000).
                        Polarization charges: spherical gaussians, with
                                              point-specific exponents (IZeta= 3).
                        Self-potential: point-specific (ISelfS= 7).
                        Self-field    : sphere-specific E.n sum rule (ISelfD= 2).
 1st derivatives      : Analytical E(r).r(x)/FMM algorithm (CHGder, D1EAlg=3).
                        Cavity 1st derivative terms included.
 Solvent              : Methanol, Eps=  32.613000 Eps(inf)=   1.765709
 ------------------------------------------------------------------------------
 ------------------------------------------------------------------------------
 Atomic radii for non-electrostatic terms: SMD-CDS.
 ------------------------------------------------------------------------------
 Nuclear repulsion after PCM non-electrostatic terms =     1598.7187801991 Hartrees.
 One-electron integrals computed using PRISM.
 NBasis=   333 RedAO= T EigKep=  9.35D-04  NBF=   333
 NBsUse=   333 1.00D-06 EigRej= -1.00D+00 NBFU=   333
 Initial guess from the checkpoint file:  "DY-202A-11R_18.chk"
 B after Tr=     0.000000    0.000000    0.000000
         Rot=    0.999998    0.001478    0.000147    0.001192 Ang=   0.22 deg.
 ExpMin= 1.61D-01 ExpMax= 5.48D+03 ExpMxC= 8.25D+02 IAcc=1 IRadAn=         1 AccDes= 0.00D+00
 Harris functional with IExCor=  402 and IRadAn=       1 diagonalized for initial guess.
 HarFok:  IExCor=  402 AccDes= 0.00D+00 IRadAn=         1 IDoV= 1 UseB2=F ITyADJ=14
 ICtDFT=  3500011 ScaDFX=  1.000000  1.000000  1.000000  1.000000
 FoFCou: FMM=F IPFlag=           0 FMFlag=      100000 FMFlg1=           0
         NFxFlg=           0 DoJE=T BraDBF=F KetDBF=T FulRan=T
         wScrn=  0.000000 ICntrl=     500 IOpCl=  0 I1Cent=   200000004 NGrid=           0
         NMat0=    1 NMatS0=      1 NMatT0=    0 NMatD0=    1 NMtDS0=    0 NMtDT0=    0
 Petite list used in FoFCou.
 Keep R1 ints in memory in canonical form, NReq=1565304907.
 Requested convergence on RMS density matrix=1.00D-08 within 128 cycles.
 Requested convergence on MAX density matrix=1.00D-06.
 Requested convergence on             energy=1.00D-06.
 No special actions if energy rises.
 Inv3:  Mode=1 IEnd=    21772908.
 Iteration    1 A*A^-1 deviation from unit magnitude is 5.22D-15 for   2671.
 Iteration    1 A*A^-1 deviation from orthogonality  is 4.95D-15 for   2534   2298.
 Iteration    1 A^-1*A deviation from unit magnitude is 5.66D-15 for   2671.
 Iteration    1 A^-1*A deviation from orthogonality  is 7.03D-08 for   2146   2101.
 Iteration    2 A*A^-1 deviation from unit magnitude is 2.66D-15 for    199.
 Iteration    2 A*A^-1 deviation from orthogonality  is 2.67D-15 for   2391    439.
 Iteration    2 A^-1*A deviation from unit magnitude is 1.22D-15 for   1266.
 Iteration    2 A^-1*A deviation from orthogonality  is 4.00D-16 for   1621    537.
 Error on total polarization charges =  0.05181
 SCF Done:  E(RB3LYP) =  -886.951330345     A.U. after    9 cycles
            NFock=  9  Conv=0.62D-08     -V/T= 2.0094
 SMD-CDS (non-electrostatic) energy       (kcal/mol) =       0.99
 (included in total energy above)
 D1PCM: PCM CHGder 1st derivatives, ID1Alg=3 FixD1E=F DoIter=F DoCFld=F I1PDM=0.
 Calling FoFJK, ICntrl=      2127 FMM=F ISym2X=0 I1Cent= 0 IOpClX= 0 NMat=1 NMatS=1 NMatT=0.
 ***** Axes restored to original set *****
 -------------------------------------------------------------------
 Center     Atomic                   Forces (Hartrees/Bohr)
 Number     Number              X              Y              Z
 -------------------------------------------------------------------
      1        6          -0.001484322    0.001855704   -0.000004875
      2        6           0.001024601   -0.001543132    0.000049151
      3        6          -0.000311260    0.000317787    0.000114331
      4        6           0.000036510   -0.000288219    0.000190538
      5        6           0.000137899   -0.000078582   -0.000010390
      6        6          -0.000087770   -0.000041170   -0.000247143
      7        6           0.000808347   -0.000820696   -0.000179358
      8        6           0.000331469   -0.001111025   -0.000508254
      9        6           0.001309487   -0.000014660    0.000598534
     10        6          -0.001936448   -0.000001932   -0.000842909
     11        8           0.000879018    0.000798397   -0.000016974
     12        6          -0.000029925   -0.000120536    0.000490814
     13        6           0.000511132    0.000340570    0.000183355
     14        8           0.000439169   -0.000050288    0.000363108
     15        6           0.000045261    0.000398996   -0.000253685
     16        8          -0.000117526   -0.000372630   -0.000199988
     17        6           0.000398523   -0.000532088   -0.000096178
     18        6           0.000918906    0.000256018    0.000386694
     19        8          -0.001043270   -0.000165800   -0.000288322
     20        1          -0.000098247    0.000007966   -0.000050387
     21        1          -0.000067820   -0.000087447   -0.000025491
     22        1          -0.000004814    0.000066404   -0.000114937
     23        1          -0.000125681    0.000083492    0.000060409
     24        1          -0.000109408    0.000091027    0.000024055
     25        1           0.000086372    0.000065137    0.000163143
     26        1          -0.000007840    0.000052152    0.000000090
     27        1          -0.000054594   -0.000030159    0.000121386
     28        1          -0.000604432    0.000456886   -0.000083636
     29        1          -0.000109294    0.000203645   -0.000078605
     30        1          -0.000046051    0.000043325   -0.000117462
     31        1          -0.000005161   -0.000049408   -0.000098072
     32        1           0.000025362    0.000066606   -0.000144293
     33        1          -0.000112050   -0.000162191    0.000059033
     34        1          -0.000059684   -0.000115887    0.000082407
     35        1          -0.000122864   -0.000036156    0.000118746
     36        1          -0.000189108    0.000146787   -0.000012800
     37        1           0.000000048   -0.000065390   -0.000036215
     38        1          -0.000140439    0.000001363    0.000074676
     39        1          -0.000003814    0.000139456    0.000110173
     40        1          -0.000055657    0.000190619    0.000135512
     41        1           0.000080532   -0.000014187    0.000074025
     42        1           0.000016621    0.000175784    0.000071932
     43        1          -0.000121778   -0.000056540   -0.000062138
 -------------------------------------------------------------------
 Cartesian Forces:  Max     0.001936448 RMS     0.000446579

 GradGradGradGradGradGradGradGradGradGradGradGradGradGradGradGradGradGrad
 Berny optimization.
 Using GEDIIS/GDIIS optimizer.
 FormGI is forming the generalized inverse of G from B-inverse, IUseBI=4.
 Internal  Forces:  Max     0.001217461 RMS     0.000199331
 Search for a local minimum.
 Step number   6 out of a maximum of  258
 All quantities printed in internal units (Hartrees-Bohrs-Radians)
 Mixed Optimization -- En-DIIS/RFO-DIIS
 Swapping is turned off.
 Update second derivatives using D2CorX and points    3    4    5    6
 DE= -9.19D-05 DEPred=-7.69D-05 R= 1.19D+00
 TightC=F SS=  1.41D+00  RLast= 1.27D-01 DXNew= 1.4270D+00 3.8164D-01
 Trust test= 1.19D+00 RLast= 1.27D-01 DXMaxT set to 8.49D-01
 ITU=  1  1  0  1  1  0
     Eigenvalues ---    0.00202   0.00280   0.00337   0.00367   0.00392
     Eigenvalues ---    0.00402   0.00678   0.00703   0.00802   0.00833
     Eigenvalues ---    0.01032   0.01118   0.01214   0.01265   0.01343
     Eigenvalues ---    0.01408   0.02507   0.02618   0.03172   0.03750
     Eigenvalues ---    0.03914   0.03991   0.04399   0.04596   0.04708
     Eigenvalues ---    0.04933   0.05037   0.05101   0.05214   0.05384
     Eigenvalues ---    0.05424   0.05468   0.05536   0.05546   0.05609
     Eigenvalues ---    0.05636   0.05673   0.05723   0.05836   0.05962
     Eigenvalues ---    0.06128   0.06455   0.07281   0.07768   0.08458
     Eigenvalues ---    0.08687   0.08927   0.09071   0.09333   0.09650
     Eigenvalues ---    0.10335   0.11760   0.12076   0.13400   0.13872
     Eigenvalues ---    0.14576   0.15737   0.15982   0.15997   0.16000
     Eigenvalues ---    0.16000   0.16000   0.16000   0.16000   0.16000
     Eigenvalues ---    0.16022   0.16065   0.16376   0.16417   0.16701
     Eigenvalues ---    0.17405   0.18468   0.18654   0.19781   0.20801
     Eigenvalues ---    0.22726   0.23637   0.24620   0.25026   0.26707
     Eigenvalues ---    0.26985   0.27181   0.27863   0.28251   0.28456
     Eigenvalues ---    0.28822   0.28984   0.29278   0.29642   0.30406
     Eigenvalues ---    0.30807   0.31616   0.32288   0.33753   0.33762
     Eigenvalues ---    0.33818   0.33856   0.33934   0.34000   0.34088
     Eigenvalues ---    0.34116   0.34143   0.34163   0.34174   0.34193
     Eigenvalues ---    0.34207   0.34225   0.34276   0.34296   0.34329
     Eigenvalues ---    0.34352   0.34366   0.34453   0.34635   0.34858
     Eigenvalues ---    0.38757   0.41770   0.41947   0.51646   0.52159
     Eigenvalues ---    0.52782   0.52836   0.95024
 En-DIIS/RFO-DIIS IScMMF=        0 using points:     6    5    4    3    2
 RFO step:  Lambda=-2.27526512D-05.
 DidBck=F Rises=F RFO-DIIS coefs:    1.27140   -0.12599   -0.07568   -0.28033    0.21060
 Iteration  1 RMS(Cart)=  0.01282715 RMS(Int)=  0.00009252
 Iteration  2 RMS(Cart)=  0.00011853 RMS(Int)=  0.00001228
 Iteration  3 RMS(Cart)=  0.00000001 RMS(Int)=  0.00001228
 Variable       Old X    -DE/DX   Delta X   Delta X   Delta X     New X
                                 (Linear)    (Quad)   (Total)
    R1        2.55798   0.00076   0.00119   0.00046   0.00164   2.55962
    R2        2.85894  -0.00098  -0.00213  -0.00146  -0.00359   2.85535
    R3        2.77984   0.00095   0.00109   0.00178   0.00283   2.78267
    R4        2.84026   0.00045   0.00076   0.00049   0.00124   2.84150
    R5        2.89732  -0.00078  -0.00286   0.00002  -0.00280   2.89452
    R6        2.92805  -0.00016  -0.00079   0.00044  -0.00035   2.92770
    R7        2.07874  -0.00005  -0.00027   0.00001  -0.00027   2.07847
    R8        2.06614   0.00011   0.00051  -0.00027   0.00024   2.06638
    R9        2.92536   0.00016   0.00034   0.00018   0.00052   2.92588
   R10        2.94774   0.00003  -0.00040  -0.00083  -0.00123   2.94651
   R11        2.07399   0.00011   0.00013   0.00028   0.00041   2.07440
   R12        2.91048   0.00015   0.00039   0.00013   0.00052   2.91100
   R13        2.07553   0.00013  -0.00009   0.00030   0.00021   2.07574
   R14        2.07007   0.00008   0.00027   0.00025   0.00052   2.07059
   R15        2.91302   0.00005   0.00036  -0.00053  -0.00017   2.91285
   R16        2.07410   0.00013   0.00028   0.00020   0.00048   2.07457
   R17        2.07512   0.00005  -0.00014   0.00033   0.00018   2.07530
   R18        2.91496  -0.00015  -0.00043  -0.00077  -0.00120   2.91377
   R19        2.07914  -0.00001  -0.00008   0.00007  -0.00001   2.07913
   R20        2.87068  -0.00021  -0.00186   0.00003  -0.00184   2.86885
   R21        2.32615   0.00115   0.00042   0.00088   0.00130   2.32745
   R22        2.91510   0.00085   0.00154   0.00081   0.00237   2.91747
   R23        2.07148  -0.00012  -0.00063   0.00027  -0.00036   2.07112
   R24        2.07115  -0.00020  -0.00034  -0.00054  -0.00088   2.07027
   R25        2.89733   0.00038   0.00045   0.00131   0.00176   2.89910
   R26        2.72453  -0.00039  -0.00044  -0.00128  -0.00172   2.72280
   R27        2.07314   0.00004  -0.00007   0.00016   0.00009   2.07322
   R28        2.06965   0.00007  -0.00022   0.00040   0.00018   2.06982
   R29        2.07004   0.00010   0.00013   0.00016   0.00029   2.07033
   R30        2.06870   0.00016   0.00041   0.00014   0.00055   2.06924
   R31        2.07349   0.00006  -0.00009   0.00033   0.00024   2.07373
   R32        2.07054  -0.00001   0.00010  -0.00018  -0.00008   2.07047
   R33        1.83910  -0.00022  -0.00035  -0.00024  -0.00060   1.83851
   R34        2.74299  -0.00017  -0.00068   0.00090   0.00023   2.74322
   R35        2.89398   0.00018   0.00060  -0.00029   0.00031   2.89429
   R36        2.91385  -0.00028  -0.00116   0.00159   0.00042   2.91428
   R37        1.83600  -0.00006  -0.00023   0.00026   0.00003   1.83603
   R38        2.06920  -0.00004   0.00031  -0.00028   0.00002   2.06923
   R39        2.07094   0.00018   0.00002   0.00058   0.00060   2.07154
   R40        2.06768  -0.00002   0.00018  -0.00010   0.00008   2.06776
   R41        2.69256   0.00122   0.00147   0.00077   0.00224   2.69480
   R42        2.08051  -0.00004  -0.00004  -0.00006  -0.00010   2.08041
   R43        2.06545  -0.00013  -0.00045  -0.00018  -0.00064   2.06482
   R44        1.84155   0.00003   0.00033  -0.00020   0.00013   1.84168
    A1        2.26295   0.00031   0.00193   0.00066   0.00261   2.26556
    A2        1.90959  -0.00014  -0.00093  -0.00068  -0.00164   1.90795
    A3        2.10969  -0.00017  -0.00116  -0.00013  -0.00127   2.10841
    A4        2.23536  -0.00037   0.00000  -0.00154  -0.00155   2.23381
    A5        1.96101   0.00026   0.00098   0.00040   0.00142   1.96244
    A6        2.08681   0.00012  -0.00100   0.00114   0.00012   2.08693
    A7        1.98026   0.00006  -0.00027   0.00057   0.00031   1.98057
    A8        1.90507   0.00002   0.00091   0.00035   0.00126   1.90633
    A9        1.87787   0.00003   0.00088  -0.00098  -0.00010   1.87777
   A10        1.92127  -0.00004   0.00038  -0.00112  -0.00074   1.92053
   A11        1.92978  -0.00008  -0.00163   0.00122  -0.00041   1.92937
   A12        1.84414   0.00001  -0.00024  -0.00009  -0.00033   1.84380
   A13        1.96740   0.00004   0.00015  -0.00024  -0.00010   1.96730
   A14        1.96274  -0.00013  -0.00045  -0.00051  -0.00095   1.96178
   A15        1.86141   0.00001   0.00095   0.00110   0.00206   1.86346
   A16        1.95064   0.00008   0.00066  -0.00182  -0.00116   1.94948
   A17        1.87256  -0.00003  -0.00079   0.00100   0.00021   1.87277
   A18        1.83963   0.00004  -0.00058   0.00080   0.00021   1.83984
   A19        2.02942  -0.00005   0.00152   0.00011   0.00164   2.03106
   A20        1.91490   0.00005  -0.00039  -0.00022  -0.00062   1.91428
   A21        1.88619   0.00002   0.00020   0.00029   0.00048   1.88668
   A22        1.86540  -0.00001   0.00030  -0.00045  -0.00014   1.86526
   A23        1.90788   0.00005  -0.00058   0.00094   0.00036   1.90824
   A24        1.85233  -0.00006  -0.00133  -0.00076  -0.00209   1.85024
   A25        2.04195   0.00014   0.00156   0.00033   0.00190   2.04385
   A26        1.91155   0.00000  -0.00003   0.00088   0.00085   1.91240
   A27        1.87847  -0.00003  -0.00077  -0.00033  -0.00110   1.87737
   A28        1.88429  -0.00006   0.00145  -0.00093   0.00053   1.88481
   A29        1.89032  -0.00004  -0.00089  -0.00004  -0.00094   1.88937
   A30        1.84785  -0.00002  -0.00171   0.00008  -0.00162   1.84622
   A31        1.96004   0.00005   0.00006   0.00095   0.00102   1.96106
   A32        1.95911  -0.00004   0.00033  -0.00168  -0.00136   1.95775
   A33        1.83597   0.00004   0.00045   0.00107   0.00153   1.83750
   A34        1.98295  -0.00008   0.00011  -0.00177  -0.00166   1.98129
   A35        1.86421  -0.00004  -0.00117   0.00020  -0.00098   1.86324
   A36        1.84880   0.00009   0.00015   0.00164   0.00180   1.85060
   A37        1.90316  -0.00031  -0.00035  -0.00052  -0.00089   1.90227
   A38        2.19546   0.00004  -0.00051   0.00024  -0.00026   2.19520
   A39        2.18454   0.00028   0.00083   0.00028   0.00114   2.18568
   A40        1.82970   0.00031   0.00042  -0.00030   0.00012   1.82981
   A41        1.91646  -0.00028  -0.00394  -0.00468  -0.00863   1.90783
   A42        1.92508  -0.00015  -0.00195   0.00467   0.00269   1.92777
   A43        1.93188  -0.00025  -0.00010  -0.00527  -0.00543   1.92645
   A44        1.98716   0.00005   0.00169   0.00366   0.00537   1.99253
   A45        1.87356   0.00029   0.00345   0.00157   0.00505   1.87861
   A46        1.81386  -0.00009  -0.00072  -0.00058  -0.00127   1.81259
   A47        1.94918   0.00002  -0.00195  -0.00073  -0.00267   1.94650
   A48        1.85772   0.00006   0.00074   0.00279   0.00350   1.86122
   A49        1.96712  -0.00010   0.00046  -0.00196  -0.00154   1.96557
   A50        1.95803   0.00014   0.00174  -0.00068   0.00107   1.95909
   A51        1.91340  -0.00001  -0.00030   0.00130   0.00102   1.91441
   A52        1.92352   0.00014   0.00053   0.00079   0.00132   1.92484
   A53        1.95763   0.00000   0.00097  -0.00103  -0.00006   1.95757
   A54        1.92986   0.00014   0.00055   0.00046   0.00101   1.93087
   A55        1.88609  -0.00007  -0.00062  -0.00007  -0.00069   1.88540
   A56        1.88187  -0.00012  -0.00077   0.00007  -0.00070   1.88117
   A57        1.88250  -0.00010  -0.00077  -0.00022  -0.00099   1.88150
   A58        1.93654   0.00000   0.00119  -0.00155  -0.00036   1.93618
   A59        1.91526   0.00011   0.00002   0.00137   0.00139   1.91665
   A60        1.93875   0.00017   0.00139   0.00041   0.00180   1.94056
   A61        1.89118  -0.00014  -0.00225  -0.00022  -0.00247   1.88870
   A62        1.89646  -0.00009  -0.00076  -0.00018  -0.00093   1.89553
   A63        1.88424  -0.00005   0.00027   0.00019   0.00046   1.88470
   A64        1.86929   0.00018   0.00131   0.00096   0.00226   1.87156
   A65        1.90352   0.00021   0.00045  -0.00141  -0.00095   1.90256
   A66        1.98769  -0.00026  -0.00002  -0.00201  -0.00202   1.98568
   A67        1.92956   0.00005   0.00022   0.00112   0.00135   1.93091
   A68        1.90859   0.00011   0.00136  -0.00027   0.00109   1.90968
   A69        1.78430  -0.00022  -0.00088   0.00170   0.00081   1.78511
   A70        1.93888   0.00013  -0.00118   0.00119   0.00000   1.93888
   A71        1.88931  -0.00003  -0.00261   0.00233  -0.00029   1.88903
   A72        1.94394   0.00022   0.00254   0.00018   0.00273   1.94667
   A73        1.94407  -0.00009  -0.00104   0.00004  -0.00100   1.94308
   A74        1.91707   0.00011   0.00051   0.00038   0.00089   1.91796
   A75        1.88397  -0.00006   0.00006  -0.00071  -0.00064   1.88334
   A76        1.88413  -0.00008  -0.00002   0.00035   0.00033   1.88446
   A77        1.88869  -0.00011  -0.00220  -0.00026  -0.00245   1.88624
   A78        1.95176   0.00035  -0.00148   0.00244   0.00097   1.95273
   A79        1.89320  -0.00010   0.00089  -0.00084   0.00004   1.89324
   A80        1.94584  -0.00024  -0.00200   0.00149  -0.00050   1.94534
   A81        1.92506  -0.00011   0.00205  -0.00163   0.00042   1.92548
   A82        1.86013   0.00004   0.00077  -0.00112  -0.00033   1.85979
   A83        1.88697   0.00006  -0.00019  -0.00045  -0.00065   1.88632
   A84        1.83412   0.00025  -0.00022  -0.00004  -0.00026   1.83386
    D1        0.08001  -0.00001   0.00221  -0.00195   0.00027   0.08028
    D2       -3.06180  -0.00002   0.00082  -0.00013   0.00071  -3.06109
    D3       -3.10910  -0.00007  -0.00136  -0.00544  -0.00677  -3.11587
    D4        0.03228  -0.00008  -0.00275  -0.00362  -0.00633   0.02595
    D5        0.38954  -0.00009  -0.00438  -0.00211  -0.00648   0.38306
    D6       -1.87002   0.00002  -0.00487   0.00098  -0.00389  -1.87392
    D7        2.41074  -0.00008  -0.00548  -0.00077  -0.00624   2.40450
    D8       -2.69983  -0.00002  -0.00049   0.00174   0.00124  -2.69859
    D9        1.32379   0.00009  -0.00098   0.00482   0.00384   1.32762
   D10       -0.67864  -0.00002  -0.00159   0.00308   0.00149  -0.67715
   D11        0.04461   0.00001   0.00451   0.01193   0.01646   0.06107
   D12       -3.08976   0.00008   0.00564   0.01248   0.01816  -3.07160
   D13       -3.13960  -0.00003   0.00145   0.00882   0.01028  -3.12931
   D14        0.00922   0.00004   0.00259   0.00938   0.01199   0.02120
   D15        0.64182   0.00005  -0.00037   0.00465   0.00427   0.64608
   D16       -1.50769   0.00004  -0.00136   0.00543   0.00407  -1.50362
   D17        2.78233   0.00001  -0.00199   0.00587   0.00388   2.78621
   D18       -2.49954   0.00007   0.00108   0.00271   0.00380  -2.49574
   D19        1.63414   0.00006   0.00009   0.00350   0.00360   1.63774
   D20       -0.35903   0.00003  -0.00054   0.00394   0.00341  -0.35562
   D21       -0.09314   0.00015  -0.00002  -0.00577  -0.00577  -0.09891
   D22        2.03221  -0.00001  -0.00098  -0.00888  -0.00984   2.02238
   D23       -2.16324   0.00002  -0.00198  -0.00597  -0.00793  -2.17117
   D24        3.04825   0.00014  -0.00128  -0.00413  -0.00537   3.04288
   D25       -1.10958  -0.00003  -0.00223  -0.00723  -0.00944  -1.11902
   D26        0.97816   0.00000  -0.00323  -0.00432  -0.00754   0.97062
   D27       -1.37406   0.00003   0.00155  -0.00057   0.00098  -1.37308
   D28        2.68471   0.00000   0.00090   0.00255   0.00346   2.68817
   D29        0.67651   0.00002   0.00127   0.00120   0.00247   0.67898
   D30        0.76652   0.00008   0.00283  -0.00055   0.00229   0.76881
   D31       -1.45789   0.00005   0.00218   0.00258   0.00476  -1.45313
   D32        2.81709   0.00007   0.00255   0.00123   0.00378   2.82087
   D33        2.79756   0.00002   0.00180  -0.00060   0.00120   2.79875
   D34        0.57314  -0.00002   0.00115   0.00252   0.00367   0.57681
   D35       -1.43506   0.00001   0.00152   0.00117   0.00269  -1.43237
   D36        0.65385  -0.00001  -0.00013  -0.00393  -0.00406   0.64979
   D37       -1.46488   0.00000  -0.00133  -0.00324  -0.00456  -1.46944
   D38        2.80592   0.00004   0.00035  -0.00238  -0.00202   2.80390
   D39        2.88464  -0.00009  -0.00006  -0.00635  -0.00641   2.87822
   D40        0.76591  -0.00008  -0.00126  -0.00566  -0.00692   0.75900
   D41       -1.24648  -0.00004   0.00042  -0.00479  -0.00437  -1.25085
   D42       -1.39013  -0.00002  -0.00087  -0.00577  -0.00664  -1.39677
   D43        2.77434  -0.00001  -0.00207  -0.00508  -0.00715   2.76719
   D44        0.76195   0.00003  -0.00039  -0.00422  -0.00460   0.75735
   D45        3.06921   0.00017   0.00786  -0.00034   0.00752   3.07673
   D46        0.93211   0.00006   0.00576   0.00244   0.00820   0.94031
   D47       -1.26524   0.00004   0.00717   0.00150   0.00867  -1.25657
   D48        0.83592   0.00015   0.00748   0.00193   0.00941   0.84533
   D49       -1.30117   0.00004   0.00538   0.00471   0.01009  -1.29108
   D50        2.78466   0.00003   0.00679   0.00377   0.01056   2.79522
   D51       -1.19262   0.00013   0.00842   0.00119   0.00962  -1.18300
   D52        2.95347   0.00002   0.00633   0.00398   0.01030   2.96377
   D53        0.75612   0.00001   0.00774   0.00304   0.01077   0.76689
   D54        0.83444  -0.00001  -0.00159   0.00245   0.00087   0.83531
   D55       -1.31613  -0.00003  -0.00474   0.00273  -0.00201  -1.31814
   D56        2.96592   0.00001  -0.00230   0.00236   0.00006   2.96598
   D57        2.97922   0.00001  -0.00082   0.00189   0.00107   2.98029
   D58        0.82865  -0.00001  -0.00398   0.00216  -0.00181   0.82684
   D59       -1.17248   0.00003  -0.00154   0.00179   0.00026  -1.17222
   D60       -1.30633  -0.00005  -0.00250   0.00123  -0.00127  -1.30760
   D61        2.82629  -0.00006  -0.00565   0.00150  -0.00415   2.82214
   D62        0.82515  -0.00003  -0.00321   0.00113  -0.00208   0.82307
   D63       -1.29319   0.00008   0.00503   0.00125   0.00628  -1.28691
   D64        0.95396  -0.00001   0.00564  -0.00181   0.00384   0.95780
   D65        2.98592   0.00003   0.00515  -0.00066   0.00449   2.99041
   D66        0.87129   0.00012   0.00737   0.00189   0.00926   0.88055
   D67        3.11845   0.00003   0.00799  -0.00117   0.00682   3.12527
   D68       -1.13278   0.00007   0.00749  -0.00002   0.00747  -1.12531
   D69        2.86467   0.00005   0.00567   0.00149   0.00716   2.87183
   D70       -1.17136  -0.00004   0.00628  -0.00156   0.00472  -1.16664
   D71        0.86060   0.00000   0.00579  -0.00042   0.00537   0.86597
   D72       -3.06622  -0.00007  -0.00211  -0.00417  -0.00628  -3.07250
   D73        1.11474  -0.00008  -0.00234  -0.00394  -0.00627   1.10847
   D74       -0.98730  -0.00005  -0.00238  -0.00328  -0.00566  -0.99296
   D75        0.96933  -0.00003  -0.00259  -0.00246  -0.00505   0.96428
   D76       -1.13290  -0.00003  -0.00281  -0.00223  -0.00504  -1.13794
   D77        3.04826   0.00000  -0.00286  -0.00158  -0.00444   3.04382
   D78       -1.07164   0.00001  -0.00132  -0.00278  -0.00410  -1.07573
   D79        3.10932   0.00000  -0.00154  -0.00255  -0.00408   3.10524
   D80        1.00729   0.00003  -0.00159  -0.00190  -0.00348   1.00381
   D81       -0.09954   0.00009  -0.00435  -0.01495  -0.01929  -0.11883
   D82        1.97626  -0.00017  -0.00625  -0.02365  -0.02986   1.94641
   D83       -2.24559  -0.00008  -0.00559  -0.02175  -0.02733  -2.27293
   D84        3.03489   0.00002  -0.00549  -0.01550  -0.02099   3.01390
   D85       -1.17249  -0.00024  -0.00739  -0.02420  -0.03156  -1.20405
   D86        0.88884  -0.00015  -0.00674  -0.02230  -0.02903   0.85980
   D87        0.11121  -0.00010   0.00266   0.01222   0.01491   0.12612
   D88       -2.00217  -0.00001   0.00523   0.01453   0.01978  -1.98239
   D89        2.11106  -0.00003   0.00391   0.01486   0.01879   2.12985
   D90       -1.95418   0.00017   0.00714   0.02058   0.02772  -1.92646
   D91        2.21562   0.00026   0.00971   0.02289   0.03259   2.24821
   D92        0.04567   0.00025   0.00839   0.02321   0.03160   0.07727
   D93        2.21663  -0.00005   0.00151   0.01986   0.02140   2.23803
   D94        0.10325   0.00004   0.00408   0.02217   0.02627   0.12952
   D95       -2.06670   0.00003   0.00276   0.02250   0.02528  -2.04142
   D96        1.03985   0.00014   0.00766   0.00271   0.01035   1.05019
   D97        3.12926   0.00004   0.00562   0.00234   0.00794   3.13720
   D98       -1.07175   0.00015   0.00686   0.00371   0.01055  -1.06120
   D99        3.07418  -0.00003   0.00574   0.00021   0.00597   3.08015
   D100      -1.11959  -0.00013   0.00371  -0.00015   0.00357  -1.11603
   D101       0.96259  -0.00002   0.00495   0.00121   0.00617   0.96876
   D102      -1.01472   0.00007   0.00813  -0.00113   0.00701  -1.00772
   D103       1.07469  -0.00003   0.00609  -0.00149   0.00461   1.07929
   D104      -3.12632   0.00008   0.00733  -0.00013   0.00721  -3.11911
   D105      -3.02601   0.00001   0.00451   0.01182   0.01635  -3.00966
   D106       1.28430   0.00002   0.00409   0.01126   0.01533   1.29963
   D107      -0.91517   0.00006   0.00244   0.01333   0.01578  -0.89939
   D108      -1.45318   0.00004  -0.00173  -0.00802  -0.00974  -1.46293
   D109       0.73078  -0.00008  -0.00050  -0.01167  -0.01218   0.71860
   D110       2.78679   0.00000  -0.00173  -0.00956  -0.01129   2.77550
   D111      -1.03974   0.00004  -0.00214  -0.01033  -0.01247  -1.05221
   D112       1.06466   0.00006  -0.00101  -0.01108  -0.01210   1.05256
   D113      -3.12624  -0.00007  -0.00408  -0.01114  -0.01522  -3.14145
   D114       3.10913  -0.00013  -0.00375  -0.00691  -0.01065   3.09848
   D115      -1.06965  -0.00011  -0.00262  -0.00766  -0.01027  -1.07993
   D116       1.02264  -0.00024  -0.00568  -0.00771  -0.01340   1.00924
   D117       1.15269   0.00001  -0.00280  -0.00943  -0.01224   1.14045
   D118      -3.02610   0.00002  -0.00167  -0.01018  -0.01186  -3.03796
   D119      -0.93381  -0.00010  -0.00474  -0.01024  -0.01498  -0.94879
   D120      -3.04570  -0.00003   0.00100   0.00929   0.01029  -3.03541
   D121      -0.91890  -0.00001   0.00323   0.00825   0.01147  -0.90743
   D122       1.15691  -0.00015   0.00234   0.00806   0.01040   1.16731
   D123      -1.02127   0.00012   0.00115   0.00904   0.01019  -1.01108
   D124       1.10552   0.00014   0.00338   0.00800   0.01137   1.11690
   D125      -3.10185   0.00000   0.00249   0.00781   0.01030  -3.09154
   D126       1.01300   0.00018   0.00174   0.01016   0.01190   1.02490
   D127       3.13980   0.00020   0.00397   0.00912   0.01308  -3.13031
   D128      -1.06758   0.00006   0.00308   0.00893   0.01201  -1.05557
   D129       0.84825   0.00006   0.00299   0.00043   0.00342   0.85167
   D130      -1.26013   0.00003   0.00144   0.00098   0.00243  -1.25770
   D131       2.97876  -0.00001   0.00016   0.00300   0.00317   2.98193
         Item               Value     Threshold  Converged?
 Maximum Force            0.001217     0.000450     NO 
 RMS     Force            0.000199     0.000300     YES
 Maximum Displacement     0.062210     0.001800     NO 
 RMS     Displacement     0.012831     0.001200     NO 
 Predicted change in Energy=-5.190483D-05
 GradGradGradGradGradGradGradGradGradGradGradGradGradGradGradGradGradGrad

                          Input orientation:                          
 ---------------------------------------------------------------------
 Center     Atomic      Atomic             Coordinates (Angstroms)
 Number     Number       Type             X           Y           Z
 ---------------------------------------------------------------------
      1          6           0        1.798432    0.623950    0.041219
      2          6           0        1.070990   -0.479347    0.338232
      3          6           0       -0.362152   -0.549603    0.787848
      4          6           0       -1.275078    0.500224    0.106183
      5          6           0       -1.129748    1.911546    0.726105
      6          6           0        0.288311    2.323546    1.164628
      7          6           0        1.431591    2.085017    0.158657
      8          6           0        3.146751    0.217216   -0.388817
      9          6           0        3.215909   -1.298780   -0.429862
     10          6           0        1.875367   -1.772217    0.172057
     11          8           0        4.075476    0.978477   -0.662456
     12          6           0        1.186078    2.735730   -1.217479
     13          6           0        2.053957   -2.500078    1.510674
     14          8           0        1.132710   -2.606046   -0.738561
     15          6           0       -2.765490    0.045424    0.051260
     16          8           0       -3.565377    1.114490   -0.518442
     17          6           0       -3.340908   -0.350035    1.414449
     18          6           0       -2.950417   -1.087247   -0.978860
     19          8           0       -4.324016   -1.428780   -1.152436
     20          1           0       -0.404959   -0.433374    1.880732
     21          1           0       -0.722974   -1.561633    0.584626
     22          1           0       -0.952124    0.568659   -0.940724
     23          1           0       -1.774101    1.994683    1.611800
     24          1           0       -1.512653    2.641490    0.004205
     25          1           0        0.547410    1.810966    2.100219
     26          1           0        0.262044    3.394125    1.407986
     27          1           0        2.325258    2.576064    0.571860
     28          1           0        3.304732   -1.629480   -1.470986
     29          1           0        4.100441   -1.656371    0.108598
     30          1           0        0.991707    3.809216   -1.101372
     31          1           0        0.331314    2.290899   -1.738242
     32          1           0        2.065888    2.622609   -1.860452
     33          1           0        1.084165   -2.768405    1.942557
     34          1           0        2.628824   -3.422407    1.358812
     35          1           0        2.596989   -1.877625    2.230468
     36          1           0        1.570889   -3.474489   -0.756745
     37          1           0       -3.787552    1.739403    0.191560
     38          1           0       -2.788424   -1.185497    1.856901
     39          1           0       -3.306556    0.488153    2.120100
     40          1           0       -4.385166   -0.657223    1.302817
     41          1           0       -2.513102   -0.763298   -1.935838
     42          1           0       -2.439727   -2.000675   -0.664631
     43          1           0       -4.781707   -0.578677   -1.285249
 ---------------------------------------------------------------------
                    Distance matrix (angstroms):
                    1          2          3          4          5
     1  C    0.000000
     2  C    1.354494   0.000000
     3  C    2.569592   1.503658   0.000000
     4  C    3.076685   2.552928   1.549270   0.000000
     5  C    3.271271   3.272623   2.578812   1.548307   0.000000
     6  C    2.535970   3.025182   2.969857   2.624689   1.540434
     7  C    1.510987   2.595813   3.248787   3.136938   2.629172
     8  C    1.472524   2.307073   3.779544   4.458440   4.733101
     9  C    2.434758   2.421180   3.853129   4.867517   5.525141
    10  C    2.400969   1.531714   2.623066   3.885052   4.786209
    11  O    2.409518   3.486196   4.912326   5.426597   5.467456
    12  C    2.533557   3.573542   4.148706   3.578667   3.133663
    13  C    3.461812   2.534599   3.188167   4.696475   5.496721
    14  O    3.388822   2.384563   2.965382   4.019943   5.260475
    15  C    4.600455   3.882824   2.583148   1.559227   2.571669
    16  O    5.415191   4.976958   3.838782   2.452131   2.848944
    17  C    5.408070   4.543106   3.050482   2.588851   3.236942
    18  C    5.149789   4.275043   3.179534   2.550322   3.900577
    19  O    6.566802   5.677113   4.498224   3.821152   4.988992
    20  H    3.058869   2.135380   1.099881   2.185803   2.712403
    21  H    3.380762   2.109588   1.093479   2.187460   3.499779
    22  H    2.921101   2.612861   2.141621   1.097724   2.147839
    23  H    4.136258   3.979616   3.024217   2.179293   1.098435
    24  H    3.877515   4.065269   3.481498   2.156818   1.095707
    25  H    2.685805   2.936710   2.849896   3.002614   2.170522
    26  H    3.449987   4.099091   4.040690   3.525917   2.144781
    27  H    2.090425   3.311089   4.127786   4.181912   3.521710
    28  H    3.103811   3.096074   4.440101   5.291290   6.085284
    29  H    3.240933   3.258172   4.647693   5.791986   6.361306
    30  H    3.478827   4.524436   4.939776   4.188787   3.382513
    31  H    2.845635   3.540217   3.863997   3.031323   2.889916
    32  H    2.771736   3.930161   4.792890   4.419754   4.172286
    33  H    3.953902   2.795321   2.889337   4.429698   5.318186
    34  H    4.335736   3.482819   4.186280   5.674201   6.555779
    35  H    3.418828   2.804355   3.549832   5.015940   5.523540
    36  H    4.181594   3.227964   3.831106   4.964123   6.204971
    37  H    5.698251   5.343202   4.162748   2.802746   2.716486
    38  H    5.254527   4.207147   2.726543   2.863021   3.690743
    39  H    5.513718   4.824315   3.394311   2.860578   2.950892
    40  H    6.439714   5.543618   4.057267   3.527642   4.186755
    41  H    4.941916   4.254144   3.477170   2.701674   4.019253
    42  H    5.034766   3.955415   2.920894   2.864447   4.353810
    43  H    6.819389   6.074506   4.881705   3.923845   4.856291
                    6          7          8          9         10
     6  C    0.000000
     7  C    1.541416   0.000000
     8  C    3.875629   2.594260   0.000000
     9  C    4.922852   3.870430   1.518128   0.000000
    10  C    4.503246   3.882702   2.426694   1.543859   0.000000
    11  O    4.414755   2.981407   1.231635   2.445170   3.619835
    12  C    2.578820   1.541899   3.297549   4.584520   4.767338
    13  C    5.148262   4.820621   3.490839   2.561041   1.534135
    14  O    5.351263   4.785436   3.485612   2.478700   1.440845
    15  C    3.969274   4.667651   5.931086   6.149431   4.985576
    16  O    4.375551   5.135180   6.773076   7.198441   6.197706
    17  C    4.514607   5.503020   6.757460   6.877023   5.547582
    18  C    5.168889   5.528037   6.263005   6.194329   5.008192
    19  O    6.381402   6.869698   7.687964   7.575584   6.348589
    20  H    2.931559   3.561005   4.264829   4.381604   3.148327
    21  H    4.056318   4.256954   4.368830   4.075914   2.639306
    22  H    3.008457   3.031514   4.150770   4.595738   3.835713
    23  H    2.135804   3.520830   5.601486   6.317870   5.438843
    24  H    2.165904   3.000348   5.267031   6.170368   5.566657
    25  H    1.097817   2.150940   3.935977   4.815882   4.280243
    26  H    1.098203   2.154629   4.652181   5.841777   5.551704
    27  H    2.136421   1.100230   2.676175   4.100137   4.389737
    28  H    5.627758   4.467872   2.146237   1.095988   2.182440
    29  H    5.611352   4.596004   2.160388   1.095540   2.228991
    30  H    2.799417   2.180374   4.249049   5.611562   5.792657
    31  H    2.903371   2.202549   3.748039   4.787332   4.747869
    32  H    3.521409   2.183607   3.019915   4.329715   4.845811
    33  H    5.212152   5.182539   4.313178   3.511766   2.180152
    34  H    6.207390   5.762418   4.070543   2.837925   2.167767
    35  H    4.910789   4.620940   3.398714   2.792039   2.183782
    36  H    6.241306   5.636087   4.030807   2.747117   1.962935
    37  H    4.230927   5.230678   7.123093   7.659320   6.663371
    38  H    4.717937   5.602573   6.499013   6.426051   4.993385
    39  H    4.147851   5.370965   6.929159   7.227584   5.979671
    40  H    5.544860   6.531741   7.768915   7.822410   6.458800
    41  H    5.195133   5.297207   5.948833   5.947795   4.971901
    42  H    5.430218   5.688390   6.016964   5.703857   4.401395
    43  H    6.334815   6.912684   8.018572   8.075400   6.918448
                   11         12         13         14         15
    11  O    0.000000
    12  C    3.427041   0.000000
    13  C    4.572677   5.967387   0.000000
    14  O    4.638369   5.363466   2.432896   0.000000
    15  C    6.941095   4.945941   5.642387   4.780175   0.000000
    16  O    7.643420   5.068865   6.982787   5.996904   1.451648
    17  C    7.815448   6.078041   5.808313   5.453283   1.531593
    18  C    7.330109   5.637613   5.765208   4.363074   1.542170
    19  O    8.751368   6.907134   6.994167   5.597598   2.459911
    20  H    5.341856   4.708877   3.233338   3.734384   3.024619
    21  H    5.570682   5.035811   3.074018   2.507027   2.653108
    22  H    5.051945   3.056909   4.946011   3.803440   2.132160
    23  H    6.357866   4.161325   5.904839   5.927938   2.686587
    24  H    5.868325   2.963872   6.436294   5.923367   2.882946
    25  H    4.557703   3.502885   4.604601   5.283109   4.276761
    26  H    4.966322   2.860138   6.161422   6.431778   4.713859
    27  H    2.671906   2.127196   5.169351   5.476645   5.708843
    28  H    2.837112   4.858808   3.348533   2.491546   6.478436
    29  H    2.745463   5.435305   2.620259   3.229084   7.073924
    30  H    4.208963   1.097103   6.910742   6.427060   5.441620
    31  H    4.110781   1.095303   6.039571   5.061785   4.223112
    32  H    2.859513   1.095571   6.132418   5.428470   5.799892
    33  H    5.456479   6.347575   1.094997   2.686469   5.129764
    34  H    5.054315   6.829454   1.097372   2.702550   6.544782
    35  H    4.325766   5.929760   1.095643   3.389667   6.099446
    36  H    5.109868   6.239165   2.514761   0.972896   5.643301
    37  H    7.945789   5.264509   7.337335   6.630010   1.983396
    38  H    7.625160   6.373735   5.029577   4.912197   2.185413
    39  H    7.904266   6.031152   6.167334   6.119893   2.183771
    40  H    8.838567   6.993052   6.700866   6.197748   2.164129
    41  H    6.932866   5.142291   5.979370   4.256892   2.160160
    42  H    7.164023   5.990461   5.017425   3.624120   2.192063
    43  H    9.014560   6.826737   7.631203   6.276099   2.498177
                   16         17         18         19         20
    16  O    0.000000
    17  C    2.435423   0.000000
    18  C    2.331910   2.534540   0.000000
    19  O    2.728682   2.952811   1.426025   0.000000
    20  H    4.259126   2.973913   3.883835   5.054695   0.000000
    21  H    4.056803   3.001692   2.762433   4.000317   1.747568
    22  H    2.702839   3.478092   2.595506   3.924824   3.043694
    23  H    2.919134   2.826930   4.194465   5.085585   2.800417
    24  H    2.611238   3.778958   4.115467   5.080225   3.768704
    25  H    4.925189   4.501025   5.487729   6.693767   2.447906
    26  H    4.853556   5.196155   6.008296   7.130786   3.913838
    27  H    6.166404   6.432530   6.607370   7.951404   4.268952
    28  H    7.458894   7.357121   6.297864   7.638033   5.140670
    29  H    8.175304   7.667165   7.156889   8.521354   4.993477
    30  H    5.326196   6.511549   6.287345   7.462984   5.370586
    31  H    4.249241   5.513547   4.770565   5.987594   4.589198
    32  H    5.982186   6.985343   6.301075   7.599073   5.425917
    33  H    6.538472   5.070372   5.257264   6.373539   2.770141
    34  H    7.904153   6.714184   6.484259   7.656559   4.290753
    35  H    7.381328   6.185308   6.457414   7.716593   3.349607
    36  H    6.891788   6.213054   5.117662   6.252312   4.484266
    37  H    0.971587   2.461848   3.171849   3.483030   4.360756
    38  H    3.396447   1.094988   2.842084   3.387232   2.499432
    39  H    2.724186   1.096212   3.494606   3.926747   3.053812
    40  H    2.669832   1.094213   2.729372   2.574355   4.028168
    41  H    2.577282   3.475698   1.100906   2.082306   4.372565
    42  H    3.315525   2.803447   1.092655   2.028685   3.616018
    43  H    2.221321   3.068640   1.925134   0.974575   5.403746
                   21         22         23         24         25
    21  H    0.000000
    22  H    2.630086   0.000000
    23  H    3.848031   3.037198   0.000000
    24  H    4.315870   2.345999   1.752449   0.000000
    25  H    3.909645   3.610993   2.379437   3.053998   0.000000
    26  H    5.119347   3.869612   2.479084   2.384660   1.751289
    27  H    5.139302   4.130233   4.268984   3.880216   2.466171
    28  H    4.522450   4.820147   6.959358   6.604890   5.673887
    29  H    4.847773   5.619631   7.078139   7.070313   5.349113
    30  H    5.884619   3.782261   4.278262   2.976189   3.800077
    31  H    4.620525   2.291148   3.967782   2.561103   3.874379
    32  H    5.591426   3.764705   5.215011   4.035252   4.318733
    33  H    2.562425   4.857549   5.564718   6.306159   4.613416
    34  H    3.911060   5.834353   6.985314   7.467104   5.680683
    35  H    3.718978   5.351352   5.872303   6.501370   4.221782
    36  H    3.274157   4.769329   6.834531   6.891479   6.094735
    37  H    4.521391   3.269917   2.477143   2.454390   4.737088
    38  H    2.454842   3.778329   3.347010   4.439134   4.490633
    39  H    3.637883   3.862444   2.208262   3.511689   4.074713
    40  H    3.839974   4.280425   3.734399   4.562810   5.572981
    41  H    3.192904   2.280573   4.553935   4.044410   5.681842
    42  H    2.168097   2.981722   4.646298   4.780848   5.576378
    43  H    4.575582   4.012578   4.905178   4.766433   6.750651
                   26         27         28         29         30
    26  H    0.000000
    27  H    2.371747   0.000000
    28  H    6.540873   4.776943   0.000000
    29  H    6.475277   4.612959   1.768887   0.000000
    30  H    2.646051   2.469561   5.921665   6.403194   0.000000
    31  H    3.334764   3.064915   4.927678   5.761777   1.773981
    32  H    3.812057   2.446545   4.445973   5.130910   1.771470
    33  H    6.240066   5.655305   4.228515   3.701074   7.248390
    34  H    7.215897   6.057483   3.417484   2.616787   7.812108
    35  H    5.824070   4.760269   3.776670   2.609914   6.783675
    36  H    7.319631   6.240470   2.630667   3.233111   7.314820
    37  H    4.540597   6.181512   8.025828   8.588282   5.366295
    38  H    5.520853   6.476915   6.956903   7.122833   6.927332
    39  H    4.656896   6.202721   7.815970   7.969236   6.315252
    40  H    6.166120   7.484533   8.232483   8.627280   7.391885
    41  H    6.013880   6.391370   5.900300   6.979702   5.821332
    42  H    6.379590   6.721647   5.812641   6.594712   6.761680
    43  H    6.962477   7.994386   8.156542   9.055207   7.253946
                   31         32         33         34         35
    31  H    0.000000
    32  H    1.770230   0.000000
    33  H    6.301716   6.670059   0.000000
    34  H    6.892907   6.871883   1.776077   0.000000
    35  H    6.185510   6.104900   1.779050   1.774020   0.000000
    36  H    5.978260   6.215931   2.832259   2.365908   3.539251
    37  H    4.581849   6.265267   6.864397   8.317250   7.615931
    38  H    5.894332   7.203106   4.184481   5.882044   5.442542
    39  H    5.600963   7.018821   5.469471   7.148480   6.360890
    40  H    6.339136   7.898079   5.897451   7.539590   7.148454
    41  H    4.178261   5.695366   5.657095   6.660704   6.686767
    42  H    5.220049   6.565463   4.450242   5.639668   5.810787
    43  H    5.880702   7.580807   7.044295   8.366232   8.276031
                   36         37         38         39         40
    36  H    0.000000
    37  H    7.536368   0.000000
    38  H    5.574428   3.510934   0.000000
    39  H    6.911457   2.348670   1.771676   0.000000
    40  H    6.903142   2.708477   1.770781   1.772918   0.000000
    41  H    5.041805   3.523288   3.826085   4.318140   3.742293
    42  H    4.273834   4.066679   2.672870   3.834107   3.075783
    43  H    7.001466   2.922807   3.770215   3.861425   2.619447
                   41         42         43
    41  H    0.000000
    42  H    1.775515   0.000000
    43  H    2.367260   2.809291   0.000000
 Stoichiometry    C15H24O4
 Framework group  C1[X(C15H24O4)]
 Deg. of freedom   123
 Full point group                 C1      NOp   1
 Largest Abelian subgroup         C1      NOp   1
 Largest concise Abelian subgroup C1      NOp   1
                         Standard orientation:                         
 ---------------------------------------------------------------------
 Center     Atomic      Atomic             Coordinates (Angstroms)
 Number     Number       Type             X           Y           Z
 ---------------------------------------------------------------------
      1          6           0        1.814883    0.640829    0.020908
      2          6           0        1.102621   -0.477238    0.298870
      3          6           0       -0.327580   -0.574485    0.752802
      4          6           0       -1.256525    0.477044    0.095852
      5          6           0       -1.126243    1.877517    0.743120
      6          6           0        0.288410    2.298610    1.183999
      7          6           0        1.430254    2.094532    0.168861
      8          6           0        3.166336    0.259759   -0.422589
      9          6           0        3.254325   -1.254132   -0.494050
     10          6           0        1.922429   -1.756300    0.103762
     11          8           0        4.084254    1.037961   -0.684797
     12          6           0        1.170681    2.769255   -1.193058
     13          6           0        2.115889   -2.508251    1.426907
     14          8           0        1.186378   -2.581215   -0.820239
     15          6           0       -2.741338    0.004641    0.037936
     16          8           0       -3.557014    1.074611   -0.507151
     17          6           0       -3.305881   -0.425007    1.395312
     18          6           0       -2.916473   -1.109622   -1.013746
     19          8           0       -4.286415   -1.464961   -1.188511
     20          1           0       -0.367140   -0.480502    1.847946
     21          1           0       -0.676551   -1.586761    0.530962
     22          1           0       -0.938962    0.570300   -0.950787
     23          1           0       -1.767772    1.934931    1.632897
     24          1           0       -1.521375    2.616741    0.037435
     25          1           0        0.557940    1.770889    2.108156
     26          1           0        0.249764    3.363735    1.448701
     27          1           0        2.319462    2.588531    0.588122
     28          1           0        3.342809   -1.562971   -1.541895
     29          1           0        4.145580   -1.611134    0.033605
     30          1           0        0.963363    3.837689   -1.054842
     31          1           0        0.319332    2.324084   -1.719096
     32          1           0        2.049067    2.680025   -1.841713
     33          1           0        1.151406   -2.797313    1.857295
     34          1           0        2.701621   -3.420056    1.254408
     35          1           0        2.654163   -1.893389    2.156730
     36          1           0        1.635332   -3.443526   -0.857463
     37          1           0       -3.783954    1.682466    0.216031
     38          1           0       -2.741065   -1.262037    1.818822
     39          1           0       -3.279010    0.399388    2.117345
     40          1           0       -4.346675   -0.743081    1.281825
     41          1           0       -2.487376   -0.761263   -1.965857
     42          1           0       -2.393020   -2.022581   -0.719813
     43          1           0       -4.755299   -0.618238   -1.302540
 ---------------------------------------------------------------------
 Rotational constants (GHZ):      0.5536837      0.2595616      0.2070019
 Standard basis: 6-31G(d) (6D, 7F)
 There are   333 symmetry adapted cartesian basis functions of A   symmetry.
 There are   333 symmetry adapted basis functions of A   symmetry.
   333 basis functions,   628 primitive gaussians,   333 cartesian basis functions
    73 alpha electrons       73 beta electrons
       nuclear repulsion energy      1598.4968748016 Hartrees.
 NAtoms=   43 NActive=   43 NUniq=   43 SFac= 1.00D+00 NAtFMM=   60 NAOKFM=F Big=F
 Integral buffers will be    131072 words long.
 Raffenetti 2 integral format.
 Two-electron integral symmetry is turned on.
 ------------------------------------------------------------------------------
 Polarizable Continuum Model (PCM)
 =================================
 Model                : PCM (using non-symmetric T matrix).
 Atomic radii         : SMD-Coulomb.
 Polarization charges : Total charges.
 Charge compensation  : None.
 Solution method      : On-the-fly selection.
 Cavity type          : VdW (van der Waals Surface) (Alpha=1.000).
 Cavity algorithm     : GePol (No added spheres)
                        Default sphere list used, NSphG=   43.
                        Lebedev-Laikov grids with approx.  5.0 points / Ang**2.
                        Smoothing algorithm: Karplus/York (Gamma=1.0000).
                        Polarization charges: spherical gaussians, with
                                              point-specific exponents (IZeta= 3).
                        Self-potential: point-specific (ISelfS= 7).
                        Self-field    : sphere-specific E.n sum rule (ISelfD= 2).
 1st derivatives      : Analytical E(r).r(x)/FMM algorithm (CHGder, D1EAlg=3).
                        Cavity 1st derivative terms included.
 Solvent              : Methanol, Eps=  32.613000 Eps(inf)=   1.765709
 ------------------------------------------------------------------------------
 ------------------------------------------------------------------------------
 Atomic radii for non-electrostatic terms: SMD-CDS.
 ------------------------------------------------------------------------------
 Nuclear repulsion after PCM non-electrostatic terms =     1598.4984322797 Hartrees.
 One-electron integrals computed using PRISM.
 NBasis=   333 RedAO= T EigKep=  9.37D-04  NBF=   333
 NBsUse=   333 1.00D-06 EigRej= -1.00D+00 NBFU=   333
 Initial guess from the checkpoint file:  "DY-202A-11R_18.chk"
 B after Tr=     0.000000    0.000000    0.000000
         Rot=    0.999998    0.001479   -0.000068    0.000967 Ang=   0.20 deg.
 ExpMin= 1.61D-01 ExpMax= 5.48D+03 ExpMxC= 8.25D+02 IAcc=1 IRadAn=         1 AccDes= 0.00D+00
 Harris functional with IExCor=  402 and IRadAn=       1 diagonalized for initial guess.
 HarFok:  IExCor=  402 AccDes= 0.00D+00 IRadAn=         1 IDoV= 1 UseB2=F ITyADJ=14
 ICtDFT=  3500011 ScaDFX=  1.000000  1.000000  1.000000  1.000000
 FoFCou: FMM=F IPFlag=           0 FMFlag=      100000 FMFlg1=           0
         NFxFlg=           0 DoJE=T BraDBF=F KetDBF=T FulRan=T
         wScrn=  0.000000 ICntrl=     500 IOpCl=  0 I1Cent=   200000004 NGrid=           0
         NMat0=    1 NMatS0=      1 NMatT0=    0 NMatD0=    1 NMtDS0=    0 NMtDT0=    0
 Petite list used in FoFCou.
 Keep R1 ints in memory in canonical form, NReq=1565304907.
 Requested convergence on RMS density matrix=1.00D-08 within 128 cycles.
 Requested convergence on MAX density matrix=1.00D-06.
 Requested convergence on             energy=1.00D-06.
 No special actions if energy rises.
 Inv3:  Mode=1 IEnd=    21789075.
 Iteration    1 A*A^-1 deviation from unit magnitude is 6.44D-15 for   2688.
 Iteration    1 A*A^-1 deviation from orthogonality  is 4.32D-15 for   2684   1737.
 Iteration    1 A^-1*A deviation from unit magnitude is 6.33D-15 for   2688.
 Iteration    1 A^-1*A deviation from orthogonality  is 2.15D-10 for   2316   2258.
 Iteration    2 A*A^-1 deviation from unit magnitude is 4.00D-15 for   1258.
 Iteration    2 A*A^-1 deviation from orthogonality  is 5.43D-15 for   2674   1694.
 Iteration    2 A^-1*A deviation from unit magnitude is 9.99D-16 for    328.
 Iteration    2 A^-1*A deviation from orthogonality  is 3.76D-16 for   2690   1790.
 Error on total polarization charges =  0.05183
 SCF Done:  E(RB3LYP) =  -886.951386604     A.U. after    9 cycles
            NFock=  9  Conv=0.81D-08     -V/T= 2.0094
 SMD-CDS (non-electrostatic) energy       (kcal/mol) =       0.98
 (included in total energy above)
 D1PCM: PCM CHGder 1st derivatives, ID1Alg=3 FixD1E=F DoIter=F DoCFld=F I1PDM=0.
 Calling FoFJK, ICntrl=      2127 FMM=F ISym2X=0 I1Cent= 0 IOpClX= 0 NMat=1 NMatS=1 NMatT=0.
 ***** Axes restored to original set *****
 -------------------------------------------------------------------
 Center     Atomic                   Forces (Hartrees/Bohr)
 Number     Number              X              Y              Z
 -------------------------------------------------------------------
      1        6          -0.000423452    0.000122143    0.000164057
      2        6           0.000335051   -0.000178865   -0.000343748
      3        6          -0.000139095    0.000093307   -0.000128256
      4        6           0.000185164   -0.000062436    0.000117501
      5        6           0.000060337    0.000121765   -0.000054859
      6        6          -0.000194743    0.000140657    0.000108987
      7        6           0.000064560   -0.000270540    0.000136216
      8        6           0.000117996    0.000016638   -0.000047460
      9        6           0.000703055    0.000106360    0.000232595
     10        6          -0.000595992   -0.000153916   -0.000144728
     11        8           0.000030979    0.000086137    0.000013257
     12        6           0.000001186    0.000095399   -0.000047336
     13        6           0.000204239   -0.000098780    0.000161900
     14        8           0.000073894    0.000247775    0.000324476
     15        6          -0.000266863    0.000063975   -0.000171915
     16        8          -0.000060788   -0.000416417    0.000016979
     17        6          -0.000040167   -0.000099875    0.000051210
     18        6           0.000496393    0.000312298    0.000181114
     19        8          -0.000290409    0.000082876   -0.000080191
     20        1           0.000018382    0.000052829    0.000004337
     21        1           0.000011519   -0.000002071   -0.000007507
     22        1           0.000051363   -0.000032278    0.000040599
     23        1           0.000151941    0.000125811    0.000010623
     24        1           0.000064620   -0.000061018    0.000002163
     25        1           0.000007207   -0.000063431   -0.000040456
     26        1          -0.000000099    0.000039902   -0.000025880
     27        1          -0.000001380   -0.000037075   -0.000018858
     28        1          -0.000198870   -0.000065880   -0.000133310
     29        1          -0.000098548   -0.000110711   -0.000080535
     30        1           0.000000453    0.000018170   -0.000016243
     31        1          -0.000005520   -0.000089155   -0.000018602
     32        1           0.000035629    0.000019826   -0.000045838
     33        1          -0.000068059    0.000054835   -0.000027574
     34        1          -0.000001967    0.000027681   -0.000058258
     35        1          -0.000020020    0.000026083   -0.000058422
     36        1           0.000099441    0.000002735    0.000008400
     37        1           0.000011066    0.000026234   -0.000120009
     38        1          -0.000000591    0.000013500   -0.000149397
     39        1          -0.000136555   -0.000101774    0.000098827
     40        1          -0.000053325    0.000033157   -0.000024867
     41        1          -0.000093458   -0.000011049   -0.000030761
     42        1          -0.000006999    0.000002701    0.000131809
     43        1          -0.000027571   -0.000077525    0.000069959
 -------------------------------------------------------------------
 Cartesian Forces:  Max     0.000703055 RMS     0.000154986

 GradGradGradGradGradGradGradGradGradGradGradGradGradGradGradGradGradGrad
 Berny optimization.
 Using GEDIIS/GDIIS optimizer.
 FormGI is forming the generalized inverse of G from B-inverse, IUseBI=4.
 Internal  Forces:  Max     0.000491566 RMS     0.000096197
 Search for a local minimum.
 Step number   7 out of a maximum of  258
 All quantities printed in internal units (Hartrees-Bohrs-Radians)
 Mixed Optimization -- En-DIIS/RFO-DIIS
 Swapping is turned off.
 Update second derivatives using D2CorX and points    3    4    5    6    7
 DE= -5.63D-05 DEPred=-5.19D-05 R= 1.08D+00
 TightC=F SS=  1.41D+00  RLast= 1.33D-01 DXNew= 1.4270D+00 3.9976D-01
 Trust test= 1.08D+00 RLast= 1.33D-01 DXMaxT set to 8.49D-01
 ITU=  1  1  1  0  1  1  0
     Eigenvalues ---    0.00157   0.00276   0.00340   0.00366   0.00392
     Eigenvalues ---    0.00402   0.00685   0.00701   0.00807   0.00876
     Eigenvalues ---    0.01048   0.01118   0.01222   0.01280   0.01357
     Eigenvalues ---    0.01407   0.02500   0.02658   0.03177   0.03698
     Eigenvalues ---    0.03898   0.03975   0.04397   0.04591   0.04696
     Eigenvalues ---    0.04945   0.05065   0.05105   0.05197   0.05363
     Eigenvalues ---    0.05419   0.05509   0.05528   0.05558   0.05598
     Eigenvalues ---    0.05627   0.05672   0.05743   0.05930   0.05984
     Eigenvalues ---    0.06160   0.06658   0.07302   0.07775   0.08502
     Eigenvalues ---    0.08692   0.08997   0.09098   0.09319   0.09660
     Eigenvalues ---    0.10344   0.11764   0.12082   0.13448   0.13850
     Eigenvalues ---    0.14564   0.15713   0.15987   0.15998   0.16000
     Eigenvalues ---    0.16000   0.16000   0.16000   0.16000   0.16015
     Eigenvalues ---    0.16057   0.16085   0.16422   0.16637   0.17173
     Eigenvalues ---    0.17652   0.18525   0.18659   0.19945   0.20869
     Eigenvalues ---    0.22524   0.23587   0.24582   0.25012   0.26609
     Eigenvalues ---    0.27015   0.27200   0.27801   0.28410   0.28519
     Eigenvalues ---    0.28835   0.29080   0.29497   0.29724   0.29987
     Eigenvalues ---    0.30695   0.31805   0.32357   0.33752   0.33767
     Eigenvalues ---    0.33817   0.33857   0.33937   0.33982   0.34067
     Eigenvalues ---    0.34113   0.34143   0.34161   0.34172   0.34197
     Eigenvalues ---    0.34211   0.34225   0.34257   0.34276   0.34329
     Eigenvalues ---    0.34356   0.34382   0.34467   0.34628   0.34887
     Eigenvalues ---    0.38823   0.41435   0.42077   0.51671   0.52498
     Eigenvalues ---    0.52795   0.52977   0.94746
 En-DIIS/RFO-DIIS IScMMF=        0 using points:     7    6    5    4    3
 RFO step:  Lambda=-6.14204128D-06.
 DidBck=F Rises=F RFO-DIIS coefs:    1.07196    0.08304   -0.09194   -0.02905   -0.03400
 Iteration  1 RMS(Cart)=  0.00853844 RMS(Int)=  0.00004458
 Iteration  2 RMS(Cart)=  0.00005774 RMS(Int)=  0.00001222
 Iteration  3 RMS(Cart)=  0.00000000 RMS(Int)=  0.00001222
 Variable       Old X    -DE/DX   Delta X   Delta X   Delta X     New X
                                 (Linear)    (Quad)   (Total)
    R1        2.55962  -0.00014   0.00020  -0.00009   0.00012   2.55974
    R2        2.85535  -0.00017  -0.00023  -0.00111  -0.00134   2.85401
    R3        2.78267   0.00022  -0.00004   0.00109   0.00105   2.78372
    R4        2.84150   0.00021  -0.00005   0.00067   0.00062   2.84212
    R5        2.89452  -0.00011  -0.00023  -0.00094  -0.00118   2.89334
    R6        2.92770  -0.00005   0.00001  -0.00021  -0.00020   2.92750
    R7        2.07847   0.00001  -0.00006  -0.00004  -0.00010   2.07837
    R8        2.06638   0.00000   0.00005   0.00003   0.00007   2.06645
    R9        2.92588   0.00020   0.00003   0.00079   0.00082   2.92670
   R10        2.94651   0.00049  -0.00037   0.00156   0.00119   2.94770
   R11        2.07440  -0.00003   0.00003  -0.00001   0.00002   2.07441
   R12        2.91100  -0.00011   0.00005  -0.00023  -0.00018   2.91082
   R13        2.07574  -0.00007  -0.00003  -0.00020  -0.00023   2.07551
   R14        2.07059  -0.00007   0.00005  -0.00009  -0.00004   2.07055
   R15        2.91285   0.00004  -0.00007   0.00023   0.00016   2.91301
   R16        2.07457   0.00000   0.00004   0.00009   0.00012   2.07470
   R17        2.07530   0.00003  -0.00001   0.00012   0.00011   2.07541
   R18        2.91377   0.00011  -0.00019   0.00011  -0.00008   2.91369
   R19        2.07913  -0.00002   0.00000  -0.00007  -0.00007   2.07906
   R20        2.86885   0.00011  -0.00045  -0.00001  -0.00046   2.86838
   R21        2.32745   0.00007   0.00004   0.00024   0.00029   2.32774
   R22        2.91747   0.00029  -0.00009   0.00120   0.00110   2.91857
   R23        2.07112   0.00014  -0.00003   0.00034   0.00031   2.07142
   R24        2.07027  -0.00009  -0.00012  -0.00041  -0.00052   2.06975
   R25        2.89910   0.00000   0.00017   0.00029   0.00046   2.89956
   R26        2.72280  -0.00043  -0.00023  -0.00137  -0.00160   2.72121
   R27        2.07322   0.00002  -0.00002   0.00005   0.00004   2.07326
   R28        2.06982   0.00005  -0.00004   0.00015   0.00010   2.06993
   R29        2.07033   0.00005   0.00001   0.00019   0.00020   2.07053
   R30        2.06924   0.00004   0.00005   0.00019   0.00024   2.06948
   R31        2.07373  -0.00001   0.00001   0.00000   0.00001   2.07374
[truncated: 793,528 more chars]
