# Supplementary material for: New patchoulol- and guaiane-type sesquiterpenoids from Sanguisorba officinalis with anti-melanogenic activity
Source: Nat Prod Bioprospect. 2026 May 12;16(1):63. doi: 10.1007/s13659-026-00616-0 (PMC13161421; doi:10.1007/s13659-026-00616-0)
Supplement: Supplementary file 2 — Additional file 2. It includes the calculated NMR data of compound 11. [file 13659_2026_616_MOESM2_ESM.zip › New folder/11R-opt_freq-conf-19.log]

 Entering Gaussian System, Link 0=/gpfs/home/zhengshan/software/Gaussian/g09/g09
 Input=DY-202A-11R_19.gjf
 Output=DY-202A-11R_19.log
 Initial command:
 /gpfs/home/zhengshan/software/Gaussian/g09/l1.exe "/gpfs/home/zhengshan/software/Gaussian/g09/scratch/zhengshan/%J/Gau-24866.inp" -scrdir="/gpfs/home/zhengshan/software/Gaussian/g09/scratch/zhengshan/%J/"
 Entering Link 1 = /gpfs/home/zhengshan/software/Gaussian/g09/l1.exe PID=     24867.
  
 Copyright (c) 1988,1990,1992,1993,1995,1998,2003,2009,2013,
            Gaussian, Inc.  All Rights Reserved.
  
 This is part of the Gaussian(R) 09 program.  It is based on
 the Gaussian(R) 03 system (copyright 2003, Gaussian, Inc.),
 the Gaussian(R) 98 system (copyright 1998, Gaussian, Inc.),
 the Gaussian(R) 94 system (copyright 1995, Gaussian, Inc.),
 the Gaussian 92(TM) system (copyright 1992, Gaussian, Inc.),
 the Gaussian 90(TM) system (copyright 1990, Gaussian, Inc.),
 the Gaussian 88(TM) system (copyright 1988, Gaussian, Inc.),
 the Gaussian 86(TM) system (copyright 1986, Carnegie Mellon
 University), and the Gaussian 82(TM) system (copyright 1983,
 Carnegie Mellon University). Gaussian is a federally registered
 trademark of Gaussian, Inc.
  
 This software contains proprietary and confidential information,
 including trade secrets, belonging to Gaussian, Inc.
  
 This software is provided under written license and may be
 used, copied, transmitted, or stored only in accord with that
 written license.
  
 The following legend is applicable only to US Government
 contracts under FAR:
  
                    RESTRICTED RIGHTS LEGEND
  
 Use, reproduction and disclosure by the US Government is
 subject to restrictions as set forth in subparagraphs (a)
 and (c) of the Commercial Computer Software - Restricted
 Rights clause in FAR 52.227-19.
  
 Gaussian, Inc.
 340 Quinnipiac St., Bldg. 40, Wallingford CT 06492
  
  
 ---------------------------------------------------------------
 Warning -- This program may not be used in any manner that
 competes with the business of Gaussian, Inc. or will provide
 assistance to any competitor of Gaussian, Inc.  The licensee
 of this program is prohibited from giving any competitor of
 Gaussian, Inc. access to this program.  By using this program,
 the user acknowledges that Gaussian, Inc. is engaged in the
 business of creating and licensing software in the field of
 computational chemistry and represents and warrants to the
 licensee that it is not a competitor of Gaussian, Inc. and that
 it will not use this program in any manner prohibited above.
 ---------------------------------------------------------------
  

 Cite this work as:
 Gaussian 09, Revision D.01,
 M. J. Frisch, G. W. Trucks, H. B. Schlegel, G. E. Scuseria, 
 M. A. Robb, J. R. Cheeseman, G. Scalmani, V. Barone, B. Mennucci, 
 G. A. Petersson, H. Nakatsuji, M. Caricato, X. Li, H. P. Hratchian, 
 A. F. Izmaylov, J. Bloino, G. Zheng, J. L. Sonnenberg, M. Hada, 
 M. Ehara, K. Toyota, R. Fukuda, J. Hasegawa, M. Ishida, T. Nakajima, 
 Y. Honda, O. Kitao, H. Nakai, T. Vreven, J. A. Montgomery, Jr., 
 J. E. Peralta, F. Ogliaro, M. Bearpark, J. J. Heyd, E. Brothers, 
 K. N. Kudin, V. N. Staroverov, T. Keith, R. Kobayashi, J. Normand, 
 K. Raghavachari, A. Rendell, J. C. Burant, S. S. Iyengar, J. Tomasi, 
 M. Cossi, N. Rega, J. M. Millam, M. Klene, J. E. Knox, J. B. Cross, 
 V. Bakken, C. Adamo, J. Jaramillo, R. Gomperts, R. E. Stratmann, 
 O. Yazyev, A. J. Austin, R. Cammi, C. Pomelli, J. W. Ochterski, 
 R. L. Martin, K. Morokuma, V. G. Zakrzewski, G. A. Voth, 
 P. Salvador, J. J. Dannenberg, S. Dapprich, A. D. Daniels, 
 O. Farkas, J. B. Foresman, J. V. Ortiz, J. Cioslowski, 
 and D. J. Fox, Gaussian, Inc., Wallingford CT, 2013.
 
 ******************************************
 Gaussian 09:  ES64L-G09RevD.01 24-Apr-2013
                10-Mar-2024 
 ******************************************
 %nprocshared=4
 Will use up to    4 processors via shared memory.
 %mem=12GB
 %chk=DY-202A-11R_19.chk
 ----------------------------------------------------------
 # opt freq b3lyp/6-31g(d) scrf=(smd,solvent=methanol,read)
 ----------------------------------------------------------
 1/14=-1,18=20,19=15,26=3,38=1,40=2/1,3;
 2/9=110,12=2,17=6,18=5,40=1/2;
 3/5=1,6=6,7=1,11=2,16=1,25=1,30=1,70=32203,71=1,72=3,74=-5/1,2,3;
 4//1;
 5/5=2,38=5,53=3/2;
 6/7=2,8=2,9=2,10=2,28=1/1;
 7//1,2,3,16;
 1/14=-1,18=20,19=15,26=3/3(2);
 2/9=110/2;
 99//99;
 2/9=110/2;
 3/5=1,6=6,7=1,11=2,16=1,25=1,30=1,70=32205,71=1,72=3,74=-5/1,2,3;
 4/5=5,16=3,69=1/1;
 5/5=2,38=5,53=3/2;
 7//1,2,3,16;
 1/14=-1,18=20,19=15,26=3/3(-5);
 2/9=110/2;
 6/7=2,8=2,9=2,10=2,19=2,28=1/1;
 99/9=1/99;
 --------
 opt+freq
 --------
 Symbolic Z-matrix:
 Charge =  0 Multiplicity = 1
 C                     1.7802    0.6399    0.05 
 C                     1.0915   -0.4725    0.3473 
 C                    -0.3469   -0.5421    0.7908 
 C                    -1.2662    0.4941    0.1103 
 C                    -1.1168    1.9169    0.7053 
 C                     0.2845    2.3569    1.1397 
 C                     1.4373    2.0907    0.1587 
 C                     3.1211    0.1847   -0.3685 
 C                     3.2498   -1.3064   -0.346 
 C                     1.8737   -1.7493    0.1542 
 O                     4.0233    0.9479   -0.6826 
 C                     1.1955    2.7257   -1.2123 
 C                     1.9736   -2.5871    1.4279 
 O                     1.2099   -2.5035   -0.8556 
 C                    -2.7643    0.0389    0.0672 
 O                    -3.5752    1.1173   -0.4474 
 C                    -3.3344   -0.3087    1.4494 
 C                    -2.9707   -1.1498   -0.9072 
 O                    -4.365    -1.4089   -1.0871 
 H                    -0.3937   -0.448     1.8827 
 H                    -0.7153   -1.5469    0.5628 
 H                    -0.9553    0.5762   -0.9411 
 H                    -1.7664    2.0292    1.5805 
 H                    -1.4913    2.6405   -0.0307 
 H                     0.5189    1.8897    2.106 
 H                     0.2445    3.4352    1.3456 
 H                     2.3123    2.5943    0.5938 
 H                     3.473    -1.6707   -1.3532 
 H                     4.0563   -1.5741    0.3439 
 H                     0.948     3.7875   -1.1071 
 H                     0.3795    2.2422   -1.7576 
 H                     2.0917    2.6587   -1.8391 
 H                     0.9889   -2.9473    1.7465 
 H                     2.5843   -3.4807    1.2539 
 H                     2.4183   -2.0215    2.2537 
 H                     1.713    -3.3243   -0.9966 
 H                    -3.1841    1.4049   -1.2922 
 H                    -2.8361   -1.1773    1.8905 
 H                    -3.2461    0.5309    2.1455 
 H                    -4.4067   -0.5283    1.3898 
 H                    -2.5668   -0.9105   -1.8966 
 H                    -2.5019   -2.0713   -0.5531 
 H                    -4.8057   -0.5377   -1.0261 
 

 GradGradGradGradGradGradGradGradGradGradGradGradGradGradGradGradGradGrad
 Berny optimization.
 Initialization pass.
                           ----------------------------
                           !    Initial Parameters    !
                           ! (Angstroms and Degrees)  !
 --------------------------                            --------------------------
 ! Name  Definition              Value          Derivative Info.                !
 --------------------------------------------------------------------------------
 ! R1    R(1,2)                  1.3417         estimate D2E/DX2                !
 ! R2    R(1,7)                  1.4947         estimate D2E/DX2                !
 ! R3    R(1,8)                  1.4766         estimate D2E/DX2                !
 ! R4    R(2,3)                  1.5068         estimate D2E/DX2                !
 ! R5    R(2,10)                 1.5097         estimate D2E/DX2                !
 ! R6    R(3,4)                  1.5433         estimate D2E/DX2                !
 ! R7    R(3,20)                 1.0969         estimate D2E/DX2                !
 ! R8    R(3,21)                 1.0942         estimate D2E/DX2                !
 ! R9    R(4,5)                  1.5494         estimate D2E/DX2                !
 ! R10   R(4,15)                 1.5663         estimate D2E/DX2                !
 ! R11   R(4,22)                 1.0995         estimate D2E/DX2                !
 ! R12   R(5,6)                  1.5316         estimate D2E/DX2                !
 ! R13   R(5,23)                 1.0957         estimate D2E/DX2                !
 ! R14   R(5,24)                 1.098          estimate D2E/DX2                !
 ! R15   R(6,7)                  1.5369         estimate D2E/DX2                !
 ! R16   R(6,25)                 1.0986         estimate D2E/DX2                !
 ! R17   R(6,26)                 1.0985         estimate D2E/DX2                !
 ! R18   R(7,12)                 1.5301         estimate D2E/DX2                !
 ! R19   R(7,27)                 1.0993         estimate D2E/DX2                !
 ! R20   R(8,9)                  1.4968         estimate D2E/DX2                !
 ! R21   R(8,11)                 1.2227         estimate D2E/DX2                !
 ! R22   R(9,10)                 1.5297         estimate D2E/DX2                !
 ! R23   R(9,28)                 1.0941         estimate D2E/DX2                !
 ! R24   R(9,29)                 1.0946         estimate D2E/DX2                !
 ! R25   R(10,13)                1.5278         estimate D2E/DX2                !
 ! R26   R(10,14)                1.4245         estimate D2E/DX2                !
 ! R27   R(12,30)                1.0953         estimate D2E/DX2                !
 ! R28   R(12,31)                1.0941         estimate D2E/DX2                !
 ! R29   R(12,32)                1.0957         estimate D2E/DX2                !
 ! R30   R(13,33)                1.0958         estimate D2E/DX2                !
 ! R31   R(13,34)                1.0962         estimate D2E/DX2                !
 ! R32   R(13,35)                1.0953         estimate D2E/DX2                !
 ! R33   R(14,36)                0.973          estimate D2E/DX2                !
 ! R34   R(15,16)                1.4441         estimate D2E/DX2                !
 ! R35   R(15,17)                1.535          estimate D2E/DX2                !
 ! R36   R(15,18)                1.5508         estimate D2E/DX2                !
 ! R37   R(16,37)                0.9744         estimate D2E/DX2                !
 ! R38   R(17,38)                1.0942         estimate D2E/DX2                !
 ! R39   R(17,39)                1.0942         estimate D2E/DX2                !
 ! R40   R(17,40)                1.0962         estimate D2E/DX2                !
 ! R41   R(18,19)                1.4295         estimate D2E/DX2                !
 ! R42   R(18,41)                1.0951         estimate D2E/DX2                !
 ! R43   R(18,42)                1.0929         estimate D2E/DX2                !
 ! R44   R(19,43)                0.9782         estimate D2E/DX2                !
 ! A1    A(2,1,7)              132.134          estimate D2E/DX2                !
 ! A2    A(2,1,8)              105.8633         estimate D2E/DX2                !
 ! A3    A(7,1,8)              121.8804         estimate D2E/DX2                !
 ! A4    A(1,2,3)              126.4067         estimate D2E/DX2                !
 ! A5    A(1,2,10)             114.0096         estimate D2E/DX2                !
 ! A6    A(3,2,10)             119.5481         estimate D2E/DX2                !
 ! A7    A(2,3,4)              114.0678         estimate D2E/DX2                !
 ! A8    A(2,3,20)             109.2528         estimate D2E/DX2                !
 ! A9    A(2,3,21)             107.6063         estimate D2E/DX2                !
 ! A10   A(4,3,20)             110.848          estimate D2E/DX2                !
 ! A11   A(4,3,21)             108.9119         estimate D2E/DX2                !
 ! A12   A(20,3,21)            105.7724         estimate D2E/DX2                !
 ! A13   A(3,4,5)              112.9405         estimate D2E/DX2                !
 ! A14   A(3,4,15)             112.7508         estimate D2E/DX2                !
 ! A15   A(3,4,22)             107.6588         estimate D2E/DX2                !
 ! A16   A(5,4,15)             111.6945         estimate D2E/DX2                !
 ! A17   A(5,4,22)             105.7469         estimate D2E/DX2                !
 ! A18   A(15,4,22)            105.417          estimate D2E/DX2                !
 ! A19   A(4,5,6)              117.4469         estimate D2E/DX2                !
 ! A20   A(4,5,23)             110.1015         estimate D2E/DX2                !
 ! A21   A(4,5,24)             108.3531         estimate D2E/DX2                !
 ! A22   A(6,5,23)             106.644          estimate D2E/DX2                !
 ! A23   A(6,5,24)             108.231          estimate D2E/DX2                !
 ! A24   A(23,5,24)            105.4066         estimate D2E/DX2                !
 ! A25   A(5,6,7)              117.0938         estimate D2E/DX2                !
 ! A26   A(5,6,25)             108.8138         estimate D2E/DX2                !
 ! A27   A(5,6,26)             107.5677         estimate D2E/DX2                !
 ! A28   A(7,6,25)             109.1304         estimate D2E/DX2                !
 ! A29   A(7,6,26)             108.4794         estimate D2E/DX2                !
 ! A30   A(25,6,26)            105.0906         estimate D2E/DX2                !
 ! A31   A(1,7,6)              112.743          estimate D2E/DX2                !
 ! A32   A(1,7,12)             111.9558         estimate D2E/DX2                !
 ! A33   A(1,7,27)             106.9071         estimate D2E/DX2                !
 ! A34   A(6,7,12)             112.4262         estimate D2E/DX2                !
 ! A35   A(6,7,27)             105.3691         estimate D2E/DX2                !
 ! A36   A(12,7,27)            106.8753         estimate D2E/DX2                !
 ! A37   A(1,8,9)              112.3906         estimate D2E/DX2                !
 ! A38   A(1,8,11)             123.3964         estimate D2E/DX2                !
 ! A39   A(9,8,11)             124.2086         estimate D2E/DX2                !
 ! A40   A(8,9,10)             102.4738         estimate D2E/DX2                !
 ! A41   A(8,9,28)             109.5974         estimate D2E/DX2                !
 ! A42   A(8,9,29)             108.4494         estimate D2E/DX2                !
 ! A43   A(10,9,28)            112.839          estimate D2E/DX2                !
 ! A44   A(10,9,29)            112.7009         estimate D2E/DX2                !
 ! A45   A(28,9,29)            110.3954         estimate D2E/DX2                !
 ! A46   A(2,10,9)             105.2504         estimate D2E/DX2                !
 ! A47   A(2,10,13)            113.017          estimate D2E/DX2                !
 ! A48   A(2,10,14)            107.2775         estimate D2E/DX2                !
 ! A49   A(9,10,13)            111.8731         estimate D2E/DX2                !
 ! A50   A(9,10,14)            109.9192         estimate D2E/DX2                !
 ! A51   A(13,10,14)           109.3368         estimate D2E/DX2                !
 ! A52   A(7,12,30)            110.6062         estimate D2E/DX2                !
 ! A53   A(7,12,31)            112.3982         estimate D2E/DX2                !
 ! A54   A(7,12,32)            110.9733         estimate D2E/DX2                !
 ! A55   A(30,12,31)           107.9232         estimate D2E/DX2                !
 ! A56   A(30,12,32)           107.3999         estimate D2E/DX2                !
 ! A57   A(31,12,32)           107.3315         estimate D2E/DX2                !
 ! A58   A(10,13,33)           111.3379         estimate D2E/DX2                !
 ! A59   A(10,13,34)           110.5547         estimate D2E/DX2                !
 ! A60   A(10,13,35)           111.8353         estimate D2E/DX2                !
 ! A61   A(33,13,34)           106.1881         estimate D2E/DX2                !
 ! A62   A(33,13,35)           108.3833         estimate D2E/DX2                !
 ! A63   A(34,13,35)           108.3265         estimate D2E/DX2                !
 ! A64   A(10,14,36)           107.9641         estimate D2E/DX2                !
 ! A65   A(4,15,16)            109.2603         estimate D2E/DX2                !
 ! A66   A(4,15,17)            113.3439         estimate D2E/DX2                !
 ! A67   A(4,15,18)            111.5516         estimate D2E/DX2                !
 ! A68   A(16,15,17)           106.3455         estimate D2E/DX2                !
 ! A69   A(16,15,18)           105.8885         estimate D2E/DX2                !
 ! A70   A(17,15,18)           110.0449         estimate D2E/DX2                !
 ! A71   A(15,16,37)           107.6982         estimate D2E/DX2                !
 ! A72   A(15,17,38)           111.938          estimate D2E/DX2                !
 ! A73   A(15,17,39)           111.6605         estimate D2E/DX2                !
 ! A74   A(15,17,40)           111.0824         estimate D2E/DX2                !
 ! A75   A(38,17,39)           108.415          estimate D2E/DX2                !
 ! A76   A(38,17,40)           107.9606         estimate D2E/DX2                !
 ! A77   A(39,17,40)           105.5006         estimate D2E/DX2                !
 ! A78   A(15,18,19)           110.3531         estimate D2E/DX2                !
 ! A79   A(15,18,41)           110.5531         estimate D2E/DX2                !
 ! A80   A(15,18,42)           112.6835         estimate D2E/DX2                !
 ! A81   A(19,18,41)           106.5967         estimate D2E/DX2                !
 ! A82   A(19,18,42)           107.839          estimate D2E/DX2                !
 ! A83   A(41,18,42)           108.5888         estimate D2E/DX2                !
 ! A84   A(18,19,43)           105.6726         estimate D2E/DX2                !
 ! D1    D(7,1,2,3)              5.8532         estimate D2E/DX2                !
 ! D2    D(7,1,2,10)          -176.3439         estimate D2E/DX2                !
 ! D3    D(8,1,2,3)           -178.2294         estimate D2E/DX2                !
 ! D4    D(8,1,2,10)            -0.4265         estimate D2E/DX2                !
 ! D5    D(2,1,7,6)             20.1151         estimate D2E/DX2                !
 ! D6    D(2,1,7,12)          -107.8361         estimate D2E/DX2                !
 ! D7    D(2,1,7,27)           135.4418         estimate D2E/DX2                !
 ! D8    D(8,1,7,6)           -155.2591         estimate D2E/DX2                !
 ! D9    D(8,1,7,12)            76.7897         estimate D2E/DX2                !
 ! D10   D(8,1,7,27)           -39.9325         estimate D2E/DX2                !
 ! D11   D(2,1,8,9)              1.0149         estimate D2E/DX2                !
 ! D12   D(2,1,8,11)          -178.2504         estimate D2E/DX2                !
 ! D13   D(7,1,8,9)            177.4502         estimate D2E/DX2                !
 ! D14   D(7,1,8,11)            -1.815          estimate D2E/DX2                !
 ! D15   D(1,2,3,4)             36.5085         estimate D2E/DX2                !
 ! D16   D(1,2,3,20)           -88.1628         estimate D2E/DX2                !
 ! D17   D(1,2,3,21)           157.4496         estimate D2E/DX2                !
 ! D18   D(10,2,3,4)          -141.1844         estimate D2E/DX2                !
 ! D19   D(10,2,3,20)           94.1444         estimate D2E/DX2                !
 ! D20   D(10,2,3,21)          -20.2432         estimate D2E/DX2                !
 ! D21   D(1,2,10,9)            -0.2734         estimate D2E/DX2                !
 ! D22   D(1,2,10,13)          122.0959         estimate D2E/DX2                !
 ! D23   D(1,2,10,14)         -117.3137         estimate D2E/DX2                !
 ! D24   D(3,2,10,9)           177.694          estimate D2E/DX2                !
 ! D25   D(3,2,10,13)          -59.9366         estimate D2E/DX2                !
 ! D26   D(3,2,10,14)           60.6537         estimate D2E/DX2                !
 ! D27   D(2,3,4,5)            -77.6118         estimate D2E/DX2                !
 ! D28   D(2,3,4,15)           154.5988         estimate D2E/DX2                !
 ! D29   D(2,3,4,22)            38.7482         estimate D2E/DX2                !
 ! D30   D(20,3,4,5)            46.2041         estimate D2E/DX2                !
 ! D31   D(20,3,4,15)          -81.5853         estimate D2E/DX2                !
 ! D32   D(20,3,4,22)          162.5641         estimate D2E/DX2                !
 ! D33   D(21,3,4,5)           162.1761         estimate D2E/DX2                !
 ! D34   D(21,3,4,15)           34.3867         estimate D2E/DX2                !
 ! D35   D(21,3,4,22)          -81.4639         estimate D2E/DX2                !
 ! D36   D(3,4,5,6)             36.518          estimate D2E/DX2                !
 ! D37   D(3,4,5,23)           -85.7428         estimate D2E/DX2                !
 ! D38   D(3,4,5,24)           159.4559         estimate D2E/DX2                !
 ! D39   D(15,4,5,6)           164.8585         estimate D2E/DX2                !
 ! D40   D(15,4,5,23)           42.5977         estimate D2E/DX2                !
 ! D41   D(15,4,5,24)          -72.2036         estimate D2E/DX2                !
 ! D42   D(22,4,5,6)           -80.9717         estimate D2E/DX2                !
 ! D43   D(22,4,5,23)          156.7675         estimate D2E/DX2                !
 ! D44   D(22,4,5,24)           41.9662         estimate D2E/DX2                !
 ! D45   D(3,4,15,16)          173.7684         estimate D2E/DX2                !
 ! D46   D(3,4,15,17)           55.3769         estimate D2E/DX2                !
 ! D47   D(3,4,15,18)          -69.5009         estimate D2E/DX2                !
 ! D48   D(5,4,15,16)           45.327          estimate D2E/DX2                !
 ! D49   D(5,4,15,17)          -73.0645         estimate D2E/DX2                !
 ! D50   D(5,4,15,18)          162.0578         estimate D2E/DX2                !
 ! D51   D(22,4,15,16)         -69.0469         estimate D2E/DX2                !
 ! D52   D(22,4,15,17)         172.5617         estimate D2E/DX2                !
 ! D53   D(22,4,15,18)          47.6839         estimate D2E/DX2                !
 ! D54   D(4,5,6,7)             46.7071         estimate D2E/DX2                !
 ! D55   D(4,5,6,25)           -77.5696         estimate D2E/DX2                !
 ! D56   D(4,5,6,26)           169.0795         estimate D2E/DX2                !
 ! D57   D(23,5,6,7)           170.7271         estimate D2E/DX2                !
 ! D58   D(23,5,6,25)           46.4504         estimate D2E/DX2                !
 ! D59   D(23,5,6,26)          -66.9005         estimate D2E/DX2                !
 ! D60   D(24,5,6,7)           -76.293          estimate D2E/DX2                !
 ! D61   D(24,5,6,25)          159.4303         estimate D2E/DX2                !
 ! D62   D(24,5,6,26)           46.0794         estimate D2E/DX2                !
 ! D63   D(5,6,7,1)            -71.1224         estimate D2E/DX2                !
 ! D64   D(5,6,7,12)            56.5817         estimate D2E/DX2                !
 ! D65   D(5,6,7,27)           172.6298         estimate D2E/DX2                !
 ! D66   D(25,6,7,1)            52.9942         estimate D2E/DX2                !
 ! D67   D(25,6,7,12)         -179.3018         estimate D2E/DX2                !
 ! D68   D(25,6,7,27)          -63.2536         estimate D2E/DX2                !
 ! D69   D(26,6,7,1)           166.9775         estimate D2E/DX2                !
 ! D70   D(26,6,7,12)          -65.3185         estimate D2E/DX2                !
 ! D71   D(26,6,7,27)           50.7297         estimate D2E/DX2                !
 ! D72   D(1,7,12,30)         -179.9024         estimate D2E/DX2                !
 ! D73   D(1,7,12,31)           59.3961         estimate D2E/DX2                !
 ! D74   D(1,7,12,32)          -60.8061         estimate D2E/DX2                !
 ! D75   D(6,7,12,30)           51.978          estimate D2E/DX2                !
 ! D76   D(6,7,12,31)          -68.7236         estimate D2E/DX2                !
 ! D77   D(6,7,12,32)          171.0743         estimate D2E/DX2                !
 ! D78   D(27,7,12,30)         -63.1611         estimate D2E/DX2                !
 ! D79   D(27,7,12,31)         176.1374         estimate D2E/DX2                !
 ! D80   D(27,7,12,32)          55.9352         estimate D2E/DX2                !
 ! D81   D(1,8,9,10)            -1.1408         estimate D2E/DX2                !
 ! D82   D(1,8,9,28)           118.9075         estimate D2E/DX2                !
 ! D83   D(1,8,9,29)          -120.5121         estimate D2E/DX2                !
 ! D84   D(11,8,9,10)          178.1174         estimate D2E/DX2                !
 ! D85   D(11,8,9,28)          -61.8343         estimate D2E/DX2                !
 ! D86   D(11,8,9,29)           58.7461         estimate D2E/DX2                !
 ! D87   D(8,9,10,2)             0.8208         estimate D2E/DX2                !
 ! D88   D(8,9,10,13)         -122.2835         estimate D2E/DX2                !
 ! D89   D(8,9,10,14)          116.0492         estimate D2E/DX2                !
 ! D90   D(28,9,10,2)         -116.9482         estimate D2E/DX2                !
 ! D91   D(28,9,10,13)         119.9474         estimate D2E/DX2                !
 ! D92   D(28,9,10,14)          -1.7199         estimate D2E/DX2                !
 ! D93   D(29,9,10,2)          117.1723         estimate D2E/DX2                !
 ! D94   D(29,9,10,13)          -5.932          estimate D2E/DX2                !
 ! D95   D(29,9,10,14)        -127.5993         estimate D2E/DX2                !
 ! D96   D(2,10,13,33)          64.6513         estimate D2E/DX2                !
 ! D97   D(2,10,13,34)        -177.5645         estimate D2E/DX2                !
 ! D98   D(2,10,13,35)         -56.7667         estimate D2E/DX2                !
 ! D99   D(9,10,13,33)        -176.7608         estimate D2E/DX2                !
 ! D100  D(9,10,13,34)         -58.9766         estimate D2E/DX2                !
 ! D101  D(9,10,13,35)          61.8212         estimate D2E/DX2                !
 ! D102  D(14,10,13,33)        -54.7589         estimate D2E/DX2                !
 ! D103  D(14,10,13,34)         63.0253         estimate D2E/DX2                !
 ! D104  D(14,10,13,35)       -176.1769         estimate D2E/DX2                !
 ! D105  D(2,10,14,36)         179.2603         estimate D2E/DX2                !
 ! D106  D(9,10,14,36)          65.3249         estimate D2E/DX2                !
 ! D107  D(13,10,14,36)        -57.8442         estimate D2E/DX2                !
 ! D108  D(4,15,16,37)          52.6104         estimate D2E/DX2                !
 ! D109  D(17,15,16,37)        175.2872         estimate D2E/DX2                !
 ! D110  D(18,15,16,37)        -67.6568         estimate D2E/DX2                !
 ! D111  D(4,15,17,38)         -64.6977         estimate D2E/DX2                !
 ! D112  D(4,15,17,39)          57.0644         estimate D2E/DX2                !
 ! D113  D(4,15,17,40)         174.5347         estimate D2E/DX2                !
 ! D114  D(16,15,17,38)        175.2378         estimate D2E/DX2                !
 ! D115  D(16,15,17,39)        -63.0002         estimate D2E/DX2                !
 ! D116  D(16,15,17,40)         54.4702         estimate D2E/DX2                !
 ! D117  D(18,15,17,38)         60.9889         estimate D2E/DX2                !
 ! D118  D(18,15,17,39)       -177.249          estimate D2E/DX2                !
 ! D119  D(18,15,17,40)        -59.7787         estimate D2E/DX2                !
 ! D120  D(4,15,18,19)        -170.9836         estimate D2E/DX2                !
 ! D121  D(4,15,18,41)         -53.3087         estimate D2E/DX2                !
 ! D122  D(4,15,18,42)          68.4066         estimate D2E/DX2                !
 ! D123  D(16,15,18,19)        -52.2223         estimate D2E/DX2                !
 ! D124  D(16,15,18,41)         65.4526         estimate D2E/DX2                !
 ! D125  D(16,15,18,42)       -172.8321         estimate D2E/DX2                !
 ! D126  D(17,15,18,19)         62.3177         estimate D2E/DX2                !
 ! D127  D(17,15,18,41)        179.9927         estimate D2E/DX2                !
 ! D128  D(17,15,18,42)        -58.292          estimate D2E/DX2                !
 ! D129  D(15,18,19,43)         33.1471         estimate D2E/DX2                !
 ! D130  D(41,18,19,43)        -86.9388         estimate D2E/DX2                !
 ! D131  D(42,18,19,43)        156.6155         estimate D2E/DX2                !
 --------------------------------------------------------------------------------
 Trust Radius=3.00D-01 FncErr=1.00D-07 GrdErr=1.00D-06
 Number of steps in this run=    258 maximum allowed number of steps=    258.
 GradGradGradGradGradGradGradGradGradGradGradGradGradGradGradGradGradGrad

                          Input orientation:                          
 ---------------------------------------------------------------------
 Center     Atomic      Atomic             Coordinates (Angstroms)
 Number     Number       Type             X           Y           Z
 ---------------------------------------------------------------------
      1          6           0        1.780200    0.639900    0.050000
      2          6           0        1.091500   -0.472500    0.347300
      3          6           0       -0.346900   -0.542100    0.790800
      4          6           0       -1.266200    0.494100    0.110300
      5          6           0       -1.116800    1.916900    0.705300
      6          6           0        0.284500    2.356900    1.139700
      7          6           0        1.437300    2.090700    0.158700
      8          6           0        3.121100    0.184700   -0.368500
      9          6           0        3.249800   -1.306400   -0.346000
     10          6           0        1.873700   -1.749300    0.154200
     11          8           0        4.023300    0.947900   -0.682600
     12          6           0        1.195500    2.725700   -1.212300
     13          6           0        1.973600   -2.587100    1.427900
     14          8           0        1.209900   -2.503500   -0.855600
     15          6           0       -2.764300    0.038900    0.067200
     16          8           0       -3.575200    1.117300   -0.447400
     17          6           0       -3.334400   -0.308700    1.449400
     18          6           0       -2.970700   -1.149800   -0.907200
     19          8           0       -4.365000   -1.408900   -1.087100
     20          1           0       -0.393700   -0.448000    1.882700
     21          1           0       -0.715300   -1.546900    0.562800
     22          1           0       -0.955300    0.576200   -0.941100
     23          1           0       -1.766400    2.029200    1.580500
     24          1           0       -1.491300    2.640500   -0.030700
     25          1           0        0.518900    1.889700    2.106000
     26          1           0        0.244500    3.435200    1.345600
     27          1           0        2.312300    2.594300    0.593800
     28          1           0        3.473000   -1.670700   -1.353200
     29          1           0        4.056300   -1.574100    0.343900
     30          1           0        0.948000    3.787500   -1.107100
     31          1           0        0.379500    2.242200   -1.757600
     32          1           0        2.091700    2.658700   -1.839100
     33          1           0        0.988900   -2.947300    1.746500
     34          1           0        2.584300   -3.480700    1.253900
     35          1           0        2.418300   -2.021500    2.253700
     36          1           0        1.713000   -3.324300   -0.996600
     37          1           0       -3.184100    1.404900   -1.292200
     38          1           0       -2.836100   -1.177300    1.890500
     39          1           0       -3.246100    0.530900    2.145500
     40          1           0       -4.406700   -0.528300    1.389800
     41          1           0       -2.566800   -0.910500   -1.896600
     42          1           0       -2.501900   -2.071300   -0.553100
     43          1           0       -4.805700   -0.537700   -1.026100
 ---------------------------------------------------------------------
                    Distance matrix (angstroms):
                    1          2          3          4          5
     1  C    0.000000
     2  C    1.341689   0.000000
     3  C    2.543710   1.506828   0.000000
     4  C    3.050483   2.559147   1.543342   0.000000
     5  C    3.233072   3.273222   2.578127   1.549421   0.000000
     6  C    2.524412   3.047073   2.987407   2.633317   1.531648
     7  C    1.494730   2.593288   3.242616   3.140125   2.617710
     8  C    1.476605   2.250235   3.728168   4.424181   4.702484
     9  C    2.470754   2.415432   3.848730   4.883059   5.528299
    10  C    2.393298   1.509749   2.606464   3.859241   4.763174
    11  O    2.379719   3.416677   4.846613   5.367815   5.411641
    12  C    2.507157   3.559726   4.131576   3.576210   3.110961
    13  C    3.514191   2.533245   3.157949   4.661134   5.509876
    14  O    3.320590   2.363461   2.996890   4.006200   5.233534
    15  C    4.584100   3.899638   2.589398   1.566323   2.578432
    16  O    5.399595   4.993706   3.835188   2.455787   2.830514
    17  C    5.386770   4.563994   3.068124   2.591356   3.228735
    18  C    5.166266   4.305110   3.183839   2.577408   3.929599
    19  O    6.576782   5.719068   4.519179   3.828542   4.982414
    20  H    3.044365   2.136322   1.096946   2.188655   2.738959
    21  H    3.357466   2.113126   1.094224   2.161927   3.489902
    22  H    2.910206   2.636121   2.149470   1.099473   2.129364
    23  H    4.104992   3.993354   3.041413   2.183625   1.095704
    24  H    3.835574   4.062574   3.480439   2.162772   1.097972
    25  H    2.716618   3.000148   2.897070   3.019454   2.153652
    26  H    3.442478   4.121181   4.059122   3.529625   2.137371
    27  H    2.097267   3.310042   4.116693   4.177353   3.497146
    28  H    3.189579   3.162108   4.523506   5.411858   6.178556
    29  H    3.188856   3.162843   4.544548   5.714983   6.251292
    30  H    3.455260   4.503718   4.901451   4.151051   3.323753
    31  H    2.792265   3.508154   3.843739   3.041913   2.900105
    32  H    2.782316   3.947804   4.807106   4.445351   4.161576
    33  H    4.046266   2.844806   2.912509   4.427851   5.401714
    34  H    4.367527   3.478454   4.176334   5.650947   6.567586
    35  H    3.513761   2.791802   3.460496   4.949540   5.514115
    36  H    4.100582   3.213268   3.895975   4.968001   6.194708
    37  H    5.199135   4.949075   4.022363   2.544583   2.919911
    38  H    5.291491   4.278347   2.794447   2.902977   3.732930
    39  H    5.446714   4.801574   3.375189   2.839612   2.920461
    40  H    6.437196   5.596438   4.103775   3.541915   4.155837
    41  H    5.008932   4.313941   3.505110   2.773465   4.106894
    42  H    5.103990   4.034774   2.964548   2.923753   4.405430
    43  H    6.776342   6.055365   4.814773   3.857989   4.757183
                    6          7          8          9         10
     6  C    0.000000
     7  C    1.536936   0.000000
     8  C    3.878069   2.597298   0.000000
     9  C    4.941667   3.883319   1.496813   0.000000
    10  C    4.511945   3.864721   2.359995   1.529710   0.000000
    11  O    4.391433   2.949775   1.222742   2.406963   3.549071
    12  C    2.549086   1.530142   3.297971   4.607435   4.727886
    13  C    5.232519   4.876505   3.496668   2.532903   1.527809
    14  O    5.334892   4.710328   3.334122   2.419490   1.424480
    15  C    3.977256   4.676719   5.903306   6.176566   4.971546
    16  O    4.353479   5.141986   6.761391   7.243289   6.186261
    17  C    4.505305   5.494738   6.724707   6.897141   5.556724
    18  C    5.204140   5.573818   6.259482   6.247727   4.995416
    19  O    6.384179   6.889550   7.687499   7.651465   6.370092
    20  H    2.979844   3.573477   4.221615   4.356495   3.134038
    21  H    4.070881   4.246071   4.310884   4.075018   2.628848
    22  H    3.006281   3.037730   4.134995   4.645556   3.822417
    23  H    2.123178   3.505566   5.575701   6.324547   5.437069
    24  H    2.145631   2.985775   5.236344   6.177011   5.534235
    25  H    1.098615   2.162368   3.975125   4.866742   4.345955
    26  H    1.098511   2.153876   4.666767   5.863114   5.563521
    27  H    2.113371   1.099341   2.717784   4.120387   4.387765
    28  H    5.709873   4.536303   2.129783   1.094068   2.199135
    29  H    5.505682   4.508239   2.115535   1.094563   2.197823
    30  H    2.744988   2.172739   4.271775   5.641398   5.753603
    31  H    2.901125   2.194105   3.698550   4.777426   4.671155
    32  H    3.497185   2.177629   3.056633   4.392330   4.842647
    33  H    5.385065   5.301284   4.339231   3.490384   2.180251
    34  H    6.275324   5.792717   4.044193   2.780315   2.170723
    35  H    4.996447   4.718217   3.498168   2.821560   2.185997
    36  H    6.235417   5.543731   3.832797   2.618579   1.957240
    37  H    4.341846   4.892113   6.488271   7.045673   6.133709
    38  H    4.774140   5.651628   6.515087   6.485120   5.052142
    39  H    4.100128   5.321145   6.854290   7.195829   5.947852
    40  H    5.513101   6.521281   7.763231   7.889261   6.516208
    41  H    5.293858   5.409647   5.990556   6.032738   4.962601
    42  H    5.498959   5.774617   6.061497   5.806033   4.444078
    43  H    6.243359   6.876575   7.986768   8.120623   6.890244
                   11         12         13         14         15
    11  O    0.000000
    12  C    3.381953   0.000000
    13  C    4.599098   5.983472   0.000000
    14  O    4.456154   5.241371   2.409274   0.000000
    15  C    6.889121   4.953386   5.585255   4.807247   0.000000
    16  O    7.604026   5.092308   6.930261   6.014483   1.444063
    17  C    7.762745   6.067308   5.776368   5.548048   1.535030
    18  C    7.305260   5.698229   5.653727   4.394608   1.550827
    19  O    8.722483   6.930350   6.920349   5.686058   2.447606
    20  H    5.295204   4.709241   3.222841   3.780860   3.025369
    21  H    5.498125   5.005721   3.010083   2.575527   2.637950
    22  H    4.999144   3.052841   4.919053   3.765628   2.139589
    23  H    6.309632   4.130096   5.943157   5.944604   2.692058
    24  H    5.805229   2.936381   6.439010   5.868362   2.898006
    25  H    4.576472   3.488237   4.755808   5.343104   4.285040
    26  H    4.957780   2.819689   6.266152   6.406671   4.714026
    27  H    2.695802   2.127559   5.259025   5.413281   5.707823
    28  H    2.758550   4.953301   3.289758   2.462272   6.621494
    29  H    2.723100   5.393905   2.557120   3.225613   7.014194
    30  H    4.207255   1.095328   6.936397   6.301470   5.404827
    31  H    4.013492   1.094066   6.000892   4.901514   4.250636
    32  H    2.827615   1.095692   6.181072   5.328523   5.837642
    33  H    5.502790   6.401571   1.095849   2.648910   5.081727
    34  H    5.043139   6.821313   1.096244   2.700719   6.511786
    35  H    4.473837   6.003691   1.095266   3.370505   5.990440
    36  H    4.867009   6.075922   2.547465   0.972987   5.699912
    37  H    7.247557   4.575128   7.066603   5.896901   1.972348
    38  H    7.628151   6.412065   5.033364   5.066556   2.192880
    39  H    7.811288   5.984963   6.122266   6.170099   2.189412
    40  H    8.805618   6.981696   6.704352   6.363131   2.183681
    41  H    6.953910   5.276847   5.871841   4.229042   2.190177
    42  H    7.191006   6.092333   4.921434   3.749102   2.215078
    43  H    8.959701   6.833656   7.495403   6.330946   2.386438
                   16         17         18         19         20
    16  O    0.000000
    17  C    2.385228   0.000000
    18  C    2.390937   2.528496   0.000000
    19  O    2.722992   2.950662   1.429535   0.000000
    20  H    4.242814   2.975713   3.862252   5.051165   0.000000
    21  H    4.037015   3.029667   2.721290   4.007683   1.747325
    22  H    2.720369   3.486783   2.653688   3.948163   3.055851
    23  H    2.866304   2.818082   4.212485   5.068466   2.848184
    24  H    2.614654   3.779616   4.162121   5.076591   3.795347
    25  H    4.886523   4.484641   5.522250   6.702919   2.519433
    26  H    4.814314   5.180356   6.036128   7.115534   3.971778
    27  H    6.158594   6.406612   6.646907   7.964758   4.270748
    28  H    7.633514   7.486675   6.480087   7.846884   5.188199
    29  H    8.130780   7.579302   7.150106   8.543614   4.841333
    30  H    5.293818   6.453952   6.306592   7.431752   5.355233
    31  H    4.315284   5.530370   4.842797   6.024150   4.592036
    32  H    6.035437   7.004445   6.403203   7.668106   5.447990
    33  H    6.493472   5.073598   5.094268   6.249817   2.859481
    34  H    7.872450   6.717947   6.400115   7.620066   4.296643
    35  H    7.284919   6.055918   6.308127   7.586131   3.243592
    36  H    6.927806   6.368124   5.164638   6.373306   4.582756
    37  H    0.974351   3.236570   2.592346   3.058441   4.615145
    38  H    3.358159   1.094229   2.801071   3.355186   2.548972
    39  H    2.678675   1.094203   3.495651   3.932488   3.027126
    40  H    2.602825   1.096177   2.779311   2.629112   4.043954
    41  H    2.688684   3.485267   1.095131   2.034015   4.383991
    42  H    3.366053   2.794606   1.092851   2.048187   3.607316
    43  H    2.141973   2.888817   1.938048   0.978226   5.285348
                   21         22         23         24         25
    21  H    0.000000
    22  H    2.612828   0.000000
    23  H    3.863808   3.021185   0.000000
    24  H    4.299853   2.318935   1.745088   0.000000
    25  H    3.964207   3.630891   2.349086   3.028216   0.000000
    26  H    5.133743   3.852583   2.464900   2.353455   1.744154
    27  H    5.129996   4.135923   4.234231   3.854803   2.449386
    28  H    4.607411   4.982793   7.053167   6.706693   5.776610
    29  H    4.776696   5.602781   6.958217   6.977037   5.255103
    30  H    5.831891   3.736650   4.205090   2.902487   3.756299
    31  H    4.576038   2.285589   3.974062   2.576959   3.882151
    32  H    5.597807   3.798344   5.193734   4.013543   4.316118
    33  H    2.503311   4.839231   5.690763   6.366580   4.873060
    34  H    3.886459   5.814227   7.028105   7.465240   5.816627
    35  H    3.592191   5.323154   5.862856   6.499054   4.350520
    36  H    3.389324   4.726183   6.885320   6.839542   6.183672
    37  H    4.271899   2.403656   3.263745   2.446152   5.049258
    38  H    2.529266   3.824935   3.394407   4.480524   4.550709
    39  H    3.636914   3.844075   2.180284   3.502225   4.002889
    40  H    3.917641   4.308733   3.680809   4.534167   5.533643
    41  H    3.143518   2.391692   4.623062   4.153057   5.777843
    42  H    2.170753   3.090594   4.680524   4.847192   5.646731
    43  H    4.502717   4.009187   4.756121   4.698619   6.637295
                   26         27         28         29         30
    26  H    0.000000
    27  H    2.355443   0.000000
    28  H    6.616415   4.829934   0.000000
    29  H    6.373877   4.525433   1.797142   0.000000
    30  H    2.575804   2.485579   6.018981   6.365036   0.000000
    31  H    3.327360   3.064110   5.004405   5.700816   1.770394
    32  H    3.762634   2.443730   4.570316   5.151867   1.765804
    33  H    6.438257   5.812868   4.172361   3.641690   7.314522
    34  H    7.301558   6.116808   3.295885   2.574880   7.815275
    35  H    5.943537   4.906334   3.774279   2.555493   6.870316
    36  H    7.302961   6.157788   2.441138   3.217327   7.153680
    37  H    4.778640   5.931449   7.333486   7.998416   4.773395
    38  H    5.573344   6.512482   7.111243   7.074928   6.924901
    39  H    4.610758   6.128720   7.888869   7.810367   6.226984
    40  H    6.111051   7.451792   8.421330   8.591273   7.316656
    41  H    6.107403   6.503179   6.111659   7.023223   5.920163
    42  H    6.439667   6.801450   6.041529   6.637907   6.821603
    43  H    6.849337   7.943515   8.362270   9.026963   7.198540
                   31         32         33         34         35
    31  H    0.000000
    32  H    1.764013   0.000000
    33  H    6.291343   6.745364   0.000000
    34  H    6.832412   6.892136   1.752847   0.000000
    35  H    6.198901   6.225910   1.776947   1.776632   0.000000
    36  H    5.774363   6.053884   2.862001   2.418341   3.572000
    37  H    3.690110   5.450246   6.751983   7.976600   7.463277
    38  H    5.944888   7.273790   4.217139   5.923820   5.334164
    39  H    5.595330   6.992616   5.494752   7.133123   6.213846
    40  H    6.363137   7.925400   5.923791   7.590073   7.039644
    41  H    4.317351   5.868911   5.483041   6.562424   6.581074
    42  H    5.325370   6.717727   4.270974   5.578628   5.664713
    43  H    5.928679   7.645395   6.860822   8.274766   8.071241
                   36         37         38         39         40
    36  H    0.000000
    37  H    6.814272   0.000000
    38  H    5.799937   4.113203   0.000000
    39  H    7.023392   3.547605   1.775126   0.000000
    40  H    7.138855   3.524931   1.771634   1.743554   0.000000
    41  H    4.995310   2.471323   3.806026   4.344842   3.785728
    42  H    4.419512   3.618789   2.623377   3.822005   3.127934
    43  H    7.089391   2.544423   3.577005   3.692331   2.448645
                   41         42         43
    41  H    0.000000
    42  H    1.776699   0.000000
    43  H    2.430931   2.807695   0.000000
 Stoichiometry    C15H24O4
 Framework group  C1[X(C15H24O4)]
 Deg. of freedom   123
 Full point group                 C1      NOp   1
 Largest Abelian subgroup         C1      NOp   1
 Largest concise Abelian subgroup C1      NOp   1
                         Standard orientation:                         
 ---------------------------------------------------------------------
 Center     Atomic      Atomic             Coordinates (Angstroms)
 Number     Number       Type             X           Y           Z
 ---------------------------------------------------------------------
      1          6           0        1.796037    0.657322    0.045324
      2          6           0        1.121298   -0.469665    0.318741
      3          6           0       -0.316934   -0.566813    0.757581
      4          6           0       -1.248319    0.470825    0.095966
      5          6           0       -1.118611    1.883211    0.719700
      6          6           0        0.275995    2.332547    1.165926
      7          6           0        1.434069    2.101076    0.182332
      8          6           0        3.143560    0.228053   -0.379258
      9          6           0        3.291615   -1.261403   -0.386374
     10          6           0        1.920427   -1.732074    0.101808
     11          8           0        4.036359    1.009047   -0.676002
     12          6           0        1.186692    2.760281   -1.176191
     13          6           0        2.028745   -2.593909    1.358672
     14          8           0        1.268467   -2.474399   -0.924372
     15          6           0       -2.740280   -0.002819    0.040442
     16          8           0       -3.564146    1.075082   -0.454222
     17          6           0       -3.308495   -0.385466    1.414134
     18          6           0       -2.929292   -1.174295   -0.958047
     19          8           0       -4.319748   -1.447801   -1.146182
     20          1           0       -0.367080   -0.495268    1.851043
     21          1           0       -0.671779   -1.571528    0.508670
     22          1           0       -0.936468    0.578043   -0.952888
     23          1           0       -1.771319    1.969480    1.595540
     24          1           0       -1.501065    2.616521   -0.002469
     25          1           0        0.514576    1.849123    2.123179
     26          1           0        0.221561    3.405887    1.393314
     27          1           0        2.301591    2.607151    0.629371
     28          1           0        3.521498   -1.602482   -1.400180
     29          1           0        4.100188   -1.532412    0.299799
     30          1           0        0.925187    3.816454   -1.050271
     31          1           0        0.378118    2.277279   -1.732875
     32          1           0        2.084907    2.717513   -1.802230
     33          1           0        1.048199   -2.973179    1.667813
     34          1           0        2.651363   -3.475836    1.168140
     35          1           0        2.464437   -2.039279    2.196626
     36          1           0        1.782482   -3.285605   -1.080689
     37          1           0       -3.175180    1.384635   -1.292221
     38          1           0       -2.799790   -1.256207    1.838829
     39          1           0       -3.232487    0.441065    2.127120
     40          1           0       -4.377728   -0.617720    1.347777
     41          1           0       -2.526617   -0.909960   -1.941557
     42          1           0       -2.449226   -2.096558   -0.621460
     43          1           0       -4.771870   -0.583793   -1.068700
 ---------------------------------------------------------------------
 Rotational constants (GHZ):      0.5579090      0.2607336      0.2074787
 Standard basis: 6-31G(d) (6D, 7F)
 There are   333 symmetry adapted cartesian basis functions of A   symmetry.
 There are   333 symmetry adapted basis functions of A   symmetry.
   333 basis functions,   628 primitive gaussians,   333 cartesian basis functions
    73 alpha electrons       73 beta electrons
       nuclear repulsion energy      1603.4629713972 Hartrees.
 NAtoms=   43 NActive=   43 NUniq=   43 SFac= 1.00D+00 NAtFMM=   60 NAOKFM=F Big=F
 Integral buffers will be    131072 words long.
 Raffenetti 2 integral format.
 Two-electron integral symmetry is turned on.
 Using the following non-standard input for PCM:
 --- end of non-standard input.
 ------------------------------------------------------------------------------
 Polarizable Continuum Model (PCM)
 =================================
 Model                : PCM (using non-symmetric T matrix).
 Atomic radii         : SMD-Coulomb.
 Polarization charges : Total charges.
 Charge compensation  : None.
 Solution method      : On-the-fly selection.
 Cavity type          : VdW (van der Waals Surface) (Alpha=1.000).
 Cavity algorithm     : GePol (No added spheres)
                        Default sphere list used, NSphG=   43.
                        Lebedev-Laikov grids with approx.  5.0 points / Ang**2.
                        Smoothing algorithm: Karplus/York (Gamma=1.0000).
                        Polarization charges: spherical gaussians, with
                                              point-specific exponents (IZeta= 3).
                        Self-potential: point-specific (ISelfS= 7).
                        Self-field    : sphere-specific E.n sum rule (ISelfD= 2).
 1st derivatives      : Analytical E(r).r(x)/FMM algorithm (CHGder, D1EAlg=3).
                        Cavity 1st derivative terms included.
 Solvent              : Methanol, Eps=  32.613000 Eps(inf)=   1.765709
 ------------------------------------------------------------------------------
 ------------------------------------------------------------------------------
 Atomic radii for non-electrostatic terms: SMD-CDS.
 ------------------------------------------------------------------------------
 Nuclear repulsion after PCM non-electrostatic terms =     1603.4643692636 Hartrees.
 One-electron integrals computed using PRISM.
 NBasis=   333 RedAO= T EigKep=  8.62D-04  NBF=   333
 NBsUse=   333 1.00D-06 EigRej= -1.00D+00 NBFU=   333
 ExpMin= 1.61D-01 ExpMax= 5.48D+03 ExpMxC= 8.25D+02 IAcc=1 IRadAn=         1 AccDes= 0.00D+00
 Harris functional with IExCor=  402 and IRadAn=       1 diagonalized for initial guess.
 HarFok:  IExCor=  402 AccDes= 0.00D+00 IRadAn=         1 IDoV= 1 UseB2=F ITyADJ=14
 ICtDFT=  3500011 ScaDFX=  1.000000  1.000000  1.000000  1.000000
 FoFCou: FMM=F IPFlag=           0 FMFlag=      100000 FMFlg1=           0
         NFxFlg=           0 DoJE=T BraDBF=F KetDBF=T FulRan=T
         wScrn=  0.000000 ICntrl=     500 IOpCl=  0 I1Cent=   200000004 NGrid=           0
         NMat0=    1 NMatS0=      1 NMatT0=    0 NMatD0=    1 NMtDS0=    0 NMtDT0=    0
 Petite list used in FoFCou.
 Keep R1 ints in memory in canonical form, NReq=1565304907.
 Requested convergence on RMS density matrix=1.00D-08 within 128 cycles.
 Requested convergence on MAX density matrix=1.00D-06.
 Requested convergence on             energy=1.00D-06.
 No special actions if energy rises.
 Inv3:  Mode=1 IEnd=    21595467.
 Iteration    1 A*A^-1 deviation from unit magnitude is 7.33D-15 for   2682.
 Iteration    1 A*A^-1 deviation from orthogonality  is 7.54D-15 for   2661   1696.
 Iteration    1 A^-1*A deviation from unit magnitude is 7.33D-15 for   2682.
 Iteration    1 A^-1*A deviation from orthogonality  is 3.65D-11 for   1871   1494.
 Error on total polarization charges =  0.05194
 SCF Done:  E(RB3LYP) =  -886.945164137     A.U. after   12 cycles
            NFock= 12  Conv=0.67D-08     -V/T= 2.0091
 SMD-CDS (non-electrostatic) energy       (kcal/mol) =       0.88
 (included in total energy above)

 **********************************************************************

            Population analysis using the SCF density.

 **********************************************************************

 Orbital symmetries:
       Occupied  (A) (A) (A) (A) (A) (A) (A) (A) (A) (A) (A) (A)
                 (A) (A) (A) (A) (A) (A) (A) (A) (A) (A) (A) (A)
                 (A) (A) (A) (A) (A) (A) (A) (A) (A) (A) (A) (A)
                 (A) (A) (A) (A) (A) (A) (A) (A) (A) (A) (A) (A)
                 (A) (A) (A) (A) (A) (A) (A) (A) (A) (A) (A) (A)
                 (A) (A) (A) (A) (A) (A) (A) (A) (A) (A) (A) (A)
                 (A)
       Virtual   (A) (A) (A) (A) (A) (A) (A) (A) (A) (A) (A) (A)
                 (A) (A) (A) (A) (A) (A) (A) (A) (A) (A) (A) (A)
                 (A) (A) (A) (A) (A) (A) (A) (A) (A) (A) (A) (A)
                 (A) (A) (A) (A) (A) (A) (A) (A) (A) (A) (A) (A)
                 (A) (A) (A) (A) (A) (A) (A) (A) (A) (A) (A) (A)
                 (A) (A) (A) (A) (A) (A) (A) (A) (A) (A) (A) (A)
                 (A) (A) (A) (A) (A) (A) (A) (A) (A) (A) (A) (A)
                 (A) (A) (A) (A) (A) (A) (A) (A) (A) (A) (A) (A)
                 (A) (A) (A) (A) (A) (A) (A) (A) (A) (A) (A) (A)
                 (A) (A) (A) (A) (A) (A) (A) (A) (A) (A) (A) (A)
                 (A) (A) (A) (A) (A) (A) (A) (A) (A) (A) (A) (A)
                 (A) (A) (A) (A) (A) (A) (A) (A) (A) (A) (A) (A)
                 (A) (A) (A) (A) (A) (A) (A) (A) (A) (A) (A) (A)
                 (A) (A) (A) (A) (A) (A) (A) (A) (A) (A) (A) (A)
                 (A) (A) (A) (A) (A) (A) (A) (A) (A) (A) (A) (A)
                 (A) (A) (A) (A) (A) (A) (A) (A) (A) (A) (A) (A)
                 (A) (A) (A) (A) (A) (A) (A) (A) (A) (A) (A) (A)
                 (A) (A) (A) (A) (A) (A) (A) (A) (A) (A) (A) (A)
                 (A) (A) (A) (A) (A) (A) (A) (A) (A) (A) (A) (A)
                 (A) (A) (A) (A) (A) (A) (A) (A) (A) (A) (A) (A)
                 (A) (A) (A) (A) (A) (A) (A) (A) (A) (A) (A) (A)
                 (A) (A) (A) (A) (A) (A) (A) (A)
 The electronic state is 1-A.
 Alpha  occ. eigenvalues --  -19.15012 -19.14347 -19.13626 -19.13049 -10.26409
 Alpha  occ. eigenvalues --  -10.24391 -10.24113 -10.21845 -10.20408 -10.18740
 Alpha  occ. eigenvalues --  -10.18588 -10.18529 -10.18246 -10.17646 -10.17143
 Alpha  occ. eigenvalues --  -10.17032 -10.16900 -10.16697 -10.16628  -1.03341
 Alpha  occ. eigenvalues --   -1.02919  -1.02208  -0.99716  -0.85946  -0.81017
 Alpha  occ. eigenvalues --   -0.78978  -0.74403  -0.73976  -0.71952  -0.68817
 Alpha  occ. eigenvalues --   -0.67439  -0.65571  -0.63673  -0.60114  -0.57344
 Alpha  occ. eigenvalues --   -0.55419  -0.54481  -0.50484  -0.50027  -0.49861
 Alpha  occ. eigenvalues --   -0.47741  -0.46188  -0.46107  -0.45154  -0.44309
 Alpha  occ. eigenvalues --   -0.44052  -0.43498  -0.43277  -0.41948  -0.41273
 Alpha  occ. eigenvalues --   -0.40304  -0.38989  -0.38425  -0.38171  -0.38105
 Alpha  occ. eigenvalues --   -0.37500  -0.37091  -0.36651  -0.36306  -0.34696
 Alpha  occ. eigenvalues --   -0.34549  -0.34418  -0.33652  -0.32386  -0.32130
 Alpha  occ. eigenvalues --   -0.31160  -0.30600  -0.29254  -0.27933  -0.27640
 Alpha  occ. eigenvalues --   -0.25876  -0.25090  -0.23847
 Alpha virt. eigenvalues --   -0.03897   0.05499   0.07342   0.08417   0.10101
 Alpha virt. eigenvalues --    0.10973   0.11771   0.12661   0.13899   0.14139
 Alpha virt. eigenvalues --    0.14698   0.15267   0.15591   0.15875   0.16140
 Alpha virt. eigenvalues --    0.16502   0.17336   0.17712   0.18235   0.18671
 Alpha virt. eigenvalues --    0.19442   0.19972   0.20479   0.20930   0.21163
 Alpha virt. eigenvalues --    0.21882   0.22420   0.22672   0.24125   0.24260
 Alpha virt. eigenvalues --    0.24736   0.25066   0.25802   0.26539   0.27614
 Alpha virt. eigenvalues --    0.27964   0.29651   0.30296   0.30984   0.31534
 Alpha virt. eigenvalues --    0.34074   0.34141   0.35823   0.37311   0.45506
 Alpha virt. eigenvalues --    0.47237   0.49500   0.51746   0.52474   0.52999
 Alpha virt. eigenvalues --    0.53490   0.53652   0.55225   0.55946   0.56705
 Alpha virt. eigenvalues --    0.57748   0.59058   0.60127   0.61278   0.61461
 Alpha virt. eigenvalues --    0.62326   0.63172   0.63348   0.64129   0.65105
 Alpha virt. eigenvalues --    0.66577   0.68145   0.68699   0.69692   0.71126
 Alpha virt. eigenvalues --    0.72699   0.73492   0.74206   0.74426   0.75039
 Alpha virt. eigenvalues --    0.77278   0.77627   0.78694   0.79470   0.80296
 Alpha virt. eigenvalues --    0.80640   0.81414   0.82765   0.83618   0.84183
 Alpha virt. eigenvalues --    0.84423   0.85092   0.86326   0.86671   0.87004
 Alpha virt. eigenvalues --    0.87174   0.88908   0.89216   0.89592   0.90097
 Alpha virt. eigenvalues --    0.90501   0.90660   0.92401   0.93018   0.93481
 Alpha virt. eigenvalues --    0.95018   0.95097   0.95805   0.97093   0.97780
 Alpha virt. eigenvalues --    0.97911   0.98308   0.99523   0.99634   1.01123
 Alpha virt. eigenvalues --    1.01600   1.02453   1.03478   1.04814   1.05416
 Alpha virt. eigenvalues --    1.06210   1.07529   1.07713   1.09326   1.11077
 Alpha virt. eigenvalues --    1.11699   1.12677   1.13552   1.15309   1.17807
 Alpha virt. eigenvalues --    1.18388   1.20159   1.22637   1.24918   1.27479
 Alpha virt. eigenvalues --    1.28582   1.30462   1.36060   1.38438   1.39937
 Alpha virt. eigenvalues --    1.40802   1.42484   1.45080   1.46443   1.47802
 Alpha virt. eigenvalues --    1.48981   1.52391   1.55792   1.56585   1.59886
 Alpha virt. eigenvalues --    1.61379   1.62879   1.65921   1.67627   1.67721
 Alpha virt. eigenvalues --    1.69553   1.70268   1.70812   1.71604   1.74120
 Alpha virt. eigenvalues --    1.75519   1.76063   1.78317   1.79240   1.79813
 Alpha virt. eigenvalues --    1.80945   1.82355   1.83231   1.84394   1.85838
 Alpha virt. eigenvalues --    1.86075   1.87369   1.88424   1.89037   1.90832
 Alpha virt. eigenvalues --    1.91921   1.92208   1.93680   1.95079   1.95842
 Alpha virt. eigenvalues --    1.96684   1.98140   1.98638   2.01566   2.02848
 Alpha virt. eigenvalues --    2.03119   2.05031   2.06093   2.07389   2.08268
 Alpha virt. eigenvalues --    2.10619   2.11817   2.14280   2.14762   2.15814
 Alpha virt. eigenvalues --    2.18103   2.19689   2.21411   2.23585   2.24770
 Alpha virt. eigenvalues --    2.25418   2.26534   2.26585   2.28448   2.29116
 Alpha virt. eigenvalues --    2.30955   2.31560   2.33577   2.34910   2.35655
 Alpha virt. eigenvalues --    2.36566   2.37777   2.39671   2.40613   2.41414
 Alpha virt. eigenvalues --    2.42240   2.43892   2.45289   2.46525   2.48503
 Alpha virt. eigenvalues --    2.50448   2.53200   2.54564   2.56226   2.59190
 Alpha virt. eigenvalues --    2.59292   2.62484   2.64868   2.66929   2.67431
 Alpha virt. eigenvalues --    2.69732   2.73646   2.74218   2.76361   2.77524
 Alpha virt. eigenvalues --    2.80175   2.82157   2.85190   2.86896   2.89517
 Alpha virt. eigenvalues --    2.93785   2.95766   2.99487   3.04118   3.18118
 Alpha virt. eigenvalues --    3.21297   3.82013   3.82658   3.86111   4.01159
 Alpha virt. eigenvalues --    4.13982   4.21725   4.23722   4.27241   4.28751
 Alpha virt. eigenvalues --    4.32584   4.37815   4.40760   4.45744   4.54358
 Alpha virt. eigenvalues --    4.60253   4.66394   4.73386   4.76927   4.77338
          Condensed to atoms (all electrons):
               1          2          3          4          5          6
     1  C    5.089323   0.549432  -0.052965  -0.003065  -0.005100  -0.027417
     2  C    0.549432   4.946601   0.315241  -0.015043  -0.005374  -0.007627
     3  C   -0.052965   0.315241   5.254284   0.324906  -0.039160   0.000012
     4  C   -0.003065  -0.015043   0.324906   5.080280   0.351904  -0.042086
     5  C   -0.005100  -0.005374  -0.039160   0.351904   5.070507   0.355031
     6  C   -0.027417  -0.007627   0.000012  -0.042086   0.355031   5.080039
     7  C    0.345404  -0.069685  -0.011161  -0.000627  -0.040491   0.356128
     8  C    0.340207   0.017337   0.005414  -0.000103  -0.000059   0.004386
     9  C   -0.141927  -0.081242   0.007712  -0.000171  -0.000003  -0.000103
    10  C   -0.003338   0.408237  -0.059235   0.002251  -0.000043  -0.000181
    11  O   -0.086047   0.004846  -0.000114   0.000002  -0.000005   0.000273
    12  C   -0.036426  -0.001996   0.001354  -0.003502  -0.003135  -0.050090
    13  C    0.001851  -0.059632  -0.006655   0.000236  -0.000005   0.000015
    14  O   -0.000287  -0.051802  -0.002966  -0.000293  -0.000002   0.000000
    15  C    0.000380   0.002601  -0.028344   0.351240  -0.025323   0.002997
    16  O   -0.000002  -0.000045   0.002826  -0.046266   0.001499   0.000513
    17  C   -0.000032   0.000322  -0.006864  -0.044336  -0.011015  -0.000006
    18  C    0.000020  -0.000008  -0.002878  -0.058872   0.004583  -0.000032
    19  O    0.000000   0.000000   0.000063   0.002390  -0.000041   0.000000
    20  H   -0.005580  -0.022963   0.352065  -0.027282  -0.006667  -0.000226
    21  H    0.004232  -0.040280   0.365328  -0.044750   0.004729   0.000056
    22  H   -0.002606   0.001159  -0.054143   0.369570  -0.047414  -0.003019
    23  H   -0.000042  -0.000005  -0.003900  -0.039142   0.367650  -0.033520
    24  H   -0.000362  -0.000015   0.005489  -0.031333   0.367098  -0.036001
    25  H   -0.004519  -0.000113   0.003885  -0.005338  -0.037357   0.370211
    26  H    0.005288   0.000313  -0.000100   0.004681  -0.033472   0.365846
    27  H   -0.050780   0.004219  -0.000201  -0.000071   0.004859  -0.042050
    28  H    0.004481  -0.000071  -0.000100   0.000004   0.000000   0.000001
    29  H    0.004171   0.001108  -0.000153   0.000001   0.000000   0.000003
    30  H    0.004570  -0.000007  -0.000033   0.000211  -0.001054  -0.003375
    31  H   -0.005849   0.001411  -0.000375  -0.000769   0.003557  -0.006410
    32  H   -0.007840  -0.000053  -0.000014   0.000054  -0.000003   0.005263
    33  H   -0.000109  -0.008972   0.003196   0.000025   0.000001   0.000000
    34  H   -0.000054   0.004906  -0.000040  -0.000003   0.000000   0.000000
    35  H    0.000263   0.001438   0.000252  -0.000010   0.000000  -0.000001
    36  H   -0.000107   0.006315  -0.000091   0.000015   0.000000   0.000000
    37  H   -0.000003  -0.000003   0.000047  -0.001371  -0.001527  -0.000111
    38  H    0.000000   0.000179   0.002861  -0.005127   0.000494  -0.000006
    39  H    0.000004  -0.000034  -0.000035  -0.006103   0.001353  -0.000147
    40  H    0.000000  -0.000003  -0.000014   0.005457   0.000035   0.000002
    41  H   -0.000014  -0.000015   0.000039  -0.003561  -0.000067  -0.000002
    42  H   -0.000001  -0.000018  -0.000165  -0.000433  -0.000162  -0.000003
    43  H    0.000000   0.000001  -0.000044   0.001314  -0.000032   0.000000
               7          8          9         10         11         12
     1  C    0.345404   0.340207  -0.141927  -0.003338  -0.086047  -0.036426
     2  C   -0.069685   0.017337  -0.081242   0.408237   0.004846  -0.001996
     3  C   -0.011161   0.005414   0.007712  -0.059235  -0.000114   0.001354
     4  C   -0.000627  -0.000103  -0.000171   0.002251   0.000002  -0.003502
     5  C   -0.040491  -0.000059  -0.000003  -0.000043  -0.000005  -0.003135
     6  C    0.356128   0.004386  -0.000103  -0.000181   0.000273  -0.050090
     7  C    5.029284  -0.054478   0.008172   0.006586   0.000951   0.354729
     8  C   -0.054478   4.535508   0.329175  -0.062437   0.526438  -0.001176
     9  C    0.008172   0.329175   5.484803   0.291224  -0.078570  -0.000257
    10  C    0.006586  -0.062437   0.291224   4.748651   0.004384  -0.000185
    11  O    0.000951   0.526438  -0.078570   0.004384   8.201594  -0.003953
    12  C    0.354729  -0.001176  -0.000257  -0.000185  -0.003953   5.150641
    13  C   -0.000162  -0.000743  -0.054076   0.352916  -0.000079  -0.000003
    14  O   -0.000053   0.001033  -0.048674   0.201010  -0.000023   0.000006
    15  C   -0.000076   0.000000   0.000002  -0.000116   0.000000   0.000020
    16  O   -0.000001   0.000000   0.000000   0.000000   0.000000  -0.000002
    17  C    0.000007   0.000000   0.000000   0.000007   0.000000  -0.000002
    18  C   -0.000003   0.000000   0.000000  -0.000019   0.000000   0.000001
    19  O    0.000000   0.000000   0.000000   0.000000   0.000000   0.000000
    20  H    0.001142  -0.000126  -0.000179   0.000998   0.000002  -0.000068
    21  H   -0.000046  -0.000147   0.000608  -0.005817   0.000001   0.000003
    22  H    0.003807  -0.000099  -0.000046   0.000314   0.000000  -0.001298
    23  H    0.005232   0.000003   0.000000   0.000001   0.000000  -0.000026
    24  H   -0.006160  -0.000003   0.000000   0.000005   0.000000   0.004726
    25  H   -0.037539   0.000061  -0.000008  -0.000057  -0.000002   0.005759
    26  H   -0.031454  -0.000109   0.000003   0.000003   0.000003  -0.004710
    27  H    0.374748  -0.006578   0.000577  -0.000225   0.009353  -0.044034
    28  H   -0.000103  -0.016044   0.344028  -0.024135  -0.000623   0.000023
    29  H   -0.000079  -0.017541   0.339859  -0.025370  -0.000240  -0.000004
    30  H   -0.031020  -0.000035   0.000004   0.000003   0.000028   0.368476
    31  H   -0.030976  -0.000209   0.000021  -0.000023   0.000057   0.372841
    32  H   -0.027187   0.003223   0.000111  -0.000006   0.007163   0.365362
    33  H   -0.000001  -0.000096   0.005395  -0.023705   0.000001   0.000000
    34  H    0.000003   0.000243  -0.007959  -0.021751  -0.000001   0.000000
    35  H   -0.000030   0.000247  -0.000939  -0.022009  -0.000007   0.000000
    36  H    0.000006   0.000088  -0.004276  -0.016982   0.000001   0.000000
    37  H    0.000005   0.000000   0.000000   0.000000   0.000000  -0.000010
    38  H    0.000001   0.000000   0.000000  -0.000001   0.000000   0.000000
    39  H    0.000000   0.000000   0.000000   0.000000   0.000000   0.000000
    40  H    0.000000   0.000000   0.000000   0.000000   0.000000   0.000000
    41  H    0.000001   0.000000   0.000000   0.000004   0.000000  -0.000003
    42  H    0.000000   0.000000   0.000001  -0.000029   0.000000   0.000000
    43  H    0.000000   0.000000   0.000000   0.000000   0.000000   0.000000
              13         14         15         16         17         18
     1  C    0.001851  -0.000287   0.000380  -0.000002  -0.000032   0.000020
     2  C   -0.059632  -0.051802   0.002601  -0.000045   0.000322  -0.000008
     3  C   -0.006655  -0.002966  -0.028344   0.002826  -0.006864  -0.002878
     4  C    0.000236  -0.000293   0.351240  -0.046266  -0.044336  -0.058872
     5  C   -0.000005  -0.000002  -0.025323   0.001499  -0.011015   0.004583
     6  C    0.000015   0.000000   0.002997   0.000513  -0.000006  -0.000032
     7  C   -0.000162  -0.000053  -0.000076  -0.000001   0.000007  -0.000003
     8  C   -0.000743   0.001033   0.000000   0.000000   0.000000   0.000000
     9  C   -0.054076  -0.048674   0.000002   0.000000   0.000000   0.000000
    10  C    0.352916   0.201010  -0.000116   0.000000   0.000007  -0.000019
    11  O   -0.000079  -0.000023   0.000000   0.000000   0.000000   0.000000
    12  C   -0.000003   0.000006   0.000020  -0.000002  -0.000002   0.000001
    13  C    5.244669  -0.055816   0.000004   0.000000  -0.000001   0.000001
    14  O   -0.055816   8.404006  -0.000036   0.000000   0.000001  -0.000019
    15  C    0.000004  -0.000036   4.741805   0.203044   0.359096   0.380665
    16  O    0.000000   0.000000   0.203044   8.379032  -0.054908  -0.048244
    17  C   -0.000001   0.000001   0.359096  -0.054908   5.204817  -0.064786
    18  C    0.000001  -0.000019   0.380665  -0.048244  -0.064786   4.913942
    19  O    0.000000   0.000000  -0.030585  -0.014049  -0.003324   0.248570
    20  H    0.001461   0.000197  -0.004326  -0.000029   0.002744  -0.000072
    21  H   -0.001718   0.011068  -0.001584   0.000060  -0.002281   0.002077
    22  H    0.000017   0.000247  -0.039519  -0.001668   0.006381  -0.009271
    23  H    0.000000   0.000000  -0.006122  -0.000016   0.002364   0.000145
    24  H    0.000000   0.000000  -0.004976   0.007000   0.000034   0.000091
    25  H   -0.000006   0.000000  -0.000107  -0.000004   0.000028  -0.000003
    26  H    0.000000   0.000000  -0.000070   0.000002  -0.000004   0.000001
    27  H    0.000023  -0.000001   0.000002   0.000000   0.000000   0.000000
    28  H    0.003078   0.003522   0.000000   0.000000   0.000000   0.000000
    29  H   -0.001340   0.002329   0.000000   0.000000   0.000000   0.000000
    30  H    0.000000   0.000000  -0.000002   0.000000   0.000000   0.000000
    31  H    0.000001  -0.000001   0.000019  -0.000008   0.000001  -0.000008
    32  H    0.000000   0.000000   0.000000   0.000000   0.000000   0.000000
    33  H    0.362382   0.000332  -0.000002   0.000000   0.000002  -0.000005
    34  H    0.362420  -0.001378   0.000000   0.000000   0.000000   0.000000
    35  H    0.346760   0.003929   0.000000   0.000000   0.000000   0.000000
    36  H   -0.003954   0.237790   0.000000   0.000000   0.000000   0.000001
    37  H    0.000000   0.000000  -0.024904   0.235020   0.006881  -0.001634
    38  H   -0.000001  -0.000002  -0.023681   0.002886   0.366202  -0.000801
    39  H    0.000000   0.000000  -0.026522   0.000025   0.364862   0.005043
    40  H    0.000000   0.000000  -0.025355  -0.001160   0.360012  -0.008695
    41  H    0.000000   0.000012  -0.034573  -0.004386   0.006755   0.357374
    42  H    0.000000   0.000209  -0.022796   0.003826  -0.005724   0.358014
    43  H    0.000000   0.000000  -0.012611   0.036530  -0.001388  -0.040684
              19         20         21         22         23         24
     1  C    0.000000  -0.005580   0.004232  -0.002606  -0.000042  -0.000362
     2  C    0.000000  -0.022963  -0.040280   0.001159  -0.000005  -0.000015
     3  C    0.000063   0.352065   0.365328  -0.054143  -0.003900   0.005489
     4  C    0.002390  -0.027282  -0.044750   0.369570  -0.039142  -0.031333
     5  C   -0.000041  -0.006667   0.004729  -0.047414   0.367650   0.367098
     6  C    0.000000  -0.000226   0.000056  -0.003019  -0.033520  -0.036001
     7  C    0.000000   0.001142  -0.000046   0.003807   0.005232  -0.006160
     8  C    0.000000  -0.000126  -0.000147  -0.000099   0.000003  -0.000003
     9  C    0.000000  -0.000179   0.000608  -0.000046   0.000000   0.000000
    10  C    0.000000   0.000998  -0.005817   0.000314   0.000001   0.000005
    11  O    0.000000   0.000002   0.000001   0.000000   0.000000   0.000000
    12  C    0.000000  -0.000068   0.000003  -0.001298  -0.000026   0.004726
    13  C    0.000000   0.001461  -0.001718   0.000017   0.000000   0.000000
    14  O    0.000000   0.000197   0.011068   0.000247   0.000000   0.000000
    15  C   -0.030585  -0.004326  -0.001584  -0.039519  -0.006122  -0.004976
    16  O   -0.014049  -0.000029   0.000060  -0.001668  -0.000016   0.007000
    17  C   -0.003324   0.002744  -0.002281   0.006381   0.002364   0.000034
    18  C    0.248570  -0.000072   0.002077  -0.009271   0.000145   0.000091
    19  O    8.340302  -0.000001  -0.000126   0.000002  -0.000001   0.000001
    20  H   -0.000001   0.544658  -0.031215   0.005312   0.002498   0.000074
    21  H   -0.000126  -0.031215   0.556958  -0.001379  -0.000118  -0.000147
    22  H    0.000002   0.005312  -0.001379   0.611782   0.006030  -0.008963
    23  H   -0.000001   0.002498  -0.000118   0.006030   0.592076  -0.036449
    24  H    0.000001   0.000074  -0.000147  -0.008963  -0.036449   0.598282
    25  H    0.000000   0.001024  -0.000008  -0.000161  -0.006671   0.005827
    26  H    0.000000  -0.000087   0.000001  -0.000113  -0.000815  -0.006425
    27  H    0.000000   0.000049   0.000003   0.000031  -0.000163  -0.000080
    28  H    0.000000  -0.000003   0.000003   0.000000   0.000000   0.000000
    29  H    0.000000   0.000014  -0.000028   0.000001   0.000000   0.000000
    30  H    0.000000   0.000002   0.000000   0.000006  -0.000018   0.000586
    31  H    0.000000   0.000012   0.000004   0.005685  -0.000017  -0.000349
    32  H    0.000000   0.000000   0.000000  -0.000034   0.000000  -0.000054
    33  H    0.000000   0.000100   0.003106   0.000000   0.000000   0.000000
    34  H    0.000000   0.000006  -0.000107   0.000000   0.000000   0.000000
    35  H    0.000000   0.000065   0.000148  -0.000001   0.000000   0.000000
    36  H    0.000000  -0.000005  -0.000432  -0.000001   0.000000   0.000000
    37  H    0.000423   0.000007   0.000005   0.004380   0.000173   0.001527
    38  H   -0.000135   0.000443   0.001152  -0.000021  -0.000043  -0.000008
    39  H    0.000183   0.000237   0.000125  -0.000004   0.006256   0.000053
    40  H    0.010652  -0.000019  -0.000103  -0.000119  -0.000228  -0.000014
    41  H   -0.044898   0.000000  -0.000311   0.008362   0.000008  -0.000038
    42  H   -0.035282   0.000092   0.004595  -0.000093  -0.000003  -0.000007
    43  H    0.232573   0.000001  -0.000004  -0.000010  -0.000005  -0.000008
              25         26         27         28         29         30
     1  C   -0.004519   0.005288  -0.050780   0.004481   0.004171   0.004570
     2  C   -0.000113   0.000313   0.004219  -0.000071   0.001108  -0.000007
     3  C    0.003885  -0.000100  -0.000201  -0.000100  -0.000153  -0.000033
     4  C   -0.005338   0.004681  -0.000071   0.000004   0.000001   0.000211
     5  C   -0.037357  -0.033472   0.004859   0.000000   0.000000  -0.001054
     6  C    0.370211   0.365846  -0.042050   0.000001   0.000003  -0.003375
     7  C   -0.037539  -0.031454   0.374748  -0.000103  -0.000079  -0.031020
     8  C    0.000061  -0.000109  -0.006578  -0.016044  -0.017541  -0.000035
     9  C   -0.000008   0.000003   0.000577   0.344028   0.339859   0.000004
    10  C   -0.000057   0.000003  -0.000225  -0.024135  -0.025370   0.000003
    11  O   -0.000002   0.000003   0.009353  -0.000623  -0.000240   0.000028
    12  C    0.005759  -0.004710  -0.044034   0.000023  -0.000004   0.368476
    13  C   -0.000006   0.000000   0.000023   0.003078  -0.001340   0.000000
    14  O    0.000000   0.000000  -0.000001   0.003522   0.002329   0.000000
    15  C   -0.000107  -0.000070   0.000002   0.000000   0.000000  -0.000002
    16  O   -0.000004   0.000002   0.000000   0.000000   0.000000   0.000000
    17  C    0.000028  -0.000004   0.000000   0.000000   0.000000   0.000000
    18  C   -0.000003   0.000001   0.000000   0.000000   0.000000   0.000000
    19  O    0.000000   0.000000   0.000000   0.000000   0.000000   0.000000
    20  H    0.001024  -0.000087   0.000049  -0.000003   0.000014   0.000002
    21  H   -0.000008   0.000001   0.000003   0.000003  -0.000028   0.000000
    22  H   -0.000161  -0.000113   0.000031   0.000000   0.000001   0.000006
    23  H   -0.006671  -0.000815  -0.000163   0.000000   0.000000  -0.000018
    24  H    0.005827  -0.006425  -0.000080   0.000000   0.000000   0.000586
    25  H    0.601918  -0.036471  -0.002867   0.000000   0.000000  -0.000009
    26  H   -0.036471   0.595919  -0.004857   0.000000   0.000000   0.003950
    27  H   -0.002867  -0.004857   0.611159  -0.000013  -0.000002  -0.002811
    28  H    0.000000   0.000000  -0.000013   0.503752  -0.017253   0.000000
    29  H    0.000000   0.000000  -0.000002  -0.017253   0.516163   0.000000
    30  H   -0.000009   0.003950  -0.002811   0.000000   0.000000   0.563256
    31  H   -0.000056  -0.000153   0.005533  -0.000003   0.000000  -0.029018
    32  H   -0.000162  -0.000030  -0.004331  -0.000003   0.000001  -0.028355
    33  H   -0.000002   0.000000   0.000000  -0.000175   0.000113   0.000000
    34  H    0.000000   0.000000   0.000000   0.000322   0.001542   0.000000
    35  H    0.000014   0.000000  -0.000002  -0.000053   0.000434   0.000000
    36  H    0.000000   0.000000   0.000000   0.001057   0.000262   0.000000
    37  H    0.000002  -0.000001   0.000000   0.000000   0.000000  -0.000001
    38  H   -0.000005   0.000000   0.000000   0.000000   0.000000   0.000000
    39  H   -0.000010   0.000010   0.000000   0.000000   0.000000   0.000000
    40  H    0.000000   0.000000   0.000000   0.000000   0.000000   0.000000
    41  H    0.000000   0.000000   0.000000   0.000000   0.000000   0.000000
    42  H    0.000000   0.000000   0.000000   0.000000   0.000000   0.000000
    43  H    0.000000   0.000000   0.000000   0.000000   0.000000   0.000000
              31         32         33         34         35         36
     1  C   -0.005849  -0.007840  -0.000109  -0.000054   0.000263  -0.000107
     2  C    0.001411  -0.000053  -0.008972   0.004906   0.001438   0.006315
     3  C   -0.000375  -0.000014   0.003196  -0.000040   0.000252  -0.000091
     4  C   -0.000769   0.000054   0.000025  -0.000003  -0.000010   0.000015
     5  C    0.003557  -0.000003   0.000001   0.000000   0.000000   0.000000
     6  C   -0.006410   0.005263   0.000000   0.000000  -0.000001   0.000000
     7  C   -0.030976  -0.027187  -0.000001   0.000003  -0.000030   0.000006
     8  C   -0.000209   0.003223  -0.000096   0.000243   0.000247   0.000088
     9  C    0.000021   0.000111   0.005395  -0.007959  -0.000939  -0.004276
    10  C   -0.000023  -0.000006  -0.023705  -0.021751  -0.022009  -0.016982
    11  O    0.000057   0.007163   0.000001  -0.000001  -0.000007   0.000001
    12  C    0.372841   0.365362   0.000000   0.000000   0.000000   0.000000
    13  C    0.000001   0.000000   0.362382   0.362420   0.346760  -0.003954
    14  O   -0.000001   0.000000   0.000332  -0.001378   0.003929   0.237790
    15  C    0.000019   0.000000  -0.000002   0.000000   0.000000   0.000000
    16  O   -0.000008   0.000000   0.000000   0.000000   0.000000   0.000000
    17  C    0.000001   0.000000   0.000002   0.000000   0.000000   0.000000
    18  C   -0.000008   0.000000  -0.000005   0.000000   0.000000   0.000001
    19  O    0.000000   0.000000   0.000000   0.000000   0.000000   0.000000
    20  H    0.000012   0.000000   0.000100   0.000006   0.000065  -0.000005
    21  H    0.000004   0.000000   0.003106  -0.000107   0.000148  -0.000432
    22  H    0.005685  -0.000034   0.000000   0.000000  -0.000001  -0.000001
    23  H   -0.000017   0.000000   0.000000   0.000000   0.000000   0.000000
    24  H   -0.000349  -0.000054   0.000000   0.000000   0.000000   0.000000
    25  H   -0.000056  -0.000162  -0.000002   0.000000   0.000014   0.000000
    26  H   -0.000153  -0.000030   0.000000   0.000000   0.000000   0.000000
    27  H    0.005533  -0.004331   0.000000   0.000000  -0.000002   0.000000
    28  H   -0.000003  -0.000003  -0.000175   0.000322  -0.000053   0.001057
    29  H    0.000000   0.000001   0.000113   0.001542   0.000434   0.000262
    30  H   -0.029018  -0.028355   0.000000   0.000000   0.000000   0.000000
    31  H    0.553033  -0.030131   0.000000   0.000000   0.000000   0.000000
    32  H   -0.030131   0.562759   0.000000   0.000000   0.000000   0.000000
    33  H    0.000000   0.000000   0.551064  -0.031289  -0.025341  -0.000283
    34  H    0.000000   0.000000  -0.031289   0.548531  -0.025195   0.004195
    35  H    0.000000   0.000000  -0.025341  -0.025195   0.556367  -0.000102
    36  H    0.000000   0.000000  -0.000283   0.004195  -0.000102   0.339920
    37  H    0.000050   0.000000   0.000000   0.000000   0.000000   0.000000
    38  H    0.000000   0.000000   0.000013   0.000000   0.000000   0.000000
    39  H    0.000000   0.000000   0.000000   0.000000   0.000000   0.000000
    40  H    0.000000   0.000000   0.000000   0.000000   0.000000   0.000000
    41  H   -0.000007   0.000000   0.000000   0.000000   0.000000   0.000000
    42  H    0.000000   0.000000   0.000003   0.000000   0.000000  -0.000004
    43  H    0.000000   0.000000   0.000000   0.000000   0.000000   0.000000
              37         38         39         40         41         42
     1  C   -0.000003   0.000000   0.000004   0.000000  -0.000014  -0.000001
     2  C   -0.000003   0.000179  -0.000034  -0.000003  -0.000015  -0.000018
     3  C    0.000047   0.002861  -0.000035  -0.000014   0.000039  -0.000165
     4  C   -0.001371  -0.005127  -0.006103   0.005457  -0.003561  -0.000433
     5  C   -0.001527   0.000494   0.001353   0.000035  -0.000067  -0.000162
     6  C   -0.000111  -0.000006  -0.000147   0.000002  -0.000002  -0.000003
     7  C    0.000005   0.000001   0.000000   0.000000   0.000001   0.000000
     8  C    0.000000   0.000000   0.000000   0.000000   0.000000   0.000000
     9  C    0.000000   0.000000   0.000000   0.000000   0.000000   0.000001
    10  C    0.000000  -0.000001   0.000000   0.000000   0.000004  -0.000029
    11  O    0.000000   0.000000   0.000000   0.000000   0.000000   0.000000
    12  C   -0.000010   0.000000   0.000000   0.000000  -0.000003   0.000000
    13  C    0.000000  -0.000001   0.000000   0.000000   0.000000   0.000000
    14  O    0.000000  -0.000002   0.000000   0.000000   0.000012   0.000209
    15  C   -0.024904  -0.023681  -0.026522  -0.025355  -0.034573  -0.022796
    16  O    0.235020   0.002886   0.000025  -0.001160  -0.004386   0.003826
    17  C    0.006881   0.366202   0.364862   0.360012   0.006755  -0.005724
    18  C   -0.001634  -0.000801   0.005043  -0.008695   0.357374   0.358014
    19  O    0.000423  -0.000135   0.000183   0.010652  -0.044898  -0.035282
    20  H    0.000007   0.000443   0.000237  -0.000019   0.000000   0.000092
    21  H    0.000005   0.001152   0.000125  -0.000103  -0.000311   0.004595
    22  H    0.004380  -0.000021  -0.000004  -0.000119   0.008362  -0.000093
    23  H    0.000173  -0.000043   0.006256  -0.000228   0.000008  -0.000003
    24  H    0.001527  -0.000008   0.000053  -0.000014  -0.000038  -0.000007
    25  H    0.000002  -0.000005  -0.000010   0.000000   0.000000   0.000000
    26  H   -0.000001   0.000000   0.000010   0.000000   0.000000   0.000000
    27  H    0.000000   0.000000   0.000000   0.000000   0.000000   0.000000
    28  H    0.000000   0.000000   0.000000   0.000000   0.000000   0.000000
    29  H    0.000000   0.000000   0.000000   0.000000   0.000000   0.000000
    30  H   -0.000001   0.000000   0.000000   0.000000   0.000000   0.000000
    31  H    0.000050   0.000000   0.000000   0.000000  -0.000007   0.000000
    32  H    0.000000   0.000000   0.000000   0.000000   0.000000   0.000000
    33  H    0.000000   0.000013   0.000000   0.000000   0.000000   0.000003
    34  H    0.000000   0.000000   0.000000   0.000000   0.000000   0.000000
    35  H    0.000000   0.000000   0.000000   0.000000   0.000000   0.000000
    36  H    0.000000   0.000000   0.000000   0.000000   0.000000  -0.000004
    37  H    0.341219  -0.000230  -0.000145  -0.000096   0.003306  -0.000020
    38  H   -0.000230   0.536532  -0.025641  -0.026120  -0.000023   0.001421
    39  H   -0.000145  -0.025641   0.546713  -0.030767  -0.000129  -0.000099
    40  H   -0.000096  -0.026120  -0.030767   0.556932   0.000314  -0.000290
    41  H    0.003306  -0.000023  -0.000129   0.000314   0.618707  -0.043319
    42  H   -0.000020   0.001421  -0.000099  -0.000290  -0.043319   0.570194
    43  H   -0.000603   0.000000  -0.000219   0.002598  -0.000134   0.006424
              43
     1  C    0.000000
     2  C    0.000001
     3  C   -0.000044
     4  C    0.001314
     5  C   -0.000032
     6  C    0.000000
     7  C    0.000000
     8  C    0.000000
     9  C    0.000000
    10  C    0.000000
    11  O    0.000000
    12  C    0.000000
    13  C    0.000000
    14  O    0.000000
    15  C   -0.012611
    16  O    0.036530
    17  C   -0.001388
    18  C   -0.040684
    19  O    0.232573
    20  H    0.000001
    21  H   -0.000004
    22  H   -0.000010
    23  H   -0.000005
    24  H   -0.000008
    25  H    0.000000
    26  H    0.000000
    27  H    0.000000
    28  H    0.000000
    29  H    0.000000
    30  H    0.000000
    31  H    0.000000
    32  H    0.000000
    33  H    0.000000
    34  H    0.000000
    35  H    0.000000
    36  H    0.000000
    37  H   -0.000603
    38  H    0.000000
    39  H   -0.000219
    40  H    0.002598
    41  H   -0.000134
    42  H    0.006424
    43  H    0.354064
 Mulliken charges:
               1
     1  C    0.084847
     2  C    0.099339
     3  C   -0.375224
     4  C   -0.114887
     5  C   -0.275788
     6  C   -0.288364
     7  C   -0.144875
     8  C    0.396618
     9  C   -0.393264
    10  C    0.249070
    11  O   -0.585432
    12  C   -0.473062
    13  C   -0.491643
    14  O   -0.704343
    15  C    0.269754
    16  O   -0.701475
    17  C   -0.485846
    18  C   -0.034494
    19  O   -0.706718
    20  H    0.185644
    21  H    0.176340
    22  H    0.146898
    23  H    0.144868
    24  H    0.140599
    25  H    0.142745
    26  H    0.142850
    27  H    0.148511
    28  H    0.198309
    29  H    0.196009
    30  H    0.154644
    31  H    0.162138
    32  H    0.154264
    33  H    0.164247
    34  H    0.165608
    35  H    0.163772
    36  H    0.436588
    37  H    0.437612
    38  H    0.169663
    39  H    0.164990
    40  H    0.156984
    41  H    0.136599
    42  H    0.163666
    43  H    0.422238
 Sum of Mulliken charges =   0.00000
 Mulliken charges with hydrogens summed into heavy atoms:
               1
     1  C    0.084847
     2  C    0.099339
     3  C   -0.013240
     4  C    0.032011
     5  C    0.009680
     6  C   -0.002769
     7  C    0.003637
     8  C    0.396618
     9  C    0.001054
    10  C    0.249070
    11  O   -0.585432
    12  C   -0.002017
    13  C    0.001985
    14  O   -0.267754
    15  C    0.269754
    16  O   -0.263863
    17  C    0.005791
    18  C    0.265771
    19  O   -0.284481
 Electronic spatial extent (au):  <R**2>=           5536.8487
 Charge=              0.0000 electrons
 Dipole moment (field-independent basis, Debye):
    X=              0.3013    Y=             -1.9091    Z=              2.0740  Tot=              2.8350
 Quadrupole moment (field-independent basis, Debye-Ang):
   XX=           -145.7503   YY=           -108.8063   ZZ=           -111.2940
   XY=            -25.0635   XZ=              4.0581   YZ=             -3.5381
 Traceless Quadrupole moment (field-independent basis, Debye-Ang):
   XX=            -23.8001   YY=             13.1439   ZZ=             10.6562
   XY=            -25.0635   XZ=              4.0581   YZ=             -3.5381
 Octapole moment (field-independent basis, Debye-Ang**2):
  XXX=            -25.5582  YYY=            -34.3896  ZZZ=            -11.7220  XYY=             38.5823
  XXY=            -33.2037  XXZ=             24.7914  XZZ=             -8.5326  YZZ=              1.7303
  YYZ=             -3.4064  XYZ=             31.6256
 Hexadecapole moment (field-independent basis, Debye-Ang**3):
 XXXX=          -5063.2843 YYYY=          -1832.8315 ZZZZ=           -690.1327 XXXY=           -404.7274
 XXXZ=             64.3451 YYYX=           -140.5916 YYYZ=             34.2004 ZZZX=             13.6817
 ZZZY=              4.7990 XXYY=          -1136.6306 XXZZ=           -834.1239 YYZZ=           -442.7193
 XXYZ=            -35.1255 YYXZ=            -23.4116 ZZXY=            -48.8910
 N-N= 1.603464369264D+03 E-N=-5.272406104346D+03  KE= 8.789855162597D+02
 D1PCM: PCM CHGder 1st derivatives, ID1Alg=3 FixD1E=F DoIter=F DoCFld=F I1PDM=0.
 Calling FoFJK, ICntrl=      2127 FMM=F ISym2X=0 I1Cent= 0 IOpClX= 0 NMat=1 NMatS=1 NMatT=0.
 ***** Axes restored to original set *****
 -------------------------------------------------------------------
 Center     Atomic                   Forces (Hartrees/Bohr)
 Number     Number              X              Y              Z
 -------------------------------------------------------------------
      1        6           0.016328355   -0.013845222   -0.000618013
      2        6          -0.024019011    0.002502247    0.004606855
      3        6          -0.001375844   -0.006393287   -0.003195636
      4        6          -0.001344380    0.005067428   -0.000629057
      5        6          -0.006148941    0.004361456   -0.002093122
      6        6          -0.000373023   -0.002823096    0.005348746
      7        6          -0.003280556    0.005607164    0.005202856
      8        6           0.001376535    0.018479394   -0.002546175
      9        6          -0.002824561    0.006138192    0.006718035
     10        6           0.009467636   -0.016223817    0.001084285
     11        8           0.015791621    0.010546946   -0.004984542
     12        6           0.001815220    0.002835415   -0.006811642
     13        6          -0.004132501   -0.003451407    0.006543260
     14        8          -0.012445451   -0.005275950   -0.008859551
     15        6           0.006818674   -0.005059711    0.000970432
     16        8          -0.002807217    0.000852574    0.002173816
     17        6          -0.004126500    0.004616060    0.000919073
     18        6          -0.006921023    0.004890180   -0.002190125
     19        8          -0.004963638   -0.003345378    0.005867470
     20        1          -0.000941062    0.000830322    0.001527077
     21        1           0.000850461   -0.001072041    0.001424593
     22        1           0.000466530   -0.003552122    0.000019045
     23        1          -0.001199290   -0.000641105    0.000650109
     24        1          -0.000896075   -0.001913488    0.000320397
     25        1           0.002422237   -0.001001121   -0.000922614
     26        1           0.000324021   -0.000087193   -0.000946724
     27        1           0.002608296   -0.001738845   -0.002117013
     28        1           0.000575271   -0.002563015    0.001366248
     29        1           0.002468250   -0.002042478   -0.002881557
     30        1          -0.000196463    0.001164686    0.000444709
     31        1          -0.000987964   -0.000470334    0.000030171
     32        1           0.000336316   -0.000411407    0.000025856
     33        1          -0.001146200    0.002478341    0.000191173
     34        1           0.002295395    0.001031627   -0.001549969
     35        1           0.000831711    0.000108988    0.000023796
     36        1          -0.000168009    0.000358046    0.001365120
     37        1          -0.000217100   -0.000343156    0.000052024
     38        1           0.000782538    0.000211819   -0.001488527
     39        1           0.002693239    0.000682452    0.000159768
     40        1           0.001149375   -0.002020152   -0.003029271
     41        1           0.008591304    0.003028006   -0.000393799
     42        1          -0.000748765   -0.000277732    0.000552752
     43        1           0.003270589   -0.001239288   -0.002330324
 -------------------------------------------------------------------
 Cartesian Forces:  Max     0.024019011 RMS     0.005119838

 GradGradGradGradGradGradGradGradGradGradGradGradGradGradGradGradGradGrad
 Berny optimization.
 FormGI is forming the generalized inverse of G from B-inverse, IUseBI=4.
 Internal  Forces:  Max     0.019520465 RMS     0.003267672
 Search for a local minimum.
 Step number   1 out of a maximum of  258
 All quantities printed in internal units (Hartrees-Bohrs-Radians)
 Mixed Optimization -- RFO/linear search
 Second derivative matrix not updated -- first step.
 ITU=  0
     Eigenvalues ---    0.00230   0.00230   0.00303   0.00336   0.00367
     Eigenvalues ---    0.00398   0.00544   0.00673   0.00771   0.00912
     Eigenvalues ---    0.01109   0.01113   0.01209   0.01301   0.01368
     Eigenvalues ---    0.01396   0.02457   0.02533   0.03102   0.03923
     Eigenvalues ---    0.03965   0.04287   0.04424   0.04605   0.04703
     Eigenvalues ---    0.04834   0.04882   0.04918   0.05076   0.05265
     Eigenvalues ---    0.05365   0.05385   0.05462   0.05485   0.05488
     Eigenvalues ---    0.05561   0.05608   0.05611   0.05775   0.05834
     Eigenvalues ---    0.05928   0.06014   0.06805   0.07785   0.08132
     Eigenvalues ---    0.08473   0.09094   0.09108   0.09132   0.09662
     Eigenvalues ---    0.10324   0.11629   0.12086   0.13596   0.13809
     Eigenvalues ---    0.14677   0.15964   0.16000   0.16000   0.16000
     Eigenvalues ---    0.16000   0.16000   0.16000   0.16000   0.16000
     Eigenvalues ---    0.16000   0.16000   0.16000   0.16000   0.16340
     Eigenvalues ---    0.16515   0.17194   0.18432   0.19570   0.20784
     Eigenvalues ---    0.22014   0.23390   0.24666   0.24997   0.26309
     Eigenvalues ---    0.26929   0.27125   0.27581   0.27907   0.28540
     Eigenvalues ---    0.28826   0.28964   0.29410   0.29627   0.30135
     Eigenvalues ---    0.31101   0.32147   0.32266   0.33740   0.33755
     Eigenvalues ---    0.33836   0.33847   0.33907   0.33968   0.34022
     Eigenvalues ---    0.34101   0.34108   0.34145   0.34162   0.34163
     Eigenvalues ---    0.34204   0.34211   0.34226   0.34291   0.34328
     Eigenvalues ---    0.34329   0.34331   0.34347   0.34347   0.34485
     Eigenvalues ---    0.39033   0.41056   0.41793   0.51504   0.51731
     Eigenvalues ---    0.52498   0.52771   0.94179
 RFO step:  Lambda=-1.19308766D-02 EMin= 2.30000000D-03
 Linear search not attempted -- first point.
 Iteration  1 RMS(Cart)=  0.03083075 RMS(Int)=  0.00061219
 Iteration  2 RMS(Cart)=  0.00068970 RMS(Int)=  0.00019088
 Iteration  3 RMS(Cart)=  0.00000057 RMS(Int)=  0.00019088
 Variable       Old X    -DE/DX   Delta X   Delta X   Delta X     New X
                                 (Linear)    (Quad)   (Total)
    R1        2.53542   0.01476   0.00000   0.02941   0.02948   2.56490
    R2        2.82463   0.00531   0.00000   0.01632   0.01641   2.84104
    R3        2.79038   0.00307   0.00000   0.00665   0.00687   2.79724
    R4        2.84749   0.00006   0.00000   0.00403   0.00400   2.85149
    R5        2.85301   0.00652   0.00000   0.02421   0.02402   2.87703
    R6        2.91649   0.00138   0.00000   0.00438   0.00428   2.92077
    R7        2.07293   0.00163   0.00000   0.00463   0.00463   2.07756
    R8        2.06778   0.00040   0.00000   0.00113   0.00113   2.06891
    R9        2.92798   0.00029   0.00000  -0.00021  -0.00026   2.92772
   R10        2.95992  -0.00397   0.00000  -0.01443  -0.01443   2.94549
   R11        2.07770  -0.00015   0.00000  -0.00044  -0.00044   2.07726
   R12        2.89439   0.00652   0.00000   0.01838   0.01842   2.91281
   R13        2.07058   0.00117   0.00000   0.00331   0.00331   2.07389
   R14        2.07487  -0.00117   0.00000  -0.00334  -0.00334   2.07152
   R15        2.90439   0.00481   0.00000   0.01210   0.01212   2.91651
   R16        2.07608   0.00013   0.00000   0.00038   0.00038   2.07646
   R17        2.07588  -0.00027   0.00000  -0.00078  -0.00078   2.07510
   R18        2.89155   0.00681   0.00000   0.02224   0.02224   2.91379
   R19        2.07745   0.00044   0.00000   0.00126   0.00126   2.07871
   R20        2.82857   0.01390   0.00000   0.03664   0.03675   2.86532
   R21        2.31065   0.01952   0.00000   0.02047   0.02047   2.33112
   R22        2.89073   0.01360   0.00000   0.04364   0.04348   2.93421
   R23        2.06749  -0.00028   0.00000  -0.00079  -0.00079   2.06670
   R24        2.06842   0.00050   0.00000   0.00140   0.00140   2.06982
   R25        2.88714   0.00408   0.00000   0.01324   0.01324   2.90038
   R26        2.69188   0.01380   0.00000   0.03209   0.03209   2.72397
   R27        2.06987   0.00122   0.00000   0.00345   0.00345   2.07332
   R28        2.06749   0.00093   0.00000   0.00263   0.00263   2.07011
   R29        2.07056   0.00028   0.00000   0.00079   0.00079   2.07135
   R30        2.07085   0.00026   0.00000   0.00074   0.00074   2.07159
   R31        2.07160   0.00069   0.00000   0.00195   0.00195   2.07355
   R32        2.06975   0.00041   0.00000   0.00116   0.00116   2.07091
   R33        1.83868  -0.00059   0.00000  -0.00109  -0.00109   1.83759
   R34        2.72888   0.00128   0.00000   0.00317   0.00317   2.73206
   R35        2.90079  -0.00405   0.00000  -0.01343  -0.01343   2.88736
   R36        2.93064  -0.00318   0.00000  -0.01106  -0.01106   2.91958
   R37        1.84126  -0.00024   0.00000  -0.00045  -0.00045   1.84080
   R38        2.06779  -0.00040   0.00000  -0.00113  -0.00113   2.06666
   R39        2.06774   0.00084   0.00000   0.00237   0.00237   2.07011
   R40        2.07147  -0.00056   0.00000  -0.00158  -0.00158   2.06990
   R41        2.70143   0.00204   0.00000   0.00483   0.00483   2.70625
   R42        2.06950   0.00418   0.00000   0.01181   0.01181   2.08130
   R43        2.06519   0.00010   0.00000   0.00027   0.00027   2.06546
   R44        1.84858  -0.00273   0.00000  -0.00516  -0.00516   1.84342
    A1        2.30617  -0.00780   0.00000  -0.02973  -0.02972   2.27645
    A2        1.84766   0.01416   0.00000   0.05684   0.05696   1.90463
    A3        2.12721  -0.00636   0.00000  -0.02650  -0.02667   2.10055
    A4        2.20621   0.00583   0.00000   0.02348   0.02357   2.22979
    A5        1.98984  -0.00626   0.00000  -0.01708  -0.01730   1.97254
    A6        2.08651   0.00045   0.00000  -0.00594  -0.00589   2.08061
    A7        1.99086  -0.00051   0.00000  -0.00528  -0.00534   1.98551
    A8        1.90682   0.00050   0.00000   0.00173   0.00160   1.90842
    A9        1.87808  -0.00017   0.00000   0.00171   0.00173   1.87981
   A10        1.93466  -0.00120   0.00000  -0.01189  -0.01188   1.92278
   A11        1.90087   0.00186   0.00000   0.01831   0.01832   1.91919
   A12        1.84608  -0.00044   0.00000  -0.00395  -0.00389   1.84218
   A13        1.97118   0.00129   0.00000   0.00508   0.00505   1.97624
   A14        1.96787  -0.00165   0.00000  -0.00958  -0.00963   1.95824
   A15        1.87900  -0.00063   0.00000  -0.01602  -0.01614   1.86286
   A16        1.94944  -0.00018   0.00000  -0.00152  -0.00146   1.94797
   A17        1.84563   0.00108   0.00000   0.02520   0.02521   1.87084
   A18        1.83987   0.00018   0.00000  -0.00193  -0.00212   1.83776
   A19        2.04983  -0.00176   0.00000  -0.01629  -0.01629   2.03354
   A20        1.92163  -0.00100   0.00000  -0.00678  -0.00674   1.91489
   A21        1.89112   0.00031   0.00000  -0.00156  -0.00151   1.88961
   A22        1.86129   0.00187   0.00000   0.00721   0.00706   1.86835
   A23        1.88899   0.00102   0.00000   0.01842   0.01838   1.90736
   A24        1.83969  -0.00028   0.00000   0.00109   0.00097   1.84066
   A25        2.04367   0.00308   0.00000   0.00848   0.00838   2.05205
   A26        1.89916   0.00086   0.00000   0.01415   0.01431   1.91347
   A27        1.87741  -0.00107   0.00000  -0.00342  -0.00343   1.87398
   A28        1.90469  -0.00216   0.00000  -0.01709  -0.01717   1.88752
   A29        1.89332  -0.00189   0.00000  -0.00953  -0.00947   1.88385
   A30        1.83418   0.00101   0.00000   0.00764   0.00752   1.84170
   A31        1.96774  -0.00008   0.00000  -0.00527  -0.00530   1.96244
   A32        1.95400   0.00036   0.00000   0.00582   0.00583   1.95983
   A33        1.86588  -0.00158   0.00000  -0.02576  -0.02582   1.84007
   A34        1.96221   0.00060   0.00000   0.01506   0.01489   1.97710
   A35        1.83904   0.00156   0.00000   0.01938   0.01942   1.85846
   A36        1.86533  -0.00098   0.00000  -0.01134  -0.01154   1.85379
   A37        1.96159  -0.01451   0.00000  -0.06170  -0.06142   1.90016
   A38        2.15367   0.00969   0.00000   0.04007   0.03990   2.19357
   A39        2.16785   0.00482   0.00000   0.02150   0.02134   2.18918
   A40        1.78851   0.01013   0.00000   0.04746   0.04704   1.83554
   A41        1.91284  -0.00213   0.00000   0.00395   0.00433   1.91716
   A42        1.89280  -0.00248   0.00000   0.00369   0.00312   1.89592
   A43        1.96941  -0.00369   0.00000  -0.02491  -0.02521   1.94420
   A44        1.96700  -0.00086   0.00000   0.00738   0.00668   1.97368
   A45        1.92676  -0.00040   0.00000  -0.03065  -0.03087   1.89589
   A46        1.83697  -0.00351   0.00000  -0.02529  -0.02513   1.81183
   A47        1.97252   0.00028   0.00000  -0.01632  -0.01626   1.95625
   A48        1.87235  -0.00123   0.00000  -0.02320  -0.02277   1.84958
   A49        1.95255   0.00142   0.00000   0.01358   0.01280   1.96535
   A50        1.91845   0.00428   0.00000   0.04563   0.04532   1.96377
   A51        1.90829  -0.00121   0.00000   0.00523   0.00408   1.91236
   A52        1.93044  -0.00030   0.00000  -0.00186  -0.00186   1.92858
   A53        1.96172  -0.00052   0.00000  -0.00337  -0.00338   1.95834
   A54        1.93685  -0.00030   0.00000  -0.00128  -0.00128   1.93557
   A55        1.88362   0.00033   0.00000   0.00108   0.00108   1.88469
   A56        1.87448   0.00041   0.00000   0.00304   0.00304   1.87752
   A57        1.87329   0.00046   0.00000   0.00285   0.00285   1.87613
   A58        1.94321  -0.00129   0.00000  -0.00442  -0.00441   1.93880
   A59        1.92954  -0.00253   0.00000  -0.01392  -0.01396   1.91558
   A60        1.95189   0.00014   0.00000  -0.00310  -0.00316   1.94874
   A61        1.85333   0.00304   0.00000   0.02538   0.02540   1.87873
   A62        1.89165   0.00041   0.00000   0.00092   0.00091   1.89256
   A63        1.89065   0.00045   0.00000  -0.00323  -0.00333   1.88732
   A64        1.88433  -0.00173   0.00000  -0.01009  -0.01009   1.87424
   A65        1.90695   0.00170   0.00000   0.01303   0.01306   1.92001
   A66        1.97822   0.00098   0.00000   0.00436   0.00439   1.98261
   A67        1.94694  -0.00252   0.00000  -0.01142  -0.01144   1.93550
   A68        1.85608  -0.00256   0.00000  -0.01881  -0.01881   1.83726
   A69        1.84810   0.00094   0.00000   0.00696   0.00700   1.85510
   A70        1.92065   0.00148   0.00000   0.00594   0.00596   1.92661
   A71        1.87969  -0.00016   0.00000  -0.00092  -0.00092   1.87877
   A72        1.95369  -0.00201   0.00000  -0.01767  -0.01786   1.93583
   A73        1.94884  -0.00063   0.00000   0.00040   0.00040   1.94924
   A74        1.93875  -0.00289   0.00000  -0.01498  -0.01512   1.92363
   A75        1.89220   0.00098   0.00000   0.00230   0.00225   1.89445
   A76        1.88427   0.00158   0.00000   0.00156   0.00125   1.88551
   A77        1.84133   0.00342   0.00000   0.03152   0.03156   1.87289
   A78        1.92603   0.00217   0.00000   0.01433   0.01422   1.94024
   A79        1.92951  -0.00479   0.00000  -0.02581  -0.02667   1.90285
   A80        1.96670  -0.00104   0.00000  -0.02081  -0.02117   1.94553
   A81        1.86046   0.00541   0.00000   0.06325   0.06336   1.92383
   A82        1.88215  -0.00200   0.00000  -0.01768  -0.01756   1.86459
   A83        1.89523   0.00067   0.00000  -0.00863  -0.00927   1.88596
   A84        1.84433  -0.00371   0.00000  -0.02159  -0.02159   1.82274
    D1        0.10216  -0.00081   0.00000  -0.01337  -0.01336   0.08880
    D2       -3.07778  -0.00023   0.00000   0.00063   0.00080  -3.07698
    D3       -3.11069  -0.00072   0.00000  -0.00342  -0.00329  -3.11398
    D4       -0.00744  -0.00014   0.00000   0.01058   0.01087   0.00342
    D5        0.35107   0.00032   0.00000   0.01649   0.01622   0.36729
    D6       -1.88209  -0.00074   0.00000  -0.00465  -0.00478  -1.88688
    D7        2.36390   0.00121   0.00000   0.02145   0.02133   2.38523
    D8       -2.70978  -0.00042   0.00000   0.00257   0.00248  -2.70731
    D9        1.34023  -0.00148   0.00000  -0.01857  -0.01852   1.32171
   D10       -0.69695   0.00046   0.00000   0.00753   0.00759  -0.68936
   D11        0.01771  -0.00029   0.00000  -0.01343  -0.01340   0.00432
   D12       -3.11106  -0.00024   0.00000  -0.00243  -0.00241  -3.11347
   D13        3.09709  -0.00041   0.00000  -0.00539  -0.00515   3.09195
   D14       -0.03168  -0.00036   0.00000   0.00561   0.00584  -0.02584
   D15        0.63719  -0.00075   0.00000   0.00040   0.00053   0.63772
   D16       -1.53873   0.00082   0.00000   0.01859   0.01874  -1.51999
   D17        2.74801   0.00117   0.00000   0.02145   0.02159   2.76960
   D18       -2.46413  -0.00124   0.00000  -0.01413  -0.01423  -2.47837
   D19        1.64313   0.00033   0.00000   0.00406   0.00398   1.64711
   D20       -0.35331   0.00068   0.00000   0.00692   0.00682  -0.34649
   D21       -0.00477   0.00034   0.00000  -0.00483  -0.00463  -0.00940
   D22        2.13098  -0.00011   0.00000  -0.01479  -0.01460   2.11637
   D23       -2.04751  -0.00228   0.00000  -0.03398  -0.03395  -2.08146
   D24        3.10135   0.00102   0.00000   0.00885   0.00894   3.11028
   D25       -1.04609   0.00058   0.00000  -0.00110  -0.00104  -1.04713
   D26        1.05861  -0.00160   0.00000  -0.02029  -0.02038   1.03822
   D27       -1.35458   0.00005   0.00000  -0.00210  -0.00200  -1.35658
   D28        2.69826   0.00061   0.00000   0.00389   0.00397   2.70223
   D29        0.67628   0.00170   0.00000   0.02152   0.02147   0.69776
   D30        0.80641  -0.00063   0.00000  -0.01322  -0.01310   0.79331
   D31       -1.42393  -0.00007   0.00000  -0.00723  -0.00713  -1.43106
   D32        2.83728   0.00102   0.00000   0.01040   0.01037   2.84765
   D33        2.83051  -0.00074   0.00000  -0.01393  -0.01388   2.81663
   D34        0.60016  -0.00018   0.00000  -0.00794  -0.00791   0.59225
   D35       -1.42181   0.00091   0.00000   0.00969   0.00959  -1.41222
   D36        0.63736   0.00138   0.00000   0.00137   0.00147   0.63883
   D37       -1.49649   0.00103   0.00000   0.00969   0.00968  -1.48682
   D38        2.78303   0.00172   0.00000   0.01289   0.01294   2.79597
   D39        2.87732   0.00005   0.00000  -0.00882  -0.00876   2.86856
   D40        0.74347  -0.00030   0.00000  -0.00050  -0.00055   0.74292
   D41       -1.26019   0.00039   0.00000   0.00270   0.00271  -1.25749
   D42       -1.41322   0.00078   0.00000   0.00233   0.00238  -1.41084
   D43        2.73611   0.00042   0.00000   0.01066   0.01059   2.74670
   D44        0.73245   0.00112   0.00000   0.01385   0.01385   0.74629
   D45        3.03283  -0.00010   0.00000   0.00341   0.00344   3.03627
   D46        0.96651   0.00135   0.00000   0.01549   0.01549   0.98200
   D47       -1.21302   0.00062   0.00000   0.01326   0.01326  -1.19976
   D48        0.79111  -0.00033   0.00000   0.00579   0.00580   0.79690
   D49       -1.27522   0.00112   0.00000   0.01787   0.01785  -1.25737
   D50        2.82844   0.00039   0.00000   0.01564   0.01562   2.84406
   D51       -1.20510  -0.00161   0.00000  -0.02211  -0.02209  -1.22719
   D52        3.01177  -0.00016   0.00000  -0.01004  -0.01004   3.00173
   D53        0.83224  -0.00089   0.00000  -0.01227  -0.01227   0.81997
   D54        0.81519   0.00156   0.00000   0.01954   0.01947   0.83467
   D55       -1.35385   0.00140   0.00000   0.02423   0.02412  -1.32973
   D56        2.95099   0.00035   0.00000   0.01010   0.00999   2.96099
   D57        2.97975   0.00051   0.00000   0.00489   0.00485   2.98460
   D58        0.81071   0.00036   0.00000   0.00958   0.00950   0.82021
   D59       -1.16763  -0.00070   0.00000  -0.00455  -0.00463  -1.17226
   D60       -1.33156   0.00157   0.00000   0.01819   0.01827  -1.31329
   D61        2.78258   0.00142   0.00000   0.02288   0.02292   2.80550
   D62        0.80424   0.00036   0.00000   0.00875   0.00879   0.81303
   D63       -1.24132  -0.00162   0.00000  -0.02826  -0.02840  -1.26972
   D64        0.98754  -0.00068   0.00000  -0.01193  -0.01208   0.97546
   D65        3.01296  -0.00062   0.00000  -0.00634  -0.00631   3.00665
   D66        0.92492   0.00007   0.00000  -0.01711  -0.01727   0.90765
   D67       -3.12941   0.00101   0.00000  -0.00078  -0.00095  -3.13036
   D68       -1.10398   0.00107   0.00000   0.00481   0.00481  -1.09917
   D69        2.91431  -0.00086   0.00000  -0.02202  -0.02207   2.89224
   D70       -1.14002   0.00008   0.00000  -0.00569  -0.00575  -1.14577
   D71        0.88540   0.00014   0.00000  -0.00010   0.00002   0.88542
   D72       -3.13989   0.00105   0.00000   0.02263   0.02267  -3.11721
   D73        1.03666   0.00120   0.00000   0.02485   0.02489   1.06155
   D74       -1.06127   0.00117   0.00000   0.02440   0.02445  -1.03682
   D75        0.90719   0.00035   0.00000   0.01235   0.01227   0.91945
   D76       -1.19945   0.00050   0.00000   0.01457   0.01448  -1.18497
   D77        2.98581   0.00047   0.00000   0.01413   0.01404   2.99985
   D78       -1.10237  -0.00125   0.00000  -0.01216  -0.01212  -1.11449
   D79        3.07418  -0.00111   0.00000  -0.00994  -0.00990   3.06428
   D80        0.97625  -0.00113   0.00000  -0.01039  -0.01034   0.96591
   D81       -0.01991   0.00049   0.00000   0.01017   0.01008  -0.00984
   D82        2.07533   0.00070   0.00000   0.00875   0.00885   2.08417
   D83       -2.10333  -0.00257   0.00000  -0.02397  -0.02423  -2.12756
   D84        3.10873   0.00048   0.00000  -0.00079  -0.00071   3.10802
   D85       -1.07921   0.00069   0.00000  -0.00221  -0.00194  -1.08116
   D86        1.02531  -0.00258   0.00000  -0.03493  -0.03502   0.99029
   D87        0.01433  -0.00036   0.00000  -0.00300  -0.00319   0.01114
   D88       -2.13425   0.00077   0.00000   0.02567   0.02568  -2.10857
   D89        2.02544  -0.00163   0.00000  -0.02184  -0.02253   2.00291
   D90       -2.04113  -0.00210   0.00000  -0.02404  -0.02373  -2.06487
   D91        2.09348  -0.00097   0.00000   0.00463   0.00514   2.09862
   D92       -0.03002  -0.00337   0.00000  -0.04288  -0.04307  -0.07309
   D93        2.04504   0.00218   0.00000   0.03204   0.03220   2.07724
   D94       -0.10353   0.00331   0.00000   0.06072   0.06107  -0.04246
   D95       -2.22703   0.00091   0.00000   0.01320   0.01286  -2.21417
   D96        1.12838  -0.00039   0.00000  -0.02219  -0.02204   1.10634
   D97       -3.09909   0.00096   0.00000  -0.00228  -0.00217  -3.10126
   D98       -0.99077  -0.00010   0.00000  -0.01807  -0.01791  -1.00868
   D99       -3.08506  -0.00371   0.00000  -0.05643  -0.05646  -3.14152
   D100      -1.02934  -0.00236   0.00000  -0.03652  -0.03659  -1.06593
   D101       1.07898  -0.00343   0.00000  -0.05231  -0.05233   1.02665
   D102      -0.95572   0.00182   0.00000   0.01400   0.01391  -0.94181
   D103       1.10000   0.00317   0.00000   0.03391   0.03378   1.13378
   D104      -3.07487   0.00210   0.00000   0.01811   0.01804  -3.05682
   D105       3.12868   0.00001   0.00000   0.02388   0.02364  -3.13087
   D106       1.14013   0.00265   0.00000   0.04315   0.04354   1.18367
   D107      -1.00957  -0.00113   0.00000  -0.00722  -0.00737  -1.01694
   D108       0.91822  -0.00053   0.00000   0.00699   0.00706   0.92529
   D109       3.05934   0.00009   0.00000   0.00835   0.00833   3.06767
   D110      -1.18083   0.00101   0.00000   0.00962   0.00957  -1.17127
   D111      -1.12919   0.00065   0.00000   0.00725   0.00732  -1.12187
   D112       0.99596   0.00002   0.00000  -0.00214  -0.00212   0.99384
   D113       3.04621   0.00202   0.00000   0.02788   0.02778   3.07399
   D114       3.05848  -0.00033   0.00000   0.00113   0.00120   3.05968
   D115      -1.09956  -0.00096   0.00000  -0.00826  -0.00824  -1.10780
   D116       0.95068   0.00105   0.00000   0.02176   0.02167   0.97235
   D117       1.06446  -0.00077   0.00000   0.00011   0.00019   1.06465
   D118      -3.09358  -0.00140   0.00000  -0.00928  -0.00925  -3.10283
   D119      -1.04334   0.00060   0.00000   0.02075   0.02066  -1.02268
   D120      -2.98423  -0.00203   0.00000  -0.00279  -0.00269  -2.98692
   D121      -0.93041   0.00303   0.00000   0.06815   0.06784  -0.86258
   D122       1.19392  -0.00029   0.00000   0.02382   0.02405   1.21797
   D123      -0.91145  -0.00077   0.00000   0.01093   0.01102  -0.90044
   D124       1.14236   0.00429   0.00000   0.08187   0.08154   1.22390
   D125      -3.01649   0.00097   0.00000   0.03754   0.03775  -2.97874
   D126       1.08765  -0.00256   0.00000  -0.00449  -0.00439   1.08326
   D127       3.14146   0.00250   0.00000   0.06645   0.06614  -3.07558
   D128      -1.01739  -0.00082   0.00000   0.02212   0.02235  -0.99504
   D129       0.57853   0.00145   0.00000   0.07348   0.07402   0.65255
   D130      -1.51737   0.00275   0.00000   0.05850   0.05785  -1.45952
   D131       2.73346   0.00021   0.00000   0.04512   0.04523   2.77869
         Item               Value     Threshold  Converged?
 Maximum Force            0.019520     0.000450     NO 
 RMS     Force            0.003268     0.000300     NO 
 Maximum Displacement     0.168425     0.001800     NO 
 RMS     Displacement     0.030875     0.001200     NO 
 Predicted change in Energy=-6.630890D-03
 GradGradGradGradGradGradGradGradGradGradGradGradGradGradGradGradGradGrad

                          Input orientation:                          
 ---------------------------------------------------------------------
 Center     Atomic      Atomic             Coordinates (Angstroms)
 Number     Number       Type             X           Y           Z
 ---------------------------------------------------------------------
      1          6           0        1.799112    0.633956    0.037174
      2          6           0        1.077280   -0.476400    0.334326
      3          6           0       -0.361874   -0.550494    0.781823
      4          6           0       -1.277844    0.497309    0.109512
      5          6           0       -1.130437    1.915869    0.714691
      6          6           0        0.287793    2.334328    1.149908
      7          6           0        1.441825    2.089551    0.154808
      8          6           0        3.156376    0.229325   -0.393191
      9          6           0        3.252743   -1.283359   -0.353850
     10          6           0        1.863642   -1.766144    0.144400
     11          8           0        4.070294    0.996213   -0.706781
     12          6           0        1.210841    2.748020   -1.220165
     13          6           0        1.953114   -2.583618    1.440315
     14          8           0        1.150829   -2.521826   -0.854929
     15          6           0       -2.767660    0.040523    0.073495
     16          8           0       -3.600338    1.108294   -0.433145
     17          6           0       -3.337815   -0.295415    1.450675
     18          6           0       -2.955557   -1.150875   -0.892019
     19          8           0       -4.343596   -1.444167   -1.087476
     20          1           0       -0.408864   -0.448926    1.875509
     21          1           0       -0.726480   -1.559765    0.564865
     22          1           0       -0.968055    0.559443   -0.943339
     23          1           0       -1.778648    2.011999    1.595024
     24          1           0       -1.514894    2.641059   -0.011913
     25          1           0        0.543381    1.841715    2.098275
     26          1           0        0.257912    3.408585    1.375503
     27          1           0        2.331130    2.575511    0.582585
     28          1           0        3.473526   -1.667452   -1.353747
     29          1           0        4.071259   -1.564445    0.317500
     30          1           0        0.976778    3.813334   -1.101546
     31          1           0        0.387199    2.279953   -1.770212
     32          1           0        2.108417    2.673943   -1.844925
     33          1           0        0.960066   -2.911392    1.769195
     34          1           0        2.560623   -3.481580    1.271172
     35          1           0        2.413982   -2.007652    2.250758
     36          1           0        1.631614   -3.356919   -0.985500
     37          1           0       -3.224947    1.396920   -1.284421
     38          1           0       -2.822940   -1.155937    1.887062
     39          1           0       -3.250851    0.549936    2.141934
     40          1           0       -4.401937   -0.542177    1.369871
     41          1           0       -2.477673   -0.911422   -1.854996
     42          1           0       -2.492021   -2.060014   -0.500563
     43          1           0       -4.777108   -0.570405   -1.101763
 ---------------------------------------------------------------------
                    Distance matrix (angstroms):
                    1          2          3          4          5
     1  C    0.000000
     2  C    1.357289   0.000000
     3  C    2.574352   1.508942   0.000000
     4  C    3.080839   2.558371   1.545605   0.000000
     5  C    3.268729   3.277444   2.584210   1.549284   0.000000
     6  C    2.532494   3.031279   2.979892   2.628361   1.541395
     7  C    1.503412   2.597927   3.258269   3.151807   2.638213
     8  C    1.480238   2.313000   3.790364   4.470664   4.737995
     9  C    2.437630   2.420208   3.859054   4.889959   5.530741
    10  C    2.403361   1.522458   2.614773   3.872128   4.779850
    11  O    2.417223   3.494371   4.924668   5.433031   5.469365
    12  C    2.529078   3.582062   4.166724   3.609334   3.149242
    13  C    3.513589   2.535876   3.150615   4.658567   5.502745
    14  O    3.342915   2.367173   2.975462   3.992967   5.230776
    15  C    4.605311   3.888290   2.576593   1.558686   2.570711
    16  O    5.440612   4.998037   3.836062   2.462063   2.840795
    17  C    5.408303   4.557637   3.060826   2.582752   3.209980
    18  C    5.162935   4.268795   3.144740   2.556227   3.913758
    19  O    6.581512   5.687177   4.488545   3.821118   4.986185
    20  H    3.070386   2.141173   1.099397   2.183858   2.731378
    21  H    3.386663   2.116690   1.094822   2.177821   3.502237
    22  H    2.936694   2.624651   2.139065   1.099239   2.148331
    23  H    4.138389   3.992218   3.038900   2.179870   1.097454
    24  H    3.874727   4.069127   3.485037   2.160231   1.096203
    25  H    2.698829   2.961455   2.876664   3.013215   2.172894
    26  H    3.444559   4.104695   4.051037   3.526586   2.142985
    27  H    2.085701   3.308766   4.130844   4.191350   3.526333
    28  H    3.167776   3.163889   4.529740   5.422439   6.189919
    29  H    3.173988   3.185598   4.571254   5.736462   6.271203
    30  H    3.475825   4.524781   4.937819   4.188795   3.367409
    31  H    2.823021   3.535926   3.883996   3.079537   2.934369
    32  H    2.792761   3.966994   4.837265   4.474854   4.197199
    33  H    4.034028   2.828740   2.880324   4.402503   5.365131
    34  H    4.363517   3.479812   4.167939   5.649322   6.562472
    35  H    3.500874   2.793603   3.462147   4.948672   5.506036
    36  H    4.123227   3.216616   3.869553   4.951674   6.190466
    37  H    5.250705   4.963752   4.032242   2.558038   2.941553
    38  H    5.290479   4.252584   2.764952   2.877539   3.697974
    39  H    5.471673   4.801409   3.377431   2.833066   2.898094
    40  H    6.450766   5.576602   4.082643   3.525477   4.144148
    41  H    4.925382   4.197626   3.399954   2.698778   4.051161
    42  H    5.095141   3.993092   2.908726   2.895915   4.374746
    43  H    6.781913   6.028686   4.800269   3.853836   4.772764
                    6          7          8          9         10
     6  C    0.000000
     7  C    1.543350   0.000000
     8  C    3.878267   2.588518   0.000000
     9  C    4.913234   3.861952   1.516261   0.000000
    10  C    4.506464   3.878714   2.437634   1.552718   0.000000
    11  O    4.420991   2.974319   1.233573   2.447325   3.636542
    12  C    2.576898   1.541910   3.288285   4.601292   4.760869
    13  C    5.200368   4.873649   3.566824   2.568801   1.534818
    14  O    5.324137   4.729592   3.435731   2.490566   1.441463
    15  C    3.969382   4.682402   5.945388   6.179040   4.971723
    16  O    4.373417   5.170296   6.813763   7.258857   6.200890
    17  C    4.488992   5.496571   6.771241   6.904187   5.560985
    18  C    5.180292   5.561760   6.285658   6.232989   4.967635
    19  O    6.382215   6.892135   7.715710   7.633375   6.336481
    20  H    2.959448   3.581861   4.279948   4.367342   3.145804
    21  H    4.066323   4.264645   4.381242   4.093244   2.632131
    22  H    3.018121   3.058542   4.174035   4.643118   3.822308
    23  H    2.138271   3.528694   5.611183   6.322371   5.444718
    24  H    2.166470   3.012332   5.270919   6.184524   5.555392
    25  H    1.098815   2.155386   3.954105   4.808289   4.310147
    26  H    1.098096   2.152115   4.651566   5.828723   5.556241
    27  H    2.134303   1.100006   2.671658   4.076415   4.388681
    28  H    5.694860   4.529748   2.149655   1.093648   2.201342
    29  H    5.496176   4.504673   2.135346   1.095303   2.223560
    30  H    2.780504   2.183145   4.254119   5.631637   5.785282
    31  H    2.922317   2.203223   3.710741   4.786921   4.713441
    32  H    3.521226   2.187416   3.030166   4.380985   4.871520
    33  H    5.324757   5.277098   4.400430   3.523375   2.183575
    34  H    6.245418   5.790982   4.110455   2.819912   2.167514
    35  H    4.958361   4.703740   3.541989   2.830566   2.190421
    36  H    6.225441   5.567796   3.941684   2.706786   1.964961
    37  H    4.375390   4.932533   6.548194   7.071798   6.159566
    38  H    4.733076   5.632239   6.547573   6.477024   5.037189
    39  H    4.085360   5.323560   6.897985   7.203238   5.959229
    40  H    5.506018   6.523183   7.799467   7.881287   6.500566
    41  H    5.216526   5.329879   5.931330   5.935439   4.855425
    42  H    5.455425   5.755306   6.095653   5.798881   4.412951
    43  H    6.257853   6.879642   8.005111   8.096060   6.861653
                   11         12         13         14         15
    11  O    0.000000
    12  C    3.392472   0.000000
    13  C    4.680562   6.004623   0.000000
    14  O    4.574038   5.282829   2.432205   0.000000
    15  C    6.948366   4.983228   5.571357   4.773066   0.000000
    16  O    7.676330   5.143495   6.926825   5.994103   1.445743
    17  C    7.823235   6.089841   5.764539   5.515491   1.527925
    18  C    7.348937   5.715587   5.620283   4.329352   1.544977
    19  O    8.768918   6.960158   6.880162   5.603939   2.456773
    20  H    5.368380   4.735727   3.213291   3.766277   3.008443
    21  H    5.582038   5.049412   2.999152   2.542767   2.639845
    22  H    5.062775   3.100659   4.908550   3.740549   2.131152
    23  H    6.367122   4.171817   5.921965   5.927872   2.679535
    24  H    5.863675   2.983445   6.436870   5.871298   2.887820
    25  H    4.585011   3.504132   4.690824   5.303857   4.278670
    26  H    4.968873   2.842870   6.227713   6.398586   4.710961
    27  H    2.679802   2.129487   5.243587   5.426085   5.716904
    28  H    2.805318   4.963264   3.310256   2.524617   6.626205
    29  H    2.757919   5.398496   2.604989   3.289389   7.028959
    30  H    4.202601   1.097155   6.952358   6.342347   5.443862
    31  H    4.042779   1.095456   6.034393   4.947520   4.285725
    32  H    2.821190   1.096109   6.201522   5.375229   5.864415
    33  H    5.574347   6.405318   1.096239   2.659732   5.048280
    34  H    5.122698   6.843726   1.097274   2.725610   6.498479
    35  H    4.529195   6.009267   1.095880   3.391935   5.982049
    36  H    4.997459   6.123920   2.566307   0.972411   5.658418
    37  H    7.329037   4.637437   7.076806   5.889691   1.973033
    38  H    7.673099   6.416161   5.004852   5.017470   2.173384
    39  H    7.868513   6.003497   6.114956   6.147495   2.184356
    40  H    8.857642   7.002639   6.675261   6.300949   2.165870
    41  H    6.916165   5.234468   5.769505   4.093845   2.170108
    42  H    7.242032   6.111154   4.878564   3.689065   2.194944
    43  H    8.993711   6.847007   7.470681   6.245752   2.406730
                   16         17         18         19         20
    16  O    0.000000
    17  C    2.363915   0.000000
    18  C    2.393774   2.523122   0.000000
    19  O    2.737816   2.961998   1.432088   0.000000
    20  H    4.235602   2.963580   3.825910   5.025127   0.000000
    21  H    4.046434   3.033531   2.694158   3.978332   1.747177
    22  H    2.736869   3.475320   2.622591   3.928041   3.045556
    23  H    2.872056   2.788548   4.192167   5.071473   2.830394
    24  H    2.622190   3.753010   4.150766   5.084040   3.785984
    25  H    4.910845   4.477767   5.489992   6.695414   2.490669
    26  H    4.842380   5.162802   6.021355   7.126664   3.946517
    27  H    6.194090   6.413481   6.633963   7.968618   4.280939
    28  H    7.654530   7.492772   6.466308   7.824842   5.194790
    29  H    8.158456   7.601902   7.142137   8.532186   4.872707
    30  H    5.358544   6.481617   6.336444   7.479832   5.380494
    31  H    4.365889   5.557191   4.869889   6.059341   4.622962
    32  H    6.085578   7.024209   6.417249   7.691620   5.470890
    33  H    6.465714   5.041485   5.051097   6.200173   2.819398
    34  H    7.869503   6.706372   6.367088   7.575124   4.287197
    35  H    7.285912   6.054343   6.280371   7.558186   3.246367
    36  H    6.900474   6.324791   5.090924   6.274723   4.561287
    37  H    0.974111   3.218305   2.591874   3.059728   4.617643
    38  H    3.333835   1.093631   2.782248   3.353110   2.515504
    39  H    2.657995   1.095455   3.490677   3.949636   3.024170
    40  H    2.572447   1.095342   2.752940   2.618309   4.026040
    41  H    2.713169   3.470845   1.101378   2.086761   4.290750
    42  H    3.357245   2.763423   1.092995   2.037662   3.546951
    43  H    2.156356   2.943148   1.923275   0.975498   5.287766
                   21         22         23         24         25
    21  H    0.000000
    22  H    2.612294   0.000000
    23  H    3.863390   3.034842   0.000000
    24  H    4.312910   2.345147   1.745717   0.000000
    25  H    3.941314   3.630438   2.382032   3.054233   0.000000
    26  H    5.129392   3.872678   2.479157   2.378415   1.748993
    27  H    5.142937   4.156633   4.269994   3.892252   2.455977
    28  H    4.618735   4.985492   7.058253   6.726672   5.728565
    29  H    4.804114   5.612067   6.974556   6.999992   5.217184
    30  H    5.877772   3.794102   4.255428   2.961411   3.783381
    31  H    4.629935   2.341065   4.010923   2.615334   3.896362
    32  H    5.636312   3.840396   5.232656   4.060713   4.323282
    33  H    2.474215   4.808553   5.636547   6.334625   4.782671
    34  H    3.872632   5.803920   7.008106   7.466113   5.752462
    35  H    3.592400   5.313230   5.845146   6.493556   4.282526
    36  H    3.345744   4.700845   6.863983   6.842815   6.141637
    37  H    4.290010   2.431310   3.280443   2.468085   5.083382
    38  H    2.511260   3.793982   3.348380   4.442327   4.512498
    39  H    3.648347   3.837989   2.145721   3.467765   4.008340
    40  H    3.897756   4.284397   3.668263   4.514126   5.538021
    41  H    3.056592   2.296412   4.575768   4.116311   5.686376
    42  H    2.121914   3.062692   4.634833   4.826349   5.584900
    43  H    4.490443   3.976247   4.788762   4.705669   6.660794
                   26         27         28         29         30
    26  H    0.000000
    27  H    2.370857   0.000000
    28  H    6.599631   4.801790   0.000000
    29  H    6.355471   4.498617   1.777909   0.000000
    30  H    2.610816   2.490537   6.027966   6.364747   0.000000
    31  H    3.344555   3.066248   5.028008   5.719286   1.773689
    32  H    3.786188   2.439691   4.577390   5.147112   1.769584
    33  H    6.371038   5.778750   4.197336   3.687981   7.311864
    34  H    7.265517   6.100423   3.318833   2.620481   7.832887
    35  H    5.894942   4.878017   3.772376   2.584664   6.869307
    36  H    7.296125   6.175916   2.526369   3.295851   7.201028
    37  H    4.822064   5.978694   7.366460   8.035575   4.850463
    38  H    5.530660   6.495367   7.099998   7.082400   6.932769
    39  H    4.590284   6.139465   7.896445   7.836611   6.248421
    40  H    6.109234   7.461500   8.408760   8.599277   7.349078
    41  H    6.048306   6.420676   6.019934   6.930706   5.901206
    42  H    6.402135   6.776731   6.039021   6.632606   6.847625
    43  H    6.879000   7.953670   8.327063   9.016431   7.233559
                   31         32         33         34         35
    31  H    0.000000
    32  H    1.767314   0.000000
    33  H    6.309170   6.751039   0.000000
    34  H    6.867972   6.914117   1.770571   0.000000
    35  H    6.217685   6.227787   1.778347   1.775824   0.000000
    36  H    5.825690   6.110421   2.870159   2.443597   3.592490
    37  H    3.750113   5.512688   6.737986   7.987718   7.475703
    38  H    5.957012   7.274200   4.172127   5.896666   5.318181
    39  H    5.615448   7.009151   5.463657   7.126329   6.216385
    40  H    6.384384   7.941224   5.875688   7.558244   7.027114
    41  H    4.289470   5.821268   5.380770   6.462435   6.479755
    42  H    5.360712   6.736593   4.218240   5.539774   5.625066
    43  H    5.936450   7.647780   6.829186   8.243061   8.063303
                   36         37         38         39         40
    36  H    0.000000
    37  H    6.802538   0.000000
    38  H    5.739250   4.091087   0.000000
    39  H    6.991625   3.529583   1.777096   0.000000
    40  H    7.062173   3.491513   1.771276   1.764593   0.000000
    41  H    4.860322   2.492471   3.765899   4.325369   3.773446
    42  H    4.349884   3.619670   2.574416   3.790838   3.074107
    43  H    6.989270   2.512555   3.618660   3.755822   2.500106
                   41         42         43
    41  H    0.000000
    42  H    1.775939   0.000000
    43  H    2.443574   2.793207   0.000000
 Stoichiometry    C15H24O4
 Framework group  C1[X(C15H24O4)]
 Deg. of freedom   123
 Full point group                 C1      NOp   1
 Largest Abelian subgroup         C1      NOp   1
 Largest concise Abelian subgroup C1      NOp   1
                         Standard orientation:                         
 ---------------------------------------------------------------------
 Center     Atomic      Atomic             Coordinates (Angstroms)
 Number     Number       Type             X           Y           Z
 ---------------------------------------------------------------------
      1          6           0        1.823087    0.629332    0.041816
      2          6           0        1.100991   -0.488057    0.310612
      3          6           0       -0.340674   -0.573540    0.747878
      4          6           0       -1.254058    0.487463    0.092974
      5          6           0       -1.112100    1.892775    0.729548
      6          6           0        0.302985    2.303422    1.182097
      7          6           0        1.463182    2.081612    0.188782
      8          6           0        3.183397    0.235733   -0.389159
      9          6           0        3.281538   -1.277332   -0.381968
     10          6           0        1.890169   -1.772447    0.097497
     11          8           0        4.098129    1.010320   -0.680679
     12          6           0        1.239427    2.769393   -1.172973
     13          6           0        1.973091   -2.617655    1.375939
     14          8           0        1.184258   -2.507190   -0.922139
     15          6           0       -2.743028    0.029776    0.038273
     16          8           0       -3.574124    1.107257   -0.450078
     17          6           0       -3.320839   -0.336558    1.404468
     18          6           0       -2.923654   -1.140682   -0.953874
     19          8           0       -4.310127   -1.431342   -1.163837
     20          1           0       -0.394240   -0.495711    1.843207
     21          1           0       -0.702656   -1.578318    0.506993
     22          1           0       -0.938155    0.572728   -0.956436
     23          1           0       -1.765612    1.969062    1.607903
     24          1           0       -1.493233    2.633051    0.016533
     25          1           0        0.553636    1.790716    2.121086
     26          1           0        0.270351    3.372511    1.430688
     27          1           0        2.349306    2.559271    0.632223
     28          1           0        3.508716   -1.639441   -1.388613
     29          1           0        4.096458   -1.571892    0.287978
     30          1           0        1.003256    3.831609   -1.032732
     31          1           0        0.419662    2.312346   -1.737877
     32          1           0        2.140765    2.709924   -1.793866
     33          1           0        0.978559   -2.953656    1.691771
     34          1           0        2.582776   -3.511018    1.191016
     35          1           0        2.428413   -2.058803    2.201360
     36          1           0        1.666911   -3.338685   -1.067891
     37          1           0       -3.194109    1.414680   -1.292677
     38          1           0       -2.807402   -1.205700    1.825184
     39          1           0       -3.239070    0.493747    2.114347
     40          1           0       -4.384138   -0.582790    1.312052
     41          1           0       -2.440425   -0.879881   -1.908603
     42          1           0       -2.461226   -2.057520   -0.579432
     43          1           0       -4.744707   -0.557996   -1.161792
 ---------------------------------------------------------------------
 Rotational constants (GHZ):      0.5547330      0.2597547      0.2066079
 Standard basis: 6-31G(d) (6D, 7F)
 There are   333 symmetry adapted cartesian basis functions of A   symmetry.
 There are   333 symmetry adapted basis functions of A   symmetry.
   333 basis functions,   628 primitive gaussians,   333 cartesian basis functions
    73 alpha electrons       73 beta electrons
       nuclear repulsion energy      1598.6897016433 Hartrees.
 NAtoms=   43 NActive=   43 NUniq=   43 SFac= 1.00D+00 NAtFMM=   60 NAOKFM=F Big=F
 Integral buffers will be    131072 words long.
 Raffenetti 2 integral format.
 Two-electron integral symmetry is turned on.
 ------------------------------------------------------------------------------
 Polarizable Continuum Model (PCM)
 =================================
 Model                : PCM (using non-symmetric T matrix).
 Atomic radii         : SMD-Coulomb.
 Polarization charges : Total charges.
 Charge compensation  : None.
 Solution method      : On-the-fly selection.
 Cavity type          : VdW (van der Waals Surface) (Alpha=1.000).
 Cavity algorithm     : GePol (No added spheres)
                        Default sphere list used, NSphG=   43.
                        Lebedev-Laikov grids with approx.  5.0 points / Ang**2.
                        Smoothing algorithm: Karplus/York (Gamma=1.0000).
                        Polarization charges: spherical gaussians, with
                                              point-specific exponents (IZeta= 3).
                        Self-potential: point-specific (ISelfS= 7).
                        Self-field    : sphere-specific E.n sum rule (ISelfD= 2).
 1st derivatives      : Analytical E(r).r(x)/FMM algorithm (CHGder, D1EAlg=3).
                        Cavity 1st derivative terms included.
 Solvent              : Methanol, Eps=  32.613000 Eps(inf)=   1.765709
 ------------------------------------------------------------------------------
 ------------------------------------------------------------------------------
 Atomic radii for non-electrostatic terms: SMD-CDS.
 ------------------------------------------------------------------------------
 Nuclear repulsion after PCM non-electrostatic terms =     1598.6912644681 Hartrees.
 One-electron integrals computed using PRISM.
 NBasis=   333 RedAO= T EigKep=  9.43D-04  NBF=   333
 NBsUse=   333 1.00D-06 EigRej= -1.00D+00 NBFU=   333
 Initial guess from the checkpoint file:  "DY-202A-11R_19.chk"
 B after Tr=     0.000000    0.000000    0.000000
         Rot=    0.999985   -0.000811    0.001098    0.005222 Ang=  -0.62 deg.
 ExpMin= 1.61D-01 ExpMax= 5.48D+03 ExpMxC= 8.25D+02 IAcc=1 IRadAn=         1 AccDes= 0.00D+00
 Harris functional with IExCor=  402 and IRadAn=       1 diagonalized for initial guess.
 HarFok:  IExCor=  402 AccDes= 0.00D+00 IRadAn=         1 IDoV= 1 UseB2=F ITyADJ=14
 ICtDFT=  3500011 ScaDFX=  1.000000  1.000000  1.000000  1.000000
 FoFCou: FMM=F IPFlag=           0 FMFlag=      100000 FMFlg1=           0
         NFxFlg=           0 DoJE=T BraDBF=F KetDBF=T FulRan=T
         wScrn=  0.000000 ICntrl=     500 IOpCl=  0 I1Cent=   200000004 NGrid=           0
         NMat0=    1 NMatS0=      1 NMatT0=    0 NMatD0=    1 NMtDS0=    0 NMtDT0=    0
 Petite list used in FoFCou.
 Keep R1 ints in memory in canonical form, NReq=1565304907.
 Requested convergence on RMS density matrix=1.00D-08 within 128 cycles.
 Requested convergence on MAX density matrix=1.00D-06.
 Requested convergence on             energy=1.00D-06.
 No special actions if energy rises.
 Inv3:  Mode=1 IEnd=    21579372.
 Iteration    1 A*A^-1 deviation from unit magnitude is 5.33D-15 for   2655.
 Iteration    1 A*A^-1 deviation from orthogonality  is 4.51D-15 for   2465   1268.
 Iteration    1 A^-1*A deviation from unit magnitude is 5.66D-15 for    664.
 Iteration    1 A^-1*A deviation from orthogonality  is 1.06D-09 for   1458   1457.
 Iteration    2 A*A^-1 deviation from unit magnitude is 7.11D-15 for    665.
 Iteration    2 A*A^-1 deviation from orthogonality  is 3.32D-15 for   1757    642.
 Iteration    2 A^-1*A deviation from unit magnitude is 9.99D-16 for   1083.
 Iteration    2 A^-1*A deviation from orthogonality  is 3.62D-16 for    752    745.
 Error on total polarization charges =  0.05195
 SCF Done:  E(RB3LYP) =  -886.950923362     A.U. after   10 cycles
            NFock= 10  Conv=0.94D-08     -V/T= 2.0094
 SMD-CDS (non-electrostatic) energy       (kcal/mol) =       0.98
 (included in total energy above)
 D1PCM: PCM CHGder 1st derivatives, ID1Alg=3 FixD1E=F DoIter=F DoCFld=F I1PDM=0.
 Calling FoFJK, ICntrl=      2127 FMM=F ISym2X=0 I1Cent= 0 IOpClX= 0 NMat=1 NMatS=1 NMatT=0.
 ***** Axes restored to original set *****
 -------------------------------------------------------------------
 Center     Atomic                   Forces (Hartrees/Bohr)
 Number     Number              X              Y              Z
 -------------------------------------------------------------------
      1        6           0.004262367   -0.006508455   -0.000330008
      2        6          -0.003853393    0.006210928   -0.000205213
      3        6           0.001378475   -0.001271668   -0.000794989
      4        6          -0.001189182    0.002532140   -0.001170421
      5        6           0.000320492    0.000486700   -0.000339466
      6        6          -0.000110451    0.000327346    0.000557448
      7        6          -0.003364690    0.002712077    0.001257780
      8        6          -0.002815852    0.003397593    0.000895287
      9        6          -0.002811253   -0.000050050    0.001336765
     10        6           0.004653852   -0.000692783    0.000571733
     11        8          -0.002563229   -0.002768237    0.001054757
     12        6           0.000190027    0.000245120   -0.001377830
     13        6          -0.000502692   -0.001459233    0.000117995
     14        8           0.001186063    0.001039624   -0.001053932
     15        6           0.001568904   -0.002654513    0.001375064
     16        8          -0.000834880    0.001208512   -0.000751509
     17        6          -0.001667518    0.001194903    0.001838688
     18        6          -0.002572007   -0.000406986    0.000181922
     19        8           0.002875466    0.000650799    0.001777430
     20        1           0.000208852    0.000345412    0.000236666
     21        1           0.001040589    0.000611303    0.000300533
     22        1           0.000452397   -0.000221506    0.000107333
     23        1           0.000567815   -0.000189721    0.000007189
     24        1           0.000423524   -0.000412017   -0.000055094
     25        1           0.000014853   -0.000501999   -0.000839297
     26        1          -0.000057331    0.000186925    0.000081557
     27        1           0.000167455    0.000269095   -0.000393407
     28        1           0.000794282   -0.001528631   -0.000478817
     29        1           0.000723125   -0.001917101   -0.001021396
     30        1           0.000079080   -0.000075300    0.000415922
     31        1          -0.000317306   -0.000183146    0.000381371
     32        1          -0.000021938   -0.000358757    0.000529302
     33        1           0.000301210    0.001089939   -0.000476598
     34        1           0.000384977    0.000217804   -0.000030717
     35        1           0.000516194    0.000182645   -0.000637599
     36        1           0.000210640   -0.000821499    0.000648246
     37        1          -0.000138885    0.000272179   -0.000313715
     38        1           0.000113002   -0.000208545    0.000392319
     39        1           0.000407844   -0.000526788   -0.000299224
     40        1           0.000609901   -0.000656611   -0.000686566
     41        1          -0.000087099    0.000209915   -0.000445391
     42        1          -0.000202074   -0.000496216   -0.000699628
     43        1          -0.000341608    0.000518804   -0.001664490
 -------------------------------------------------------------------
 Cartesian Forces:  Max     0.006508455 RMS     0.001494136

 GradGradGradGradGradGradGradGradGradGradGradGradGradGradGradGradGradGrad
 Berny optimization.
 Using GEDIIS/GDIIS optimizer.
 FormGI is forming the generalized inverse of G from B-inverse, IUseBI=4.
 Internal  Forces:  Max     0.004249914 RMS     0.000787517
 Search for a local minimum.
 Step number   2 out of a maximum of  258
 All quantities printed in internal units (Hartrees-Bohrs-Radians)
 Mixed Optimization -- En-DIIS/RFO-DIIS
 Update second derivatives using D2CorX and points    1    2
 DE= -5.76D-03 DEPred=-6.63D-03 R= 8.69D-01
 TightC=F SS=  1.41D+00  RLast= 3.32D-01 DXNew= 5.0454D-01 9.9680D-01
 Trust test= 8.69D-01 RLast= 3.32D-01 DXMaxT set to 5.05D-01
 ITU=  1  0
 Use linear search instead of GDIIS.
     Eigenvalues ---    0.00230   0.00232   0.00302   0.00338   0.00367
     Eigenvalues ---    0.00398   0.00538   0.00675   0.00773   0.00915
     Eigenvalues ---    0.01109   0.01119   0.01235   0.01288   0.01366
     Eigenvalues ---    0.01390   0.02477   0.02563   0.03122   0.03873
     Eigenvalues ---    0.03966   0.04049   0.04414   0.04585   0.04711
     Eigenvalues ---    0.04844   0.04914   0.05008   0.05114   0.05395
     Eigenvalues ---    0.05401   0.05460   0.05519   0.05526   0.05564
     Eigenvalues ---    0.05576   0.05632   0.05689   0.05803   0.05916
     Eigenvalues ---    0.05945   0.06087   0.06832   0.07767   0.08487
     Eigenvalues ---    0.08698   0.08983   0.09156   0.09363   0.09641
     Eigenvalues ---    0.10296   0.11589   0.12061   0.13407   0.13840
     Eigenvalues ---    0.14643   0.15754   0.16000   0.16000   0.16000
     Eigenvalues ---    0.16000   0.16000   0.16000   0.16000   0.16000
     Eigenvalues ---    0.16000   0.16000   0.16005   0.16085   0.16214
     Eigenvalues ---    0.16651   0.17239   0.18382   0.19927   0.20755
     Eigenvalues ---    0.22033   0.23267   0.24684   0.25043   0.26318
     Eigenvalues ---    0.26889   0.27200   0.27576   0.27901   0.28557
     Eigenvalues ---    0.28802   0.29023   0.29333   0.29628   0.30641
     Eigenvalues ---    0.31446   0.31633   0.32233   0.33740   0.33755
     Eigenvalues ---    0.33836   0.33848   0.33903   0.34016   0.34100
     Eigenvalues ---    0.34106   0.34134   0.34155   0.34163   0.34188
     Eigenvalues ---    0.34207   0.34211   0.34270   0.34294   0.34328
     Eigenvalues ---    0.34330   0.34340   0.34346   0.34485   0.34853
     Eigenvalues ---    0.39037   0.41108   0.42047   0.51724   0.52485
     Eigenvalues ---    0.52659   0.52985   0.95288
 RFO step:  Lambda=-1.21863222D-03 EMin= 2.29792760D-03
 Quartic linear search produced a step of -0.02389.
 Iteration  1 RMS(Cart)=  0.04491650 RMS(Int)=  0.00082762
 Iteration  2 RMS(Cart)=  0.00133035 RMS(Int)=  0.00002367
 Iteration  3 RMS(Cart)=  0.00000260 RMS(Int)=  0.00002362
 Iteration  4 RMS(Cart)=  0.00000000 RMS(Int)=  0.00002362
 Variable       Old X    -DE/DX   Delta X   Delta X   Delta X     New X
                                 (Linear)    (Quad)   (Total)
    R1        2.56490  -0.00383  -0.00070  -0.00484  -0.00552   2.55938
    R2        2.84104   0.00356  -0.00039   0.01098   0.01058   2.85161
    R3        2.79724  -0.00313  -0.00016  -0.00807  -0.00819   2.78905
    R4        2.85149  -0.00181  -0.00010  -0.00519  -0.00527   2.84622
    R5        2.87703   0.00425  -0.00057   0.01460   0.01400   2.89103
    R6        2.92077   0.00124  -0.00010   0.00546   0.00536   2.92613
    R7        2.07756   0.00026  -0.00011   0.00110   0.00099   2.07855
    R8        2.06891  -0.00097  -0.00003  -0.00263  -0.00266   2.06625
    R9        2.92772  -0.00055   0.00001  -0.00118  -0.00116   2.92656
   R10        2.94549   0.00051   0.00034   0.00071   0.00105   2.94654
   R11        2.07726   0.00001   0.00001  -0.00001   0.00000   2.07726
   R12        2.91281  -0.00118  -0.00044  -0.00239  -0.00284   2.90998
   R13        2.07389  -0.00034  -0.00008  -0.00070  -0.00077   2.07311
   R14        2.07152  -0.00039   0.00008  -0.00138  -0.00131   2.07022
   R15        2.91651  -0.00108  -0.00029  -0.00274  -0.00305   2.91346
   R16        2.07646  -0.00049  -0.00001  -0.00136  -0.00137   2.07509
   R17        2.07510   0.00020   0.00002   0.00051   0.00053   2.07563
   R18        2.91379  -0.00012  -0.00053   0.00139   0.00086   2.91465
   R19        2.07871   0.00010  -0.00003   0.00039   0.00036   2.07908
   R20        2.86532   0.00105  -0.00088   0.00658   0.00571   2.87103
   R21        2.33112  -0.00388  -0.00049  -0.00236  -0.00285   2.32826
   R22        2.93421  -0.00415  -0.00104  -0.00984  -0.01091   2.92331
   R23        2.06670   0.00114   0.00002   0.00315   0.00317   2.06987
   R24        2.06982   0.00040  -0.00003   0.00124   0.00121   2.07103
   R25        2.90038  -0.00088  -0.00032  -0.00180  -0.00212   2.89827
   R26        2.72397  -0.00051  -0.00077   0.00138   0.00061   2.72458
   R27        2.07332  -0.00004  -0.00008   0.00017   0.00009   2.07341
   R28        2.07011   0.00012  -0.00006   0.00055   0.00049   2.07060
   R29        2.07135  -0.00030  -0.00002  -0.00080  -0.00082   2.07053
   R30        2.07159  -0.00075  -0.00002  -0.00206  -0.00208   2.06951
   R31        2.07355   0.00005  -0.00005   0.00029   0.00024   2.07379
   R32        2.07091  -0.00017  -0.00003  -0.00038  -0.00041   2.07051
   R33        1.83759   0.00072   0.00003   0.00124   0.00126   1.83885
   R34        2.73206   0.00203  -0.00008   0.00528   0.00520   2.73726
   R35        2.88736   0.00138   0.00032   0.00352   0.00384   2.89120
   R36        2.91958   0.00020   0.00026  -0.00018   0.00009   2.91967
   R37        1.84080   0.00029   0.00001   0.00050   0.00052   1.84132
   R38        2.06666   0.00038   0.00003   0.00099   0.00101   2.06768
   R39        2.07011  -0.00057  -0.00006  -0.00141  -0.00147   2.06864
   R40        2.06990  -0.00039   0.00004  -0.00124  -0.00121   2.06869
   R41        2.70625  -0.00271  -0.00012  -0.00600  -0.00612   2.70014
   R42        2.08130   0.00040  -0.00028   0.00207   0.00179   2.08309
   R43        2.06546   0.00008  -0.00001   0.00023   0.00023   2.06569
   R44        1.84342   0.00064   0.00012   0.00079   0.00091   1.84433
    A1        2.27645  -0.00090   0.00071  -0.00911  -0.00846   2.26799
    A2        1.90463   0.00001  -0.00136   0.00449   0.00311   1.90773
    A3        2.10055   0.00089   0.00064   0.00521   0.00589   2.10643
    A4        2.22979   0.00063  -0.00056   0.00236   0.00180   2.23159
    A5        1.97254  -0.00096   0.00041  -0.00644  -0.00612   1.96642
    A6        2.08061   0.00033   0.00014   0.00425   0.00445   2.08506
    A7        1.98551   0.00021   0.00013   0.00015   0.00024   1.98576
    A8        1.90842   0.00001  -0.00004  -0.00286  -0.00289   1.90553
    A9        1.87981  -0.00073  -0.00004  -0.00393  -0.00397   1.87584
   A10        1.92278  -0.00018   0.00028  -0.00321  -0.00291   1.91987
   A11        1.91919   0.00060  -0.00044   0.00865   0.00822   1.92741
   A12        1.84218   0.00008   0.00009   0.00128   0.00137   1.84355
   A13        1.97624  -0.00028  -0.00012  -0.00253  -0.00264   1.97360
   A14        1.95824   0.00030   0.00023   0.00112   0.00136   1.95960
   A15        1.86286  -0.00020   0.00039  -0.00433  -0.00395   1.85891
   A16        1.94797   0.00003   0.00003   0.00211   0.00214   1.95011
   A17        1.87084   0.00013  -0.00060   0.00193   0.00131   1.87216
   A18        1.83776   0.00001   0.00005   0.00173   0.00179   1.83955
   A19        2.03354   0.00020   0.00039  -0.00449  -0.00413   2.02942
   A20        1.91489   0.00011   0.00016   0.00029   0.00048   1.91537
   A21        1.88961  -0.00023   0.00004  -0.00028  -0.00026   1.88935
   A22        1.86835  -0.00035  -0.00017  -0.00101  -0.00118   1.86717
   A23        1.90736   0.00003  -0.00044   0.00145   0.00103   1.90840
   A24        1.84066   0.00027  -0.00002   0.00501   0.00499   1.84565
   A25        2.05205  -0.00065  -0.00020  -0.00694  -0.00721   2.04484
   A26        1.91347   0.00041  -0.00034   0.00041   0.00003   1.91350
   A27        1.87398  -0.00005   0.00008   0.00310   0.00320   1.87718
   A28        1.88752  -0.00020   0.00041  -0.00497  -0.00459   1.88293
   A29        1.88385   0.00045   0.00023   0.00411   0.00439   1.88824
   A30        1.84170   0.00012  -0.00018   0.00588   0.00570   1.84740
   A31        1.96244   0.00041   0.00013  -0.00119  -0.00114   1.96130
   A32        1.95983  -0.00023  -0.00014  -0.00165  -0.00175   1.95808
   A33        1.84007  -0.00020   0.00062  -0.00175  -0.00112   1.83894
   A34        1.97710  -0.00004  -0.00036   0.00150   0.00117   1.97827
   A35        1.85846  -0.00001  -0.00046   0.00478   0.00434   1.86280
   A36        1.85379   0.00004   0.00028  -0.00156  -0.00130   1.85249
   A37        1.90016   0.00197   0.00147   0.00146   0.00285   1.90301
   A38        2.19357  -0.00046  -0.00095   0.00217   0.00123   2.19480
   A39        2.18918  -0.00151  -0.00051  -0.00337  -0.00388   2.18531
   A40        1.83554  -0.00183  -0.00112  -0.00238  -0.00361   1.83193
   A41        1.91716   0.00120  -0.00010   0.00988   0.00977   1.92694
   A42        1.89592   0.00132  -0.00007   0.01406   0.01405   1.90996
   A43        1.94420   0.00026   0.00060  -0.00413  -0.00347   1.94073
   A44        1.97368   0.00028  -0.00016   0.00030   0.00014   1.97382
   A45        1.89589  -0.00112   0.00074  -0.01599  -0.01534   1.88055
   A46        1.81183   0.00081   0.00060   0.00254   0.00305   1.81489
   A47        1.95625  -0.00006   0.00039   0.00309   0.00348   1.95974
   A48        1.84958  -0.00004   0.00054   0.00099   0.00157   1.85114
   A49        1.96535  -0.00034  -0.00031  -0.00108  -0.00133   1.96402
   A50        1.96377  -0.00095  -0.00108  -0.00691  -0.00799   1.95578
   A51        1.91236   0.00057  -0.00010   0.00156   0.00144   1.91380
   A52        1.92858  -0.00042   0.00004  -0.00281  -0.00277   1.92582
   A53        1.95834  -0.00043   0.00008  -0.00293  -0.00285   1.95549
   A54        1.93557  -0.00056   0.00003  -0.00325  -0.00323   1.93234
   A55        1.88469   0.00040  -0.00003   0.00205   0.00202   1.88671
   A56        1.87752   0.00053  -0.00007   0.00361   0.00353   1.88105
   A57        1.87613   0.00056  -0.00007   0.00390   0.00383   1.87996
   A58        1.93880  -0.00080   0.00011  -0.00409  -0.00400   1.93480
   A59        1.91558   0.00011   0.00033   0.00014   0.00047   1.91605
   A60        1.94874  -0.00078   0.00008  -0.00669  -0.00663   1.94211
   A61        1.87873   0.00074  -0.00061   0.00988   0.00927   1.88801
   A62        1.89256   0.00072  -0.00002   0.00326   0.00321   1.89577
   A63        1.88732   0.00010   0.00008  -0.00180  -0.00173   1.88559
   A64        1.87424  -0.00064   0.00024  -0.00467  -0.00443   1.86981
   A65        1.92001  -0.00037  -0.00031  -0.00452  -0.00482   1.91519
   A66        1.98261   0.00044  -0.00010   0.00704   0.00691   1.98953
   A67        1.93550   0.00017   0.00027   0.00171   0.00194   1.93744
   A68        1.83726   0.00008   0.00045  -0.00250  -0.00204   1.83523
   A69        1.85510  -0.00028  -0.00017  -0.00610  -0.00626   1.84884
   A70        1.92661  -0.00009  -0.00014   0.00314   0.00296   1.92957
   A71        1.87877   0.00058   0.00002   0.00344   0.00346   1.88223
   A72        1.93583   0.00034   0.00043  -0.00083  -0.00041   1.93542
   A73        1.94924   0.00005  -0.00001   0.00159   0.00158   1.95082
   A74        1.92363  -0.00086   0.00036  -0.00620  -0.00584   1.91780
   A75        1.89445  -0.00025  -0.00005  -0.00164  -0.00169   1.89276
   A76        1.88551  -0.00002  -0.00003  -0.00251  -0.00254   1.88297
   A77        1.87289   0.00074  -0.00075   0.00983   0.00908   1.88197
   A78        1.94024  -0.00028  -0.00034  -0.00033  -0.00067   1.93958
   A79        1.90285   0.00036   0.00064  -0.00067  -0.00002   1.90283
   A80        1.94553   0.00054   0.00051   0.00398   0.00449   1.95002
   A81        1.92383  -0.00042  -0.00151  -0.00115  -0.00267   1.92116
   A82        1.86459   0.00000   0.00042  -0.00035   0.00006   1.86465
   A83        1.88596  -0.00024   0.00022  -0.00152  -0.00128   1.88468
   A84        1.82274   0.00056   0.00052   0.00161   0.00213   1.82487
    D1        0.08880   0.00009   0.00032  -0.00857  -0.00824   0.08056
    D2       -3.07698   0.00008  -0.00002  -0.00045  -0.00047  -3.07746
    D3       -3.11398   0.00026   0.00008   0.00345   0.00348  -3.11050
    D4        0.00342   0.00025  -0.00026   0.01156   0.01125   0.01467
    D5        0.36729   0.00029  -0.00039   0.02129   0.02089   0.38818
    D6       -1.88688   0.00019   0.00011   0.02166   0.02176  -1.86512
    D7        2.38523   0.00037  -0.00051   0.02536   0.02483   2.41007
    D8       -2.70731   0.00013  -0.00006   0.00823   0.00818  -2.69912
    D9        1.32171   0.00003   0.00044   0.00861   0.00905   1.33076
   D10       -0.68936   0.00021  -0.00018   0.01231   0.01212  -0.67724
   D11        0.00432  -0.00007   0.00032   0.00597   0.00625   0.01056
   D12       -3.11347  -0.00010   0.00006  -0.00560  -0.00562  -3.11909
   D13        3.09195   0.00001   0.00012   0.01597   0.01612   3.10806
   D14       -0.02584  -0.00002  -0.00014   0.00440   0.00425  -0.02159
   D15        0.63772  -0.00011  -0.00001  -0.00160  -0.00159   0.63613
   D16       -1.51999  -0.00003  -0.00045   0.00465   0.00422  -1.51577
   D17        2.76960   0.00027  -0.00052   0.00668   0.00617   2.77577
   D18       -2.47837  -0.00008   0.00034  -0.01003  -0.00969  -2.48806
   D19        1.64711   0.00000  -0.00010  -0.00378  -0.00387   1.64323
   D20       -0.34649   0.00029  -0.00016  -0.00175  -0.00193  -0.34842
   D21       -0.00940  -0.00034   0.00011  -0.02361  -0.02353  -0.03294
   D22        2.11637  -0.00026   0.00035  -0.02165  -0.02131   2.09506
   D23       -2.08146   0.00037   0.00081  -0.01741  -0.01661  -2.09807
   D24        3.11028  -0.00034  -0.00021  -0.01627  -0.01652   3.09376
   D25       -1.04713  -0.00027   0.00002  -0.01431  -0.01429  -1.06142
   D26        1.03822   0.00037   0.00049  -0.01007  -0.00960   1.02863
   D27       -1.35658  -0.00019   0.00005  -0.00583  -0.00577  -1.36235
   D28        2.70223  -0.00025  -0.00009  -0.00756  -0.00765   2.69458
   D29        0.69776  -0.00031  -0.00051  -0.00767  -0.00817   0.68958
   D30        0.79331  -0.00017   0.00031  -0.01192  -0.01161   0.78170
   D31       -1.43106  -0.00023   0.00017  -0.01365  -0.01349  -1.44455
   D32        2.84765  -0.00029  -0.00025  -0.01376  -0.01401   2.83364
   D33        2.81663   0.00017   0.00033  -0.00717  -0.00683   2.80979
   D34        0.59225   0.00011   0.00019  -0.00890  -0.00871   0.58354
   D35       -1.41222   0.00005  -0.00023  -0.00901  -0.00923  -1.42146
   D36        0.63883  -0.00030  -0.00004   0.00505   0.00499   0.64382
   D37       -1.48682  -0.00006  -0.00023   0.00944   0.00919  -1.47762
   D38        2.79597  -0.00031  -0.00031   0.00349   0.00316   2.79913
   D39        2.86856  -0.00010   0.00021   0.00628   0.00648   2.87504
   D40        0.74292   0.00014   0.00001   0.01066   0.01067   0.75359
   D41       -1.25749  -0.00011  -0.00006   0.00472   0.00464  -1.25284
   D42       -1.41084   0.00001  -0.00006   0.01057   0.01051  -1.40033
   D43        2.74670   0.00025  -0.00025   0.01496   0.01471   2.76141
   D44        0.74629   0.00000  -0.00033   0.00901   0.00868   0.75497
   D45        3.03627   0.00010  -0.00008  -0.02229  -0.02237   3.01390
   D46        0.98200  -0.00003  -0.00037  -0.02054  -0.02089   0.96110
   D47       -1.19976  -0.00038  -0.00032  -0.03154  -0.03186  -1.23162
   D48        0.79690   0.00020  -0.00014  -0.02154  -0.02169   0.77522
   D49       -1.25737   0.00008  -0.00043  -0.01979  -0.02021  -1.27758
   D50        2.84406  -0.00028  -0.00037  -0.03079  -0.03118   2.81288
   D51       -1.22719   0.00002   0.00053  -0.02587  -0.02535  -1.25253
   D52        3.00173  -0.00011   0.00024  -0.02412  -0.02387   2.97785
   D53        0.81997  -0.00046   0.00029  -0.03512  -0.03483   0.78513
   D54        0.83467  -0.00026  -0.00047   0.00331   0.00281   0.83747
   D55       -1.32973   0.00017  -0.00058   0.01522   0.01463  -1.31510
   D56        2.96099  -0.00015  -0.00024   0.00646   0.00619   2.96718
   D57        2.98460  -0.00026  -0.00012  -0.00021  -0.00035   2.98425
   D58        0.82021   0.00017  -0.00023   0.01170   0.01147   0.83168
   D59       -1.17226  -0.00016   0.00011   0.00293   0.00304  -1.16923
   D60       -1.31329  -0.00012  -0.00044   0.00583   0.00537  -1.30793
   D61        2.80550   0.00031  -0.00055   0.01773   0.01719   2.82269
   D62        0.81303  -0.00001  -0.00021   0.00897   0.00875   0.82178
   D63       -1.26972  -0.00028   0.00068  -0.02183  -0.02117  -1.29089
   D64        0.97546  -0.00027   0.00029  -0.02387  -0.02359   0.95187
   D65        3.00665  -0.00025   0.00015  -0.02195  -0.02180   2.98484
   D66        0.90765  -0.00039   0.00041  -0.03085  -0.03044   0.87721
   D67       -3.13036  -0.00038   0.00002  -0.03289  -0.03286   3.11997
   D68       -1.09917  -0.00036  -0.00012  -0.03097  -0.03108  -1.13025
   D69        2.89224  -0.00013   0.00053  -0.02443  -0.02391   2.86833
   D70       -1.14577  -0.00012   0.00014  -0.02646  -0.02633  -1.17209
   D71        0.88542  -0.00010   0.00000  -0.02455  -0.02454   0.86088
   D72       -3.11721   0.00028  -0.00054   0.01829   0.01772  -3.09949
   D73        1.06155   0.00034  -0.00059   0.01961   0.01899   1.08054
   D74       -1.03682   0.00031  -0.00058   0.01889   0.01828  -1.01854
   D75        0.91945  -0.00006  -0.00029   0.02009   0.01983   0.93928
   D76       -1.18497   0.00001  -0.00035   0.02141   0.02109  -1.16388
   D77        2.99985  -0.00003  -0.00034   0.02069   0.02038   3.02023
   D78       -1.11449  -0.00005   0.00029   0.01445   0.01474  -1.09975
   D79        3.06428   0.00001   0.00024   0.01577   0.01600   3.08028
   D80        0.96591  -0.00003   0.00025   0.01504   0.01529   0.98120
   D81       -0.00984  -0.00013  -0.00024  -0.02003  -0.02029  -0.03013
   D82        2.08417  -0.00025  -0.00021  -0.02114  -0.02140   2.06278
   D83       -2.12756  -0.00012   0.00058  -0.02640  -0.02580  -2.15337
   D84        3.10802  -0.00009   0.00002  -0.00840  -0.00842   3.09960
   D85       -1.08116  -0.00020   0.00005  -0.00951  -0.00952  -1.09068
   D86        0.99029  -0.00008   0.00084  -0.01477  -0.01393   0.97636
   D87        0.01114   0.00025   0.00008   0.02509   0.02514   0.03628
   D88       -2.10857  -0.00002  -0.00061   0.02031   0.01969  -2.08888
   D89        2.00291   0.00022   0.00054   0.02454   0.02505   2.02797
   D90       -2.06487  -0.00023   0.00057   0.01687   0.01744  -2.04743
   D91        2.09862  -0.00049  -0.00012   0.01209   0.01198   2.11060
   D92       -0.07309  -0.00025   0.00103   0.01632   0.01735  -0.05573
   D93        2.07724   0.00084  -0.00077   0.04080   0.03999   2.11723
   D94       -0.04246   0.00058  -0.00146   0.03602   0.03453  -0.00793
   D95       -2.21417   0.00082  -0.00031   0.04025   0.03990  -2.17427
   D96        1.10634  -0.00055   0.00053  -0.03734  -0.03678   1.06956
   D97       -3.10126  -0.00006   0.00005  -0.02756  -0.02748  -3.12874
   D98       -1.00868  -0.00038   0.00043  -0.03403  -0.03357  -1.04225
   D99       -3.14152   0.00022   0.00135  -0.03277  -0.03144   3.11022
   D100      -1.06593   0.00070   0.00087  -0.02299  -0.02215  -1.08808
   D101       1.02665   0.00039   0.00125  -0.02946  -0.02824   0.99841
   D102      -0.94181  -0.00083  -0.00033  -0.04145  -0.04179  -0.98360
   D103       1.13378  -0.00034  -0.00081  -0.03167  -0.03249   1.10129
   D104      -3.05682  -0.00066  -0.00043  -0.03814  -0.03858  -3.09541
   D105      -3.13087   0.00049  -0.00056   0.02633   0.02574  -3.10513
   D106       1.18367   0.00001  -0.00104   0.02611   0.02510   1.20877
   D107      -1.01694   0.00071   0.00018   0.03146   0.03163  -0.98531
   D108       0.92529  -0.00015  -0.00017  -0.00006  -0.00023   0.92506
   D109       3.06767   0.00021  -0.00020   0.00435   0.00415   3.07182
   D110      -1.17127   0.00002  -0.00023   0.00396   0.00373  -1.16754
   D111      -1.12187  -0.00020  -0.00017   0.02055   0.02038  -1.10149
   D112       0.99384  -0.00025   0.00005   0.01897   0.01902   1.01286
   D113       3.07399   0.00015  -0.00066   0.02823   0.02756   3.10155
   D114       3.05968  -0.00005  -0.00003   0.02376   0.02373   3.08341
   D115      -1.10780  -0.00009   0.00020   0.02218   0.02238  -1.08543
   D116       0.97235   0.00031  -0.00052   0.03144   0.03091   1.00326
   D117       1.06465   0.00028   0.00000   0.03072   0.03073   1.09538
   D118      -3.10283   0.00024   0.00022   0.02914   0.02937  -3.07346
   D119      -1.02268   0.00064  -0.00049   0.03840   0.03791  -0.98477
   D120      -2.98692   0.00083   0.00006   0.07709   0.07715  -2.90976
   D121      -0.86258   0.00037  -0.00162   0.07499   0.07338  -0.78920
   D122       1.21797   0.00065  -0.00057   0.07513   0.07455   1.29251
   D123      -0.90044   0.00031  -0.00026   0.06891   0.06865  -0.83179
   D124       1.22390  -0.00015  -0.00195   0.06681   0.06487   1.28878
   D125      -2.97874   0.00013  -0.00090   0.06695   0.06604  -2.91270
   D126       1.08326   0.00020   0.00010   0.06424   0.06435   1.14761
   D127      -3.07558  -0.00026  -0.00158   0.06214   0.06057  -3.01501
   D128      -0.99504   0.00002  -0.00053   0.06228   0.06174  -0.93330
   D129       0.65255   0.00080  -0.00177   0.06934   0.06756   0.72011
   D130      -1.45952   0.00080  -0.00138   0.07118   0.06982  -1.38970
   D131       2.77869   0.00130  -0.00108   0.07380   0.07271   2.85140
         Item               Value     Threshold  Converged?
 Maximum Force            0.004250     0.000450     NO 
 RMS     Force            0.000788     0.000300     NO 
 Maximum Displacement     0.305679     0.001800     NO 
 RMS     Displacement     0.044941     0.001200     NO 
 Predicted change in Energy=-6.841115D-04
 GradGradGradGradGradGradGradGradGradGradGradGradGradGradGradGradGradGrad

                          Input orientation:                          
 ---------------------------------------------------------------------
 Center     Atomic      Atomic             Coordinates (Angstroms)
 Number     Number       Type             X           Y           Z
 ---------------------------------------------------------------------
      1          6           0        1.798108    0.627950    0.037829
      2          6           0        1.077122   -0.477236    0.342868
      3          6           0       -0.357505   -0.549121    0.795841
      4          6           0       -1.277780    0.498895    0.123216
      5          6           0       -1.130440    1.915530    0.731342
      6          6           0        0.290051    2.330130    1.157468
      7          6           0        1.427555    2.086777    0.145632
      8          6           0        3.148516    0.224116   -0.399893
      9          6           0        3.247232   -1.291615   -0.367665
     10          6           0        1.875173   -1.770012    0.163028
     11          8           0        4.057881    0.988413   -0.726825
     12          6           0        1.165294    2.724661   -1.233938
     13          6           0        1.995067   -2.565874    1.468577
     14          8           0        1.157771   -2.548838   -0.815500
     15          6           0       -2.767253    0.039334    0.084317
     16          8           0       -3.600947    1.122674   -0.394710
     17          6           0       -3.340115   -0.330569    1.453906
     18          6           0       -2.962921   -1.120974   -0.916930
     19          8           0       -4.348884   -1.341208   -1.185660
     20          1           0       -0.397152   -0.437915    1.889407
     21          1           0       -0.716732   -1.561007    0.589454
     22          1           0       -0.963929    0.561012   -0.928434
     23          1           0       -1.770283    2.006657    1.617796
     24          1           0       -1.518785    2.641321    0.008457
     25          1           0        0.557317    1.822556    2.093810
     26          1           0        0.265232    3.402432    1.394063
     27          1           0        2.321679    2.585656    0.548249
     28          1           0        3.441771   -1.683091   -1.371975
     29          1           0        4.083958   -1.588942    0.274656
     30          1           0        0.940958    3.793013   -1.123712
     31          1           0        0.323690    2.251806   -1.752303
     32          1           0        2.047323    2.632718   -1.877426
     33          1           0        1.007212   -2.863308    1.836009
     34          1           0        2.584322   -3.475477    1.296267
     35          1           0        2.495901   -1.979602    2.246993
     36          1           0        1.634734   -3.390866   -0.917356
     37          1           0       -3.230185    1.433176   -1.240611
     38          1           0       -2.810543   -1.188180    1.879651
     39          1           0       -3.273842    0.502999    2.160373
     40          1           0       -4.395795   -0.602738    1.354712
     41          1           0       -2.429458   -0.882763   -1.851700
     42          1           0       -2.562124   -2.061420   -0.529860
     43          1           0       -4.728994   -0.445669   -1.263522
 ---------------------------------------------------------------------
                    Distance matrix (angstroms):
                    1          2          3          4          5
     1  C    0.000000
     2  C    1.354366   0.000000
     3  C    2.570359   1.506156   0.000000
     4  C    3.079779   2.558641   1.548441   0.000000
     5  C    3.273411   3.278654   2.583814   1.548671   0.000000
     6  C    2.534806   3.027269   2.973245   2.623203   1.539893
     7  C    1.509009   2.595355   3.249180   3.136991   2.629776
     8  C    1.475901   2.309602   3.784159   4.465562   4.738148
     9  C    2.439081   2.424345   3.859944   4.891076   5.536931
    10  C    2.402465   1.529869   2.622189   3.884667   4.789563
    11  O    2.412717   3.489598   4.917129   5.425079   5.468498
    12  C    2.532596   3.570187   4.142049   3.572746   3.128484
    13  C    3.505188   2.544062   3.170877   4.681275   5.513193
    14  O    3.351147   2.374838   2.981836   4.012701   5.249686
    15  C    4.603386   3.887533   2.580588   1.559243   2.572530
    16  O    5.438900   4.998806   3.838258   2.460579   2.828430
    17  C    5.415291   4.557181   3.062153   2.590747   3.232603
    18  C    5.161173   4.280588   3.169983   2.558433   3.910900
    19  O    6.569629   5.703016   4.526020   3.811931   4.963831
    20  H    3.063262   2.137009   1.099920   2.184616   2.723514
    21  H    3.379385   2.110278   1.093413   2.185257   3.503940
    22  H    2.926943   2.619171   2.138520   1.099240   2.148790
    23  H    4.138907   3.987842   3.033736   2.179375   1.097044
    24  H    3.880246   4.071358   3.485321   2.158991   1.095512
    25  H    2.682108   2.936842   2.854203   3.000484   2.171057
    26  H    3.447729   4.100732   4.044805   3.525120   2.144290
    27  H    2.089800   3.312463   4.131120   4.182264   3.521324
    28  H    3.167031   3.160117   4.518828   5.410252   6.187013
    29  H    3.193087   3.206494   4.591236   5.755886   6.299193
    30  H    3.478723   4.517126   4.921872   4.162793   3.355124
    31  H    2.831146   3.522083   3.847370   3.025719   2.897596
    32  H    2.783775   3.942437   4.801422   4.428553   4.173513
    33  H    4.005977   2.815617   2.880948   4.411265   5.350434
    34  H    4.363475   3.488563   4.179513   5.664584   6.571267
    35  H    3.488072   2.809934   3.506286   4.989393   5.533498
    36  H    4.134000   3.223094   3.870346   4.969484   6.206628
    37  H    5.250384   4.970913   4.040908   2.558279   2.920650
    38  H    5.284913   4.240410   2.756889   2.877611   3.711384
    39  H    5.499590   4.816126   3.387319   2.852067   2.937949
    40  H    6.450831   5.567082   4.077132   3.528767   4.170469
    41  H    4.870820   4.156523   3.378429   2.671261   4.023679
    42  H    5.154281   4.063915   2.984104   2.937901   4.410950
    43  H    6.741605   6.024322   4.833383   3.837462   4.743872
                    6          7          8          9         10
     6  C    0.000000
     7  C    1.541735   0.000000
     8  C    3.877047   2.593996   0.000000
     9  C    4.918128   3.871464   1.519283   0.000000
    10  C    4.506960   3.882717   2.432042   1.546947   0.000000
    11  O    4.421234   2.980973   1.232063   2.446359   3.628356
    12  C    2.576922   1.542365   3.298716   4.606014   4.759993
    13  C    5.193719   4.870258   3.550446   2.561921   1.533697
    14  O    5.333841   4.741886   3.438759   2.479317   1.441787
    15  C    3.968187   4.668212   5.938429   6.176548   4.983177
    16  O    4.359710   5.148523   6.809015   7.261341   6.218246
    17  C    4.510576   5.503255   6.771010   6.901802   5.562157
    18  C    5.176396   5.540306   6.279034   6.236731   4.999471
    19  O    6.363072   6.847677   7.699265   7.640194   6.382924
    20  H    2.944496   3.569927   4.272112   4.370893   3.149337
    21  H    4.059211   4.254559   4.370997   4.086766   2.635050
    22  H    3.008858   3.033278   4.159935   4.634713   3.832162
    23  H    2.135770   3.521343   5.607416   6.324248   5.446919
    24  H    2.165400   3.001209   5.271938   6.190668   5.568007
    25  H    1.098088   2.150005   3.935464   4.795056   4.286165
    26  H    1.098374   2.154187   4.651162   5.833532   5.555316
    27  H    2.136342   1.100199   2.675725   4.090082   4.395408
    28  H    5.695381   4.535649   2.160643   1.095325   2.194999
    29  H    5.525596   4.536963   2.148777   1.095942   2.219004
    30  H    2.787022   2.181572   4.258434   5.634177   5.785820
    31  H    2.911019   2.201797   3.730976   4.797932   4.717055
    32  H    3.519964   2.185161   3.032671   4.372590   4.855628
    33  H    5.286448   5.247610   4.372256   3.513415   2.178880
    34  H    6.244038   5.796615   4.108803   2.824425   2.166964
    35  H    4.962522   4.700268   3.505464   2.806111   2.184523
    36  H    6.232404   5.583677   3.953150   2.703547   1.962704
    37  H    4.352858   4.903408   6.546485   7.081204   6.188319
    38  H    4.744863   5.629710   6.534622   6.462025   5.024067
    39  H    4.128627   5.354500   6.919496   7.220528   5.972296
    40  H    5.531525   6.527387   7.789670   7.864923   6.489043
    41  H    5.174311   5.261564   5.869133   5.881694   4.834892
    42  H    5.501608   5.794944   6.152396   5.862382   4.500513
    43  H    6.225516   6.804564   7.952963   8.070834   6.885052
                   11         12         13         14         15
    11  O    0.000000
    12  C    3.411566   0.000000
    13  C    4.659179   5.998489   0.000000
    14  O    4.575002   5.290079   2.432768   0.000000
    15  C    6.938383   4.941023   5.602052   4.786870   0.000000
    16  O    7.667201   5.097815   6.956479   6.025152   1.448495
    17  C    7.824682   6.071050   5.784546   5.504716   1.529959
    18  C    7.333302   5.650802   5.688587   4.362246   1.545023
    19  O    8.735638   6.851262   6.985020   5.649658   2.453629
    20  H    5.359701   4.711519   3.229244   3.767001   3.017200
    21  H    5.570373   5.023319   3.022659   2.542335   2.649697
    22  H    5.043996   3.050951   4.927346   3.766369   2.133023
    23  H    6.364084   4.155181   5.925215   5.936915   2.686237
    24  H    5.862760   2.958846   6.449340   5.897508   2.886998
    25  H    4.572278   3.501047   4.660082   5.285235   4.274425
    26  H    4.970900   2.859349   6.214384   6.410648   4.714004
    27  H    2.681678   2.129023   5.243276   5.438522   5.709310
    28  H    2.816513   4.962830   3.307717   2.505162   6.606021
    29  H    2.765213   5.422326   2.596788   3.266865   7.044615
    30  H    4.211712   1.097202   6.947414   6.353037   5.412972
    31  H    4.073321   1.095715   6.031385   4.961801   4.221627
    32  H    2.840768   1.095676   6.182542   5.363535   5.809838
    33  H    5.541701   6.377693   1.095140   2.674333   5.073495
    34  H    5.117675   6.845239   1.097401   2.711691   6.516293
    35  H    4.482464   6.001457   1.095665   3.390204   6.037720
    36  H    5.008595   6.141683   2.550123   0.973078   5.669843
    37  H    7.319679   4.581290   7.115853   5.940649   1.978013
    38  H    7.662018   6.388430   5.016065   4.986255   2.175291
    39  H    7.894663   6.013573   6.136609   6.148879   2.186693
    40  H    8.850379   6.978425   6.686553   6.272099   2.162940
    41  H    6.844867   5.130047   5.782173   4.088732   2.170836
    42  H    7.291416   6.107041   5.001621   3.762551   2.198286
    43  H    8.919294   6.692869   7.561258   6.267220   2.429057
                   16         17         18         19         20
    16  O    0.000000
    17  C    2.365868   0.000000
    18  C    2.390344   2.527426   0.000000
    19  O    2.693646   3.001053   1.428850   0.000000
    20  H    4.232839   2.976947   3.863323   5.088041   0.000000
    21  H    4.060717   3.023805   2.740108   4.048688   1.747381
    22  H    2.748488   3.480908   2.612504   3.891340   3.042912
    23  H    2.860583   2.820258   4.198726   5.071169   2.816948
    24  H    2.608491   3.773419   4.134819   5.029504   3.778588
    25  H    4.896297   4.498377   5.488260   6.695905   2.462219
    26  H    4.831599   5.190126   6.018544   7.102617   3.928408
    27  H    6.173086   6.432767   6.619128   7.932410   4.281674
    28  H    7.643771   7.470535   6.445395   7.800378   5.188873
    29  H    8.176715   7.621744   7.162218   8.561934   4.900268
    30  H    5.318933   6.478860   6.279355   7.372008   5.363784
    31  H    4.303576   5.511071   4.782814   5.921468   4.584349
    32  H    6.031719   6.993092   6.333664   7.561885   5.439970
    33  H    6.488397   5.045793   5.135792   6.335222   2.803145
    34  H    7.890497   6.709266   6.419800   7.667099   4.297415
    35  H    7.333094   6.116157   6.367605   7.683862   3.297639
    36  H    6.932356   6.303763   5.127460   6.330622   4.552625
    37  H    0.974384   3.222314   2.588413   2.991941   4.617800
    38  H    3.337290   1.094167   2.801535   3.433081   2.527340
    39  H    2.649423   1.094679   3.493387   3.968974   3.038764
    40  H    2.582501   1.094704   2.735335   2.645946   4.037600
    41  H    2.741712   3.472931   1.102326   2.082782   4.280658
    42  H    3.351995   2.745258   1.093115   2.035016   3.629838
    43  H    2.118259   3.053956   1.922284   0.975980   5.357786
                   21         22         23         24         25
    21  H    0.000000
    22  H    2.620698   0.000000
    23  H    3.859493   3.037002   0.000000
    24  H    4.317454   2.348044   1.748149   0.000000
    25  H    3.915966   3.611044   2.382898   3.054386   0.000000
    26  H    5.123220   3.870206   2.478219   2.383677   1.752418
    27  H    5.140861   4.132190   4.268879   3.878614   2.466588
    28  H    4.599484   4.964164   7.051133   6.724080   5.711506
    29  H    4.811081   5.617018   7.000321   7.025433   5.233052
    30  H    5.860752   3.756669   4.249443   2.942539   3.792404
    31  H    4.593892   2.279365   3.975222   2.578121   3.877037
    32  H    5.595787   3.776267   5.213699   4.034075   4.318240
    33  H    2.494367   4.822189   5.610584   6.326259   4.714467
    34  H    3.880945   5.816582   7.008549   7.477243   5.728349
    35  H    3.639185   5.339333   5.872519   6.517797   4.270595
    36  H    3.338900   4.729748   6.866906   6.869432   6.116185
    37  H    4.316448   2.448273   3.260474   2.438991   5.061142
    38  H    2.487499   3.788798   3.370117   4.453659   4.522485
    39  H    3.642351   3.857433   2.194554   3.504766   4.052585
    40  H    3.878068   4.283080   3.710993   4.540210   5.564318
    41  H    3.058215   2.254924   4.562966   4.087624   5.639736
    42  H    2.215570   3.096811   4.667835   4.847072   5.630260
    43  H    4.558042   3.911700   4.803109   4.631724   6.660450
                   26         27         28         29         30
    26  H    0.000000
    27  H    2.368861   0.000000
    28  H    6.603326   4.812906   0.000000
    29  H    6.383538   4.539575   1.769933   0.000000
    30  H    2.635973   2.481846   6.025232   6.387435   0.000000
    31  H    3.350668   3.065282   5.034927   5.744520   1.775237
    32  H    3.804071   2.441595   4.563570   5.157688   1.771558
    33  H    6.324979   5.751292   4.196564   3.678070   7.284982
    34  H    7.259021   6.112761   3.326768   2.617559   7.835043
    35  H    5.888095   4.874183   3.752268   2.562158   6.863133
    36  H    7.305279   6.191826   2.527559   3.265964   7.220252
    37  H    4.799732   5.945707   7.365010   8.057662   4.793843
    38  H    5.547063   6.508008   7.064661   7.090187   6.921433
    39  H    4.638857   6.184356   7.896577   7.878411   6.274866
    40  H    6.145577   7.479352   8.368359   8.604960   7.344804
    41  H    6.013255   6.353187   5.944913   6.888008   5.809695
    42  H    6.445860   6.827091   6.074458   6.711251   6.848258
    43  H    6.841997   7.885647   8.264646   9.018934   7.080559
                   31         32         33         34         35
    31  H    0.000000
    32  H    1.769650   0.000000
    33  H    6.285505   6.713995   0.000000
    34  H    6.870663   6.904400   1.775766   0.000000
    35  H    6.214312   6.203672   1.779337   1.774638   0.000000
    36  H    5.852839   6.113553   2.872825   2.410188   3.570207
    37  H    3.682664   5.449452   6.773545   8.021167   7.523198
    38  H    5.903220   7.232824   4.169318   5.888686   5.377698
    39  H    5.595497   7.011014   5.455700   7.133935   6.281779
    40  H    6.330522   7.901182   5.876591   7.548383   7.084307
    41  H    4.173155   5.692173   5.415945   6.462960   6.500885
    42  H    5.331623   6.715495   4.356664   5.640940   5.770722
    43  H    5.748468   7.468053   6.953857   8.319666   8.177761
                   36         37         38         39         40
    36  H    0.000000
    37  H    6.858813   0.000000
    38  H    5.695223   4.096784   0.000000
    39  H    6.980596   3.526164   1.775820   0.000000
    40  H    7.021627   3.498471   1.769556   1.769328   0.000000
    41  H    4.866337   2.525503   3.763175   4.327823   3.771734
    42  H    4.419412   3.628178   2.574879   3.784196   3.006945
    43  H    7.020759   2.403540   3.756502   3.839334   2.644020
                   41         42         43
    41  H    0.000000
    42  H    1.775977   0.000000
    43  H    2.413477   2.800756   0.000000
 Stoichiometry    C15H24O4
 Framework group  C1[X(C15H24O4)]
 Deg. of freedom   123
 Full point group                 C1      NOp   1
 Largest Abelian subgroup         C1      NOp   1
 Largest concise Abelian subgroup C1      NOp   1
                         Standard orientation:                         
 ---------------------------------------------------------------------
 Center     Atomic      Atomic             Coordinates (Angstroms)
 Number     Number       Type             X           Y           Z
 ---------------------------------------------------------------------
      1          6           0        1.814502    0.646703    0.037496
      2          6           0        1.110538   -0.477408    0.311571
      3          6           0       -0.323243   -0.583825    0.760404
      4          6           0       -1.259083    0.467524    0.115008
      5          6           0       -1.134465    1.869338    0.761357
      6          6           0        0.278960    2.294338    1.200532
      7          6           0        1.421130    2.096141    0.184110
      8          6           0        3.171480    0.275908   -0.409052
      9          6           0        3.293795   -1.238419   -0.417608
     10          6           0        1.928837   -1.752276    0.098033
     11          8           0        4.069137    1.062820   -0.713946
     12          6           0        1.150326    2.766895   -1.178110
     13          6           0        2.059830   -2.581148    1.381793
     14          8           0        1.224647   -2.515460   -0.902176
     15          6           0       -2.741167   -0.013948    0.061607
     16          8           0       -3.591180    1.068826   -0.389186
     17          6           0       -3.309554   -0.429582    1.419900
     18          6           0       -2.917714   -1.149694   -0.970870
     19          8           0       -4.299804   -1.384137   -1.247411
     20          1           0       -0.365710   -0.502829    1.856515
     21          1           0       -0.666436   -1.595237    0.526271
     22          1           0       -0.945191    0.562902   -0.934136
     23          1           0       -1.776535    1.926517    1.649040
     24          1           0       -1.533364    2.608256    0.057776
     25          1           0        0.553178    1.765881    2.123211
     26          1           0        0.237182    3.359343    1.465949
     27          1           0        2.306962    2.597820    0.601313
     28          1           0        3.495418   -1.599550   -1.431842
     29          1           0        4.134417   -1.539926    0.217639
     30          1           0        0.909242    3.828259   -1.039406
     31          1           0        0.316717    2.295170   -1.710242
     32          1           0        2.034323    2.706107   -1.822595
     33          1           0        1.076369   -2.903740    1.739663
     34          1           0        2.663373   -3.476482    1.185831
     35          1           0        2.550682   -2.008390    2.176460
     36          1           0        1.714789   -3.346903   -1.026047
     37          1           0       -3.224464    1.407796   -1.225872
     38          1           0       -2.767093   -1.290032    1.823091
     39          1           0       -3.256996    0.385530    2.148701
     40          1           0       -4.360761   -0.715373    1.311899
     41          1           0       -2.387099   -0.878046   -1.898113
     42          1           0       -2.502681   -2.093899   -0.608758
     43          1           0       -4.693759   -0.492847   -1.301611
 ---------------------------------------------------------------------
 Rotational constants (GHZ):      0.5544542      0.2589921      0.2071591
 Standard basis: 6-31G(d) (6D, 7F)
 There are   333 symmetry adapted cartesian basis functions of A   symmetry.
 There are   333 symmetry adapted basis functions of A   symmetry.
   333 basis functions,   628 primitive gaussians,   333 cartesian basis functions
    73 alpha electrons       73 beta electrons
       nuclear repulsion energy      1598.7295749769 Hartrees.
 NAtoms=   43 NActive=   43 NUniq=   43 SFac= 1.00D+00 NAtFMM=   60 NAOKFM=F Big=F
 Integral buffers will be    131072 words long.
 Raffenetti 2 integral format.
 Two-electron integral symmetry is turned on.
 ------------------------------------------------------------------------------
 Polarizable Continuum Model (PCM)
 =================================
 Model                : PCM (using non-symmetric T matrix).
 Atomic radii         : SMD-Coulomb.
 Polarization charges : Total charges.
 Charge compensation  : None.
 Solution method      : On-the-fly selection.
 Cavity type          : VdW (van der Waals Surface) (Alpha=1.000).
 Cavity algorithm     : GePol (No added spheres)
                        Default sphere list used, NSphG=   43.
                        Lebedev-Laikov grids with approx.  5.0 points / Ang**2.
                        Smoothing algorithm: Karplus/York (Gamma=1.0000).
                        Polarization charges: spherical gaussians, with
                                              point-specific exponents (IZeta= 3).
                        Self-potential: point-specific (ISelfS= 7).
                        Self-field    : sphere-specific E.n sum rule (ISelfD= 2).
 1st derivatives      : Analytical E(r).r(x)/FMM algorithm (CHGder, D1EAlg=3).
                        Cavity 1st derivative terms included.
 Solvent              : Methanol, Eps=  32.613000 Eps(inf)=   1.765709
 ------------------------------------------------------------------------------
 ------------------------------------------------------------------------------
 Atomic radii for non-electrostatic terms: SMD-CDS.
 ------------------------------------------------------------------------------
 Nuclear repulsion after PCM non-electrostatic terms =     1598.7311219893 Hartrees.
 One-electron integrals computed using PRISM.
 NBasis=   333 RedAO= T EigKep=  9.39D-04  NBF=   333
 NBsUse=   333 1.00D-06 EigRej= -1.00D+00 NBFU=   333
 Initial guess from the checkpoint file:  "DY-202A-11R_19.chk"
 B after Tr=     0.000000    0.000000    0.000000
         Rot=    0.999973   -0.003465   -0.001821   -0.006229 Ang=  -0.84 deg.
 ExpMin= 1.61D-01 ExpMax= 5.48D+03 ExpMxC= 8.25D+02 IAcc=1 IRadAn=         1 AccDes= 0.00D+00
 Harris functional with IExCor=  402 and IRadAn=       1 diagonalized for initial guess.
 HarFok:  IExCor=  402 AccDes= 0.00D+00 IRadAn=         1 IDoV= 1 UseB2=F ITyADJ=14
 ICtDFT=  3500011 ScaDFX=  1.000000  1.000000  1.000000  1.000000
 FoFCou: FMM=F IPFlag=           0 FMFlag=      100000 FMFlg1=           0
         NFxFlg=           0 DoJE=T BraDBF=F KetDBF=T FulRan=T
         wScrn=  0.000000 ICntrl=     500 IOpCl=  0 I1Cent=   200000004 NGrid=           0
         NMat0=    1 NMatS0=      1 NMatT0=    0 NMatD0=    1 NMtDS0=    0 NMtDT0=    0
 Petite list used in FoFCou.
 Keep R1 ints in memory in canonical form, NReq=1565304907.
 Requested convergence on RMS density matrix=1.00D-08 within 128 cycles.
 Requested convergence on MAX density matrix=1.00D-06.
 Requested convergence on             energy=1.00D-06.
 No special actions if energy rises.
 Inv3:  Mode=1 IEnd=    21724443.
 Iteration    1 A*A^-1 deviation from unit magnitude is 4.66D-15 for   2670.
 Iteration    1 A*A^-1 deviation from orthogonality  is 5.55D-15 for   2691   1500.
 Iteration    1 A^-1*A deviation from unit magnitude is 4.88D-15 for   2007.
 Iteration    1 A^-1*A deviation from orthogonality  is 7.77D-11 for   2174   2104.
 Error on total polarization charges =  0.05191
 SCF Done:  E(RB3LYP) =  -886.951470911     A.U. after   10 cycles
            NFock= 10  Conv=0.57D-08     -V/T= 2.0094
 SMD-CDS (non-electrostatic) energy       (kcal/mol) =       0.97
 (included in total energy above)
 D1PCM: PCM CHGder 1st derivatives, ID1Alg=3 FixD1E=F DoIter=F DoCFld=F I1PDM=0.
 Calling FoFJK, ICntrl=      2127 FMM=F ISym2X=0 I1Cent= 0 IOpClX= 0 NMat=1 NMatS=1 NMatT=0.
 ***** Axes restored to original set *****
 -------------------------------------------------------------------
 Center     Atomic                   Forces (Hartrees/Bohr)
 Number     Number              X              Y              Z
 -------------------------------------------------------------------
      1        6           0.001896450   -0.001478101   -0.000130651
      2        6          -0.001308937    0.001102577    0.000169700
      3        6           0.000725874   -0.000345375   -0.000150374
      4        6          -0.000692080    0.000645893   -0.000389307
      5        6           0.000325711   -0.000245997    0.000359818
      6        6           0.000296557   -0.000070235    0.000131507
      7        6          -0.000679057    0.000850593   -0.000047575
      8        6          -0.000738213    0.000398165   -0.000781530
      9        6          -0.000875361    0.000413097    0.001380994
     10        6           0.001737724   -0.000173509   -0.000540859
     11        8          -0.000824279   -0.000733772    0.000841315
     12        6           0.000036649   -0.000133243   -0.000296209
     13        6          -0.000602098    0.000267281   -0.000138159
     14        8           0.000393883    0.000128708   -0.000316200
     15        6           0.000615920   -0.000479354    0.001265423
     16        8          -0.000477365    0.001266924   -0.000809074
     17        6          -0.000092886    0.000257784    0.000130343
     18        6          -0.001184210   -0.000452030   -0.001398792
     19        8           0.001222660   -0.000851443    0.001209232
     20        1          -0.000018604    0.000005317   -0.000019849
     21        1          -0.000503917   -0.000204537   -0.000179821
     22        1          -0.000020870   -0.000098179    0.000326376
     23        1          -0.000198723   -0.000175320    0.000057902
     24        1           0.000172678   -0.000013916    0.000041848
     25        1          -0.000222263    0.000074138   -0.000025374
     26        1           0.000003364   -0.000123648    0.000044663
     27        1           0.000004770   -0.000010467   -0.000153851
     28        1          -0.000184756    0.000259112   -0.000228742
     29        1           0.000406088   -0.000346842   -0.000547572
     30        1           0.000089717   -0.000082195    0.000028347
     31        1           0.000076449    0.000290076    0.000029144
     32        1           0.000008392   -0.000049858    0.000052178
     33        1           0.000082834    0.000067131    0.000147667
     34        1          -0.000085063    0.000095231   -0.000034354
     35        1           0.000136396    0.000037369   -0.000057019
     36        1          -0.000306900   -0.000319814    0.000526213
     37        1           0.000229915    0.000408725    0.000236825
     38        1           0.000142939    0.000042197    0.000059596
     39        1           0.000092176    0.000110932   -0.000159673
     40        1          -0.000044929   -0.000200118   -0.000366953
     41        1          -0.000035282    0.000054471   -0.000027477
     42        1           0.000258634   -0.000339840   -0.000245178
     43        1           0.000140016    0.000152072    0.000005501
 -------------------------------------------------------------------
 Cartesian Forces:  Max     0.001896450 RMS     0.000537142

 GradGradGradGradGradGradGradGradGradGradGradGradGradGradGradGradGradGrad
 Berny optimization.
 Using GEDIIS/GDIIS optimizer.
 FormGI is forming the generalized inverse of G from B-inverse, IUseBI=4.
 Internal  Forces:  Max     0.001583659 RMS     0.000316701
 Search for a local minimum.
 Step number   3 out of a maximum of  258
 All quantities printed in internal units (Hartrees-Bohrs-Radians)
 Mixed Optimization -- En-DIIS/RFO-DIIS
 Swapping is turned off.
 Update second derivatives using D2CorX and points    1    2    3
 DE= -5.48D-04 DEPred=-6.84D-04 R= 8.00D-01
 TightC=F SS=  1.41D+00  RLast= 3.30D-01 DXNew= 8.4853D-01 9.9006D-01
 Trust test= 8.00D-01 RLast= 3.30D-01 DXMaxT set to 8.49D-01
 ITU=  1  1  0
     Eigenvalues ---    0.00231   0.00271   0.00333   0.00338   0.00373
     Eigenvalues ---    0.00432   0.00495   0.00692   0.00782   0.00908
     Eigenvalues ---    0.01084   0.01116   0.01207   0.01262   0.01379
     Eigenvalues ---    0.01454   0.02493   0.02568   0.03141   0.03874
     Eigenvalues ---    0.03947   0.04029   0.04411   0.04502   0.04689
     Eigenvalues ---    0.04802   0.04912   0.05016   0.05092   0.05376
     Eigenvalues ---    0.05415   0.05444   0.05524   0.05544   0.05590
     Eigenvalues ---    0.05610   0.05635   0.05702   0.05837   0.05914
     Eigenvalues ---    0.06024   0.06241   0.06914   0.07754   0.08432
     Eigenvalues ---    0.08676   0.08929   0.09088   0.09355   0.09718
     Eigenvalues ---    0.10321   0.11602   0.12036   0.13386   0.13747
     Eigenvalues ---    0.14601   0.15342   0.15995   0.16000   0.16000
     Eigenvalues ---    0.16000   0.16000   0.16000   0.16000   0.16000
     Eigenvalues ---    0.16000   0.16000   0.16027   0.16122   0.16272
     Eigenvalues ---    0.16694   0.17379   0.18487   0.19894   0.20756
     Eigenvalues ---    0.22027   0.22966   0.24549   0.25045   0.26270
     Eigenvalues ---    0.26744   0.27230   0.27668   0.27844   0.28490
     Eigenvalues ---    0.28772   0.28978   0.29288   0.29644   0.30633
     Eigenvalues ---    0.30869   0.31672   0.32207   0.33750   0.33758
     Eigenvalues ---    0.33835   0.33852   0.33894   0.33998   0.34078
     Eigenvalues ---    0.34104   0.34122   0.34145   0.34162   0.34176
     Eigenvalues ---    0.34206   0.34212   0.34284   0.34293   0.34329
     Eigenvalues ---    0.34336   0.34341   0.34379   0.34467   0.34544
     Eigenvalues ---    0.38890   0.40870   0.42022   0.51723   0.52436
     Eigenvalues ---    0.52525   0.52808   0.95025
 En-DIIS/RFO-DIIS IScMMF=        0 using points:     3    2
 RFO step:  Lambda=-9.85681174D-05.
 DidBck=F Rises=F RFO-DIIS coefs:    0.92646    0.07354
 Iteration  1 RMS(Cart)=  0.04598275 RMS(Int)=  0.00126294
 Iteration  2 RMS(Cart)=  0.00147886 RMS(Int)=  0.00004773
 Iteration  3 RMS(Cart)=  0.00000154 RMS(Int)=  0.00004771
 Iteration  4 RMS(Cart)=  0.00000000 RMS(Int)=  0.00004771
 Variable       Old X    -DE/DX   Delta X   Delta X   Delta X     New X
                                 (Linear)    (Quad)   (Total)
    R1        2.55938  -0.00053   0.00041  -0.00299  -0.00255   2.55683
    R2        2.85161   0.00073  -0.00078   0.01346   0.01268   2.86429
    R3        2.78905  -0.00130   0.00060  -0.01020  -0.00950   2.77955
    R4        2.84622  -0.00072   0.00039  -0.00678  -0.00638   2.83984
    R5        2.89103   0.00024  -0.00103   0.01583   0.01472   2.90576
    R6        2.92613  -0.00031  -0.00039   0.00440   0.00401   2.93013
    R7        2.07855  -0.00002  -0.00007   0.00132   0.00125   2.07980
    R8        2.06625   0.00039   0.00020  -0.00124  -0.00105   2.06520
    R9        2.92656  -0.00013   0.00009  -0.00176  -0.00166   2.92491
   R10        2.94654  -0.00082  -0.00008  -0.00342  -0.00349   2.94305
   R11        2.07726  -0.00032   0.00000  -0.00094  -0.00094   2.07632
   R12        2.90998   0.00008   0.00021  -0.00043  -0.00022   2.90976
   R13        2.07311   0.00015   0.00006   0.00004   0.00010   2.07321
   R14        2.07022  -0.00010   0.00010  -0.00180  -0.00170   2.06851
   R15        2.91346   0.00013   0.00022  -0.00060  -0.00040   2.91306
   R16        2.07509  -0.00011   0.00010  -0.00151  -0.00141   2.07368
   R17        2.07563  -0.00011  -0.00004   0.00009   0.00005   2.07568
   R18        2.91465   0.00015  -0.00006   0.00353   0.00347   2.91812
   R19        2.07908  -0.00006  -0.00003   0.00030   0.00027   2.07935
   R20        2.87103  -0.00041  -0.00042   0.00791   0.00752   2.87855
   R21        2.32826  -0.00129   0.00021  -0.00174  -0.00153   2.32673
   R22        2.92331  -0.00097   0.00080  -0.00838  -0.00766   2.91565
   R23        2.06987   0.00009  -0.00023   0.00303   0.00280   2.07266
   R24        2.07103   0.00008  -0.00009   0.00146   0.00137   2.07240
   R25        2.89827  -0.00036   0.00016  -0.00167  -0.00152   2.89675
   R26        2.72458  -0.00008  -0.00005   0.00369   0.00365   2.72823
   R27        2.07341  -0.00009  -0.00001   0.00018   0.00017   2.07359
   R28        2.07060  -0.00020  -0.00004   0.00018   0.00015   2.07075
   R29        2.07053  -0.00002   0.00006  -0.00072  -0.00066   2.06987
   R30        2.06951  -0.00005   0.00015  -0.00193  -0.00178   2.06773
   R31        2.07379  -0.00012  -0.00002   0.00010   0.00008   2.07387
   R32        2.07051   0.00004   0.00003  -0.00014  -0.00011   2.07040
   R33        1.83885   0.00007  -0.00009   0.00116   0.00106   1.83991
   R34        2.73726   0.00158  -0.00038   0.00881   0.00843   2.74569
   R35        2.89120  -0.00038  -0.00028   0.00088   0.00060   2.89180
   R36        2.91967   0.00132  -0.00001   0.00337   0.00337   2.92304
   R37        1.84132   0.00001  -0.00004   0.00044   0.00040   1.84172
   R38        2.06768   0.00006  -0.00007   0.00097   0.00089   2.06857
   R39        2.06864  -0.00001   0.00011  -0.00112  -0.00101   2.06763
   R40        2.06869   0.00012   0.00009  -0.00092  -0.00083   2.06786
   R41        2.70014  -0.00144   0.00045  -0.00831  -0.00786   2.69227
   R42        2.08309   0.00002  -0.00013   0.00288   0.00275   2.08585
   R43        2.06569   0.00030  -0.00002   0.00104   0.00103   2.06672
   R44        1.84433   0.00008  -0.00007   0.00045   0.00038   1.84471
    A1        2.26799  -0.00030   0.00062  -0.01226  -0.01169   2.25630
    A2        1.90773   0.00007  -0.00023   0.00868   0.00836   1.91609
    A3        2.10643   0.00023  -0.00043   0.00412   0.00378   2.11021
    A4        2.23159   0.00064  -0.00013   0.00562   0.00551   2.23710
    A5        1.96642  -0.00029   0.00045  -0.00848  -0.00833   1.95809
    A6        2.08506  -0.00035  -0.00033   0.00314   0.00293   2.08799
    A7        1.98576  -0.00014  -0.00002  -0.00150  -0.00158   1.98418
    A8        1.90553   0.00015   0.00021  -0.00205  -0.00184   1.90369
    A9        1.87584   0.00021   0.00029  -0.00059  -0.00028   1.87556
   A10        1.91987  -0.00007   0.00021  -0.00411  -0.00390   1.91597
   A11        1.92741  -0.00017  -0.00060   0.00714   0.00656   1.93397
   A12        1.84355   0.00003  -0.00010   0.00138   0.00128   1.84483
   A13        1.97360  -0.00009   0.00019  -0.00305  -0.00285   1.97075
   A14        1.95960  -0.00092  -0.00010  -0.00650  -0.00658   1.95303
   A15        1.85891   0.00017   0.00029  -0.00626  -0.00597   1.85294
   A16        1.95011   0.00089  -0.00016   0.00722   0.00704   1.95716
   A17        1.87216  -0.00005  -0.00010   0.00648   0.00635   1.87851
   A18        1.83955   0.00001  -0.00013   0.00248   0.00229   1.84184
   A19        2.02942   0.00003   0.00030  -0.00638  -0.00612   2.02329
   A20        1.91537  -0.00016  -0.00004  -0.00090  -0.00091   1.91446
   A21        1.88935   0.00005   0.00002  -0.00037  -0.00036   1.88899
   A22        1.86717   0.00012   0.00009   0.00192   0.00200   1.86917
   A23        1.90840  -0.00009  -0.00008   0.00138   0.00132   1.90972
   A24        1.84565   0.00004  -0.00037   0.00550   0.00512   1.85078
   A25        2.04484   0.00000   0.00053  -0.00580  -0.00535   2.03949
   A26        1.91350  -0.00015   0.00000  -0.00011  -0.00012   1.91338
   A27        1.87718   0.00002  -0.00024   0.00300   0.00278   1.87996
   A28        1.88293   0.00013   0.00034  -0.00498  -0.00465   1.87827
   A29        1.88824   0.00003  -0.00032   0.00375   0.00348   1.89172
   A30        1.84740  -0.00003  -0.00042   0.00543   0.00500   1.85239
   A31        1.96130  -0.00036   0.00008  -0.00260  -0.00260   1.95871
   A32        1.95808   0.00011   0.00013   0.00019   0.00035   1.95844
   A33        1.83894   0.00002   0.00008  -0.00540  -0.00530   1.83364
   A34        1.97827   0.00038  -0.00009   0.00553   0.00546   1.98373
   A35        1.86280   0.00008  -0.00032   0.00618   0.00589   1.86869
   A36        1.85249  -0.00024   0.00010  -0.00456  -0.00450   1.84798
   A37        1.90301   0.00035  -0.00021  -0.00290  -0.00324   1.89977
   A38        2.19480  -0.00025  -0.00009   0.00447   0.00445   2.19924
   A39        2.18531  -0.00011   0.00028  -0.00157  -0.00122   2.18409
   A40        1.83193  -0.00019   0.00027   0.00073   0.00064   1.83257
   A41        1.92694  -0.00003  -0.00072   0.00602   0.00541   1.93235
   A42        1.90996   0.00007  -0.00103   0.01600   0.01503   1.92500
   A43        1.94073   0.00002   0.00026  -0.00652  -0.00615   1.93458
   A44        1.97382   0.00030  -0.00001   0.00415   0.00410   1.97792
   A45        1.88055  -0.00017   0.00113  -0.01887  -0.01781   1.86274
   A46        1.81489   0.00005  -0.00022   0.00004  -0.00039   1.81450
   A47        1.95974  -0.00037  -0.00026  -0.00292  -0.00309   1.95665
   A48        1.85114   0.00012  -0.00012   0.00031   0.00025   1.85140
   A49        1.96402   0.00027   0.00010   0.00222   0.00238   1.96640
   A50        1.95578   0.00003   0.00059  -0.00094  -0.00029   1.95549
   A51        1.91380  -0.00011  -0.00011   0.00102   0.00085   1.91465
   A52        1.92582  -0.00011   0.00020  -0.00368  -0.00348   1.92234
   A53        1.95549   0.00029   0.00021  -0.00098  -0.00077   1.95472
   A54        1.93234  -0.00012   0.00024  -0.00373  -0.00349   1.92885
   A55        1.88671  -0.00009  -0.00015   0.00139   0.00124   1.88795
   A56        1.88105   0.00005  -0.00026   0.00323   0.00296   1.88401
   A57        1.87996  -0.00002  -0.00028   0.00421   0.00393   1.88389
   A58        1.93480   0.00023   0.00029  -0.00243  -0.00214   1.93266
   A59        1.91605  -0.00009  -0.00003  -0.00162  -0.00167   1.91438
   A60        1.94211  -0.00015   0.00049  -0.00751  -0.00704   1.93507
   A61        1.88801  -0.00001  -0.00068   0.01144   0.01076   1.89877
   A62        1.89577  -0.00002  -0.00024   0.00300   0.00275   1.89852
   A63        1.88559   0.00005   0.00013  -0.00231  -0.00220   1.88339
   A64        1.86981  -0.00010   0.00033  -0.00562  -0.00530   1.86452
   A65        1.91519  -0.00011   0.00035  -0.00274  -0.00238   1.91280
   A66        1.98953   0.00013  -0.00051   0.00459   0.00408   1.99361
   A67        1.93744  -0.00034  -0.00014  -0.00285  -0.00299   1.93445
   A68        1.83523  -0.00008   0.00015  -0.00253  -0.00238   1.83284
   A69        1.84884   0.00055   0.00046   0.00191   0.00237   1.85121
   A70        1.92957  -0.00011  -0.00022   0.00142   0.00120   1.93078
   A71        1.88223   0.00018  -0.00025   0.00408   0.00383   1.88606
   A72        1.93542   0.00006   0.00003  -0.00202  -0.00200   1.93342
   A73        1.95082  -0.00022  -0.00012   0.00029   0.00018   1.95100
   A74        1.91780  -0.00040   0.00043  -0.00917  -0.00876   1.90904
   A75        1.89276   0.00008   0.00012  -0.00088  -0.00075   1.89200
   A76        1.88297   0.00016   0.00019  -0.00147  -0.00132   1.88165
   A77        1.88197   0.00035  -0.00067   0.01372   0.01306   1.89503
   A78        1.93958  -0.00009   0.00005   0.00060   0.00064   1.94022
   A79        1.90283   0.00000   0.00000  -0.00053  -0.00055   1.90228
   A80        1.95002   0.00024  -0.00033   0.00126   0.00092   1.95094
   A81        1.92116   0.00047   0.00020   0.01054   0.01073   1.93189
   A82        1.86465  -0.00048   0.00000  -0.00839  -0.00838   1.85626
   A83        1.88468  -0.00013   0.00009  -0.00343  -0.00332   1.88135
   A84        1.82487  -0.00035  -0.00016  -0.00230  -0.00246   1.82241
    D1        0.08056   0.00001   0.00061  -0.00840  -0.00780   0.07275
    D2       -3.07746   0.00005   0.00003   0.01188   0.01187  -3.06559
    D3       -3.11050   0.00010  -0.00026   0.00493   0.00466  -3.10583
    D4        0.01467   0.00013  -0.00083   0.02522   0.02434   0.03901
    D5        0.38818   0.00014  -0.00154   0.02354   0.02197   0.41015
    D6       -1.86512  -0.00016  -0.00160   0.01798   0.01636  -1.84876
    D7        2.41007   0.00006  -0.00183   0.02642   0.02457   2.43464
    D8       -2.69912   0.00006  -0.00060   0.00887   0.00826  -2.69087
    D9        1.33076  -0.00025  -0.00067   0.00331   0.00264   1.33341
   D10       -0.67724  -0.00003  -0.00089   0.01175   0.01086  -0.66638
   D11        0.01056  -0.00015  -0.00046   0.00516   0.00458   0.01514
   D12       -3.11909   0.00008   0.00041   0.00526   0.00556  -3.11353
   D13        3.10806  -0.00009  -0.00119   0.01648   0.01529   3.12336
   D14       -0.02159   0.00013  -0.00031   0.01658   0.01628  -0.00531
   D15        0.63613  -0.00013   0.00012  -0.00355  -0.00342   0.63270
   D16       -1.51577  -0.00006  -0.00031   0.00441   0.00412  -1.51164
   D17        2.77577  -0.00028  -0.00045   0.00413   0.00370   2.77946
   D18       -2.48806  -0.00016   0.00071  -0.02496  -0.02429  -2.51235
   D19        1.64323  -0.00010   0.00028  -0.01700  -0.01675   1.62649
   D20       -0.34842  -0.00032   0.00014  -0.01728  -0.01717  -0.36559
   D21       -0.03294  -0.00007   0.00173  -0.04432  -0.04252  -0.07546
   D22        2.09506   0.00008   0.00157  -0.04320  -0.04157   2.05349
   D23       -2.09807  -0.00018   0.00122  -0.04341  -0.04212  -2.14020
   D24        3.09376  -0.00003   0.00121  -0.02588  -0.02469   3.06908
   D25       -1.06142   0.00012   0.00105  -0.02477  -0.02374  -1.08517
   D26        1.02863  -0.00014   0.00071  -0.02498  -0.02429   1.00434
   D27       -1.36235   0.00002   0.00042  -0.00901  -0.00857  -1.37092
   D28        2.69458  -0.00035   0.00056  -0.01084  -0.01027   2.68431
   D29        0.68958   0.00001   0.00060  -0.00677  -0.00617   0.68341
   D30        0.78170   0.00007   0.00085  -0.01590  -0.01503   0.76667
   D31       -1.44455  -0.00030   0.00099  -0.01772  -0.01673  -1.46128
   D32        2.83364   0.00006   0.00103  -0.01365  -0.01263   2.82100
   D33        2.80979  -0.00003   0.00050  -0.01246  -0.01194   2.79785
   D34        0.58354  -0.00040   0.00064  -0.01428  -0.01364   0.56990
   D35       -1.42146  -0.00003   0.00068  -0.01021  -0.00955  -1.43100
   D36        0.64382   0.00022  -0.00037   0.01225   0.01185   0.65568
   D37       -1.47762   0.00017  -0.00068   0.01503   0.01433  -1.46329
   D38        2.79913   0.00017  -0.00023   0.00918   0.00892   2.80805
   D39        2.87504  -0.00036  -0.00048   0.00692   0.00642   2.88146
   D40        0.75359  -0.00041  -0.00078   0.00970   0.00890   0.76249
   D41       -1.25284  -0.00041  -0.00034   0.00385   0.00349  -1.24935
   D42       -1.40033   0.00010  -0.00077   0.01751   0.01675  -1.38359
   D43        2.76141   0.00005  -0.00108   0.02030   0.01922   2.78063
   D44        0.75497   0.00005  -0.00064   0.01445   0.01382   0.76879
   D45        3.01390   0.00000   0.00164   0.02925   0.03089   3.04479
   D46        0.96110   0.00009   0.00154   0.03143   0.03296   0.99407
   D47       -1.23162   0.00041   0.00234   0.02823   0.03057  -1.20105
   D48        0.77522   0.00014   0.00159   0.03277   0.03437   0.80959
   D49       -1.27758   0.00023   0.00149   0.03495   0.03644  -1.24114
   D50        2.81288   0.00055   0.00229   0.03174   0.03405   2.84693
   D51       -1.25253  -0.00026   0.00186   0.02000   0.02185  -1.23068
   D52        2.97785  -0.00017   0.00176   0.02217   0.02392   3.00178
   D53        0.78513   0.00016   0.00256   0.01897   0.02153   0.80666
   D54        0.83747   0.00001  -0.00021  -0.00065  -0.00090   0.83657
   D55       -1.31510  -0.00004  -0.00108   0.01064   0.00955  -1.30555
   D56        2.96718   0.00006  -0.00046   0.00269   0.00221   2.96939
   D57        2.98425  -0.00009   0.00003  -0.00469  -0.00469   2.97956
   D58        0.83168  -0.00013  -0.00084   0.00660   0.00576   0.83744
   D59       -1.16923  -0.00003  -0.00022  -0.00135  -0.00159  -1.17081
   D60       -1.30793  -0.00002  -0.00039   0.00342   0.00300  -1.30492
   D61        2.82269  -0.00006  -0.00126   0.01471   0.01345   2.83614
   D62        0.82178   0.00004  -0.00064   0.00676   0.00611   0.82789
   D63       -1.29089  -0.00005   0.00156  -0.02324  -0.02169  -1.31257
   D64        0.95187   0.00011   0.00173  -0.02045  -0.01873   0.93315
   D65        2.98484   0.00007   0.00160  -0.01907  -0.01745   2.96740
   D66        0.87721  -0.00015   0.00224  -0.03185  -0.02962   0.84759
   D67        3.11997   0.00001   0.00242  -0.02906  -0.02666   3.09331
   D68       -1.13025  -0.00002   0.00229  -0.02768  -0.02538  -1.15563
   D69        2.86833  -0.00010   0.00176  -0.02616  -0.02441   2.84392
   D70       -1.17209   0.00006   0.00194  -0.02337  -0.02145  -1.19354
   D71        0.86088   0.00002   0.00180  -0.02199  -0.02017   0.84071
   D72       -3.09949   0.00007  -0.00130   0.03406   0.03272  -3.06677
   D73        1.08054   0.00007  -0.00140   0.03547   0.03405   1.11459
   D74       -1.01854  -0.00001  -0.00134   0.03334   0.03197  -0.98657
   D75        0.93928   0.00016  -0.00146   0.03272   0.03128   0.97056
   D76       -1.16388   0.00016  -0.00155   0.03414   0.03261  -1.13127
   D77        3.02023   0.00007  -0.00150   0.03201   0.03053   3.05076
   D78       -1.09975   0.00001  -0.00108   0.02507   0.02399  -1.07576
   D79        3.08028   0.00001  -0.00118   0.02649   0.02532   3.10560
   D80        0.98120  -0.00007  -0.00112   0.02436   0.02324   1.00444
   D81       -0.03013   0.00010   0.00149  -0.03200  -0.03054  -0.06067
   D82        2.06278   0.00000   0.00157  -0.03617  -0.03465   2.02813
   D83       -2.15337  -0.00018   0.00190  -0.04584  -0.04395  -2.19732
   D84        3.09960  -0.00013   0.00062  -0.03204  -0.03146   3.06814
   D85       -1.09068  -0.00022   0.00070  -0.03621  -0.03557  -1.12625
   D86        0.97636  -0.00041   0.00102  -0.04588  -0.04488   0.93149
   D87        0.03628  -0.00003  -0.00185   0.04362   0.04179   0.07806
   D88       -2.08888   0.00024  -0.00145   0.04592   0.04448  -2.04440
   D89        2.02797   0.00015  -0.00184   0.04358   0.04174   2.06970
   D90       -2.04743   0.00010  -0.00128   0.03942   0.03818  -2.00925
   D91        2.11060   0.00037  -0.00088   0.04172   0.04087   2.15147
   D92       -0.05573   0.00028  -0.00128   0.03938   0.03813  -0.01761
   D93        2.11723   0.00009  -0.00294   0.06580   0.06283   2.18006
   D94       -0.00793   0.00036  -0.00254   0.06810   0.06552   0.05759
   D95       -2.17427   0.00028  -0.00293   0.06576   0.06278  -2.11149
   D96        1.06956  -0.00013   0.00270  -0.05070  -0.04791   1.02165
   D97       -3.12874  -0.00005   0.00202  -0.03907  -0.03697   3.11748
   D98       -1.04225  -0.00015   0.00247  -0.04776  -0.04520  -1.08745
   D99        3.11022  -0.00013   0.00231  -0.05113  -0.04890   3.06133
   D100      -1.08808  -0.00006   0.00163  -0.03949  -0.03796  -1.12603
   D101       0.99841  -0.00015   0.00208  -0.04818  -0.04619   0.95223
   D102      -0.98360   0.00002   0.00307  -0.04995  -0.04687  -1.03047
   D103       1.10129   0.00009   0.00239  -0.03831  -0.03593   1.06536
   D104      -3.09541   0.00000   0.00284  -0.04700  -0.04416  -3.13957
   D105      -3.10513   0.00059  -0.00189   0.05498   0.05299  -3.05214
   D106       1.20877   0.00045  -0.00185   0.05521   0.05345   1.26222
   D107      -0.98531   0.00016  -0.00233   0.05223   0.04991  -0.93540
   D108       0.92506  -0.00036   0.00002  -0.02422  -0.02421   0.90085
   D109       3.07182  -0.00031  -0.00031  -0.02178  -0.02208   3.04974
   D110      -1.16754  -0.00023  -0.00027  -0.02047  -0.02075  -1.18828
   D111      -1.10149   0.00018  -0.00150   0.04733   0.04584  -1.05566
   D112       1.01286   0.00018  -0.00140   0.04500   0.04360   1.05645
   D113       3.10155   0.00021  -0.00203   0.05628   0.05424  -3.12740
   D114       3.08341   0.00029  -0.00175   0.04979   0.04806   3.13146
   D115      -1.08543   0.00029  -0.00165   0.04746   0.04582  -1.03961
   D116       1.00326   0.00032  -0.00227   0.05875   0.05646   1.05973
   D117       1.09538  -0.00026  -0.00226   0.04825   0.04600   1.14138
   D118      -3.07346  -0.00026  -0.00216   0.04592   0.04377  -3.02969
   D119      -0.98477  -0.00023  -0.00279   0.05721   0.05441  -0.93036
   D120      -2.90976  -0.00083  -0.00567  -0.10483  -0.11050  -3.02026
   D121      -0.78920  -0.00029  -0.00540  -0.09163  -0.09702  -0.88622
   D122       1.29251  -0.00031  -0.00548  -0.09546  -0.10094   1.19157
   D123      -0.83179  -0.00081  -0.00505  -0.10851  -0.11356  -0.94534
   D124       1.28878  -0.00027  -0.00477  -0.09531  -0.10008   1.18870
   D125      -2.91270  -0.00029  -0.00486  -0.09914  -0.10400  -3.01669
   D126       1.14761  -0.00066  -0.00473  -0.10978  -0.11451   1.03310
   D127      -3.01501  -0.00012  -0.00445  -0.09658  -0.10103  -3.11605
   D128      -0.93330  -0.00014  -0.00454  -0.10041  -0.10495  -1.03825
   D129       0.72011   0.00012  -0.00497   0.07391   0.06895   0.78906
   D130      -1.38970  -0.00014  -0.00513   0.06714   0.06198  -1.32773
   D131       2.85140   0.00005  -0.00535   0.07040   0.06507   2.91648
         Item               Value     Threshold  Converged?
 Maximum Force            0.001584     0.000450     NO 
 RMS     Force            0.000317     0.000300     NO 
 Maximum Displacement     0.239646     0.001800     NO 
 RMS     Displacement     0.046109     0.001200     NO 
 Predicted change in Energy=-4.515731D-04
 GradGradGradGradGradGradGradGradGradGradGradGradGradGradGradGradGradGrad

                          Input orientation:                          
 ---------------------------------------------------------------------
 Center     Atomic      Atomic             Coordinates (Angstroms)
 Number     Number       Type             X           Y           Z
 ---------------------------------------------------------------------
      1          6           0        1.799782    0.619496    0.038982
      2          6           0        1.066597   -0.479364    0.331559
      3          6           0       -0.366004   -0.547705    0.780254
      4          6           0       -1.277235    0.518689    0.119421
      5          6           0       -1.125987    1.920257    0.758481
      6          6           0        0.299537    2.314705    1.186508
      7          6           0        1.424485    2.083158    0.158318
      8          6           0        3.142943    0.217817   -0.406039
      9          6           0        3.228655   -1.303026   -0.401194
     10          6           0        1.873222   -1.777552    0.162854
     11          8           0        4.059309    0.978258   -0.719064
     12          6           0        1.149601    2.729286   -1.217006
     13          6           0        2.018094   -2.542466    1.483341
     14          8           0        1.142419   -2.581660   -0.787754
     15          6           0       -2.763615    0.057376    0.061589
     16          8           0       -3.590537    1.140014   -0.443561
     17          6           0       -3.364231   -0.297962    1.423479
     18          6           0       -2.937754   -1.114278   -0.933151
     19          8           0       -4.313842   -1.436842   -1.112234
     20          1           0       -0.405256   -0.444153    1.875251
     21          1           0       -0.729230   -1.555775    0.565312
     22          1           0       -0.951433    0.593264   -0.927253
     23          1           0       -1.761482    1.990553    1.650012
     24          1           0       -1.512336    2.662087    0.052369
     25          1           0        0.571445    1.776263    2.103191
     26          1           0        0.286094    3.380649    1.451217
     27          1           0        2.326021    2.578541    0.548943
     28          1           0        3.384234   -1.686081   -1.417090
     29          1           0        4.087136   -1.633714    0.195742
     30          1           0        0.956539    3.802917   -1.098274
     31          1           0        0.283929    2.279549   -1.716117
     32          1           0        2.016859    2.613172   -1.875890
     33          1           0        1.035997   -2.792810    1.895750
     34          1           0        2.577236   -3.471315    1.313098
     35          1           0        2.568979   -1.947867    2.220452
     36          1           0        1.599019   -3.439957   -0.840857
     37          1           0       -3.195501    1.459182   -1.275375
     38          1           0       -2.812111   -1.120807    1.888586
     39          1           0       -3.352821    0.555896    2.107547
     40          1           0       -4.400314   -0.623578    1.289596
     41          1           0       -2.472980   -0.840098   -1.896036
     42          1           0       -2.451722   -2.026238   -0.575111
     43          1           0       -4.753540   -0.572484   -1.223944
 ---------------------------------------------------------------------
                    Distance matrix (angstroms):
                    1          2          3          4          5
     1  C    0.000000
     2  C    1.353016   0.000000
     3  C    2.569527   1.502779   0.000000
     4  C    3.079718   2.556299   1.550561   0.000000
     5  C    3.281734   3.278394   2.582418   1.547794   0.000000
     6  C    2.537968   3.020950   2.966711   2.617357   1.539777
     7  C    1.515717   2.593187   3.242545   3.122239   2.625194
     8  C    1.470875   2.311130   3.782330   4.461458   4.741115
     9  C    2.435472   2.426899   3.858484   4.888019   5.540514
    10  C    2.401370   1.537659   2.628277   3.898716   4.798314
    11  O    2.410147   3.490673   4.915273   5.421528   5.473372
    12  C    2.539971   3.563759   4.126109   3.544335   3.120157
    13  C    3.483079   2.547222   3.187056   4.700015   5.506956
    14  O    3.370908   2.382910   2.978417   4.036070   5.272928
    15  C    4.597943   3.877048   2.575100   1.557395   2.576395
    16  O    5.436849   4.991202   3.839757   2.460561   2.850911
    17  C    5.424535   4.566994   3.076601   2.592882   3.220629
    18  C    5.137632   4.247050   3.141761   2.555740   3.918229
    19  O    6.552116   5.652471   4.467382   3.816026   4.993206
    20  H    3.060297   2.133208   1.100582   2.184113   2.712390
    21  H    3.377088   2.106727   1.092858   2.191467   3.503930
    22  H    2.916073   2.609135   2.135444   1.098742   2.152459
    23  H    4.142199   3.979553   3.024333   2.177978   1.097098
    24  H    3.891334   4.074010   3.485205   2.157295   1.094610
    25  H    2.666060   2.910620   2.833690   2.989057   2.170313
    26  H    3.451032   4.094205   4.038240   3.522569   2.146299
    27  H    2.091613   3.314240   4.132060   4.172642   3.520455
    28  H    3.153778   3.144102   4.493162   5.380629   6.170970
    29  H    3.214579   3.236453   4.620771   5.780583   6.334354
    30  H    3.484047   4.516023   4.919949   4.154357   3.365838
    31  H    2.852009   3.523797   3.827224   2.984470   2.870642
    32  H    2.772833   3.916581   4.766998   4.383968   4.159029
    33  H    3.959140   2.792788   2.872358   4.412756   5.308536
    34  H    4.354599   3.492451   4.182592   5.674675   6.564336
    35  H    3.455695   2.825167   3.556508   5.029075   5.545495
    36  H    4.158555   3.228489   3.854146   4.986567   6.222173
    37  H    5.233111   4.950321   4.032277   2.551416   2.938034
    38  H    5.264907   4.228494   2.745958   2.858975   3.656258
    39  H    5.552685   4.874131   3.449741   2.874384   2.939430
    40  H    6.445964   5.552095   4.067044   3.525295   4.180239
    41  H    4.912351   4.197727   3.418679   2.708905   4.059606
    42  H    5.045028   3.948853   2.893665   2.887637   4.371597
    43  H    6.779514   6.025135   4.823680   3.883294   4.827308
                    6          7          8          9         10
     6  C    0.000000
     7  C    1.541524   0.000000
     8  C    3.875320   2.598287   0.000000
     9  C    4.918181   3.877412   1.523264   0.000000
    10  C    4.502324   3.886704   2.432556   1.542895   0.000000
    11  O    4.421898   2.988796   1.231252   2.448527   3.626465
    12  C    2.582898   1.544202   3.307348   4.609506   4.768567
    13  C    5.160781   4.848140   3.529052   2.559911   1.532895
    14  O    5.346266   4.768139   3.461918   2.477239   1.443717
    15  C    3.967855   4.653315   5.927212   6.162155   4.987732
    16  O    4.378321   5.138310   6.796441   7.243729   6.223551
    17  C    4.506149   5.495650   6.779121   6.914169   5.586526
    18  C    5.170196   5.517612   6.247175   6.192189   4.978619
    19  O    6.375075   6.850774   7.670740   7.577120   6.326270
    20  H    2.929573   3.561335   4.269918   4.373233   3.146699
    21  H    4.052760   4.248055   4.368395   4.082018   2.642709
    22  H    2.999378   3.007198   4.144459   4.620150   3.845488
    23  H    2.137220   3.519107   5.605651   6.321121   5.442548
    24  H    2.165601   2.995214   5.277899   6.197163   5.584317
    25  H    1.097344   2.145785   3.916323   4.776476   4.253132
    26  H    1.098402   2.156618   4.649138   5.833257   5.548503
    27  H    2.140733   1.100345   2.674391   4.096836   4.396549
    28  H    5.683341   4.530970   2.169164   1.096805   2.188093
    29  H    5.560354   4.572335   2.163749   1.096667   2.218826
    30  H    2.804755   2.180727   4.255878   5.631970   5.794169
    31  H    2.902879   2.202940   3.760452   4.820298   4.745150
    32  H    3.523713   2.183992   3.027581   4.356579   4.843095
    33  H    5.208850   5.190825   4.336051   3.507586   2.175919
    34  H    6.219483   5.789173   4.109154   2.839827   2.165070
    35  H    4.938515   4.670270   3.452257   2.779212   2.178713
    36  H    6.238189   5.615480   3.994005   2.723140   1.961177
    37  H    4.359825   4.877407   6.517100   7.047252   6.183599
    38  H    4.688071   5.586409   6.520727   6.462751   5.036051
    39  H    4.157095   5.380955   6.973332   7.284586   6.044694
    40  H    5.543711   6.521848   7.777136   7.843570   6.477535
    41  H    5.209770   5.287346   5.905748   5.912486   4.899726
    42  H    5.432910   5.696494   6.030311   5.728871   4.394494
    43  H    6.299184   6.865208   7.977968   8.057669   6.876726
                   11         12         13         14         15
    11  O    0.000000
    12  C    3.432265   0.000000
    13  C    4.627380   5.986445   0.000000
    14  O    4.602824   5.328270   2.434382   0.000000
    15  C    6.928906   4.907868   5.625416   4.789886   0.000000
    16  O    7.656514   5.058944   6.980713   6.030772   1.452956
    17  C    7.831231   6.042439   5.831879   5.514955   1.530277
    18  C    7.306397   5.617832   5.695576   4.338452   1.546805
    19  O    8.723357   6.871449   6.932015   5.584504   2.452295
    20  H    5.355937   4.695779   3.229417   3.749111   3.017078
    21  H    5.567859   5.006836   3.060086   2.527113   2.644752
    22  H    5.029821   3.010131   4.945894   3.805762   2.132836
    23  H    6.365443   4.152098   5.904341   5.939738   2.695280
    24  H    5.871424   2.949871   6.449728   5.937206   2.889689
    25  H    4.557096   3.502317   4.596567   5.260710   4.271457
    26  H    4.971795   2.879120   6.171235   6.426151   4.719739
    27  H    2.678252   2.127266   5.214656   5.460344   5.700718
    28  H    2.835784   4.952684   3.318469   2.494766   6.559130
    29  H    2.767678   5.446167   2.600899   3.246109   7.057661
    30  H    4.213037   1.097294   6.932210   6.394827   5.404989
    31  H    4.115941   1.095793   6.041166   5.022969   4.169630
    32  H    2.860558   1.095329   6.153457   5.379123   5.756635
    33  H    5.495328   6.340008   1.094198   2.693902   5.091637
    34  H    5.111254   6.847409   1.097443   2.695137   6.522471
    35  H    4.407272   5.975492   1.095608   3.389111   6.092475
    36  H    5.058506   6.197017   2.526462   0.973641   5.663773
    37  H    7.291985   4.527304   7.127782   5.948423   1.984706
    38  H    7.643450   6.337435   5.051358   4.993516   2.174485
    39  H    7.944041   6.004005   6.231870   6.199533   2.186694
    40  H    8.841144   6.951713   6.701913   6.234691   2.156498
    41  H    6.882040   5.130757   5.872647   4.163224   2.173067
    42  H    7.172256   5.999714   4.948027   3.643016   2.200934
    43  H    8.962478   6.763786   7.554154   6.244148   2.451350
                   16         17         18         19         20
    16  O    0.000000
    17  C    2.367452   0.000000
    18  C    2.397427   2.530209   0.000000
    19  O    2.758710   2.937456   1.424689   0.000000
    20  H    4.246468   2.996833   3.840538   5.018720   0.000000
    21  H    4.058593   3.043316   2.705159   3.959514   1.748315
    22  H    2.738204   3.484511   2.619390   3.932092   3.037857
    23  H    2.907217   2.803110   4.206700   5.088378   2.796046
    24  H    2.623274   3.751179   4.154996   5.099603   3.767924
    25  H    4.920656   4.500441   5.467091   6.673008   2.436421
    26  H    4.861985   5.182453   6.023518   7.137150   3.909843
    27  H    6.169286   6.435686   6.598549   7.935402   4.284349
    28  H    7.588280   7.452348   6.366214   7.708141   5.171279
    29  H    8.188342   7.669058   7.133954   8.504469   4.941396
    30  H    5.309953   6.468810   6.274679   7.431836   5.360404
    31  H    4.234315   5.459825   4.744506   5.942705   4.559764
    32  H    5.971988   6.951018   6.271429   7.554043   5.411555
    33  H    6.507250   5.080287   5.158570   6.285491   2.755689
    34  H    7.898837   6.736719   6.404402   7.583421   4.286605
    35  H    7.387260   6.209697   6.400327   7.664279   3.350581
    36  H    6.932927   6.295491   5.098981   6.248843   4.513225
    37  H    0.974595   3.224877   2.608879   3.108739   4.618939
    38  H    3.340086   1.094640   2.824540   3.370460   2.500198
    39  H    2.627900   1.094145   3.493938   3.906605   3.121250
    40  H    2.601890   1.094266   2.705637   2.537255   4.041742
    41  H    2.698047   3.479571   1.103783   2.087876   4.319127
    42  H    3.367396   2.795348   1.093659   2.025680   3.563046
    43  H    2.212289   3.002397   1.917075   0.976180   5.341259
                   21         22         23         24         25
    21  H    0.000000
    22  H    2.625927   0.000000
    23  H    3.849488   3.041528   0.000000
    24  H    4.320500   2.356756   1.750856   0.000000
    25  H    3.893495   3.591969   2.386177   3.054947   0.000000
    26  H    5.117029   3.867571   2.482831   2.389029   1.755150
    27  H    5.140759   4.106359   4.273846   3.871247   2.477474
    28  H    4.568094   4.922739   7.028737   6.711353   5.682603
    29  H    4.831153   5.622076   7.032535   7.058934   5.256081
    30  H    5.858747   3.737844   4.269119   2.953103   3.808543
    31  H    4.576146   2.234274   3.949436   2.549597   3.863040
    32  H    5.557030   3.713582   5.205333   4.021914   4.315405
    33  H    2.533052   4.835776   5.546787   6.296662   4.597311
    34  H    3.893738   5.830221   6.983551   7.478813   5.673139
    35  H    3.710985   5.362714   5.881279   6.527587   4.227651
    36  H    3.308806   4.772750   6.854767   6.907483   6.077193
    37  H    4.308200   2.430400   3.301008   2.458236   5.070023
    38  H    2.505722   3.785382   3.292613   4.401295   4.459543
    39  H    3.704170   3.870151   2.190876   3.470904   4.109644
    40  H    3.856221   4.276670   3.731892   4.546068   5.580284
    41  H    3.100175   2.303946   4.592741   4.121214   5.666364
    42  H    2.118697   3.039188   4.643513   4.822506   5.547239
    43  H    4.512578   3.987857   4.876596   4.753611   6.703872
                   26         27         28         29         30
    26  H    0.000000
    27  H    2.370396   0.000000
    28  H    6.595256   4.813741   0.000000
    29  H    6.416227   4.579233   1.760125   0.000000
    30  H    2.669777   2.467367   6.010362   6.405629   0.000000
    31  H    3.353271   3.064316   5.042571   5.782146   1.776172
    32  H    3.828081   2.444707   4.534731   5.158851   1.773262
    33  H    6.234706   5.685901   4.208798   3.680079   7.243902
    34  H    7.226189   6.103097   3.360392   2.627748   7.832996
    35  H    5.847766   4.831288   3.736962   2.550087   6.832673
    36  H    7.314235   6.219517   2.568096   3.244654   7.275869
    37  H    4.821601   5.921850   7.294222   8.047794   4.771152
    38  H    5.482086   6.471493   7.045688   7.122388   6.882377
    39  H    4.653138   6.226523   7.927006   7.987637   6.276226
    40  H    6.166229   7.486369   8.309889   8.617059   7.347901
    41  H    6.052378   6.379296   5.937342   6.931124   5.827144
    42  H    6.390310   6.730106   5.906185   6.595829   6.772665
    43  H    6.941300   7.949356   8.215885   9.016610   7.194784
                   31         32         33         34         35
    31  H    0.000000
    32  H    1.771970   0.000000
    33  H    6.272162   6.664233   0.000000
    34  H    6.892592   6.892361   1.781929   0.000000
    35  H    6.212010   6.155317   1.780280   1.773204   0.000000
    36  H    5.933657   6.155181   2.867894   2.365885   3.541012
    37  H    3.601901   5.372244   6.785355   8.020878   7.553676
    38  H    5.843096   7.171668   4.195662   5.907718   5.454383
    39  H    5.551336   6.995256   5.524528   7.212153   6.430341
    40  H    6.277307   7.853468   5.884426   7.536336   7.154809
    41  H    4.167147   5.664285   5.523010   6.536552   6.602573
    42  H    5.227378   6.571481   4.342462   5.562733   5.747065
    43  H    5.809683   7.510774   6.941259   8.281308   8.208217
                   36         37         38         39         40
    36  H    0.000000
    37  H    6.868609   0.000000
    38  H    5.682111   4.100486   0.000000
    39  H    7.012891   3.504973   1.775287   0.000000
    40  H    6.961524   3.516893   1.768733   1.776921   0.000000
    41  H    4.945082   2.488764   3.810140   4.330311   3.729577
    42  H    4.298573   3.632042   2.649432   3.830933   3.040000
    43  H    6.980269   2.560819   3.709130   3.786038   2.538752
                   41         42         43
    41  H    0.000000
    42  H    1.775450   0.000000
    43  H    2.392546   2.798704   0.000000
 Stoichiometry    C15H24O4
 Framework group  C1[X(C15H24O4)]
 Deg. of freedom   123
 Full point group                 C1      NOp   1
 Largest Abelian subgroup         C1      NOp   1
 Largest concise Abelian subgroup C1      NOp   1
                         Standard orientation:                         
 ---------------------------------------------------------------------
 Center     Atomic      Atomic             Coordinates (Angstroms)
 Number     Number       Type             X           Y           Z
 ---------------------------------------------------------------------
      1          6           0        1.815362    0.642613    0.031478
      2          6           0        1.099391   -0.473247    0.301468
      3          6           0       -0.332167   -0.573019    0.747598
      4          6           0       -1.259729    0.491943    0.107501
      5          6           0       -1.130806    1.882655    0.774559
      6          6           0        0.288150    2.290789    1.211487
      7          6           0        1.417070    2.097527    0.179748
      8          6           0        3.164871    0.271040   -0.420441
      9          6           0        3.274455   -1.248064   -0.445922
     10          6           0        1.926382   -1.754985    0.107480
     11          8           0        4.069326    1.051874   -0.717496
     12          6           0        1.132706    2.766630   -1.182602
     13          6           0        2.082641   -2.543779    1.412529
     14          8           0        1.208737   -2.551296   -0.859574
     15          6           0       -2.738654    0.008610    0.039311
     16          8           0       -3.582244    1.088021   -0.444745
     17          6           0       -3.334243   -0.383267    1.393361
     18          6           0       -2.893911   -1.145510   -0.978779
     19          8           0       -4.264681   -1.485985   -1.165339
     20          1           0       -0.373545   -0.492009    1.844415
     21          1           0       -0.679417   -1.582166    0.512272
     22          1           0       -0.934656    0.592534   -0.937221
     23          1           0       -1.767737    1.925131    1.666824
     24          1           0       -1.528433    2.632299    0.083113
     25          1           0        0.568058    1.738460    2.117438
     26          1           0        0.257846    3.350884    1.497435
     27          1           0        2.310534    2.599088    0.580893
     28          1           0        3.436500   -1.608242   -1.469149
     29          1           0        4.137749   -1.577108    0.144951
     30          1           0        0.922751    3.834511   -1.042588
     31          1           0        0.274434    2.313432   -1.691271
     32          1           0        2.001984    2.677336   -1.843002
     33          1           0        1.104407   -2.817700    1.819092
     34          1           0        2.656380   -3.460149    1.224192
     35          1           0        2.623780   -1.955464    2.161802
     36          1           0        1.678784   -3.401088   -0.929464
     37          1           0       -3.191885    1.429916   -1.269707
     38          1           0       -2.769482   -1.206482    1.842360
     39          1           0       -3.336559    0.456817    2.094365
     40          1           0       -4.365022   -0.722361    1.252195
     41          1           0       -2.433056   -0.844874   -1.935632
     42          1           0       -2.393782   -2.056707   -0.638659
     43          1           0       -4.717847   -0.626572   -1.260094
 ---------------------------------------------------------------------
 Rotational constants (GHZ):      0.5526400      0.2603774      0.2073931
 Standard basis: 6-31G(d) (6D, 7F)
 There are   333 symmetry adapted cartesian basis functions of A   symmetry.
 There are   333 symmetry adapted basis functions of A   symmetry.
   333 basis functions,   628 primitive gaussians,   333 cartesian basis functions
    73 alpha electrons       73 beta electrons
       nuclear repulsion energy      1598.9993203275 Hartrees.
 NAtoms=   43 NActive=   43 NUniq=   43 SFac= 1.00D+00 NAtFMM=   60 NAOKFM=F Big=F
 Integral buffers will be    131072 words long.
 Raffenetti 2 integral format.
 Two-electron integral symmetry is turned on.
 ------------------------------------------------------------------------------
 Polarizable Continuum Model (PCM)
 =================================
 Model                : PCM (using non-symmetric T matrix).
 Atomic radii         : SMD-Coulomb.
 Polarization charges : Total charges.
 Charge compensation  : None.
 Solution method      : On-the-fly selection.
 Cavity type          : VdW (van der Waals Surface) (Alpha=1.000).
 Cavity algorithm     : GePol (No added spheres)
                        Default sphere list used, NSphG=   43.
                        Lebedev-Laikov grids with approx.  5.0 points / Ang**2.
                        Smoothing algorithm: Karplus/York (Gamma=1.0000).
                        Polarization charges: spherical gaussians, with
                                              point-specific exponents (IZeta= 3).
                        Self-potential: point-specific (ISelfS= 7).
                        Self-field    : sphere-specific E.n sum rule (ISelfD= 2).
 1st derivatives      : Analytical E(r).r(x)/FMM algorithm (CHGder, D1EAlg=3).
                        Cavity 1st derivative terms included.
 Solvent              : Methanol, Eps=  32.613000 Eps(inf)=   1.765709
 ------------------------------------------------------------------------------
 ------------------------------------------------------------------------------
 Atomic radii for non-electrostatic terms: SMD-CDS.
 ------------------------------------------------------------------------------
 Nuclear repulsion after PCM non-electrostatic terms =     1599.0009881627 Hartrees.
 One-electron integrals computed using PRISM.
 NBasis=   333 RedAO= T EigKep=  9.39D-04  NBF=   333
 NBsUse=   333 1.00D-06 EigRej= -1.00D+00 NBFU=   333
 Initial guess from the checkpoint file:  "DY-202A-11R_19.chk"
 B after Tr=     0.000000    0.000000    0.000000
         Rot=    0.999987    0.005042   -0.000105   -0.000387 Ang=   0.58 deg.
 ExpMin= 1.61D-01 ExpMax= 5.48D+03 ExpMxC= 8.25D+02 IAcc=1 IRadAn=         1 AccDes= 0.00D+00
 Harris functional with IExCor=  402 and IRadAn=       1 diagonalized for initial guess.
 HarFok:  IExCor=  402 AccDes= 0.00D+00 IRadAn=         1 IDoV= 1 UseB2=F ITyADJ=14
 ICtDFT=  3500011 ScaDFX=  1.000000  1.000000  1.000000  1.000000
 FoFCou: FMM=F IPFlag=           0 FMFlag=      100000 FMFlg1=           0
         NFxFlg=           0 DoJE=T BraDBF=F KetDBF=T FulRan=T
         wScrn=  0.000000 ICntrl=     500 IOpCl=  0 I1Cent=   200000004 NGrid=           0
         NMat0=    1 NMatS0=      1 NMatT0=    0 NMatD0=    1 NMtDS0=    0 NMtDT0=    0
 Petite list used in FoFCou.
 Keep R1 ints in memory in canonical form, NReq=1565304907.
 Requested convergence on RMS density matrix=1.00D-08 within 128 cycles.
 Requested convergence on MAX density matrix=1.00D-06.
 Requested convergence on             energy=1.00D-06.
 No special actions if energy rises.
 Inv3:  Mode=1 IEnd=    21708300.
 Iteration    1 A*A^-1 deviation from unit magnitude is 5.33D-15 for   2688.
 Iteration    1 A*A^-1 deviation from orthogonality  is 3.22D-15 for   2476   1265.
 Iteration    1 A^-1*A deviation from unit magnitude is 5.77D-15 for   2684.
 Iteration    1 A^-1*A deviation from orthogonality  is 1.34D-09 for   1892   1862.
 Iteration    2 A*A^-1 deviation from unit magnitude is 5.77D-15 for    663.
 Iteration    2 A*A^-1 deviation from orthogonality  is 2.67D-15 for   1805    668.
 Iteration    2 A^-1*A deviation from unit magnitude is 1.11D-15 for   1036.
 Iteration    2 A^-1*A deviation from orthogonality  is 3.68D-16 for    968    697.
 Error on total polarization charges =  0.05187
 SCF Done:  E(RB3LYP) =  -886.951539942     A.U. after   11 cycles
            NFock= 11  Conv=0.31D-08     -V/T= 2.0094
 SMD-CDS (non-electrostatic) energy       (kcal/mol) =       1.05
 (included in total energy above)
 D1PCM: PCM CHGder 1st derivatives, ID1Alg=3 FixD1E=F DoIter=F DoCFld=F I1PDM=0.
 Calling FoFJK, ICntrl=      2127 FMM=F ISym2X=0 I1Cent= 0 IOpClX= 0 NMat=1 NMatS=1 NMatT=0.
 ***** Axes restored to original set *****
 -------------------------------------------------------------------
 Center     Atomic                   Forces (Hartrees/Bohr)
 Number     Number              X              Y              Z
 -------------------------------------------------------------------
      1        6          -0.002691050    0.004551945   -0.000547213
      2        6           0.003363796   -0.003599771    0.000816428
      3        6           0.000430649    0.001068935    0.001073351
      4        6          -0.000150885   -0.002091285    0.000435692
      5        6           0.000486030   -0.001059818    0.000299756
      6        6           0.000463489   -0.000039503   -0.000886921
      7        6           0.001858626   -0.001405752   -0.001601705
      8        6           0.001199713   -0.003750818   -0.000272208
      9        6           0.001481348   -0.000220072    0.000188964
     10        6          -0.002921255    0.001592065   -0.001949466
     11        8          -0.000336301    0.000407139    0.000285984
     12        6          -0.000178416   -0.000594083    0.001455196
     13        6           0.000276960    0.001623668   -0.000640440
     14        8           0.001267631   -0.000259434    0.001141111
     15        6           0.000587942    0.001493441   -0.001107355
     16        8          -0.000442954   -0.000710611    0.000113667
     17        6           0.001057691   -0.001217482   -0.001251054
     18        6           0.001425649   -0.000778106    0.001579280
     19        8          -0.000906878    0.001739968   -0.001407187
     20        1          -0.000032449   -0.000305045   -0.000292568
     21        1          -0.000429697   -0.000004382   -0.000097382
     22        1          -0.000397538    0.000503951   -0.000196186
     23        1          -0.000198741    0.000007713   -0.000143021
     24        1          -0.000251988    0.000525954   -0.000073327
     25        1          -0.000392756    0.000532193    0.000715665
     26        1          -0.000002694   -0.000256562    0.000083411
     27        1          -0.000355613    0.000050611    0.000342538
     28        1          -0.001129406    0.001688308   -0.000130764
     29        1          -0.000141082    0.001142333    0.000183231
     30        1           0.000000245   -0.000114745   -0.000339078
     31        1           0.000449492    0.000411746   -0.000188005
     32        1          -0.000015382    0.000181608   -0.000257320
     33        1          -0.000005288   -0.000954001    0.000514403
     34        1          -0.000518579   -0.000161923    0.000229559
     35        1          -0.000322961   -0.000089196    0.000451641
     36        1          -0.000702306    0.000180581   -0.000035291
     37        1           0.000259412   -0.000698532    0.000442558
     38        1          -0.000084642    0.000036437    0.000138640
     39        1          -0.000319270    0.000228551   -0.000237359
     40        1          -0.000130005    0.000636349    0.000917393
     41        1          -0.000825581    0.000194287    0.000800789
     42        1          -0.000030558    0.000223633   -0.000212996
     43        1          -0.000694396   -0.000710293   -0.000342411
 -------------------------------------------------------------------
 Cartesian Forces:  Max     0.004551945 RMS     0.001070632

 GradGradGradGradGradGradGradGradGradGradGradGradGradGradGradGradGradGrad
 Berny optimization.
 Using GEDIIS/GDIIS optimizer.
 FormGI is forming the generalized inverse of G from B-inverse, IUseBI=4.
 Internal  Forces:  Max     0.002946455 RMS     0.000520029
 Search for a local minimum.
 Step number   4 out of a maximum of  258
 All quantities printed in internal units (Hartrees-Bohrs-Radians)
 Mixed Optimization -- En-DIIS/RFO-DIIS
 Swapping is turned off.
 Update second derivatives using D2CorX and points    2    3    4
 DE= -6.90D-05 DEPred=-4.52D-04 R= 1.53D-01
 Trust test= 1.53D-01 RLast= 4.80D-01 DXMaxT set to 8.49D-01
 ITU=  0  1  1  0
     Eigenvalues ---    0.00229   0.00269   0.00333   0.00346   0.00381
     Eigenvalues ---    0.00443   0.00529   0.00715   0.00798   0.00893
     Eigenvalues ---    0.01056   0.01114   0.01188   0.01258   0.01378
     Eigenvalues ---    0.01451   0.02510   0.02584   0.03165   0.03856
     Eigenvalues ---    0.03891   0.04005   0.04409   0.04595   0.04714
     Eigenvalues ---    0.04816   0.05022   0.05098   0.05202   0.05408
     Eigenvalues ---    0.05445   0.05568   0.05576   0.05590   0.05641
     Eigenvalues ---    0.05679   0.05719   0.05768   0.05941   0.06041
     Eigenvalues ---    0.06135   0.06272   0.06917   0.07718   0.08454
     Eigenvalues ---    0.08658   0.08861   0.09041   0.09381   0.09714
     Eigenvalues ---    0.10292   0.11592   0.12082   0.13354   0.13809
     Eigenvalues ---    0.14640   0.15755   0.16000   0.16000   0.16000
     Eigenvalues ---    0.16000   0.16000   0.16000   0.16000   0.16000
     Eigenvalues ---    0.16004   0.16020   0.16109   0.16216   0.16695
     Eigenvalues ---    0.17020   0.17594   0.18417   0.20020   0.20745
     Eigenvalues ---    0.22100   0.23318   0.24869   0.25056   0.26283
     Eigenvalues ---    0.26781   0.27248   0.27835   0.27868   0.28675
     Eigenvalues ---    0.28753   0.29008   0.29406   0.29646   0.30587
     Eigenvalues ---    0.31189   0.32124   0.32869   0.33750   0.33760
     Eigenvalues ---    0.33821   0.33849   0.33877   0.33927   0.34031
     Eigenvalues ---    0.34104   0.34125   0.34155   0.34163   0.34180
     Eigenvalues ---    0.34206   0.34215   0.34273   0.34299   0.34328
     Eigenvalues ---    0.34332   0.34345   0.34370   0.34507   0.34709
     Eigenvalues ---    0.38936   0.41105   0.41905   0.51720   0.52363
     Eigenvalues ---    0.52609   0.52951   0.94612
 En-DIIS/RFO-DIIS IScMMF=        0 using points:     4    3    2
 RFO step:  Lambda=-1.63253279D-04.
 DidBck=T Rises=F RFO-DIIS coefs:    0.53921    0.48311   -0.02231
 Iteration  1 RMS(Cart)=  0.02063614 RMS(Int)=  0.00024659
 Iteration  2 RMS(Cart)=  0.00034108 RMS(Int)=  0.00001915
 Iteration  3 RMS(Cart)=  0.00000009 RMS(Int)=  0.00001915
 Variable       Old X    -DE/DX   Delta X   Delta X   Delta X     New X
                                 (Linear)    (Quad)   (Total)
    R1        2.55683   0.00106   0.00105  -0.00031   0.00073   2.55756
    R2        2.86429  -0.00226  -0.00560   0.00040  -0.00520   2.85909
    R3        2.77955   0.00051   0.00419  -0.00279   0.00136   2.78091
    R4        2.83984   0.00042   0.00282  -0.00186   0.00097   2.84081
    R5        2.90576  -0.00295  -0.00647  -0.00121  -0.00765   2.89811
    R6        2.93013  -0.00013  -0.00173  -0.00006  -0.00179   2.92834
    R7        2.07980  -0.00032  -0.00055  -0.00025  -0.00081   2.07899
    R8        2.06520   0.00017   0.00042   0.00033   0.00075   2.06595
    R9        2.92491   0.00001   0.00074  -0.00077  -0.00004   2.92487
   R10        2.94305  -0.00001   0.00163  -0.00161   0.00002   2.94307
   R11        2.07632   0.00010   0.00043  -0.00037   0.00006   2.07639
   R12        2.90976   0.00023   0.00004   0.00033   0.00036   2.91012
   R13        2.07321   0.00000  -0.00006   0.00012   0.00005   2.07327
   R14        2.06851   0.00049   0.00076   0.00027   0.00102   2.06954
   R15        2.91306   0.00031   0.00012   0.00061   0.00073   2.91379
   R16        2.07368   0.00024   0.00062  -0.00008   0.00053   2.07421
   R17        2.07568  -0.00023  -0.00001  -0.00042  -0.00043   2.07525
   R18        2.91812  -0.00071  -0.00158  -0.00054  -0.00212   2.91600
   R19        2.07935  -0.00015  -0.00012  -0.00022  -0.00034   2.07901
   R20        2.87855  -0.00240  -0.00334  -0.00286  -0.00621   2.87234
   R21        2.32673  -0.00007   0.00064  -0.00115  -0.00051   2.32622
   R22        2.91565   0.00070   0.00329  -0.00240   0.00092   2.91656
   R23        2.07266  -0.00063  -0.00122  -0.00014  -0.00136   2.07130
   R24        2.07240  -0.00036  -0.00060  -0.00014  -0.00074   2.07166
   R25        2.89675   0.00020   0.00065  -0.00060   0.00005   2.89680
   R26        2.72823  -0.00097  -0.00167  -0.00082  -0.00248   2.72575
   R27        2.07359  -0.00014  -0.00008  -0.00031  -0.00038   2.07320
   R28        2.07075  -0.00044  -0.00006  -0.00082  -0.00088   2.06987
   R29        2.06987   0.00012   0.00028  -0.00002   0.00027   2.07014
   R30        2.06773   0.00041   0.00077   0.00012   0.00090   2.06863
   R31        2.07387  -0.00016  -0.00003  -0.00035  -0.00038   2.07349
   R32        2.07040   0.00009   0.00004   0.00012   0.00016   2.07056
   R33        1.83991  -0.00049  -0.00046  -0.00015  -0.00061   1.83931
   R34        2.74569  -0.00114  -0.00377   0.00179  -0.00198   2.74371
   R35        2.89180  -0.00052  -0.00019  -0.00096  -0.00115   2.89066
   R36        2.92304  -0.00065  -0.00155   0.00128  -0.00027   2.92277
   R37        1.84172  -0.00050  -0.00017  -0.00037  -0.00054   1.84118
   R38        2.06857  -0.00001  -0.00039   0.00027  -0.00011   2.06846
   R39        2.06763   0.00002   0.00043  -0.00026   0.00018   2.06781
   R40        2.06786  -0.00018   0.00035  -0.00032   0.00004   2.06790
   R41        2.69227   0.00153   0.00349  -0.00120   0.00229   2.69456
   R42        2.08585  -0.00099  -0.00123  -0.00094  -0.00217   2.08368
   R43        2.06672  -0.00027  -0.00047   0.00012  -0.00035   2.06637
   R44        1.84471  -0.00028  -0.00015  -0.00004  -0.00020   1.84452
    A1        2.25630   0.00107   0.00520   0.00065   0.00585   2.26215
    A2        1.91609  -0.00118  -0.00378  -0.00147  -0.00522   1.91087
    A3        2.11021   0.00010  -0.00161   0.00070  -0.00094   2.10927
    A4        2.23710  -0.00053  -0.00250   0.00128  -0.00122   2.23587
    A5        1.95809   0.00083   0.00370  -0.00046   0.00337   1.96146
    A6        2.08799  -0.00030  -0.00125  -0.00084  -0.00214   2.08585
    A7        1.98418  -0.00009   0.00073  -0.00131  -0.00056   1.98362
    A8        1.90369  -0.00017   0.00078   0.00062   0.00140   1.90509
    A9        1.87556   0.00046   0.00004   0.00171   0.00174   1.87730
   A10        1.91597   0.00032   0.00173   0.00066   0.00240   1.91836
   A11        1.93397  -0.00046  -0.00284  -0.00157  -0.00442   1.92955
   A12        1.84483  -0.00007  -0.00056   0.00002  -0.00054   1.84429
   A13        1.97075  -0.00051   0.00125  -0.00223  -0.00097   1.96978
   A14        1.95303   0.00113   0.00306   0.00071   0.00376   1.95679
   A15        1.85294   0.00023   0.00266   0.00149   0.00414   1.85708
   A16        1.95716  -0.00056  -0.00320   0.00091  -0.00229   1.95487
   A17        1.87851  -0.00002  -0.00290  -0.00035  -0.00324   1.87527
   A18        1.84184  -0.00027  -0.00101  -0.00040  -0.00141   1.84043
   A19        2.02329   0.00047   0.00273   0.00162   0.00436   2.02765
   A20        1.91446  -0.00027   0.00043  -0.00143  -0.00101   1.91345
   A21        1.88899   0.00005   0.00016   0.00003   0.00019   1.88918
   A22        1.86917   0.00013  -0.00095   0.00112   0.00018   1.86934
   A23        1.90972  -0.00037  -0.00059  -0.00133  -0.00192   1.90780
   A24        1.85078  -0.00005  -0.00225  -0.00016  -0.00240   1.84837
   A25        2.03949   0.00002   0.00230   0.00133   0.00364   2.04313
   A26        1.91338  -0.00042   0.00006  -0.00166  -0.00161   1.91177
   A27        1.87996   0.00015  -0.00121  -0.00043  -0.00165   1.87831
   A28        1.87827   0.00057   0.00204   0.00234   0.00438   1.88266
   A29        1.89172  -0.00011  -0.00151   0.00004  -0.00147   1.89025
   A30        1.85239  -0.00025  -0.00218  -0.00195  -0.00413   1.84826
   A31        1.95871  -0.00059   0.00117  -0.00085   0.00033   1.95904
   A32        1.95844   0.00019  -0.00020   0.00142   0.00122   1.95965
   A33        1.83364   0.00034   0.00242  -0.00083   0.00158   1.83522
   A34        1.98373   0.00035  -0.00249   0.00278   0.00029   1.98402
   A35        1.86869  -0.00009  -0.00262  -0.00096  -0.00358   1.86510
   A36        1.84798  -0.00018   0.00205  -0.00212  -0.00006   1.84792
   A37        1.89977   0.00031   0.00156   0.00138   0.00298   1.90275
   A38        2.19924  -0.00082  -0.00202  -0.00153  -0.00358   2.19566
   A39        2.18409   0.00051   0.00047   0.00019   0.00065   2.18474
   A40        1.83257   0.00029  -0.00038  -0.00130  -0.00154   1.83103
   A41        1.93235  -0.00071  -0.00227  -0.00616  -0.00848   1.92387
   A42        1.92500  -0.00072  -0.00661   0.00166  -0.00497   1.92002
   A43        1.93458  -0.00002   0.00276  -0.00111   0.00157   1.93615
   A44        1.97792   0.00038  -0.00189   0.00523   0.00335   1.98127
   A45        1.86274   0.00071   0.00787   0.00137   0.00923   1.87197
   A46        1.81450  -0.00024   0.00025  -0.00046  -0.00012   1.81437
   A47        1.95665  -0.00033   0.00150  -0.00512  -0.00366   1.95299
   A48        1.85140   0.00033  -0.00008   0.00229   0.00218   1.85358
   A49        1.96640   0.00032  -0.00113   0.00214   0.00098   1.96738
   A50        1.95549   0.00026  -0.00004   0.00179   0.00173   1.95722
   A51        1.91465  -0.00033  -0.00036  -0.00072  -0.00105   1.91360
   A52        1.92234   0.00028   0.00154  -0.00028   0.00126   1.92360
   A53        1.95472   0.00054   0.00029   0.00235   0.00264   1.95736
   A54        1.92885   0.00021   0.00154  -0.00052   0.00102   1.92987
   A55        1.88795  -0.00038  -0.00053  -0.00085  -0.00138   1.88657
   A56        1.88401  -0.00032  -0.00129  -0.00073  -0.00201   1.88200
   A57        1.88389  -0.00038  -0.00173  -0.00008  -0.00181   1.88209
   A58        1.93266   0.00094   0.00090   0.00264   0.00354   1.93620
   A59        1.91438   0.00011   0.00078  -0.00039   0.00040   1.91477
   A60        1.93507   0.00045   0.00310   0.00009   0.00319   1.93826
   A61        1.89877  -0.00086  -0.00475  -0.00171  -0.00646   1.89230
   A62        1.89852  -0.00060  -0.00119  -0.00058  -0.00178   1.89674
   A63        1.88339  -0.00010   0.00098  -0.00016   0.00083   1.88421
   A64        1.86452   0.00081   0.00234   0.00119   0.00354   1.86805
   A65        1.91280   0.00020   0.00099  -0.00067   0.00032   1.91312
   A66        1.99361  -0.00077  -0.00173  -0.00106  -0.00279   1.99082
   A67        1.93445   0.00068   0.00142   0.00120   0.00262   1.93707
   A68        1.83284   0.00031   0.00105   0.00004   0.00109   1.83393
   A69        1.85121  -0.00080  -0.00123  -0.00099  -0.00222   1.84899
   A70        1.93078   0.00035  -0.00049   0.00136   0.00087   1.93165
   A71        1.88606  -0.00129  -0.00169  -0.00272  -0.00441   1.88165
   A72        1.93342   0.00025   0.00091   0.00139   0.00230   1.93572
   A73        1.95100  -0.00060  -0.00005  -0.00315  -0.00319   1.94781
   A74        1.90904   0.00119   0.00391   0.00116   0.00507   1.91411
   A75        1.89200   0.00013   0.00031   0.00005   0.00037   1.89237
   A76        1.88165  -0.00031   0.00055   0.00081   0.00136   1.88301
   A77        1.89503  -0.00068  -0.00581  -0.00017  -0.00599   1.88905
   A78        1.94022   0.00095  -0.00031   0.00201   0.00169   1.94191
   A79        1.90228  -0.00057   0.00025  -0.00306  -0.00281   1.89947
   A80        1.95094   0.00004  -0.00032   0.00310   0.00277   1.95371
   A81        1.93189  -0.00094  -0.00500  -0.00258  -0.00759   1.92430
   A82        1.85626   0.00026   0.00386   0.00097   0.00482   1.86109
   A83        1.88135   0.00025   0.00150  -0.00044   0.00106   1.88242
   A84        1.82241   0.00180   0.00118   0.00461   0.00579   1.82820
    D1        0.07275   0.00008   0.00341   0.00321   0.00664   0.07939
    D2       -3.06559   0.00000  -0.00548   0.00849   0.00305  -3.06254
    D3       -3.10583  -0.00009  -0.00207  -0.00021  -0.00227  -3.10810
    D4        0.03901  -0.00018  -0.01096   0.00507  -0.00586   0.03316
    D5        0.41015  -0.00018  -0.00966  -0.00416  -0.01383   0.39633
    D6       -1.84876  -0.00031  -0.00705  -0.00851  -0.01557  -1.86433
    D7        2.43464  -0.00039  -0.01077  -0.00622  -0.01699   2.41764
    D8       -2.69087   0.00003  -0.00362  -0.00038  -0.00399  -2.69486
    D9        1.33341  -0.00010  -0.00101  -0.00473  -0.00574   1.32767
   D10       -0.66638  -0.00018  -0.00473  -0.00243  -0.00716  -0.67354
   D11        0.01514   0.00012  -0.00197   0.01211   0.01019   0.02533
   D12       -3.11353   0.00009  -0.00269   0.00894   0.00630  -3.10723
   D13        3.12336  -0.00001  -0.00669   0.00903   0.00238   3.12574
   D14       -0.00531  -0.00004  -0.00740   0.00587  -0.00151  -0.00682
   D15        0.63270   0.00021   0.00154  -0.00018   0.00137   0.63407
   D16       -1.51164  -0.00001  -0.00181  -0.00058  -0.00239  -1.51403
   D17        2.77946  -0.00009  -0.00157  -0.00180  -0.00337   2.77609
   D18       -2.51235   0.00030   0.01098  -0.00580   0.00519  -2.50716
   D19        1.62649   0.00008   0.00763  -0.00621   0.00143   1.62792
   D20       -0.36559   0.00000   0.00787  -0.00743   0.00045  -0.36514
   D21       -0.07546   0.00022   0.01907  -0.01959  -0.00055  -0.07600
   D22        2.05349   0.00028   0.01868  -0.02010  -0.00144   2.05205
   D23       -2.14020  -0.00010   0.01904  -0.02241  -0.00340  -2.14360
   D24        3.06908   0.00014   0.01101  -0.01482  -0.00379   3.06529
   D25       -1.08517   0.00020   0.01062  -0.01532  -0.00468  -1.08985
   D26        1.00434  -0.00018   0.01098  -0.01764  -0.00665   0.99769
   D27       -1.37092   0.00020   0.00382  -0.00190   0.00192  -1.36900
   D28        2.68431   0.00042   0.00456  -0.00188   0.00268   2.68700
   D29        0.68341   0.00004   0.00266  -0.00261   0.00005   0.68346
   D30        0.76667   0.00015   0.00667  -0.00153   0.00514   0.77181
   D31       -1.46128   0.00038   0.00741  -0.00151   0.00590  -1.45538
   D32        2.82100   0.00000   0.00551  -0.00224   0.00327   2.82427
   D33        2.79785  -0.00001   0.00535  -0.00203   0.00332   2.80117
   D34        0.56990   0.00022   0.00609  -0.00201   0.00408   0.57398
   D35       -1.43100  -0.00016   0.00419  -0.00275   0.00144  -1.42956
   D36        0.65568   0.00000  -0.00535   0.00425  -0.00110   0.65457
   D37       -1.46329  -0.00029  -0.00640   0.00273  -0.00366  -1.46696
   D38        2.80805  -0.00011  -0.00404   0.00367  -0.00037   2.80768
   D39        2.88146   0.00065  -0.00281   0.00412   0.00131   2.88277
   D40        0.76249   0.00037  -0.00386   0.00261  -0.00125   0.76124
   D41       -1.24935   0.00054  -0.00151   0.00354   0.00204  -1.24731
   D42       -1.38359   0.00001  -0.00748   0.00392  -0.00357  -1.38716
   D43        2.78063  -0.00027  -0.00853   0.00240  -0.00613   2.77450
   D44        0.76879  -0.00009  -0.00617   0.00334  -0.00284   0.76595
   D45        3.04479  -0.00026  -0.01473  -0.00550  -0.02022   3.02457
   D46        0.99407  -0.00030  -0.01565  -0.00441  -0.02006   0.97401
   D47       -1.20105  -0.00072  -0.01480  -0.00640  -0.02119  -1.22224
   D48        0.80959  -0.00005  -0.01632  -0.00381  -0.02013   0.78945
   D49       -1.24114  -0.00009  -0.01724  -0.00272  -0.01996  -1.26111
   D50        2.84693  -0.00051  -0.01639  -0.00471  -0.02110   2.82583
   D51       -1.23068   0.00042  -0.01063  -0.00361  -0.01424  -1.24493
   D52        3.00178   0.00038  -0.01156  -0.00252  -0.01408   2.98770
   D53        0.80666  -0.00004  -0.01070  -0.00452  -0.01522   0.79145
   D54        0.83657   0.00015   0.00048  -0.00401  -0.00353   0.83304
   D55       -1.30555  -0.00028  -0.00407  -0.00678  -0.01085  -1.31640
   D56        2.96939   0.00014  -0.00088  -0.00338  -0.00426   2.96513
   D57        2.97956   0.00021   0.00215  -0.00391  -0.00175   2.97781
   D58        0.83744  -0.00022  -0.00240  -0.00668  -0.00907   0.82837
   D59       -1.17081   0.00020   0.00080  -0.00327  -0.00247  -1.17329
   D60       -1.30492   0.00003  -0.00126  -0.00416  -0.00542  -1.31035
   D61        2.83614  -0.00040  -0.00582  -0.00693  -0.01274   2.82340
   D62        0.82789   0.00002  -0.00262  -0.00353  -0.00615   0.82174
   D63       -1.31257   0.00024   0.00952   0.00475   0.01426  -1.29831
   D64        0.93315   0.00028   0.00810   0.00841   0.01651   0.94966
   D65        2.96740   0.00020   0.00755   0.00676   0.01430   2.98170
   D66        0.84759   0.00017   0.01297   0.00542   0.01838   0.86597
   D67        3.09331   0.00021   0.01155   0.00908   0.02064   3.11395
   D68       -1.15563   0.00012   0.01100   0.00743   0.01843  -1.13720
   D69        2.84392   0.00011   0.01071   0.00435   0.01506   2.85898
   D70       -1.19354   0.00015   0.00930   0.00801   0.01731  -1.17623
   D71        0.84071   0.00007   0.00875   0.00636   0.01510   0.85581
   D72       -3.06677  -0.00023  -0.01468   0.01076  -0.00391  -3.07068
   D73        1.11459  -0.00030  -0.01527   0.01048  -0.00478   1.10980
   D74       -0.98657  -0.00031  -0.01432   0.00936  -0.00496  -0.99153
   D75        0.97056   0.00013  -0.01397   0.00825  -0.00572   0.96484
   D76       -1.13127   0.00006  -0.01455   0.00797  -0.00659  -1.13786
   D77        3.05076   0.00004  -0.01361   0.00685  -0.00677   3.04399
   D78       -1.07576   0.00017  -0.01073   0.00926  -0.00147  -1.07722
   D79        3.10560   0.00010  -0.01131   0.00898  -0.00234   3.10326
   D80        1.00444   0.00008  -0.01037   0.00786  -0.00252   1.00192
   D81       -0.06067   0.00005   0.01362  -0.02357  -0.00995  -0.07062
   D82        2.02813  -0.00018   0.01549  -0.02889  -0.01338   2.01475
   D83       -2.19732  -0.00019   0.01968  -0.02998  -0.01030  -2.20762
   D84        3.06814   0.00006   0.01431  -0.02046  -0.00613   3.06201
   D85       -1.12625  -0.00017   0.01618  -0.02577  -0.00956  -1.13581
   D86        0.93149  -0.00018   0.02037  -0.02686  -0.00648   0.92501
   D87        0.07806  -0.00013  -0.01869   0.02498   0.00627   0.08433
   D88       -2.04440   0.00026  -0.02006   0.03032   0.01026  -2.03414
   D89        2.06970   0.00024  -0.01867   0.02822   0.00955   2.07925
   D90       -2.00925   0.00056  -0.01720   0.03367   0.01645  -1.99280
   D91        2.15147   0.00094  -0.01857   0.03901   0.02044   2.17191
   D92       -0.01761   0.00093  -0.01718   0.03691   0.01973   0.00212
   D93        2.18006  -0.00060  -0.02806   0.02910   0.00104   2.18110
   D94        0.05759  -0.00022  -0.02942   0.03444   0.00503   0.06262
   D95       -2.11149  -0.00023  -0.02804   0.03235   0.00432  -2.10717
   D96        1.02165   0.00040   0.02126  -0.00289   0.01834   1.03999
   D97        3.11748  -0.00001   0.01642  -0.00360   0.01280   3.13027
   D98       -1.08745   0.00022   0.02008  -0.00398   0.01606  -1.07138
   D99        3.06133   0.00008   0.02183  -0.00549   0.01637   3.07770
   D100      -1.12603  -0.00032   0.01700  -0.00620   0.01083  -1.11521
   D101       0.95223  -0.00009   0.02065  -0.00659   0.01410   0.96632
   D102      -1.03047   0.00041   0.02067  -0.00212   0.01855  -1.01192
   D103       1.06536   0.00000   0.01583  -0.00282   0.01301   1.07836
   D104      -3.13957   0.00023   0.01949  -0.00321   0.01627  -3.12329
   D105      -3.05214   0.00032  -0.02384   0.03069   0.00689  -3.04525
   D106       1.26222   0.00029  -0.02407   0.02908   0.00497   1.26719
   D107      -0.93540  -0.00007  -0.02229   0.02551   0.00322  -0.93218
   D108       0.90085   0.00041   0.01115  -0.01069   0.00046   0.90131
   D109       3.04974  -0.00022   0.01027  -0.01231  -0.00205   3.04769
   D110      -1.18828  -0.00004   0.00964  -0.01119  -0.00155  -1.18984
   D111      -1.05566  -0.00006  -0.02067   0.01125  -0.00941  -1.06507
   D112       1.05645  -0.00013  -0.01967   0.01013  -0.00953   1.04692
   D113      -3.12740  -0.00058  -0.02438   0.00867  -0.01571   3.14008
   D114       3.13146  -0.00007  -0.02161   0.01266  -0.00896   3.12251
   D115      -1.03961  -0.00015  -0.02061   0.01154  -0.00908  -1.04868
   D116       1.05973  -0.00059  -0.02533   0.01008  -0.01525   1.04448
   D117       1.14138   0.00054  -0.02051   0.01316  -0.00735   1.13403
   D118      -3.02969   0.00046  -0.01951   0.01204  -0.00747  -3.03716
   D119      -0.93036   0.00002  -0.02423   0.01058  -0.01365  -0.94400
   D120      -3.02026   0.00086   0.05264   0.00031   0.05295  -2.96731
   D121      -0.88622  -0.00009   0.04635  -0.00368   0.04266  -0.84356
   D122       1.19157  -0.00013   0.04817  -0.00431   0.04386   1.23544
   D123      -0.94534   0.00099   0.05386  -0.00043   0.05343  -0.89191
   D124       1.18870   0.00004   0.04757  -0.00443   0.04314   1.23184
   D125      -3.01669   0.00000   0.04939  -0.00505   0.04434  -2.97235
   D126       1.03310   0.00108   0.05420  -0.00027   0.05393   1.08703
   D127      -3.11605   0.00014   0.04791  -0.00426   0.04364  -3.07240
   D128      -1.03825   0.00010   0.04974  -0.00488   0.04485  -0.99340
   D129       0.78906  -0.00033  -0.03027   0.02005  -0.01022   0.77884
   D130      -1.32773   0.00039  -0.02700   0.02434  -0.00266  -1.33039
   D131       2.91648   0.00044  -0.02836   0.02565  -0.00271   2.91376
         Item               Value     Threshold  Converged?
 Maximum Force            0.002946     0.000450     NO 
 RMS     Force            0.000520     0.000300     NO 
 Maximum Displacement     0.123490     0.001800     NO 
 RMS     Displacement     0.020630     0.001200     NO 
 Predicted change in Energy=-2.724778D-04
 GradGradGradGradGradGradGradGradGradGradGradGradGradGradGradGradGradGrad

                          Input orientation:                          
 ---------------------------------------------------------------------
 Center     Atomic      Atomic             Coordinates (Angstroms)
 Number     Number       Type             X           Y           Z
 ---------------------------------------------------------------------
      1          6           0        1.796220    0.620358    0.035536
      2          6           0        1.068591   -0.480979    0.334386
      3          6           0       -0.363311   -0.552294    0.786549
      4          6           0       -1.278797    0.506308    0.121305
      5          6           0       -1.128373    1.912220    0.750895
      6          6           0        0.295325    2.317667    1.175393
      7          6           0        1.425790    2.082523    0.153511
      8          6           0        3.140078    0.215628   -0.406996
      9          6           0        3.225548   -1.301942   -0.406724
     10          6           0        1.873131   -1.775764    0.166408
     11          8           0        4.055430    0.977410   -0.718672
     12          6           0        1.163396    2.732327   -1.221261
     13          6           0        2.023737   -2.531291    1.491682
     14          8           0        1.138691   -2.586915   -0.773358
     15          6           0       -2.765768    0.046137    0.069554
     16          8           0       -3.596053    1.134102   -0.415217
     17          6           0       -3.351815   -0.324570    1.433011
     18          6           0       -2.952398   -1.112167   -0.938247
     19          8           0       -4.333878   -1.385086   -1.162333
     20          1           0       -0.401957   -0.446524    1.880926
     21          1           0       -0.726351   -1.561456    0.574417
     22          1           0       -0.958212    0.578885   -0.927155
     23          1           0       -1.764377    1.987155    1.641719
     24          1           0       -1.518283    2.649281    0.040919
     25          1           0        0.564921    1.794880    2.102105
     26          1           0        0.275317    3.386266    1.427752
     27          1           0        2.324592    2.575533    0.552834
     28          1           0        3.369982   -1.673598   -1.427710
     29          1           0        4.089502   -1.628885    0.183626
     30          1           0        0.969228    3.805540   -1.102422
     31          1           0        0.303463    2.285560   -1.731808
     32          1           0        2.036450    2.619578   -1.873274
     33          1           0        1.045054   -2.796885    1.903928
     34          1           0        2.593421   -3.454745    1.328494
     35          1           0        2.563254   -1.927522    2.229874
     36          1           0        1.591097   -3.447340   -0.821812
     37          1           0       -3.204898    1.460219   -1.245834
     38          1           0       -2.802367   -1.158746    1.880628
     39          1           0       -3.322918    0.520775    2.127211
     40          1           0       -4.394568   -0.634287    1.313846
     41          1           0       -2.457953   -0.842345   -1.886150
     42          1           0       -2.503821   -2.042472   -0.579084
     43          1           0       -4.745918   -0.507136   -1.272554
 ---------------------------------------------------------------------
                    Distance matrix (angstroms):
                    1          2          3          4          5
     1  C    0.000000
     2  C    1.353403   0.000000
     3  C    2.569573   1.503290   0.000000
     4  C    3.078326   2.555459   1.549613   0.000000
     5  C    3.276261   3.275291   2.580778   1.547772   0.000000
     6  C    2.536300   3.022855   2.970131   2.621065   1.539968
     7  C    1.512965   2.594581   3.247134   3.130540   2.628615
     8  C    1.471597   2.307806   3.779946   4.459827   4.736962
     9  C    2.435942   2.423982   3.855618   4.882388   5.534216
    10  C    2.400926   1.533613   2.623572   3.891598   4.790812
    11  O    2.408391   3.486694   4.912327   5.420468   5.468575
    12  C    2.537799   3.571326   4.141362   3.566785   3.132760
    13  C    3.479226   2.540750   3.179880   4.691659   5.498122
    14  O    3.372425   2.380541   2.971364   4.026499   5.263567
    15  C    4.598110   3.879471   2.577595   1.557407   2.574403
    16  O    5.435413   4.992924   3.839113   2.460011   2.838085
    17  C    5.417387   4.557568   3.066093   2.590045   3.226794
    18  C    5.147744   4.264546   3.160973   2.557939   3.914995
    19  O    6.560091   5.678402   4.500787   3.815576   4.980756
    20  H    3.061974   2.134358   1.100155   2.184720   2.714465
    21  H    3.378472   2.108759   1.093255   2.187728   3.501313
    22  H    2.918114   2.612035   2.137815   1.098777   2.150021
    23  H    4.138333   3.978255   3.023756   2.177235   1.097125
    24  H    3.886192   4.071434   3.484251   2.157812   1.095151
    25  H    2.676995   2.925414   2.846318   2.997212   2.169511
    26  H    3.449878   4.096379   4.041193   3.523668   2.145062
    27  H    2.090331   3.311725   4.130708   4.177598   3.521673
    28  H    3.143255   3.134282   4.483051   5.363076   6.151390
    29  H    3.215613   3.235169   4.620618   5.777678   6.331464
    30  H    3.481989   4.522006   4.933010   4.175651   3.379256
    31  H    2.850391   3.536710   3.852289   3.017170   2.890217
    32  H    2.774554   3.927337   4.784798   4.408528   4.171657
    33  H    3.966445   2.797755   2.875799   4.414647   5.313091
    34  H    4.348993   3.486638   4.178540   5.669331   6.556652
    35  H    3.448935   2.814139   3.541077   5.013077   5.528029
    36  H    4.162125   3.226314   3.845494   4.975649   6.212391
    37  H    5.230531   4.952581   4.031799   2.547329   2.916023
    38  H    5.264653   4.223096   2.741128   2.861622   3.675511
    39  H    5.530876   4.847998   3.421714   2.863966   2.940475
    40  H    6.444693   5.552383   4.066423   3.525783   4.179670
    41  H    4.891867   4.183047   3.408075   2.690567   4.038492
    42  H    5.094975   4.004349   2.944039   2.913333   4.393210
    43  H    6.766233   6.032534   4.842436   3.871801   4.799402
                    6          7          8          9         10
     6  C    0.000000
     7  C    1.541911   0.000000
     8  C    3.874938   2.595813   0.000000
     9  C    4.918422   3.873964   1.519976   0.000000
    10  C    4.501522   3.884155   2.428907   1.543380   0.000000
    11  O    4.418389   2.982781   1.230984   2.445703   3.622949
    12  C    2.582527   1.543080   3.302132   4.603398   4.769931
    13  C    5.157503   4.841024   3.520903   2.561170   1.532923
    14  O    5.344513   4.769188   3.463238   2.478013   1.442403
    15  C    3.969007   4.660802   5.927465   6.159548   4.984785
    16  O    4.367343   5.142165   6.798464   7.243523   6.222345
    17  C    4.511032   5.500611   6.769203   6.899391   5.568690
    18  C    5.174837   5.528699   6.258078   6.203673   4.994633
    19  O    6.372194   6.850513   7.680680   7.597551   6.359649
    20  H    2.936789   3.566609   4.268378   4.373086   3.143641
    21  H    4.056179   4.252935   4.366976   4.080135   2.640020
    22  H    3.002570   3.018647   4.147108   4.616515   3.841452
    23  H    2.137538   3.521508   5.602608   6.317724   5.437606
    24  H    2.164757   3.000243   5.274811   6.190032   5.576600
    25  H    1.097626   2.149616   3.926965   4.792021   4.267064
    26  H    1.098176   2.155696   4.650388   5.835107   5.548924
    27  H    2.138224   1.100166   2.674966   4.094788   4.391689
    28  H    5.670966   4.515372   2.159603   1.096084   2.189112
    29  H    5.563691   4.568459   2.156958   1.096276   2.221299
    30  H    2.802919   2.180506   4.252490   5.626842   5.794646
    31  H    2.907390   2.203468   3.753149   4.812962   4.749888
    32  H    3.523782   2.183848   3.024391   4.352361   4.848300
    33  H    5.220297   5.197840   4.336442   3.511199   2.178847
    34  H    6.214936   5.779730   4.096633   2.836393   2.165234
    35  H    4.927175   4.656776   3.446578   2.789558   2.181099
    36  H    6.237239   5.617647   3.998593   2.728820   1.962214
    37  H    4.341557   4.877366   6.520075   7.048708   6.184852
    38  H    4.709405   5.600541   6.514198   6.448895   5.017922
    39  H    4.150477   5.374456   6.948787   7.254347   6.009806
    40  H    5.543311   6.527174   7.775253   7.840428   6.473302
    41  H    5.190304   5.272431   5.886013   5.890850   4.882884
    42  H    5.470303   5.744051   6.081301   5.779599   4.447988
    43  H    6.275834   6.843243   7.966211   8.057646   6.891432
                   11         12         13         14         15
    11  O    0.000000
    12  C    3.419970   0.000000
    13  C    4.617837   5.983805   0.000000
    14  O    4.605949   5.338124   2.432448   0.000000
    15  C    6.929452   4.931546   5.621827   4.784167   0.000000
    16  O    7.659100   5.084917   6.975199   6.032580   1.451910
    17  C    7.822542   6.064397   5.811163   5.490985   1.529670
    18  C    7.316023   5.639148   5.716677   4.351906   1.546661
    19  O    8.726896   6.868522   6.984042   5.616467   2.454570
    20  H    5.352924   4.709458   3.222073   3.741670   3.018507
    21  H    5.566269   5.023165   3.056949   2.519215   2.645461
    22  H    5.033775   3.037274   4.941253   3.800387   2.131784
    23  H    6.360910   4.162186   5.898192   5.931484   2.691104
    24  H    5.868425   2.965030   6.441191   5.927926   2.886762
    25  H    4.561655   3.504532   4.606139   5.272345   4.275845
    26  H    4.969807   2.869423   6.170781   6.424110   4.716923
    27  H    2.677037   2.126118   5.201115   5.460404   5.704662
    28  H    2.828500   4.931919   3.327290   2.498196   6.545740
    29  H    2.758274   5.436541   2.606287   3.246679   7.057863
    30  H    4.203597   1.097091   6.927971   6.403161   5.427415
    31  H    4.100604   1.095328   6.045848   5.035597   4.204771
    32  H    2.847121   1.095471   6.152604   5.396606   5.784330
    33  H    5.494151   6.352402   1.094672   2.687138   5.096083
    34  H    5.096308   6.842960   1.097241   2.699472   6.523957
    35  H    4.399902   5.965244   1.095694   3.388743   6.079538
    36  H    5.065766   6.207316   2.525584   0.973319   5.655190
    37  H    7.295435   4.549819   7.124940   5.955610   1.980583
    38  H    7.638645   6.363131   5.032538   4.961375   2.175562
    39  H    7.921338   6.019157   6.189162   6.162548   2.183954
    40  H    8.839184   6.975087   6.695139   6.227852   2.159684
    41  H    6.862847   5.131718   5.860702   4.149419   2.170006
    42  H    7.222392   6.054716   5.002578   3.688096   2.202643
    43  H    8.942840   6.739195   7.587255   6.261254   2.455272
                   16         17         18         19         20
    16  O    0.000000
    17  C    2.367134   0.000000
    18  C    2.394488   2.530357   0.000000
    19  O    2.729263   2.970682   1.425898   0.000000
    20  H    4.239445   2.986161   3.859478   5.059874   0.000000
    21  H    4.059630   3.026571   2.728608   4.007699   1.747933
    22  H    2.743820   3.480797   2.614681   3.912494   3.040757
    23  H    2.883353   2.812043   4.203976   5.083016   2.799321
    24  H    2.611695   3.760791   4.142939   5.064732   3.770387
    25  H    4.907875   4.503396   5.483265   6.690812   2.451054
    26  H    4.843169   5.189067   6.020963   7.121729   3.918463
    27  H    6.169999   6.434820   6.608259   7.934956   4.281440
    28  H    7.578519   7.428738   6.366103   7.713827   5.165298
    29  H    8.189045   7.657376   7.149403   8.533720   4.944898
    30  H    5.333912   6.492891   6.292054   7.420857   5.372203
    31  H    4.273814   5.494535   4.772307   5.941623   4.584076
    32  H    6.004803   6.973731   6.299905   7.558033   5.425941
    33  H    6.509298   5.066218   5.186122   6.350436   2.760176
    34  H    7.899850   6.719729   6.432877   7.646907   4.280989
    35  H    7.369335   6.180007   6.412817   7.705306   3.332806
    36  H    6.932636   6.266442   5.109788   6.282847   4.503549
    37  H    0.974309   3.222308   2.602986   3.062243   4.611808
    38  H    3.340358   1.094579   2.823249   3.414142   2.503842
    39  H    2.629585   1.094238   3.492967   3.933885   3.086801
    40  H    2.598940   1.094285   2.716643   2.588213   4.037051
    41  H    2.713900   3.476192   1.102634   2.082685   4.309832
    42  H    3.363101   2.778275   1.093476   2.030134   3.607843
    43  H    2.179651   3.049088   1.922118   0.976075   5.368250
                   21         22         23         24         25
    21  H    0.000000
    22  H    2.624793   0.000000
    23  H    3.848281   3.038460   0.000000
    24  H    4.317648   2.353166   1.749724   0.000000
    25  H    3.907199   3.602081   2.382132   3.052577   0.000000
    26  H    5.119715   3.866338   2.482669   2.384000   1.752465
    27  H    5.140370   4.117496   4.272180   3.877524   2.471053
    28  H    4.560815   4.904844   7.013140   6.688744   5.688435
    29  H    4.832154   5.620275   7.033468   7.054809   5.274979
    30  H    5.872940   3.762585   4.278951   2.971847   3.804630
    31  H    4.602035   2.269809   3.968084   2.567803   3.874018
    32  H    5.577214   3.745340   5.215498   4.037468   4.318467
    33  H    2.536092   4.839827   5.554160   6.300970   4.621051
    34  H    3.895390   5.828569   6.978738   7.471486   5.680832
    35  H    3.700817   5.352535   5.865067   6.511344   4.226811
    36  H    3.297966   4.766608   6.845576   6.897922   6.089597
    37  H    4.311268   2.434318   3.269667   2.431927   5.052942
    38  H    2.485599   3.782051   3.321324   4.419781   4.484594
    39  H    3.672740   3.863207   2.194316   3.484230   4.091365
    40  H    3.855154   4.278132   3.727917   4.546997   5.578417
    41  H    3.093535   2.277891   4.575257   4.097319   5.656757
    42  H    2.172864   3.062935   4.660111   4.834070   5.597430
    43  H    4.547506   3.955434   4.858401   4.701681   6.700195
                   26         27         28         29         30
    26  H    0.000000
    27  H    2.371139   0.000000
    28  H    6.582768   4.803177   0.000000
    29  H    6.422430   4.574751   1.765251   0.000000
    30  H    2.656893   2.467753   5.990858   6.397109   0.000000
    31  H    3.345918   3.064089   5.017065   5.772855   1.774742
    32  H    3.819184   2.443556   4.517543   5.147358   1.771915
    33  H    6.249048   5.685556   4.215077   3.686777   7.255061
    34  H    7.223773   6.085899   3.372268   2.623499   7.826819
    35  H    5.840753   4.811125   3.754092   2.570165   6.820052
    36  H    7.313685   6.221146   2.584126   3.249571   7.284897
    37  H    4.792662   5.920675   7.285804   8.049484   4.790034
    38  H    5.507664   6.480245   7.021969   7.113276   6.911414
    39  H    4.652696   6.212493   7.889718   7.958803   6.296247
    40  H    6.163250   7.485266   8.299671   8.616616   7.370260
    41  H    6.027758   6.364218   5.904741   6.911713   5.827747
    42  H    6.420452   6.776488   5.946242   6.650164   6.821671
    43  H    6.903842   7.926349   8.200765   9.024601   7.161774
                   31         32         33         34         35
    31  H    0.000000
    32  H    1.770544   0.000000
    33  H    6.292836   6.677439   0.000000
    34  H    6.896409   6.889045   1.778017   0.000000
    35  H    6.208996   6.147313   1.779597   1.773643   0.000000
    36  H    5.945774   6.173444   2.854979   2.372451   3.545099
    37  H    3.636751   5.404584   6.790142   8.025244   7.538495
    38  H    5.878700   7.195947   4.181709   5.889906   5.431655
    39  H    5.581858   7.009400   5.489619   7.172572   6.375870
    40  H    6.314508   7.880570   5.883411   7.535728   7.136025
    41  H    4.175288   5.673159   5.518693   6.532607   6.582688
    42  H    5.285970   6.635036   4.396475   5.622743   5.794713
    43  H    5.788464   7.492512   6.990590   8.325849   8.228517
                   36         37         38         39         40
    36  H    0.000000
    37  H    6.874991   0.000000
    38  H    5.642992   4.098264   0.000000
    39  H    6.970668   3.503415   1.775547   0.000000
    40  H    6.949999   3.514859   1.769578   1.773179   0.000000
    41  H    4.930884   2.503944   3.795701   4.325891   3.746164
    42  H    4.336002   3.633857   2.630643   3.816437   3.023425
    43  H    7.000409   2.499188   3.760923   3.826217   2.613251
                   41         42         43
    41  H    0.000000
    42  H    1.775059   0.000000
    43  H    2.392416   2.804490   0.000000
 Stoichiometry    C15H24O4
 Framework group  C1[X(C15H24O4)]
 Deg. of freedom   123
 Full point group                 C1      NOp   1
 Largest Abelian subgroup         C1      NOp   1
 Largest concise Abelian subgroup C1      NOp   1
                         Standard orientation:                         
 ---------------------------------------------------------------------
 Center     Atomic      Atomic             Coordinates (Angstroms)
 Number     Number       Type             X           Y           Z
 ---------------------------------------------------------------------
      1          6           0        1.813325    0.642979    0.028163
      2          6           0        1.103335   -0.476411    0.301257
      3          6           0       -0.326811   -0.580872    0.752534
      4          6           0       -1.259440    0.478733    0.113207
      5          6           0       -1.130402    1.871497    0.775897
      6          6           0        0.287208    2.289027    1.208972
      7          6           0        1.420168    2.095946    0.181058
      8          6           0        3.162901    0.269980   -0.424731
      9          6           0        3.272121   -1.245643   -0.460542
     10          6           0        1.927876   -1.754074    0.102063
     11          8           0        4.065894    1.053198   -0.718831
     12          6           0        1.146224    2.773994   -1.177729
     13          6           0        2.091651   -2.538378    1.408928
     14          8           0        1.205264   -2.554112   -0.856215
     15          6           0       -2.739076   -0.003334    0.051515
     16          8           0       -3.586789    1.082676   -0.406748
     17          6           0       -3.317850   -0.415429    1.406170
     18          6           0       -2.908581   -1.140183   -0.983377
     19          8           0       -4.285847   -1.429333   -1.212977
     20          1           0       -0.365987   -0.501717    1.849139
     21          1           0       -0.674223   -1.590285    0.516741
     22          1           0       -0.941105    0.581183   -0.933444
     23          1           0       -1.766588    1.915294    1.668664
     24          1           0       -1.532532    2.618993    0.083874
     25          1           0        0.565905    1.748689    2.122835
     26          1           0        0.250730    3.350893    1.486641
     27          1           0        2.311550    2.593372    0.591386
     28          1           0        3.421310   -1.590659   -1.490157
     29          1           0        4.141692   -1.572917    0.121316
     30          1           0        0.935399    3.840908   -1.033318
     31          1           0        0.292869    2.326040   -1.698177
     32          1           0        2.020269    2.690447   -1.832804
     33          1           0        1.117669   -2.828989    1.815391
     34          1           0        2.675556   -3.448657    1.223492
     35          1           0        2.622405   -1.943911    2.160894
     36          1           0        1.671036   -3.405947   -0.925377
     37          1           0       -3.201640    1.434502   -1.229644
     38          1           0       -2.754950   -1.251275    1.833499
     39          1           0       -3.301481    0.413556    2.120224
     40          1           0       -4.355748   -0.738541    1.280367
     41          1           0       -2.419392   -0.840228   -1.924930
     42          1           0       -2.445125   -2.071602   -0.646694
     43          1           0       -4.711695   -0.555581   -1.302056
 ---------------------------------------------------------------------
 Rotational constants (GHZ):      0.5532602      0.2597057      0.2073778
 Standard basis: 6-31G(d) (6D, 7F)
 There are   333 symmetry adapted cartesian basis functions of A   symmetry.
 There are   333 symmetry adapted basis functions of A   symmetry.
   333 basis functions,   628 primitive gaussians,   333 cartesian basis functions
    73 alpha electrons       73 beta electrons
       nuclear repulsion energy      1599.0095624018 Hartrees.
 NAtoms=   43 NActive=   43 NUniq=   43 SFac= 1.00D+00 NAtFMM=   60 NAOKFM=F Big=F
 Integral buffers will be    131072 words long.
 Raffenetti 2 integral format.
 Two-electron integral symmetry is turned on.
 ------------------------------------------------------------------------------
 Polarizable Continuum Model (PCM)
 =================================
 Model                : PCM (using non-symmetric T matrix).
 Atomic radii         : SMD-Coulomb.
 Polarization charges : Total charges.
 Charge compensation  : None.
 Solution method      : On-the-fly selection.
 Cavity type          : VdW (van der Waals Surface) (Alpha=1.000).
 Cavity algorithm     : GePol (No added spheres)
                        Default sphere list used, NSphG=   43.
                        Lebedev-Laikov grids with approx.  5.0 points / Ang**2.
                        Smoothing algorithm: Karplus/York (Gamma=1.0000).
                        Polarization charges: spherical gaussians, with
                                              point-specific exponents (IZeta= 3).
                        Self-potential: point-specific (ISelfS= 7).
                        Self-field    : sphere-specific E.n sum rule (ISelfD= 2).
 1st derivatives      : Analytical E(r).r(x)/FMM algorithm (CHGder, D1EAlg=3).
                        Cavity 1st derivative terms included.
 Solvent              : Methanol, Eps=  32.613000 Eps(inf)=   1.765709
 ------------------------------------------------------------------------------
 ------------------------------------------------------------------------------
 Atomic radii for non-electrostatic terms: SMD-CDS.
 ------------------------------------------------------------------------------
 Nuclear repulsion after PCM non-electrostatic terms =     1599.0111593676 Hartrees.
 One-electron integrals computed using PRISM.
 NBasis=   333 RedAO= T EigKep=  9.35D-04  NBF=   333
 NBsUse=   333 1.00D-06 EigRej= -1.00D+00 NBFU=   333
 Initial guess from the checkpoint file:  "DY-202A-11R_19.chk"
 B after Tr=     0.000000    0.000000    0.000000
         Rot=    0.999997   -0.002407   -0.000595    0.000366 Ang=  -0.29 deg.
 ExpMin= 1.61D-01 ExpMax= 5.48D+03 ExpMxC= 8.25D+02 IAcc=1 IRadAn=         1 AccDes= 0.00D+00
 Harris functional with IExCor=  402 and IRadAn=       1 diagonalized for initial guess.
 HarFok:  IExCor=  402 AccDes= 0.00D+00 IRadAn=         1 IDoV= 1 UseB2=F ITyADJ=14
 ICtDFT=  3500011 ScaDFX=  1.000000  1.000000  1.000000  1.000000
 FoFCou: FMM=F IPFlag=           0 FMFlag=      100000 FMFlg1=           0
         NFxFlg=           0 DoJE=T BraDBF=F KetDBF=T FulRan=T
         wScrn=  0.000000 ICntrl=     500 IOpCl=  0 I1Cent=   200000004 NGrid=           0
         NMat0=    1 NMatS0=      1 NMatT0=    0 NMatD0=    1 NMtDS0=    0 NMtDT0=    0
 Petite list used in FoFCou.
 Keep R1 ints in memory in canonical form, NReq=1565304907.
 Requested convergence on RMS density matrix=1.00D-08 within 128 cycles.
 Requested convergence on MAX density matrix=1.00D-06.
 Requested convergence on             energy=1.00D-06.
 No special actions if energy rises.
 Inv3:  Mode=1 IEnd=    21789075.
 Iteration    1 A*A^-1 deviation from unit magnitude is 5.33D-15 for   2679.
 Iteration    1 A*A^-1 deviation from orthogonality  is 4.12D-15 for   2666   2475.
 Iteration    1 A^-1*A deviation from unit magnitude is 5.55D-15 for   2679.
 Iteration    1 A^-1*A deviation from orthogonality  is 4.33D-12 for   2669   2589.
 Error on total polarization charges =  0.05190
 SCF Done:  E(RB3LYP) =  -886.951855173     A.U. after    9 cycles
            NFock=  9  Conv=0.81D-08     -V/T= 2.0094
 SMD-CDS (non-electrostatic) energy       (kcal/mol) =       1.00
 (included in total energy above)
 D1PCM: PCM CHGder 1st derivatives, ID1Alg=3 FixD1E=F DoIter=F DoCFld=F I1PDM=0.
 Calling FoFJK, ICntrl=      2127 FMM=F ISym2X=0 I1Cent= 0 IOpClX= 0 NMat=1 NMatS=1 NMatT=0.
 ***** Axes restored to original set *****
 -------------------------------------------------------------------
 Center     Atomic                   Forces (Hartrees/Bohr)
 Number     Number              X              Y              Z
 -------------------------------------------------------------------
      1        6          -0.001347690    0.002109925   -0.000176625
      2        6           0.001233412   -0.001655306    0.000498414
      3        6          -0.000112294    0.000375068    0.000204577
      4        6           0.000051207   -0.000804657    0.000206371
      5        6           0.000105504   -0.000230578    0.000068588
      6        6           0.000165707   -0.000081478   -0.000402977
      7        6           0.000795038   -0.000721875   -0.000476943
      8        6           0.000188299   -0.001537814   -0.000597063
      9        6           0.001127241   -0.000075323    0.000826348
     10        6          -0.001888884    0.000417259   -0.001295711
     11        8           0.000613163    0.000568586    0.000180434
     12        6          -0.000054577   -0.000252265    0.000685580
     13        6           0.000397855    0.000668743   -0.000001784
     14        8           0.000831977   -0.000170173    0.000411026
     15        6          -0.000167675    0.000587436   -0.000042523
     16        8          -0.000087024   -0.000364168   -0.000188424
     17        6           0.000535633   -0.000465810   -0.000565247
     18        6           0.000470040    0.000149607   -0.000142067
     19        8          -0.000396642    0.000266511   -0.000025653
     20        1          -0.000066399   -0.000066496   -0.000117103
     21        1          -0.000213549   -0.000150294   -0.000100672
     22        1          -0.000014795    0.000133787   -0.000073359
     23        1          -0.000077566    0.000051147   -0.000003371
     24        1          -0.000108387    0.000225586    0.000017845
     25        1           0.000007891    0.000140258    0.000221330
     26        1          -0.000018750   -0.000012572    0.000009920
     27        1          -0.000099651    0.000017220    0.000204356
     28        1          -0.000756063    0.000702762   -0.000143387
     29        1          -0.000040803    0.000269837   -0.000167553
     30        1          -0.000039546    0.000002286   -0.000119331
     31        1           0.000010689    0.000051413   -0.000095913
     32        1          -0.000010613    0.000065879   -0.000116821
     33        1          -0.000050801   -0.000283021    0.000108802
     34        1          -0.000136229   -0.000148090    0.000119145
     35        1          -0.000134483   -0.000054454    0.000185292
     36        1          -0.000358728    0.000069758    0.000097905
     37        1           0.000072662   -0.000070744    0.000143521
     38        1          -0.000089788    0.000087900   -0.000029056
     39        1          -0.000178509    0.000147323    0.000052591
     40        1          -0.000202099    0.000151954    0.000252285
     41        1          -0.000101400    0.000102391    0.000160922
     42        1          -0.000024580    0.000066767    0.000055892
     43        1           0.000171208   -0.000284281    0.000170441
 -------------------------------------------------------------------
 Cartesian Forces:  Max     0.002109925 RMS     0.000485730

 GradGradGradGradGradGradGradGradGradGradGradGradGradGradGradGradGradGrad
 Berny optimization.
 Using GEDIIS/GDIIS optimizer.
 FormGI is forming the generalized inverse of G from B-inverse, IUseBI=4.
 Internal  Forces:  Max     0.001032200 RMS     0.000188951
 Search for a local minimum.
 Step number   5 out of a maximum of  258
 All quantities printed in internal units (Hartrees-Bohrs-Radians)
 Mixed Optimization -- En-DIIS/RFO-DIIS
 Swapping is turned off.
 Update second derivatives using D2CorX and points    2    3    4    5
 DE= -3.15D-04 DEPred=-2.72D-04 R= 1.16D+00
 TightC=F SS=  1.41D+00  RLast= 1.85D-01 DXNew= 1.4270D+00 5.5475D-01
 Trust test= 1.16D+00 RLast= 1.85D-01 DXMaxT set to 8.49D-01
 ITU=  1  0  1  1  0
     Eigenvalues ---    0.00221   0.00258   0.00318   0.00347   0.00376
     Eigenvalues ---    0.00406   0.00545   0.00717   0.00792   0.00869
     Eigenvalues ---    0.01089   0.01115   0.01221   0.01245   0.01383
     Eigenvalues ---    0.01490   0.02509   0.02575   0.03151   0.03835
     Eigenvalues ---    0.03902   0.04020   0.04405   0.04573   0.04707
     Eigenvalues ---    0.04809   0.05021   0.05083   0.05402   0.05412
     Eigenvalues ---    0.05433   0.05522   0.05553   0.05557   0.05597
     Eigenvalues ---    0.05639   0.05678   0.05720   0.05848   0.05950
     Eigenvalues ---    0.06038   0.06239   0.06912   0.07749   0.08452
     Eigenvalues ---    0.08687   0.08910   0.09085   0.09343   0.09685
     Eigenvalues ---    0.10317   0.11639   0.12103   0.13340   0.13814
     Eigenvalues ---    0.14681   0.15676   0.15980   0.16000   0.16000
     Eigenvalues ---    0.16000   0.16000   0.16000   0.16000   0.16000
     Eigenvalues ---    0.16009   0.16022   0.16115   0.16256   0.16575
     Eigenvalues ---    0.16978   0.17752   0.18461   0.19927   0.20743
     Eigenvalues ---    0.22504   0.23196   0.24598   0.25053   0.26292
     Eigenvalues ---    0.26874   0.27240   0.27793   0.27859   0.28482
     Eigenvalues ---    0.28762   0.28998   0.29310   0.29664   0.30621
     Eigenvalues ---    0.31447   0.31706   0.32224   0.33750   0.33760
     Eigenvalues ---    0.33836   0.33861   0.33902   0.34013   0.34091
     Eigenvalues ---    0.34122   0.34135   0.34153   0.34163   0.34185
     Eigenvalues ---    0.34207   0.34217   0.34272   0.34305   0.34330
     Eigenvalues ---    0.34337   0.34350   0.34452   0.34502   0.34882
     Eigenvalues ---    0.38923   0.41061   0.41873   0.51723   0.52496
     Eigenvalues ---    0.52658   0.53014   0.95649
 En-DIIS/RFO-DIIS IScMMF=        0 using points:     5    4    3    2
 RFO step:  Lambda=-2.55800539D-05.
 DidBck=F Rises=F RFO-DIIS coefs:    1.44845   -0.30783   -0.22122    0.08061
 Iteration  1 RMS(Cart)=  0.02415311 RMS(Int)=  0.00019995
 Iteration  2 RMS(Cart)=  0.00031463 RMS(Int)=  0.00002045
 Iteration  3 RMS(Cart)=  0.00000005 RMS(Int)=  0.00002045
 Variable       Old X    -DE/DX   Delta X   Delta X   Delta X     New X
                                 (Linear)    (Quad)   (Total)
    R1        2.55756   0.00073   0.00041   0.00083   0.00126   2.55882
    R2        2.85909  -0.00103  -0.00140  -0.00149  -0.00290   2.85619
    R3        2.78091   0.00066  -0.00006   0.00121   0.00117   2.78208
    R4        2.84081   0.00029  -0.00004   0.00028   0.00023   2.84103
    R5        2.89811  -0.00103  -0.00249  -0.00072  -0.00322   2.89489
    R6        2.92834  -0.00013  -0.00067   0.00044  -0.00023   2.92812
    R7        2.07899  -0.00012  -0.00027  -0.00020  -0.00047   2.07853
    R8        2.06595   0.00023   0.00040   0.00022   0.00063   2.06658
    R9        2.92487   0.00014  -0.00016   0.00029   0.00014   2.92501
   R10        2.94307  -0.00011  -0.00057  -0.00009  -0.00066   2.94242
   R11        2.07639   0.00007  -0.00010   0.00040   0.00030   2.07668
   R12        2.91012   0.00011   0.00036  -0.00022   0.00015   2.91026
   R13        2.07327   0.00005   0.00010  -0.00002   0.00008   2.07334
   R14        2.06954   0.00018   0.00032   0.00038   0.00070   2.07024
   R15        2.91379  -0.00009   0.00052  -0.00140  -0.00087   2.91292
   R16        2.07421   0.00012   0.00015   0.00017   0.00033   2.07454
   R17        2.07525  -0.00001  -0.00023   0.00018  -0.00005   2.07521
   R18        2.91600  -0.00035  -0.00053  -0.00139  -0.00192   2.91408
   R19        2.07901   0.00000  -0.00014   0.00015   0.00000   2.07902
   R20        2.87234  -0.00066  -0.00219  -0.00100  -0.00320   2.86914
   R21        2.32622   0.00076  -0.00021   0.00071   0.00050   2.32672
   R22        2.91656   0.00047   0.00021  -0.00022  -0.00004   2.91653
   R23        2.07130  -0.00020  -0.00047   0.00001  -0.00046   2.07084
   R24        2.07166  -0.00020  -0.00024  -0.00054  -0.00077   2.07089
   R25        2.89680   0.00027  -0.00002   0.00097   0.00096   2.89776
   R26        2.72575  -0.00052  -0.00065  -0.00147  -0.00212   2.72363
   R27        2.07320   0.00000  -0.00016   0.00007  -0.00008   2.07312
   R28        2.06987   0.00002  -0.00041   0.00038  -0.00003   2.06984
   R29        2.07014   0.00006   0.00009   0.00002   0.00012   2.07026
   R30        2.06863   0.00015   0.00032   0.00009   0.00041   2.06904
   R31        2.07349   0.00004  -0.00018   0.00030   0.00012   2.07361
   R32        2.07056   0.00003   0.00009   0.00000   0.00009   2.07065
   R33        1.83931  -0.00023  -0.00022  -0.00030  -0.00052   1.83878
   R34        2.74371  -0.00030  -0.00012  -0.00003  -0.00015   2.74356
   R35        2.89066  -0.00026  -0.00074  -0.00017  -0.00091   2.88975
   R36        2.92277  -0.00039   0.00034  -0.00238  -0.00203   2.92073
   R37        1.84118  -0.00012  -0.00023  -0.00013  -0.00036   1.84082
   R38        2.06846  -0.00012  -0.00001  -0.00032  -0.00033   2.06813
   R39        2.06781   0.00014   0.00006   0.00029   0.00034   2.06815
   R40        2.06790   0.00012   0.00000   0.00026   0.00026   2.06816
   R41        2.69456   0.00020   0.00041  -0.00076  -0.00035   2.69421
   R42        2.08368  -0.00016  -0.00073   0.00001  -0.00073   2.08295
   R43        2.06637  -0.00005  -0.00003  -0.00016  -0.00019   2.06618
   R44        1.84452  -0.00035  -0.00011  -0.00079  -0.00090   1.84362
    A1        2.26215   0.00038   0.00166   0.00077   0.00242   2.26457
    A2        1.91087  -0.00038  -0.00141  -0.00118  -0.00266   1.90821
    A3        2.10927   0.00000  -0.00037   0.00026  -0.00005   2.10922
    A4        2.23587  -0.00032   0.00008  -0.00088  -0.00079   2.23508
    A5        1.96146   0.00029   0.00083   0.00008   0.00083   1.96229
    A6        2.08585   0.00004  -0.00091   0.00080  -0.00003   2.08582
    A7        1.98362  -0.00006  -0.00049  -0.00037  -0.00088   1.98274
    A8        1.90509   0.00003   0.00060   0.00036   0.00096   1.90605
    A9        1.87730   0.00013   0.00106  -0.00010   0.00098   1.87828
   A10        1.91836   0.00001   0.00076  -0.00104  -0.00028   1.91809
   A11        1.92955  -0.00011  -0.00172   0.00100  -0.00072   1.92883
   A12        1.84429   0.00000  -0.00017   0.00021   0.00004   1.84433
   A13        1.96978  -0.00001  -0.00062  -0.00059  -0.00122   1.96856
   A14        1.95679   0.00004   0.00065   0.00146   0.00211   1.95890
   A15        1.85708   0.00006   0.00134  -0.00006   0.00128   1.85836
   A16        1.95487  -0.00002  -0.00021   0.00007  -0.00013   1.95474
   A17        1.87527  -0.00006  -0.00067  -0.00118  -0.00185   1.87342
   A18        1.84043  -0.00002  -0.00045   0.00021  -0.00025   1.84018
   A19        2.02765   0.00003   0.00143  -0.00052   0.00089   2.02855
   A20        1.91345  -0.00002  -0.00062   0.00080   0.00018   1.91362
   A21        1.88918   0.00008   0.00005   0.00066   0.00072   1.88990
   A22        1.86934   0.00005   0.00046   0.00002   0.00049   1.86983
   A23        1.90780  -0.00010  -0.00076  -0.00049  -0.00125   1.90655
   A24        1.84837  -0.00006  -0.00076  -0.00049  -0.00125   1.84712
   A25        2.04313   0.00002   0.00146  -0.00075   0.00070   2.04384
   A26        1.91177  -0.00001  -0.00074   0.00129   0.00055   1.91232
   A27        1.87831  -0.00001  -0.00061  -0.00044  -0.00104   1.87727
   A28        1.88266   0.00006   0.00168  -0.00034   0.00135   1.88401
   A29        1.89025  -0.00001  -0.00052   0.00039  -0.00013   1.89012
   A30        1.84826  -0.00006  -0.00161  -0.00011  -0.00172   1.84654
   A31        1.95904  -0.00005  -0.00012  -0.00045  -0.00059   1.95845
   A32        1.95965   0.00005   0.00074  -0.00060   0.00013   1.95978
   A33        1.83522   0.00007   0.00005   0.00156   0.00162   1.83684
   A34        1.98402  -0.00008   0.00080  -0.00189  -0.00109   1.98293
   A35        1.86510  -0.00006  -0.00113  -0.00061  -0.00173   1.86337
   A36        1.84792   0.00009  -0.00056   0.00251   0.00195   1.84987
   A37        1.90275  -0.00008   0.00065  -0.00004   0.00050   1.90325
   A38        2.19566  -0.00009  -0.00108   0.00010  -0.00093   2.19473
   A39        2.18474   0.00017   0.00043  -0.00008   0.00040   2.18514
   A40        1.83103   0.00025  -0.00031  -0.00050  -0.00101   1.83002
   A41        1.92387  -0.00031  -0.00383  -0.00606  -0.00987   1.91400
   A42        1.92002  -0.00024  -0.00125   0.00401   0.00281   1.92283
   A43        1.93615  -0.00023   0.00012  -0.00492  -0.00481   1.93133
   A44        1.98127   0.00017   0.00207   0.00468   0.00679   1.98805
   A45        1.87197   0.00032   0.00287   0.00242   0.00528   1.87725
   A46        1.81437  -0.00006  -0.00036  -0.00043  -0.00088   1.81349
   A47        1.95299  -0.00018  -0.00236  -0.00312  -0.00544   1.94755
   A48        1.85358   0.00023   0.00089   0.00545   0.00636   1.85994
   A49        1.96738   0.00003   0.00088  -0.00182  -0.00093   1.96645
   A50        1.95722   0.00008   0.00138  -0.00022   0.00118   1.95840
   A51        1.91360  -0.00008  -0.00047   0.00046  -0.00003   1.91357
   A52        1.92360   0.00013   0.00030   0.00052   0.00082   1.92442
   A53        1.95736   0.00009   0.00131  -0.00044   0.00087   1.95823
   A54        1.92987   0.00013   0.00023   0.00046   0.00068   1.93055
   A55        1.88657  -0.00013  -0.00061  -0.00056  -0.00117   1.88540
   A56        1.88200  -0.00012  -0.00077   0.00011  -0.00066   1.88134
   A57        1.88209  -0.00012  -0.00057  -0.00010  -0.00067   1.88142
   A58        1.93620   0.00015   0.00161  -0.00093   0.00068   1.93687
   A59        1.91477   0.00015  -0.00009   0.00144   0.00134   1.91612
   A60        1.93826   0.00022   0.00098   0.00104   0.00201   1.94027
   A61        1.89230  -0.00027  -0.00213  -0.00122  -0.00335   1.88895
   A62        1.89674  -0.00018  -0.00067  -0.00050  -0.00117   1.89557
   A63        1.88421  -0.00008   0.00020   0.00013   0.00032   1.88454
   A64        1.86805   0.00028   0.00120   0.00119   0.00239   1.87044
   A65        1.91312   0.00019   0.00020   0.00220   0.00239   1.91552
   A66        1.99082  -0.00012  -0.00123   0.00148   0.00025   1.99106
   A67        1.93707  -0.00002   0.00060  -0.00070  -0.00009   1.93698
   A68        1.83393   0.00003   0.00032   0.00049   0.00081   1.83474
   A69        1.84899  -0.00018  -0.00016  -0.00405  -0.00421   1.84478
   A70        1.93165   0.00009   0.00032   0.00027   0.00059   1.93224
   A71        1.88165  -0.00021  -0.00172  -0.00048  -0.00220   1.87946
   A72        1.93572   0.00004   0.00078   0.00082   0.00160   1.93732
   A73        1.94781  -0.00006  -0.00154  -0.00024  -0.00177   1.94604
   A74        1.91411   0.00032   0.00151   0.00096   0.00247   1.91657
   A75        1.89237   0.00002   0.00019   0.00001   0.00020   1.89257
   A76        1.88301  -0.00008   0.00063  -0.00024   0.00039   1.88340
   A77        1.88905  -0.00026  -0.00158  -0.00138  -0.00296   1.88609
   A78        1.94191  -0.00029   0.00090  -0.00293  -0.00203   1.93987
   A79        1.89947  -0.00008  -0.00133  -0.00059  -0.00193   1.89754
   A80        1.95371   0.00006   0.00101   0.00077   0.00178   1.95549
   A81        1.92430   0.00019  -0.00168   0.00181   0.00012   1.92443
   A82        1.86109   0.00007   0.00098  -0.00041   0.00057   1.86166
   A83        1.88242   0.00006   0.00011   0.00154   0.00166   1.88408
   A84        1.82820  -0.00009   0.00208  -0.00129   0.00079   1.82899
    D1        0.07939   0.00008   0.00254   0.00486   0.00741   0.08680
    D2       -3.06254   0.00002   0.00307   0.00579   0.00888  -3.05366
    D3       -3.10810   0.00002  -0.00064   0.00104   0.00042  -3.10769
    D4        0.03316  -0.00004  -0.00011   0.00197   0.00189   0.03504
    D5        0.39633  -0.00006  -0.00479   0.00351  -0.00129   0.39504
    D6       -1.86433   0.00006  -0.00644   0.00705   0.00061  -1.86372
    D7        2.41764  -0.00011  -0.00617   0.00347  -0.00270   2.41495
    D8       -2.69486   0.00002  -0.00129   0.00773   0.00645  -2.68841
    D9        1.32767   0.00014  -0.00293   0.01128   0.00835   1.33602
   D10       -0.67354  -0.00004  -0.00266   0.00770   0.00504  -0.66851
   D11        0.02533  -0.00005   0.00471   0.01229   0.01701   0.04234
   D12       -3.10723   0.00009   0.00406   0.01569   0.01976  -3.08747
   D13        3.12574  -0.00009   0.00192   0.00889   0.01083   3.13657
   D14       -0.00682   0.00005   0.00127   0.01228   0.01358   0.00676
   D15        0.63407  -0.00003   0.00026  -0.00855  -0.00829   0.62578
   D16       -1.51403  -0.00003  -0.00083  -0.00721  -0.00804  -1.52207
   D17        2.77609  -0.00011  -0.00149  -0.00760  -0.00908   2.76701
   D18       -2.50716   0.00004  -0.00031  -0.00954  -0.00985  -2.51702
   D19        1.62792   0.00004  -0.00140  -0.00820  -0.00960   1.61832
   D20       -0.36514  -0.00005  -0.00206  -0.00859  -0.01064  -0.37579
   D21       -0.07600   0.00013  -0.00433  -0.01487  -0.01919  -0.09519
   D22        2.05205   0.00002  -0.00477  -0.01904  -0.02379   2.02825
   D23       -2.14360  -0.00003  -0.00611  -0.01682  -0.02292  -2.16652
   D24        3.06529   0.00007  -0.00384  -0.01403  -0.01786   3.04743
   D25       -1.08985  -0.00003  -0.00429  -0.01819  -0.02246  -1.11231
   D26        0.99769  -0.00009  -0.00562  -0.01598  -0.02159   0.97610
   D27       -1.36900   0.00005   0.00012  -0.00095  -0.00081  -1.36981
   D28        2.68700   0.00005   0.00038  -0.00178  -0.00139   2.68561
   D29        0.68346   0.00001  -0.00019  -0.00274  -0.00292   0.68053
   D30        0.77181   0.00006   0.00113  -0.00152  -0.00038   0.77143
   D31       -1.45538   0.00006   0.00138  -0.00235  -0.00097  -1.45634
   D32        2.82427   0.00002   0.00082  -0.00332  -0.00250   2.82177
   D33        2.80117   0.00000   0.00036  -0.00130  -0.00093   2.80024
   D34        0.57398   0.00000   0.00061  -0.00213  -0.00151   0.57247
   D35       -1.42956  -0.00004   0.00005  -0.00309  -0.00304  -1.43260
   D36        0.65457   0.00007   0.00077   0.00926   0.01004   0.66461
   D37       -1.46696  -0.00001  -0.00037   0.00897   0.00861  -1.45835
   D38        2.80768   0.00003   0.00083   0.00877   0.00960   2.81728
   D39        2.88277   0.00011   0.00097   0.01082   0.01180   2.89457
   D40        0.76124   0.00003  -0.00017   0.01053   0.01037   0.77161
   D41       -1.24731   0.00006   0.00103   0.01033   0.01136  -1.23595
   D42       -1.38716   0.00004  -0.00009   0.01042   0.01033  -1.37683
   D43        2.77450  -0.00004  -0.00123   0.01013   0.00890   2.78339
   D44        0.76595   0.00000  -0.00003   0.00992   0.00989   0.77584
   D45        3.02457   0.00004  -0.00292  -0.00944  -0.01236   3.01221
   D46        0.97401  -0.00006  -0.00268  -0.01252  -0.01520   0.95881
   D47       -1.22224  -0.00007  -0.00264  -0.01348  -0.01612  -1.23836
   D48        0.78945   0.00003  -0.00245  -0.00991  -0.01235   0.77710
   D49       -1.26111  -0.00007  -0.00220  -0.01298  -0.01518  -1.27629
   D50        2.82583  -0.00008  -0.00216  -0.01394  -0.01610   2.80973
   D51       -1.24493   0.00012  -0.00127  -0.00866  -0.00993  -1.25486
   D52        2.98770   0.00002  -0.00103  -0.01174  -0.01277   2.97493
   D53        0.79145   0.00001  -0.00099  -0.01270  -0.01369   0.77776
   D54        0.83304   0.00002  -0.00194  -0.00691  -0.00884   0.82420
   D55       -1.31640  -0.00007  -0.00470  -0.00697  -0.01167  -1.32807
   D56        2.96513   0.00001  -0.00210  -0.00727  -0.00937   2.95576
   D57        2.97781   0.00006  -0.00142  -0.00620  -0.00762   2.97019
   D58        0.82837  -0.00003  -0.00418  -0.00627  -0.01044   0.81793
   D59       -1.17329   0.00005  -0.00158  -0.00656  -0.00814  -1.18143
   D60       -1.31035  -0.00003  -0.00244  -0.00701  -0.00945  -1.31979
   D61        2.82340  -0.00012  -0.00521  -0.00707  -0.01228   2.81112
   D62        0.82174  -0.00004  -0.00260  -0.00737  -0.00997   0.81177
   D63       -1.29831   0.00004   0.00505  -0.00205   0.00301  -1.29530
   D64        0.94966  -0.00001   0.00667  -0.00496   0.00172   0.95138
   D65        2.98170   0.00002   0.00572  -0.00333   0.00239   2.98409
   D66        0.86597   0.00009   0.00653  -0.00114   0.00539   0.87137
   D67        3.11395   0.00004   0.00816  -0.00406   0.00410   3.11805
   D68       -1.13720   0.00007   0.00720  -0.00242   0.00478  -1.13242
   D69        2.85898   0.00005   0.00525  -0.00125   0.00400   2.86298
   D70       -1.17623   0.00000   0.00687  -0.00416   0.00271  -1.17352
   D71        0.85581   0.00003   0.00591  -0.00253   0.00339   0.85919
   D72       -3.07068  -0.00010   0.00142  -0.00196  -0.00054  -3.07122
   D73        1.10980  -0.00010   0.00111  -0.00131  -0.00020   1.10960
   D74       -0.99153  -0.00009   0.00080  -0.00121  -0.00041  -0.99195
   D75        0.96484  -0.00001   0.00024   0.00088   0.00112   0.96596
   D76       -1.13786   0.00000  -0.00007   0.00153   0.00146  -1.13640
   D77        3.04399   0.00001  -0.00039   0.00163   0.00125   3.04524
   D78       -1.07722   0.00006   0.00153   0.00105   0.00258  -1.07464
   D79        3.10326   0.00006   0.00122   0.00170   0.00292   3.10618
   D80        1.00192   0.00007   0.00091   0.00180   0.00271   1.00463
   D81       -0.07062   0.00013  -0.00712  -0.02084  -0.02797  -0.09858
   D82        2.01475  -0.00016  -0.00915  -0.03007  -0.03921   1.97554
   D83       -2.20762  -0.00010  -0.00872  -0.02833  -0.03704  -2.24466
   D84        3.06201  -0.00001  -0.00649  -0.02421  -0.03070   3.03131
   D85       -1.13581  -0.00030  -0.00852  -0.03343  -0.04194  -1.17775
   D86        0.92501  -0.00024  -0.00809  -0.03170  -0.03977   0.88523
   D87        0.08433  -0.00013   0.00666   0.02077   0.02744   0.11177
   D88       -2.03414   0.00012   0.00927   0.02583   0.03511  -1.99904
   D89        2.07925   0.00014   0.00813   0.02681   0.03494   2.11419
   D90       -1.99280   0.00021   0.01134   0.03080   0.04216  -1.95064
   D91        2.17191   0.00046   0.01395   0.03587   0.04983   2.22174
   D92        0.00212   0.00048   0.01281   0.03685   0.04966   0.05178
   D93        2.18110  -0.00016   0.00608   0.02798   0.03405   2.21515
   D94        0.06262   0.00009   0.00868   0.03305   0.04172   0.10434
   D95       -2.10717   0.00011   0.00755   0.03402   0.04155  -2.06561
   D96        1.03999   0.00020   0.00445   0.00652   0.01101   1.05100
   D97        3.13027   0.00005   0.00276   0.00535   0.00813   3.13840
   D98       -1.07138   0.00018   0.00355   0.00708   0.01067  -1.06072
   D99        3.07770   0.00001   0.00300   0.00267   0.00564   3.08334
   D100      -1.11521  -0.00014   0.00130   0.00150   0.00277  -1.11244
   D101       0.96632  -0.00001   0.00210   0.00323   0.00530   0.97163
   D102      -1.01192   0.00007   0.00510   0.00139   0.00649  -1.00543
   D103       1.07836  -0.00008   0.00340   0.00021   0.00361   1.08198
   D104      -3.12329   0.00005   0.00420   0.00195   0.00615  -3.11715
   D105      -3.04525   0.00022   0.00847   0.02115   0.02958  -3.01567
   D106       1.26719   0.00013   0.00772   0.01869   0.02644   1.29363
   D107      -0.93218   0.00010   0.00591   0.02089   0.02681  -0.90538
   D108       0.90131  -0.00004  -0.00318  -0.00427  -0.00745   0.89386
   D109       3.04769  -0.00006  -0.00436  -0.00099  -0.00534   3.04235
   D110      -1.18984  -0.00002  -0.00391  -0.00228  -0.00619  -1.19603
   D111      -1.06507   0.00010   0.00058   0.00266   0.00324  -1.06183
   D112       1.04692   0.00013   0.00032   0.00307   0.00339   1.05032
   D113       3.14008  -0.00003  -0.00164   0.00183   0.00019   3.14028
   D114       3.12251  -0.00009   0.00083  -0.00123  -0.00040   3.12211
   D115      -1.04868  -0.00007   0.00057  -0.00082  -0.00025  -1.04893
   D116       1.04448  -0.00022  -0.00139  -0.00206  -0.00345   1.04103
   D117       1.13403   0.00005   0.00069   0.00311   0.00380   1.13783
   D118      -3.03716   0.00008   0.00044   0.00352   0.00395  -3.03321
   D119      -0.94400  -0.00007  -0.00152   0.00228   0.00075  -0.94325
   D120      -2.96731  -0.00015   0.00199  -0.00609  -0.00410  -2.97141
   D121      -0.84356  -0.00015  -0.00043  -0.00611  -0.00653  -0.85009
   D122       1.23544  -0.00008  -0.00053  -0.00410  -0.00464   1.23080
   D123      -0.89191  -0.00003   0.00246  -0.00625  -0.00379  -0.89570
   D124       1.23184  -0.00003   0.00004  -0.00626  -0.00622   1.22562
   D125      -2.97235   0.00003  -0.00006  -0.00426  -0.00433  -2.97668
   D126       1.08703  -0.00004   0.00290  -0.00772  -0.00482   1.08222
   D127      -3.07240  -0.00004   0.00048  -0.00773  -0.00724  -3.07965
   D128      -0.99340   0.00002   0.00038  -0.00573  -0.00535  -0.99876
   D129       0.77884  -0.00011  -0.00033   0.00855   0.00821   0.78706
   D130      -1.33039   0.00005   0.00189   0.01001   0.01190  -1.31848
   D131       2.91376  -0.00016   0.00207   0.00747   0.00955   2.92331
         Item               Value     Threshold  Converged?
 Maximum Force            0.001032     0.000450     NO 
 RMS     Force            0.000189     0.000300     YES
 Maximum Displacement     0.126623     0.001800     NO 
 RMS     Displacement     0.024140     0.001200     NO 
 Predicted change in Energy=-7.043035D-05
 GradGradGradGradGradGradGradGradGradGradGradGradGradGradGradGradGradGrad

                          Input orientation:                          
 ---------------------------------------------------------------------
 Center     Atomic      Atomic             Coordinates (Angstroms)
 Number     Number       Type             X           Y           Z
 ---------------------------------------------------------------------
      1          6           0        1.792779    0.615605    0.031394
      2          6           0        1.067369   -0.486884    0.334382
      3          6           0       -0.364895   -0.558799    0.785707
      4          6           0       -1.278220    0.503178    0.123156
      5          6           0       -1.126077    1.905903    0.759584
      6          6           0        0.299566    2.313476    1.175713
      7          6           0        1.425321    2.076911    0.149661
      8          6           0        3.137426    0.208521   -0.408635
      9          6           0        3.215742   -1.307660   -0.424489
     10          6           0        1.874048   -1.779397    0.174909
     11          8           0        4.058682    0.969904   -0.704535
     12          6           0        1.155932    2.725184   -1.223341
     13          6           0        2.047821   -2.504885    1.514638
     14          8           0        1.134286   -2.615712   -0.736477
     15          6           0       -2.765911    0.047277    0.065139
     16          8           0       -3.596944    1.142749   -0.400841
     17          6           0       -3.350680   -0.348035    1.421679
     18          6           0       -2.956590   -1.089556   -0.964467
     19          8           0       -4.339501   -1.356773   -1.185401
     20          1           0       -0.405012   -0.456713    1.880133
     21          1           0       -0.729856   -1.566752    0.569451
     22          1           0       -0.955427    0.582027   -0.924338
     23          1           0       -1.756341    1.974976    1.654999
     24          1           0       -1.522764    2.646950    0.056974
     25          1           0        0.573782    1.795724    2.104099
     26          1           0        0.279098    3.382857    1.424595
     27          1           0        2.325089    2.570232    0.546424
     28          1           0        3.323548   -1.660573   -1.456329
     29          1           0        4.095396   -1.646454    0.134393
     30          1           0        0.963226    3.798709   -1.105347
     31          1           0        0.292709    2.279474   -1.729199
     32          1           0        2.024857    2.611321   -1.880757
     33          1           0        1.077027   -2.774872    1.942941
     34          1           0        2.625554   -3.425885    1.366101
     35          1           0        2.586658   -1.880299    2.235886
     36          1           0        1.576768   -3.482133   -0.754806
     37          1           0       -3.201788    1.485075   -1.222773
     38          1           0       -2.801481   -1.189491    1.855333
     39          1           0       -3.321314    0.486104    2.129565
     40          1           0       -4.394507   -0.653904    1.300717
     41          1           0       -2.468700   -0.797248   -1.908645
     42          1           0       -2.505809   -2.027307   -0.628480
     43          1           0       -4.750670   -0.477426   -1.282813
 ---------------------------------------------------------------------
                    Distance matrix (angstroms):
                    1          2          3          4          5
     1  C    0.000000
     2  C    1.354069   0.000000
     3  C    2.569780   1.503411   0.000000
     4  C    3.074426   2.554726   1.549494   0.000000
     5  C    3.273355   3.273748   2.579697   1.547846   0.000000
     6  C    2.534151   3.023140   2.973816   2.621921   1.540045
     7  C    1.511432   2.595245   3.249060   3.128334   2.628856
     8  C    1.472215   2.306686   3.779085   4.457303   4.735325
     9  C    2.435488   2.421790   3.853093   4.875935   5.529955
    10  C    2.400674   1.531912   2.622174   3.892251   4.787904
    11  O    2.408617   3.485619   4.911801   5.420833   5.468223
    12  C    2.535796   3.570956   4.139291   3.560262   3.132216
    13  C    3.464465   2.535078   3.184303   4.695446   5.486236
    14  O    3.385948   2.383931   2.965717   4.035669   5.271854
    15  C    4.594104   3.879672   2.579036   1.557060   2.574063
    16  O    5.432663   4.995205   3.840483   2.461729   2.834463
    17  C    5.414487   4.551993   3.060032   2.589559   3.235346
    18  C    5.143523   4.271120   3.172018   2.556688   3.910998
    19  O    6.555587   5.683369   4.507718   3.813552   4.975351
    20  H    3.065614   2.134985   1.099909   2.184228   2.712475
    21  H    3.378738   2.109831   1.093587   2.187347   3.500353
    22  H    2.909844   2.611255   2.138801   1.098934   2.148805
    23  H    4.132825   3.972168   3.018577   2.177460   1.097165
    24  H    3.888425   4.075127   3.485475   2.158690   1.095524
    25  H    2.678571   2.930158   2.857105   3.004118   2.170110
    26  H    3.448177   4.096930   4.044695   3.523001   2.144329
    27  H    2.090258   3.312519   4.133292   4.175608   3.520982
    28  H    3.120505   3.110391   4.454799   5.324740   6.117939
    29  H    3.229483   3.248623   4.636960   5.787641   6.346170
    30  H    3.480300   4.522165   4.932329   4.170591   3.380217
    31  H    2.849273   3.537118   3.848764   3.009030   2.889040
    32  H    2.773637   3.927149   4.782322   4.401165   4.171019
    33  H    3.957479   2.796863   2.886054   4.427687   5.306943
    34  H    4.336888   3.482831   4.183278   5.676433   6.547561
    35  H    3.423385   2.804561   3.544156   5.008180   5.504470
    36  H    4.178065   3.227590   3.832638   4.980409   6.215278
    37  H    5.222510   4.953691   4.032292   2.544752   2.900934
    38  H    5.262353   4.216035   2.734744   2.861100   3.686341
    39  H    5.529289   4.840446   3.411479   2.863600   2.951566
    40  H    6.442464   5.549215   4.063503   3.526575   4.186654
    41  H    4.890819   4.198962   3.426717   2.690086   4.028537
    42  H    5.089035   4.008441   2.956341   2.911234   4.393236
    43  H    6.763030   6.038624   4.849785   3.872498   4.794718
                    6          7          8          9         10
     6  C    0.000000
     7  C    1.541451   0.000000
     8  C    3.872266   2.594972   0.000000
     9  C    4.917048   3.871766   1.518285   0.000000
    10  C    4.498023   3.882409   2.426616   1.543359   0.000000
    11  O    4.412649   2.981561   1.231249   2.444641   3.620042
    12  C    2.580374   1.542065   3.305096   4.598349   4.770958
    13  C    5.136913   4.821153   3.499827   2.560782   1.533429
    14  O    5.352581   4.784417   3.477979   2.478063   1.441282
    15  C    3.970666   4.657573   5.924513   6.152704   4.987786
    16  O    4.363362   5.137983   6.798867   7.240011   6.229140
    17  C    4.524206   5.505323   6.764268   6.888187   5.558868
    18  C    5.173351   5.519868   6.255477   6.199745   5.010901
    19  O    6.369187   6.841473   7.678408   7.593623   6.374735
    20  H    2.943907   3.572660   4.269644   4.375529   3.138693
    21  H    4.059979   4.254090   4.366247   4.077106   2.642195
    22  H    2.997189   3.009338   4.142090   4.606454   3.845855
    23  H    2.138002   3.521280   5.597134   6.310434   5.428232
    24  H    2.164179   3.004121   5.280161   6.190653   5.580752
    25  H    1.097798   2.150352   3.924961   4.796322   4.265437
    26  H    1.098151   2.155176   4.648353   5.834719   5.545669
    27  H    2.136509   1.100168   2.673894   4.095605   4.388705
    28  H    5.644925   4.489014   2.150770   1.095839   2.185430
    29  H    5.583343   4.581809   2.157201   1.095866   2.225691
    30  H    2.801713   2.180176   4.254645   5.622491   5.795163
    31  H    2.905120   2.203170   3.758345   4.807694   4.754019
    32  H    3.522407   2.183491   3.029588   4.347106   4.850454
    33  H    5.204264   5.184299   4.321549   3.511629   2.179943
    34  H    6.195703   5.762034   4.076838   2.835738   2.166707
    35  H    4.893108   4.621747   3.414675   2.793073   2.183030
    36  H    6.240772   5.634178   4.021992   2.742933   1.962666
    37  H    4.324173   4.862508   6.517518   7.044240   6.194708
    38  H    4.727490   5.607545   6.507735   6.435723   5.003238
    39  H    4.166521   5.383422   6.945130   7.243886   5.995412
    40  H    5.554754   6.530902   7.771466   7.830685   6.467531
    41  H    5.182005   5.259355   5.889843   5.897129   4.915819
    42  H    5.474271   5.736191   6.073990   5.770239   4.459825
    43  H    6.272031   6.835165   7.965975   8.055416   6.907023
                   11         12         13         14         15
    11  O    0.000000
    12  C    3.431637   0.000000
    13  C    4.587205   5.970395   0.000000
    14  O    4.627067   5.363084   2.431943   0.000000
    15  C    6.929554   4.920592   5.637960   4.790160   0.000000
    16  O    7.663598   5.076460   6.988395   6.051712   1.451831
    17  C    7.820255   6.062207   5.814160   5.469453   1.529191
    18  C    7.315941   5.615345   5.761358   4.372231   1.545586
    19  O    8.727780   6.845699   7.028958   5.634608   2.451814
    20  H    5.351664   4.710899   3.216362   3.725233   3.020274
    21  H    5.566665   5.019065   3.080416   2.506150   2.646684
    22  H    5.033891   3.023303   4.949458   3.824622   2.131402
    23  H    6.355475   4.162810   5.878818   5.928684   2.694979
    24  H    5.877493   2.969974   6.435469   5.948537   2.881628
    25  H    4.551366   3.503520   4.584266   5.276723   4.285788
    26  H    4.963950   2.865823   6.148333   6.433072   4.716598
    27  H    2.670448   2.126737   5.174083   5.473378   5.702212
    28  H    2.832847   4.897724   3.341704   2.494663   6.504854
    29  H    2.747813   5.440139   2.614296   3.235127   7.067606
    30  H    4.212439   1.097048   6.912016   6.427295   5.417540
    31  H    4.116730   1.095310   6.040943   5.065234   4.190168
    32  H    2.866042   1.095532   6.140423   5.424423   5.771680
    33  H    5.470168   6.346825   1.094887   2.684751   5.124338
    34  H    5.065999   6.833787   1.097305   2.702053   6.543947
    35  H    4.351619   5.934956   1.095742   3.388975   6.089145
    36  H    5.097358   6.239184   2.515408   0.973043   5.655785
    37  H    7.297150   4.530739   7.139439   5.987861   1.978881
    38  H    7.633987   6.361135   5.036077   4.923602   2.176156
    39  H    7.920261   6.025047   6.176711   6.139042   2.182406
    40  H    8.838224   6.971118   6.706376   6.210185   2.161165
    41  H    6.868728   5.100502   5.918940   4.202654   2.167344
    42  H    7.216758   6.028962   5.055352   3.688926   2.202875
    43  H    8.946164   6.719241   7.625995   6.285177   2.455922
                   16         17         18         19         20
    16  O    0.000000
    17  C    2.367417   0.000000
    18  C    2.389752   2.529595   0.000000
    19  O    2.722964   2.965162   1.425713   0.000000
    20  H    4.236692   2.983111   3.873344   5.068315   0.000000
    21  H    4.062395   3.013350   2.745718   4.019096   1.748027
    22  H    2.750649   3.479375   2.607768   3.908843   3.040888
    23  H    2.882170   2.827142   4.206371   5.083418   2.791037
    24  H    2.602775   3.764788   4.130457   5.050475   3.769085
    25  H    4.908774   4.523583   5.495859   6.700701   2.466104
    26  H    4.834667   5.205271   6.014963   7.113904   3.926553
    27  H    6.164860   6.441794   6.600983   7.927001   4.288896
    28  H    7.540947   7.385865   6.325197   7.673853   5.146203
    29  H    8.199892   7.667271   7.158781   8.542439   4.971595
    30  H    5.324059   6.495470   6.267372   7.396237   5.375294
    31  H    4.264514   5.486904   4.742691   5.913998   4.582664
    32  H    5.995958   6.968520   6.273029   7.532220   5.427835
    33  H    6.533535   5.076006   5.250084   6.413759   2.752134
    34  H    7.919216   6.722471   6.484621   7.700868   4.273703
    35  H    7.370759   6.185689   6.449429   7.742801   3.332153
    36  H    6.948534   6.232126   5.130275   6.301175   4.474765
    37  H    0.974119   3.221116   2.599148   3.061354   4.606574
    38  H    3.341022   1.094405   2.825831   3.411679   2.506122
    39  H    2.628709   1.094420   3.491241   3.927073   3.075051
    40  H    2.599879   1.094423   2.718172   2.584151   4.036171
    41  H    2.703700   3.474297   1.102249   2.082318   4.327773
    42  H    3.360305   2.781530   1.093375   2.030321   3.629498
    43  H    2.175758   3.048112   1.922178   0.975602   5.374886
                   21         22         23         24         25
    21  H    0.000000
    22  H    2.626697   0.000000
    23  H    3.843946   3.038873   0.000000
    24  H    4.318173   2.355579   1.749226   0.000000
    25  H    3.919293   3.603190   2.379768   3.051362   0.000000
    26  H    5.123269   3.858263   2.485604   2.378792   1.751444
    27  H    5.142748   4.108271   4.270988   3.879616   2.468459
    28  H    4.532402   4.860236   6.978742   6.658196   5.673080
    29  H    4.845481   5.621197   7.047682   7.071282   5.303781
    30  H    5.870233   3.749805   4.282704   2.976187   3.803177
    31  H    4.595963   2.255431   3.967886   2.573207   3.873911
    32  H    5.572096   3.730263   5.215742   4.042486   4.318552
    33  H    2.571158   4.860137   5.538225   6.301740   4.601040
    34  H    3.917882   5.842336   6.960873   7.470052   5.658587
    35  H    3.724860   5.347563   5.836284   6.490839   4.193111
    36  H    3.277629   4.791467   6.833507   6.916050   6.085646
    37  H    4.316962   2.439404   3.257437   2.409736   5.041777
    38  H    2.467276   3.777931   3.338608   4.425775   4.512848
    39  H    3.655657   3.864317   2.211581   3.492802   4.109443
    40  H    3.846779   4.278512   3.741182   4.548565   5.597321
    41  H    3.123568   2.271839   4.570803   4.076880   5.664125
    42  H    2.191154   3.049564   4.668431   4.825443   5.618401
    43  H    4.558997   3.956616   4.859117   4.687870   6.707322
                   26         27         28         29         30
    26  H    0.000000
    27  H    2.370153   0.000000
    28  H    6.557788   4.786193   0.000000
    29  H    6.443813   4.591753   1.768148   0.000000
    30  H    2.653595   2.468233   5.958025   6.402909   0.000000
    31  H    3.341266   3.064893   4.978394   5.774627   1.773940
    32  H    3.816844   2.446024   4.485065   5.145542   1.771500
    33  H    6.230810   5.663749   4.224163   3.695230   7.246859
    34  H    7.201961   6.059337   3.401416   2.616088   7.814483
    35  H    5.803778   4.767591   3.771437   2.597546   6.786052
    36  H    7.318595   6.235729   2.619439   3.240969   7.315052
    37  H    4.767253   5.903727   7.247734   8.055884   4.765924
    38  H    5.530088   6.490800   6.978897   7.123017   6.915257
    39  H    4.674518   6.223487   7.849907   7.970954   6.308351
    40  H    6.176841   7.491127   8.257303   8.626930   7.370225
    41  H    6.011170   6.351984   5.873675   6.926941   5.791911
    42  H    6.421892   6.771657   5.899257   6.656045   6.797358
    43  H    6.894230   7.918377   8.162287   9.034820   7.139008
                   31         32         33         34         35
    31  H    0.000000
    32  H    1.770150   0.000000
    33  H    6.296521   6.673089   0.000000
    34  H    6.897403   6.881190   1.776090   0.000000
    35  H    6.187715   6.118580   1.779062   1.773943   0.000000
    36  H    5.982839   6.212788   2.833337   2.366719   3.539772
    37  H    3.619260   5.386946   6.817415   8.048460   7.536191
    38  H    5.869974   7.190138   4.190935   5.890120   5.445556
    39  H    5.582777   7.012901   5.478521   7.159034   6.365163
    40  H    6.305164   7.873481   5.903273   7.547808   7.149493
    41  H    4.138091   5.640140   5.596239   6.601902   6.626219
    42  H    5.252775   6.603938   4.473005   5.680251   5.844606
    43  H    5.765017   7.470319   7.045977   8.373698   8.257461
                   36         37         38         39         40
    36  H    0.000000
    37  H    6.908455   0.000000
    38  H    5.589106   4.097351   0.000000
    39  H    6.932367   3.500058   1.775682   0.000000
    40  H    6.919550   3.516506   1.769797   1.771539   0.000000
    41  H    4.990568   2.493358   3.798964   4.322162   3.745569
    42  H    4.335886   3.629655   2.637932   3.819568   3.029062
    43  H    7.024494   2.500810   3.762224   3.823059   2.613929
                   41         42         43
    41  H    0.000000
    42  H    1.775738   0.000000
    43  H    2.387747   2.805295   0.000000
 Stoichiometry    C15H24O4
 Framework group  C1[X(C15H24O4)]
 Deg. of freedom   123
 Full point group                 C1      NOp   1
 Largest Abelian subgroup         C1      NOp   1
 Largest concise Abelian subgroup C1      NOp   1
                         Standard orientation:                         
 ---------------------------------------------------------------------
 Center     Atomic      Atomic             Coordinates (Angstroms)
 Number     Number       Type             X           Y           Z
 ---------------------------------------------------------------------
      1          6           0        1.807836    0.646267    0.018873
      2          6           0        1.105298   -0.477871    0.295025
      3          6           0       -0.323283   -0.589755    0.749866
      4          6           0       -1.259967    0.471537    0.119617
      5          6           0       -1.132237    1.859446    0.792834
      6          6           0        0.287065    2.283482    1.214156
      7          6           0        1.412631    2.096441    0.177726
      8          6           0        3.158160    0.277403   -0.437179
      9          6           0        3.265799   -1.235995   -0.493995
     10          6           0        1.936181   -1.749674    0.097788
     11          8           0        4.063152    1.064253   -0.716160
     12          6           0        1.124627    2.775814   -1.176331
     13          6           0        2.129938   -2.507195    1.416887
     14          8           0        1.208742   -2.575595   -0.832794
     15          6           0       -2.738778   -0.011585    0.055223
     16          8           0       -3.592964    1.079533   -0.377952
     17          6           0       -3.309742   -0.454358    1.402954
     18          6           0       -2.911939   -1.123987   -1.003746
     19          8           0       -4.290373   -1.412129   -1.226347
     20          1           0       -0.360515   -0.517769    1.846785
     21          1           0       -0.669581   -1.598493    0.508088
     22          1           0       -0.943417    0.584647   -0.926643
     23          1           0       -1.759742    1.892245    1.692241
     24          1           0       -1.546339    2.611134    0.111910
     25          1           0        0.575390    1.746541    2.127241
     26          1           0        0.246962    3.345224    1.491705
     27          1           0        2.304413    2.596438    0.584049
     28          1           0        3.375849   -1.559023   -1.535343
     29          1           0        4.154331   -1.572385    0.052150
     30          1           0        0.911660    3.841837   -1.028835
     31          1           0        0.267975    2.327033   -1.690574
     32          1           0        1.992671    2.696542   -1.839963
     33          1           0        1.166474   -2.807424    1.841596
     34          1           0        2.724761   -3.412448    1.241442
     35          1           0        2.659754   -1.891723    2.152510
     36          1           0        1.667860   -3.432420   -0.876085
     37          1           0       -3.208173    1.451356   -1.191950
     38          1           0       -2.742407   -1.296234    1.811731
     39          1           0       -3.293420    0.360970    2.132835
     40          1           0       -4.347967   -0.777189    1.277923
     41          1           0       -2.434006   -0.797076   -1.941649
     42          1           0       -2.441566   -2.061413   -0.694797
     43          1           0       -4.718949   -0.538681   -1.298530
 ---------------------------------------------------------------------
 Rotational constants (GHZ):      0.5538851      0.2593764      0.2074531
 Standard basis: 6-31G(d) (6D, 7F)
 There are   333 symmetry adapted cartesian basis functions of A   symmetry.
 There are   333 symmetry adapted basis functions of A   symmetry.
   333 basis functions,   628 primitive gaussians,   333 cartesian basis functions
    73 alpha electrons       73 beta electrons
       nuclear repulsion energy      1599.2103295277 Hartrees.
 NAtoms=   43 NActive=   43 NUniq=   43 SFac= 1.00D+00 NAtFMM=   60 NAOKFM=F Big=F
 Integral buffers will be    131072 words long.
 Raffenetti 2 integral format.
 Two-electron integral symmetry is turned on.
 ------------------------------------------------------------------------------
 Polarizable Continuum Model (PCM)
 =================================
 Model                : PCM (using non-symmetric T matrix).
 Atomic radii         : SMD-Coulomb.
 Polarization charges : Total charges.
 Charge compensation  : None.
 Solution method      : On-the-fly selection.
 Cavity type          : VdW (van der Waals Surface) (Alpha=1.000).
 Cavity algorithm     : GePol (No added spheres)
                        Default sphere list used, NSphG=   43.
                        Lebedev-Laikov grids with approx.  5.0 points / Ang**2.
                        Smoothing algorithm: Karplus/York (Gamma=1.0000).
                        Polarization charges: spherical gaussians, with
                                              point-specific exponents (IZeta= 3).
                        Self-potential: point-specific (ISelfS= 7).
                        Self-field    : sphere-specific E.n sum rule (ISelfD= 2).
 1st derivatives      : Analytical E(r).r(x)/FMM algorithm (CHGder, D1EAlg=3).
                        Cavity 1st derivative terms included.
 Solvent              : Methanol, Eps=  32.613000 Eps(inf)=   1.765709
 ------------------------------------------------------------------------------
 ------------------------------------------------------------------------------
 Atomic radii for non-electrostatic terms: SMD-CDS.
 ------------------------------------------------------------------------------
 Nuclear repulsion after PCM non-electrostatic terms =     1599.2118998360 Hartrees.
 One-electron integrals computed using PRISM.
 NBasis=   333 RedAO= T EigKep=  9.35D-04  NBF=   333
 NBsUse=   333 1.00D-06 EigRej= -1.00D+00 NBFU=   333
 Initial guess from the checkpoint file:  "DY-202A-11R_19.chk"
 B after Tr=     0.000000    0.000000    0.000000
         Rot=    0.999997   -0.001386   -0.001125   -0.001372 Ang=  -0.26 deg.
 ExpMin= 1.61D-01 ExpMax= 5.48D+03 ExpMxC= 8.25D+02 IAcc=1 IRadAn=         1 AccDes= 0.00D+00
 Harris functional with IExCor=  402 and IRadAn=       1 diagonalized for initial guess.
 HarFok:  IExCor=  402 AccDes= 0.00D+00 IRadAn=         1 IDoV= 1 UseB2=F ITyADJ=14
 ICtDFT=  3500011 ScaDFX=  1.000000  1.000000  1.000000  1.000000
 FoFCou: FMM=F IPFlag=           0 FMFlag=      100000 FMFlg1=           0
         NFxFlg=           0 DoJE=T BraDBF=F KetDBF=T FulRan=T
         wScrn=  0.000000 ICntrl=     500 IOpCl=  0 I1Cent=   200000004 NGrid=           0
         NMat0=    1 NMatS0=      1 NMatT0=    0 NMatD0=    1 NMtDS0=    0 NMtDT0=    0
 Petite list used in FoFCou.
 Keep R1 ints in memory in canonical form, NReq=1565304907.
 Requested convergence on RMS density matrix=1.00D-08 within 128 cycles.
 Requested convergence on MAX density matrix=1.00D-06.
 Requested convergence on             energy=1.00D-06.
 No special actions if energy rises.
 Inv3:  Mode=1 IEnd=    21853803.
 Iteration    1 A*A^-1 deviation from unit magnitude is 5.55D-15 for   2691.
 Iteration    1 A*A^-1 deviation from orthogonality  is 3.91D-15 for   2667   1154.
 Iteration    1 A^-1*A deviation from unit magnitude is 5.77D-15 for   2691.
 Iteration    1 A^-1*A deviation from orthogonality  is 5.06D-09 for   2594   2574.
 Iteration    2 A*A^-1 deviation from unit magnitude is 7.11D-15 for   1340.
 Iteration    2 A*A^-1 deviation from orthogonality  is 6.00D-15 for   2699   1499.
 Iteration    2 A^-1*A deviation from unit magnitude is 1.11D-15 for   1128.
 Iteration    2 A^-1*A deviation from orthogonality  is 6.28D-16 for   2678   1705.
 Error on total polarization charges =  0.05193
 SCF Done:  E(RB3LYP) =  -886.951950162     A.U. after   10 cycles
            NFock= 10  Conv=0.34D-08     -V/T= 2.0094
 SMD-CDS (non-electrostatic) energy       (kcal/mol) =       0.99
 (included in total energy above)
 D1PCM: PCM CHGder 1st derivatives, ID1Alg=3 FixD1E=F DoIter=F DoCFld=F I1PDM=0.
 Calling FoFJK, ICntrl=      2127 FMM=F ISym2X=0 I1Cent= 0 IOpClX= 0 NMat=1 NMatS=1 NMatT=0.
 ***** Axes restored to original set *****
 -------------------------------------------------------------------
 Center     Atomic                   Forces (Hartrees/Bohr)
 Number     Number              X              Y              Z
 -------------------------------------------------------------------
      1        6          -0.000669045    0.000583113   -0.000107218
      2        6           0.000372224   -0.000673451   -0.000140695
      3        6          -0.000440567    0.000321554   -0.000080660
      4        6           0.000252989   -0.000073682    0.000130887
      5        6          -0.000155390    0.000019323   -0.000009319
      6        6          -0.000105314    0.000080557    0.000126728
      7        6           0.000280718   -0.000434277   -0.000015391
      8        6           0.000227630   -0.000236863    0.000178584
      9        6           0.000983271    0.000135153    0.000569950
     10        6          -0.001216214   -0.000244693   -0.000696882
     11        8           0.000390421    0.000404118   -0.000121443
     12        6           0.000041153    0.000099602    0.000144279
     13        6           0.000378873   -0.000011157    0.000430382
     14        8           0.000281027    0.000105431    0.000243681
     15        6          -0.000398817    0.000202734   -0.000051321
     16        8           0.000145805    0.000027432    0.000167609
     17        6           0.000203041    0.000129918    0.000032257
     18        6           0.000241743    0.000095915   -0.000162608
     19        8          -0.000363640   -0.000564246   -0.000302587
     20        1          -0.000032989   -0.000018285    0.000043183
     21        1           0.000038667   -0.000097230   -0.000044949
     22        1           0.000039009   -0.000056390    0.000043311
     23        1          -0.000130953   -0.000042960    0.000073461
     24        1          -0.000012995   -0.000035787    0.000051962
     25        1           0.000032505   -0.000037461    0.000002457
     26        1           0.000011911    0.000049061   -0.000006590
     27        1           0.000035668   -0.000098198   -0.000018369
     28        1          -0.000391385    0.000066240   -0.000152874
     29        1          -0.000076676   -0.000069743   -0.000240418
     30        1          -0.000000189    0.000047866   -0.000035769
     31        1           0.000019089   -0.000018695   -0.000026022
     32        1           0.000054718    0.000051787   -0.000118983
     33        1          -0.000133107    0.000036627   -0.000041480
     34        1           0.000002492   -0.000021712   -0.000036262
     35        1          -0.000052220   -0.000029722   -0.000046176
     36        1          -0.000041624    0.000074754    0.000003858
     37        1          -0.000094445    0.000110794   -0.000020625
     38        1          -0.000047818    0.000033256   -0.000123791
     39        1           0.000056424    0.000102648    0.000082807
     40        1          -0.000029021    0.000005084    0.000002274
     41        1           0.000065311   -0.000062173   -0.000054877
     42        1           0.000108099   -0.000057263    0.000098436
     43        1           0.000129621    0.000101024    0.000229206
 -------------------------------------------------------------------
 Cartesian Forces:  Max     0.001216214 RMS     0.000248191

 GradGradGradGradGradGradGradGradGradGradGradGradGradGradGradGradGradGrad
 Berny optimization.
 Using GEDIIS/GDIIS optimizer.
 FormGI is forming the generalized inverse of G from B-inverse, IUseBI=4.
 Internal  Forces:  Max     0.000570231 RMS     0.000129387
 Search for a local minimum.
 Step number   6 out of a maximum of  258
 All quantities printed in internal units (Hartrees-Bohrs-Radians)
 Mixed Optimization -- En-DIIS/RFO-DIIS
 Swapping is turned off.
 Update second derivatives using D2CorX and points    3    4    5    6
 DE= -9.50D-05 DEPred=-7.04D-05 R= 1.35D+00
 TightC=F SS=  1.41D+00  RLast= 1.86D-01 DXNew= 1.4270D+00 5.5930D-01
 Trust test= 1.35D+00 RLast= 1.86D-01 DXMaxT set to 8.49D-01
 ITU=  1  1  0  1  1  0
     Eigenvalues ---    0.00178   0.00240   0.00304   0.00351   0.00368
     Eigenvalues ---    0.00401   0.00540   0.00707   0.00778   0.00899
     Eigenvalues ---    0.01104   0.01124   0.01220   0.01259   0.01389
     Eigenvalues ---    0.01452   0.02533   0.02574   0.03169   0.03759
     Eigenvalues ---    0.03903   0.03946   0.04406   0.04594   0.04710
     Eigenvalues ---    0.04820   0.05026   0.05120   0.05289   0.05407
     Eigenvalues ---    0.05418   0.05485   0.05536   0.05552   0.05614
     Eigenvalues ---    0.05641   0.05662   0.05722   0.05898   0.05945
     Eigenvalues ---    0.06156   0.06379   0.07018   0.07767   0.08457
     Eigenvalues ---    0.08761   0.08931   0.09122   0.09297   0.09700
     Eigenvalues ---    0.10301   0.11630   0.12104   0.13381   0.13806
     Eigenvalues ---    0.14683   0.15537   0.15970   0.16000   0.16000
     Eigenvalues ---    0.16000   0.16000   0.16000   0.16000   0.16002
     Eigenvalues ---    0.16025   0.16047   0.16101   0.16344   0.16551
     Eigenvalues ---    0.17128   0.18241   0.18651   0.19909   0.20980
     Eigenvalues ---    0.22584   0.22942   0.24597   0.25044   0.26342
     Eigenvalues ---    0.26863   0.27241   0.27804   0.28239   0.28517
     Eigenvalues ---    0.28787   0.29018   0.29286   0.29700   0.30624
     Eigenvalues ---    0.30793   0.31810   0.32373   0.33752   0.33763
     Eigenvalues ---    0.33836   0.33861   0.33907   0.34012   0.34095
     Eigenvalues ---    0.34121   0.34147   0.34155   0.34164   0.34184
     Eigenvalues ---    0.34207   0.34217   0.34269   0.34316   0.34330
     Eigenvalues ---    0.34348   0.34360   0.34455   0.34516   0.35851
     Eigenvalues ---    0.38982   0.41122   0.41820   0.51741   0.52516
     Eigenvalues ---    0.52610   0.52847   0.96075
 En-DIIS/RFO-DIIS IScMMF=        0 using points:     6    5    4    3    2
 RFO step:  Lambda=-1.21307192D-05.
 DidBck=F Rises=F RFO-DIIS coefs:    1.04284    0.26389   -0.14904   -0.26988    0.11219
 Iteration  1 RMS(Cart)=  0.01402965 RMS(Int)=  0.00010327
 Iteration  2 RMS(Cart)=  0.00013436 RMS(Int)=  0.00002272
 Iteration  3 RMS(Cart)=  0.00000001 RMS(Int)=  0.00002272
 Variable       Old X    -DE/DX   Delta X   Delta X   Delta X     New X
                                 (Linear)    (Quad)   (Total)
    R1        2.55882   0.00028   0.00050   0.00010   0.00061   2.55943
    R2        2.85619  -0.00032  -0.00091  -0.00087  -0.00178   2.85442
    R3        2.78208   0.00046  -0.00011   0.00122   0.00113   2.78322
    R4        2.84103   0.00024  -0.00011   0.00037   0.00026   2.84129
    R5        2.89489  -0.00027  -0.00173   0.00007  -0.00166   2.89323
    R6        2.92812  -0.00027  -0.00053  -0.00011  -0.00064   2.92748
    R7        2.07853   0.00005  -0.00018   0.00012  -0.00006   2.07847
    R8        2.06658   0.00008   0.00039  -0.00011   0.00028   2.06686
    R9        2.92501   0.00000  -0.00014   0.00015   0.00001   2.92502
   R10        2.94242  -0.00005  -0.00069   0.00036  -0.00033   2.94209
   R11        2.07668  -0.00003  -0.00012   0.00016   0.00005   2.07673
   R12        2.91026   0.00021   0.00040   0.00033   0.00074   2.91100
   R13        2.07334   0.00013   0.00012   0.00020   0.00032   2.07366
   R14        2.07024  -0.00005   0.00022  -0.00006   0.00016   2.07040
   R15        2.91292   0.00027   0.00047   0.00009   0.00056   2.91348
   R16        2.07454   0.00002   0.00011   0.00001   0.00012   2.07466
   R17        2.07521   0.00005  -0.00018   0.00029   0.00010   2.07531
   R18        2.91408   0.00012  -0.00028  -0.00025  -0.00053   2.91355
   R19        2.07902  -0.00002  -0.00010   0.00002  -0.00008   2.07894
   R20        2.86914   0.00015  -0.00150   0.00032  -0.00119   2.86795
   R21        2.32672   0.00057  -0.00006   0.00054   0.00049   2.32721
   R22        2.91653   0.00055   0.00030   0.00057   0.00083   2.91735
   R23        2.07084   0.00008  -0.00035   0.00053   0.00018   2.07102
   R24        2.07089  -0.00016  -0.00018  -0.00058  -0.00076   2.07013
   R25        2.89776   0.00032   0.00006   0.00122   0.00128   2.89904
   R26        2.72363  -0.00039  -0.00035  -0.00162  -0.00196   2.72166
   R27        2.07312   0.00004  -0.00010   0.00014   0.00004   2.07316
   R28        2.06984   0.00001  -0.00030   0.00024  -0.00006   2.06978
   R29        2.07026   0.00012   0.00008   0.00026   0.00034   2.07059
   R30        2.06904   0.00009   0.00024   0.00010   0.00035   2.06939
   R31        2.07361   0.00002  -0.00013   0.00021   0.00008   2.07369
   R32        2.07065  -0.00007   0.00008  -0.00025  -0.00016   2.07049
   R33        1.83878  -0.00008  -0.00018  -0.00015  -0.00033   1.83845
   R34        2.74356   0.00002   0.00013   0.00009   0.00022   2.74378
   R35        2.88975  -0.00013  -0.00073   0.00012  -0.00061   2.88914
   R36        2.92073   0.00045   0.00035   0.00027   0.00063   2.92136
   R37        1.84082   0.00002  -0.00018   0.00002  -0.00015   1.84066
   R38        2.06813  -0.00010  -0.00002  -0.00030  -0.00032   2.06781
   R39        2.06815   0.00014   0.00007   0.00033   0.00040   2.06856
   R40        2.06816   0.00002   0.00003  -0.00002   0.00001   2.06817
   R41        2.69421   0.00033   0.00013   0.00028   0.00041   2.69462
   R42        2.08295   0.00005  -0.00046   0.00019  -0.00027   2.08268
   R43        2.06618   0.00013   0.00002   0.00022   0.00024   2.06642
   R44        1.84362   0.00001  -0.00014  -0.00015  -0.00030   1.84332
    A1        2.26457   0.00013   0.00100   0.00055   0.00155   2.26612
    A2        1.90821   0.00003  -0.00074  -0.00066  -0.00149   1.90672
    A3        2.10922  -0.00016  -0.00036  -0.00016  -0.00047   2.10874
    A4        2.23508  -0.00018   0.00026  -0.00105  -0.00078   2.23430
    A5        1.96229   0.00009   0.00044   0.00004   0.00038   1.96267
    A6        2.08582   0.00008  -0.00069   0.00101   0.00038   2.08620
    A7        1.98274   0.00014  -0.00049   0.00116   0.00066   1.98340
    A8        1.90605  -0.00003   0.00050  -0.00003   0.00048   1.90653
    A9        1.87828  -0.00010   0.00098  -0.00182  -0.00083   1.87745
   A10        1.91809  -0.00005   0.00043  -0.00043   0.00001   1.91809
   A11        1.92883   0.00001  -0.00127   0.00103  -0.00024   1.92859
   A12        1.84433   0.00002  -0.00012  -0.00002  -0.00014   1.84419
   A13        1.96856   0.00013  -0.00050   0.00014  -0.00037   1.96819
   A14        1.95890  -0.00027   0.00005  -0.00131  -0.00126   1.95764
   A15        1.85836  -0.00004   0.00083  -0.00037   0.00047   1.85883
   A16        1.95474   0.00005   0.00016  -0.00103  -0.00086   1.95388
   A17        1.87342   0.00001  -0.00022   0.00110   0.00088   1.87430
   A18        1.84018   0.00012  -0.00028   0.00177   0.00148   1.84166
   A19        2.02855  -0.00018   0.00087   0.00017   0.00105   2.02959
   A20        1.91362   0.00001  -0.00050  -0.00070  -0.00120   1.91242
   A21        1.88990   0.00004   0.00006   0.00056   0.00062   1.89052
   A22        1.86983   0.00006   0.00052  -0.00053  -0.00001   1.86982
   A23        1.90655   0.00011  -0.00055   0.00057   0.00002   1.90656
   A24        1.84712  -0.00004  -0.00054  -0.00011  -0.00065   1.84647
   A25        2.04384   0.00019   0.00111   0.00060   0.00171   2.04554
   A26        1.91232  -0.00008  -0.00049   0.00004  -0.00045   1.91187
   A27        1.87727  -0.00001  -0.00047   0.00010  -0.00037   1.87690
   A28        1.88401  -0.00010   0.00118  -0.00119   0.00000   1.88401
   A29        1.89012  -0.00006  -0.00040   0.00001  -0.00040   1.88972
   A30        1.84654   0.00004  -0.00119   0.00047  -0.00073   1.84582
   A31        1.95845  -0.00004  -0.00020   0.00079   0.00058   1.95904
   A32        1.95978   0.00005   0.00063   0.00009   0.00072   1.96050
   A33        1.83684  -0.00003  -0.00016  -0.00045  -0.00061   1.83624
   A34        1.98293   0.00002   0.00077  -0.00055   0.00022   1.98315
   A35        1.86337   0.00004  -0.00073  -0.00017  -0.00089   1.86248
   A36        1.84987  -0.00005  -0.00050   0.00024  -0.00026   1.84961
   A37        1.90325  -0.00017   0.00010  -0.00023  -0.00026   1.90298
   A38        2.19473   0.00002  -0.00057   0.00013  -0.00041   2.19433
   A39        2.18514   0.00016   0.00046   0.00023   0.00073   2.18587
   A40        1.83002   0.00006  -0.00001  -0.00114  -0.00137   1.82865
   A41        1.91400  -0.00002  -0.00327  -0.00243  -0.00567   1.90834
   A42        1.92283   0.00003  -0.00061   0.00454   0.00397   1.92680
   A43        1.93133  -0.00023  -0.00031  -0.00497  -0.00529   1.92605
   A44        1.98805   0.00007   0.00195   0.00299   0.00499   1.99305
   A45        1.87725   0.00009   0.00197   0.00083   0.00280   1.88004
   A46        1.81349   0.00000  -0.00048  -0.00027  -0.00085   1.81264
   A47        1.94755   0.00001  -0.00223  -0.00064  -0.00283   1.94472
   A48        1.85994   0.00000   0.00081   0.00299   0.00382   1.86375
   A49        1.96645  -0.00012   0.00078  -0.00200  -0.00121   1.96524
   A50        1.95840   0.00007   0.00143  -0.00088   0.00058   1.95898
   A51        1.91357   0.00005  -0.00035   0.00099   0.00062   1.91419
   A52        1.92442   0.00006   0.00018   0.00047   0.00065   1.92507
   A53        1.95823  -0.00002   0.00105  -0.00072   0.00032   1.95855
   A54        1.93055   0.00011   0.00015   0.00058   0.00073   1.93128
   A55        1.88540  -0.00002  -0.00050  -0.00003  -0.00053   1.88486
   A56        1.88134  -0.00008  -0.00057  -0.00008  -0.00065   1.88069
   A57        1.88142  -0.00006  -0.00039  -0.00022  -0.00061   1.88081
   A58        1.93687  -0.00015   0.00122  -0.00192  -0.00069   1.93618
   A59        1.91612   0.00000  -0.00014   0.00086   0.00072   1.91683
   A60        1.94027   0.00002   0.00070   0.00002   0.00072   1.94099
   A61        1.88895   0.00007  -0.00147   0.00055  -0.00092   1.88803
   A62        1.89557   0.00005  -0.00052   0.00019  -0.00033   1.89523
   A63        1.88454   0.00002   0.00011   0.00037   0.00048   1.88502
   A64        1.87044  -0.00001   0.00085   0.00014   0.00098   1.87143
   A65        1.91552   0.00017   0.00037   0.00177   0.00214   1.91765
   A66        1.99106  -0.00022  -0.00098  -0.00192  -0.00290   1.98817
   A67        1.93698  -0.00022   0.00011  -0.00114  -0.00102   1.93596
   A68        1.83474  -0.00014   0.00022  -0.00058  -0.00036   1.83438
   A69        1.84478   0.00020   0.00022   0.00074   0.00096   1.84574
   A70        1.93224   0.00025   0.00015   0.00141   0.00156   1.93380
   A71        1.87946   0.00026  -0.00123   0.00154   0.00031   1.87976
   A72        1.93732  -0.00009   0.00050  -0.00027   0.00024   1.93755
   A73        1.94604  -0.00002  -0.00121   0.00000  -0.00120   1.94483
   A74        1.91657   0.00004   0.00093   0.00053   0.00146   1.91804
   A75        1.89257   0.00005   0.00019  -0.00002   0.00018   1.89275
   A76        1.88340   0.00002   0.00051  -0.00041   0.00009   1.88349
   A77        1.88609   0.00002  -0.00092   0.00015  -0.00077   1.88532
   A78        1.93987   0.00040   0.00061   0.00092   0.00153   1.94140
   A79        1.89754  -0.00006  -0.00103  -0.00025  -0.00128   1.89626
   A80        1.95549  -0.00016   0.00057  -0.00038   0.00019   1.95567
   A81        1.92443  -0.00004  -0.00033  -0.00008  -0.00041   1.92401
   A82        1.86166  -0.00016   0.00017  -0.00023  -0.00006   1.86160
   A83        1.88408   0.00002   0.00002   0.00000   0.00002   1.88410
   A84        1.82899  -0.00035   0.00118  -0.00168  -0.00050   1.82850
    D1        0.08680  -0.00006   0.00205  -0.00061   0.00145   0.08825
    D2       -3.05366  -0.00003   0.00324   0.00303   0.00629  -3.04736
    D3       -3.10769  -0.00011  -0.00033  -0.00685  -0.00716  -3.11485
    D4        0.03504  -0.00008   0.00086  -0.00321  -0.00232   0.03273
    D5        0.39504  -0.00004  -0.00317  -0.00181  -0.00499   0.39005
    D6       -1.86372  -0.00008  -0.00461  -0.00181  -0.00643  -1.87014
    D7        2.41495  -0.00003  -0.00424  -0.00188  -0.00612   2.40883
    D8       -2.68841   0.00002  -0.00056   0.00506   0.00449  -2.68392
    D9        1.33602  -0.00002  -0.00200   0.00505   0.00305   1.33907
   D10       -0.66851   0.00002  -0.00163   0.00499   0.00336  -0.66514
   D11        0.04234   0.00005   0.00388   0.01460   0.01848   0.06083
   D12       -3.08747  -0.00003   0.00429   0.00243   0.00673  -3.08074
   D13        3.13657   0.00001   0.00180   0.00904   0.01086  -3.13575
   D14        0.00676  -0.00007   0.00221  -0.00313  -0.00089   0.00587
   D15        0.62578   0.00001  -0.00030   0.00215   0.00185   0.62763
   D16       -1.52207   0.00000  -0.00090   0.00192   0.00102  -1.52105
   D17        2.76701   0.00004  -0.00153   0.00291   0.00138   2.76839
   D18       -2.51702  -0.00002  -0.00157  -0.00172  -0.00329  -2.52031
   D19        1.61832  -0.00003  -0.00218  -0.00195  -0.00413   1.61419
   D20       -0.37579   0.00001  -0.00281  -0.00096  -0.00377  -0.37955
   D21       -0.09519   0.00009  -0.00505  -0.00900  -0.01404  -0.10923
   D22        2.02825  -0.00006  -0.00563  -0.01191  -0.01752   2.01073
   D23       -2.16652   0.00001  -0.00680  -0.00920  -0.01600  -2.18252
   D24        3.04743   0.00012  -0.00397  -0.00570  -0.00965   3.03778
   D25       -1.11231  -0.00003  -0.00454  -0.00862  -0.01313  -1.12545
   D26        0.97610   0.00003  -0.00572  -0.00591  -0.01161   0.96449
   D27       -1.36981  -0.00003  -0.00015   0.00044   0.00030  -1.36950
   D28        2.68561   0.00001   0.00000   0.00285   0.00286   2.68846
   D29        0.68053   0.00002  -0.00017   0.00162   0.00146   0.68199
   D30        0.77143  -0.00001   0.00049   0.00091   0.00140   0.77283
   D31       -1.45634   0.00003   0.00064   0.00331   0.00396  -1.45239
   D32        2.82177   0.00005   0.00047   0.00209   0.00256   2.82433
   D33        2.80024  -0.00002  -0.00014   0.00123   0.00110   2.80134
   D34        0.57247   0.00003   0.00001   0.00364   0.00365   0.57612
   D35       -1.43260   0.00004  -0.00016   0.00241   0.00225  -1.43035
   D36        0.66461   0.00001   0.00140  -0.00290  -0.00150   0.66311
   D37       -1.45835   0.00005   0.00047  -0.00176  -0.00129  -1.45963
   D38        2.81728   0.00006   0.00135  -0.00157  -0.00022   2.81706
   D39        2.89457  -0.00020   0.00119  -0.00545  -0.00426   2.89031
   D40        0.77161  -0.00016   0.00027  -0.00431  -0.00404   0.76757
   D41       -1.23595  -0.00015   0.00114  -0.00412  -0.00298  -1.23892
   D42       -1.37683  -0.00002   0.00081  -0.00322  -0.00241  -1.37924
   D43        2.78339   0.00002  -0.00012  -0.00208  -0.00220   2.78120
   D44        0.77584   0.00003   0.00076  -0.00189  -0.00113   0.77471
   D45        3.01221  -0.00004   0.00065   0.00826   0.00891   3.02112
   D46        0.95881   0.00016   0.00074   0.00900   0.00974   0.96856
   D47       -1.23836   0.00018   0.00120   0.00957   0.01077  -1.22758
   D48        0.77710  -0.00005   0.00115   0.01003   0.01118   0.78828
   D49       -1.27629   0.00016   0.00124   0.01077   0.01201  -1.26428
   D50        2.80973   0.00017   0.00170   0.01134   0.01304   2.82277
   D51       -1.25486  -0.00015   0.00149   0.00820   0.00970  -1.24516
   D52        2.97493   0.00005   0.00159   0.00895   0.01053   2.98546
   D53        0.77776   0.00007   0.00205   0.00951   0.01156   0.78933
   D54        0.82420  -0.00002  -0.00192   0.00109  -0.00082   0.82337
   D55       -1.32807   0.00003  -0.00396   0.00222  -0.00175  -1.32982
   D56        2.95576   0.00003  -0.00205   0.00159  -0.00046   2.95530
   D57        2.97019  -0.00008  -0.00156  -0.00012  -0.00168   2.96851
   D58        0.81793  -0.00003  -0.00361   0.00100  -0.00261   0.81532
   D59       -1.18143  -0.00003  -0.00170   0.00038  -0.00132  -1.18275
   D60       -1.31979  -0.00004  -0.00220  -0.00024  -0.00244  -1.32223
   D61        2.81112   0.00002  -0.00424   0.00088  -0.00336   2.80776
   D62        0.81177   0.00001  -0.00233   0.00026  -0.00207   0.80969
   D63       -1.29530   0.00004   0.00346   0.00147   0.00493  -1.29038
   D64        0.95138   0.00010   0.00483   0.00182   0.00665   0.95803
   D65        2.98409   0.00008   0.00418   0.00169   0.00588   2.98997
   D66        0.87137   0.00000   0.00462   0.00097   0.00559   0.87695
   D67        3.11805   0.00006   0.00599   0.00132   0.00731   3.12536
   D68       -1.13242   0.00003   0.00534   0.00120   0.00654  -1.12589
   D69        2.86298  -0.00004   0.00362   0.00091   0.00454   2.86752
   D70       -1.17352   0.00003   0.00500   0.00126   0.00626  -1.16726
   D71        0.85919   0.00000   0.00435   0.00114   0.00549   0.86468
   D72       -3.07122   0.00001   0.00195  -0.00169   0.00026  -3.07096
   D73        1.10960   0.00000   0.00176  -0.00149   0.00027   1.10987
   D74       -0.99195   0.00001   0.00145  -0.00113   0.00032  -0.99162
   D75        0.96596  -0.00001   0.00100  -0.00240  -0.00140   0.96457
   D76       -1.13640  -0.00001   0.00082  -0.00220  -0.00138  -1.13778
   D77        3.04524   0.00000   0.00051  -0.00183  -0.00133   3.04391
   D78       -1.07464  -0.00003   0.00179  -0.00205  -0.00026  -1.07490
   D79        3.10618  -0.00004   0.00161  -0.00185  -0.00025   3.10594
   D80        1.00463  -0.00002   0.00129  -0.00148  -0.00019   1.00444
   D81       -0.09858   0.00001  -0.00679  -0.01944  -0.02623  -0.12482
   D82        1.97554  -0.00024  -0.00885  -0.02712  -0.03597   1.93957
   D83       -2.24466  -0.00012  -0.00878  -0.02485  -0.03362  -2.27828
   D84        3.03131   0.00010  -0.00721  -0.00736  -0.01456   3.01675
   D85       -1.17775  -0.00015  -0.00927  -0.01504  -0.02430  -1.20205
   D86        0.88523  -0.00004  -0.00920  -0.01276  -0.02194   0.86329
   D87        0.11177  -0.00004   0.00687   0.01669   0.02357   0.13534
   D88       -1.99904   0.00002   0.00946   0.01872   0.02819  -1.97085
   D89        2.11419  -0.00001   0.00820   0.01965   0.02785   2.14204
   D90       -1.95064   0.00006   0.01092   0.02271   0.03365  -1.91699
   D91        2.22174   0.00012   0.01350   0.02474   0.03826   2.26000
   D92        0.05178   0.00010   0.01224   0.02567   0.03792   0.08970
   D93        2.21515   0.00008   0.00720   0.02322   0.03042   2.24557
   D94        0.10434   0.00014   0.00979   0.02525   0.03503   0.13937
   D95       -2.06561   0.00011   0.00853   0.02618   0.03469  -2.03092
   D96        1.05100   0.00003   0.00267   0.00011   0.00282   1.05381
   D97        3.13840   0.00002   0.00153   0.00014   0.00170   3.14010
   D98       -1.06072   0.00006   0.00202   0.00117   0.00322  -1.05749
   D99        3.08334  -0.00005   0.00108  -0.00195  -0.00091   3.08243
   D100      -1.11244  -0.00006  -0.00006  -0.00193  -0.00203  -1.11446
   D101       0.97163  -0.00002   0.00044  -0.00090  -0.00050   0.97112
   D102      -1.00543  -0.00001   0.00326  -0.00383  -0.00056  -1.00600
   D103       1.08198  -0.00002   0.00212  -0.00380  -0.00168   1.08029
   D104      -3.11715   0.00002   0.00262  -0.00278  -0.00016  -3.11730
   D105      -3.01567   0.00001   0.00885   0.00761   0.01642  -2.99925
   D106       1.29363  -0.00003   0.00827   0.00666   0.01496   1.30859
   D107      -0.90538   0.00005   0.00646   0.00917   0.01564  -0.88974
   D108       0.89386   0.00006  -0.00397   0.00284  -0.00113   0.89273
   D109       3.04235  -0.00019  -0.00480   0.00117  -0.00363   3.03872
   D110      -1.19603   0.00012  -0.00443   0.00283  -0.00160  -1.19763
   D111      -1.06183   0.00006   0.00219  -0.00687  -0.00467  -1.06650
   D112       1.05032   0.00004   0.00196  -0.00708  -0.00511   1.04521
   D113       3.14028   0.00007   0.00065  -0.00653  -0.00588   3.13440
   D114       3.12211   0.00007   0.00215  -0.00756  -0.00541   3.11670
   D115      -1.04893   0.00005   0.00192  -0.00777  -0.00585  -1.05478
   D116       1.04103   0.00008   0.00061  -0.00722  -0.00662   1.03441
   D117       1.13783  -0.00020   0.00171  -0.00877  -0.00706   1.13077
   D118      -3.03321  -0.00022   0.00148  -0.00898  -0.00749  -3.04070
   D119      -0.94325  -0.00019   0.00017  -0.00843  -0.00826  -0.95151
   D120      -2.97141  -0.00029  -0.01001   0.00155  -0.00846  -2.97988
   D121      -0.85009  -0.00013  -0.01073   0.00187  -0.00886  -0.85894
   D122       1.23080  -0.00024  -0.01102   0.00147  -0.00955   1.22125
   D123      -0.89570  -0.00008  -0.00938   0.00350  -0.00588  -0.90159
   D124       1.22562   0.00008  -0.01009   0.00382  -0.00627   1.21934
   D125      -2.97668  -0.00004  -0.01039   0.00343  -0.00697  -2.98365
   D126       1.08222  -0.00003  -0.00894   0.00388  -0.00506   1.07716
   D127      -3.07965   0.00013  -0.00965   0.00420  -0.00545  -3.08509
   D128      -0.99876   0.00002  -0.00995   0.00380  -0.00614  -1.00490
   D129       0.78706  -0.00005   0.00051   0.00134   0.00185   0.78891
   D130      -1.31848  -0.00021   0.00163   0.00109   0.00273  -1.31576
   D131       2.92331  -0.00012   0.00168   0.00127   0.00296   2.92627
         Item               Value     Threshold  Converged?
 Maximum Force            0.000570     0.000450     NO 
 RMS     Force            0.000129     0.000300     YES
 Maximum Displacement     0.077976     0.001800     NO 
 RMS     Displacement     0.014031     0.001200     NO 
 Predicted change in Energy=-3.928245D-05
 GradGradGradGradGradGradGradGradGradGradGradGradGradGradGradGradGradGrad

                          Input orientation:                          
 ---------------------------------------------------------------------
 Center     Atomic      Atomic             Coordinates (Angstroms)
 Number     Number       Type             X           Y           Z
 ---------------------------------------------------------------------
      1          6           0        1.791165    0.614129    0.031289
      2          6           0        1.064323   -0.489538    0.327937
      3          6           0       -0.368844   -0.561412    0.776843
      4          6           0       -1.280735    0.502727    0.116583
      5          6           0       -1.127998    1.903355    0.757491
      6          6           0        0.297099    2.309172    1.178616
      7          6           0        1.427574    2.074825    0.156804
      8          6           0        3.139319    0.206345   -0.399264
      9          6           0        3.208423   -1.309174   -0.440524
     10          6           0        1.871339   -1.781003    0.170127
     11          8           0        4.065088    0.967849   -0.681525
     12          6           0        1.168904    2.733849   -1.212823
     13          6           0        2.056794   -2.493857    1.515833
     14          8           0        1.130018   -2.627461   -0.728900
     15          6           0       -2.768582    0.047742    0.060047
     16          8           0       -3.600649    1.138738   -0.414869
     17          6           0       -3.351755   -0.334925    1.420529
     18          6           0       -2.956963   -1.098513   -0.959989
     19          8           0       -4.338895   -1.376548   -1.175033
     20          1           0       -0.411042   -0.463339    1.871527
     21          1           0       -0.733789   -1.568604    0.556295
     22          1           0       -0.958049    0.583841   -0.930796
     23          1           0       -1.760491    1.969390    1.651772
     24          1           0       -1.523147    2.647474    0.057132
     25          1           0        0.567520    1.789815    2.107295
     26          1           0        0.276191    3.378040    1.429893
     27          1           0        2.326614    2.562202    0.562347
     28          1           0        3.289853   -1.640556   -1.481979
     29          1           0        4.096251   -1.665566    0.093130
     30          1           0        0.978913    3.807208   -1.088895
     31          1           0        0.307447    2.294952   -1.727504
     32          1           0        2.041253    2.622195   -1.866367
     33          1           0        1.089364   -2.763294    1.952485
     34          1           0        2.636040   -3.414776    1.372470
     35          1           0        2.597538   -1.861141    2.228382
     36          1           0        1.566813   -3.496754   -0.732131
     37          1           0       -3.205053    1.476057   -1.238561
     38          1           0       -2.805642   -1.175616    1.859106
     39          1           0       -3.315849    0.504965    2.121613
     40          1           0       -4.397734   -0.635910    1.306042
     41          1           0       -2.474206   -0.809748   -1.907723
     42          1           0       -2.498917   -2.031030   -0.618887
     43          1           0       -4.755301   -0.500707   -1.279918
 ---------------------------------------------------------------------
                    Distance matrix (angstroms):
                    1          2          3          4          5
     1  C    0.000000
     2  C    1.354392   0.000000
     3  C    2.569705   1.503546   0.000000
     4  C    3.075102   2.555104   1.549155   0.000000
     5  C    3.272763   3.273640   2.579102   1.547853   0.000000
     6  C    2.534119   3.024080   2.974081   2.623112   1.540434
     7  C    1.510492   2.595610   3.249817   3.131780   2.630812
     8  C    1.472815   2.306226   3.778873   4.459912   4.735812
     9  C    2.435226   2.420641   3.852008   4.872976   5.528122
    10  C    2.400492   1.531033   2.621817   3.892796   4.787015
    11  O    2.409138   3.485337   4.911744   5.425047   5.469376
    12  C    2.535396   3.574227   4.145139   3.570147   3.138090
    13  C    3.454563   2.532467   3.188129   4.698565   5.482102
    14  O    3.394541   2.385778   2.963512   4.040377   5.276010
    15  C    4.594879   3.879639   2.577520   1.556887   2.573178
    16  O    5.435617   4.996500   3.841257   2.463525   2.841315
    17  C    5.411129   4.551858   3.059966   2.586709   3.224068
    18  C    5.143976   4.266187   3.162818   2.555918   3.912296
    19  O    6.557106   5.678069   4.498396   3.814746   4.980187
    20  H    3.065473   2.135429   1.099878   2.183913   2.712258
    21  H    3.378661   2.109441   1.093737   2.186986   3.500054
    22  H    2.912852   2.612766   2.138878   1.098958   2.149491
    23  H    4.132427   3.972208   3.017804   2.176710   1.097336
    24  H    3.888421   4.075436   3.485305   2.159221   1.095609
    25  H    2.681295   2.934004   2.859223   3.005923   2.170171
    26  H    3.448251   4.098001   4.044976   3.523666   2.144427
    27  H    2.088951   3.310807   4.131401   4.177692   3.522287
    28  H    3.101557   3.090893   4.433158   5.295218   6.090315
    29  H    3.242570   3.260485   4.650128   5.797760   6.361710
    30  H    3.479988   4.525123   4.937841   4.180763   3.387163
    31  H    2.849551   3.542751   3.858490   3.022425   2.896386
    32  H    2.774162   3.930934   4.788578   4.411331   4.176782
    33  H    3.948481   2.794593   2.890811   4.433373   5.303048
    34  H    4.329510   3.481143   4.186380   5.680247   6.544363
    35  H    3.406525   2.800666   3.549039   5.008848   5.496777
    36  H    4.187184   3.227939   3.826225   4.982438   6.216281
    37  H    5.226627   4.954297   4.032024   2.546918   2.912210
    38  H    5.260678   4.218035   2.736152   2.859819   3.675338
    39  H    5.519326   4.836551   3.410339   2.856894   2.933090
    40  H    6.441278   5.550873   4.064180   3.525194   4.176117
    41  H    4.896998   4.197845   3.420689   2.691613   4.034423
    42  H    5.081771   3.996168   2.940246   2.905996   4.387849
    43  H    6.768925   6.037662   4.845097   3.876817   4.804985
                    6          7          8          9         10
     6  C    0.000000
     7  C    1.541749   0.000000
     8  C    3.871666   2.594321   0.000000
     9  C    4.918318   3.870359   1.517655   0.000000
    10  C    4.497200   3.881303   2.425186   1.543797   0.000000
    11  O    4.411009   2.980717   1.231507   2.444748   3.618567
    12  C    2.580576   1.541785   3.306462   4.593704   4.773872
    13  C    5.126336   4.807882   3.482893   2.560675   1.534105
    14  O    5.357491   4.794216   3.489470   2.478065   1.440243
    15  C    3.970348   4.661132   5.927850   6.149502   4.988516
    16  O    4.370532   5.146464   6.804173   7.235772   6.229748
    17  C    4.512639   5.499625   6.763036   6.888296   5.561957
    18  C    5.174443   5.526433   6.259530   6.190816   5.005543
    19  O    6.373118   6.851125   7.683166   7.583274   6.367107
    20  H    2.944216   3.572543   4.267321   4.377390   3.136920
    21  H    4.060438   4.255074   4.366292   4.074554   2.642146
    22  H    3.000297   3.016141   4.148910   4.602539   3.848371
    23  H    2.138459   3.522755   5.596714   6.310055   5.426869
    24  H    2.164595   3.007426   5.282612   6.187930   5.580924
    25  H    1.097863   2.150660   3.924840   4.803071   4.266534
    26  H    1.098206   2.155181   4.647899   5.836645   5.545018
    27  H    2.136057   1.100125   2.671189   4.095229   4.384580
    28  H    5.624561   4.467410   2.146153   1.095934   2.182054
    29  H    5.604496   4.595261   2.159218   1.095464   2.229234
    30  H    2.801890   2.180416   4.255486   5.618582   5.797384
    31  H    2.906173   2.203124   3.761117   4.802261   4.760270
    32  H    3.523063   2.183904   3.032239   4.341772   4.854311
    33  H    5.191961   5.171678   4.307179   3.511605   2.180179
    34  H    6.186420   5.750996   4.062616   2.836922   2.167858
    35  H    4.877041   4.599139   3.387115   2.793011   2.184078
    36  H    6.242748   5.643766   4.036894   2.750532   1.962297
    37  H    4.336115   4.875120   6.524388   7.037546   6.193755
    38  H    4.715275   5.602081   6.507888   6.440118   5.009321
    39  H    4.147023   5.368892   6.936367   7.240289   5.995071
    40  H    5.543573   6.527101   7.773328   7.833097   6.473239
    41  H    5.189729   5.273227   5.900810   5.890193   4.913712
    42  H    5.466816   5.733853   6.069908   5.755573   4.447943
    43  H    6.282242   6.850218   7.974992   8.048547   6.903199
                   11         12         13         14         15
    11  O    0.000000
    12  C    3.433499   0.000000
    13  C    4.565636   5.963456   0.000000
    14  O    4.641458   5.383245   2.432198   0.000000
    15  C    6.935097   4.933473   5.644757   4.793561   0.000000
    16  O    7.672277   5.092125   6.994999   6.054922   1.451948
    17  C    7.818274   6.065333   5.824300   5.473761   1.528868
    18  C    7.325066   5.636816   5.763196   4.369725   1.545917
    19  O    8.738802   6.872600   7.028084   5.627861   2.453549
    20  H    5.348094   4.715024   3.215546   3.717595   3.016729
    21  H    5.567317   5.026044   3.092597   2.499337   2.645603
    22  H    5.043957   3.037433   4.954543   3.835785   2.132417
    23  H    6.354897   4.167931   5.874582   5.929053   2.691202
    24  H    5.881761   2.977815   6.432500   5.956682   2.882659
    25  H    4.548200   3.503719   4.573578   5.279464   4.284346
    26  H    4.962141   2.862842   6.136538   6.438590   4.715719
    27  H    2.666734   2.126261   5.152249   5.480125   5.704019
    28  H    2.836458   4.868910   3.351929   2.491183   6.475556
    29  H    2.745166   5.443319   2.620980   3.224828   7.075482
    30  H    4.213357   1.097067   6.902887   6.446502   5.431149
    31  H    4.120089   1.095278   6.042527   5.089595   4.207998
    32  H    2.869951   1.095710   6.132985   5.448217   5.785619
    33  H    5.451089   6.343822   1.095071   2.685132   5.134880
    34  H    5.046630   6.829481   1.097347   2.702540   6.551444
    35  H    4.315605   5.915810   1.095655   3.389156   6.094321
    36  H    5.116310   6.261773   2.509826   0.972867   5.655673
    37  H    7.309139   4.551285   7.143804   5.990948   1.979135
    38  H    7.632573   6.365350   5.049641   4.929001   2.175912
    39  H    7.908861   6.016593   6.182653   6.140298   2.181424
    40  H    8.839786   6.977636   6.719889   6.217983   2.161948
    41  H    6.886638   5.129543   5.923421   4.205251   2.166579
    42  H    7.216880   6.042329   5.052300   3.679266   2.203398
    43  H    8.961808   6.750041   7.628467   6.282013   2.458324
                   16         17         18         19         20
    16  O    0.000000
    17  C    2.366921   0.000000
    18  C    2.390978   2.530967   0.000000
    19  O    2.729380   2.965866   1.425932   0.000000
    20  H    4.238850   2.977865   3.860393   5.054057   0.000000
    21  H    4.061003   3.020366   2.731777   4.003894   1.748030
    22  H    2.749077   3.478892   2.612819   3.915724   3.041187
    23  H    2.889147   2.809886   4.202959   5.082744   2.790605
    24  H    2.610572   3.754645   4.137968   5.063538   3.769080
    25  H    4.915165   4.510752   5.492964   6.698689   2.467768
    26  H    4.842263   5.191165   6.017005   7.119744   3.927280
    27  H    6.173625   6.432239   6.605643   7.934812   4.285162
    28  H    7.506145   7.364794   6.291978   7.639483   5.131127
    29  H    8.207585   7.681497   7.153910   8.534838   4.992368
    30  H    5.342980   6.496858   6.290774   7.426832   5.379001
    31  H    4.281712   5.496920   4.770855   5.947573   4.591016
    32  H    6.011535   6.973721   6.296614   7.561360   5.431954
    33  H    6.544192   5.089548   5.256117   6.416419   2.747283
    34  H    7.926244   6.733608   6.487458   7.700250   4.271387
    35  H    7.375877   6.194841   6.449790   7.741586   3.336577
    36  H    6.949180   6.230844   5.125234   6.290375   4.460106
    37  H    0.974038   3.220550   2.601454   3.070340   4.608731
    38  H    3.340544   1.094236   2.824206   3.405471   2.498320
    39  H    2.629928   1.094634   3.492308   3.931232   3.072143
    40  H    2.597355   1.094427   2.724834   2.589930   4.030293
    41  H    2.700756   3.474596   1.102107   2.082105   4.319650
    42  H    3.361974   2.786274   1.093502   2.030558   3.608190
    43  H    2.183875   3.047924   1.921913   0.975445   5.367084
                   21         22         23         24         25
    21  H    0.000000
    22  H    2.625787   0.000000
    23  H    3.843382   3.038637   0.000000
    24  H    4.318282   2.356675   1.749001   0.000000
    25  H    3.921478   3.607179   2.378946   3.051169   0.000000
    26  H    5.123721   3.860537   2.486282   2.378196   1.751058
    27  H    5.140979   4.114900   4.271147   3.883706   2.465331
    28  H    4.511035   4.826637   6.953997   6.627294   5.662282
    29  H    4.853165   5.626208   7.067085   7.083872   5.333711
    30  H    5.877020   3.763896   4.288725   2.986414   3.801940
    31  H    4.607275   2.272471   3.975156   2.580750   3.876660
    32  H    5.579691   3.745129   5.220796   4.050362   4.319113
    33  H    2.588536   4.869141   5.532666   6.300316   4.585531
    34  H    3.928134   5.849056   6.956776   7.468589   5.648585
    35  H    3.738876   5.347948   5.830768   6.482436   4.179129
    36  H    3.266585   4.802672   6.828812   6.922595   6.083481
    37  H    4.312611   2.437169   3.268663   2.424839   5.052278
    38  H    2.478776   3.780588   3.320601   4.416777   4.498178
    39  H    3.662915   3.857803   2.187334   3.473645   4.090428
    40  H    3.854417   4.280499   3.723193   4.539123   5.583896
    41  H    3.110676   2.279300   4.571980   4.088710   5.668351
    42  H    2.170384   3.051084   4.658811   4.826751   5.606600
    43  H    4.548038   3.964499   4.864676   4.705908   6.712089
                   26         27         28         29         30
    26  H    0.000000
    27  H    2.371173   0.000000
    28  H    6.538154   4.771821   0.000000
    29  H    6.466665   4.607148   1.769709   0.000000
    30  H    2.649961   2.468388   5.930691   6.408294   0.000000
    31  H    3.338145   3.064617   4.944012   5.775418   1.773586
    32  H    3.814718   2.446157   4.458454   5.142718   1.771238
    33  H    6.216939   5.641292   4.230630   3.701834   7.241111
    34  H    7.191281   6.039562   3.423916   2.613171   7.807780
    35  H    5.785780   4.734452   3.780837   2.616045   6.764204
    36  H    7.321396   6.242109   2.641327   3.229917   7.336264
    37  H    4.780925   5.917966   7.208074   8.059295   4.791893
    38  H    5.515225   6.480195   6.966640   7.141068   6.916799
    39  H    4.651429   6.204912   7.824605   7.985311   6.297393
    40  H    6.162200   7.483172   8.239015   8.641709   7.374643
    41  H    6.020127   6.365467   5.839168   6.921470   5.823298
    42  H    6.415354   6.766007   5.865769   6.643551   6.811846
    43  H    6.906784   7.932773   8.128013   9.032837   7.174667
                   31         32         33         34         35
    31  H    0.000000
    32  H    1.769874   0.000000
    33  H    6.303933   6.670324   0.000000
    34  H    6.901679   6.876689   1.775683   0.000000
    35  H    6.177917   6.097272   1.778928   1.774218   0.000000
    36  H    6.010044   6.241244   2.823665   2.362057   3.535854
    37  H    3.639686   5.406616   6.826192   8.053328   7.538345
    38  H    5.882172   7.196868   4.207198   5.904452   5.458998
    39  H    5.581043   7.006082   5.487807   7.165931   6.370087
    40  H    6.319105   7.882892   5.920464   7.563100   7.161406
    41  H    4.172438   5.671800   5.605050   6.607606   6.628377
    42  H    5.274357   6.619808   4.474810   5.678735   5.840347
    43  H    5.800644   7.502639   7.051798   8.376090   8.259734
                   36         37         38         39         40
    36  H    0.000000
    37  H    6.910573   0.000000
    38  H    5.587535   4.097126   0.000000
    39  H    6.928059   3.499438   1.775831   0.000000
    40  H    6.922022   3.515381   1.769723   1.771222   0.000000
    41  H    4.993181   2.491349   3.799041   4.321156   3.749462
    42  H    4.323346   3.630742   2.639368   3.822171   3.042568
    43  H    7.017514   2.512484   3.756348   3.828030   2.614063
                   41         42         43
    41  H    0.000000
    42  H    1.775737   0.000000
    43  H    2.386009   2.805375   0.000000
 Stoichiometry    C15H24O4
 Framework group  C1[X(C15H24O4)]
 Deg. of freedom   123
 Full point group                 C1      NOp   1
 Largest Abelian subgroup         C1      NOp   1
 Largest concise Abelian subgroup C1      NOp   1
                         Standard orientation:                         
 ---------------------------------------------------------------------
 Center     Atomic      Atomic             Coordinates (Angstroms)
 Number     Number       Type             X           Y           Z
 ---------------------------------------------------------------------
      1          6           0        1.807622    0.643113    0.014101
      2          6           0        1.101772   -0.479792    0.288401
      3          6           0       -0.327502   -0.587325    0.742561
      4          6           0       -1.261363    0.475719    0.111908
      5          6           0       -1.129704    1.863484    0.784680
      6          6           0        0.290313    2.284378    1.208162
      7          6           0        1.419236    2.093860    0.175581
      8          6           0        3.160377    0.269267   -0.432527
      9          6           0        3.255733   -1.243426   -0.509608
     10          6           0        1.930379   -1.752825    0.096412
     11          8           0        4.071177    1.053320   -0.701437
     12          6           0        1.141779    2.780002   -1.176945
     13          6           0        2.135446   -2.493505    1.424123
     14          8           0        1.199171   -2.590991   -0.818526
     15          6           0       -2.741313   -0.003931    0.052069
     16          8           0       -3.594842    1.083038   -0.393059
     17          6           0       -3.310436   -0.428434    1.406075
     18          6           0       -2.915079   -1.129214   -0.993590
     19          8           0       -4.293070   -1.426429   -1.208270
     20          1           0       -0.365561   -0.515574    1.839436
     21          1           0       -0.675964   -1.595362    0.500289
     22          1           0       -0.945742    0.586911   -0.934863
     23          1           0       -1.758469    1.897500    1.683370
     24          1           0       -1.541531    2.616672    0.103897
     25          1           0        0.574724    1.748336    2.123079
     26          1           0        0.252072    3.346560    1.484502
     27          1           0        2.311776    2.587386    0.587989
     28          1           0        3.337378   -1.548938   -1.558926
     29          1           0        4.152490   -1.596494    0.011170
     30          1           0        0.933725    3.846670   -1.026979
     31          1           0        0.285387    2.338143   -1.697510
     32          1           0        2.012443    2.698992   -1.837218
     33          1           0        1.175218   -2.790036    1.859111
     34          1           0        2.729922   -3.400495    1.256378
     35          1           0        2.668849   -1.868168    2.148620
     36          1           0        1.651066   -3.452153   -0.844268
     37          1           0       -3.209606    1.446390   -1.210566
     38          1           0       -2.747381   -1.269389    1.822145
     39          1           0       -3.285468    0.395374    2.126451
     40          1           0       -4.351592   -0.745023    1.289729
     41          1           0       -2.442511   -0.809969   -1.936671
     42          1           0       -2.438992   -2.061232   -0.676683
     43          1           0       -4.725273   -0.555841   -1.290561
 ---------------------------------------------------------------------
 Rotational constants (GHZ):      0.5539595      0.2593381      0.2071909
 Standard basis: 6-31G(d) (6D, 7F)
 There are   333 symmetry adapted cartesian basis functions of A   symmetry.
 There are   333 symmetry adapted basis functions of A   symmetry.
   333 basis functions,   628 primitive gaussians,   333 cartesian basis functions
    73 alpha electrons       73 beta electrons
       nuclear repulsion energy      1599.0206397239 Hartrees.
 NAtoms=   43 NActive=   43 NUniq=   43 SFac= 1.00D+00 NAtFMM=   60 NAOKFM=F Big=F
 Integral buffers will be    131072 words long.
 Raffenetti 2 integral format.
 Two-electron integral symmetry is turned on.
 ------------------------------------------------------------------------------
 Polarizable Continuum Model (PCM)
 =================================
 Model                : PCM (using non-symmetric T matrix).
 Atomic radii         : SMD-Coulomb.
 Polarization charges : Total charges.
 Charge compensation  : None.
 Solution method      : On-the-fly selection.
 Cavity type          : VdW (van der Waals Surface) (Alpha=1.000).
 Cavity algorithm     : GePol (No added spheres)
                        Default sphere list used, NSphG=   43.
                        Lebedev-Laikov grids with approx.  5.0 points / Ang**2.
                        Smoothing algorithm: Karplus/York (Gamma=1.0000).
                        Polarization charges: spherical gaussians, with
                                              point-specific exponents (IZeta= 3).
                        Self-potential: point-specific (ISelfS= 7).
                        Self-field    : sphere-specific E.n sum rule (ISelfD= 2).
 1st derivatives      : Analytical E(r).r(x)/FMM algorithm (CHGder, D1EAlg=3).
                        Cavity 1st derivative terms included.
 Solvent              : Methanol, Eps=  32.613000 Eps(inf)=   1.765709
 ------------------------------------------------------------------------------
 ------------------------------------------------------------------------------
 Atomic radii for non-electrostatic terms: SMD-CDS.
 ------------------------------------------------------------------------------
 Nuclear repulsion after PCM non-electrostatic terms =     1599.0222170795 Hartrees.
 One-electron integrals computed using PRISM.
 NBasis=   333 RedAO= T EigKep=  9.35D-04  NBF=   333
 NBsUse=   333 1.00D-06 EigRej= -1.00D+00 NBFU=   333
 Initial guess from the checkpoint file:  "DY-202A-11R_19.chk"
 B after Tr=     0.000000    0.000000    0.000000
         Rot=    0.999998    0.001873   -0.000078    0.000845 Ang=   0.24 deg.
 ExpMin= 1.61D-01 ExpMax= 5.48D+03 ExpMxC= 8.25D+02 IAcc=1 IRadAn=         1 AccDes= 0.00D+00
 Harris functional with IExCor=  402 and IRadAn=       1 diagonalized for initial guess.
 HarFok:  IExCor=  402 AccDes= 0.00D+00 IRadAn=         1 IDoV= 1 UseB2=F ITyADJ=14
 ICtDFT=  3500011 ScaDFX=  1.000000  1.000000  1.000000  1.000000
 FoFCou: FMM=F IPFlag=           0 FMFlag=      100000 FMFlg1=           0
         NFxFlg=           0 DoJE=T BraDBF=F KetDBF=T FulRan=T
         wScrn=  0.000000 ICntrl=     500 IOpCl=  0 I1Cent=   200000004 NGrid=           0
         NMat0=    1 NMatS0=      1 NMatT0=    0 NMatD0=    1 NMtDS0=    0 NMtDT0=    0
 Petite list used in FoFCou.
 Keep R1 ints in memory in canonical form, NReq=1565304907.
 Requested convergence on RMS density matrix=1.00D-08 within 128 cycles.
 Requested convergence on MAX density matrix=1.00D-06.
 Requested convergence on             energy=1.00D-06.
 No special actions if energy rises.
 Inv3:  Mode=1 IEnd=    21772908.
 Iteration    1 A*A^-1 deviation from unit magnitude is 4.00D-15 for   2656.
 Iteration    1 A*A^-1 deviation from orthogonality  is 2.65D-15 for   2101    724.
 Iteration    1 A^-1*A deviation from unit magnitude is 4.22D-15 for   2686.
 Iteration    1 A^-1*A deviation from orthogonality  is 2.23D-07 for   2318   2260.
 Iteration    2 A*A^-1 deviation from unit magnitude is 2.89D-15 for    672.
 Iteration    2 A*A^-1 deviation from orthogonality  is 2.24D-15 for   2467   1296.
 Iteration    2 A^-1*A deviation from unit magnitude is 9.99D-16 for    148.
 Iteration    2 A^-1*A deviation from orthogonality  is 3.70D-16 for    983    644.
 Error on total polarization charges =  0.05195
 SCF Done:  E(RB3LYP) =  -886.951975428     A.U. after    9 cycles
            NFock=  9  Conv=0.84D-08     -V/T= 2.0094
 SMD-CDS (non-electrostatic) energy       (kcal/mol) =       0.99
 (included in total energy above)
 D1PCM: PCM CHGder 1st derivatives, ID1Alg=3 FixD1E=F DoIter=F DoCFld=F I1PDM=0.
 Calling FoFJK, ICntrl=      2127 FMM=F ISym2X=0 I1Cent= 0 IOpClX= 0 NMat=1 NMatS=1 NMatT=0.
 ***** Axes restored to original set *****
 -------------------------------------------------------------------
 Center     Atomic                   Forces (Hartrees/Bohr)
 Number     Number              X              Y              Z
 -------------------------------------------------------------------
      1        6          -0.000006425   -0.000273068    0.000447912
      2        6          -0.000004688    0.000044193   -0.000169558
      3        6          -0.000380085   -0.000043715   -0.000241018
      4        6           0.000242898    0.000260282    0.000105330
      5        6          -0.000120080    0.000201991   -0.000110485
      6        6          -0.000193466    0.000097607    0.000180743
      7        6          -0.000023543   -0.000065150    0.000240497
      8        6          -0.000249046    0.000418125   -0.001226551
      9        6           0.000719909    0.000227303    0.000749315
     10        6          -0.000444229   -0.000476444   -0.000175515
     11        8           0.000329752    0.000157153    0.000396259
     12        6           0.000021549    0.000137001   -0.000148726
     13        6           0.000143836   -0.000214414    0.000387657
     14        8          -0.000083977    0.000141645    0.000181731
     15        6          -0.000455352   -0.000143734   -0.000173843
     16        8           0.000427794   -0.000078719    0.000282684
     17        6          -0.000058701    0.000169814    0.000129201
     18        6           0.000184244    0.000143463   -0.000024372
     19        8          -0.000173331   -0.000396221   -0.000129884
     20        1           0.000040731    0.000027997    0.000039095
     21        1           0.000135921    0.000029316    0.000071864
     22        1          -0.000005171   -0.000046820    0.000000194
     23        1           0.000144712    0.000088004   -0.000029710
     24        1          -0.000006150   -0.000111322   -0.000023871
     25        1           0.000062178   -0.000098640   -0.000075559
     26        1           0.000014746    0.000036412   -0.000030192
     27        1           0.000056941   -0.000029546   -0.000020082
     28        1          -0.000157469   -0.000029444   -0.000130028
     29        1          -0.000078910   -0.000285679   -0.000151071
     30        1          -0.000003928    0.000023682    0.000048852
     31        1          -0.000065168   -0.000113497    0.000012095
     32        1           0.000016777    0.000002518    0.000000188
     33        1          -0.000072368    0.000116445   -0.000054032
     34        1           0.000035721    0.000035455   -0.000115081
     35        1           0.000001506   -0.000002085   -0.000111624
     36        1           0.000111969    0.000017004   -0.000059584
     37        1          -0.000026618    0.000091702   -0.000104689
     38        1           0.000013714   -0.000053294   -0.000049135
     39        1          -0.000099462   -0.000141446    0.000089188
     40        1          -0.000018249   -0.000004197   -0.000079269
     41        1           0.000137640   -0.000103916   -0.000137227
     42        1          -0.000103159    0.000067229    0.000039659
     43        1          -0.000012966    0.000177011    0.000168643
 -------------------------------------------------------------------
 Cartesian Forces:  Max     0.001226551 RMS     0.000218609

 GradGradGradGradGradGradGradGradGradGradGradGradGradGradGradGradGradGrad
 Berny optimization.
 Using GEDIIS/GDIIS optimizer.
 FormGI is forming the generalized inverse of G from B-inverse, IUseBI=4.
 Internal  Forces:  Max     0.000408311 RMS     0.000099964
 Search for a local minimum.
 Step number   7 out of a maximum of  258
 All quantities printed in internal units (Hartrees-Bohrs-Radians)
 Mixed Optimization -- En-DIIS/RFO-DIIS
 Swapping is turned off.
 Update second derivatives using D2CorX and points    4    5    6    7
 DE= -2.53D-05 DEPred=-3.93D-05 R= 6.43D-01
 TightC=F SS=  1.41D+00  RLast= 1.39D-01 DXNew= 1.4270D+00 4.1622D-01
 Trust test= 6.43D-01 RLast= 1.39D-01 DXMaxT set to 8.49D-01
 ITU=  1  1  1  0  1  1  0
     Eigenvalues ---    0.00126   0.00267   0.00304   0.00350   0.00364
     Eigenvalues ---    0.00404   0.00548   0.00701   0.00776   0.00965
     Eigenvalues ---    0.01110   0.01126   0.01238   0.01377   0.01384
     Eigenvalues ---    0.01523   0.02541   0.02605   0.03206   0.03631
     Eigenvalues ---    0.03897   0.04114   0.04398   0.04588   0.04701
     Eigenvalues ---    0.04814   0.05042   0.05128   0.05280   0.05408
     Eigenvalues ---    0.05414   0.05526   0.05545   0.05566   0.05610
     Eigenvalues ---    0.05636   0.05695   0.05793   0.05895   0.05946
     Eigenvalues ---    0.06153   0.06377   0.07003   0.07802   0.08473
     Eigenvalues ---    0.08707   0.08946   0.09141   0.09343   0.09742
     Eigenvalues ---    0.10325   0.11646   0.12129   0.13468   0.13821
     Eigenvalues ---    0.14686   0.15597   0.15996   0.16000   0.16000
     Eigenvalues ---    0.16000   0.16000   0.16000   0.16005   0.16022
     Eigenvalues ---    0.16044   0.16059   0.16162   0.16511   0.17052
     Eigenvalues ---    0.17838   0.18095   0.18728   0.19920   0.20936
     Eigenvalues ---    0.22610   0.23407   0.24637   0.25049   0.26421
     Eigenvalues ---    0.26799   0.27244   0.27774   0.28275   0.28563
     Eigenvalues ---    0.28837   0.29028   0.29346   0.29696   0.30535
     Eigenvalues ---    0.30808   0.31928   0.32422   0.33752   0.33763
     Eigenvalues ---    0.33836   0.33860   0.33904   0.34007   0.34095
     Eigenvalues ---    0.34120   0.34140   0.34154   0.34165   0.34203
     Eigenvalues ---    0.34216   0.34224   0.34274   0.34326   0.34330
     Eigenvalues ---    0.34351   0.34369   0.34468   0.34672   0.35705
     Eigenvalues ---    0.39223   0.41074   0.41812   0.51762   0.52472
     Eigenvalues ---    0.52596   0.52847   0.95697
 En-DIIS/RFO-DIIS IScMMF=        0 using points:     7    6    5    4    3
 RFO step:  Lambda=-6.96674540D-06.
 DidBck=F Rises=F RFO-DIIS coefs:    0.83655    0.41001   -0.31087    0.05404    0.01028
 Iteration  1 RMS(Cart)=  0.00846137 RMS(Int)=  0.00003054
 Iteration  2 RMS(Cart)=  0.00003860 RMS(Int)=  0.00000764
 Iteration  3 RMS(Cart)=  0.00000000 RMS(Int)=  0.00000764
 Variable       Old X    -DE/DX   Delta X   Delta X   Delta X     New X
                                 (Linear)    (Quad)   (Total)
    R1        2.55943   0.00002   0.00019   0.00006   0.00025   2.55968
    R2        2.85442   0.00005  -0.00022  -0.00057  -0.00079   2.85362
    R3        2.78322   0.00022   0.00011   0.00072   0.00084   2.78406
    R4        2.84129   0.00018   0.00002   0.00048   0.00049   2.84178
    R5        2.89323   0.00011  -0.00018  -0.00059  -0.00078   2.89245
    R6        2.92748  -0.00001   0.00012  -0.00047  -0.00035   2.92713
    R7        2.07847   0.00004  -0.00007   0.00010   0.00003   2.07850
    R8        2.06686  -0.00009   0.00007  -0.00013  -0.00006   2.06681
    R9        2.92502   0.00009   0.00005   0.00017   0.00022   2.92524
   R10        2.94209   0.00026  -0.00007   0.00064   0.00056   2.94265
   R11        2.07673  -0.00001   0.00007  -0.00008  -0.00001   2.07672
   R12        2.91100  -0.00004  -0.00011   0.00034   0.00024   2.91123
   R13        2.07366  -0.00011  -0.00004  -0.00006  -0.00010   2.07357
   R14        2.07040  -0.00005   0.00010  -0.00011  -0.00001   2.07039
   R15        2.91348   0.00001  -0.00035   0.00067   0.00032   2.91381
   R16        2.07466  -0.00001   0.00004   0.00000   0.00005   2.07471
   R17        2.07531   0.00003   0.00000   0.00007   0.00007   2.07537
   R18        2.91355   0.00013  -0.00029   0.00033   0.00004   2.91359
   R19        2.07894   0.00002   0.00003  -0.00004  -0.00001   2.07893
   R20        2.86795   0.00036  -0.00027   0.00029   0.00002   2.86797
   R21        2.32721   0.00025   0.00009   0.00022   0.00031   2.32752
   R22        2.91735   0.00041  -0.00012   0.00147   0.00133   2.91869
   R23        2.07102   0.00012  -0.00008   0.00035   0.00026   2.07128
   R24        2.07013  -0.00004  -0.00003  -0.00039  -0.00042   2.06971
   R25        2.89904   0.00015   0.00004   0.00079   0.00083   2.89987
   R26        2.72166  -0.00019  -0.00008  -0.00112  -0.00120   2.72046
   R27        2.07316   0.00002   0.00000   0.00004   0.00004   2.07319
   R28        2.06978   0.00010   0.00006   0.00005   0.00010   2.06988
   R29        2.07059   0.00002  -0.00004   0.00022   0.00018   2.07077
   R30        2.06939   0.00001   0.00000   0.00021   0.00021   2.06960
[truncated: 843,371 more chars]
