# Supplementary material for: New patchoulol- and guaiane-type sesquiterpenoids from Sanguisorba officinalis with anti-melanogenic activity
Source: Nat Prod Bioprospect. 2026 May 12;16(1):63. doi: 10.1007/s13659-026-00616-0 (PMC13161421; doi:10.1007/s13659-026-00616-0)
Supplement: Supplementary file 2 — Additional file 2. It includes the calculated NMR data of compound 11. [file 13659_2026_616_MOESM2_ESM.zip › New folder/11R-opt_freq-conf-2.log]

 Entering Gaussian System, Link 0=/gpfs/home/zhengshan/software/Gaussian/g09/g09
 Input=DY-202A-11R_2.gjf
 Output=DY-202A-11R_2.log
 Initial command:
 /gpfs/home/zhengshan/software/Gaussian/g09/l1.exe "/gpfs/home/zhengshan/software/Gaussian/g09/scratch/zhengshan/%J/Gau-24336.inp" -scrdir="/gpfs/home/zhengshan/software/Gaussian/g09/scratch/zhengshan/%J/"
 Entering Link 1 = /gpfs/home/zhengshan/software/Gaussian/g09/l1.exe PID=     24337.
  
 Copyright (c) 1988,1990,1992,1993,1995,1998,2003,2009,2013,
            Gaussian, Inc.  All Rights Reserved.
  
 This is part of the Gaussian(R) 09 program.  It is based on
 the Gaussian(R) 03 system (copyright 2003, Gaussian, Inc.),
 the Gaussian(R) 98 system (copyright 1998, Gaussian, Inc.),
 the Gaussian(R) 94 system (copyright 1995, Gaussian, Inc.),
 the Gaussian 92(TM) system (copyright 1992, Gaussian, Inc.),
 the Gaussian 90(TM) system (copyright 1990, Gaussian, Inc.),
 the Gaussian 88(TM) system (copyright 1988, Gaussian, Inc.),
 the Gaussian 86(TM) system (copyright 1986, Carnegie Mellon
 University), and the Gaussian 82(TM) system (copyright 1983,
 Carnegie Mellon University). Gaussian is a federally registered
 trademark of Gaussian, Inc.
  
 This software contains proprietary and confidential information,
 including trade secrets, belonging to Gaussian, Inc.
  
 This software is provided under written license and may be
 used, copied, transmitted, or stored only in accord with that
 written license.
  
 The following legend is applicable only to US Government
 contracts under FAR:
  
                    RESTRICTED RIGHTS LEGEND
  
 Use, reproduction and disclosure by the US Government is
 subject to restrictions as set forth in subparagraphs (a)
 and (c) of the Commercial Computer Software - Restricted
 Rights clause in FAR 52.227-19.
  
 Gaussian, Inc.
 340 Quinnipiac St., Bldg. 40, Wallingford CT 06492
  
  
 ---------------------------------------------------------------
 Warning -- This program may not be used in any manner that
 competes with the business of Gaussian, Inc. or will provide
 assistance to any competitor of Gaussian, Inc.  The licensee
 of this program is prohibited from giving any competitor of
 Gaussian, Inc. access to this program.  By using this program,
 the user acknowledges that Gaussian, Inc. is engaged in the
 business of creating and licensing software in the field of
 computational chemistry and represents and warrants to the
 licensee that it is not a competitor of Gaussian, Inc. and that
 it will not use this program in any manner prohibited above.
 ---------------------------------------------------------------
  

 Cite this work as:
 Gaussian 09, Revision D.01,
 M. J. Frisch, G. W. Trucks, H. B. Schlegel, G. E. Scuseria, 
 M. A. Robb, J. R. Cheeseman, G. Scalmani, V. Barone, B. Mennucci, 
 G. A. Petersson, H. Nakatsuji, M. Caricato, X. Li, H. P. Hratchian, 
 A. F. Izmaylov, J. Bloino, G. Zheng, J. L. Sonnenberg, M. Hada, 
 M. Ehara, K. Toyota, R. Fukuda, J. Hasegawa, M. Ishida, T. Nakajima, 
 Y. Honda, O. Kitao, H. Nakai, T. Vreven, J. A. Montgomery, Jr., 
 J. E. Peralta, F. Ogliaro, M. Bearpark, J. J. Heyd, E. Brothers, 
 K. N. Kudin, V. N. Staroverov, T. Keith, R. Kobayashi, J. Normand, 
 K. Raghavachari, A. Rendell, J. C. Burant, S. S. Iyengar, J. Tomasi, 
 M. Cossi, N. Rega, J. M. Millam, M. Klene, J. E. Knox, J. B. Cross, 
 V. Bakken, C. Adamo, J. Jaramillo, R. Gomperts, R. E. Stratmann, 
 O. Yazyev, A. J. Austin, R. Cammi, C. Pomelli, J. W. Ochterski, 
 R. L. Martin, K. Morokuma, V. G. Zakrzewski, G. A. Voth, 
 P. Salvador, J. J. Dannenberg, S. Dapprich, A. D. Daniels, 
 O. Farkas, J. B. Foresman, J. V. Ortiz, J. Cioslowski, 
 and D. J. Fox, Gaussian, Inc., Wallingford CT, 2013.
 
 ******************************************
 Gaussian 09:  ES64L-G09RevD.01 24-Apr-2013
                10-Mar-2024 
 ******************************************
 %nprocshared=4
 Will use up to    4 processors via shared memory.
 %mem=12GB
 %chk=DY-202A-11R_2.chk
 ----------------------------------------------------------
 # opt freq b3lyp/6-31g(d) scrf=(smd,solvent=methanol,read)
 ----------------------------------------------------------
 1/14=-1,18=20,19=15,26=3,38=1,40=2/1,3;
 2/9=110,12=2,17=6,18=5,40=1/2;
 3/5=1,6=6,7=1,11=2,16=1,25=1,30=1,70=32203,71=1,72=3,74=-5/1,2,3;
 4//1;
 5/5=2,38=5,53=3/2;
 6/7=2,8=2,9=2,10=2,28=1/1;
 7//1,2,3,16;
 1/14=-1,18=20,19=15,26=3/3(2);
 2/9=110/2;
 99//99;
 2/9=110/2;
 3/5=1,6=6,7=1,11=2,16=1,25=1,30=1,70=32205,71=1,72=3,74=-5/1,2,3;
 4/5=5,16=3,69=1/1;
 5/5=2,38=5,53=3/2;
 7//1,2,3,16;
 1/14=-1,18=20,19=15,26=3/3(-5);
 2/9=110/2;
 6/7=2,8=2,9=2,10=2,19=2,28=1/1;
 99/9=1/99;
 --------
 opt+freq
 --------
 Symbolic Z-matrix:
 Charge =  0 Multiplicity = 1
 C                     1.7851    0.633     0.1457 
 C                     1.0817   -0.505     0.2448 
 C                    -0.3981   -0.6258    0.5081 
 C                    -1.2551    0.4951   -0.1287 
 C                    -1.18      1.83      0.644 
 C                     0.1682    2.2177    1.2569 
 C                     1.412     2.0635    0.3672 
 C                     3.1764    0.228    -0.1431 
 C                     3.325    -1.2567   -0.2584 
 C                     1.9099   -1.7548    0.0434 
 O                     4.094     1.0265   -0.2666 
 C                     1.2956    2.8368   -0.9474 
 C                     1.8906   -2.6797    1.2587 
 O                     1.4194   -2.4844   -1.0763 
 C                    -2.7294    0.0354   -0.3768 
 O                    -2.6838   -1.0824   -1.2864 
 C                    -3.5526    1.1211   -1.0881 
 C                    -3.4546   -0.4474    0.9004 
 O                    -4.7273   -0.995     0.5376 
 H                    -0.5662   -0.6756    1.5908 
 H                    -0.7274   -1.5908    0.106 
 H                    -0.8337    0.6686   -1.1296 
 H                    -1.9107    1.8303    1.4611 
 H                    -1.4905    2.6384   -0.0304 
 H                     0.3142    1.6444    2.1828 
 H                     0.0975    3.2659    1.5778 
 H                     2.2329    2.5238    0.9353 
 H                     3.6584   -1.5142   -1.2683 
 H                     4.0593   -1.5923    0.4807 
 H                     1.0268    3.8815   -0.7573 
 H                     0.542     2.4119   -1.6168 
 H                     2.2491    2.8365   -1.4874 
 H                     0.8846   -3.0747    1.4414 
 H                     2.5347   -3.5506    1.0903 
 H                     2.2299   -2.169     2.1664 
 H                     0.9943   -1.8634   -1.6939 
 H                    -3.5826   -1.4711   -1.2555 
 H                    -3.7535    1.9768   -0.4364 
 H                    -3.0294    1.4786   -1.9825 
 H                    -4.514     0.7277   -1.4378 
 H                    -2.8994   -1.2516    1.3918 
 H                    -3.6191    0.3668    1.6114 
 H                    -5.1507   -1.295     1.3615 
 

 GradGradGradGradGradGradGradGradGradGradGradGradGradGradGradGradGradGrad
 Berny optimization.
 Initialization pass.
                           ----------------------------
                           !    Initial Parameters    !
                           ! (Angstroms and Degrees)  !
 --------------------------                            --------------------------
 ! Name  Definition              Value          Derivative Info.                !
 --------------------------------------------------------------------------------
 ! R1    R(1,2)                  1.3415         estimate D2E/DX2                !
 ! R2    R(1,7)                  1.4949         estimate D2E/DX2                !
 ! R3    R(1,8)                  1.4775         estimate D2E/DX2                !
 ! R4    R(2,3)                  1.5079         estimate D2E/DX2                !
 ! R5    R(2,10)                 1.5128         estimate D2E/DX2                !
 ! R6    R(3,4)                  1.548          estimate D2E/DX2                !
 ! R7    R(3,20)                 1.0968         estimate D2E/DX2                !
 ! R8    R(3,21)                 1.0961         estimate D2E/DX2                !
 ! R9    R(4,5)                  1.5442         estimate D2E/DX2                !
 ! R10   R(4,15)                 1.5641         estimate D2E/DX2                !
 ! R11   R(4,22)                 1.0998         estimate D2E/DX2                !
 ! R12   R(5,6)                  1.5309         estimate D2E/DX2                !
 ! R13   R(5,23)                 1.0962         estimate D2E/DX2                !
 ! R14   R(5,24)                 1.0976         estimate D2E/DX2                !
 ! R15   R(6,7)                  1.537          estimate D2E/DX2                !
 ! R16   R(6,25)                 1.0988         estimate D2E/DX2                !
 ! R17   R(6,26)                 1.0985         estimate D2E/DX2                !
 ! R18   R(7,12)                 1.5296         estimate D2E/DX2                !
 ! R19   R(7,27)                 1.0993         estimate D2E/DX2                !
 ! R20   R(8,9)                  1.4966         estimate D2E/DX2                !
 ! R21   R(8,11)                 1.2226         estimate D2E/DX2                !
 ! R22   R(9,10)                 1.5303         estimate D2E/DX2                !
 ! R23   R(9,28)                 1.0942         estimate D2E/DX2                !
 ! R24   R(9,29)                 1.0946         estimate D2E/DX2                !
 ! R25   R(10,13)                1.5273         estimate D2E/DX2                !
 ! R26   R(10,14)                1.4236         estimate D2E/DX2                !
 ! R27   R(12,30)                1.0953         estimate D2E/DX2                !
 ! R28   R(12,31)                1.0939         estimate D2E/DX2                !
 ! R29   R(12,32)                1.0958         estimate D2E/DX2                !
 ! R30   R(13,33)                1.0961         estimate D2E/DX2                !
 ! R31   R(13,34)                1.0962         estimate D2E/DX2                !
 ! R32   R(13,35)                1.0954         estimate D2E/DX2                !
 ! R33   R(14,36)                0.9735         estimate D2E/DX2                !
 ! R34   R(15,16)                1.4418         estimate D2E/DX2                !
 ! R35   R(15,17)                1.537          estimate D2E/DX2                !
 ! R36   R(15,18)                1.546          estimate D2E/DX2                !
 ! R37   R(16,37)                0.9797         estimate D2E/DX2                !
 ! R38   R(17,38)                1.0942         estimate D2E/DX2                !
 ! R39   R(17,39)                1.0961         estimate D2E/DX2                !
 ! R40   R(17,40)                1.0961         estimate D2E/DX2                !
 ! R41   R(18,19)                1.4322         estimate D2E/DX2                !
 ! R42   R(18,41)                1.0938         estimate D2E/DX2                !
 ! R43   R(18,42)                1.0934         estimate D2E/DX2                !
 ! R44   R(19,43)                0.9737         estimate D2E/DX2                !
 ! A1    A(2,1,7)              132.0644         estimate D2E/DX2                !
 ! A2    A(2,1,8)              106.0006         estimate D2E/DX2                !
 ! A3    A(7,1,8)              121.7548         estimate D2E/DX2                !
 ! A4    A(1,2,3)              126.5431         estimate D2E/DX2                !
 ! A5    A(1,2,10)             113.8249         estimate D2E/DX2                !
 ! A6    A(3,2,10)             119.6259         estimate D2E/DX2                !
 ! A7    A(2,3,4)              114.4223         estimate D2E/DX2                !
 ! A8    A(2,3,20)             109.0514         estimate D2E/DX2                !
 ! A9    A(2,3,21)             107.5367         estimate D2E/DX2                !
 ! A10   A(4,3,20)             110.7384         estimate D2E/DX2                !
 ! A11   A(4,3,21)             108.6789         estimate D2E/DX2                !
 ! A12   A(20,3,21)            106.0288         estimate D2E/DX2                !
 ! A13   A(3,4,5)              113.1518         estimate D2E/DX2                !
 ! A14   A(3,4,15)             111.9786         estimate D2E/DX2                !
 ! A15   A(3,4,22)             106.0507         estimate D2E/DX2                !
 ! A16   A(5,4,15)             112.2887         estimate D2E/DX2                !
 ! A17   A(5,4,22)             107.4808         estimate D2E/DX2                !
 ! A18   A(15,4,22)            105.2587         estimate D2E/DX2                !
 ! A19   A(4,5,6)              117.5214         estimate D2E/DX2                !
 ! A20   A(4,5,23)             109.9261         estimate D2E/DX2                !
 ! A21   A(4,5,24)             108.3891         estimate D2E/DX2                !
 ! A22   A(6,5,23)             106.7711         estimate D2E/DX2                !
 ! A23   A(6,5,24)             107.9748         estimate D2E/DX2                !
 ! A24   A(23,5,24)            105.6186         estimate D2E/DX2                !
 ! A25   A(5,6,7)              117.098          estimate D2E/DX2                !
 ! A26   A(5,6,25)             108.7992         estimate D2E/DX2                !
 ! A27   A(5,6,26)             107.5736         estimate D2E/DX2                !
 ! A28   A(7,6,25)             109.142          estimate D2E/DX2                !
 ! A29   A(7,6,26)             108.4763         estimate D2E/DX2                !
 ! A30   A(25,6,26)            105.0856         estimate D2E/DX2                !
 ! A31   A(1,7,6)              112.5664         estimate D2E/DX2                !
 ! A32   A(1,7,12)             112.0512         estimate D2E/DX2                !
 ! A33   A(1,7,27)             106.9109         estimate D2E/DX2                !
 ! A34   A(6,7,12)             112.6552         estimate D2E/DX2                !
 ! A35   A(6,7,27)             105.2566         estimate D2E/DX2                !
 ! A36   A(12,7,27)            106.8147         estimate D2E/DX2                !
 ! A37   A(1,8,9)              112.3638         estimate D2E/DX2                !
 ! A38   A(1,8,11)             123.1907         estimate D2E/DX2                !
 ! A39   A(9,8,11)             124.445          estimate D2E/DX2                !
 ! A40   A(8,9,10)             102.4685         estimate D2E/DX2                !
 ! A41   A(8,9,28)             109.5613         estimate D2E/DX2                !
 ! A42   A(8,9,29)             108.588          estimate D2E/DX2                !
 ! A43   A(10,9,28)            112.7791         estimate D2E/DX2                !
 ! A44   A(10,9,29)            112.7927         estimate D2E/DX2                !
 ! A45   A(28,9,29)            110.2822         estimate D2E/DX2                !
 ! A46   A(2,10,9)             105.2845         estimate D2E/DX2                !
 ! A47   A(2,10,13)            112.7955         estimate D2E/DX2                !
 ! A48   A(2,10,14)            109.8461         estimate D2E/DX2                !
 ! A49   A(9,10,13)            111.4522         estimate D2E/DX2                !
 ! A50   A(9,10,14)            109.2882         estimate D2E/DX2                !
 ! A51   A(13,10,14)           108.1274         estimate D2E/DX2                !
 ! A52   A(7,12,30)            110.591          estimate D2E/DX2                !
 ! A53   A(7,12,31)            112.4567         estimate D2E/DX2                !
 ! A54   A(7,12,32)            110.9264         estimate D2E/DX2                !
 ! A55   A(30,12,31)           107.9157         estimate D2E/DX2                !
 ! A56   A(30,12,32)           107.4168         estimate D2E/DX2                !
 ! A57   A(31,12,32)           107.3253         estimate D2E/DX2                !
 ! A58   A(10,13,33)           111.2508         estimate D2E/DX2                !
 ! A59   A(10,13,34)           110.5752         estimate D2E/DX2                !
 ! A60   A(10,13,35)           111.908          estimate D2E/DX2                !
 ! A61   A(33,13,34)           106.1752         estimate D2E/DX2                !
 ! A62   A(33,13,35)           108.3116         estimate D2E/DX2                !
 ! A63   A(34,13,35)           108.403          estimate D2E/DX2                !
 ! A64   A(10,14,36)           108.8139         estimate D2E/DX2                !
 ! A65   A(4,15,16)            107.344          estimate D2E/DX2                !
 ! A66   A(4,15,17)            111.7549         estimate D2E/DX2                !
 ! A67   A(4,15,18)            113.7582         estimate D2E/DX2                !
 ! A68   A(16,15,17)           105.8196         estimate D2E/DX2                !
 ! A69   A(16,15,18)           107.0912         estimate D2E/DX2                !
 ! A70   A(17,15,18)           110.5896         estimate D2E/DX2                !
 ! A71   A(15,16,37)           104.9908         estimate D2E/DX2                !
 ! A72   A(15,17,38)           112.0312         estimate D2E/DX2                !
 ! A73   A(15,17,39)           110.6314         estimate D2E/DX2                !
 ! A74   A(15,17,40)           111.3404         estimate D2E/DX2                !
 ! A75   A(38,17,39)           108.5758         estimate D2E/DX2                !
 ! A76   A(38,17,40)           108.039          estimate D2E/DX2                !
 ! A77   A(39,17,40)           105.986          estimate D2E/DX2                !
 ! A78   A(15,18,19)           109.0842         estimate D2E/DX2                !
 ! A79   A(15,18,41)           111.2621         estimate D2E/DX2                !
 ! A80   A(15,18,42)           112.0381         estimate D2E/DX2                !
 ! A81   A(19,18,41)           106.4834         estimate D2E/DX2                !
 ! A82   A(19,18,42)           108.4057         estimate D2E/DX2                !
 ! A83   A(41,18,42)           109.3729         estimate D2E/DX2                !
 ! A84   A(18,19,43)           106.8499         estimate D2E/DX2                !
 ! D1    D(7,1,2,3)              6.1016         estimate D2E/DX2                !
 ! D2    D(7,1,2,10)          -174.8058         estimate D2E/DX2                !
 ! D3    D(8,1,2,3)           -178.8591         estimate D2E/DX2                !
 ! D4    D(8,1,2,10)             0.2336         estimate D2E/DX2                !
 ! D5    D(2,1,7,6)             21.2201         estimate D2E/DX2                !
 ! D6    D(2,1,7,12)          -106.9777         estimate D2E/DX2                !
 ! D7    D(2,1,7,27)           136.3192         estimate D2E/DX2                !
 ! D8    D(8,1,7,6)           -153.17           estimate D2E/DX2                !
 ! D9    D(8,1,7,12)            78.6323         estimate D2E/DX2                !
 ! D10   D(8,1,7,27)           -38.0708         estimate D2E/DX2                !
 ! D11   D(2,1,8,9)              1.3842         estimate D2E/DX2                !
 ! D12   D(2,1,8,11)          -178.3666         estimate D2E/DX2                !
 ! D13   D(7,1,8,9)            177.0544         estimate D2E/DX2                !
 ! D14   D(7,1,8,11)            -2.6964         estimate D2E/DX2                !
 ! D15   D(1,2,3,4)             34.8209         estimate D2E/DX2                !
 ! D16   D(1,2,3,20)           -89.8071         estimate D2E/DX2                !
 ! D17   D(1,2,3,21)           155.643          estimate D2E/DX2                !
 ! D18   D(10,2,3,4)          -144.2242         estimate D2E/DX2                !
 ! D19   D(10,2,3,20)           91.1477         estimate D2E/DX2                !
 ! D20   D(10,2,3,21)          -23.4021         estimate D2E/DX2                !
 ! D21   D(1,2,10,9)            -1.6696         estimate D2E/DX2                !
 ! D22   D(1,2,10,13)          120.0732         estimate D2E/DX2                !
 ! D23   D(1,2,10,14)         -119.2303         estimate D2E/DX2                !
 ! D24   D(3,2,10,9)           177.4918         estimate D2E/DX2                !
 ! D25   D(3,2,10,13)          -60.7654         estimate D2E/DX2                !
 ! D26   D(3,2,10,14)           59.9311         estimate D2E/DX2                !
 ! D27   D(2,3,4,5)            -76.7304         estimate D2E/DX2                !
 ! D28   D(2,3,4,15)           155.1432         estimate D2E/DX2                !
 ! D29   D(2,3,4,22)            40.8485         estimate D2E/DX2                !
 ! D30   D(20,3,4,5)            46.9985         estimate D2E/DX2                !
 ! D31   D(20,3,4,15)          -81.1279         estimate D2E/DX2                !
 ! D32   D(20,3,4,22)          164.5774         estimate D2E/DX2                !
 ! D33   D(21,3,4,5)           163.0814         estimate D2E/DX2                !
 ! D34   D(21,3,4,15)           34.955          estimate D2E/DX2                !
 ! D35   D(21,3,4,22)          -79.3396         estimate D2E/DX2                !
 ! D36   D(3,4,5,6)             37.0799         estimate D2E/DX2                !
 ! D37   D(3,4,5,23)           -85.2621         estimate D2E/DX2                !
 ! D38   D(3,4,5,24)           159.758          estimate D2E/DX2                !
 ! D39   D(15,4,5,6)           165.0451         estimate D2E/DX2                !
 ! D40   D(15,4,5,23)           42.7031         estimate D2E/DX2                !
 ! D41   D(15,4,5,24)          -72.2768         estimate D2E/DX2                !
 ! D42   D(22,4,5,6)           -79.6593         estimate D2E/DX2                !
 ! D43   D(22,4,5,23)          157.9988         estimate D2E/DX2                !
 ! D44   D(22,4,5,24)           43.0189         estimate D2E/DX2                !
 ! D45   D(3,4,15,16)          -60.868          estimate D2E/DX2                !
 ! D46   D(3,4,15,17)         -176.4705         estimate D2E/DX2                !
 ! D47   D(3,4,15,18)           57.4181         estimate D2E/DX2                !
 ! D48   D(5,4,15,16)          170.5489         estimate D2E/DX2                !
 ! D49   D(5,4,15,17)           54.9464         estimate D2E/DX2                !
 ! D50   D(5,4,15,18)          -71.165          estimate D2E/DX2                !
 ! D51   D(22,4,15,16)          53.9128         estimate D2E/DX2                !
 ! D52   D(22,4,15,17)         -61.6897         estimate D2E/DX2                !
 ! D53   D(22,4,15,18)         172.1989         estimate D2E/DX2                !
 ! D54   D(4,5,6,7)             46.0934         estimate D2E/DX2                !
 ! D55   D(4,5,6,25)           -78.1898         estimate D2E/DX2                !
 ! D56   D(4,5,6,26)           168.4694         estimate D2E/DX2                !
 ! D57   D(23,5,6,7)           170.0381         estimate D2E/DX2                !
 ! D58   D(23,5,6,25)           45.755          estimate D2E/DX2                !
 ! D59   D(23,5,6,26)          -67.5859         estimate D2E/DX2                !
 ! D60   D(24,5,6,7)           -76.796          estimate D2E/DX2                !
 ! D61   D(24,5,6,25)          158.9209         estimate D2E/DX2                !
 ! D62   D(24,5,6,26)           45.58           estimate D2E/DX2                !
 ! D63   D(5,6,7,1)            -71.8065         estimate D2E/DX2                !
 ! D64   D(5,6,7,12)            56.0737         estimate D2E/DX2                !
 ! D65   D(5,6,7,27)           172.0986         estimate D2E/DX2                !
 ! D66   D(25,6,7,1)            52.3032         estimate D2E/DX2                !
 ! D67   D(25,6,7,12)         -179.8166         estimate D2E/DX2                !
 ! D68   D(25,6,7,27)          -63.7917         estimate D2E/DX2                !
 ! D69   D(26,6,7,1)           166.285          estimate D2E/DX2                !
 ! D70   D(26,6,7,12)          -65.8348         estimate D2E/DX2                !
 ! D71   D(26,6,7,27)           50.1901         estimate D2E/DX2                !
 ! D72   D(1,7,12,30)         -179.7099         estimate D2E/DX2                !
 ! D73   D(1,7,12,31)           59.5688         estimate D2E/DX2                !
 ! D74   D(1,7,12,32)          -60.6325         estimate D2E/DX2                !
 ! D75   D(6,7,12,30)           52.1394         estimate D2E/DX2                !
 ! D76   D(6,7,12,31)          -68.5818         estimate D2E/DX2                !
 ! D77   D(6,7,12,32)          171.2168         estimate D2E/DX2                !
 ! D78   D(27,7,12,30)         -62.9489         estimate D2E/DX2                !
 ! D79   D(27,7,12,31)         176.3299         estimate D2E/DX2                !
 ! D80   D(27,7,12,32)          56.1285         estimate D2E/DX2                !
 ! D81   D(1,8,9,10)            -2.3088         estimate D2E/DX2                !
 ! D82   D(1,8,9,28)           117.6508         estimate D2E/DX2                !
 ! D83   D(1,8,9,29)          -121.8438         estimate D2E/DX2                !
 ! D84   D(11,8,9,10)          177.4383         estimate D2E/DX2                !
 ! D85   D(11,8,9,28)          -62.6021         estimate D2E/DX2                !
 ! D86   D(11,8,9,29)           57.9033         estimate D2E/DX2                !
 ! D87   D(8,9,10,2)             2.2566         estimate D2E/DX2                !
 ! D88   D(8,9,10,13)         -120.3542         estimate D2E/DX2                !
 ! D89   D(8,9,10,14)          120.1943         estimate D2E/DX2                !
 ! D90   D(28,9,10,2)         -115.4384         estimate D2E/DX2                !
 ! D91   D(28,9,10,13)         121.9507         estimate D2E/DX2                !
 ! D92   D(28,9,10,14)           2.4992         estimate D2E/DX2                !
 ! D93   D(29,9,10,2)          118.8099         estimate D2E/DX2                !
 ! D94   D(29,9,10,13)          -3.8009         estimate D2E/DX2                !
 ! D95   D(29,9,10,14)        -123.2524         estimate D2E/DX2                !
 ! D96   D(2,10,13,33)          64.687          estimate D2E/DX2                !
 ! D97   D(2,10,13,34)        -177.5867         estimate D2E/DX2                !
 ! D98   D(2,10,13,35)         -56.6281         estimate D2E/DX2                !
 ! D99   D(9,10,13,33)        -177.1245         estimate D2E/DX2                !
 ! D100  D(9,10,13,34)         -59.3982         estimate D2E/DX2                !
 ! D101  D(9,10,13,35)          61.5604         estimate D2E/DX2                !
 ! D102  D(14,10,13,33)        -56.9865         estimate D2E/DX2                !
 ! D103  D(14,10,13,34)         60.7398         estimate D2E/DX2                !
 ! D104  D(14,10,13,35)       -178.3016         estimate D2E/DX2                !
 ! D105  D(2,10,14,36)          27.3148         estimate D2E/DX2                !
 ! D106  D(9,10,14,36)         -87.7243         estimate D2E/DX2                !
 ! D107  D(13,10,14,36)        150.7904         estimate D2E/DX2                !
 ! D108  D(4,15,16,37)         167.2201         estimate D2E/DX2                !
 ! D109  D(17,15,16,37)        -73.3033         estimate D2E/DX2                !
 ! D110  D(18,15,16,37)         44.7            estimate D2E/DX2                !
 ! D111  D(4,15,17,38)         -70.2958         estimate D2E/DX2                !
 ! D112  D(4,15,17,39)          51.0068         estimate D2E/DX2                !
 ! D113  D(4,15,17,40)         168.5898         estimate D2E/DX2                !
 ! D114  D(16,15,17,38)        173.1737         estimate D2E/DX2                !
 ! D115  D(16,15,17,39)        -65.5237         estimate D2E/DX2                !
 ! D116  D(16,15,17,40)         52.0594         estimate D2E/DX2                !
 ! D117  D(18,15,17,38)         57.5315         estimate D2E/DX2                !
 ! D118  D(18,15,17,39)        178.8341         estimate D2E/DX2                !
 ! D119  D(18,15,17,40)        -63.5828         estimate D2E/DX2                !
 ! D120  D(4,15,18,19)        -172.9582         estimate D2E/DX2                !
 ! D121  D(4,15,18,41)         -55.7778         estimate D2E/DX2                !
 ! D122  D(4,15,18,42)          67.0092         estimate D2E/DX2                !
 ! D123  D(16,15,18,19)        -54.527          estimate D2E/DX2                !
 ! D124  D(16,15,18,41)         62.6534         estimate D2E/DX2                !
 ! D125  D(16,15,18,42)       -174.5596         estimate D2E/DX2                !
 ! D126  D(17,15,18,19)         60.3186         estimate D2E/DX2                !
 ! D127  D(17,15,18,41)        177.499          estimate D2E/DX2                !
 ! D128  D(17,15,18,42)        -59.714          estimate D2E/DX2                !
 ! D129  D(15,18,19,43)        179.4939         estimate D2E/DX2                !
 ! D130  D(41,18,19,43)         59.3255         estimate D2E/DX2                !
 ! D131  D(42,18,19,43)        -58.2585         estimate D2E/DX2                !
 --------------------------------------------------------------------------------
 Trust Radius=3.00D-01 FncErr=1.00D-07 GrdErr=1.00D-06
 Number of steps in this run=    258 maximum allowed number of steps=    258.
 GradGradGradGradGradGradGradGradGradGradGradGradGradGradGradGradGradGrad

                          Input orientation:                          
 ---------------------------------------------------------------------
 Center     Atomic      Atomic             Coordinates (Angstroms)
 Number     Number       Type             X           Y           Z
 ---------------------------------------------------------------------
      1          6           0        1.785100    0.633000    0.145700
      2          6           0        1.081700   -0.505000    0.244800
      3          6           0       -0.398100   -0.625800    0.508100
      4          6           0       -1.255100    0.495100   -0.128700
      5          6           0       -1.180000    1.830000    0.644000
      6          6           0        0.168200    2.217700    1.256900
      7          6           0        1.412000    2.063500    0.367200
      8          6           0        3.176400    0.228000   -0.143100
      9          6           0        3.325000   -1.256700   -0.258400
     10          6           0        1.909900   -1.754800    0.043400
     11          8           0        4.094000    1.026500   -0.266600
     12          6           0        1.295600    2.836800   -0.947400
     13          6           0        1.890600   -2.679700    1.258700
     14          8           0        1.419400   -2.484400   -1.076300
     15          6           0       -2.729400    0.035400   -0.376800
     16          8           0       -2.683800   -1.082400   -1.286400
     17          6           0       -3.552600    1.121100   -1.088100
     18          6           0       -3.454600   -0.447400    0.900400
     19          8           0       -4.727300   -0.995000    0.537600
     20          1           0       -0.566200   -0.675600    1.590800
     21          1           0       -0.727400   -1.590800    0.106000
     22          1           0       -0.833700    0.668600   -1.129600
     23          1           0       -1.910700    1.830300    1.461100
     24          1           0       -1.490500    2.638400   -0.030400
     25          1           0        0.314200    1.644400    2.182800
     26          1           0        0.097500    3.265900    1.577800
     27          1           0        2.232900    2.523800    0.935300
     28          1           0        3.658400   -1.514200   -1.268300
     29          1           0        4.059300   -1.592300    0.480700
     30          1           0        1.026800    3.881500   -0.757300
     31          1           0        0.542000    2.411900   -1.616800
     32          1           0        2.249100    2.836500   -1.487400
     33          1           0        0.884600   -3.074700    1.441400
     34          1           0        2.534700   -3.550600    1.090300
     35          1           0        2.229900   -2.169000    2.166400
     36          1           0        0.994300   -1.863400   -1.693900
     37          1           0       -3.582600   -1.471100   -1.255500
     38          1           0       -3.753500    1.976800   -0.436400
     39          1           0       -3.029400    1.478600   -1.982500
     40          1           0       -4.514000    0.727700   -1.437800
     41          1           0       -2.899400   -1.251600    1.391800
     42          1           0       -3.619100    0.366800    1.611400
     43          1           0       -5.150700   -1.295000    1.361500
 ---------------------------------------------------------------------
                    Distance matrix (angstroms):
                    1          2          3          4          5
     1  C    0.000000
     2  C    1.341505   0.000000
     3  C    2.546031   1.507888   0.000000
     4  C    3.055671   2.569112   1.548025   0.000000
     5  C    3.236191   3.275190   2.580851   1.544236   0.000000
     6  C    2.521984   3.044983   2.994476   2.629262   1.530882
     7  C    1.494857   2.592542   3.244788   3.133563   2.617175
     8  C    1.477547   2.252892   3.732303   4.439566   4.707882
     9  C    2.470942   2.418813   3.853184   4.905399   5.535076
    10  C    2.393247   1.512771   2.611025   3.887016   4.770639
    11  O    2.378204   3.417744   4.848631   5.377199   5.412013
    12  C    2.508229   3.554535   4.120279   3.558075   3.110433
    13  C    3.496267   2.532120   3.165447   4.679708   5.490340
    14  O    3.368264   2.403616   3.044343   4.114404   5.322627
    15  C    4.583759   3.899090   2.579766   1.564109   2.581330
    16  O    4.996456   4.105722   2.941622   2.422800   3.803936
    17  C    5.500140   5.088965   3.943398   2.567261   3.021910
    18  C    5.402897   4.583792   3.086733   2.604833   3.228947
    19  O    6.724234   5.836978   4.345015   3.836734   4.535999
    20  H    3.054400   2.134571   1.096803   2.191301   2.747947
    21  H    3.355521   2.114490   1.096060   2.164378   3.492301
    22  H    2.913035   2.633452   2.132435   1.099764   2.148123
    23  H    4.101554   3.985909   3.037860   2.177162   1.096164
    24  H    3.844762   4.070984   3.484009   2.158428   1.097605
    25  H    2.708552   2.994131   2.909605   3.021030   2.152902
    26  H    3.439632   4.118886   4.066350   3.524060   2.136773
    27  H    2.097407   3.312957   4.126093   4.172992   3.494868
    28  H    3.181056   3.153940   4.516641   5.429407   6.184713
    29  H    3.199402   3.178675   4.561062   5.742078   6.260117
    30  H    3.455891   4.499845   4.893601   4.131575   3.322990
    31  H    2.795745   3.502162   3.824475   3.019625   2.900881
    32  H    2.781676   3.940680   4.793455   4.428051   4.161086
    33  H    4.029489   2.841489   2.917787   4.448258   5.380939
    34  H    4.353927   3.478758   4.182670   5.675935   6.553551
    35  H    3.483142   2.789230   3.469555   4.950771   5.471483
    36  H    3.200235   2.368849   2.884308   3.615546   4.882065
    37  H    5.933195   4.993991   3.737092   3.248519   4.503093
    38  H    5.728938   5.477456   4.350209   2.920979   2.794945
    39  H    5.331387   5.079043   4.189908   2.748088   3.231449
    40  H    6.495776   5.971813   4.749644   3.519698   4.082219
    41  H    5.200867   4.209772   2.725629   2.840177   3.607187
    42  H    5.605757   4.972439   3.546458   2.938181   3.004335
    43  H    7.300731   6.380747   4.874764   4.538816   5.103615
                    6          7          8          9         10
     6  C    0.000000
     7  C    1.537004   0.000000
     8  C    3.868872   2.596647   0.000000
     9  C    4.932847   3.882612   1.496566   0.000000
    10  C    4.504093   3.864216   2.360148   1.530260   0.000000
    11  O    4.376290   2.944520   1.222638   2.409239   3.549933
    12  C    2.552108   1.529613   3.315139   4.620598   4.737282
    13  C    5.191454   4.849925   3.474629   2.526663   1.527340
    14  O    5.396209   4.771493   3.363781   2.409879   1.423599
    15  C    3.978378   4.670966   5.913559   6.191874   4.990440
    16  O    5.049053   5.422791   6.112792   6.098593   4.829345
    17  C    4.532760   5.258638   6.853473   7.324187   6.276145
    18  C    4.511600   5.502065   6.746497   6.925371   5.587630
    19  O    5.899555   6.861083   8.026678   8.095779   6.698802
    20  H    3.003667   3.593486   4.222553   4.347258   3.112907
    21  H    4.078154   4.242542   4.313901   4.082445   2.643136
    22  H    3.016438   3.037980   4.153097   4.664821   3.843974
    23  H    2.124524   3.505900   5.569507   6.316550   5.427688
    24  H    2.141358   2.985482   5.253826   6.197808   5.555931
    25  H    1.098763   2.162687   3.950720   4.841565   4.321788
    26  H    1.098498   2.153887   4.655100   5.851692   5.553972
    27  H    2.111897   1.099314   2.706259   4.112151   4.382492
    28  H    5.699580   4.530023   2.129239   1.094239   2.199022
    29  H    5.500840   4.515081   2.117104   1.094574   2.199445
    30  H    2.749987   2.172097   4.283233   5.650816   5.760978
    31  H    2.904409   2.194206   3.725758   4.800934   4.689222
    32  H    3.499177   2.176650   3.077548   4.407073   4.851643
    33  H    5.343853   5.275714   4.320974   3.485684   2.178940
    34  H    6.237096   5.770741   4.026273   2.775886   2.170547
    35  H    4.931626   4.671203   3.460529   2.812684   2.186571
    36  H    5.103434   4.454565   3.397130   2.803731   1.966807
    37  H    5.829914   6.330291   7.057511   6.982486   5.651122
    38  H    4.278438   5.228353   7.153170   7.784110   6.799202
    39  H    4.611358   5.058580   6.592370   7.129712   6.241461
    40  H    5.603972   6.337181   7.814615   8.171827   7.044377
    41  H    4.632970   5.534245   6.438981   6.439436   5.020036
    42  H    4.230265   5.453329   7.019712   7.372410   6.126145
    43  H    6.375006   7.438897   8.597903   8.629197   7.197283
                   11         12         13         14         15
    11  O    0.000000
    12  C    3.401723   0.000000
    13  C    4.573558   5.970986   0.000000
    14  O    4.487262   5.324201   2.390062   0.000000
    15  C    6.895884   4.937008   5.602770   4.904206   0.000000
    16  O    7.171194   5.595594   5.473028   4.341198   1.441849
    17  C    7.691183   5.144751   7.041447   6.141706   1.536994
    18  C    7.779179   6.063393   5.803680   5.640265   1.546044
    19  O    9.085622   7.291313   6.866935   6.527243   2.426820
    20  H    5.297598   4.716536   3.187879   3.785206   3.009386
    21  H    5.498635   4.980544   3.060775   2.608660   2.624048
    22  H    5.015485   3.044373   4.933244   3.875656   2.135727
    23  H    6.299799   4.134522   5.901775   6.012038   2.696259
    24  H    5.817272   2.939831   6.432403   5.983687   2.903528
    25  H    4.546235   3.490432   4.694341   5.374959   4.289981
    26  H    4.938495   2.827756   6.218295   6.469746   4.716774
    27  H    2.673979   2.126278   5.224765   5.458057   5.704223
    28  H    2.765557   4.961552   3.296852   2.447708   6.633251
    29  H    2.723559   5.412433   2.547741   3.192047   7.033574
    30  H    4.218949   1.095349   6.918074   6.385967   5.389462
    31  H    4.044636   1.093869   6.000968   5.003571   4.229351
    32  H    2.858340   1.095793   6.172362   5.400869   5.819369
    33  H    5.480634   6.389141   1.096102   2.640697   5.102898
    34  H    5.022195   6.818099   1.096216   2.659856   6.536247
    35  H    4.427819   5.968811   1.095380   3.357304   5.993488
    36  H    4.471783   4.768640   3.191794   0.973540   4.382481
    37  H    8.133026   6.515348   6.143113   5.106750   1.941547
    38  H    7.906653   5.147245   7.510807   6.860807   2.195761
    39  H    7.341085   4.649921   7.211327   6.026474   2.179702
    40  H    8.692448   6.200020   7.739534   6.756738   2.188561
    41  H    7.539740   6.307527   5.000129   5.124778   2.193904
    42  H    7.965802   6.066517   6.305740   6.382754   2.203255
    43  H    9.669775   7.997348   7.176898   7.108006   3.264099
                   16         17         18         19         20
    16  O    0.000000
    17  C    2.376878   0.000000
    18  C    2.404049   2.534547   0.000000
    19  O    2.740530   2.915596   1.432220   0.000000
    20  H    3.595552   4.395819   2.978520   4.304184   0.000000
    21  H    2.454536   4.094146   3.062034   4.066996   1.751630
    22  H    2.552148   2.756609   3.497924   4.550521   3.046146
    23  H    4.078022   3.114036   2.808190   4.094925   2.846759
    24  H    4.104370   2.770051   3.774419   4.899091   3.803316
    25  H    5.334678   5.091637   4.497114   5.923668   2.551072
    26  H    5.903133   5.003041   5.183134   6.520428   3.997010
    27  H    6.489574   6.287585   6.416923   7.809258   4.301256
    28  H    6.356908   7.679570   7.512396   8.593649   5.169618
    29  H    6.989423   8.231931   7.612203   8.807062   4.844369
    30  H    6.220032   5.357251   6.447503   7.652887   5.368276
    31  H    4.767083   4.325672   5.521295   6.634299   4.587969
    32  H    6.303307   6.063148   7.001270   8.212866   5.453079
    33  H    4.913617   6.609981   5.101377   6.052721   2.807636
    34  H    6.242872   7.976555   6.748157   7.718369   4.258134
    35  H    6.103030   7.406337   6.072907   7.241125   3.221759
    36  H    3.782121   5.472525   5.341176   6.202453   3.825609
    37  H    0.979737   2.597773   2.390031   2.179958   4.222903
    38  H    3.350442   1.094210   2.784443   3.275448   4.615587
    39  H    2.676325   1.096128   3.493048   3.918222   4.845246
    40  H    2.578569   1.096058   2.823184   2.629714   5.169796
    41  H    2.692186   3.493749   1.093828   2.033893   2.411472
    42  H    3.372271   2.803692   1.093391   2.058070   3.226022
    43  H    3.625213   3.793679   1.951357   0.973693   4.631833
                   21         22         23         24         25
    21  H    0.000000
    22  H    2.577382   0.000000
    23  H    3.865284   3.036643   0.000000
    24  H    4.299658   2.349412   1.747617   0.000000
    25  H    3.983032   3.638936   2.346399   3.023778   0.000000
    26  H    5.141419   3.865633   2.471322   2.345593   1.744204
    27  H    5.136248   4.136377   4.234009   3.848301   2.451736
    28  H    4.596717   4.996280   7.046288   6.729610   5.750697
    29  H    4.801343   5.625494   6.950991   6.997166   5.234419
    30  H    5.811073   3.731326   4.213980   2.900083   3.762526
    31  H    4.538835   2.273546   3.978375   2.588247   3.883028
    32  H    5.567716   3.785692   5.197117   4.018296   4.316863
    33  H    2.565891   4.855398   5.645628   6.359780   4.810918
    34  H    3.930771   5.837441   6.989503   7.467391   5.754320
    35  H    3.650368   5.319890   5.799691   6.463621   4.267575
    36  H    2.505634   3.173491   5.660077   5.404412   5.272191
    37  H    3.165466   3.485774   4.590687   4.771346   6.059150
    38  H    4.709485   3.273705   2.649128   2.392430   4.849421
    39  H    4.368324   2.490911   3.637797   2.742999   5.343863
    40  H    4.700755   3.693655   4.049262   3.843579   6.104146
    41  H    2.546747   3.783086   3.237350   4.374900   4.397695
    42  H    3.802677   3.919517   2.254563   3.519462   4.174878
    43  H    4.607533   5.357032   4.502779   5.550323   6.259372
                   26         27         28         29         30
    26  H    0.000000
    27  H    2.350203   0.000000
    28  H    6.605274   4.815947   0.000000
    29  H    6.364086   4.526000   1.796057   0.000000
    30  H    2.587519   2.482523   6.024950   6.378964   0.000000
    31  H    3.336520   3.063475   5.024705   5.727523   1.770168
    32  H    3.769512   2.442851   4.578507   5.173443   1.766094
    33  H    6.390723   5.780766   4.179904   3.633067   7.296795
    34  H    7.255499   6.083867   3.312495   2.555574   7.805351
    35  H    5.867855   4.851596   3.777107   2.553600   6.826714
    36  H    6.149633   5.262542   2.720387   3.767838   5.820838
    37  H    6.633995   7.387751   7.241140   7.837584   7.081320
    38  H    4.533098   6.165854   8.235011   8.638252   5.155786
    39  H    5.064354   6.107193   7.361630   8.108480   4.871119
    40  H    6.066485   7.374160   8.476023   9.086502   6.411708
    41  H    5.424372   6.387687   7.081655   7.026356   6.810462
    42  H    4.713706   6.273409   8.049400   8.004648   6.288739
    43  H    6.956450   8.323607   9.195876   9.256797   8.333485
                   31         32         33         34         35
    31  H    0.000000
    32  H    1.763865   0.000000
    33  H    6.290687   6.736617   0.000000
    34  H    6.844753   6.893559   1.752878   0.000000
    35  H    6.176265   6.197229   1.776443   1.777558   0.000000
    36  H    4.299850   4.868904   3.362943   3.601562   4.064728
    37  H    5.676315   7.253821   5.459000   6.873751   6.780975
    38  H    4.475933   6.154258   7.110257   8.510254   7.730673
    39  H    3.709405   5.472804   6.911948   8.105193   7.627489
    40  H    5.332139   7.084421   7.203674   8.624344   8.176877
    41  H    5.857998   7.177005   4.200573   5.908109   5.267955
    42  H    5.649643   7.080802   5.670638   7.313469   6.399149
    43  H    7.417426   8.941061   6.292739   8.014153   7.475627
                   36         37         38         39         40
    36  H    0.000000
    37  H    4.614554   0.000000
    38  H    6.234585   3.547978   0.000000
    39  H    5.238551   3.087926   1.778468   0.000000
    40  H    6.092680   2.394882   1.772403   1.750596   0.000000
    41  H    5.005671   2.742834   3.807147   4.342441   3.811981
    42  H    6.097726   3.405631   2.608380   3.807882   3.198236
    43  H    6.886187   3.055918   3.986137   4.834781   3.511806
                   41         42         43
    41  H    0.000000
    42  H    1.784772   0.000000
    43  H    2.251922   2.273726   0.000000
 Stoichiometry    C15H24O4
 Framework group  C1[X(C15H24O4)]
 Deg. of freedom   123
 Full point group                 C1      NOp   1
 Largest Abelian subgroup         C1      NOp   1
 Largest concise Abelian subgroup C1      NOp   1
                         Standard orientation:                         
 ---------------------------------------------------------------------
 Center     Atomic      Atomic             Coordinates (Angstroms)
 Number     Number       Type             X           Y           Z
 ---------------------------------------------------------------------
      1          6           0        1.813213    0.638432    0.145099
      2          6           0        1.128679   -0.513070    0.216473
      3          6           0       -0.348673   -0.664628    0.477608
      4          6           0       -1.224593    0.457430   -0.130775
      5          6           0       -1.170620    1.773891    0.674633
      6          6           0        0.171659    2.168428    1.296106
      7          6           0        1.416918    2.056702    0.402110
      8          6           0        3.210676    0.263597   -0.154468
      9          6           0        3.383498   -1.215161   -0.306515
     10          6           0        1.977067   -1.743741   -0.016256
     11          8           0        4.114927    1.079869   -0.258756
     12          6           0        1.286514    2.860220   -0.892906
     13          6           0        1.974177   -2.698569    1.175828
     14          8           0        1.497468   -2.453421   -1.153346
     15          6           0       -2.691403   -0.020157   -0.389262
     16          8           0       -2.628393   -1.114249   -1.326236
     17          6           0       -3.533026    1.069112   -1.073013
     18          6           0       -3.407289   -0.546203    0.876057
     19          8           0       -4.671201   -1.105507    0.500610
     20          1           0       -0.514835   -0.743909    1.558849
     21          1           0       -0.662504   -1.624680    0.051983
     22          1           0       -0.807111    0.662498   -1.127338
     23          1           0       -1.900397    1.742006    1.491935
     24          1           0       -1.495025    2.593493    0.020606
     25          1           0        0.327984    1.574909    2.207466
     26          1           0        0.084097    3.207079    1.642855
     27          1           0        2.230732    2.516252    0.980913
     28          1           0        3.720053   -1.442127   -1.322673
     29          1           0        4.123954   -1.556807    0.423618
     30          1           0        1.000803    3.895350   -0.676883
     31          1           0        0.539308    2.439662   -1.572144
     32          1           0        2.239342    2.888921   -1.433329
     33          1           0        0.974978   -3.114432    1.349322
     34          1           0        2.632307   -3.554346    0.985564
     35          1           0        2.305973   -2.204940    2.095665
     36          1           0        1.061610   -1.824422   -1.755151
     37          1           0       -3.520663   -1.518305   -1.304405
     38          1           0       -3.747276    1.905039   -0.400243
     39          1           0       -3.016669    1.457141   -1.958623
     40          1           0       -4.488196    0.668731   -1.431743
     41          1           0       -2.838471   -1.353067    1.347095
     42          1           0       -3.584403    0.247375    1.607062
     43          1           0       -5.088786   -1.432680    1.317102
 ---------------------------------------------------------------------
 Rotational constants (GHZ):      0.5829253      0.2548390      0.2035663
 Standard basis: 6-31G(d) (6D, 7F)
 There are   333 symmetry adapted cartesian basis functions of A   symmetry.
 There are   333 symmetry adapted basis functions of A   symmetry.
   333 basis functions,   628 primitive gaussians,   333 cartesian basis functions
    73 alpha electrons       73 beta electrons
       nuclear repulsion energy      1601.8042835374 Hartrees.
 NAtoms=   43 NActive=   43 NUniq=   43 SFac= 1.00D+00 NAtFMM=   60 NAOKFM=F Big=F
 Integral buffers will be    131072 words long.
 Raffenetti 2 integral format.
 Two-electron integral symmetry is turned on.
 Using the following non-standard input for PCM:
 --- end of non-standard input.
 ------------------------------------------------------------------------------
 Polarizable Continuum Model (PCM)
 =================================
 Model                : PCM (using non-symmetric T matrix).
 Atomic radii         : SMD-Coulomb.
 Polarization charges : Total charges.
 Charge compensation  : None.
 Solution method      : On-the-fly selection.
 Cavity type          : VdW (van der Waals Surface) (Alpha=1.000).
 Cavity algorithm     : GePol (No added spheres)
                        Default sphere list used, NSphG=   43.
                        Lebedev-Laikov grids with approx.  5.0 points / Ang**2.
                        Smoothing algorithm: Karplus/York (Gamma=1.0000).
                        Polarization charges: spherical gaussians, with
                                              point-specific exponents (IZeta= 3).
                        Self-potential: point-specific (ISelfS= 7).
                        Self-field    : sphere-specific E.n sum rule (ISelfD= 2).
 1st derivatives      : Analytical E(r).r(x)/FMM algorithm (CHGder, D1EAlg=3).
                        Cavity 1st derivative terms included.
 Solvent              : Methanol, Eps=  32.613000 Eps(inf)=   1.765709
 ------------------------------------------------------------------------------
 ------------------------------------------------------------------------------
 Atomic radii for non-electrostatic terms: SMD-CDS.
 ------------------------------------------------------------------------------
 Nuclear repulsion after PCM non-electrostatic terms =     1601.8053765672 Hartrees.
 One-electron integrals computed using PRISM.
 NBasis=   333 RedAO= T EigKep=  8.38D-04  NBF=   333
 NBsUse=   333 1.00D-06 EigRej= -1.00D+00 NBFU=   333
 ExpMin= 1.61D-01 ExpMax= 5.48D+03 ExpMxC= 8.25D+02 IAcc=1 IRadAn=         1 AccDes= 0.00D+00
 Harris functional with IExCor=  402 and IRadAn=       1 diagonalized for initial guess.
 HarFok:  IExCor=  402 AccDes= 0.00D+00 IRadAn=         1 IDoV= 1 UseB2=F ITyADJ=14
 ICtDFT=  3500011 ScaDFX=  1.000000  1.000000  1.000000  1.000000
 FoFCou: FMM=F IPFlag=           0 FMFlag=      100000 FMFlg1=           0
         NFxFlg=           0 DoJE=T BraDBF=F KetDBF=T FulRan=T
         wScrn=  0.000000 ICntrl=     500 IOpCl=  0 I1Cent=   200000004 NGrid=           0
         NMat0=    1 NMatS0=      1 NMatT0=    0 NMatD0=    1 NMtDS0=    0 NMtDT0=    0
 Petite list used in FoFCou.
 Keep R1 ints in memory in canonical form, NReq=1565304907.
 Requested convergence on RMS density matrix=1.00D-08 within 128 cycles.
 Requested convergence on MAX density matrix=1.00D-06.
 Requested convergence on             energy=1.00D-06.
 No special actions if energy rises.
 Inv3:  Mode=1 IEnd=    22113675.
 Iteration    1 A*A^-1 deviation from unit magnitude is 5.33D-15 for   1352.
 Iteration    1 A*A^-1 deviation from orthogonality  is 5.15D-15 for   2108   1120.
 Iteration    1 A^-1*A deviation from unit magnitude is 5.88D-15 for   2698.
 Iteration    1 A^-1*A deviation from orthogonality  is 1.93D-12 for   1801   1796.
 Error on total polarization charges =  0.05184
 SCF Done:  E(RB3LYP) =  -886.942558256     A.U. after   12 cycles
            NFock= 12  Conv=0.68D-08     -V/T= 2.0091
 SMD-CDS (non-electrostatic) energy       (kcal/mol) =       0.69
 (included in total energy above)

 **********************************************************************

            Population analysis using the SCF density.

 **********************************************************************

 Orbital symmetries:
       Occupied  (A) (A) (A) (A) (A) (A) (A) (A) (A) (A) (A) (A)
                 (A) (A) (A) (A) (A) (A) (A) (A) (A) (A) (A) (A)
                 (A) (A) (A) (A) (A) (A) (A) (A) (A) (A) (A) (A)
                 (A) (A) (A) (A) (A) (A) (A) (A) (A) (A) (A) (A)
                 (A) (A) (A) (A) (A) (A) (A) (A) (A) (A) (A) (A)
                 (A) (A) (A) (A) (A) (A) (A) (A) (A) (A) (A) (A)
                 (A)
       Virtual   (A) (A) (A) (A) (A) (A) (A) (A) (A) (A) (A) (A)
                 (A) (A) (A) (A) (A) (A) (A) (A) (A) (A) (A) (A)
                 (A) (A) (A) (A) (A) (A) (A) (A) (A) (A) (A) (A)
                 (A) (A) (A) (A) (A) (A) (A) (A) (A) (A) (A) (A)
                 (A) (A) (A) (A) (A) (A) (A) (A) (A) (A) (A) (A)
                 (A) (A) (A) (A) (A) (A) (A) (A) (A) (A) (A) (A)
                 (A) (A) (A) (A) (A) (A) (A) (A) (A) (A) (A) (A)
                 (A) (A) (A) (A) (A) (A) (A) (A) (A) (A) (A) (A)
                 (A) (A) (A) (A) (A) (A) (A) (A) (A) (A) (A) (A)
                 (A) (A) (A) (A) (A) (A) (A) (A) (A) (A) (A) (A)
                 (A) (A) (A) (A) (A) (A) (A) (A) (A) (A) (A) (A)
                 (A) (A) (A) (A) (A) (A) (A) (A) (A) (A) (A) (A)
                 (A) (A) (A) (A) (A) (A) (A) (A) (A) (A) (A) (A)
                 (A) (A) (A) (A) (A) (A) (A) (A) (A) (A) (A) (A)
                 (A) (A) (A) (A) (A) (A) (A) (A) (A) (A) (A) (A)
                 (A) (A) (A) (A) (A) (A) (A) (A) (A) (A) (A) (A)
                 (A) (A) (A) (A) (A) (A) (A) (A) (A) (A) (A) (A)
                 (A) (A) (A) (A) (A) (A) (A) (A) (A) (A) (A) (A)
                 (A) (A) (A) (A) (A) (A) (A) (A) (A) (A) (A) (A)
                 (A) (A) (A) (A) (A) (A) (A) (A) (A) (A) (A) (A)
                 (A) (A) (A) (A) (A) (A) (A) (A) (A) (A) (A) (A)
                 (A) (A) (A) (A) (A) (A) (A) (A)
 The electronic state is 1-A.
 Alpha  occ. eigenvalues --  -19.14586 -19.14399 -19.13797 -19.13012 -10.26335
 Alpha  occ. eigenvalues --  -10.24380 -10.23917 -10.22127 -10.20284 -10.18741
 Alpha  occ. eigenvalues --  -10.18734 -10.18486 -10.18007 -10.17467 -10.17222
 Alpha  occ. eigenvalues --  -10.17143 -10.17111 -10.16617 -10.16353  -1.03309
 Alpha  occ. eigenvalues --   -1.02570  -1.02245  -0.99960  -0.85769  -0.81150
 Alpha  occ. eigenvalues --   -0.78807  -0.74788  -0.73779  -0.71879  -0.68895
 Alpha  occ. eigenvalues --   -0.67390  -0.65269  -0.63457  -0.59877  -0.57365
 Alpha  occ. eigenvalues --   -0.55091  -0.52798  -0.52334  -0.51283  -0.49156
 Alpha  occ. eigenvalues --   -0.48316  -0.46434  -0.45622  -0.45327  -0.44674
 Alpha  occ. eigenvalues --   -0.44247  -0.43164  -0.42612  -0.42113  -0.40403
 Alpha  occ. eigenvalues --   -0.40035  -0.39423  -0.38647  -0.38456  -0.37698
 Alpha  occ. eigenvalues --   -0.37037  -0.36876  -0.36540  -0.35991  -0.35485
 Alpha  occ. eigenvalues --   -0.34672  -0.34137  -0.33676  -0.32349  -0.32038
 Alpha  occ. eigenvalues --   -0.31155  -0.30593  -0.29463  -0.27838  -0.26996
 Alpha  occ. eigenvalues --   -0.26152  -0.25114  -0.23694
 Alpha virt. eigenvalues --   -0.03903   0.05374   0.07751   0.08087   0.10422
 Alpha virt. eigenvalues --    0.10511   0.12601   0.12846   0.12908   0.14069
 Alpha virt. eigenvalues --    0.14536   0.15240   0.15593   0.15963   0.16604
 Alpha virt. eigenvalues --    0.16711   0.17241   0.17547   0.18091   0.18792
 Alpha virt. eigenvalues --    0.19080   0.19382   0.20443   0.20851   0.21189
 Alpha virt. eigenvalues --    0.21752   0.22587   0.22948   0.23143   0.24254
 Alpha virt. eigenvalues --    0.24499   0.25509   0.25943   0.26254   0.26766
 Alpha virt. eigenvalues --    0.27458   0.29332   0.29898   0.30221   0.31813
 Alpha virt. eigenvalues --    0.33588   0.34530   0.35941   0.36356   0.45886
 Alpha virt. eigenvalues --    0.47606   0.50000   0.51505   0.52365   0.52565
 Alpha virt. eigenvalues --    0.53579   0.54355   0.55130   0.56011   0.57280
 Alpha virt. eigenvalues --    0.58445   0.59283   0.60596   0.60925   0.61324
 Alpha virt. eigenvalues --    0.62201   0.62647   0.63063   0.65343   0.65765
 Alpha virt. eigenvalues --    0.66891   0.67609   0.68322   0.69600   0.71457
 Alpha virt. eigenvalues --    0.71816   0.72348   0.74349   0.75738   0.76594
 Alpha virt. eigenvalues --    0.77676   0.78063   0.78342   0.79442   0.81003
 Alpha virt. eigenvalues --    0.81363   0.81943   0.82794   0.83696   0.84173
 Alpha virt. eigenvalues --    0.84383   0.85586   0.86274   0.86663   0.87443
 Alpha virt. eigenvalues --    0.87759   0.88542   0.89463   0.89835   0.90082
 Alpha virt. eigenvalues --    0.90864   0.91152   0.92219   0.93027   0.93480
 Alpha virt. eigenvalues --    0.94549   0.94767   0.95428   0.95964   0.96660
 Alpha virt. eigenvalues --    0.97578   0.98761   0.99092   0.99526   1.00343
 Alpha virt. eigenvalues --    1.01640   1.02334   1.04180   1.05176   1.05705
 Alpha virt. eigenvalues --    1.05966   1.07126   1.07563   1.09240   1.10029
 Alpha virt. eigenvalues --    1.12013   1.12302   1.13530   1.15256   1.16985
 Alpha virt. eigenvalues --    1.18108   1.21090   1.23218   1.25107   1.27474
 Alpha virt. eigenvalues --    1.28874   1.31239   1.35149   1.36402   1.38288
 Alpha virt. eigenvalues --    1.40143   1.41633   1.43885   1.45289   1.48694
 Alpha virt. eigenvalues --    1.50795   1.53410   1.55475   1.58293   1.60320
 Alpha virt. eigenvalues --    1.61868   1.63782   1.64366   1.66538   1.67760
 Alpha virt. eigenvalues --    1.68879   1.71442   1.71874   1.72139   1.74454
 Alpha virt. eigenvalues --    1.74997   1.75947   1.77573   1.78094   1.79735
 Alpha virt. eigenvalues --    1.81754   1.82326   1.83309   1.83782   1.85323
 Alpha virt. eigenvalues --    1.87078   1.88647   1.89012   1.90197   1.90594
 Alpha virt. eigenvalues --    1.91487   1.92942   1.93207   1.94954   1.95923
 Alpha virt. eigenvalues --    1.97145   1.97772   2.00317   2.00783   2.02459
 Alpha virt. eigenvalues --    2.03933   2.04470   2.05963   2.06269   2.07562
 Alpha virt. eigenvalues --    2.09340   2.11037   2.12604   2.14776   2.15708
 Alpha virt. eigenvalues --    2.17343   2.21194   2.21767   2.23933   2.24774
 Alpha virt. eigenvalues --    2.25214   2.26709   2.27266   2.27961   2.29804
 Alpha virt. eigenvalues --    2.30222   2.31952   2.32342   2.34581   2.36022
 Alpha virt. eigenvalues --    2.36939   2.38015   2.39949   2.41575   2.42856
 Alpha virt. eigenvalues --    2.43594   2.45597   2.46739   2.47380   2.49283
 Alpha virt. eigenvalues --    2.50382   2.51851   2.53634   2.55359   2.57644
 Alpha virt. eigenvalues --    2.58954   2.62255   2.64163   2.67007   2.68726
 Alpha virt. eigenvalues --    2.70017   2.73967   2.75278   2.76738   2.76908
 Alpha virt. eigenvalues --    2.80369   2.81751   2.85910   2.87465   2.89459
 Alpha virt. eigenvalues --    2.93981   2.98036   2.99173   3.04589   3.18011
 Alpha virt. eigenvalues --    3.21367   3.79227   3.83489   3.88090   4.01121
 Alpha virt. eigenvalues --    4.13581   4.21274   4.24702   4.27384   4.28711
 Alpha virt. eigenvalues --    4.32569   4.36020   4.41180   4.46072   4.54220
 Alpha virt. eigenvalues --    4.61256   4.66572   4.73576   4.77166   4.77985
          Condensed to atoms (all electrons):
               1          2          3          4          5          6
     1  C    5.112037   0.521102  -0.050049  -0.004247  -0.005249  -0.028176
     2  C    0.521102   5.021177   0.310115  -0.017375  -0.005854  -0.006920
     3  C   -0.050049   0.310115   5.261245   0.339097  -0.039640  -0.001702
     4  C   -0.004247  -0.017375   0.339097   5.026444   0.354767  -0.039223
     5  C   -0.005249  -0.005854  -0.039640   0.354767   5.061042   0.362884
     6  C   -0.028176  -0.006920  -0.001702  -0.039223   0.362884   5.069544
     7  C    0.345369  -0.067438  -0.010998  -0.000040  -0.040398   0.357345
     8  C    0.346460   0.008695   0.005561  -0.000170  -0.000052   0.004313
     9  C   -0.142332  -0.079017   0.007720  -0.000168  -0.000005  -0.000098
    10  C   -0.011365   0.414052  -0.059078   0.002561  -0.000061  -0.000156
    11  O   -0.086372   0.005172  -0.000111   0.000002  -0.000005   0.000279
    12  C   -0.036046  -0.002237   0.001431  -0.003589  -0.003552  -0.049429
    13  C    0.000609  -0.058158  -0.005433   0.000245  -0.000003   0.000014
    14  O   -0.000416  -0.037569  -0.007170  -0.000270  -0.000002   0.000001
    15  C    0.000281   0.003262  -0.024419   0.371939  -0.030385   0.003517
    16  O    0.000021   0.000083  -0.009264  -0.046131   0.002136  -0.000033
    17  C   -0.000006  -0.000087   0.005039  -0.055128  -0.003062   0.000124
    18  C   -0.000020   0.000304  -0.010209  -0.047847  -0.004608   0.000057
    19  O    0.000000  -0.000002  -0.000083   0.001961   0.000061   0.000000
    20  H   -0.005176  -0.023368   0.351448  -0.029393  -0.005703  -0.000284
    21  H    0.005083  -0.038437   0.349687  -0.044319   0.004779  -0.000027
    22  H   -0.001641  -0.000066  -0.058444   0.365134  -0.039177  -0.003207
    23  H   -0.000018  -0.000055  -0.003964  -0.039212   0.369769  -0.033294
    24  H   -0.000330   0.000003   0.005235  -0.030886   0.370732  -0.037278
    25  H   -0.004321  -0.000309   0.004150  -0.005393  -0.037471   0.370920
    26  H    0.005362   0.000334  -0.000100   0.004620  -0.033146   0.365781
    27  H   -0.051177   0.004445  -0.000230  -0.000059   0.004911  -0.042321
    28  H    0.003923   0.001005  -0.000098   0.000005   0.000000   0.000001
    29  H    0.004078   0.001610  -0.000149   0.000001   0.000000   0.000003
    30  H    0.004635  -0.000005  -0.000034   0.000213  -0.001077  -0.003328
    31  H   -0.005910   0.001460  -0.000424  -0.000496   0.003363  -0.006446
    32  H   -0.007575  -0.000043  -0.000013   0.000052  -0.000008   0.005258
    33  H   -0.000139  -0.008625   0.003591   0.000026   0.000001   0.000000
    34  H   -0.000097   0.005242  -0.000045  -0.000002   0.000000   0.000000
    35  H    0.000748   0.000532   0.000013  -0.000013   0.000000   0.000000
    36  H    0.002150  -0.000494  -0.000459  -0.000006   0.000007   0.000001
    37  H    0.000000   0.000005   0.000162   0.006440  -0.000184   0.000003
    38  H   -0.000001   0.000000  -0.000127  -0.002838   0.001496   0.000049
    39  H   -0.000004   0.000000   0.000043  -0.005656  -0.001035  -0.000037
    40  H    0.000000   0.000002  -0.000104   0.004520   0.000153  -0.000002
    41  H   -0.000005   0.000260   0.003895  -0.006452   0.000373  -0.000015
    42  H    0.000003  -0.000036   0.000009  -0.000200  -0.000186  -0.000082
    43  H    0.000000   0.000000   0.000005  -0.000150   0.000000   0.000000
               7          8          9         10         11         12
     1  C    0.345369   0.346460  -0.142332  -0.011365  -0.086372  -0.036046
     2  C   -0.067438   0.008695  -0.079017   0.414052   0.005172  -0.002237
     3  C   -0.010998   0.005561   0.007720  -0.059078  -0.000111   0.001431
     4  C   -0.000040  -0.000170  -0.000168   0.002561   0.000002  -0.003589
     5  C   -0.040398  -0.000052  -0.000005  -0.000061  -0.000005  -0.003552
     6  C    0.357345   0.004313  -0.000098  -0.000156   0.000279  -0.049429
     7  C    5.023955  -0.052859   0.008038   0.005571   0.000484   0.354835
     8  C   -0.052859   4.530034   0.332166  -0.058557   0.525347  -0.000991
     9  C    0.008038   0.332166   5.483824   0.293031  -0.077748  -0.000257
    10  C    0.005571  -0.058557   0.293031   4.714127   0.004207  -0.000150
    11  O    0.000484   0.525347  -0.077748   0.004207   8.202129  -0.003657
    12  C    0.354835  -0.000991  -0.000257  -0.000150  -0.003657   5.149101
    13  C   -0.000153   0.000146  -0.059913   0.367749  -0.000080  -0.000003
    14  O   -0.000068   0.001916  -0.056725   0.200237  -0.000022   0.000006
    15  C   -0.000077  -0.000001   0.000002  -0.000094   0.000000   0.000029
    16  O   -0.000001   0.000000   0.000000  -0.000049   0.000000   0.000000
    17  C   -0.000008   0.000000   0.000000   0.000000   0.000000  -0.000005
    18  C    0.000008   0.000000   0.000000   0.000003   0.000000  -0.000002
    19  O    0.000000   0.000000   0.000000   0.000000   0.000000   0.000000
    20  H    0.001082  -0.000119  -0.000162   0.000419   0.000002  -0.000066
    21  H   -0.000050  -0.000114   0.000604  -0.007062   0.000001   0.000006
    22  H    0.003562  -0.000091  -0.000042   0.000244   0.000000  -0.001395
    23  H    0.005112   0.000003   0.000000   0.000001   0.000000  -0.000024
    24  H   -0.006091  -0.000002   0.000000   0.000004   0.000000   0.004819
    25  H   -0.037541   0.000084  -0.000009  -0.000060  -0.000002   0.005706
    26  H   -0.031460  -0.000106   0.000003   0.000003   0.000003  -0.004533
    27  H    0.375104  -0.006815   0.000617  -0.000228   0.009981  -0.043789
    28  H   -0.000085  -0.016253   0.343376  -0.022469  -0.000558   0.000020
    29  H   -0.000078  -0.017431   0.340196  -0.026255  -0.000208  -0.000004
    30  H   -0.031210  -0.000039   0.000004   0.000003   0.000023   0.368325
    31  H   -0.030805  -0.000221   0.000020  -0.000020   0.000051   0.372943
    32  H   -0.027282   0.003020   0.000095  -0.000002   0.006653   0.365712
    33  H   -0.000002  -0.000071   0.005374  -0.022646   0.000001   0.000000
    34  H    0.000004   0.000282  -0.007973  -0.022672   0.000000   0.000000
    35  H   -0.000033  -0.000169  -0.000351  -0.024515  -0.000011   0.000000
    36  H   -0.000081   0.000027   0.001067  -0.025550  -0.000017  -0.000004
    37  H    0.000000   0.000000   0.000000   0.000000   0.000000   0.000000
    38  H    0.000005   0.000000   0.000000   0.000000   0.000000  -0.000002
    39  H    0.000007   0.000000   0.000000   0.000000   0.000000  -0.000017
    40  H    0.000000   0.000000   0.000000   0.000000   0.000000   0.000000
    41  H    0.000002   0.000000   0.000000   0.000005   0.000000   0.000000
    42  H    0.000000   0.000000   0.000000   0.000000   0.000000   0.000000
    43  H    0.000000   0.000000   0.000000   0.000000   0.000000   0.000000
              13         14         15         16         17         18
     1  C    0.000609  -0.000416   0.000281   0.000021  -0.000006  -0.000020
     2  C   -0.058158  -0.037569   0.003262   0.000083  -0.000087   0.000304
     3  C   -0.005433  -0.007170  -0.024419  -0.009264   0.005039  -0.010209
     4  C    0.000245  -0.000270   0.371939  -0.046131  -0.055128  -0.047847
     5  C   -0.000003  -0.000002  -0.030385   0.002136  -0.003062  -0.004608
     6  C    0.000014   0.000001   0.003517  -0.000033   0.000124   0.000057
     7  C   -0.000153  -0.000068  -0.000077  -0.000001  -0.000008   0.000008
     8  C    0.000146   0.001916  -0.000001   0.000000   0.000000   0.000000
     9  C   -0.059913  -0.056725   0.000002   0.000000   0.000000   0.000000
    10  C    0.367749   0.200237  -0.000094  -0.000049   0.000000   0.000003
    11  O   -0.000080  -0.000022   0.000000   0.000000   0.000000   0.000000
    12  C   -0.000003   0.000006   0.000029   0.000000  -0.000005  -0.000002
    13  C    5.208950  -0.057531   0.000004   0.000003   0.000000  -0.000001
    14  O   -0.057531   8.400961  -0.000018  -0.000019   0.000000   0.000001
    15  C    0.000004  -0.000018   4.712709   0.200823   0.363152   0.359217
    16  O    0.000003  -0.000019   0.200823   8.422089  -0.060593  -0.039901
    17  C    0.000000   0.000000   0.363152  -0.060593   5.231917  -0.064735
    18  C   -0.000001   0.000001   0.359217  -0.039901  -0.064735   4.948997
    19  O    0.000000   0.000000  -0.044331  -0.006017  -0.000881   0.219308
    20  H    0.001391   0.000240  -0.004135   0.000216  -0.000045   0.001874
    21  H   -0.002947   0.013950  -0.007542   0.018717   0.000650  -0.001372
    22  H    0.000009   0.000050  -0.032856   0.002034  -0.008623   0.006040
    23  H    0.000000   0.000000  -0.007107   0.000065  -0.002108   0.002487
    24  H    0.000000   0.000000  -0.004766  -0.000015   0.003470  -0.000089
    25  H   -0.000004   0.000001  -0.000082   0.000000   0.000005  -0.000010
    26  H    0.000000   0.000000  -0.000079   0.000000   0.000002  -0.000002
    27  H    0.000023  -0.000001   0.000002   0.000000   0.000000   0.000000
    28  H    0.002140   0.003698   0.000000   0.000000   0.000000   0.000000
    29  H   -0.001313   0.002722   0.000000   0.000000   0.000000   0.000000
    30  H    0.000000   0.000000  -0.000001   0.000000  -0.000001   0.000000
    31  H    0.000001  -0.000001   0.000010  -0.000006   0.000010   0.000000
    32  H    0.000000   0.000000   0.000000   0.000000   0.000000   0.000000
    33  H    0.359729   0.000635  -0.000001  -0.000006   0.000000   0.000001
    34  H    0.362834   0.000708   0.000000   0.000000   0.000000   0.000000
    35  H    0.360609   0.003265   0.000000   0.000000   0.000000   0.000000
    36  H    0.007177   0.237812  -0.000012   0.000240  -0.000001   0.000003
    37  H    0.000000   0.000000  -0.026714   0.232122  -0.001583  -0.014703
    38  H    0.000000   0.000000  -0.022222   0.004203   0.344906  -0.000105
    39  H    0.000000   0.000000  -0.026704   0.000893   0.365617   0.005384
    40  H    0.000000   0.000000  -0.023528  -0.001420   0.362847  -0.007323
    41  H    0.000000  -0.000002  -0.033263  -0.002250   0.006508   0.367908
    42  H    0.000000   0.000000  -0.029674   0.003622  -0.004364   0.354973
    43  H    0.000000   0.000000   0.005202   0.000204  -0.000039  -0.019591
              19         20         21         22         23         24
     1  C    0.000000  -0.005176   0.005083  -0.001641  -0.000018  -0.000330
     2  C   -0.000002  -0.023368  -0.038437  -0.000066  -0.000055   0.000003
     3  C   -0.000083   0.351448   0.349687  -0.058444  -0.003964   0.005235
     4  C    0.001961  -0.029393  -0.044319   0.365134  -0.039212  -0.030886
     5  C    0.000061  -0.005703   0.004779  -0.039177   0.369769   0.370732
     6  C    0.000000  -0.000284  -0.000027  -0.003207  -0.033294  -0.037278
     7  C    0.000000   0.001082  -0.000050   0.003562   0.005112  -0.006091
     8  C    0.000000  -0.000119  -0.000114  -0.000091   0.000003  -0.000002
     9  C    0.000000  -0.000162   0.000604  -0.000042   0.000000   0.000000
    10  C    0.000000   0.000419  -0.007062   0.000244   0.000001   0.000004
    11  O    0.000000   0.000002   0.000001   0.000000   0.000000   0.000000
    12  C    0.000000  -0.000066   0.000006  -0.001395  -0.000024   0.004819
    13  C    0.000000   0.001391  -0.002947   0.000009   0.000000   0.000000
    14  O    0.000000   0.000240   0.013950   0.000050   0.000000   0.000000
    15  C   -0.044331  -0.004135  -0.007542  -0.032856  -0.007107  -0.004766
    16  O   -0.006017   0.000216   0.018717   0.002034   0.000065  -0.000015
    17  C   -0.000881  -0.000045   0.000650  -0.008623  -0.002108   0.003470
    18  C    0.219308   0.001874  -0.001372   0.006040   0.002487  -0.000089
    19  O    8.326394  -0.000020  -0.000026  -0.000045  -0.000105  -0.000002
    20  H   -0.000020   0.548281  -0.030004   0.005379   0.002479   0.000048
    21  H   -0.000026  -0.030004   0.572624  -0.001257  -0.000101  -0.000153
    22  H   -0.000045   0.005379  -0.001257   0.606936   0.005799  -0.008863
    23  H   -0.000105   0.002479  -0.000101   0.005799   0.589372  -0.037267
    24  H   -0.000002   0.000048  -0.000153  -0.008863  -0.037267   0.590671
    25  H    0.000000   0.000913   0.000000  -0.000176  -0.006750   0.005832
    26  H    0.000000  -0.000076   0.000002  -0.000085  -0.000684  -0.006753
    27  H    0.000000   0.000046   0.000002   0.000030  -0.000160  -0.000080
    28  H    0.000000  -0.000004  -0.000005  -0.000002   0.000000   0.000000
    29  H    0.000000   0.000014  -0.000028   0.000001   0.000000   0.000000
    30  H    0.000000   0.000002   0.000000   0.000017  -0.000016   0.000596
    31  H    0.000000   0.000013   0.000002   0.005470  -0.000014  -0.000299
    32  H    0.000000   0.000000   0.000000  -0.000028   0.000000  -0.000056
    33  H    0.000000   0.000195   0.002611   0.000000   0.000000   0.000000
    34  H    0.000000   0.000003  -0.000107   0.000000   0.000000   0.000000
    35  H    0.000000   0.000132   0.000237   0.000000   0.000000   0.000000
    36  H    0.000000   0.000053   0.000371   0.000552   0.000000   0.000000
    37  H    0.026767  -0.000017  -0.000584  -0.000264   0.000002   0.000002
    38  H   -0.000068  -0.000006  -0.000033   0.000330   0.001193   0.000683
    39  H    0.000117   0.000002  -0.000005   0.005146   0.000171   0.000664
    40  H    0.007432   0.000003  -0.000013  -0.000091  -0.000058   0.000037
    41  H   -0.040453   0.001616   0.001989  -0.000044  -0.000203  -0.000020
    42  H   -0.037764   0.000078   0.000117  -0.000144   0.005787  -0.000014
    43  H    0.244459   0.000003   0.000000   0.000004   0.000013   0.000000
              25         26         27         28         29         30
     1  C   -0.004321   0.005362  -0.051177   0.003923   0.004078   0.004635
     2  C   -0.000309   0.000334   0.004445   0.001005   0.001610  -0.000005
     3  C    0.004150  -0.000100  -0.000230  -0.000098  -0.000149  -0.000034
     4  C   -0.005393   0.004620  -0.000059   0.000005   0.000001   0.000213
     5  C   -0.037471  -0.033146   0.004911   0.000000   0.000000  -0.001077
     6  C    0.370920   0.365781  -0.042321   0.000001   0.000003  -0.003328
     7  C   -0.037541  -0.031460   0.375104  -0.000085  -0.000078  -0.031210
     8  C    0.000084  -0.000106  -0.006815  -0.016253  -0.017431  -0.000039
     9  C   -0.000009   0.000003   0.000617   0.343376   0.340196   0.000004
    10  C   -0.000060   0.000003  -0.000228  -0.022469  -0.026255   0.000003
    11  O   -0.000002   0.000003   0.009981  -0.000558  -0.000208   0.000023
    12  C    0.005706  -0.004533  -0.043789   0.000020  -0.000004   0.368325
    13  C   -0.000004   0.000000   0.000023   0.002140  -0.001313   0.000000
    14  O    0.000001   0.000000  -0.000001   0.003698   0.002722   0.000000
    15  C   -0.000082  -0.000079   0.000002   0.000000   0.000000  -0.000001
    16  O    0.000000   0.000000   0.000000   0.000000   0.000000   0.000000
    17  C    0.000005   0.000002   0.000000   0.000000   0.000000  -0.000001
    18  C   -0.000010  -0.000002   0.000000   0.000000   0.000000   0.000000
    19  O    0.000000   0.000000   0.000000   0.000000   0.000000   0.000000
    20  H    0.000913  -0.000076   0.000046  -0.000004   0.000014   0.000002
    21  H    0.000000   0.000002   0.000002  -0.000005  -0.000028   0.000000
    22  H   -0.000176  -0.000085   0.000030  -0.000002   0.000001   0.000017
    23  H   -0.006750  -0.000684  -0.000160   0.000000   0.000000  -0.000016
    24  H    0.005832  -0.006753  -0.000080   0.000000   0.000000   0.000596
    25  H    0.600520  -0.036393  -0.002751   0.000000   0.000000  -0.000014
    26  H   -0.036393   0.594973  -0.004961   0.000000   0.000000   0.003838
    27  H   -0.002751  -0.004961   0.610288  -0.000014  -0.000003  -0.002823
    28  H    0.000000   0.000000  -0.000014   0.503083  -0.016666   0.000000
    29  H    0.000000   0.000000  -0.000003  -0.016666   0.516237   0.000000
    30  H   -0.000014   0.003838  -0.002823   0.000000   0.000000   0.564052
    31  H   -0.000055  -0.000152   0.005516  -0.000002   0.000000  -0.028978
    32  H   -0.000161  -0.000032  -0.004319  -0.000003   0.000001  -0.028399
    33  H   -0.000002   0.000000   0.000000  -0.000178   0.000125   0.000000
    34  H    0.000000   0.000000   0.000000   0.000506   0.001641   0.000000
    35  H    0.000019   0.000000  -0.000001   0.000049   0.000717   0.000000
    36  H    0.000000   0.000000   0.000002   0.000741  -0.000109   0.000000
    37  H    0.000000   0.000000   0.000000   0.000000   0.000000   0.000000
    38  H   -0.000001  -0.000001   0.000000   0.000000   0.000000   0.000000
    39  H    0.000000   0.000001   0.000000   0.000000   0.000000   0.000000
    40  H    0.000000   0.000000   0.000000   0.000000   0.000000   0.000000
    41  H   -0.000015   0.000001   0.000000   0.000000   0.000000   0.000000
    42  H   -0.000005   0.000004   0.000000   0.000000   0.000000   0.000000
    43  H    0.000000   0.000000   0.000000   0.000000   0.000000   0.000000
              31         32         33         34         35         36
     1  C   -0.005910  -0.007575  -0.000139  -0.000097   0.000748   0.002150
     2  C    0.001460  -0.000043  -0.008625   0.005242   0.000532  -0.000494
     3  C   -0.000424  -0.000013   0.003591  -0.000045   0.000013  -0.000459
     4  C   -0.000496   0.000052   0.000026  -0.000002  -0.000013  -0.000006
     5  C    0.003363  -0.000008   0.000001   0.000000   0.000000   0.000007
     6  C   -0.006446   0.005258   0.000000   0.000000   0.000000   0.000001
     7  C   -0.030805  -0.027282  -0.000002   0.000004  -0.000033  -0.000081
     8  C   -0.000221   0.003020  -0.000071   0.000282  -0.000169   0.000027
     9  C    0.000020   0.000095   0.005374  -0.007973  -0.000351   0.001067
    10  C   -0.000020  -0.000002  -0.022646  -0.022672  -0.024515  -0.025550
    11  O    0.000051   0.006653   0.000001   0.000000  -0.000011  -0.000017
    12  C    0.372943   0.365712   0.000000   0.000000   0.000000  -0.000004
    13  C    0.000001   0.000000   0.359729   0.362834   0.360609   0.007177
    14  O   -0.000001   0.000000   0.000635   0.000708   0.003265   0.237812
    15  C    0.000010   0.000000  -0.000001   0.000000   0.000000  -0.000012
    16  O   -0.000006   0.000000  -0.000006   0.000000   0.000000   0.000240
    17  C    0.000010   0.000000   0.000000   0.000000   0.000000  -0.000001
    18  C    0.000000   0.000000   0.000001   0.000000   0.000000   0.000003
    19  O    0.000000   0.000000   0.000000   0.000000   0.000000   0.000000
    20  H    0.000013   0.000000   0.000195   0.000003   0.000132   0.000053
    21  H    0.000002   0.000000   0.002611  -0.000107   0.000237   0.000371
    22  H    0.005470  -0.000028   0.000000   0.000000   0.000000   0.000552
    23  H   -0.000014   0.000000   0.000000   0.000000   0.000000   0.000000
    24  H   -0.000299  -0.000056   0.000000   0.000000   0.000000   0.000000
    25  H   -0.000055  -0.000161  -0.000002   0.000000   0.000019   0.000000
    26  H   -0.000152  -0.000032   0.000000   0.000000   0.000000   0.000000
    27  H    0.005516  -0.004319   0.000000   0.000000  -0.000001   0.000002
    28  H   -0.000002  -0.000003  -0.000178   0.000506   0.000049   0.000741
    29  H    0.000000   0.000001   0.000125   0.001641   0.000717  -0.000109
    30  H   -0.028978  -0.028399   0.000000   0.000000   0.000000   0.000000
    31  H    0.552062  -0.030176   0.000000   0.000000   0.000000   0.000012
    32  H   -0.030176   0.563095   0.000000   0.000000   0.000000  -0.000001
    33  H    0.000000   0.000000   0.551971  -0.030577  -0.025328  -0.000092
    34  H    0.000000   0.000000  -0.030577   0.549605  -0.026085  -0.000220
    35  H    0.000000   0.000000  -0.025328  -0.026085   0.541929  -0.000248
    36  H    0.000012  -0.000001  -0.000092  -0.000220  -0.000248   0.340119
    37  H    0.000000   0.000000   0.000000   0.000000   0.000000  -0.000004
    38  H   -0.000006   0.000000   0.000000   0.000000   0.000000   0.000000
    39  H    0.000112   0.000000   0.000000   0.000000   0.000000   0.000000
    40  H    0.000000   0.000000   0.000000   0.000000   0.000000   0.000000
    41  H    0.000000   0.000000   0.000012   0.000000   0.000000   0.000000
    42  H    0.000000   0.000000   0.000000   0.000000   0.000000   0.000000
    43  H    0.000000   0.000000   0.000000   0.000000   0.000000   0.000000
              37         38         39         40         41         42
     1  C    0.000000  -0.000001  -0.000004   0.000000  -0.000005   0.000003
     2  C    0.000005   0.000000   0.000000   0.000002   0.000260  -0.000036
     3  C    0.000162  -0.000127   0.000043  -0.000104   0.003895   0.000009
     4  C    0.006440  -0.002838  -0.005656   0.004520  -0.006452  -0.000200
     5  C   -0.000184   0.001496  -0.001035   0.000153   0.000373  -0.000186
     6  C    0.000003   0.000049  -0.000037  -0.000002  -0.000015  -0.000082
     7  C    0.000000   0.000005   0.000007   0.000000   0.000002   0.000000
     8  C    0.000000   0.000000   0.000000   0.000000   0.000000   0.000000
     9  C    0.000000   0.000000   0.000000   0.000000   0.000000   0.000000
    10  C    0.000000   0.000000   0.000000   0.000000   0.000005   0.000000
    11  O    0.000000   0.000000   0.000000   0.000000   0.000000   0.000000
    12  C    0.000000  -0.000002  -0.000017   0.000000   0.000000   0.000000
    13  C    0.000000   0.000000   0.000000   0.000000   0.000000   0.000000
    14  O    0.000000   0.000000   0.000000   0.000000  -0.000002   0.000000
    15  C   -0.026714  -0.022222  -0.026704  -0.023528  -0.033263  -0.029674
    16  O    0.232122   0.004203   0.000893  -0.001420  -0.002250   0.003622
    17  C   -0.001583   0.344906   0.365617   0.362847   0.006508  -0.004364
    18  C   -0.014703  -0.000105   0.005384  -0.007323   0.367908   0.354973
    19  O    0.026767  -0.000068   0.000117   0.007432  -0.040453  -0.037764
    20  H   -0.000017  -0.000006   0.000002   0.000003   0.001616   0.000078
    21  H   -0.000584  -0.000033  -0.000005  -0.000013   0.001989   0.000117
    22  H   -0.000264   0.000330   0.005146  -0.000091  -0.000044  -0.000144
    23  H    0.000002   0.001193   0.000171  -0.000058  -0.000203   0.005787
    24  H    0.000002   0.000683   0.000664   0.000037  -0.000020  -0.000014
    25  H    0.000000  -0.000001   0.000000   0.000000  -0.000015  -0.000005
    26  H    0.000000  -0.000001   0.000001   0.000000   0.000001   0.000004
    27  H    0.000000   0.000000   0.000000   0.000000   0.000000   0.000000
    28  H    0.000000   0.000000   0.000000   0.000000   0.000000   0.000000
    29  H    0.000000   0.000000   0.000000   0.000000   0.000000   0.000000
    30  H    0.000000   0.000000   0.000000   0.000000   0.000000   0.000000
    31  H    0.000000  -0.000006   0.000112   0.000000   0.000000   0.000000
    32  H    0.000000   0.000000   0.000000   0.000000   0.000000   0.000000
    33  H    0.000000   0.000000   0.000000   0.000000   0.000012   0.000000
    34  H    0.000000   0.000000   0.000000   0.000000   0.000000   0.000000
    35  H    0.000000   0.000000   0.000000   0.000000   0.000000   0.000000
    36  H   -0.000004   0.000000   0.000000   0.000000   0.000000   0.000000
    37  H    0.346713  -0.000198  -0.000541   0.004381  -0.000384   0.000943
    38  H   -0.000198   0.569089  -0.026330  -0.025739  -0.000098   0.000662
    39  H   -0.000541  -0.026330   0.559669  -0.031713  -0.000125  -0.000104
    40  H    0.004381  -0.025739  -0.031713   0.555854   0.000112   0.000152
    41  H   -0.000384  -0.000098  -0.000125   0.000112   0.592703  -0.042143
    42  H    0.000943   0.000662  -0.000104   0.000152  -0.042143   0.598522
    43  H   -0.000817  -0.000019   0.000002  -0.000169  -0.003173  -0.003396
              43
     1  C    0.000000
     2  C    0.000000
     3  C    0.000005
     4  C   -0.000150
     5  C    0.000000
     6  C    0.000000
     7  C    0.000000
     8  C    0.000000
     9  C    0.000000
    10  C    0.000000
    11  O    0.000000
    12  C    0.000000
    13  C    0.000000
    14  O    0.000000
    15  C    0.005202
    16  O    0.000204
    17  C   -0.000039
    18  C   -0.019591
    19  O    0.244459
    20  H    0.000003
    21  H    0.000000
    22  H    0.000004
    23  H    0.000013
    24  H    0.000000
    25  H    0.000000
    26  H    0.000000
    27  H    0.000000
    28  H    0.000000
    29  H    0.000000
    30  H    0.000000
    31  H    0.000000
    32  H    0.000000
    33  H    0.000000
    34  H    0.000000
    35  H    0.000000
    36  H    0.000000
    37  H   -0.000817
    38  H   -0.000019
    39  H    0.000002
    40  H   -0.000169
    41  H   -0.003173
    42  H   -0.003396
    43  H    0.333075
 Mulliken charges:
               1
     1  C    0.088809
     2  C    0.047235
     3  C   -0.366097
     4  C   -0.098765
     5  C   -0.285609
     6  C   -0.288036
     7  C   -0.143721
     8  C    0.396004
     9  C   -0.391338
    10  C    0.278769
    11  O   -0.585543
    12  C   -0.473179
    13  C   -0.486092
    14  O   -0.706388
    15  C    0.297861
    16  O   -0.721767
    17  C   -0.482979
    18  C   -0.056046
    19  O   -0.696700
    20  H    0.182645
    21  H    0.162757
    22  H    0.149803
    23  H    0.148889
    24  H    0.150166
    25  H    0.143376
    26  H    0.143639
    27  H    0.148764
    28  H    0.197791
    29  H    0.194897
    30  H    0.154221
    31  H    0.162969
    32  H    0.154212
    33  H    0.163396
    34  H    0.166955
    35  H    0.168505
    36  H    0.436963
    37  H    0.428451
    38  H    0.155179
    39  H    0.154446
    40  H    0.154668
    41  H    0.153263
    42  H    0.153239
    43  H    0.444388
 Sum of Mulliken charges =   0.00000
 Mulliken charges with hydrogens summed into heavy atoms:
               1
     1  C    0.088809
     2  C    0.047235
     3  C   -0.020694
     4  C    0.051038
     5  C    0.013446
     6  C   -0.001021
     7  C    0.005043
     8  C    0.396004
     9  C    0.001350
    10  C    0.278769
    11  O   -0.585543
    12  C   -0.001777
    13  C    0.012763
    14  O   -0.269425
    15  C    0.297861
    16  O   -0.293316
    17  C   -0.018686
    18  C    0.250456
    19  O   -0.252312
 Electronic spatial extent (au):  <R**2>=           5595.4860
 Charge=              0.0000 electrons
 Dipole moment (field-independent basis, Debye):
    X=             -5.7209    Y=             -0.2072    Z=              4.2501  Tot=              7.1298
 Quadrupole moment (field-independent basis, Debye-Ang):
   XX=           -127.8492   YY=           -118.9598   ZZ=           -108.2733
   XY=             -7.1793   XZ=             -7.4197   YZ=             -5.6833
 Traceless Quadrupole moment (field-independent basis, Debye-Ang):
   XX=             -9.4884   YY=             -0.5990   ZZ=             10.0875
   XY=             -7.1793   XZ=             -7.4197   YZ=             -5.6833
 Octapole moment (field-independent basis, Debye-Ang**2):
  XXX=           -160.4281  YYY=              7.1262  ZZZ=             -2.3439  XYY=            -30.6118
  XXY=            -75.4843  XXZ=             54.6067  XZZ=            -17.4858  YZZ=            -10.2660
  YYZ=             18.0575  XYZ=              9.1201
 Hexadecapole moment (field-independent basis, Debye-Ang**3):
 XXXX=          -4820.2516 YYYY=          -2003.9010 ZZZZ=           -607.2229 XXXY=            -62.2706
 XXXZ=           -168.3688 YYYX=             69.7627 YYYZ=            -22.5681 ZZZX=            -51.6815
 ZZZY=             10.6149 XXYY=          -1074.1748 XXZZ=           -749.9009 YYZZ=           -430.3049
 XXYZ=            -52.0396 YYXZ=              7.5690 ZZXY=             36.0019
 N-N= 1.601805376567D+03 E-N=-5.269476555172D+03  KE= 8.789826788385D+02
 D1PCM: PCM CHGder 1st derivatives, ID1Alg=3 FixD1E=F DoIter=F DoCFld=F I1PDM=0.
 Calling FoFJK, ICntrl=      2127 FMM=F ISym2X=0 I1Cent= 0 IOpClX= 0 NMat=1 NMatS=1 NMatT=0.
 ***** Axes restored to original set *****
 -------------------------------------------------------------------
 Center     Atomic                   Forces (Hartrees/Bohr)
 Number     Number              X              Y              Z
 -------------------------------------------------------------------
      1        6           0.017100845   -0.012197154    0.000447508
      2        6          -0.023171891    0.002284412    0.007521718
      3        6          -0.001090327   -0.005345881   -0.002594999
      4        6          -0.000376385   -0.003716663    0.000516127
      5        6          -0.006066245    0.005315755   -0.003057610
      6        6          -0.000685990   -0.002994462    0.005301404
      7        6          -0.003902844    0.004632195    0.004659450
      8        6           0.000717003    0.018735884   -0.001186190
      9        6          -0.002878526    0.006908928    0.007011885
     10        6           0.007015531   -0.006419446   -0.001275219
     11        8           0.016569889    0.011120860   -0.001622869
     12        6           0.002244741    0.004122921   -0.006231831
     13        6          -0.006258264   -0.007638715    0.001543674
     14        8          -0.013421335   -0.013199648   -0.006846698
     15        6          -0.008507482    0.000357649   -0.002074652
     16        8           0.001576020   -0.006861153    0.000637616
     17        6          -0.000077897    0.005702138    0.000178934
     18        6          -0.000209148   -0.002118310    0.003032407
     19        8          -0.005422516    0.001159264   -0.005542880
     20        1          -0.000307114    0.000137052    0.001959119
     21        1          -0.000298020    0.000512396    0.000902179
     22        1          -0.003081828   -0.001257015    0.000020510
     23        1          -0.000997552   -0.000464052    0.000445809
     24        1          -0.001201553   -0.001517778   -0.000253796
     25        1           0.002614161   -0.000800435   -0.000925308
     26        1           0.000309224    0.000023219   -0.001021894
     27        1           0.002855795   -0.001858639   -0.001966655
     28        1           0.000214096   -0.003028845    0.001604602
     29        1           0.002920722   -0.001578458   -0.002789124
     30        1          -0.000158715    0.001172649    0.000541981
     31        1          -0.000972020   -0.000503256    0.000020896
     32        1           0.000352294   -0.000386102    0.000044738
     33        1          -0.001064482    0.002267071    0.000246834
     34        1           0.001861577    0.001226078   -0.001210346
     35        1           0.000918403    0.001045699   -0.001613721
     36        1           0.002995918   -0.001034754    0.000085104
     37        1           0.005185172    0.000790221   -0.000591287
     38        1          -0.000598313    0.001233240   -0.000368579
     39        1           0.002302645    0.000298353    0.001176894
     40        1           0.000052332   -0.001733373    0.003667374
     41        1           0.007422310    0.002696106    0.001422290
     42        1           0.004424567    0.003077106    0.001197544
     43        1           0.001095202   -0.000165059   -0.003012938
 -------------------------------------------------------------------
 Cartesian Forces:  Max     0.023171891 RMS     0.005038284

 GradGradGradGradGradGradGradGradGradGradGradGradGradGradGradGradGradGrad
 Berny optimization.
 FormGI is forming the generalized inverse of G from B-inverse, IUseBI=4.
 Internal  Forces:  Max     0.019866366 RMS     0.003686130
 Search for a local minimum.
 Step number   1 out of a maximum of  258
 All quantities printed in internal units (Hartrees-Bohrs-Radians)
 Mixed Optimization -- RFO/linear search
 Second derivative matrix not updated -- first step.
 ITU=  0
     Eigenvalues ---    0.00230   0.00230   0.00277   0.00340   0.00374
     Eigenvalues ---    0.00404   0.00532   0.00675   0.00758   0.00909
     Eigenvalues ---    0.01095   0.01138   0.01201   0.01266   0.01380
     Eigenvalues ---    0.01393   0.02462   0.02527   0.03098   0.03832
     Eigenvalues ---    0.03886   0.04279   0.04429   0.04591   0.04743
     Eigenvalues ---    0.04859   0.04915   0.05040   0.05092   0.05278
     Eigenvalues ---    0.05366   0.05386   0.05451   0.05497   0.05520
     Eigenvalues ---    0.05570   0.05618   0.05618   0.05830   0.05972
     Eigenvalues ---    0.06014   0.06120   0.06740   0.07767   0.08025
     Eigenvalues ---    0.08445   0.08968   0.09098   0.09138   0.09698
     Eigenvalues ---    0.10343   0.11489   0.12108   0.13577   0.13698
     Eigenvalues ---    0.14679   0.15994   0.16000   0.16000   0.16000
     Eigenvalues ---    0.16000   0.16000   0.16000   0.16000   0.16000
     Eigenvalues ---    0.16000   0.16000   0.16000   0.16000   0.16396
     Eigenvalues ---    0.16628   0.17242   0.18346   0.19540   0.20756
     Eigenvalues ---    0.22024   0.23414   0.24651   0.25000   0.26486
     Eigenvalues ---    0.26837   0.27220   0.27967   0.27990   0.28478
     Eigenvalues ---    0.28787   0.28871   0.29459   0.29670   0.29951
     Eigenvalues ---    0.31008   0.32114   0.32251   0.33708   0.33758
     Eigenvalues ---    0.33819   0.33849   0.33857   0.33948   0.34038
     Eigenvalues ---    0.34104   0.34110   0.34114   0.34117   0.34122
     Eigenvalues ---    0.34122   0.34152   0.34198   0.34202   0.34289
     Eigenvalues ---    0.34327   0.34331   0.34369   0.34374   0.34424
     Eigenvalues ---    0.39333   0.40672   0.41923   0.51436   0.51539
     Eigenvalues ---    0.52629   0.52660   0.94224
 RFO step:  Lambda=-1.48164741D-02 EMin= 2.30000000D-03
 Linear search not attempted -- first point.
 Iteration  1 RMS(Cart)=  0.03491727 RMS(Int)=  0.00056315
 Iteration  2 RMS(Cart)=  0.00073781 RMS(Int)=  0.00026397
 Iteration  3 RMS(Cart)=  0.00000046 RMS(Int)=  0.00026397
 Variable       Old X    -DE/DX   Delta X   Delta X   Delta X     New X
                                 (Linear)    (Quad)   (Total)
    R1        2.53508   0.01602   0.00000   0.03177   0.03180   2.56688
    R2        2.82487   0.00511   0.00000   0.01673   0.01682   2.84169
    R3        2.79216   0.00238   0.00000   0.00640   0.00648   2.79864
    R4        2.84950  -0.00076   0.00000   0.00043   0.00038   2.84988
    R5        2.85872   0.00746   0.00000   0.02567   0.02559   2.88432
    R6        2.92534  -0.00004   0.00000  -0.00162  -0.00168   2.92367
    R7        2.07266   0.00197   0.00000   0.00555   0.00555   2.07821
    R8        2.07125  -0.00069   0.00000  -0.00194  -0.00194   2.06931
    R9        2.91818   0.00163   0.00000   0.00332   0.00323   2.92141
   R10        2.95574  -0.00807   0.00000  -0.02886  -0.02886   2.92688
   R11        2.07825  -0.00140   0.00000  -0.00397  -0.00397   2.07428
   R12        2.89295   0.00693   0.00000   0.02006   0.02006   2.91301
   R13        2.07145   0.00100   0.00000   0.00281   0.00281   2.07426
   R14        2.07417  -0.00063   0.00000  -0.00176  -0.00176   2.07241
   R15        2.90452   0.00440   0.00000   0.01200   0.01207   2.91659
   R16        2.07636  -0.00001   0.00000  -0.00003  -0.00003   2.07633
   R17        2.07586  -0.00030   0.00000  -0.00084  -0.00084   2.07502
   R18        2.89055   0.00694   0.00000   0.02242   0.02242   2.91297
   R19        2.07740   0.00034   0.00000   0.00096   0.00096   2.07836
   R20        2.82810   0.01391   0.00000   0.03695   0.03701   2.86511
   R21        2.31045   0.01987   0.00000   0.02076   0.02076   2.33121
   R22        2.89177   0.01506   0.00000   0.04642   0.04637   2.93814
   R23        2.06781  -0.00070   0.00000  -0.00196  -0.00196   2.06585
   R24        2.06845   0.00056   0.00000   0.00156   0.00156   2.07001
   R25        2.88625   0.00109   0.00000   0.00351   0.00351   2.88976
   R26        2.69021   0.01620   0.00000   0.03733   0.03733   2.72754
   R27        2.06991   0.00126   0.00000   0.00353   0.00353   2.07344
   R28        2.06711   0.00085   0.00000   0.00237   0.00237   2.06948
   R29        2.07075   0.00028   0.00000   0.00078   0.00078   2.07153
   R30        2.07133   0.00020   0.00000   0.00055   0.00055   2.07189
   R31        2.07155   0.00031   0.00000   0.00087   0.00087   2.07241
   R32        2.06997  -0.00057   0.00000  -0.00159  -0.00159   2.06838
   R33        1.83972  -0.00202   0.00000  -0.00373  -0.00373   1.83600
   R34        2.72470   0.00490   0.00000   0.01200   0.01200   2.73670
   R35        2.90450   0.00083   0.00000   0.00273   0.00273   2.90723
   R36        2.92160  -0.00729   0.00000  -0.02472  -0.02472   2.89688
   R37        1.85143  -0.00509   0.00000  -0.00962  -0.00962   1.84181
   R38        2.06776   0.00085   0.00000   0.00238   0.00238   2.07014
   R39        2.07138   0.00023   0.00000   0.00066   0.00066   2.07204
   R40        2.07125  -0.00059   0.00000  -0.00166  -0.00166   2.06959
   R41        2.70650   0.00564   0.00000   0.01338   0.01338   2.71988
   R42        2.06703   0.00243   0.00000   0.00677   0.00677   2.07381
   R43        2.06621   0.00240   0.00000   0.00668   0.00668   2.07289
   R44        1.84001  -0.00298   0.00000  -0.00550  -0.00550   1.83451
    A1        2.30496  -0.00759   0.00000  -0.02771  -0.02767   2.27729
    A2        1.85006   0.01363   0.00000   0.05459   0.05464   1.90470
    A3        2.12502  -0.00601   0.00000  -0.02593  -0.02609   2.09893
    A4        2.20859   0.00574   0.00000   0.02263   0.02266   2.23126
    A5        1.98662  -0.00488   0.00000  -0.01390  -0.01393   1.97269
    A6        2.08787  -0.00086   0.00000  -0.00879  -0.00880   2.07907
    A7        1.99705  -0.00050   0.00000  -0.00769  -0.00770   1.98935
    A8        1.90331  -0.00006   0.00000   0.00066   0.00059   1.90390
    A9        1.87687   0.00071   0.00000   0.00681   0.00688   1.88375
   A10        1.93275   0.00003   0.00000   0.00078   0.00084   1.93359
   A11        1.89680   0.00006   0.00000   0.00136   0.00131   1.89812
   A12        1.85055  -0.00021   0.00000  -0.00130  -0.00130   1.84925
   A13        1.97487   0.00113   0.00000   0.00700   0.00697   1.98184
   A14        1.95439  -0.00169   0.00000  -0.00600  -0.00605   1.94834
   A15        1.85093   0.00103   0.00000   0.00732   0.00717   1.85810
   A16        1.95981   0.00028   0.00000   0.00030   0.00039   1.96020
   A17        1.87589   0.00037   0.00000   0.01089   0.01076   1.88665
   A18        1.83711  -0.00114   0.00000  -0.02031  -0.02028   1.81683
   A19        2.05114  -0.00169   0.00000  -0.01635  -0.01640   2.03474
   A20        1.91857  -0.00087   0.00000  -0.00567  -0.00568   1.91289
   A21        1.89175   0.00035   0.00000  -0.00003   0.00007   1.89182
   A22        1.86351   0.00145   0.00000   0.00397   0.00385   1.86736
   A23        1.88452   0.00124   0.00000   0.01999   0.01997   1.90448
   A24        1.84339  -0.00033   0.00000  -0.00003  -0.00012   1.84327
   A25        2.04375   0.00303   0.00000   0.00849   0.00848   2.05222
   A26        1.89890   0.00070   0.00000   0.01321   0.01332   1.91222
   A27        1.87751  -0.00087   0.00000  -0.00288  -0.00290   1.87461
   A28        1.90489  -0.00213   0.00000  -0.01749  -0.01757   1.88732
   A29        1.89327  -0.00192   0.00000  -0.00885  -0.00884   1.88443
   A30        1.83409   0.00103   0.00000   0.00780   0.00769   1.84178
   A31        1.96465  -0.00029   0.00000  -0.00374  -0.00375   1.96090
   A32        1.95566   0.00092   0.00000   0.00892   0.00889   1.96455
   A33        1.86595  -0.00169   0.00000  -0.02688  -0.02691   1.83904
   A34        1.96620   0.00019   0.00000   0.01144   0.01131   1.97751
   A35        1.83707   0.00182   0.00000   0.01980   0.01980   1.85688
   A36        1.86427  -0.00108   0.00000  -0.01190  -0.01202   1.85225
   A37        1.96112  -0.01456   0.00000  -0.06040  -0.06027   1.90085
   A38        2.15008   0.01003   0.00000   0.04056   0.04039   2.19047
   A39        2.17197   0.00452   0.00000   0.01977   0.01962   2.19159
   A40        1.78841   0.01150   0.00000   0.04903   0.04876   1.83718
   A41        1.91221  -0.00189   0.00000   0.00571   0.00604   1.91824
   A42        1.89522  -0.00344   0.00000   0.00162   0.00101   1.89623
   A43        1.96837  -0.00458   0.00000  -0.02819  -0.02864   1.93972
   A44        1.96860  -0.00076   0.00000   0.00862   0.00797   1.97657
   A45        1.92479  -0.00022   0.00000  -0.02992  -0.03014   1.89465
   A46        1.83756  -0.00563   0.00000  -0.02824  -0.02842   1.80914
   A47        1.96865   0.00076   0.00000  -0.01424  -0.01431   1.95435
   A48        1.91718   0.00293   0.00000   0.01778   0.01755   1.93473
   A49        1.94521   0.00340   0.00000   0.01646   0.01653   1.96174
   A50        1.90744   0.00589   0.00000   0.05372   0.05391   1.96135
   A51        1.88718  -0.00685   0.00000  -0.04124  -0.04165   1.84553
   A52        1.93018  -0.00027   0.00000  -0.00166  -0.00167   1.92851
   A53        1.96274  -0.00066   0.00000  -0.00402  -0.00402   1.95872
   A54        1.93603  -0.00031   0.00000  -0.00143  -0.00143   1.93460
   A55        1.88349   0.00041   0.00000   0.00168   0.00167   1.88516
   A56        1.87478   0.00037   0.00000   0.00255   0.00255   1.87733
   A57        1.87318   0.00055   0.00000   0.00337   0.00337   1.87655
   A58        1.94169  -0.00066   0.00000  -0.00042  -0.00043   1.94126
   A59        1.92990  -0.00197   0.00000  -0.01019  -0.01030   1.91960
   A60        1.95316  -0.00238   0.00000  -0.01813  -0.01827   1.93490
   A61        1.85311   0.00268   0.00000   0.02420   0.02422   1.87732
   A62        1.89039   0.00134   0.00000   0.00564   0.00560   1.89599
   A63        1.89199   0.00136   0.00000   0.00140   0.00117   1.89315
   A64        1.89916   0.00016   0.00000   0.00089   0.00089   1.90006
   A65        1.87351  -0.00370   0.00000  -0.03310  -0.03311   1.84039
   A66        1.95049  -0.00001   0.00000  -0.00389  -0.00368   1.94681
   A67        1.98546  -0.00020   0.00000  -0.01859  -0.01871   1.96674
   A68        1.84690   0.00445   0.00000   0.05018   0.05011   1.89701
   A69        1.86909   0.00073   0.00000   0.00825   0.00737   1.87646
   A70        1.93015  -0.00095   0.00000   0.00188   0.00143   1.93158
   A71        1.83244   0.00239   0.00000   0.01367   0.01367   1.84610
   A72        1.95531   0.00232   0.00000   0.01054   0.01056   1.96587
   A73        1.93088  -0.00188   0.00000  -0.00821  -0.00821   1.92267
   A74        1.94326  -0.00403   0.00000  -0.02289  -0.02290   1.92035
   A75        1.89501  -0.00028   0.00000  -0.00198  -0.00196   1.89305
   A76        1.88564   0.00028   0.00000  -0.00304  -0.00303   1.88260
   A77        1.84980   0.00377   0.00000   0.02687   0.02684   1.87665
   A78        1.90388  -0.01192   0.00000  -0.04611  -0.04588   1.85800
   A79        1.94189  -0.00223   0.00000  -0.02579  -0.02546   1.91643
   A80        1.95543  -0.00005   0.00000  -0.01696  -0.01690   1.93854
   A81        1.85849   0.00911   0.00000   0.06506   0.06439   1.92288
   A82        1.89204   0.00670   0.00000   0.04017   0.03933   1.93137
   A83        1.90892  -0.00094   0.00000  -0.01051  -0.01226   1.89666
   A84        1.86488   0.00138   0.00000   0.00792   0.00792   1.87281
    D1        0.10649  -0.00092   0.00000  -0.01395  -0.01393   0.09256
    D2       -3.05094  -0.00107   0.00000  -0.01862  -0.01849  -3.06943
    D3       -3.12168  -0.00058   0.00000  -0.00119  -0.00115  -3.12283
    D4        0.00408  -0.00073   0.00000  -0.00586  -0.00571  -0.00163
    D5        0.37036   0.00030   0.00000   0.00887   0.00861   0.37897
    D6       -1.86711  -0.00050   0.00000  -0.01123  -0.01143  -1.87854
    D7        2.37922   0.00133   0.00000   0.01460   0.01443   2.39365
    D8       -2.67332  -0.00083   0.00000  -0.00868  -0.00858  -2.68190
    D9        1.37239  -0.00163   0.00000  -0.02878  -0.02861   1.34378
   D10       -0.66446   0.00019   0.00000  -0.00295  -0.00275  -0.66721
   D11        0.02416  -0.00044   0.00000  -0.01042  -0.01031   0.01385
   D12       -3.11308   0.00005   0.00000   0.00895   0.00914  -3.10395
   D13        3.09018  -0.00039   0.00000   0.00003   0.00029   3.09047
   D14       -0.04706   0.00011   0.00000   0.01940   0.01974  -0.02733
   D15        0.60774  -0.00016   0.00000   0.00793   0.00808   0.61582
   D16       -1.56743   0.00021   0.00000   0.01201   0.01213  -1.55531
   D17        2.71648   0.00012   0.00000   0.00963   0.00973   2.72621
   D18       -2.51719   0.00002   0.00000   0.01286   0.01290  -2.50429
   D19        1.59083   0.00040   0.00000   0.01694   0.01695   1.60777
   D20       -0.40844   0.00030   0.00000   0.01455   0.01455  -0.39390
   D21       -0.02914   0.00153   0.00000   0.01897   0.01851  -0.01063
   D22        2.09567   0.00242   0.00000   0.01222   0.01242   2.10809
   D23       -2.08096  -0.00374   0.00000  -0.03737  -0.03772  -2.11868
   D24        3.09782   0.00146   0.00000   0.01498   0.01471   3.11253
   D25       -1.06056   0.00235   0.00000   0.00823   0.00862  -1.05194
   D26        1.04599  -0.00381   0.00000  -0.04136  -0.04152   1.00447
   D27       -1.33920  -0.00019   0.00000  -0.00612  -0.00604  -1.34524
   D28        2.70776  -0.00008   0.00000  -0.00731  -0.00727   2.70049
   D29        0.71294   0.00153   0.00000   0.01561   0.01570   0.72864
   D30        0.82028  -0.00062   0.00000  -0.01044  -0.01039   0.80988
   D31       -1.41595  -0.00052   0.00000  -0.01163  -0.01162  -1.42757
   D32        2.87242   0.00109   0.00000   0.01129   0.01134   2.88376
   D33        2.84631  -0.00082   0.00000  -0.01077  -0.01072   2.83558
   D34        0.61008  -0.00072   0.00000  -0.01196  -0.01195   0.59813
   D35       -1.38474   0.00089   0.00000   0.01096   0.01101  -1.37373
   D36        0.64717   0.00142   0.00000  -0.00069  -0.00059   0.64658
   D37       -1.48810   0.00148   0.00000   0.01112   0.01110  -1.47700
   D38        2.78830   0.00215   0.00000   0.01420   0.01424   2.80254
   D39        2.88058   0.00029   0.00000  -0.00276  -0.00266   2.87792
   D40        0.74531   0.00035   0.00000   0.00905   0.00903   0.75434
   D41       -1.26147   0.00102   0.00000   0.01214   0.01216  -1.24931
   D42       -1.39032  -0.00071   0.00000  -0.02059  -0.02053  -1.41084
   D43        2.75760  -0.00065   0.00000  -0.00878  -0.00883   2.74877
   D44        0.75082   0.00002   0.00000  -0.00570  -0.00570   0.74512
   D45       -1.06235   0.00186   0.00000   0.02641   0.02622  -1.03613
   D46       -3.07999  -0.00130   0.00000  -0.01229  -0.01230  -3.09229
   D47        1.00213   0.00017   0.00000   0.00355   0.00367   1.00580
   D48        2.97664   0.00151   0.00000   0.02164   0.02146   2.99810
   D49        0.95900  -0.00165   0.00000  -0.01706  -0.01706   0.94194
   D50       -1.24206  -0.00018   0.00000  -0.00122  -0.00109  -1.24316
   D51        0.94096   0.00160   0.00000   0.02056   0.02043   0.96139
   D52       -1.07669  -0.00156   0.00000  -0.01814  -0.01808  -1.09477
   D53        3.00544  -0.00009   0.00000  -0.00230  -0.00212   3.00332
   D54        0.80448   0.00169   0.00000   0.02019   0.02015   0.82463
   D55       -1.36467   0.00168   0.00000   0.02622   0.02612  -1.33855
   D56        2.94035   0.00058   0.00000   0.01209   0.01200   2.95235
   D57        2.96773   0.00052   0.00000   0.00425   0.00425   2.97197
   D58        0.79858   0.00051   0.00000   0.01028   0.01022   0.80880
   D59       -1.17960  -0.00059   0.00000  -0.00385  -0.00390  -1.18349
   D60       -1.34034   0.00142   0.00000   0.01545   0.01555  -1.32480
   D61        2.77369   0.00141   0.00000   0.02148   0.02152   2.79521
   D62        0.79552   0.00030   0.00000   0.00735   0.00740   0.80292
   D63       -1.25326  -0.00132   0.00000  -0.02000  -0.02010  -1.27336
   D64        0.97867  -0.00014   0.00000  -0.00115  -0.00126   0.97741
   D65        3.00369  -0.00024   0.00000   0.00224   0.00227   3.00596
   D66        0.91286   0.00013   0.00000  -0.01046  -0.01058   0.90228
   D67       -3.13839   0.00132   0.00000   0.00839   0.00826  -3.13014
   D68       -1.11337   0.00121   0.00000   0.01178   0.01179  -1.10158
   D69        2.90222  -0.00077   0.00000  -0.01503  -0.01506   2.88716
   D70       -1.14903   0.00041   0.00000   0.00381   0.00378  -1.14526
   D71        0.87598   0.00031   0.00000   0.00721   0.00731   0.88329
   D72       -3.13653   0.00100   0.00000   0.02327   0.02334  -3.11319
   D73        1.03967   0.00113   0.00000   0.02503   0.02510   1.06477
   D74       -1.05824   0.00109   0.00000   0.02446   0.02453  -1.03371
   D75        0.91000   0.00046   0.00000   0.01119   0.01108   0.92109
   D76       -1.19698   0.00058   0.00000   0.01295   0.01285  -1.18413
   D77        2.98830   0.00054   0.00000   0.01238   0.01228   3.00057
   D78       -1.09867  -0.00119   0.00000  -0.01157  -0.01153  -1.11019
   D79        3.07754  -0.00107   0.00000  -0.00980  -0.00976   3.06777
   D80        0.97963  -0.00111   0.00000  -0.01037  -0.01033   0.96929
   D81       -0.04030   0.00118   0.00000   0.02050   0.02052  -0.01978
   D82        2.05339   0.00119   0.00000   0.01688   0.01704   2.07043
   D83       -2.12658  -0.00231   0.00000  -0.01518  -0.01542  -2.14200
   D84        3.09688   0.00069   0.00000   0.00090   0.00111   3.09800
   D85       -1.09261   0.00071   0.00000  -0.00272  -0.00237  -1.09498
   D86        1.01060  -0.00279   0.00000  -0.03478  -0.03482   0.97578
   D87        0.03939  -0.00123   0.00000  -0.02115  -0.02152   0.01787
   D88       -2.10058  -0.00050   0.00000   0.00484   0.00469  -2.09589
   D89        2.09779   0.00207   0.00000   0.01095   0.01005   2.10784
   D90       -2.01478  -0.00363   0.00000  -0.04358  -0.04326  -2.05805
   D91        2.12844  -0.00290   0.00000  -0.01760  -0.01705   2.11139
   D92        0.04362  -0.00033   0.00000  -0.01149  -0.01169   0.03193
   D93        2.07362   0.00105   0.00000   0.01315   0.01332   2.08695
   D94       -0.06634   0.00177   0.00000   0.03914   0.03954  -0.02680
   D95       -2.15116   0.00434   0.00000   0.04525   0.04490  -2.10626
   D96        1.12900   0.00025   0.00000  -0.01962  -0.01926   1.10974
   D97       -3.09947   0.00191   0.00000   0.00372   0.00399  -3.09548
   D98       -0.98835   0.00067   0.00000  -0.01388  -0.01350  -1.00184
   D99       -3.09141  -0.00408   0.00000  -0.05388  -0.05376   3.13801
   D100      -1.03669  -0.00242   0.00000  -0.03054  -0.03051  -1.06721
   D101       1.07443  -0.00366   0.00000  -0.04814  -0.04800   1.02643
   D102      -0.99460   0.00084   0.00000  -0.00418  -0.00459  -0.99919
   D103       1.06011   0.00249   0.00000   0.01916   0.01866   1.07877
   D104      -3.11195   0.00125   0.00000   0.00155   0.00117  -3.11078
   D105       0.47673   0.00137   0.00000   0.06275   0.06328   0.54002
   D106      -1.53108   0.00318   0.00000   0.05657   0.05577  -1.47531
   D107       2.63179  -0.00029   0.00000   0.02960   0.02987   2.66166
   D108       2.91854  -0.00111   0.00000  -0.02634  -0.02610   2.89244
   D109      -1.27938  -0.00068   0.00000  -0.02144  -0.02196  -1.30134
   D110       0.78016   0.00079   0.00000   0.00977   0.01004   0.79020
   D111      -1.22689  -0.00031   0.00000   0.01265   0.01271  -1.21419
   D112       0.89024  -0.00040   0.00000   0.01160   0.01163   0.90187
   D113       2.94245   0.00056   0.00000   0.02540   0.02546   2.96791
   D114       3.02245   0.00150   0.00000   0.02470   0.02477   3.04722
   D115      -1.14360   0.00141   0.00000   0.02364   0.02370  -1.11991
   D116       0.90861   0.00237   0.00000   0.03744   0.03752   0.94613
   D117       1.00411  -0.00135   0.00000  -0.01368  -0.01379   0.99032
   D118       3.12124  -0.00144   0.00000  -0.01474  -0.01487   3.10638
   D119      -1.10973  -0.00047   0.00000  -0.00093  -0.00104  -1.11077
   D120      -3.01869   0.00040   0.00000   0.00120   0.00130  -3.01739
   D121      -0.97351   0.00290   0.00000   0.03728   0.03733  -0.93618
   D122       1.16953   0.00001   0.00000  -0.00752  -0.00743   1.16210
   D123      -0.95168  -0.00383   0.00000  -0.04530  -0.04530  -0.99698
   D124       1.09351  -0.00132   0.00000  -0.00921  -0.00927   1.08424
   D125      -3.04664  -0.00421   0.00000  -0.05402  -0.05403  -3.10067
   D126       1.05276   0.00136   0.00000   0.01972   0.01968   1.07244
   D127       3.09794   0.00386   0.00000   0.05580   0.05571  -3.12953
   D128      -1.04221   0.00098   0.00000   0.01099   0.01095  -1.03126
   D129       3.13276  -0.00080   0.00000  -0.01860  -0.01880   3.11396
   D130       1.03542   0.00312   0.00000  -0.00010   0.00153   1.03696
   D131      -1.01680  -0.00401   0.00000  -0.04268  -0.04412  -1.06092
         Item               Value     Threshold  Converged?
 Maximum Force            0.019866     0.000450     NO 
 RMS     Force            0.003686     0.000300     NO 
 Maximum Displacement     0.167537     0.001800     NO 
 RMS     Displacement     0.035056     0.001200     NO 
 Predicted change in Energy=-8.230426D-03
 GradGradGradGradGradGradGradGradGradGradGradGradGradGradGradGradGradGrad

                          Input orientation:                          
 ---------------------------------------------------------------------
 Center     Atomic      Atomic             Coordinates (Angstroms)
 Number     Number       Type             X           Y           Z
 ---------------------------------------------------------------------
      1          6           0        1.797150    0.634773    0.145414
      2          6           0        1.061641   -0.502471    0.249200
      3          6           0       -0.416968   -0.626637    0.518711
      4          6           0       -1.269369    0.493738   -0.123009
      5          6           0       -1.203247    1.835367    0.642240
      6          6           0        0.158949    2.212015    1.257689
      7          6           0        1.409996    2.071170    0.364883
      8          6           0        3.203570    0.277843   -0.151023
      9          6           0        3.316785   -1.230670   -0.252430
     10          6           0        1.886024   -1.768543    0.032201
     11          8           0        4.135964    1.076953   -0.268882
     12          6           0        1.311334    2.865032   -0.952764
     13          6           0        1.842924   -2.694885    1.248127
     14          8           0        1.360654   -2.541477   -1.067722
     15          6           0       -2.726041    0.030664   -0.373137
     16          8           0       -2.621188   -1.112172   -1.256436
     17          6           0       -3.553115    1.121772   -1.074727
     18          6           0       -3.425353   -0.438861    0.907676
     19          8           0       -4.690913   -0.991521    0.502079
     20          1           0       -0.582141   -0.668963    1.605155
     21          1           0       -0.751378   -1.592405    0.125571
     22          1           0       -0.863531    0.655237   -1.130021
     23          1           0       -1.934310    1.828689    1.460986
     24          1           0       -1.525333    2.635977   -0.034495
     25          1           0        0.323929    1.626220    2.172497
     26          1           0        0.093150    3.257725    1.586145
     27          1           0        2.244280    2.515262    0.927346
     28          1           0        3.651775   -1.512306   -1.254204
     29          1           0        4.060807   -1.575637    0.473747
     30          1           0        1.055825    3.912967   -0.751698
     31          1           0        0.552580    2.454971   -1.627623
     32          1           0        2.268459    2.854571   -1.487056
     33          1           0        0.825736   -3.059714    1.433353
     34          1           0        2.481909   -3.569381    1.075929
     35          1           0        2.197612   -2.177485    2.145070
     36          1           0        0.962458   -1.936236   -1.715076
     37          1           0       -3.493943   -1.545441   -1.233856
     38          1           0       -3.753358    1.981550   -0.426081
     39          1           0       -3.028546    1.476736   -1.969763
     40          1           0       -4.516446    0.712853   -1.397516
     41          1           0       -2.817992   -1.207298    1.402577
     42          1           0       -3.572827    0.395070    1.604851
     43          1           0       -5.134011   -1.316253    1.302473
 ---------------------------------------------------------------------
                    Distance matrix (angstroms):
                    1          2          3          4          5
     1  C    0.000000
     2  C    1.358333   0.000000
     3  C    2.575426   1.508090   0.000000
     4  C    3.081474   2.562144   1.547138   0.000000
     5  C    3.269655   3.278670   2.587462   1.545945   0.000000
     6  C    2.531511   3.033205   2.989266   2.626575   1.541499
     7  C    1.503759   2.599685   3.261844   3.147274   2.638479
     8  C    1.480977   2.314504   3.791427   4.478234   4.740800
     9  C    2.438740   2.422310   3.860107   4.901342   5.534592
    10  C    2.407622   1.526314   2.616182   3.885681   4.785803
    11  O    2.416033   3.494918   4.924602   5.438662   5.469233
    12  C    2.532996   3.584291   4.164615   3.601605   3.150772
    13  C    3.507805   2.532773   3.149097   4.661942   5.492672
    14  O    3.427943   2.445658   3.056685   4.125777   5.352973
    15  C    4.592722   3.875316   2.561105   1.548837   2.570378
    16  O    4.953656   4.025159   2.871494   2.385586   3.781998
    17  C    5.509196   5.068226   3.928282   2.552584   2.996510
    18  C    5.385932   4.535499   3.039233   2.565213   3.190661
    19  O    6.698284   5.778840   4.289526   3.782023   4.491632
    20  H    3.080843   2.137370   1.099742   2.193332   2.754023
    21  H    3.384628   2.119027   1.095033   2.163817   3.495819
    22  H    2.950656   2.636062   2.135636   1.097661   2.156160
    23  H    4.132791   3.984777   3.036254   2.175610   1.097653
    24  H    3.882793   4.077103   3.489866   2.159291   1.096671
    25  H    2.694887   2.962198   2.891246   3.015039   2.172025
    26  H    3.443719   4.106637   4.060530   3.523818   2.143527
    27  H    2.085086   3.311379   4.137723   4.187545   3.525477
    28  H    3.163623   3.160504   4.525738   5.433367   6.194728
    29  H    3.180858   3.193291   4.577455   5.748845   6.274839
    30  H    3.478639   4.527463   4.938731   4.182452   3.370889
    31  H    2.829441   3.539501   3.878541   3.070797   2.935834
    32  H    2.795460   3.967458   4.832539   4.466586   4.198265
    33  H    4.031336   2.827961   2.881102   4.408941   5.357653
    34  H    4.360007   3.479451   4.168179   5.658487   6.555894
    35  H    3.473872   2.773162   3.447636   4.929460   5.470587
    36  H    3.281496   2.433907   2.933883   3.663401   4.946939
    37  H    5.886542   4.903120   3.658343   3.215737   4.494095
    38  H    5.740083   5.459907   4.338984   2.911295   2.768709
    39  H    5.335749   5.056746   4.175766   2.733402   3.206695
    40  H    6.499863   5.941695   4.719310   3.495123   4.049436
    41  H    5.125741   4.108359   2.623605   2.760285   3.527509
    42  H    5.569925   4.911381   3.490420   2.881172   2.935300
    43  H    7.292892   6.337012   4.831185   4.499280   5.081290
                    6          7          8          9         10
     6  C    0.000000
     7  C    1.543392   0.000000
     8  C    3.872364   2.588259   0.000000
     9  C    4.909630   3.862521   1.516151   0.000000
    10  C    4.508819   3.883385   2.440737   1.554799   0.000000
    11  O    4.408563   2.970021   1.233623   2.448765   3.640018
    12  C    2.576921   1.541475   3.304072   4.613793   4.771839
    13  C    5.187825   4.866501   3.556135   2.562784   1.529197
    14  O    5.426538   4.830250   3.490737   2.491860   1.443354
    15  C    3.967499   4.670669   5.938916   6.174244   4.967151
    16  O    5.010010   5.386352   6.089490   6.023421   4.733536
    17  C    4.517545   5.254171   6.871553   7.307920   6.258070
    18  C    4.471786   5.474987   6.751084   6.886889   5.544839
    19  O    5.861293   6.827884   8.022512   8.046721   6.639326
    20  H    2.994992   3.607660   4.279277   4.355199   3.126515
    21  H    4.072345   4.260351   4.383600   4.101669   2.644925
    22  H    3.028231   3.067333   4.200258   4.669246   3.845194
    23  H    2.137756   3.527694   5.603705   6.314228   5.438424
    24  H    2.164784   3.015737   5.285537   6.200369   5.571499
    25  H    1.098748   2.155224   3.938172   4.795757   4.306440
    26  H    1.098054   2.152551   4.644584   5.823905   5.558103
    27  H    2.133000   1.099823   2.662548   4.071136   4.390970
    28  H    5.690343   4.526402   2.150007   1.093201   2.199630
    29  H    5.494121   4.509751   2.135552   1.095401   2.227523
    30  H    2.781234   2.182752   4.264709   5.640764   5.795109
    31  H    2.922156   2.202850   3.734699   4.807904   4.729816
    32  H    3.520872   2.186403   3.049416   4.394597   4.881350
    33  H    5.316633   5.273421   4.393590   3.520311   2.180495
    34  H    6.233274   5.785360   4.102114   2.816224   2.165055
    35  H    4.920498   4.673379   3.508936   2.810162   2.174519
    36  H    5.166327   4.537160   3.517242   2.860073   1.983450
    37  H    5.802576   6.299561   7.025210   6.888273   5.531430
    38  H    4.265483   5.224355   7.167784   7.767590   6.787920
    39  H    4.595346   5.050206   6.601850   7.109326   6.220345
    40  H    5.581838   6.330387   7.832089   8.151566   7.013775
    41  H    4.535953   5.449867   6.393632   6.354140   4.931601
    42  H    4.165089   5.401422   7.001171   7.318421   6.078939
    43  H    6.361297   7.428172   8.612145   8.593079   7.148359
                   11         12         13         14         15
    11  O    0.000000
    12  C    3.412251   0.000000
    13  C    4.667559   6.003265   0.000000
    14  O    4.629636   5.407956   2.370501   0.000000
    15  C    6.942097   4.966891   5.561705   4.878467   0.000000
    16  O    7.171237   5.601348   5.357808   4.234807   1.448201
    17  C    7.731321   5.168819   7.005695   6.128994   1.538439
    18  C    7.800993   6.067384   5.741106   5.588296   1.532962
    19  O    9.098721   7.281246   6.793311   6.441126   2.381510
    20  H    5.368496   4.755766   3.180059   3.798030   2.999904
    21  H    5.582757   5.028552   3.034138   2.604873   2.604297
    22  H    5.090614   3.105584   4.919736   3.894850   2.105210
    23  H    6.356554   4.175452   5.897078   6.029055   2.687701
    24  H    5.876715   2.990378   6.434934   6.016853   2.888604
    25  H    4.560004   3.503838   4.672661   5.379918   4.281164
    26  H    4.953911   2.843279   6.213657   6.502332   4.711746
    27  H    2.660481   2.127802   5.235420   5.507423   5.706888
    28  H    2.812395   4.972889   3.306372   2.518572   6.620693
    29  H    2.755609   5.414248   2.602189   3.255734   7.025577
    30  H    4.214658   1.097215   6.948564   6.469362   5.433056
    31  H    4.072560   1.095121   6.037876   5.092246   4.266188
    32  H    2.851569   1.096206   6.201514   5.487922   5.844682
    33  H    5.564821   6.405621   1.096395   2.609613   5.042715
    34  H    5.112028   6.847445   1.096675   2.628504   6.494833
    35  H    4.491741   5.984066   1.094538   3.339913   5.954801
    36  H    4.608896   4.873911   3.182977   0.971568   4.390276
    37  H    8.125491   6.528551   5.996967   4.958508   1.953105
    38  H    7.942570   5.168079   7.482674   6.857303   2.205479
    39  H    7.374485   4.668641   7.175546   6.018704   2.175281
    40  H    8.733303   6.228378   7.684641   6.726049   2.172621
    41  H    7.507935   6.259619   4.894989   5.034232   2.166602
    42  H    7.962493   6.041286   6.245433   6.332866   2.182263
    43  H    9.702011   8.006978   7.112046   7.021372   3.228029
                   16         17         18         19         20
    16  O    0.000000
    17  C    2.427347   0.000000
    18  C    2.404872   2.526226   0.000000
    19  O    2.718583   2.871744   1.439300   0.000000
    20  H    3.541588   4.383513   2.936542   4.266478   0.000000
    21  H    2.374185   4.081324   3.015377   4.002844   1.752300
    22  H    2.495812   2.730307   3.451404   4.474866   3.051864
    23  H    4.062616   3.090324   2.769683   4.058565   2.843837
    24  H    4.091780   2.736202   3.735290   4.844332   3.807977
    25  H    5.284892   5.082361   4.463345   5.898433   2.531937
    26  H    5.877406   4.993775   5.148294   6.489881   3.984376
    27  H    6.449803   6.289666   6.393119   7.783013   4.311307
    28  H    6.285712   7.673397   7.477416   8.541440   5.178147
    29  H    6.917904   8.224694   7.584402   8.771238   4.864063
    30  H    6.247176   5.397911   6.463195   7.658392   5.406641
    31  H    4.789060   4.351993   5.534072   6.626324   4.636529
    32  H    6.300547   6.087966   7.000067   8.196460   5.486618
    33  H    4.786352   6.553597   5.021650   5.964739   2.779807
    34  H    6.125307   7.940639   6.687616   7.643562   4.252165
    35  H    5.993827   7.370417   6.014291   7.180370   3.208453
    36  H    3.705664   5.491071   5.326711   6.145638   3.875010
    37  H    0.974645   2.672611   2.411510   2.180146   4.160143
    38  H    3.397414   1.095471   2.782963   3.252637   4.605188
    39  H    2.716105   1.096477   3.479457   3.868560   4.834145
    40  H    2.634886   1.095178   2.798364   2.558084   5.138502
    41  H    2.667982   3.478794   1.097411   2.089328   2.308652
    42  H    3.371106   2.776440   1.096924   2.094959   3.174330
    43  H    3.592206   3.754235   1.960916   0.970782   4.607615
                   21         22         23         24         25
    21  H    0.000000
    22  H    2.577011   0.000000
    23  H    3.858309   3.039223   0.000000
    24  H    4.301610   2.358282   1.747981   0.000000
    25  H    3.963047   3.641359   2.376317   3.051260   0.000000
    26  H    5.135199   3.881462   2.483627   2.373296   1.748964
    27  H    5.146818   4.165446   4.268111   3.892260   2.455310
    28  H    4.614970   5.010154   7.052578   6.745250   5.715522
    29  H    4.824793   5.638969   6.964590   7.014340   5.205949
    30  H    5.860436   3.799982   4.263929   2.967737   3.783623
    31  H    4.599484   2.343506   4.014518   2.624604   3.896154
    32  H    5.612092   3.843684   5.235137   4.068240   4.322311
    33  H    2.520035   4.819271   5.613832   6.334272   4.770339
    34  H    3.907141   5.822849   6.985014   7.469772   5.731807
    35  H    3.621772   5.302936   5.795704   6.463764   4.240238
    36  H    2.538392   3.223702   5.714306   5.469789   5.311501
    37  H    3.061358   3.431157   4.591229   4.774741   6.019869
    38  H    4.699933   3.256646   2.625515   2.354933   4.848004
    39  H    4.358388   2.463193   3.618185   2.710858   5.331018
    40  H    4.670091   3.663149   4.010430   3.808279   6.083458
    41  H    2.459664   3.701758   3.162519   4.301965   4.300380
    42  H    3.754850   3.858432   2.181903   3.449834   4.125853
    43  H    4.546298   5.295357   4.489306   5.516354   6.261325
                   26         27         28         29         30
    26  H    0.000000
    27  H    2.369098   0.000000
    28  H    6.594285   4.791817   0.000000
    29  H    6.351466   4.498998   1.776833   0.000000
    30  H    2.611818   2.487005   6.035318   6.376238   0.000000
    31  H    3.344218   3.064857   5.048142   5.741882   1.773768
    32  H    3.786697   2.438248   4.586654   5.165656   1.769587
    33  H    6.361609   5.774831   4.195704   3.686328   7.310655
    34  H    7.250921   6.091094   3.321093   2.613534   7.833228
    35  H    5.855140   4.848392   3.756609   2.574303   6.840216
    36  H    6.215383   5.333038   2.761258   3.810610   5.928743
    37  H    6.624957   7.354407   7.145824   7.745390   7.122295
    38  H    4.524744   6.171570   8.229752   8.632755   5.192749
    39  H    5.055828   6.105282   7.353440   8.096089   4.909276
    40  H    6.052023   7.372996   8.467095   9.072381   6.458174
    41  H    5.333374   6.301579   7.000671   6.950991   6.772332
    42  H    4.651294   6.228400   8.000447   7.964638   6.273225
    43  H    6.951615   8.322283   9.152325   9.235732   8.359332
                   31         32         33         34         35
    31  H    0.000000
    32  H    1.767393   0.000000
    33  H    6.313156   6.751963   0.000000
    34  H    6.879267   6.919653   1.769299   0.000000
    35  H    6.196692   6.206363   1.779582   1.777993   0.000000
    36  H    4.411161   4.970861   3.345669   3.572898   4.060115
    37  H    5.703745   7.254619   5.297797   6.718797   6.649091
    38  H    4.495435   6.176578   7.059742   8.482183   7.702106
    39  H    3.728065   5.494516   6.856827   8.068745   7.589329
    40  H    5.364975   7.115470   7.126359   8.569272   8.122964
    41  H    5.827099   7.121850   4.087683   5.811633   5.162252
    42  H    5.631258   7.051926   5.595740   7.256477   6.340966
    43  H    7.425962   8.942808   6.210907   7.945447   7.429965
                   36         37         38         39         40
    36  H    0.000000
    37  H    4.499311   0.000000
    38  H    6.264940   3.627598   0.000000
    39  H    5.257505   3.145109   1.778522   0.000000
    40  H    6.094006   2.484390   1.770757   1.767718   0.000000
    41  H    4.954081   2.742632   3.793106   4.315211   3.796347
    42  H    6.084876   3.439485   2.583447   3.774136   3.163165
    43  H    6.830587   3.029078   3.971097   4.789707   3.433453
                   41         42         43
    41  H    0.000000
    42  H    1.782771   0.000000
    43  H    2.320740   2.336097   0.000000
 Stoichiometry    C15H24O4
 Framework group  C1[X(C15H24O4)]
 Deg. of freedom   123
 Full point group                 C1      NOp   1
 Largest Abelian subgroup         C1      NOp   1
 Largest concise Abelian subgroup C1      NOp   1
                         Standard orientation:                         
 ---------------------------------------------------------------------
 Center     Atomic      Atomic             Coordinates (Angstroms)
 Number     Number       Type             X           Y           Z
 ---------------------------------------------------------------------
      1          6           0        1.829444    0.623347    0.144432
      2          6           0        1.102653   -0.521486    0.223169
      3          6           0       -0.375028   -0.662807    0.489292
      4          6           0       -1.235834    0.464685   -0.128292
      5          6           0       -1.180201    1.789833    0.665959
      6          6           0        0.178908    2.163443    1.290024
      7          6           0        1.431228    2.051627    0.394899
      8          6           0        3.238637    0.283733   -0.159095
      9          6           0        3.363446   -1.221309   -0.293211
     10          6           0        1.936779   -1.776189   -0.020942
     11          8           0        4.164904    1.092337   -0.259166
     12          6           0        1.326818    2.873158   -0.905228
     13          6           0        1.900474   -2.729041    1.174549
     14          8           0        1.417637   -2.529039   -1.137624
     15          6           0       -2.688846   -0.003992   -0.389041
     16          8           0       -2.575003   -1.126525   -1.296921
     17          6           0       -3.524084    1.095735   -1.067106
     18          6           0       -3.384865   -0.506588    0.880970
     19          8           0       -4.646045   -1.059984    0.462923
     20          1           0       -0.540151   -0.729999    1.574489
     21          1           0       -0.701919   -1.622337    0.075116
     22          1           0       -0.830987    0.651136   -1.131385
     23          1           0       -1.911402    1.759761    1.484056
     24          1           0       -1.508245    2.602470    0.006645
     25          1           0        0.348140    1.559187    2.191957
     26          1           0        0.105005    3.201233    1.641099
     27          1           0        2.261936    2.489770    0.967233
     28          1           0        3.700844   -1.478531   -1.300727
     29          1           0        4.109906   -1.576264    0.425614
     30          1           0        1.063227    3.914488   -0.681545
     31          1           0        0.571406    2.472059   -1.589159
     32          1           0        2.284133    2.881646   -1.439215
     33          1           0        0.886066   -3.105594    1.351372
     34          1           0        2.546192   -3.594665    0.983659
     35          1           0        2.250952   -2.228554    2.082673
     36          1           0        1.014977   -1.912940   -1.771842
     37          1           0       -3.444415   -1.566858   -1.284131
     38          1           0       -3.731084    1.939654   -0.400015
     39          1           0       -3.002024    1.474077   -1.953994
     40          1           0       -4.484167    0.686559   -1.399113
     41          1           0       -2.771755   -1.280922    1.359313
     42          1           0       -3.538911    0.310839    1.596039
     43          1           0       -5.086844   -1.405421    1.255884
 ---------------------------------------------------------------------
 Rotational constants (GHZ):      0.5773513      0.2567887      0.2036454
 Standard basis: 6-31G(d) (6D, 7F)
 There are   333 symmetry adapted cartesian basis functions of A   symmetry.
 There are   333 symmetry adapted basis functions of A   symmetry.
   333 basis functions,   628 primitive gaussians,   333 cartesian basis functions
    73 alpha electrons       73 beta electrons
       nuclear repulsion energy      1599.1664541925 Hartrees.
 NAtoms=   43 NActive=   43 NUniq=   43 SFac= 1.00D+00 NAtFMM=   60 NAOKFM=F Big=F
 Integral buffers will be    131072 words long.
 Raffenetti 2 integral format.
 Two-electron integral symmetry is turned on.
 ------------------------------------------------------------------------------
 Polarizable Continuum Model (PCM)
 =================================
 Model                : PCM (using non-symmetric T matrix).
 Atomic radii         : SMD-Coulomb.
 Polarization charges : Total charges.
 Charge compensation  : None.
 Solution method      : On-the-fly selection.
 Cavity type          : VdW (van der Waals Surface) (Alpha=1.000).
 Cavity algorithm     : GePol (No added spheres)
                        Default sphere list used, NSphG=   43.
                        Lebedev-Laikov grids with approx.  5.0 points / Ang**2.
                        Smoothing algorithm: Karplus/York (Gamma=1.0000).
                        Polarization charges: spherical gaussians, with
                                              point-specific exponents (IZeta= 3).
                        Self-potential: point-specific (ISelfS= 7).
                        Self-field    : sphere-specific E.n sum rule (ISelfD= 2).
 1st derivatives      : Analytical E(r).r(x)/FMM algorithm (CHGder, D1EAlg=3).
                        Cavity 1st derivative terms included.
 Solvent              : Methanol, Eps=  32.613000 Eps(inf)=   1.765709
 ------------------------------------------------------------------------------
 ------------------------------------------------------------------------------
 Atomic radii for non-electrostatic terms: SMD-CDS.
 ------------------------------------------------------------------------------
 Nuclear repulsion after PCM non-electrostatic terms =     1599.1676642930 Hartrees.
 One-electron integrals computed using PRISM.
 NBasis=   333 RedAO= T EigKep=  9.20D-04  NBF=   333
 NBsUse=   333 1.00D-06 EigRej= -1.00D+00 NBFU=   333
 Initial guess from the checkpoint file:  "DY-202A-11R_2.chk"
 B after Tr=     0.000000    0.000000    0.000000
         Rot=    0.999990    0.001857    0.000743    0.004033 Ang=   0.52 deg.
 ExpMin= 1.61D-01 ExpMax= 5.48D+03 ExpMxC= 8.25D+02 IAcc=1 IRadAn=         1 AccDes= 0.00D+00
 Harris functional with IExCor=  402 and IRadAn=       1 diagonalized for initial guess.
 HarFok:  IExCor=  402 AccDes= 0.00D+00 IRadAn=         1 IDoV= 1 UseB2=F ITyADJ=14
 ICtDFT=  3500011 ScaDFX=  1.000000  1.000000  1.000000  1.000000
 FoFCou: FMM=F IPFlag=           0 FMFlag=      100000 FMFlg1=           0
         NFxFlg=           0 DoJE=T BraDBF=F KetDBF=T FulRan=T
         wScrn=  0.000000 ICntrl=     500 IOpCl=  0 I1Cent=   200000004 NGrid=           0
         NMat0=    1 NMatS0=      1 NMatT0=    0 NMatD0=    1 NMtDS0=    0 NMtDT0=    0
 Petite list used in FoFCou.
 Keep R1 ints in memory in canonical form, NReq=1565304907.
 Requested convergence on RMS density matrix=1.00D-08 within 128 cycles.
 Requested convergence on MAX density matrix=1.00D-06.
 Requested convergence on             energy=1.00D-06.
 No special actions if energy rises.
 Inv3:  Mode=1 IEnd=    21886203.
 Iteration    1 A*A^-1 deviation from unit magnitude is 6.88D-15 for   2689.
 Iteration    1 A*A^-1 deviation from orthogonality  is 4.18D-15 for   2284    115.
 Iteration    1 A^-1*A deviation from unit magnitude is 7.11D-15 for   2689.
 Iteration    1 A^-1*A deviation from orthogonality  is 6.21D-09 for   1824   1787.
 Iteration    2 A*A^-1 deviation from unit magnitude is 2.66D-15 for     28.
 Iteration    2 A*A^-1 deviation from orthogonality  is 3.03D-15 for   2503   1262.
 Iteration    2 A^-1*A deviation from unit magnitude is 1.11D-15 for    379.
 Iteration    2 A^-1*A deviation from orthogonality  is 3.45D-16 for     18      1.
 Error on total polarization charges =  0.05174
 SCF Done:  E(RB3LYP) =  -886.949231451     A.U. after   10 cycles
            NFock= 10  Conv=0.97D-08     -V/T= 2.0094
 SMD-CDS (non-electrostatic) energy       (kcal/mol) =       0.76
 (included in total energy above)
 D1PCM: PCM CHGder 1st derivatives, ID1Alg=3 FixD1E=F DoIter=F DoCFld=F I1PDM=0.
 Calling FoFJK, ICntrl=      2127 FMM=F ISym2X=0 I1Cent= 0 IOpClX= 0 NMat=1 NMatS=1 NMatT=0.
 ***** Axes restored to original set *****
 -------------------------------------------------------------------
 Center     Atomic                   Forces (Hartrees/Bohr)
 Number     Number              X              Y              Z
 -------------------------------------------------------------------
      1        6           0.004793824   -0.006660275   -0.000441813
      2        6          -0.004077125    0.004811577    0.000279453
      3        6           0.002011978   -0.000299427   -0.000781084
      4        6           0.001564734   -0.000045544    0.000514480
      5        6           0.000726775    0.001455458   -0.000461310
      6        6          -0.000267247    0.000159999    0.000815406
      7        6          -0.003604256    0.002490314    0.001330478
      8        6          -0.003116053    0.003169594    0.000599093
      9        6          -0.003227154    0.000865389    0.000504974
     10        6           0.004774211    0.001725561   -0.000770760
     11        8          -0.002534666   -0.002815616    0.000415206
     12        6           0.000553394    0.000432656   -0.001465049
     13        6          -0.000313778   -0.002549931    0.000749129
     14        8          -0.001206960   -0.001073246    0.002181467
     15        6          -0.000917575    0.000023967   -0.000451085
     16        8          -0.001221828    0.001958544   -0.000616960
     17        6          -0.000024165   -0.001020313   -0.002715320
     18        6          -0.002579765   -0.001400811   -0.002452238
     19        8           0.001693054    0.001171702    0.003170916
     20        1           0.000507430    0.000595171    0.000216003
     21        1           0.000892176    0.000730235    0.000389181
     22        1           0.000569503    0.000223548   -0.000143275
     23        1           0.000516125    0.000117700    0.000215837
     24        1           0.000733872   -0.000363562    0.000118768
     25        1           0.000167417   -0.000419725   -0.000880603
     26        1          -0.000083592    0.000163412   -0.000010584
     27        1           0.000240713    0.000055260   -0.000096327
     28        1           0.000991804   -0.001746147   -0.000643392
     29        1           0.000769564   -0.001927632   -0.001112056
     30        1           0.000079696   -0.000181512    0.000473658
     31        1          -0.000634102   -0.000232437    0.000285918
     32        1          -0.000088084   -0.000429878    0.000378831
     33        1           0.000443730    0.001494746   -0.000372583
     34        1           0.000300862    0.000433356   -0.000204505
     35        1           0.000751546   -0.000056925    0.000144333
     36        1           0.002299908    0.001228640   -0.001309543
     37        1           0.000171586    0.000230805    0.000243165
     38        1           0.000515998   -0.000945373    0.000199653
     39        1           0.000275720    0.000096991    0.000328231
     40        1          -0.000023073    0.000164199    0.000736926
     41        1          -0.001503932   -0.000102047    0.000609664
     42        1          -0.000505890   -0.000327982    0.000060129
     43        1          -0.000416374   -0.001200443   -0.000032412
 -------------------------------------------------------------------
 Cartesian Forces:  Max     0.006660275 RMS     0.001544192

 GradGradGradGradGradGradGradGradGradGradGradGradGradGradGradGradGradGrad
 Berny optimization.
 Using GEDIIS/GDIIS optimizer.
 FormGI is forming the generalized inverse of G from B-inverse, IUseBI=4.
 Internal  Forces:  Max     0.004831330 RMS     0.000936872
 Search for a local minimum.
 Step number   2 out of a maximum of  258
 All quantities printed in internal units (Hartrees-Bohrs-Radians)
 Mixed Optimization -- En-DIIS/RFO-DIIS
 Update second derivatives using D2CorX and points    1    2
 DE= -6.67D-03 DEPred=-8.23D-03 R= 8.11D-01
 TightC=F SS=  1.41D+00  RLast= 3.32D-01 DXNew= 5.0454D-01 9.9639D-01
 Trust test= 8.11D-01 RLast= 3.32D-01 DXMaxT set to 5.05D-01
 ITU=  1  0
 Use linear search instead of GDIIS.
     Eigenvalues ---    0.00230   0.00230   0.00277   0.00341   0.00374
     Eigenvalues ---    0.00404   0.00527   0.00676   0.00758   0.00912
     Eigenvalues ---    0.01103   0.01139   0.01225   0.01262   0.01356
     Eigenvalues ---    0.01387   0.02480   0.02538   0.03100   0.03861
     Eigenvalues ---    0.04005   0.04039   0.04413   0.04579   0.04727
     Eigenvalues ---    0.04918   0.05004   0.05079   0.05308   0.05381
     Eigenvalues ---    0.05398   0.05522   0.05527   0.05553   0.05587
     Eigenvalues ---    0.05636   0.05677   0.05766   0.05913   0.05979
     Eigenvalues ---    0.06034   0.06319   0.06659   0.07788   0.08130
     Eigenvalues ---    0.08657   0.08994   0.09157   0.09182   0.09644
     Eigenvalues ---    0.10333   0.11239   0.12105   0.13340   0.13508
     Eigenvalues ---    0.14626   0.15789   0.16000   0.16000   0.16000
     Eigenvalues ---    0.16000   0.16000   0.16000   0.16000   0.16000
     Eigenvalues ---    0.16000   0.16000   0.16047   0.16116   0.16180
     Eigenvalues ---    0.16710   0.17324   0.18360   0.20103   0.20742
     Eigenvalues ---    0.22508   0.23220   0.24572   0.24991   0.26775
     Eigenvalues ---    0.27029   0.27239   0.27899   0.28169   0.28693
     Eigenvalues ---    0.28824   0.29025   0.29389   0.29674   0.30421
     Eigenvalues ---    0.31258   0.31717   0.32225   0.33709   0.33758
     Eigenvalues ---    0.33819   0.33849   0.33945   0.34030   0.34080
     Eigenvalues ---    0.34104   0.34108   0.34114   0.34118   0.34122
     Eigenvalues ---    0.34150   0.34188   0.34199   0.34249   0.34289
     Eigenvalues ---    0.34329   0.34355   0.34368   0.34413   0.34778
     Eigenvalues ---    0.39439   0.40822   0.42131   0.51400   0.52428
     Eigenvalues ---    0.52643   0.52855   0.94880
 RFO step:  Lambda=-1.64099869D-03 EMin= 2.29987470D-03
 Quartic linear search produced a step of -0.08322.
 Iteration  1 RMS(Cart)=  0.03867679 RMS(Int)=  0.00068494
 Iteration  2 RMS(Cart)=  0.00092982 RMS(Int)=  0.00003291
 Iteration  3 RMS(Cart)=  0.00000121 RMS(Int)=  0.00003290
 Iteration  4 RMS(Cart)=  0.00000000 RMS(Int)=  0.00003290
 Variable       Old X    -DE/DX   Delta X   Delta X   Delta X     New X
                                 (Linear)    (Quad)   (Total)
    R1        2.56688  -0.00410  -0.00265  -0.00191  -0.00452   2.56236
    R2        2.84169   0.00301  -0.00140   0.01081   0.00940   2.85110
    R3        2.79864  -0.00333  -0.00054  -0.00727  -0.00778   2.79086
    R4        2.84988  -0.00179  -0.00003  -0.00541  -0.00542   2.84446
    R5        2.88432   0.00286  -0.00213   0.01185   0.00970   2.89402
    R6        2.92367   0.00088   0.00014   0.00264   0.00279   2.92645
    R7        2.07821   0.00011  -0.00046   0.00122   0.00076   2.07897
    R8        2.06931  -0.00106   0.00016  -0.00313  -0.00297   2.06634
    R9        2.92141   0.00082  -0.00027   0.00356   0.00330   2.92472
   R10        2.92688   0.00483   0.00240   0.01175   0.01415   2.94103
   R11        2.07428   0.00038   0.00033   0.00035   0.00068   2.07496
   R12        2.91301  -0.00116  -0.00167   0.00016  -0.00152   2.91149
   R13        2.07426  -0.00018  -0.00023  -0.00002  -0.00025   2.07401
   R14        2.07241  -0.00056   0.00015  -0.00178  -0.00163   2.07078
   R15        2.91659  -0.00109  -0.00100  -0.00123  -0.00226   2.91433
   R16        2.07633  -0.00048   0.00000  -0.00130  -0.00130   2.07504
   R17        2.07502   0.00016   0.00007   0.00028   0.00035   2.07538
   R18        2.91297   0.00006  -0.00187   0.00391   0.00204   2.91501
   R19        2.07836   0.00016  -0.00008   0.00058   0.00050   2.07886
   R20        2.86511   0.00057  -0.00308   0.00848   0.00540   2.87051
   R21        2.33121  -0.00378  -0.00173  -0.00024  -0.00197   2.32924
   R22        2.93814  -0.00413  -0.00386  -0.00492  -0.00881   2.92933
   R23        2.06585   0.00134   0.00016   0.00322   0.00339   2.06924
   R24        2.07001   0.00039  -0.00013   0.00130   0.00117   2.07118
   R25        2.88976   0.00062  -0.00029   0.00249   0.00219   2.89196
   R26        2.72754  -0.00115  -0.00311   0.00367   0.00057   2.72811
   R27        2.07344  -0.00010  -0.00029   0.00032   0.00002   2.07346
   R28        2.06948   0.00035  -0.00020   0.00131   0.00111   2.07059
   R29        2.07153  -0.00026  -0.00006  -0.00057  -0.00063   2.07090
   R30        2.07189  -0.00097  -0.00005  -0.00250  -0.00255   2.06934
   R31        2.07241  -0.00014  -0.00007  -0.00022  -0.00029   2.07212
   R32        2.06838   0.00033   0.00013   0.00062   0.00076   2.06913
   R33        1.83600   0.00070   0.00031   0.00059   0.00090   1.83690
   R34        2.73670  -0.00157  -0.00100  -0.00164  -0.00264   2.73407
   R35        2.90723  -0.00095  -0.00023  -0.00254  -0.00277   2.90446
   R36        2.89688   0.00320   0.00206   0.00627   0.00833   2.90521
   R37        1.84181  -0.00025   0.00080  -0.00203  -0.00123   1.84058
   R38        2.07014  -0.00072  -0.00020  -0.00151  -0.00171   2.06843
   R39        2.07204  -0.00010  -0.00005  -0.00017  -0.00022   2.07182
   R40        2.06959  -0.00026   0.00014  -0.00096  -0.00082   2.06876
   R41        2.71988  -0.00199  -0.00111  -0.00223  -0.00335   2.71654
   R42        2.07381  -0.00048  -0.00056  -0.00016  -0.00072   2.07308
   R43        2.07289  -0.00015  -0.00056   0.00071   0.00016   2.07304
   R44        1.83451   0.00056   0.00046   0.00006   0.00052   1.83503
    A1        2.27729  -0.00115   0.00230  -0.01199  -0.00977   2.26752
    A2        1.90470   0.00037  -0.00455   0.01028   0.00569   1.91039
    A3        2.09893   0.00079   0.00217   0.00281   0.00499   2.10392
    A4        2.23126   0.00090  -0.00189   0.00399   0.00212   2.23338
    A5        1.97269  -0.00121   0.00116  -0.00829  -0.00719   1.96549
    A6        2.07907   0.00031   0.00073   0.00423   0.00500   2.08407
    A7        1.98935   0.00028   0.00064  -0.00362  -0.00301   1.98634
    A8        1.90390  -0.00013  -0.00005  -0.00299  -0.00304   1.90086
    A9        1.88375  -0.00070  -0.00057  -0.00214  -0.00270   1.88105
   A10        1.93359   0.00009  -0.00007   0.00017   0.00011   1.93369
   A11        1.89812   0.00019  -0.00011   0.00512   0.00500   1.90312
   A12        1.84925   0.00024   0.00011   0.00403   0.00413   1.85338
   A13        1.98184  -0.00095  -0.00058  -0.00411  -0.00482   1.97702
   A14        1.94834   0.00147   0.00050   0.01360   0.01410   1.96244
   A15        1.85810  -0.00026  -0.00060  -0.00550  -0.00612   1.85198
   A16        1.96020   0.00007  -0.00003   0.00810   0.00801   1.96821
   A17        1.88665   0.00012  -0.00090  -0.00642  -0.00734   1.87931
   A18        1.81683  -0.00048   0.00169  -0.00775  -0.00599   1.81084
   A19        2.03474   0.00042   0.00136  -0.00695  -0.00560   2.02913
   A20        1.91289   0.00017   0.00047   0.00238   0.00287   1.91576
   A21        1.89182  -0.00007  -0.00001   0.00135   0.00130   1.89311
   A22        1.86736  -0.00046  -0.00032  -0.00099  -0.00131   1.86605
   A23        1.90448  -0.00034  -0.00166   0.00076  -0.00088   1.90360
   A24        1.84327   0.00028   0.00001   0.00456   0.00457   1.84785
   A25        2.05222  -0.00090  -0.00071  -0.00765  -0.00841   2.04381
   A26        1.91222   0.00054  -0.00111   0.00352   0.00239   1.91461
   A27        1.87461   0.00000   0.00024   0.00172   0.00197   1.87658
   A28        1.88732  -0.00005   0.00146  -0.00454  -0.00309   1.88423
   A29        1.88443   0.00040   0.00074   0.00160   0.00238   1.88681
   A30        1.84178   0.00011  -0.00064   0.00702   0.00638   1.84816
   A31        1.96090   0.00065   0.00031  -0.00032  -0.00008   1.96082
   A32        1.96455  -0.00031  -0.00074  -0.00176  -0.00245   1.96210
   A33        1.83904  -0.00037   0.00224  -0.00592  -0.00367   1.83537
   A34        1.97751  -0.00024  -0.00094   0.00059  -0.00032   1.97719
   A35        1.85688   0.00000  -0.00165   0.00797   0.00634   1.86321
   A36        1.85225   0.00026   0.00100  -0.00043   0.00055   1.85280
   A37        1.90085   0.00163   0.00502  -0.00514  -0.00018   1.90067
   A38        2.19047  -0.00027  -0.00336   0.00637   0.00303   2.19350
   A39        2.19159  -0.00137  -0.00163  -0.00105  -0.00267   2.18893
   A40        1.83718  -0.00195  -0.00406   0.00161  -0.00253   1.83465
   A41        1.91824   0.00132  -0.00050   0.01229   0.01178   1.93003
   A42        1.89623   0.00147  -0.00008   0.01373   0.01372   1.90995
   A43        1.93972   0.00030   0.00238  -0.00653  -0.00410   1.93563
   A44        1.97657   0.00014  -0.00066  -0.00040  -0.00103   1.97555
   A45        1.89465  -0.00117   0.00251  -0.01865  -0.01624   1.87841
   A46        1.80914   0.00115   0.00237   0.00111   0.00341   1.81255
   A47        1.95435  -0.00005   0.00119   0.00305   0.00426   1.95861
   A48        1.93473  -0.00035  -0.00146   0.00165   0.00024   1.93497
   A49        1.96174  -0.00029  -0.00138   0.00259   0.00121   1.96295
   A50        1.96135  -0.00111  -0.00449  -0.00133  -0.00581   1.95554
   A51        1.84553   0.00059   0.00347  -0.00668  -0.00321   1.84232
   A52        1.92851  -0.00053   0.00014  -0.00367  -0.00353   1.92498
   A53        1.95872  -0.00049   0.00033  -0.00364  -0.00332   1.95540
   A54        1.93460  -0.00041   0.00012  -0.00201  -0.00189   1.93270
   A55        1.88516   0.00043  -0.00014   0.00166   0.00151   1.88667
   A56        1.87733   0.00053  -0.00021   0.00382   0.00361   1.88094
   A57        1.87655   0.00057  -0.00028   0.00443   0.00415   1.88070
   A58        1.94126  -0.00116   0.00004  -0.00584  -0.00580   1.93546
   A59        1.91960  -0.00037   0.00086  -0.00347  -0.00261   1.91699
   A60        1.93490   0.00020   0.00152  -0.00306  -0.00154   1.93335
   A61        1.87732   0.00104  -0.00202   0.01214   0.01012   1.88745
   A62        1.89599   0.00044  -0.00047   0.00275   0.00228   1.89827
   A63        1.89315  -0.00010  -0.00010  -0.00194  -0.00202   1.89113
   A64        1.90006  -0.00141  -0.00007  -0.00779  -0.00786   1.89219
   A65        1.84039   0.00041   0.00276  -0.00371  -0.00101   1.83938
   A66        1.94681  -0.00062   0.00031  -0.00379  -0.00356   1.94325
   A67        1.96674   0.00087   0.00156   0.00899   0.01055   1.97730
   A68        1.89701  -0.00095  -0.00417  -0.00678  -0.01095   1.88606
   A69        1.87646  -0.00007  -0.00061   0.00166   0.00112   1.87758
   A70        1.93158   0.00031  -0.00012   0.00287   0.00279   1.93437
   A71        1.84610  -0.00047  -0.00114  -0.00035  -0.00148   1.84462
   A72        1.96587  -0.00130  -0.00088  -0.00774  -0.00864   1.95723
   A73        1.92267   0.00005   0.00068   0.00022   0.00089   1.92356
   A74        1.92035   0.00012   0.00191  -0.00234  -0.00045   1.91991
   A75        1.89305   0.00046   0.00016   0.00071   0.00087   1.89391
   A76        1.88260   0.00030   0.00025  -0.00132  -0.00110   1.88151
   A77        1.87665   0.00044  -0.00223   0.01139   0.00915   1.88580
   A78        1.85800   0.00356   0.00382   0.00777   0.01155   1.86956
   A79        1.91643   0.00038   0.00212   0.00118   0.00328   1.91971
   A80        1.93854  -0.00031   0.00141  -0.00062   0.00078   1.93932
   A81        1.92288  -0.00209  -0.00536  -0.00210  -0.00744   1.91544
   A82        1.93137  -0.00145  -0.00327   0.00021  -0.00303   1.92834
   A83        1.89666  -0.00007   0.00102  -0.00619  -0.00504   1.89162
   A84        1.87281   0.00129  -0.00066   0.00863   0.00798   1.88078
    D1        0.09256   0.00037   0.00116  -0.00305  -0.00186   0.09069
    D2       -3.06943   0.00021   0.00154  -0.00690  -0.00534  -3.07477
    D3       -3.12283   0.00057   0.00010   0.01515   0.01520  -3.10762
    D4       -0.00163   0.00041   0.00047   0.01129   0.01173   0.01010
    D5        0.37897   0.00017  -0.00072   0.00554   0.00482   0.38378
    D6       -1.87854   0.00021   0.00095   0.00653   0.00746  -1.87108
    D7        2.39365   0.00028  -0.00120   0.01140   0.01017   2.40382
    D8       -2.68190  -0.00002   0.00071  -0.01453  -0.01380  -2.69570
    D9        1.34378   0.00002   0.00238  -0.01354  -0.01116   1.33262
   D10       -0.66721   0.00009   0.00023  -0.00867  -0.00845  -0.67566
   D11        0.01385  -0.00011   0.00086   0.00368   0.00447   0.01831
   D12       -3.10395  -0.00013  -0.00076  -0.00449  -0.00535  -3.10930
   D13        3.09047  -0.00003  -0.00002   0.01892   0.01893   3.10940
   D14       -0.02733  -0.00005  -0.00164   0.01075   0.00911  -0.01821
   D15        0.61582   0.00031  -0.00067   0.01008   0.00942   0.62524
   D16       -1.55531   0.00008  -0.00101   0.01480   0.01378  -1.54152
   D17        2.72621   0.00023  -0.00081   0.01272   0.01191   2.73812
   D18       -2.50429   0.00048  -0.00107   0.01427   0.01323  -2.49106
   D19        1.60777   0.00025  -0.00141   0.01899   0.01759   1.62536
   D20       -0.39390   0.00041  -0.00121   0.01691   0.01572  -0.37818
   D21       -0.01063  -0.00054  -0.00154  -0.02102  -0.02254  -0.03316
   D22        2.10809  -0.00021  -0.00103  -0.01559  -0.01665   2.09144
   D23       -2.11868   0.00028   0.00314  -0.02094  -0.01778  -2.13646
   D24        3.11253  -0.00067  -0.00122  -0.02449  -0.02570   3.08683
   D25       -1.05194  -0.00034  -0.00072  -0.01907  -0.01981  -1.07175
   D26        1.00447   0.00015   0.00346  -0.02441  -0.02094   0.98354
   D27       -1.34524  -0.00009   0.00050  -0.01172  -0.01123  -1.35647
   D28        2.70049  -0.00066   0.00060  -0.03121  -0.03061   2.66988
   D29        0.72864  -0.00066  -0.00131  -0.02565  -0.02695   0.70169
   D30        0.80988   0.00003   0.00086  -0.01826  -0.01741   0.79248
   D31       -1.42757  -0.00054   0.00097  -0.03775  -0.03679  -1.46436
   D32        2.88376  -0.00054  -0.00094  -0.03219  -0.03313   2.85063
   D33        2.83558   0.00048   0.00089  -0.01027  -0.00938   2.82620
   D34        0.59813  -0.00009   0.00099  -0.02977  -0.02876   0.56936
   D35       -1.37373  -0.00009  -0.00092  -0.02420  -0.02510  -1.39883
   D36        0.64658  -0.00071   0.00005  -0.00512  -0.00507   0.64151
   D37       -1.47700  -0.00053  -0.00092  -0.00066  -0.00157  -1.47857
   D38        2.80254  -0.00091  -0.00118  -0.00807  -0.00926   2.79328
   D39        2.87792   0.00058   0.00022   0.01729   0.01749   2.89540
   D40        0.75434   0.00076  -0.00075   0.02175   0.02098   0.77533
   D41       -1.24931   0.00038  -0.00101   0.01433   0.01330  -1.23601
   D42       -1.41084   0.00011   0.00171   0.00848   0.01016  -1.40068
   D43        2.74877   0.00028   0.00073   0.01294   0.01366   2.76243
   D44        0.74512  -0.00009   0.00047   0.00552   0.00597   0.75109
   D45       -1.03613  -0.00073  -0.00218  -0.02045  -0.02255  -1.05868
   D46       -3.09229   0.00048   0.00102  -0.00818  -0.00709  -3.09938
   D47        1.00580  -0.00011  -0.00031  -0.01601  -0.01625   0.98955
   D48        2.99810  -0.00074  -0.00179  -0.03314  -0.03498   2.96312
   D49        0.94194   0.00047   0.00142  -0.02087  -0.01952   0.92242
   D50       -1.24316  -0.00012   0.00009  -0.02870  -0.02868  -1.27184
   D51        0.96139  -0.00064  -0.00170  -0.02494  -0.02663   0.93475
   D52       -1.09477   0.00058   0.00150  -0.01267  -0.01117  -1.10595
   D53        3.00332  -0.00002   0.00018  -0.02050  -0.02034   2.98298
   D54        0.82463  -0.00009  -0.00168   0.01743   0.01570   0.84033
   D55       -1.33855   0.00022  -0.00217   0.02657   0.02438  -1.31417
   D56        2.95235  -0.00018  -0.00100   0.01564   0.01461   2.96696
   D57        2.97197   0.00005  -0.00035   0.01497   0.01459   2.98656
   D58        0.80880   0.00036  -0.00085   0.02411   0.02327   0.83206
   D59       -1.18349  -0.00004   0.00032   0.01318   0.01350  -1.16999
   D60       -1.32480  -0.00002  -0.00129   0.02015   0.01881  -1.30598
   D61        2.79521   0.00028  -0.00179   0.02929   0.02749   2.82270
   D62        0.80292  -0.00012  -0.00062   0.01836   0.01772   0.82065
   D63       -1.27336  -0.00036   0.00167  -0.01972  -0.01807  -1.29143
   D64        0.97741  -0.00043   0.00010  -0.02194  -0.02184   0.95557
   D65        3.00596  -0.00025  -0.00019  -0.01717  -0.01737   2.98859
   D66        0.90228  -0.00036   0.00088  -0.02466  -0.02379   0.87849
   D67       -3.13014  -0.00043  -0.00069  -0.02688  -0.02756   3.12549
   D68       -1.10158  -0.00025  -0.00098  -0.02211  -0.02308  -1.12467
   D69        2.88716  -0.00005   0.00125  -0.01794  -0.01671   2.87045
   D70       -1.14526  -0.00013  -0.00031  -0.02016  -0.02048  -1.16574
   D71        0.88329   0.00005  -0.00061  -0.01539  -0.01601   0.86729
   D72       -3.11319   0.00036  -0.00194   0.02798   0.02601  -3.08719
   D73        1.06477   0.00052  -0.00209   0.03088   0.02876   1.09353
   D74       -1.03371   0.00042  -0.00204   0.02909   0.02703  -1.00668
   D75        0.92109  -0.00006  -0.00092   0.02946   0.02857   0.94966
   D76       -1.18413   0.00010  -0.00107   0.03236   0.03132  -1.15281
   D77        3.00057   0.00000  -0.00102   0.03058   0.02959   3.03016
   D78       -1.11019  -0.00009   0.00096   0.01974   0.02070  -1.08949
   D79        3.06777   0.00007   0.00081   0.02264   0.02345   3.09122
   D80        0.96929  -0.00003   0.00086   0.02086   0.02171   0.99101
   D81       -0.01978  -0.00021  -0.00171  -0.01627  -0.01798  -0.03775
   D82        2.07043  -0.00028  -0.00142  -0.01668  -0.01814   2.05230
   D83       -2.14200  -0.00005   0.00128  -0.02395  -0.02262  -2.16462
   D84        3.09800  -0.00017  -0.00009  -0.00797  -0.00809   3.08990
   D85       -1.09498  -0.00025   0.00020  -0.00838  -0.00825  -1.10323
   D86        0.97578  -0.00002   0.00290  -0.01565  -0.01274   0.96304
   D87        0.01787   0.00039   0.00179   0.02141   0.02324   0.04110
   D88       -2.09589  -0.00011  -0.00039   0.01566   0.01528  -2.08061
   D89        2.10784   0.00011  -0.00084   0.02339   0.02261   2.13045
   D90       -2.05805  -0.00019   0.00360   0.00922   0.01282  -2.04522
   D91        2.11139  -0.00069   0.00142   0.00346   0.00486   2.11625
   D92        0.03193  -0.00047   0.00097   0.01119   0.01220   0.04413
   D93        2.08695   0.00102  -0.00111   0.03892   0.03777   2.12472
   D94       -0.02680   0.00052  -0.00329   0.03317   0.02981   0.00301
   D95       -2.10626   0.00073  -0.00374   0.04090   0.03715  -2.06911
   D96        1.10974  -0.00083   0.00160  -0.05167  -0.05007   1.05967
   D97       -3.09548  -0.00050  -0.00033  -0.04249  -0.04282  -3.13830
   D98       -1.00184  -0.00074   0.00112  -0.04911  -0.04800  -1.04984
   D99        3.13801   0.00039   0.00447  -0.04656  -0.04212   3.09590
   D100      -1.06721   0.00072   0.00254  -0.03738  -0.03487  -1.10207
   D101       1.02643   0.00049   0.00399  -0.04401  -0.04005   0.98638
   D102      -0.99919  -0.00076   0.00038  -0.05115  -0.05073  -1.04992
   D103       1.07877  -0.00043  -0.00155  -0.04197  -0.04348   1.03529
   D104      -3.11078  -0.00066  -0.00010  -0.04859  -0.04866   3.12375
   D105       0.54002   0.00172  -0.00527   0.10432   0.09898   0.63899
   D106      -1.47531   0.00120  -0.00464   0.10270   0.09816  -1.37715
   D107       2.66166   0.00183  -0.00249   0.10479   0.10228   2.76393
   D108       2.89244   0.00066   0.00217  -0.00068   0.00146   2.89391
   D109      -1.30134  -0.00033   0.00183  -0.01063  -0.00876  -1.31010
   D110       0.79020  -0.00053  -0.00084  -0.01003  -0.01088   0.77932
   D111      -1.21419  -0.00043  -0.00106   0.00757   0.00653  -1.20765
   D112       0.90187  -0.00069  -0.00097   0.00335   0.00240   0.90427
   D113       2.96791  -0.00004  -0.00212   0.01605   0.01394   2.98185
   D114       3.04722   0.00000  -0.00206   0.01832   0.01624   3.06346
   D115      -1.11991  -0.00026  -0.00197   0.01410   0.01211  -1.10780
   D116       0.94613   0.00039  -0.00312   0.02680   0.02365   0.96978
   D117       0.99032   0.00048   0.00115   0.01872   0.01988   1.01020
   D118       3.10638   0.00022   0.00124   0.01451   0.01575   3.12213
   D119      -1.11077   0.00087   0.00009   0.02720   0.02729  -1.08348
   D120      -3.01739  -0.00006  -0.00011   0.01418   0.01407  -3.00332
   D121      -0.93618  -0.00030  -0.00311   0.01681   0.01372  -0.92246
   D122       1.16210  -0.00033   0.00062   0.00946   0.01007   1.17217
   D123      -0.99698   0.00087   0.00377   0.01565   0.01943  -0.97755
   D124       1.08424   0.00063   0.00077   0.01828   0.01907   1.10330
   D125      -3.10067   0.00060   0.00450   0.01093   0.01542  -3.08525
   D126       1.07244  -0.00014  -0.00164   0.01009   0.00843   1.08087
   D127      -3.12953  -0.00038  -0.00464   0.01271   0.00808  -3.12146
   D128      -1.03126  -0.00042  -0.00091   0.00536   0.00443  -1.02683
   D129       3.11396  -0.00039   0.00156  -0.03784  -0.03628   3.07769
   D130       1.03696  -0.00179  -0.00013  -0.04265  -0.04288   0.99408
   D131      -1.06092   0.00059   0.00367  -0.03370  -0.02993  -1.09085
         Item               Value     Threshold  Converged?
 Maximum Force            0.004831     0.000450     NO 
 RMS     Force            0.000937     0.000300     NO 
 Maximum Displacement     0.201240     0.001800     NO 
 RMS     Displacement     0.038699     0.001200     NO 
 Predicted change in Energy=-9.708957D-04
 GradGradGradGradGradGradGradGradGradGradGradGradGradGradGradGradGradGrad

                          Input orientation:                          
 ---------------------------------------------------------------------
 Center     Atomic      Atomic             Coordinates (Angstroms)
 Number     Number       Type             X           Y           Z
 ---------------------------------------------------------------------
      1          6           0        1.798511    0.630873    0.154063
      2          6           0        1.058923   -0.499222    0.274354
      3          6           0       -0.414493   -0.615615    0.559307
      4          6           0       -1.267813    0.498415   -0.095660
      5          6           0       -1.197658    1.846921    0.660621
      6          6           0        0.166905    2.213970    1.274612
      7          6           0        1.406325    2.071958    0.367950
      8          6           0        3.193421    0.273338   -0.173830
      9          6           0        3.300646   -1.237707   -0.286242
     10          6           0        1.884506   -1.769768    0.051960
     11          8           0        4.124469    1.068159   -0.317580
     12          6           0        1.284753    2.851544   -0.957549
     13          6           0        1.880950   -2.684408    1.278913
     14          8           0        1.332012   -2.560558   -1.022069
     15          6           0       -2.728527    0.040416   -0.376192
     16          8           0       -2.611989   -1.079214   -1.285090
     17          6           0       -3.535166    1.143421   -1.079759
     18          6           0       -3.461850   -0.456104    0.880475
     19          8           0       -4.713121   -1.015437    0.446934
     20          1           0       -0.566572   -0.634486    1.648725
     21          1           0       -0.750638   -1.587488    0.187649
     22          1           0       -0.846594    0.655658   -1.097411
     23          1           0       -1.928054    1.851466    1.479799
     24          1           0       -1.508932    2.644847   -0.022912
     25          1           0        0.338766    1.615621    2.179147
     26          1           0        0.108006    3.257709    1.611173
     27          1           0        2.250157    2.522094    0.911566
     28          1           0        3.595399   -1.528356   -1.299975
     29          1           0        4.073527   -1.600541    0.400975
     30          1           0        1.053241    3.905576   -0.759247
     31          1           0        0.497447    2.445630   -1.602502
     32          1           0        2.226547    2.815438   -1.516704
     33          1           0        0.863374   -3.007782    1.522009
     34          1           0        2.484473   -3.577752    1.078790
     35          1           0        2.304103   -2.170023    2.147958
     36          1           0        0.995901   -1.957247   -1.706113
     37          1           0       -3.485079   -1.510928   -1.284483
     38          1           0       -3.731313    1.995127   -0.420822
     39          1           0       -2.994171    1.503701   -1.962667
     40          1           0       -4.500444    0.747670   -1.411545
     41          1           0       -2.865157   -1.227619    1.382663
     42          1           0       -3.632791    0.364341    1.588340
     43          1           0       -5.158499   -1.384836    1.226765
 ---------------------------------------------------------------------
                    Distance matrix (angstroms):
                    1          2          3          4          5
     1  C    0.000000
     2  C    1.355940   0.000000
     3  C    2.572030   1.505224   0.000000
     4  C    3.079326   2.558494   1.548612   0.000000
     5  C    3.272980   3.278071   2.586059   1.547693   0.000000
     6  C    2.534554   3.026156   2.975942   2.622821   1.540694
     7  C    1.508736   2.596230   3.251929   3.137194   2.630024
     8  C    1.476862   2.313828   3.787449   4.467592   4.738571
     9  C    2.437595   2.425891   3.860596   4.890936   5.535902
    10  C    2.404349   1.531448   2.621996   3.886329   4.790683
    11  O    2.413244   3.493514   4.919979   5.426837   5.467027
    12  C    2.535943   3.577180   4.148431   3.577102   3.128914
    13  C    3.501881   2.541635   3.172821   4.683430   5.512990
    14  O    3.433094   2.450387   3.055132   4.120029   5.353181
    15  C    4.596072   3.880618   2.580754   1.556325   2.584958
    16  O    4.944499   4.030366   2.906151   2.389658   3.787927
    17  C    5.498466   5.063354   3.939460   2.554481   2.997963
    18  C    5.420386   4.561429   3.068384   2.584133   3.237102
    19  O    6.722905   5.797651   4.318644   3.802144   4.538418
    20  H    3.070629   2.132938   1.100144   2.195013   2.744449
    21  H    3.379410   2.113375   1.093462   2.167654   3.495525
    22  H    2.926325   2.616578   2.132501   1.098023   2.152447
    23  H    4.139409   3.987589   3.037213   2.179159   1.097520
    24  H    3.876415   4.070309   3.488179   2.161158   1.095808
    25  H    2.683570   2.935885   2.858267   3.000665   2.172560
    26  H    3.446918   4.099495   4.047476   3.524182   2.144441
    27  H    2.086747   3.309596   4.131545   4.181614   3.522252
    28  H    3.163116   3.157742   4.513231   5.404535   6.181410
    29  H    3.196228   3.211973   4.597550   5.760397   6.303792
    30  H    3.480409   4.524446   4.932951   4.175691   3.364615
    31  H    2.841061   3.536947   3.856977   3.029581   2.890253
    32  H    2.783344   3.944389   4.801775   4.427021   4.171804
    33  H    3.998195   2.808515   2.877881   4.410468   5.343967
    34  H    4.363277   3.486640   4.177095   5.663402   6.569630
    35  H    3.475091   2.802221   3.511518   4.991289   5.532662
    36  H    3.286762   2.460094   2.986857   3.707862   4.988470
    37  H    5.879885   4.909325   3.691835   3.219786   4.504540
    38  H    5.724564   5.445310   4.333350   2.900812   2.758785
    39  H    5.311513   5.044158   4.184088   2.734342   3.197953
    40  H    6.491657   5.941680   4.736856   3.499084   4.051003
    41  H    5.168486   4.142140   2.656732   2.777795   3.571372
    42  H    5.623809   4.948179   3.518048   2.906364   2.998096
    43  H    7.322141   6.351987   4.852092   4.520274   5.143251
                    6          7          8          9         10
     6  C    0.000000
     7  C    1.542195   0.000000
     8  C    3.876060   2.592735   0.000000
     9  C    4.916367   3.869147   1.519009   0.000000
    10  C    4.507238   3.884245   2.436908   1.550136   0.000000
    11  O    4.417043   2.977561   1.232580   2.448813   3.634257
    12  C    2.576553   1.542557   3.302178   4.608302   4.768158
    13  C    5.189612   4.866019   3.547014   2.560897   1.530358
    14  O    5.424788   4.837135   3.495042   2.483323   1.443654
    15  C    3.979072   4.666681   5.929981   6.163815   4.973947
    16  O    5.011924   5.367427   6.063587   5.998505   4.741627
    17  C    4.516023   5.232244   6.844826   7.282016   6.256220
    18  C    4.522444   5.509347   6.777631   6.906770   5.567375
    19  O    5.910056   6.854623   8.034905   8.050304   6.652345
    20  H    2.965071   3.585742   4.275909   4.366159   3.137882
    21  H    4.058873   4.251651   4.375951   4.093876   2.644923
    22  H    3.013636   3.037899   4.161838   4.630596   3.829184
    23  H    2.135969   3.521776   5.608430   6.324649   5.448639
    24  H    2.162788   2.996615   5.268678   6.186728   5.568649
    25  H    1.098062   2.151362   3.935389   4.795034   4.286618
    26  H    1.098241   2.153426   4.648924   5.831114   5.555413
    27  H    2.136980   1.100088   2.669220   4.083426   4.392345
    28  H    5.691051   4.531697   2.162380   1.094993   2.193892
    29  H    5.529505   4.538976   2.148583   1.096021   2.223120
    30  H    2.789930   2.181146   4.256318   5.632754   5.792977
    31  H    2.905290   2.201902   3.745428   4.812217   4.736111
    32  H    3.520701   2.185738   3.033221   4.369864   4.858170
    33  H    5.273800   5.237404   4.367006   3.513293   2.176335
    34  H    6.241275   5.795422   4.111272   2.829357   2.164059
    35  H    4.954770   4.687093   3.485915   2.790634   2.174736
    36  H    5.193362   4.550240   3.486043   2.801003   1.978784
    37  H    5.810405   6.284380   7.001394   6.864196   5.539451
    38  H    4.256582   5.198402   7.139853   7.740657   6.777564
    39  H    4.580050   5.011891   6.557441   7.067562   6.210942
    40  H    5.581184   6.309538   7.807208   8.128040   7.017615
    41  H    4.587985   5.492032   6.432878   6.387681   4.962257
    42  H    4.237598   5.458754   7.050581   7.358883   6.111910
    43  H    6.427567   7.468862   8.629356   8.594647   7.150682
                   11         12         13         14         15
    11  O    0.000000
    12  C    3.413797   0.000000
    13  C    4.654453   6.000332   0.000000
    14  O    4.632678   5.412692   2.368796   0.000000
    15  C    6.929881   4.934251   5.604580   4.865203   0.000000
    16  O    7.136326   5.544613   5.416388   4.221221   1.446806
    17  C    7.697830   5.115099   7.039170   6.116552   1.536975
    18  C    7.830131   6.070346   5.802551   5.570414   1.537370
    19  O    9.112016   7.273280   6.852694   6.410070   2.393945
    20  H    5.363881   4.729955   3.213923   3.800989   3.038064
    21  H    5.574440   5.015904   3.052760   2.597636   2.622982
    22  H    5.048738   3.063350   4.923663   3.885363   2.107214
    23  H    6.362167   4.154870   5.926468   6.029372   2.713920
    24  H    5.857302   2.953125   6.448799   6.013778   2.897461
    25  H    4.567812   3.501608   4.656072   5.354885   4.291773
    26  H    4.964493   2.854476   6.209869   6.502644   4.727210
    27  H    2.671661   2.129351   5.232487   5.515005   5.710021
    28  H    2.826111   4.963856   3.305519   2.503117   6.580764
    29  H    2.764214   5.426224   2.598641   3.234593   7.040218
    30  H    4.204574   1.097226   6.947452   6.477475   5.421067
    31  H    4.087020   1.095710   6.044330   5.108357   4.206638
    32  H    2.844818   1.095872   6.179258   5.472311   5.792605
    33  H    5.534629   6.376321   1.095047   2.625255   5.079019
    34  H    5.120930   6.849953   1.096519   2.603164   6.510260
    35  H    4.458524   5.991609   1.094938   3.338645   6.048532
    36  H    4.568265   4.875270   3.197258   0.972044   4.430656
    37  H    8.092701   6.472197   6.061544   4.937099   1.950392
    38  H    7.910957   5.116878   7.502309   6.837618   2.197377
    39  H    7.319224   4.597405   7.198257   6.009890   2.174551
    40  H    8.699920   6.172593   7.729160   6.716667   2.170681
    41  H    7.550914   6.271995   4.965736   5.017539   2.172591
    42  H    8.018913   6.070417   6.308086   6.326020   2.186780
    43  H    9.725003   8.014588   7.158593   6.968953   3.241231
                   16         17         18         19         20
    16  O    0.000000
    17  C    2.415476   0.000000
    18  C    2.408361   2.531081   0.000000
    19  O    2.723734   2.894656   1.437529   0.000000
    20  H    3.603996   4.406601   3.000777   4.333970   0.000000
    21  H    2.427330   4.100949   3.018395   4.011950   1.754091
    22  H    2.482262   2.732516   3.462313   4.486378   3.046990
    23  H    4.086717   3.104105   2.834890   4.128261   2.839389
    24  H    4.083927   2.734379   3.774374   4.887255   3.799532
    25  H    5.288669   5.084367   4.519212   5.953535   2.482733
    26  H    5.881803   4.998403   5.202903   6.546639   3.950398
    27  H    6.437017   6.271848   6.441867   7.824145   4.294340
    28  H    6.223634   7.617863   7.463836   8.505661   5.178401
    29  H    6.914529   8.222780   7.636855   8.806227   4.901087
    30  H    6.209554   5.365232   6.488374   7.676078   5.388348
    31  H    4.711037   4.269775   5.501025   6.582491   4.603230
    32  H    6.215577   6.015306   6.986224   8.166423   5.451920
    33  H    4.865935   6.583983   5.062626   6.018514   2.773686
    34  H    6.148540   7.948890   6.718837   7.666163   4.277443
    35  H    6.094559   7.449438   6.147377   7.312180   3.293612
    36  H    3.736988   5.526032   5.367999   6.173779   3.930135
    37  H    0.973993   2.662703   2.408368   2.179771   4.229603
    38  H    3.383994   1.094566   2.788282   3.283358   4.605809
    39  H    2.697522   1.096360   3.484683   3.886775   4.848426
    40  H    2.630544   1.094743   2.789464   2.570549   5.172133
    41  H    2.683845   3.483427   1.097028   2.082205   2.388743
    42  H    3.373793   2.781231   1.097006   2.091340   3.225368
    43  H    3.589920   3.787788   1.964962   0.971057   4.671924
                   21         22         23         24         25
    21  H    0.000000
    22  H    2.586946   0.000000
    23  H    3.857766   3.039987   0.000000
    24  H    4.304881   2.355868   1.750216   0.000000
    25  H    3.925910   3.614199   2.383943   3.053253   0.000000
    26  H    5.122462   3.875352   2.477966   2.379143   1.752797
    27  H    5.139794   4.136356   4.269669   3.875445   2.466145
    28  H    4.593970   4.954014   7.046905   6.715706   5.709162
    29  H    4.828897   5.616332   7.007081   7.026155   5.239660
    30  H    5.858698   3.779643   4.256855   2.948959   3.793221
    31  H    4.585673   2.294681   3.966946   2.561318   3.874915
    32  H    5.581596   3.779504   5.212388   4.026701   4.320023
    33  H    2.530373   4.817275   5.604118   6.321933   4.699244
    34  H    3.901439   5.809787   7.007682   7.475411   5.725903
    35  H    3.676085   5.333272   5.876220   6.514207   4.265516
    36  H    2.602587   3.254625   5.762451   5.503329   5.319066
    37  H    3.106477   3.419166   4.622907   4.771497   6.032729
    38  H    4.699977   3.251700   2.623879   2.349350   4.844523
    39  H    4.383235   2.465752   3.620513   2.696442   5.317482
    40  H    4.698024   3.668483   4.024354   3.804829   6.088050
    41  H    2.455352   3.711078   3.219994   4.337163   4.357009
    42  H    3.752116   3.880852   2.264829   3.508221   4.205712
    43  H    4.533218   5.306405   4.579678   5.578474   6.334800
                   26         27         28         29         30
    26  H    0.000000
    27  H    2.370525   0.000000
    28  H    6.598720   4.806946   0.000000
    29  H    6.386903   4.536684   1.768346   0.000000
    30  H    2.632887   2.477549   6.023501   6.386358   0.000000
    31  H    3.337491   3.065677   5.047909   5.759667   1.775227
    32  H    3.803609   2.446039   4.559526   5.156521   1.771663
    33  H    6.311490   5.733701   4.197172   3.679962   7.282493
    34  H    7.256346   6.106635   3.330571   2.625621   7.837539
    35  H    5.879732   4.852580   3.737302   2.550905   6.850504
    36  H    6.244078   5.337593   2.665762   3.746844   5.939069
    37  H    6.635885   7.347164   7.080516   7.744761   7.085954
    38  H    4.523659   6.150686   8.177319   8.632479   5.162975
    39  H    5.047017   6.066409   7.283884   8.073133   4.857857
    40  H    6.055983   7.356361   8.410435   9.072613   6.421938
    41  H    5.386101   6.359931   7.001841   7.017700   6.803773
    42  H    4.729235   6.302618   8.010704   8.041015   6.325378
    43  H    7.031149   8.381625   9.112395   9.271394   8.397525
                   31         32         33         34         35
    31  H    0.000000
    32  H    1.770284   0.000000
    33  H    6.295726   6.708347   0.000000
    34  H    6.886126   6.904781   1.774619   0.000000
    35  H    6.215642   6.187939   1.780268   1.776895   0.000000
    36  H    4.432214   4.932433   3.397346   3.549305   4.075602
    37  H    5.622811   7.168964   5.387579   6.744803   6.762447
    38  H    4.413812   6.113098   7.065043   8.481852   7.770029
    39  H    3.634329   5.401429   6.883102   8.067662   7.646254
    40  H    5.281899   7.038404   7.174936   8.584877   8.214917
    41  H    5.806124   7.118855   4.134047   5.850984   5.309902
    42  H    5.618906   7.069726   5.620597   7.295249   6.479420
    43  H    7.393710   8.927924   6.243723   7.952723   7.560129
                   36         37         38         39         40
    36  H    0.000000
    37  H    4.522848   0.000000
    38  H    6.294425   3.619248   0.000000
    39  H    5.288162   3.128724   1.778247   0.000000
    40  H    6.132957   2.479592   1.768966   1.773183   0.000000
    41  H    4.998067   2.752859   3.793267   4.320647   3.792562
    42  H    6.137425   3.433884   2.589575   3.783599   3.146279
    43  H    6.841496   3.020364   4.021883   4.816683   3.455618
                   41         42         43
    41  H    0.000000
    42  H    1.779298   0.000000
    43  H    2.304004   2.349072   0.000000
 Stoichiometry    C15H24O4
 Framework group  C1[X(C15H24O4)]
 Deg. of freedom   123
 Full point group                 C1      NOp   1
 Largest Abelian subgroup         C1      NOp   1
 Largest concise Abelian subgroup C1      NOp   1
                         Standard orientation:                         
 ---------------------------------------------------------------------
 Center     Atomic      Atomic             Coordinates (Angstroms)
 Number     Number       Type             X           Y           Z
 ---------------------------------------------------------------------
      1          6           0        1.832983    0.623506    0.151535
      2          6           0        1.105297   -0.516835    0.244635
      3          6           0       -0.366175   -0.655593    0.529619
      4          6           0       -1.232401    0.465846   -0.095064
      5          6           0       -1.174288    1.795382    0.695069
      6          6           0        0.187882    2.160772    1.315330
      7          6           0        1.426558    2.054584    0.402766
      8          6           0        3.230709    0.288794   -0.188246
      9          6           0        3.353144   -1.217727   -0.339216
     10          6           0        1.943328   -1.772757   -0.011676
     11          8           0        4.153224    1.096556   -0.313712
     12          6           0        1.293889    2.866255   -0.902252
     13          6           0        1.952027   -2.718221    1.191660
     14          8           0        1.396443   -2.541694   -1.104283
     15          6           0       -2.689001    0.000088   -0.384083
     16          8           0       -2.563135   -1.094862   -1.321360
     17          6           0       -3.508550    1.112220   -1.057726
     18          6           0       -3.414243   -0.535683    0.861101
     19          8           0       -4.660733   -1.096696    0.416112
     20          1           0       -0.515492   -0.703663    1.618522
     21          1           0       -0.693218   -1.621135    0.134104
     22          1           0       -0.815171    0.652785   -1.093376
     23          1           0       -1.902765    1.771617    1.515622
     24          1           0       -1.495327    2.607144    0.032671
     25          1           0        0.367990    1.541469    2.204018
     26          1           0        0.119084    3.194974    1.678409
     27          1           0        2.267009    2.499452    0.955873
     28          1           0        3.648476   -1.479511   -1.360616
     29          1           0        4.131315   -1.589899    0.336949
     30          1           0        1.052058    3.912476   -0.676765
     31          1           0        0.509270    2.468746   -1.555658
     32          1           0        2.234688    2.854051   -1.464111
     33          1           0        0.938392   -3.058123    1.428592
     34          1           0        2.564199   -3.599935    0.967656
     35          1           0        2.371930   -2.221718    2.072601
     36          1           0        1.052562   -1.924717   -1.772083
     37          1           0       -3.431753   -1.535423   -1.329892
     38          1           0       -3.711863    1.944868   -0.376965
     39          1           0       -2.973351    1.500338   -1.932329
     40          1           0       -4.470500    0.715092   -1.397437
     41          1           0       -2.808499   -1.313503    1.342287
     42          1           0       -3.591916    0.264734    1.589927
     43          1           0       -5.100470   -1.490330    1.187239
 ---------------------------------------------------------------------
 Rotational constants (GHZ):      0.5755249      0.2564952      0.2035701
 Standard basis: 6-31G(d) (6D, 7F)
 There are   333 symmetry adapted cartesian basis functions of A   symmetry.
 There are   333 symmetry adapted basis functions of A   symmetry.
   333 basis functions,   628 primitive gaussians,   333 cartesian basis functions
    73 alpha electrons       73 beta electrons
       nuclear repulsion energy      1598.2410241470 Hartrees.
 NAtoms=   43 NActive=   43 NUniq=   43 SFac= 1.00D+00 NAtFMM=   60 NAOKFM=F Big=F
 Integral buffers will be    131072 words long.
 Raffenetti 2 integral format.
 Two-electron integral symmetry is turned on.
 ------------------------------------------------------------------------------
 Polarizable Continuum Model (PCM)
 =================================
 Model                : PCM (using non-symmetric T matrix).
 Atomic radii         : SMD-Coulomb.
 Polarization charges : Total charges.
 Charge compensation  : None.
 Solution method      : On-the-fly selection.
 Cavity type          : VdW (van der Waals Surface) (Alpha=1.000).
 Cavity algorithm     : GePol (No added spheres)
                        Default sphere list used, NSphG=   43.
                        Lebedev-Laikov grids with approx.  5.0 points / Ang**2.
                        Smoothing algorithm: Karplus/York (Gamma=1.0000).
                        Polarization charges: spherical gaussians, with
                                              point-specific exponents (IZeta= 3).
                        Self-potential: point-specific (ISelfS= 7).
                        Self-field    : sphere-specific E.n sum rule (ISelfD= 2).
 1st derivatives      : Analytical E(r).r(x)/FMM algorithm (CHGder, D1EAlg=3).
                        Cavity 1st derivative terms included.
 Solvent              : Methanol, Eps=  32.613000 Eps(inf)=   1.765709
 ------------------------------------------------------------------------------
 ------------------------------------------------------------------------------
 Atomic radii for non-electrostatic terms: SMD-CDS.
 ------------------------------------------------------------------------------
 Nuclear repulsion after PCM non-electrostatic terms =     1598.2422918886 Hartrees.
 One-electron integrals computed using PRISM.
 NBasis=   333 RedAO= T EigKep=  9.17D-04  NBF=   333
 NBsUse=   333 1.00D-06 EigRej= -1.00D+00 NBFU=   333
 Initial guess from the checkpoint file:  "DY-202A-11R_2.chk"
 B after Tr=     0.000000    0.000000    0.000000
         Rot=    0.999998   -0.001324   -0.000793   -0.001014 Ang=  -0.21 deg.
 ExpMin= 1.61D-01 ExpMax= 5.48D+03 ExpMxC= 8.25D+02 IAcc=1 IRadAn=         1 AccDes= 0.00D+00
 Harris functional with IExCor=  402 and IRadAn=       1 diagonalized for initial guess.
 HarFok:  IExCor=  402 AccDes= 0.00D+00 IRadAn=         1 IDoV= 1 UseB2=F ITyADJ=14
 ICtDFT=  3500011 ScaDFX=  1.000000  1.000000  1.000000  1.000000
 FoFCou: FMM=F IPFlag=           0 FMFlag=      100000 FMFlg1=           0
         NFxFlg=           0 DoJE=T BraDBF=F KetDBF=T FulRan=T
         wScrn=  0.000000 ICntrl=     500 IOpCl=  0 I1Cent=   200000004 NGrid=           0
         NMat0=    1 NMatS0=      1 NMatT0=    0 NMatD0=    1 NMtDS0=    0 NMtDT0=    0
 Petite list used in FoFCou.
 Keep R1 ints in memory in canonical form, NReq=1565304907.
 Requested convergence on RMS density matrix=1.00D-08 within 128 cycles.
 Requested convergence on MAX density matrix=1.00D-06.
 Requested convergence on             energy=1.00D-06.
 No special actions if energy rises.
 Inv3:  Mode=1 IEnd=    22244187.
 Iteration    1 A*A^-1 deviation from unit magnitude is 6.00D-15 for   2665.
 Iteration    1 A*A^-1 deviation from orthogonality  is 4.11D-15 for   2723   2542.
 Iteration    1 A^-1*A deviation from unit magnitude is 6.66D-15 for   2720.
 Iteration    1 A^-1*A deviation from orthogonality  is 7.38D-10 for   2650   2605.
 Iteration    2 A*A^-1 deviation from unit magnitude is 8.66D-15 for    668.
 Iteration    2 A*A^-1 deviation from orthogonality  is 3.39D-15 for   1814    666.
 Iteration    2 A^-1*A deviation from unit magnitude is 9.99D-16 for    438.
 Iteration    2 A^-1*A deviation from orthogonality  is 5.60D-16 for   2709   1745.
 Error on total polarization charges =  0.05173
 SCF Done:  E(RB3LYP) =  -886.950356151     A.U. after   11 cycles
            NFock= 11  Conv=0.31D-08     -V/T= 2.0094
 SMD-CDS (non-electrostatic) energy       (kcal/mol) =       0.80
 (included in total energy above)
 D1PCM: PCM CHGder 1st derivatives, ID1Alg=3 FixD1E=F DoIter=F DoCFld=F I1PDM=0.
 Calling FoFJK, ICntrl=      2127 FMM=F ISym2X=0 I1Cent= 0 IOpClX= 0 NMat=1 NMatS=1 NMatT=0.
 ***** Axes restored to original set *****
 -------------------------------------------------------------------
 Center     Atomic                   Forces (Hartrees/Bohr)
 Number     Number              X              Y              Z
 -------------------------------------------------------------------
      1        6           0.001801634   -0.001508539   -0.000250838
      2        6          -0.001155801    0.000742297   -0.000265268
      3        6          -0.000017184   -0.000051216    0.000279926
      4        6           0.000252415    0.000288067   -0.000095534
      5        6           0.000140498   -0.000104942    0.000281214
      6        6           0.000250317   -0.000029282   -0.000120473
      7        6          -0.001012494    0.000738860    0.000171460
      8        6          -0.001121086    0.000122563   -0.000413910
      9        6          -0.001419517    0.000595379    0.000950066
     10        6           0.002975398    0.000516232   -0.001329744
     11        8          -0.001420717   -0.001298287    0.000612339
     12        6           0.000239924   -0.000085929   -0.000356378
     13        6          -0.000034342   -0.000394716   -0.000102625
     14        8          -0.002339455   -0.000275985    0.002690709
     15        6           0.000132990   -0.000258878   -0.000346143
     16        8           0.000530296    0.000311121    0.000251574
     17        6           0.000129434    0.000036518   -0.000254261
     18        6          -0.000378348   -0.000831874   -0.000931478
     19        8           0.000900771    0.001506528    0.000350431
     20        1          -0.000187343    0.000176808   -0.000098274
     21        1           0.000109702   -0.000297207   -0.000092547
     22        1          -0.000396148   -0.000124257   -0.000128097
     23        1          -0.000172457   -0.000055763    0.000133923
     24        1           0.000253351   -0.000092086    0.000103495
     25        1          -0.000260083    0.000049749   -0.000165051
     26        1          -0.000086184   -0.000129774    0.000097141
     27        1          -0.000176844    0.000270901   -0.000007676
     28        1           0.000167333    0.000183200   -0.000295644
     29        1           0.000330195   -0.000482822   -0.000547837
     30        1           0.000062067   -0.000113303    0.000050078
     31        1           0.000350586    0.000244305    0.000191554
     32        1          -0.000095679   -0.000099505    0.000153856
     33        1           0.000098728    0.000237293    0.000181797
     34        1          -0.000088674    0.000192248   -0.000183757
     35        1           0.000050140   -0.000003511   -0.000014791
     36        1           0.002023062    0.000615754   -0.001318864
     37        1          -0.000326925   -0.000241241    0.000228989
     38        1          -0.000013219    0.000076980    0.000101854
     39        1          -0.000174697   -0.000205304    0.000192311
     40        1          -0.000095490    0.000034633    0.000060944
     41        1          -0.000180853   -0.000002071    0.000220561
     42        1          -0.000126728    0.000397237   -0.000054303
     43        1           0.000481429   -0.000650179    0.000069273
 -------------------------------------------------------------------
 Cartesian Forces:  Max     0.002975398 RMS     0.000667728

 GradGradGradGradGradGradGradGradGradGradGradGradGradGradGradGradGradGrad
 Berny optimization.
 Using GEDIIS/GDIIS optimizer.
 FormGI is forming the generalized inverse of G from B-inverse, IUseBI=4.
 Internal  Forces:  Max     0.001979639 RMS     0.000371561
 Search for a local minimum.
 Step number   3 out of a maximum of  258
 All quantities printed in internal units (Hartrees-Bohrs-Radians)
 Mixed Optimization -- En-DIIS/RFO-DIIS
 Swapping is turned off.
 Update second derivatives using D2CorX and points    1    2    3
 DE= -1.12D-03 DEPred=-9.71D-04 R= 1.16D+00
 TightC=F SS=  1.41D+00  RLast= 3.12D-01 DXNew= 8.4853D-01 9.3677D-01
 Trust test= 1.16D+00 RLast= 3.12D-01 DXMaxT set to 8.49D-01
 ITU=  1  1  0
     Eigenvalues ---    0.00229   0.00237   0.00275   0.00326   0.00378
     Eigenvalues ---    0.00393   0.00487   0.00680   0.00756   0.00894
     Eigenvalues ---    0.00927   0.01115   0.01141   0.01225   0.01280
     Eigenvalues ---    0.01389   0.02486   0.02612   0.03173   0.03879
     Eigenvalues ---    0.03970   0.04010   0.04417   0.04611   0.04726
     Eigenvalues ---    0.04909   0.05031   0.05043   0.05299   0.05378
     Eigenvalues ---    0.05433   0.05545   0.05569   0.05606   0.05625
     Eigenvalues ---    0.05646   0.05706   0.05761   0.05922   0.06058
     Eigenvalues ---    0.06088   0.06452   0.06985   0.07732   0.08041
     Eigenvalues ---    0.08634   0.08937   0.09088   0.09202   0.09642
     Eigenvalues ---    0.10293   0.11343   0.12112   0.13361   0.13564
     Eigenvalues ---    0.14636   0.15746   0.16000   0.16000   0.16000
     Eigenvalues ---    0.16000   0.16000   0.16000   0.16000   0.16000
     Eigenvalues ---    0.16000   0.16024   0.16051   0.16150   0.16443
     Eigenvalues ---    0.16763   0.17820   0.18538   0.20039   0.20747
     Eigenvalues ---    0.22676   0.23305   0.24911   0.24983   0.26773
     Eigenvalues ---    0.27200   0.27335   0.27949   0.28623   0.28686
     Eigenvalues ---    0.28890   0.29035   0.29461   0.29707   0.30453
     Eigenvalues ---    0.31381   0.31967   0.32342   0.33711   0.33759
     Eigenvalues ---    0.33801   0.33829   0.33855   0.33948   0.34046
     Eigenvalues ---    0.34103   0.34107   0.34114   0.34119   0.34122
     Eigenvalues ---    0.34151   0.34191   0.34205   0.34220   0.34289
     Eigenvalues ---    0.34321   0.34344   0.34384   0.34410   0.34928
     Eigenvalues ---    0.39431   0.40709   0.42130   0.51467   0.52141
     Eigenvalues ---    0.52663   0.52671   0.94542
 En-DIIS/RFO-DIIS IScMMF=        0 using points:     3    2
 RFO step:  Lambda=-1.52204609D-04.
 DidBck=F Rises=F RFO-DIIS coefs:    1.40987   -0.40987
 Iteration  1 RMS(Cart)=  0.05380801 RMS(Int)=  0.00282728
 Iteration  2 RMS(Cart)=  0.00320910 RMS(Int)=  0.00008409
 Iteration  3 RMS(Cart)=  0.00003947 RMS(Int)=  0.00007403
 Iteration  4 RMS(Cart)=  0.00000001 RMS(Int)=  0.00007403
 Variable       Old X    -DE/DX   Delta X   Delta X   Delta X     New X
                                 (Linear)    (Quad)   (Total)
    R1        2.56236  -0.00107  -0.00185  -0.00240  -0.00422   2.55813
    R2        2.85110   0.00101   0.00385   0.00784   0.01169   2.86279
    R3        2.79086  -0.00167  -0.00319  -0.00864  -0.01171   2.77916
    R4        2.84446  -0.00051  -0.00222  -0.00443  -0.00668   2.83778
    R5        2.89402   0.00024   0.00398   0.00566   0.00955   2.90357
    R6        2.92645  -0.00039   0.00114  -0.00063   0.00056   2.92701
    R7        2.07897  -0.00007   0.00031   0.00031   0.00063   2.07960
    R8        2.06634   0.00026  -0.00122   0.00005  -0.00117   2.06518
    R9        2.92472  -0.00010   0.00135   0.00151   0.00284   2.92756
   R10        2.94103  -0.00085   0.00580  -0.00232   0.00348   2.94451
   R11        2.07496  -0.00005   0.00028  -0.00030  -0.00002   2.07494
   R12        2.91149  -0.00035  -0.00062  -0.00031  -0.00096   2.91053
   R13        2.07401   0.00022  -0.00010   0.00104   0.00094   2.07495
   R14        2.07078  -0.00020  -0.00067  -0.00151  -0.00218   2.06860
   R15        2.91433  -0.00017  -0.00093  -0.00036  -0.00123   2.91310
   R16        2.07504  -0.00020  -0.00053  -0.00128  -0.00181   2.07322
   R17        2.07538  -0.00009   0.00014  -0.00033  -0.00018   2.07519
   R18        2.91501  -0.00009   0.00084   0.00176   0.00260   2.91761
   R19        2.07886  -0.00003   0.00021   0.00010   0.00030   2.07917
   R20        2.87051  -0.00075   0.00221   0.00116   0.00340   2.87391
   R21        2.32924  -0.00198  -0.00081  -0.00218  -0.00299   2.32625
   R22        2.92933  -0.00169  -0.00361  -0.00799  -0.01171   2.91763
   R23        2.06924   0.00027   0.00139   0.00207   0.00346   2.07270
   R24        2.07118   0.00005   0.00048   0.00067   0.00115   2.07233
   R25        2.89196  -0.00013   0.00090   0.00031   0.00121   2.89316
   R26        2.72811  -0.00108   0.00023  -0.00091  -0.00068   2.72743
   R27        2.07346  -0.00011   0.00001  -0.00021  -0.00020   2.07325
   R28        2.07059  -0.00045   0.00046  -0.00139  -0.00094   2.06966
   R29        2.07090  -0.00016  -0.00026  -0.00082  -0.00108   2.06982
   R30        2.06934  -0.00013  -0.00104  -0.00129  -0.00234   2.06700
   R31        2.07212  -0.00017  -0.00012  -0.00076  -0.00088   2.07124
   R32        2.06913   0.00001   0.00031   0.00015   0.00046   2.06959
   R33        1.83690   0.00061   0.00037   0.00170   0.00207   1.83897
   R34        2.73407  -0.00034  -0.00108  -0.00122  -0.00230   2.73176
   R35        2.90446  -0.00002  -0.00113  -0.00076  -0.00189   2.90257
   R36        2.90521  -0.00073   0.00341  -0.00294   0.00047   2.90568
   R37        1.84058   0.00040  -0.00051   0.00006  -0.00044   1.84014
   R38        2.06843   0.00012  -0.00070   0.00016  -0.00054   2.06789
   R39        2.07182  -0.00031  -0.00009  -0.00136  -0.00145   2.07037
   R40        2.06876   0.00006  -0.00034  -0.00014  -0.00048   2.06829
   R41        2.71654  -0.00167  -0.00137  -0.00603  -0.00741   2.70913
   R42        2.07308   0.00001  -0.00030   0.00029   0.00000   2.07308
   R43        2.07304   0.00028   0.00006   0.00171   0.00178   2.07482
   R44        1.83503   0.00009   0.00021   0.00001   0.00023   1.83526
    A1        2.26752  -0.00014  -0.00400  -0.00600  -0.01019   2.25733
    A2        1.91039  -0.00035   0.00233   0.00326   0.00547   1.91586
    A3        2.10392   0.00049   0.00205   0.00305   0.00529   2.10921
    A4        2.23338   0.00037   0.00087   0.00507   0.00584   2.23922
    A5        1.96549  -0.00024  -0.00295  -0.00570  -0.00894   1.95655
    A6        2.08407  -0.00013   0.00205   0.00094   0.00330   2.08737
    A7        1.98634  -0.00005  -0.00123  -0.00038  -0.00174   1.98460
    A8        1.90086   0.00015  -0.00124   0.00142   0.00015   1.90101
    A9        1.88105  -0.00009  -0.00111  -0.00301  -0.00402   1.87703
   A10        1.93369  -0.00018   0.00004  -0.00177  -0.00168   1.93201
   A11        1.90312   0.00015   0.00205   0.00207   0.00412   1.90724
   A12        1.85338   0.00003   0.00169   0.00180   0.00347   1.85685
   A13        1.97702   0.00001  -0.00198  -0.00212  -0.00426   1.97277
   A14        1.96244  -0.00063   0.00578  -0.00868  -0.00290   1.95954
   A15        1.85198   0.00021  -0.00251   0.00560   0.00312   1.85510
   A16        1.96821   0.00034   0.00328  -0.00100   0.00235   1.97056
   A17        1.87931   0.00007  -0.00301   0.00865   0.00561   1.88492
   A18        1.81084   0.00004  -0.00246  -0.00077  -0.00322   1.80762
   A19        2.02913  -0.00007  -0.00230   0.00106  -0.00154   2.02760
   A20        1.91576   0.00000   0.00118  -0.00322  -0.00199   1.91378
   A21        1.89311   0.00006   0.00053   0.00237   0.00300   1.89612
   A22        1.86605  -0.00003  -0.00054  -0.00249  -0.00292   1.86313
   A23        1.90360   0.00001  -0.00036   0.00045   0.00015   1.90375
   A24        1.84785   0.00004   0.00187   0.00189   0.00373   1.85157
   A25        2.04381   0.00018  -0.00345   0.00239  -0.00118   2.04263
   A26        1.91461  -0.00025   0.00098  -0.00256  -0.00161   1.91300
   A27        1.87658  -0.00006   0.00081  -0.00064   0.00025   1.87683
   A28        1.88423   0.00005  -0.00127  -0.00063  -0.00186   1.88237
   A29        1.88681   0.00007   0.00098   0.00033   0.00133   1.88814
   A30        1.84816   0.00001   0.00261   0.00109   0.00369   1.85185
   A31        1.96082  -0.00026  -0.00003   0.00108   0.00097   1.96179
   A32        1.96210  -0.00022  -0.00100  -0.00055  -0.00159   1.96051
   A33        1.83537   0.00025  -0.00150  -0.00164  -0.00311   1.83226
   A34        1.97719   0.00064  -0.00013   0.00677   0.00671   1.98390
   A35        1.86321  -0.00011   0.00260   0.00024   0.00285   1.86607
   A36        1.85280  -0.00032   0.00022  -0.00714  -0.00696   1.84584
   A37        1.90067   0.00094  -0.00008   0.00079   0.00046   1.90113
   A38        2.19350  -0.00048   0.00124   0.00118   0.00253   2.19603
   A39        2.18893  -0.00046  -0.00109  -0.00195  -0.00294   2.18599
   A40        1.83465  -0.00065  -0.00104  -0.00219  -0.00371   1.83095
   A41        1.93003   0.00003   0.00483   0.00093   0.00588   1.93591
   A42        1.90995   0.00042   0.00562   0.01085   0.01663   1.92658
   A43        1.93563   0.00037  -0.00168  -0.00030  -0.00185   1.93378
   A44        1.97555   0.00018  -0.00042   0.00258   0.00222   1.97776
   A45        1.87841  -0.00033  -0.00666  -0.01118  -0.01798   1.86043
   A46        1.81255   0.00029   0.00140   0.00197   0.00304   1.81560
   A47        1.95861  -0.00010   0.00175  -0.00151   0.00030   1.95891
   A48        1.93497  -0.00029   0.00010  -0.00302  -0.00282   1.93215
   A49        1.96295   0.00000   0.00050   0.00439   0.00503   1.96798
   A50        1.95554   0.00011  -0.00238   0.00433   0.00201   1.95756
   A51        1.84232  -0.00002  -0.00132  -0.00596  -0.00738   1.83494
   A52        1.92498  -0.00010  -0.00145  -0.00208  -0.00354   1.92144
   A53        1.95540   0.00022  -0.00136   0.00097  -0.00039   1.95501
   A54        1.93270  -0.00020  -0.00078  -0.00284  -0.00362   1.92909
   A55        1.88667  -0.00002   0.00062   0.00105   0.00166   1.88833
   A56        1.88094   0.00011   0.00148   0.00163   0.00310   1.88404
   A57        1.88070  -0.00001   0.00170   0.00146   0.00316   1.88387
   A58        1.93546   0.00014  -0.00238  -0.00032  -0.00270   1.93276
   A59        1.91699  -0.00031  -0.00107  -0.00423  -0.00531   1.91168
   A60        1.93335  -0.00002  -0.00063  -0.00234  -0.00299   1.93036
   A61        1.88745   0.00016   0.00415   0.00705   0.01121   1.89866
   A62        1.89827  -0.00009   0.00093   0.00005   0.00097   1.89924
   A63        1.89113   0.00013  -0.00083   0.00007  -0.00079   1.89034
   A64        1.89219  -0.00063  -0.00322  -0.00803  -0.01126   1.88094
   A65        1.83938   0.00001  -0.00041  -0.00264  -0.00308   1.83631
   A66        1.94325   0.00051  -0.00146   0.00421   0.00273   1.94598
   A67        1.97730  -0.00067   0.00433  -0.00737  -0.00306   1.97424
   A68        1.88606   0.00000  -0.00449   0.00488   0.00039   1.88645
   A69        1.87758   0.00010   0.00046  -0.00022   0.00023   1.87781
   A70        1.93437   0.00006   0.00114   0.00138   0.00253   1.93690
   A71        1.84462  -0.00018  -0.00061  -0.00110  -0.00171   1.84291
   A72        1.95723  -0.00005  -0.00354  -0.00238  -0.00595   1.95129
   A73        1.92356  -0.00004   0.00036  -0.00044  -0.00008   1.92349
   A74        1.91991   0.00004  -0.00018  -0.00164  -0.00185   1.91806
   A75        1.89391   0.00008   0.00035   0.00125   0.00159   1.89551
   A76        1.88151  -0.00003  -0.00045  -0.00121  -0.00169   1.87981
   A77        1.88580   0.00000   0.00375   0.00472   0.00847   1.89427
   A78        1.86956   0.00005   0.00474   0.00041   0.00514   1.87469
   A79        1.91971   0.00009   0.00135   0.00070   0.00205   1.92176
   A80        1.93932  -0.00005   0.00032  -0.00147  -0.00115   1.93816
   A81        1.91544  -0.00008  -0.00305   0.00141  -0.00166   1.91378
   A82        1.92834  -0.00005  -0.00124   0.00055  -0.00070   1.92763
   A83        1.89162   0.00003  -0.00207  -0.00153  -0.00361   1.88801
   A84        1.88078  -0.00042   0.00327  -0.00075   0.00251   1.88330
    D1        0.09069  -0.00012  -0.00076  -0.00931  -0.01007   0.08062
    D2       -3.07477   0.00000  -0.00219   0.00654   0.00433  -3.07043
    D3       -3.10762  -0.00010   0.00623  -0.00262   0.00356  -3.10407
    D4        0.01010   0.00002   0.00481   0.01323   0.01796   0.02806
    D5        0.38378  -0.00002   0.00197  -0.01918  -0.01720   0.36658
    D6       -1.87108  -0.00048   0.00306  -0.02903  -0.02597  -1.89705
    D7        2.40382  -0.00013   0.00417  -0.01932  -0.01515   2.38867
    D8       -2.69570  -0.00001  -0.00566  -0.02647  -0.03207  -2.72777
    D9        1.33262  -0.00048  -0.00457  -0.03632  -0.04084   1.29179
   D10       -0.67566  -0.00013  -0.00346  -0.02660  -0.03002  -0.70568
   D11        0.01831   0.00005   0.00183   0.01292   0.01463   0.03294
   D12       -3.10930   0.00011  -0.00219   0.01163   0.00931  -3.09998
   D13        3.10940   0.00005   0.00776   0.01853   0.02632   3.13571
   D14       -0.01821   0.00011   0.00373   0.01724   0.02100   0.00278
   D15        0.62524   0.00006   0.00386   0.03043   0.03433   0.65957
   D16       -1.54152   0.00022   0.00565   0.03193   0.03764  -1.50388
   D17        2.73812   0.00015   0.00488   0.03067   0.03560   2.77372
   D18       -2.49106  -0.00007   0.00542   0.01372   0.01913  -2.47193
   D19        1.62536   0.00008   0.00721   0.01521   0.02244   1.64780
   D20       -0.37818   0.00002   0.00644   0.01395   0.02040  -0.35778
   D21       -0.03316  -0.00010  -0.00924  -0.03298  -0.04226  -0.07542
   D22        2.09144   0.00003  -0.00682  -0.02725  -0.03407   2.05738
   D23       -2.13646  -0.00025  -0.00729  -0.03773  -0.04499  -2.18145
   D24        3.08683   0.00003  -0.01053  -0.01857  -0.02920   3.05763
   D25       -1.07175   0.00016  -0.00812  -0.01284  -0.02101  -1.09276
   D26        0.98354  -0.00012  -0.00858  -0.02331  -0.03193   0.95160
   D27       -1.35647  -0.00006  -0.00460   0.00024  -0.00424  -1.36071
   D28        2.66988   0.00002  -0.01255   0.01128  -0.00121   2.66867
   D29        0.70169   0.00015  -0.01105   0.01322   0.00225   0.70394
   D30        0.79248  -0.00004  -0.00714   0.00046  -0.00662   0.78586
   D31       -1.46436   0.00004  -0.01508   0.01150  -0.00359  -1.46795
   D32        2.85063   0.00017  -0.01358   0.01344  -0.00013   2.85050
   D33        2.82620  -0.00002  -0.00385   0.00286  -0.00090   2.82530
   D34        0.56936   0.00006  -0.01179   0.01390   0.00213   0.57149
   D35       -1.39883   0.00020  -0.01029   0.01584   0.00558  -1.39324
   D36        0.64151   0.00015  -0.00208  -0.03226  -0.03431   0.60720
   D37       -1.47857   0.00023  -0.00064  -0.02714  -0.02776  -1.50633
   D38        2.79328   0.00016  -0.00379  -0.02898  -0.03279   2.76049
   D39        2.89540  -0.00043   0.00717  -0.04725  -0.04006   2.85534
   D40        0.77533  -0.00034   0.00860  -0.04214  -0.03351   0.74182
   D41       -1.23601  -0.00042   0.00545  -0.04397  -0.03854  -1.27455
   D42       -1.40068  -0.00015   0.00416  -0.04352  -0.03931  -1.44000
   D43        2.76243  -0.00007   0.00560  -0.03841  -0.03276   2.72967
   D44        0.75109  -0.00014   0.00245  -0.04024  -0.03780   0.71329
   D45       -1.05868   0.00017  -0.00924   0.04828   0.03903  -1.01965
   D46       -3.09938  -0.00010  -0.00291   0.04187   0.03896  -3.06042
   D47        0.98955  -0.00007  -0.00666   0.04243   0.03577   1.02531
   D48        2.96312   0.00042  -0.01434   0.05981   0.04546   3.00858
   D49        0.92242   0.00015  -0.00800   0.05340   0.04539   0.96781
   D50       -1.27184   0.00018  -0.01176   0.05396   0.04220  -1.22964
   D51        0.93475   0.00015  -0.01092   0.05048   0.03957   0.97433
   D52       -1.10595  -0.00012  -0.00458   0.04407   0.03951  -1.06644
   D53        2.98298  -0.00009  -0.00834   0.04463   0.03631   3.01930
   D54        0.84033  -0.00004   0.00644   0.02837   0.03479   0.87513
   D55       -1.31417  -0.00004   0.00999   0.02957   0.03959  -1.27458
   D56        2.96696   0.00012   0.00599   0.02994   0.03593   3.00289
   D57        2.98656  -0.00011   0.00598   0.02292   0.02888   3.01544
   D58        0.83206  -0.00011   0.00954   0.02413   0.03368   0.86574
   D59       -1.16999   0.00005   0.00553   0.02449   0.03002  -1.13998
   D60       -1.30598  -0.00008   0.00771   0.02406   0.03179  -1.27419
   D61        2.82270  -0.00007   0.01127   0.02527   0.03659   2.85929
   D62        0.82065   0.00008   0.00726   0.02564   0.03293   0.85357
   D63       -1.29143   0.00011  -0.00741   0.00563  -0.00170  -1.29313
   D64        0.95557   0.00013  -0.00895   0.01172   0.00282   0.95839
   D65        2.98859   0.00002  -0.00712   0.00689  -0.00016   2.98843
   D66        0.87849  -0.00005  -0.00975   0.00342  -0.00630   0.87219
   D67        3.12549  -0.00003  -0.01130   0.00951  -0.00177   3.12372
   D68       -1.12467  -0.00014  -0.00946   0.00468  -0.00476  -1.12943
   D69        2.87045   0.00002  -0.00685   0.00454  -0.00227   2.86818
   D70       -1.16574   0.00004  -0.00839   0.01063   0.00226  -1.16348
   D71        0.86729  -0.00008  -0.00656   0.00580  -0.00073   0.86656
   D72       -3.08719   0.00006   0.01066   0.01473   0.02534  -3.06184
   D73        1.09353   0.00000   0.01179   0.01418   0.02592   1.11945
   D74       -1.00668   0.00000   0.01108   0.01362   0.02466  -0.98203
   D75        0.94966   0.00006   0.01171   0.00778   0.01951   0.96917
   D76       -1.15281   0.00000   0.01284   0.00723   0.02009  -1.13272
   D77        3.03016   0.00000   0.01213   0.00668   0.01883   3.04899
   D78       -1.08949   0.00005   0.00848   0.00831   0.01681  -1.07268
   D79        3.09122  -0.00001   0.00961   0.00776   0.01739   3.10861
   D80        0.99101  -0.00001   0.00890   0.00720   0.01613   1.00713
   D81       -0.03775  -0.00011  -0.00737  -0.03249  -0.03984  -0.07760
   D82        2.05230  -0.00004  -0.00743  -0.03365  -0.04114   2.01115
   D83       -2.16462  -0.00017  -0.00927  -0.04011  -0.04933  -2.21395
   D84        3.08990  -0.00017  -0.00332  -0.03117  -0.03451   3.05539
   D85       -1.10323  -0.00010  -0.00338  -0.03233  -0.03581  -1.13904
   D86        0.96304  -0.00023  -0.00522  -0.03879  -0.04400   0.91904
   D87        0.04110   0.00009   0.00952   0.03777   0.04729   0.08839
   D88       -2.08061   0.00003   0.00626   0.03597   0.04220  -2.03841
   D89        2.13045  -0.00001   0.00927   0.03759   0.04681   2.17726
   D90       -2.04522   0.00026   0.00526   0.03812   0.04344  -2.00178
   D91        2.11625   0.00019   0.00199   0.03631   0.03835   2.15461
   D92        0.04413   0.00015   0.00500   0.03793   0.04296   0.08709
   D93        2.12472   0.00028   0.01548   0.05101   0.06645   2.19117
   D94        0.00301   0.00022   0.01222   0.04921   0.06136   0.06437
   D95       -2.06911   0.00018   0.01523   0.05083   0.06597  -2.00314
   D96        1.05967  -0.00036  -0.02052  -0.04243  -0.06283   0.99684
   D97       -3.13830  -0.00028  -0.01755  -0.03659  -0.05403   3.09086
   D98       -1.04984  -0.00033  -0.01967  -0.04070  -0.06025  -1.11010
   D99        3.09590  -0.00006  -0.01726  -0.03802  -0.05538   3.04052
   D100      -1.10207   0.00003  -0.01429  -0.03218  -0.04658  -1.14866
   D101       0.98638  -0.00003  -0.01642  -0.03630  -0.05281   0.93357
   D102      -1.04992   0.00006  -0.02079  -0.03406  -0.05486  -1.10478
   D103       1.03529   0.00014  -0.01782  -0.02822  -0.04606   0.98923
   D104       3.12375   0.00009  -0.01995  -0.03233  -0.05229   3.07146
   D105       0.63899   0.00157   0.04057   0.17817   0.21859   0.85759
   D106      -1.37715   0.00132   0.04023   0.17497   0.21536  -1.16179
   D107       2.76393   0.00128   0.04192   0.17095   0.21286   2.97679
   D108       2.89391  -0.00058   0.00060  -0.02442  -0.02382   2.87008
   D109      -1.31010   0.00003  -0.00359  -0.01849  -0.02207  -1.33217
   D110       0.77932   0.00016  -0.00446  -0.01428  -0.01873   0.76059
   D111      -1.20765   0.00027   0.00268   0.02531   0.02800  -1.17966
   D112       0.90427   0.00030   0.00098   0.02499   0.02598   0.93025
   D113       2.98185   0.00031   0.00571   0.02951   0.03523   3.01708
   D114       3.06346  -0.00003   0.00666   0.02333   0.02998   3.09344
   D115      -1.10780   0.00001   0.00496   0.02301   0.02797  -1.07983
   D116       0.96978   0.00001   0.00969   0.02754   0.03722   1.00699
   D117       1.01020  -0.00018   0.00815   0.01988   0.02804   1.03824
   D118       3.12213  -0.00015   0.00646   0.01956   0.02602  -3.13504
   D119      -1.08348  -0.00014   0.01119   0.02409   0.03527  -1.04821
   D120      -3.00332   0.00016   0.00577   0.00188   0.00765  -2.99567
   D121      -0.92246   0.00015   0.00562   0.00421   0.00984  -0.91262
   D122       1.17217   0.00021   0.00413   0.00181   0.00594   1.17810
   D123      -0.97755  -0.00015   0.00796  -0.00565   0.00231  -0.97524
   D124       1.10330  -0.00016   0.00781  -0.00332   0.00450   1.10781
   D125      -3.08525  -0.00010   0.00632  -0.00572   0.00060  -3.08466
   D126       1.08087  -0.00005   0.00346   0.00089   0.00434   1.08521
   D127      -3.12146  -0.00006   0.00331   0.00322   0.00653  -3.11492
   D128      -1.02683   0.00000   0.00182   0.00082   0.00263  -1.02420
   D129       3.07769  -0.00040  -0.01487  -0.06143  -0.07631   3.00138
   D130       0.99408  -0.00050  -0.01757  -0.06330  -0.08086   0.91322
   D131      -1.09085  -0.00046  -0.01227  -0.06265  -0.07492  -1.16577
         Item               Value     Threshold  Converged?
 Maximum Force            0.001980     0.000450     NO 
 RMS     Force            0.000372     0.000300     NO 
 Maximum Displacement     0.229950     0.001800     NO 
 RMS     Displacement     0.054333     0.001200     NO 
 Predicted change in Energy=-7.342601D-04
 GradGradGradGradGradGradGradGradGradGradGradGradGradGradGradGradGradGrad

                          Input orientation:                          
 ---------------------------------------------------------------------
 Center     Atomic      Atomic             Coordinates (Angstroms)
 Number     Number       Type             X           Y           Z
 ---------------------------------------------------------------------
      1          6           0        1.796211    0.628123    0.171873
      2          6           0        1.046117   -0.494142    0.273865
      3          6           0       -0.423049   -0.608528    0.562898
      4          6           0       -1.277287    0.496978   -0.105866
      5          6           0       -1.206742    1.852452    0.640941
      6          6           0        0.145066    2.199681    1.292262
      7          6           0        1.401898    2.071492    0.408916
      8          6           0        3.180587    0.271514   -0.173374
      9          6           0        3.274106   -1.237084   -0.341445
     10          6           0        1.874833   -1.766654    0.039797
     11          8           0        4.117965    1.059669   -0.297847
     12          6           0        1.322323    2.880928   -0.903414
     13          6           0        1.900995   -2.675755    1.271381
     14          8           0        1.292247   -2.569309   -1.008740
     15          6           0       -2.738661    0.030210   -0.378640
     16          8           0       -2.613127   -1.132491   -1.228399
     17          6           0       -3.536445    1.096390   -1.144159
     18          6           0       -3.481593   -0.403652    0.895759
     19          8           0       -4.725475   -0.988904    0.488973
     20          1           0       -0.573189   -0.609954    1.653082
     21          1           0       -0.754124   -1.586497    0.204746
     22          1           0       -0.861107    0.641673   -1.111593
     23          1           0       -1.958104    1.872586    1.441372
     24          1           0       -1.483845    2.650366   -0.055348
     25          1           0        0.295183    1.577194    2.183110
     26          1           0        0.082876    3.235553    1.651455
     27          1           0        2.238259    2.505149    0.977233
     28          1           0        3.521669   -1.501184   -1.376814
     29          1           0        4.077276   -1.642241    0.285739
     30          1           0        1.114780    3.935593   -0.683692
     31          1           0        0.535455    2.508855   -1.568166
     32          1           0        2.273232    2.829689   -1.444554
     33          1           0        0.885631   -2.948721    1.572957
     34          1           0        2.458361   -3.590641    1.039724
     35          1           0        2.395865   -2.174443    2.109958
     36          1           0        1.117585   -1.985463   -1.767436
     37          1           0       -3.480750   -1.573545   -1.198310
     38          1           0       -3.709705    1.989168   -0.535573
     39          1           0       -2.999395    1.391321   -2.052408
     40          1           0       -4.513170    0.695270   -1.432295
     41          1           0       -2.887445   -1.144471    1.444978
     42          1           0       -3.659536    0.452762    1.559368
     43          1           0       -5.142272   -1.380135    1.274087
 ---------------------------------------------------------------------
                    Distance matrix (angstroms):
                    1          2          3          4          5
     1  C    0.000000
     2  C    1.353707   0.000000
     3  C    2.570470   1.501690   0.000000
     4  C    3.088806   2.554353   1.548907   0.000000
     5  C    3.276696   3.273626   2.583929   1.549196   0.000000
     6  C    2.539950   3.017567   2.956478   2.622413   1.540186
     7  C    1.514922   2.593704   3.246020   3.149941   2.628082
     8  C    1.470667   2.311323   3.781899   4.464082   4.734040
     9  C    2.434474   2.427860   3.857703   4.876233   5.530671
    10  C    2.399704   1.536503   2.625862   3.883440   4.791180
    11  O    2.407782   3.489619   4.913713   5.427912   5.464644
    12  C    2.540855   3.585161   4.168057   3.616251   3.136713
    13  C    3.483606   2.546623   3.190072   4.697289   5.528124
    14  O    3.445490   2.451933   3.042524   4.101196   5.340260
    15  C    4.607127   3.876242   2.580027   1.558169   2.589766
    16  O    4.950028   4.006788   2.877451   2.387408   3.792391
    17  C    5.512570   5.053757   3.938785   2.557566   3.030796
    18  C    5.426212   4.571115   3.083417   2.583283   3.214013
    19  O    6.726642   5.796752   4.319840   3.801536   4.525249
    20  H    3.056284   2.130212   1.100474   2.194300   2.736652
    21  H    3.377844   2.106866   1.092844   2.170495   3.495927
    22  H    2.951068   2.616691   2.135139   1.098011   2.157968
    23  H    4.153937   3.998727   3.046972   2.179394   1.098016
    24  H    3.860034   4.049324   3.482514   2.163862   1.094656
    25  H    2.683075   2.915399   2.813951   2.979755   2.170215
    26  H    3.453024   4.090992   4.027142   3.526757   2.144114
    27  H    2.089795   3.303283   4.116943   4.191053   3.522377
    28  H    3.147949   3.141215   4.485546   5.351443   6.138085
    29  H    3.220369   3.241326   4.625830   5.779356   6.345069
    30  H    3.483632   4.532569   4.956605   4.228468   3.388745
    31  H    2.855590   3.559754   3.895926   3.077662   2.888991
    32  H    2.772594   3.937846   4.808444   4.454190   4.173069
    33  H    3.947911   2.781789   2.865199   4.401080   5.319581
    34  H    4.357703   3.488449   4.174073   5.654739   6.574137
    35  H    3.459789   2.831337   3.576557   5.053555   5.599347
    36  H    3.324498   2.529043   3.114477   3.828674   5.092384
    37  H    5.879716   4.881080   3.658231   3.214926   4.504600
    38  H    5.715595   5.425851   4.330909   2.885816   2.769060
    39  H    5.341136   5.033159   4.180524   2.748551   3.268084
    40  H    6.510464   5.935600   4.733896   3.502809   4.070607
    41  H    5.167158   4.155400   2.671806   2.773460   3.528851
    42  H    5.632145   4.969136   3.548821   2.906900   2.969653
    43  H    7.306881   6.331001   4.834483   4.512863   5.132142
                    6          7          8          9         10
     6  C    0.000000
     7  C    1.541544   0.000000
     8  C    3.883337   2.596675   0.000000
     9  C    4.926585   3.874904   1.520809   0.000000
    10  C    4.504728   3.884750   2.429930   1.543941   0.000000
    11  O    4.428544   2.983341   1.231000   2.447259   3.624051
    12  C    2.582833   1.543933   3.285597   4.591654   4.774404
    13  C    5.182046   4.850702   3.522934   2.560550   1.530996
    14  O    5.417924   4.853742   3.511971   2.479490   1.443293
    15  C    3.976732   4.683087   5.927719   6.144980   4.968715
    16  O    5.006468   5.391357   6.054042   5.954589   4.706619
    17  C    4.550486   5.267836   6.836766   7.243829   6.235439
    18  C    4.481875   5.496529   6.781116   6.918435   5.593008
    19  O    5.876607   6.849608   8.033254   8.046395   6.661135
    20  H    2.922350   3.555147   4.266587   4.378711   3.151738
    21  H    4.040591   4.251000   4.367737   4.080080   2.640280
    22  H    3.036164   3.078558   4.165641   4.606825   3.822447
    23  H    2.133670   3.520673   5.619340   6.342279   5.468079
    24  H    2.161602   2.979622   5.237346   6.150790   5.549760
    25  H    1.097103   2.148700   3.947578   4.813265   4.274389
    26  H    1.098143   2.153777   4.659543   5.844663   5.552533
    27  H    2.138694   1.100247   2.683469   4.100756   4.388527
    28  H    5.676426   4.521756   2.169576   1.096824   2.188454
    29  H    5.588894   4.578716   2.162705   1.096629   2.219622
    30  H    2.803236   2.179701   4.237152   5.615728   5.797994
    31  H    2.903453   2.202467   3.734684   4.799699   4.760195
    32  H    3.523658   2.183904   2.997241   4.330963   4.846482
    33  H    5.208960   5.179195   4.322777   3.507057   2.174024
    34  H    6.240427   5.794289   4.112111   2.848210   2.160391
    35  H    4.986751   4.680757   3.436874   2.767550   2.173323
    36  H    5.274749   4.612617   3.448326   2.691487   1.971648
    37  H    5.795406   6.301565   6.987714   6.817295   5.500225
    38  H    4.271364   5.198780   7.110390   7.695453   6.754577
    39  H    4.661319   5.088431   6.555678   7.013752   6.173186
    40  H    5.602287   6.346028   7.807582   8.097259   7.002478
    41  H    4.516946   5.460248   6.437786   6.415965   5.004092
    42  H    4.195005   5.437089   7.058507   7.385395   6.153384
    43  H    6.385244   7.449054   8.607732   8.571220   7.135308
                   11         12         13         14         15
    11  O    0.000000
    12  C    3.391063   0.000000
    13  C    4.618531   5.995109   0.000000
    14  O    4.653981   5.451338   2.362384   0.000000
    15  C    6.933948   4.989346   5.618828   4.837639   0.000000
    16  O    7.139964   5.630356   5.385895   4.167090   1.445587
    17  C    7.701142   5.181715   7.044833   6.063989   1.535975
    18  C    7.830663   6.091231   5.854554   5.577341   1.537620
    19  O    9.111650   7.313700   6.882422   6.399516   2.395574
    20  H    5.347962   4.723865   3.245739   3.795290   3.037593
    21  H    5.567051   5.049509   3.061675   2.574122   2.625351
    22  H    5.062417   3.134481   4.930832   3.867547   2.106256
    23  H    6.372153   4.156438   5.967324   6.024805   2.704822
    24  H    5.828327   2.940570   6.448637   5.988377   2.923063
    25  H    4.586572   3.504478   4.636535   5.326869   4.261447
    26  H    4.981585   2.861702   6.196256   6.498896   4.728275
    27  H    2.692311   2.125319   5.200197   5.530747   5.721315
    28  H    2.842131   4.925864   3.319508   2.499338   6.521752
    29  H    2.764516   5.427975   2.603044   3.208039   7.049502
    30  H    4.175994   1.097118   6.939046   6.515436   5.494914
    31  H    4.067952   1.095215   6.066953   5.164634   4.275335
    32  H    2.801954   1.095302   6.150186   5.504675   5.838863
    33  H    5.478602   6.348852   1.093811   2.640918   5.081166
    34  H    5.115542   6.851830   1.096055   2.568880   6.490867
    35  H    4.384363   5.982448   1.095181   3.331692   6.116941
    36  H    4.520487   4.946738   3.213198   0.973141   4.567530
    37  H    8.092289   6.557348   6.023074   4.879446   1.947970
    38  H    7.886247   5.123656   7.517084   6.784035   2.192048
    39  H    7.337935   4.713424   7.183488   5.932455   2.173041
    40  H    8.712993   6.253783   7.734028   6.673810   2.168266
    41  H    7.547944   6.280202   5.030321   5.051805   2.174303
    42  H    8.019171   6.064669   6.386710   6.344151   2.186878
    43  H    9.704412   8.042957   7.161442   6.930257   3.240050
                   16         17         18         19         20
    16  O    0.000000
    17  C    2.414026   0.000000
    18  C    2.407796   2.532666   0.000000
    19  O    2.726169   2.903336   1.433610   0.000000
    20  H    3.568938   4.417811   3.012459   4.328999   0.000000
    21  H    2.390798   4.093744   3.052164   4.026106   1.756147
    22  H    2.496171   2.713902   3.462529   4.489313   3.048425
    23  H    4.072741   3.127077   2.792843   4.093108   2.850582
    24  H    4.118414   2.795267   3.771290   4.903952   3.791796
    25  H    5.238230   5.097379   4.454779   5.887442   2.412181
    26  H    5.885728   5.048858   5.149789   6.505202   3.901071
    27  H    6.452378   6.311269   6.417513   7.806433   4.250280
    28  H    6.147657   7.524526   7.444114   8.471067   5.171308
    29  H    6.878513   8.216657   7.683926   8.829302   4.956014
    30  H    6.315019   5.468730   6.515393   7.728803   5.382541
    31  H    4.825806   4.330729   5.539882   6.644059   4.618712
    32  H    6.294608   6.070166   7.003539   8.203784   5.434023
    33  H    4.836072   6.580304   5.099865   6.041557   2.757609
    34  H    6.075102   7.916773   6.742453   7.660278   4.295462
    35  H    6.109034   7.515313   6.257355   7.399093   3.386982
    36  H    3.864756   5.616609   5.545014   6.342387   4.055945
    37  H    0.973758   2.671065   2.398703   2.176711   4.184837
    38  H    3.380421   1.094280   2.797558   3.309139   4.624216
    39  H    2.682875   1.095594   3.485130   3.886315   4.860271
    40  H    2.644323   1.094491   2.773376   2.563745   5.171712
    41  H    2.687441   3.485152   1.097026   2.077618   2.384281
    42  H    3.373372   2.781809   1.097946   2.088150   3.265530
    43  H    3.566558   3.815726   1.963289   0.971177   4.649014
                   21         22         23         24         25
    21  H    0.000000
    22  H    2.590161   0.000000
    23  H    3.865756   3.039108   0.000000
    24  H    4.307105   2.353360   1.752152   0.000000
    25  H    3.876069   3.614868   2.390552   3.054069   0.000000
    26  H    5.103500   3.905605   2.463212   2.389610   1.754391
    27  H    5.127638   4.176339   4.269078   3.865407   2.467951
    28  H    4.559717   4.885786   7.025127   6.636023   5.706109
    29  H    4.832401   5.617511   7.079217   7.033412   5.316860
    30  H    5.897084   3.864860   4.267846   2.966391   3.801623
    31  H    4.645228   2.375966   3.959797   2.527096   3.872699
    32  H    5.602479   3.836973   5.210453   4.009697   4.317565
    33  H    2.533072   4.811323   5.599031   6.294090   4.604869
    34  H    3.877350   5.793057   7.036571   7.462596   5.717795
    35  H    3.727995   5.377431   5.981848   6.558924   4.300348
    36  H    2.748085   3.353684   5.885649   5.584765   5.382907
    37  H    3.066468   3.431799   4.600239   4.809930   5.968152
    38  H    4.697756   3.203444   2.643862   2.371128   4.857992
    39  H    4.359287   2.453443   3.677282   2.805412   5.369209
    40  H    4.692205   3.666508   4.021492   3.859429   6.080231
    41  H    2.506915   3.719195   3.156948   4.315306   4.252226
    42  H    3.799341   3.873102   2.219165   3.488611   4.158510
    43  H    4.521273   5.301654   4.554899   5.603251   6.256040
                   26         27         28         29         30
    26  H    0.000000
    27  H    2.373550   0.000000
    28  H    6.590325   4.820724   0.000000
    29  H    6.450836   4.589226   1.758601   0.000000
    30  H    2.647223   2.463137   5.985989   6.389711   0.000000
    31  H    3.331497   3.062452   5.003449   5.763077   1.775808
    32  H    3.814139   2.443686   4.507732   5.123149   1.773117
    33  H    6.236652   5.650592   4.212505   3.681088   7.248361
    34  H    7.253556   6.100083   3.366914   2.643037   7.837063
    35  H    5.901543   4.817312   3.725358   2.537353   6.839459
    36  H    6.326014   5.380959   2.483290   3.618439   6.019420
    37  H    6.629331   7.353626   7.005068   7.702654   7.192658
    38  H    4.551948   6.158985   8.073600   8.631266   5.204437
    39  H    5.159476   6.152427   7.165702   8.046658   5.027240
    40  H    6.089844   7.393462   8.329833   9.067048   6.537119
    41  H    5.296231   6.309624   7.011883   7.078061   6.808531
    42  H    4.664553   6.271775   8.000548   8.115998   6.321038
    43  H    6.982060   8.346004   9.061225   9.276076   8.440412
                   31         32         33         34         35
    31  H    0.000000
    32  H    1.771463   0.000000
    33  H    6.306696   6.664895   0.000000
    34  H    6.906701   6.886694   1.780414   0.000000
    35  H    6.238831   6.139295   1.780079   1.776210   0.000000
    36  H    4.536241   4.962405   3.484235   3.500632   4.087041
    37  H    5.738701   7.249650   5.351291   6.659618   6.770549
    38  H    4.399739   6.109685   7.067231   8.465274   7.849362
    39  H    3.738788   5.498998   6.860952   8.010513   7.690826
    40  H    5.366206   7.114151   7.173372   8.548810   8.277534
    41  H    5.843122   7.125723   4.184233   5.892845   5.423690
    42  H    5.622005   7.061945   5.677043   7.351720   6.623688
    43  H    7.445752   8.950046   6.235816   7.919020   7.625819
                   36         37         38         39         40
    36  H    0.000000
    37  H    4.651696   0.000000
    38  H    6.373219   3.631056   0.000000
    39  H    5.332299   3.122758   1.778413   0.000000
    40  H    6.245322   2.503629   1.767439   1.777791   0.000000
    41  H    5.202610   2.742825   3.797155   4.321398   3.782370
    42  H    6.311375   3.426758   2.598430   3.789671   3.120505
    43  H    6.985921   2.985097   4.084033   4.830989   3.468080
                   41         42         43
    41  H    0.000000
    42  H    1.777740   0.000000
    43  H    2.273540   2.374742   0.000000
 Stoichiometry    C15H24O4
 Framework group  C1[X(C15H24O4)]
 Deg. of freedom   123
 Full point group                 C1      NOp   1
 Largest Abelian subgroup         C1      NOp   1
 Largest concise Abelian subgroup C1      NOp   1
                         Standard orientation:                         
 ---------------------------------------------------------------------
 Center     Atomic      Atomic             Coordinates (Angstroms)
 Number     Number       Type             X           Y           Z
 ---------------------------------------------------------------------
      1          6           0        1.837913    0.618664    0.160731
      2          6           0        1.096740   -0.510907    0.245897
      3          6           0       -0.371330   -0.641271    0.533731
      4          6           0       -1.234598    0.467527   -0.117765
      5          6           0       -1.174355    1.811975    0.649594
      6          6           0        0.175009    2.159888    1.305601
      7          6           0        1.432358    2.055098    0.419909
      8          6           0        3.224879    0.278291   -0.190457
      9          6           0        3.330199   -1.226785   -0.381546
     10          6           0        1.935339   -1.773126   -0.007871
     11          8           0        4.155952    1.075623   -0.303268
     12          6           0        1.345732    2.883790   -0.879896
     13          6           0        1.969299   -2.700660    1.209698
     14          8           0        1.358559   -2.564276   -1.068295
     15          6           0       -2.692387   -0.006542   -0.397048
     16          8           0       -2.558130   -1.155128   -1.264484
     17          6           0       -3.498944    1.064856   -1.145908
     18          6           0       -3.431222   -0.465626    0.870880
     19          8           0       -4.670662   -1.054404    0.455708
     20          1           0       -0.520894   -0.660499    1.623825
     21          1           0       -0.694871   -1.616249    0.160840
     22          1           0       -0.820088    0.630814   -1.121332
     23          1           0       -1.925441    1.813978    1.450534
     24          1           0       -1.458095    2.618199   -0.034340
     25          1           0        0.330486    1.525098    2.186796
     26          1           0        0.104842    3.189643    1.680570
     27          1           0        2.265567    2.486626    0.994442
     28          1           0        3.579304   -1.473111   -1.420918
     29          1           0        4.136859   -1.635107    0.239071
     30          1           0        1.129996    3.933313   -0.644038
     31          1           0        0.561479    2.515698   -1.549934
     32          1           0        2.296737    2.848308   -1.422129
     33          1           0        0.956273   -2.986192    1.507477
     34          1           0        2.533738   -3.607483    0.963900
     35          1           0        2.460633   -2.208300    2.055627
     36          1           0        1.178911   -1.970329   -1.817933
     37          1           0       -3.422235   -1.603421   -1.240782
     38          1           0       -3.678921    1.946860   -0.523713
     39          1           0       -2.964701    1.377825   -2.049767
     40          1           0       -4.472624    0.660482   -1.439743
     41          1           0       -2.830972   -1.210021    1.408507
     42          1           0       -3.615568    0.379143    1.547539
     43          1           0       -5.083958   -1.460832    1.234930
 ---------------------------------------------------------------------
 Rotational constants (GHZ):      0.5754572      0.2563581      0.2034811
 Standard basis: 6-31G(d) (6D, 7F)
 There are   333 symmetry adapted cartesian basis functions of A   symmetry.
 There are   333 symmetry adapted basis functions of A   symmetry.
   333 basis functions,   628 primitive gaussians,   333 cartesian basis functions
    73 alpha electrons       73 beta electrons
       nuclear repulsion energy      1598.2305222981 Hartrees.
 NAtoms=   43 NActive=   43 NUniq=   43 SFac= 1.00D+00 NAtFMM=   60 NAOKFM=F Big=F
 Integral buffers will be    131072 words long.
 Raffenetti 2 integral format.
 Two-electron integral symmetry is turned on.
 ------------------------------------------------------------------------------
 Polarizable Continuum Model (PCM)
 =================================
 Model                : PCM (using non-symmetric T matrix).
 Atomic radii         : SMD-Coulomb.
 Polarization charges : Total charges.
 Charge compensation  : None.
 Solution method      : On-the-fly selection.
 Cavity type          : VdW (van der Waals Surface) (Alpha=1.000).
 Cavity algorithm     : GePol (No added spheres)
                        Default sphere list used, NSphG=   43.
                        Lebedev-Laikov grids with approx.  5.0 points / Ang**2.
                        Smoothing algorithm: Karplus/York (Gamma=1.0000).
                        Polarization charges: spherical gaussians, with
                                              point-specific exponents (IZeta= 3).
                        Self-potential: point-specific (ISelfS= 7).
                        Self-field    : sphere-specific E.n sum rule (ISelfD= 2).
 1st derivatives      : Analytical E(r).r(x)/FMM algorithm (CHGder, D1EAlg=3).
                        Cavity 1st derivative terms included.
 Solvent              : Methanol, Eps=  32.613000 Eps(inf)=   1.765709
 ------------------------------------------------------------------------------
 ------------------------------------------------------------------------------
 Atomic radii for non-electrostatic terms: SMD-CDS.
 ------------------------------------------------------------------------------
 Nuclear repulsion after PCM non-electrostatic terms =     1598.2317637970 Hartrees.
 One-electron integrals computed using PRISM.
 NBasis=   333 RedAO= T EigKep=  9.11D-04  NBF=   333
 NBsUse=   333 1.00D-06 EigRej= -1.00D+00 NBFU=   333
 Initial guess from the checkpoint file:  "DY-202A-11R_2.chk"
 B after Tr=     0.000000    0.000000    0.000000
         Rot=    0.999983    0.005534    0.000476    0.001524 Ang=   0.66 deg.
 ExpMin= 1.61D-01 ExpMax= 5.48D+03 ExpMxC= 8.25D+02 IAcc=1 IRadAn=         1 AccDes= 0.00D+00
 Harris functional with IExCor=  402 and IRadAn=       1 diagonalized for initial guess.
 HarFok:  IExCor=  402 AccDes= 0.00D+00 IRadAn=         1 IDoV= 1 UseB2=F ITyADJ=14
 ICtDFT=  3500011 ScaDFX=  1.000000  1.000000  1.000000  1.000000
 FoFCou: FMM=F IPFlag=           0 FMFlag=      100000 FMFlg1=           0
         NFxFlg=           0 DoJE=T BraDBF=F KetDBF=T FulRan=T
         wScrn=  0.000000 ICntrl=     500 IOpCl=  0 I1Cent=   200000004 NGrid=           0
         NMat0=    1 NMatS0=      1 NMatT0=    0 NMatD0=    1 NMtDS0=    0 NMtDT0=    0
 Petite list used in FoFCou.
 Keep R1 ints in memory in canonical form, NReq=1565304907.
 Requested convergence on RMS density matrix=1.00D-08 within 128 cycles.
 Requested convergence on MAX density matrix=1.00D-06.
 Requested convergence on             energy=1.00D-06.
 No special actions if energy rises.
 Inv3:  Mode=1 IEnd=    22195200.
 Iteration    1 A*A^-1 deviation from unit magnitude is 5.11D-15 for   2707.
 Iteration    1 A*A^-1 deviation from orthogonality  is 3.43D-15 for   1522     43.
 Iteration    1 A^-1*A deviation from unit magnitude is 5.11D-15 for   2707.
 Iteration    1 A^-1*A deviation from orthogonality  is 9.54D-10 for   1627   1626.
 Iteration    2 A*A^-1 deviation from unit magnitude is 2.66D-15 for    446.
 Iteration    2 A*A^-1 deviation from orthogonality  is 3.18D-15 for   2380    322.
 Iteration    2 A^-1*A deviation from unit magnitude is 9.99D-16 for    885.
 Iteration    2 A^-1*A deviation from orthogonality  is 3.44D-16 for   2107    620.
 Error on total polarization charges =  0.05170
 SCF Done:  E(RB3LYP) =  -886.951171440     A.U. after   11 cycles
            NFock= 11  Conv=0.33D-08     -V/T= 2.0094
 SMD-CDS (non-electrostatic) energy       (kcal/mol) =       0.78
 (included in total energy above)
 D1PCM: PCM CHGder 1st derivatives, ID1Alg=3 FixD1E=F DoIter=F DoCFld=F I1PDM=0.
 Calling FoFJK, ICntrl=      2127 FMM=F ISym2X=0 I1Cent= 0 IOpClX= 0 NMat=1 NMatS=1 NMatT=0.
 ***** Axes restored to original set *****
 -------------------------------------------------------------------
 Center     Atomic                   Forces (Hartrees/Bohr)
 Number     Number              X              Y              Z
 -------------------------------------------------------------------
      1        6          -0.002608701    0.004575329   -0.000105669
      2        6           0.002295837   -0.002788607    0.000563370
      3        6          -0.000538067   -0.000426447    0.000638143
      4        6          -0.000670558    0.000209697   -0.000113051
      5        6           0.000039174   -0.000929796    0.000728142
      6        6           0.000444421    0.000062104   -0.001117907
      7        6           0.002070649   -0.001138335   -0.001125535
      8        6           0.000706644   -0.002872357   -0.000958613
      9        6           0.001145655   -0.000540508    0.000904696
     10        6          -0.001101867   -0.001186913   -0.001914461
     11        8           0.000653562    0.000819176    0.000335341
     12        6          -0.000449437   -0.000835187    0.001277025
     13        6           0.000890614    0.001890917   -0.000332080
     14        8          -0.001532545    0.000973747    0.001691293
     15        6           0.001575624   -0.000933853    0.000314950
     16        8          -0.000102275   -0.000088241   -0.000511473
     17        6           0.000194468    0.000172468    0.001757857
     18        6           0.000882086    0.000128706    0.001296726
     19        8          -0.000975616    0.000552892   -0.001080147
     20        1          -0.000246398    0.000029734   -0.000425619
     21        1          -0.000540087   -0.000095086   -0.000107822
     22        1           0.000595009    0.000261847    0.000114592
     23        1           0.000025285    0.000196812   -0.000347225
     24        1          -0.000453769    0.000431427   -0.000327964
     25        1          -0.000317927    0.000250665    0.000499783
     26        1          -0.000039977   -0.000104693    0.000168007
     27        1          -0.000307362    0.000179492    0.000554346
     28        1          -0.000790814    0.001739259   -0.000083243
     29        1          -0.000146944    0.000932759    0.000128878
     30        1          -0.000082687   -0.000009439   -0.000372005
     31        1          -0.000108169   -0.000024577   -0.000240669
     32        1          -0.000040386    0.000120966   -0.000113822
     33        1          -0.000277972   -0.001023169    0.000446637
     34        1          -0.000425851   -0.000216125    0.000042503
     35        1          -0.000502857   -0.000028304    0.000031016
     36        1           0.001048206   -0.000333223   -0.000637875
     37        1          -0.000752939   -0.000454048    0.000061564
     38        1          -0.000089203    0.000656978   -0.000062533
     39        1          -0.000273979   -0.000113547   -0.000214876
     40        1          -0.000089168    0.000080073   -0.000745659
     41        1           0.000306558    0.000101028   -0.000067620
     42        1           0.000000926    0.000096389   -0.000460399
     43        1           0.000590836   -0.000320013   -0.000088601
 -------------------------------------------------------------------
 Cartesian Forces:  Max     0.004575329 RMS     0.000924408

 GradGradGradGradGradGradGradGradGradGradGradGradGradGradGradGradGradGrad
 Berny optimization.
 Using GEDIIS/GDIIS optimizer.
 FormGI is forming the generalized inverse of G from B-inverse, IUseBI=4.
 Internal  Forces:  Max     0.001952128 RMS     0.000440001
 Search for a local minimum.
 Step number   4 out of a maximum of  258
 All quantities printed in internal units (Hartrees-Bohrs-Radians)
 Mixed Optimization -- En-DIIS/RFO-DIIS
 Swapping is turned off.
 Update second derivatives using D2CorX and points    3    4
 DE= -8.15D-04 DEPred=-7.34D-04 R= 1.11D+00
 TightC=F SS=  1.41D+00  RLast= 5.39D-01 DXNew= 1.4270D+00 1.6163D+00
 Trust test= 1.11D+00 RLast= 5.39D-01 DXMaxT set to 1.43D+00
 ITU=  1  1  1  0
     Eigenvalues ---    0.00217   0.00231   0.00279   0.00332   0.00376
     Eigenvalues ---    0.00386   0.00444   0.00649   0.00716   0.00862
     Eigenvalues ---    0.00924   0.01114   0.01141   0.01231   0.01282
     Eigenvalues ---    0.01386   0.02505   0.02656   0.03204   0.03888
     Eigenvalues ---    0.03971   0.03983   0.04440   0.04600   0.04738
     Eigenvalues ---    0.04929   0.05023   0.05060   0.05262   0.05436
     Eigenvalues ---    0.05450   0.05551   0.05606   0.05640   0.05653
     Eigenvalues ---    0.05725   0.05745   0.05789   0.05972   0.06115
     Eigenvalues ---    0.06305   0.06530   0.07022   0.07719   0.08120
     Eigenvalues ---    0.08574   0.08915   0.09063   0.09206   0.09649
     Eigenvalues ---    0.10276   0.11387   0.12105   0.13376   0.13596
     Eigenvalues ---    0.14579   0.15889   0.16000   0.16000   0.16000
     Eigenvalues ---    0.16000   0.16000   0.16000   0.16000   0.16000
     Eigenvalues ---    0.16019   0.16042   0.16054   0.16268   0.16426
     Eigenvalues ---    0.16853   0.17825   0.18929   0.20102   0.20816
     Eigenvalues ---    0.22797   0.23294   0.24854   0.25000   0.26856
     Eigenvalues ---    0.27232   0.27356   0.27987   0.28549   0.28723
     Eigenvalues ---    0.28863   0.29230   0.29478   0.29717   0.30444
     Eigenvalues ---    0.31460   0.32209   0.32603   0.33721   0.33758
     Eigenvalues ---    0.33820   0.33851   0.33930   0.34034   0.34053
     Eigenvalues ---    0.34103   0.34112   0.34114   0.34122   0.34151
     Eigenvalues ---    0.34179   0.34194   0.34205   0.34231   0.34295
     Eigenvalues ---    0.34322   0.34367   0.34408   0.34559   0.35178
     Eigenvalues ---    0.39524   0.40877   0.42024   0.51449   0.52532
     Eigenvalues ---    0.52650   0.52940   0.94961
 En-DIIS/RFO-DIIS IScMMF=        0 using points:     4    3    2
 RFO step:  Lambda=-1.41010573D-04.
 DidBck=F Rises=F RFO-DIIS coefs:    0.97677    0.20733   -0.18410
 Iteration  1 RMS(Cart)=  0.06475623 RMS(Int)=  0.00234952
 Iteration  2 RMS(Cart)=  0.00308973 RMS(Int)=  0.00004261
 Iteration  3 RMS(Cart)=  0.00001413 RMS(Int)=  0.00004162
 Iteration  4 RMS(Cart)=  0.00000000 RMS(Int)=  0.00004162
 Variable       Old X    -DE/DX   Delta X   Delta X   Delta X     New X
                                 (Linear)    (Quad)   (Total)
    R1        2.55813   0.00150  -0.00073   0.00127   0.00058   2.55871
    R2        2.86279  -0.00195   0.00146   0.00037   0.00183   2.86462
    R3        2.77916   0.00101  -0.00116  -0.00328  -0.00437   2.77479
    R4        2.83778   0.00072  -0.00084  -0.00063  -0.00148   2.83630
    R5        2.90357  -0.00142   0.00156   0.00053   0.00206   2.90563
    R6        2.92701  -0.00011   0.00050  -0.00060  -0.00010   2.92691
    R7        2.07960  -0.00039   0.00013  -0.00080  -0.00068   2.07892
    R8        2.06518   0.00028  -0.00052   0.00045  -0.00006   2.06511
    R9        2.92756  -0.00033   0.00054  -0.00036   0.00019   2.92774
   R10        2.94451  -0.00119   0.00252  -0.00412  -0.00160   2.94292
   R11        2.07494   0.00015   0.00013   0.00033   0.00046   2.07540
   R12        2.91053  -0.00033  -0.00026  -0.00179  -0.00204   2.90849
   R13        2.07495  -0.00027  -0.00007  -0.00018  -0.00025   2.07470
   R14        2.06860   0.00064  -0.00025   0.00075   0.00050   2.06910
   R15        2.91310  -0.00024  -0.00039  -0.00150  -0.00187   2.91123
   R16        2.07322   0.00022  -0.00020  -0.00027  -0.00047   2.07276
   R17        2.07519  -0.00004   0.00007  -0.00027  -0.00020   2.07499
   R18        2.91761  -0.00081   0.00032  -0.00130  -0.00098   2.91663
   R19        2.07917   0.00012   0.00009   0.00048   0.00056   2.07973
   R20        2.87391  -0.00129   0.00092  -0.00264  -0.00173   2.87218
   R21        2.32625   0.00099  -0.00029  -0.00036  -0.00066   2.32560
   R22        2.91763   0.00088  -0.00135  -0.00246  -0.00388   2.91374
   R23        2.07270  -0.00052   0.00054   0.00014   0.00068   2.07338
   R24        2.07233  -0.00038   0.00019  -0.00054  -0.00035   2.07198
   R25        2.89316  -0.00023   0.00038  -0.00027   0.00010   2.89327
   R26        2.72743  -0.00092   0.00012  -0.00239  -0.00227   2.72515
   R27        2.07325  -0.00007   0.00001  -0.00030  -0.00029   2.07296
   R28        2.06966   0.00024   0.00023   0.00002   0.00025   2.06990
   R29        2.06982   0.00002  -0.00009  -0.00050  -0.00059   2.06923
   R30        2.06700   0.00064  -0.00041   0.00076   0.00034   2.06735
   R31        2.07124  -0.00005  -0.00003  -0.00060  -0.00063   2.07061
   R32        2.06959  -0.00022   0.00013  -0.00044  -0.00032   2.06928
   R33        1.83897   0.00011   0.00012   0.00128   0.00139   1.84036
   R34        2.73176   0.00062  -0.00043   0.00058   0.00015   2.73191
   R35        2.90257   0.00032  -0.00047   0.00030  -0.00016   2.90241
   R36        2.90568  -0.00086   0.00152  -0.00380  -0.00228   2.90340
   R37        1.84014   0.00088  -0.00022   0.00150   0.00128   1.84142
   R38        2.06789   0.00052  -0.00030   0.00136   0.00106   2.06895
   R39        2.07037   0.00001  -0.00001  -0.00078  -0.00079   2.06959
   R40        2.06829   0.00025  -0.00014   0.00051   0.00037   2.06866
   R41        2.70913   0.00056  -0.00044  -0.00247  -0.00291   2.70622
   R42        2.07308   0.00007  -0.00013   0.00030   0.00017   2.07325
   R43        2.07482  -0.00020  -0.00001   0.00048   0.00046   2.07528
   R44        1.83526  -0.00019   0.00009  -0.00032  -0.00023   1.83503
    A1        2.25733   0.00098  -0.00156   0.00042  -0.00118   2.25615
    A2        1.91586  -0.00104   0.00092  -0.00133  -0.00052   1.91533
    A3        2.10921   0.00006   0.00080   0.00104   0.00192   2.11113
    A4        2.23922  -0.00089   0.00026   0.00096   0.00125   2.24047
    A5        1.95655   0.00078  -0.00112  -0.00077  -0.00207   1.95448
    A6        2.08737   0.00011   0.00084  -0.00022   0.00079   2.08816
    A7        1.98460  -0.00065  -0.00051  -0.00325  -0.00381   1.98080
    A8        1.90101   0.00035  -0.00056   0.00243   0.00184   1.90286
    A9        1.87703   0.00057  -0.00040   0.00295   0.00258   1.87961
   A10        1.93201  -0.00012   0.00006  -0.00378  -0.00371   1.92830
   A11        1.90724  -0.00002   0.00082   0.00086   0.00169   1.90892
   A12        1.85685  -0.00008   0.00068   0.00128   0.00195   1.85880
   A13        1.97277   0.00072  -0.00079   0.00032  -0.00052   1.97225
   A14        1.95954  -0.00003   0.00266  -0.00323  -0.00058   1.95896
   A15        1.85510  -0.00008  -0.00120   0.00540   0.00421   1.85931
   A16        1.97056  -0.00083   0.00142  -0.00611  -0.00467   1.96589
   A17        1.88492  -0.00029  -0.00148   0.00009  -0.00140   1.88353
   A18        1.80762   0.00053  -0.00103   0.00495   0.00392   1.81154
   A19        2.02760   0.00009  -0.00100   0.00018  -0.00087   2.02673
   A20        1.91378   0.00006   0.00057   0.00176   0.00235   1.91612
   A21        1.89612  -0.00015   0.00017  -0.00188  -0.00171   1.89441
   A22        1.86313   0.00016  -0.00017   0.00197   0.00182   1.86495
   A23        1.90375  -0.00003  -0.00017  -0.00084  -0.00100   1.90275
   A24        1.85157  -0.00014   0.00076  -0.00128  -0.00053   1.85105
   A25        2.04263  -0.00039  -0.00152  -0.00047  -0.00202   2.04060
   A26        1.91300  -0.00005   0.00048  -0.00133  -0.00086   1.91214
   A27        1.87683   0.00010   0.00036  -0.00079  -0.00042   1.87641
   A28        1.88237   0.00043  -0.00053   0.00264   0.00212   1.88449
   A29        1.88814   0.00015   0.00041   0.00161   0.00203   1.89017
   A30        1.85185  -0.00024   0.00109  -0.00183  -0.00075   1.85110
   A31        1.96179   0.00023  -0.00004  -0.00083  -0.00090   1.96089
   A32        1.96051  -0.00039  -0.00041  -0.00444  -0.00485   1.95566
   A33        1.83226   0.00029  -0.00060   0.00469   0.00410   1.83636
   A34        1.98390  -0.00022  -0.00021   0.00011  -0.00010   1.98379
   A35        1.86607  -0.00033   0.00110  -0.00203  -0.00092   1.86515
   A36        1.84584   0.00049   0.00026   0.00336   0.00361   1.84945
   A37        1.90113   0.00017  -0.00004   0.00080   0.00057   1.90170
   A38        2.19603  -0.00043   0.00050  -0.00041   0.00017   2.19620
   A39        2.18599   0.00025  -0.00042  -0.00040  -0.00073   2.18526
   A40        1.83095   0.00053  -0.00038  -0.00058  -0.00132   1.82963
   A41        1.93591  -0.00099   0.00203  -0.01214  -0.01002   1.92589
   A42        1.92658  -0.00058   0.00214   0.00382   0.00607   1.93264
   A43        1.93378   0.00011  -0.00071   0.00092   0.00027   1.93405
   A44        1.97776   0.00026  -0.00024   0.00700   0.00680   1.98457
   A45        1.86043   0.00060  -0.00257   0.00050  -0.00215   1.85828
   A46        1.81560  -0.00042   0.00056  -0.00147  -0.00110   1.81450
   A47        1.95891  -0.00016   0.00078  -0.00630  -0.00547   1.95345
   A48        1.93215   0.00007   0.00011  -0.00099  -0.00083   1.93132
   A49        1.96798   0.00015   0.00011   0.00329   0.00345   1.97143
   A50        1.95756   0.00051  -0.00112   0.00849   0.00742   1.96498
   A51        1.83494  -0.00013  -0.00042  -0.00290  -0.00340   1.83154
   A52        1.92144   0.00048  -0.00057   0.00155   0.00097   1.92241
   A53        1.95501   0.00003  -0.00060  -0.00001  -0.00061   1.95440
   A54        1.92909   0.00014  -0.00026  -0.00103  -0.00129   1.92779
   A55        1.88833  -0.00027   0.00024  -0.00086  -0.00062   1.88771
   A56        1.88404  -0.00026   0.00059   0.00040   0.00099   1.88503
   A57        1.88387  -0.00015   0.00069  -0.00006   0.00063   1.88450
   A58        1.93276   0.00100  -0.00101   0.00455   0.00354   1.93631
   A59        1.91168   0.00003  -0.00036  -0.00315  -0.00351   1.90817
   A60        1.93036   0.00005  -0.00021  -0.00023  -0.00045   1.92991
   A61        1.89866  -0.00077   0.00160  -0.00142   0.00019   1.89884
   A62        1.89924  -0.00045   0.00040  -0.00152  -0.00113   1.89812
   A63        1.89034   0.00011  -0.00035   0.00170   0.00134   1.89168
   A64        1.88094   0.00037  -0.00119  -0.00333  -0.00452   1.87642
   A65        1.83631   0.00076  -0.00011   0.00816   0.00805   1.84435
   A66        1.94598  -0.00055  -0.00072  -0.00311  -0.00386   1.94212
   A67        1.97424  -0.00007   0.00201  -0.00540  -0.00341   1.97083
   A68        1.88645   0.00006  -0.00202   0.00407   0.00205   1.88850
   A69        1.87781  -0.00035   0.00020  -0.00039  -0.00017   1.87764
   A70        1.93690   0.00019   0.00045  -0.00217  -0.00174   1.93516
   A71        1.84291   0.00005  -0.00023  -0.00045  -0.00069   1.84222
   A72        1.95129   0.00053  -0.00145   0.00227   0.00080   1.95209
   A73        1.92349  -0.00004   0.00017  -0.00193  -0.00177   1.92172
   A74        1.91806   0.00047  -0.00004   0.00173   0.00168   1.91974
   A75        1.89551  -0.00025   0.00012  -0.00069  -0.00057   1.89494
   A76        1.87981  -0.00020  -0.00016   0.00075   0.00058   1.88039
   A77        1.89427  -0.00055   0.00149  -0.00223  -0.00074   1.89353
   A78        1.87469  -0.00144   0.00201  -0.00572  -0.00372   1.87097
   A79        1.92176  -0.00006   0.00056  -0.00072  -0.00015   1.92160
   A80        1.93816   0.00021   0.00017  -0.00109  -0.00092   1.93724
   A81        1.91378   0.00075  -0.00133   0.00475   0.00340   1.91718
   A82        1.92763   0.00048  -0.00054   0.00148   0.00092   1.92856
   A83        1.88801   0.00007  -0.00084   0.00139   0.00053   1.88855
   A84        1.88330  -0.00058   0.00141  -0.00293  -0.00152   1.88178
    D1        0.08062  -0.00001  -0.00011   0.00046   0.00036   0.08099
    D2       -3.07043  -0.00018  -0.00108  -0.00212  -0.00320  -3.07363
    D3       -3.10407  -0.00003   0.00272   0.00401   0.00670  -3.09736
    D4        0.02806  -0.00020   0.00174   0.00142   0.00314   0.03120
    D5        0.36658   0.00000   0.00129   0.00555   0.00683   0.37341
    D6       -1.89705   0.00045   0.00198   0.01001   0.01197  -1.88508
    D7        2.38867  -0.00010   0.00222   0.00548   0.00770   2.39637
    D8       -2.72777   0.00004  -0.00180   0.00172  -0.00007  -2.72784
    D9        1.29179   0.00049  -0.00110   0.00618   0.00507   1.29686
   D10       -0.70568  -0.00006  -0.00086   0.00165   0.00080  -0.70488
   D11        0.03294   0.00006   0.00048   0.02005   0.02048   0.05343
   D12       -3.09998   0.00017  -0.00120   0.02057   0.01931  -3.08068
   D13        3.13571   0.00007   0.00287   0.02323   0.02613  -3.12135
   D14        0.00278   0.00018   0.00119   0.02375   0.02495   0.02773
   D15        0.65957  -0.00034   0.00094  -0.00602  -0.00508   0.65449
   D16       -1.50388   0.00001   0.00166  -0.00064   0.00103  -1.50284
   D17        2.77372  -0.00038   0.00137  -0.00493  -0.00356   2.77017
   D18       -2.47193  -0.00016   0.00199  -0.00326  -0.00127  -2.47321
   D19        1.64780   0.00019   0.00272   0.00211   0.00485   1.65265
   D20       -0.35778  -0.00020   0.00242  -0.00217   0.00025  -0.35753
   D21       -0.07542   0.00031  -0.00317  -0.02146  -0.02464  -0.10006
   D22        2.05738   0.00013  -0.00227  -0.02189  -0.02416   2.03322
   D23       -2.18145  -0.00009  -0.00223  -0.03016  -0.03238  -2.21382
   D24        3.05763   0.00015  -0.00405  -0.02378  -0.02784   3.02978
   D25       -1.09276  -0.00003  -0.00316  -0.02422  -0.02737  -1.12012
   D26        0.95160  -0.00025  -0.00311  -0.03248  -0.03559   0.91602
   D27       -1.36071  -0.00001  -0.00197  -0.00254  -0.00449  -1.36520
   D28        2.66867   0.00055  -0.00561   0.00855   0.00296   2.67163
   D29        0.70394  -0.00002  -0.00501   0.00121  -0.00379   0.70015
   D30        0.78586  -0.00012  -0.00305  -0.00464  -0.00768   0.77818
   D31       -1.46795   0.00044  -0.00669   0.00645  -0.00023  -1.46818
   D32        2.85050  -0.00013  -0.00610  -0.00089  -0.00698   2.84352
   D33        2.82530  -0.00030  -0.00171  -0.00477  -0.00646   2.81883
   D34        0.57149   0.00026  -0.00534   0.00632   0.00099   0.57248
   D35       -1.39324  -0.00031  -0.00475  -0.00102  -0.00577  -1.39901
   D36        0.60720   0.00035  -0.00014   0.01210   0.01197   0.61917
   D37       -1.50633   0.00003   0.00036   0.00797   0.00833  -1.49800
   D38        2.76049   0.00025  -0.00094   0.00958   0.00863   2.76912
   D39        2.85534   0.00020   0.00415   0.00244   0.00660   2.86194
   D40        0.74182  -0.00011   0.00464  -0.00169   0.00296   0.74478
   D41       -1.27455   0.00010   0.00334  -0.00008   0.00326  -1.27129
   D42       -1.44000   0.00021   0.00278   0.00519   0.00798  -1.43202
   D43        2.72967  -0.00010   0.00328   0.00106   0.00434   2.73401
   D44        0.71329   0.00011   0.00198   0.00267   0.00465   0.71794
   D45       -1.01965  -0.00017  -0.00506  -0.08700  -0.09204  -1.11170
   D46       -3.06042  -0.00040  -0.00221  -0.09499  -0.09719   3.12558
   D47        1.02531  -0.00015  -0.00382  -0.08525  -0.08907   0.93625
   D48        3.00858  -0.00041  -0.00750  -0.07926  -0.08677   2.92180
   D49        0.96781  -0.00064  -0.00465  -0.08726  -0.09192   0.87590
   D50       -1.22964  -0.00040  -0.00626  -0.07751  -0.08380  -1.31344
   D51        0.97433   0.00002  -0.00582  -0.07937  -0.08518   0.88915
   D52       -1.06644  -0.00021  -0.00297  -0.08736  -0.09032  -1.15676
   D53        3.01930   0.00004  -0.00459  -0.07761  -0.08220   2.93709
   D54        0.87513  -0.00011   0.00208  -0.00855  -0.00647   0.86865
   D55       -1.27458  -0.00035   0.00357  -0.01065  -0.00709  -1.28166
   D56        3.00289  -0.00010   0.00186  -0.00738  -0.00553   2.99736
   D57        3.01544   0.00015   0.00201  -0.00460  -0.00259   3.01285
   D58        0.86574  -0.00009   0.00350  -0.00671  -0.00320   0.86254
   D59       -1.13998   0.00016   0.00179  -0.00343  -0.00164  -1.14162
   D60       -1.27419   0.00006   0.00272  -0.00548  -0.00275  -1.27695
   D61        2.85929  -0.00019   0.00421  -0.00759  -0.00337   2.85592
   D62        0.85357   0.00006   0.00250  -0.00431  -0.00181   0.85176
   D63       -1.29313   0.00027  -0.00329  -0.00077  -0.00405  -1.29718
   D64        0.95839  -0.00026  -0.00409  -0.00765  -0.01174   0.94665
   D65        2.98843   0.00000  -0.00319  -0.00477  -0.00796   2.98047
   D66        0.87219   0.00028  -0.00423  -0.00070  -0.00492   0.86727
   D67        3.12372  -0.00026  -0.00503  -0.00758  -0.01261   3.11110
   D68       -1.12943   0.00001  -0.00414  -0.00470  -0.00884  -1.13827
   D69        2.86818   0.00029  -0.00302  -0.00069  -0.00370   2.86448
   D70       -1.16348  -0.00024  -0.00382  -0.00757  -0.01139  -1.17487
   D71        0.86656   0.00002  -0.00293  -0.00469  -0.00762   0.85894
   D72       -3.06184  -0.00028   0.00420  -0.00394   0.00025  -3.06159
   D73        1.11945  -0.00028   0.00469  -0.00390   0.00078   1.12023
   D74       -0.98203  -0.00021   0.00440  -0.00312   0.00128  -0.98075
   D75        0.96917  -0.00006   0.00481   0.00110   0.00592   0.97509
   D76       -1.13272  -0.00006   0.00530   0.00114   0.00645  -1.12627
   D77        3.04899   0.00002   0.00501   0.00193   0.00695   3.05593
   D78       -1.07268   0.00015   0.00342   0.00138   0.00480  -1.06788
   D79        3.10861   0.00015   0.00391   0.00142   0.00533   3.11394
   D80        1.00713   0.00022   0.00362   0.00220   0.00583   1.01296
   D81       -0.07760   0.00012  -0.00238  -0.03236  -0.03476  -0.11235
   D82        2.01115   0.00004  -0.00238  -0.03798  -0.04040   1.97076
   D83       -2.21395  -0.00020  -0.00302  -0.04252  -0.04551  -2.25946
   D84        3.05539   0.00001  -0.00069  -0.03288  -0.03359   3.02181
   D85       -1.13904  -0.00007  -0.00069  -0.03849  -0.03922  -1.17826
   D86        0.91904  -0.00031  -0.00132  -0.04304  -0.04434   0.87470
   D87        0.08839  -0.00023   0.00318   0.03134   0.03450   0.12290
   D88       -2.03841   0.00016   0.00183   0.03814   0.03996  -1.99844
   D89        2.17726  -0.00013   0.00308   0.03367   0.03671   2.21398
   D90       -2.00178   0.00059   0.00135   0.04566   0.04705  -1.95473
   D91        2.15461   0.00098   0.00000   0.05246   0.05251   2.20712
   D92        0.08709   0.00068   0.00125   0.04799   0.04926   0.13635
   D93        2.19117  -0.00044   0.00541   0.03958   0.04495   2.23612
   D94        0.06437  -0.00005   0.00406   0.04638   0.05041   0.11478
   D95       -2.00314  -0.00034   0.00531   0.04191   0.04716  -1.95598
   D96        0.99684   0.00042  -0.00776   0.00014  -0.00753   0.98931
   D97        3.09086   0.00010  -0.00663  -0.00078  -0.00733   3.08352
   D98       -1.11010   0.00029  -0.00744  -0.00080  -0.00816  -1.11826
   D99        3.04052  -0.00013  -0.00647  -0.00380  -0.01033   3.03018
   D100      -1.14866  -0.00044  -0.00534  -0.00473  -0.01013  -1.15879
   D101       0.93357  -0.00026  -0.00615  -0.00475  -0.01096   0.92261
   D102      -1.10478   0.00050  -0.00806   0.00666  -0.00141  -1.10620
   D103       0.98923   0.00019  -0.00693   0.00574  -0.00121   0.98801
   D104       3.07146   0.00038  -0.00774   0.00571  -0.00204   3.06942
   D105       0.85759   0.00075   0.01314   0.17028   0.18334   1.04093
   D106      -1.16179   0.00092   0.01307   0.16750   0.18065  -0.98114
   D107       2.97679   0.00052   0.01388   0.16041   0.17429  -3.13210
   D108       2.87008   0.00008   0.00082  -0.01712  -0.01631   2.85377
   D109      -1.33217  -0.00013  -0.00110  -0.01443  -0.01551  -1.34769
   D110       0.76059  -0.00007  -0.00157  -0.01497  -0.01654   0.74405
   D111      -1.17966   0.00046   0.00055   0.02124   0.02179  -1.15787
   D112       0.93025   0.00047  -0.00016   0.02055   0.02039   0.95064
   D113       3.01708   0.00006   0.00175   0.01768   0.01943   3.03650
   D114       3.09344  -0.00019   0.00229   0.01070   0.01300   3.10644
   D115      -1.07983  -0.00019   0.00158   0.01002   0.01160  -1.06824
   D116       1.00699  -0.00059   0.00349   0.00715   0.01063   1.01762
   D117       1.03824   0.00009   0.00301   0.00995   0.01296   1.05120
   D118      -3.13504   0.00010   0.00230   0.00926   0.01156  -3.12348
   D119      -1.04821  -0.00031   0.00420   0.00639   0.01060  -1.03762
   D120      -2.99567  -0.00051   0.00241  -0.00361  -0.00119  -2.99686
   D121      -0.91262  -0.00049   0.00230  -0.00170   0.00060  -0.91202
   D122       1.17810  -0.00030   0.00172  -0.00114   0.00058   1.17868
   D123      -0.97524   0.00017   0.00352   0.00311   0.00663  -0.96861
   D124       1.10781   0.00018   0.00341   0.00501   0.00842   1.11623
   D125      -3.08466   0.00037   0.00283   0.00558   0.00840  -3.07626
   D126       1.08521   0.00013   0.00145   0.00658   0.00803   1.09324
   D127      -3.11492   0.00015   0.00133   0.00848   0.00982  -3.10510
   D128      -1.02420   0.00034   0.00075   0.00905   0.00980  -1.01440
   D129       3.00138  -0.00037  -0.00491  -0.06572  -0.07063   2.93074
   D130       0.91322   0.00012  -0.00602  -0.06417  -0.07016   0.84306
   D131      -1.16577  -0.00074  -0.00377  -0.06975  -0.07353  -1.23931
         Item               Value     Threshold  Converged?
 Maximum Force            0.001952     0.000450     NO 
 RMS     Force            0.000440     0.000300     NO 
 Maximum Displacement     0.310513     0.001800     NO 
 RMS     Displacement     0.065035     0.001200     NO 
 Predicted change in Energy=-4.676457D-04
 GradGradGradGradGradGradGradGradGradGradGradGradGradGradGradGradGradGrad

                          Input orientation:                          
 ---------------------------------------------------------------------
 Center     Atomic      Atomic             Coordinates (Angstroms)
 Number     Number       Type             X           Y           Z
 ---------------------------------------------------------------------
      1          6           0        1.791267    0.623882    0.176352
      2          6           0        1.034412   -0.493226    0.288544
      3          6           0       -0.436404   -0.597825    0.568681
      4          6           0       -1.275767    0.508386   -0.117409
      5          6           0       -1.205399    1.868025    0.622012
      6          6           0        0.145287    2.216630    1.272368
      7          6           0        1.401139    2.072784    0.391770
      8          6           0        3.171655    0.255715   -0.162836
      9          6           0        3.250436   -1.251258   -0.344215
     10          6           0        1.860182   -1.772081    0.072139
     11          8           0        4.118053    1.034300   -0.275282
     12          6           0        1.319149    2.854438   -0.936546
     13          6           0        1.901514   -2.645401    1.329008
     14          8           0        1.254752   -2.603625   -0.938610
     15          6           0       -2.738635    0.051806   -0.394557
     16          8           0       -2.634879   -1.043506   -1.332359
     17          6           0       -3.556658    1.172100   -1.053901
     18          6           0       -3.448170   -0.477929    0.861032
     19          8           0       -4.695535   -1.039535    0.437352
     20          1           0       -0.596131   -0.583016    1.657039
     21          1           0       -0.772301   -1.577162    0.218959
     22          1           0       -0.850194    0.646780   -1.120354
     23          1           0       -1.959503    1.896877    1.419411
     24          1           0       -1.478040    2.661484   -0.081510
     25          1           0        0.289535    1.603524    2.170357
     26          1           0        0.085708    3.256244    1.620705
     27          1           0        2.237253    2.516654    0.953099
     28          1           0        3.461762   -1.498832   -1.392006
     29          1           0        4.073418   -1.670795    0.246442
     30          1           0        1.115558    3.914158   -0.739375
     31          1           0        0.528150    2.470689   -1.589874
     32          1           0        2.267834    2.787323   -1.479219
     33          1           0        0.890985   -2.903396    1.659294
     34          1           0        2.448298   -3.569515    1.110731
     35          1           0        2.415634   -2.123997    2.143179
     36          1           0        1.217783   -2.084406   -1.761704
     37          1           0       -3.497141   -1.496366   -1.301569
     38          1           0       -3.702523    2.021522   -0.378710
     39          1           0       -3.049006    1.527467   -1.956907
     40          1           0       -4.545501    0.796942   -1.336371
     41          1           0       -2.836010   -1.250825    1.342236
     42          1           0       -3.616393    0.328215    1.587570
     43          1           0       -5.062075   -1.544452    1.181436
 ---------------------------------------------------------------------
                    Distance matrix (angstroms):
                    1          2          3          4          5
     1  C    0.000000
     2  C    1.354011   0.000000
     3  C    2.570799   1.500905   0.000000
     4  C    3.083234   2.550481   1.548855   0.000000
     5  C    3.275136   3.271615   2.583528   1.549295   0.000000
     6  C    2.539163   3.016915   2.958834   2.620872   1.539104
     7  C    1.515890   2.594138   3.246539   3.142042   2.624686
     8  C    1.468355   2.309213   3.779119   4.454825   4.730130
     9  C    2.432347   2.426058   3.853978   4.861512   5.524309
    10  C    2.399219   1.537595   2.626736   3.882092   4.790671
    11  O    2.405483   3.487130   4.911129   5.421697   5.462543
    12  C    2.537088   3.576140   4.155213   3.592845   3.126573
    13  C    3.468282   2.542889   3.199456   4.704636   5.524831
    14  O    3.456557   2.451171   3.025751   4.094204   5.336997
    15  C    4.601437   3.872928   2.578782   1.557325   2.585126
    16  O    4.964591   4.048930   2.940388   2.394089   3.786819
    17  C    5.514922   5.064918   3.937180   2.553428   2.970086
    18  C    5.397637   4.519018   3.028297   2.578663   3.254329
    19  O    6.701767   5.757855   4.283988   3.794553   4.546323
    20  H    3.057566   2.130613   1.100116   2.191284   2.729485
    21  H    3.379096   2.108073   1.092810   2.171666   3.495618
    22  H    2.942667   2.614641   2.138481   1.098255   2.157185
    23  H    4.151384   3.994369   3.044193   2.181105   1.097884
    24  H    3.860917   4.049882   3.482936   2.162876   1.094921
    25  H    2.681595   2.914176   2.817497   2.980498   2.168447
    26  H    3.453175   4.090626   4.029045   3.524965   2.142777
    27  H    2.093998   3.308752   4.122645   4.185742   3.518834
    28  H    3.123494   3.118897   4.455536   5.300727   6.097080
    29  H    3.237077   3.259447   4.646891   5.787486   6.366334
    30  H    3.481531   4.526394   4.947483   4.207679   3.380366
    31  H    2.850564   3.545356   3.873693   3.045144   2.874167
    32  H    2.765593   3.925343   4.792288   4.427774   4.162166
    33  H    3.930817   2.776409   2.875250   4.414946   5.313873
    34  H    4.346186   3.484052   4.176872   5.657408   6.569261
    35  H    3.436435   2.829640   3.597550   5.066176   5.600185
    36  H    3.379315   2.601729   3.221327   3.955258   5.213024
    37  H    5.886167   4.906091   3.697746   3.218038   4.502374
    38  H    5.695896   5.404419   4.292559   2.871760   2.694557
    39  H    5.366145   5.079326   4.209649   2.750755   3.188368
    40  H    6.517125   5.953177   4.739122   3.501470   4.017308
    41  H    5.126939   4.082204   2.604401   2.767624   3.592331
    42  H    5.596584   4.898186   3.465259   2.901370   3.019307
    43  H    7.258110   6.250558   4.761134   4.498585   5.179952
                    6          7          8          9         10
     6  C    0.000000
     7  C    1.540555   0.000000
     8  C    3.881224   2.596932   0.000000
     9  C    4.927630   3.874381   1.519892   0.000000
    10  C    4.504580   3.885341   2.426341   1.541886   0.000000
    11  O    4.424477   2.984129   1.230654   2.445667   3.618627
    12  C    2.581482   1.543414   3.283864   4.575747   4.766009
    13  C    5.169805   4.836327   3.500762   2.561816   1.531051
    14  O    5.417951   4.864169   3.528762   2.482933   1.442090
    15  C    3.972670   4.673370   5.918344   6.129395   4.969254
    16  O    5.014222   5.382688   6.063959   5.971309   4.765398
    17  C    4.495216   5.242227   6.848646   7.260361   6.267242
    18  C    4.510298   5.499286   6.738592   6.849962   5.520488
    19  O    5.893506   6.845293   7.995660   7.987123   6.606620
    20  H    2.921590   3.555737   4.267508   4.387214   3.155830
    21  H    4.042833   4.251566   4.365775   4.075020   2.643769
    22  H    3.029939   3.064067   4.152715   4.584769   3.823489
    23  H    2.134012   3.518651   5.614776   6.337555   5.465016
    24  H    2.160109   2.976614   5.235838   6.143048   5.551921
    25  H    1.096855   2.149242   3.945503   4.820766   4.273659
    26  H    1.098037   2.154349   4.659106   5.847563   5.552556
    27  H    2.137351   1.100545   2.688915   4.111779   4.394488
    28  H    5.648235   4.492712   2.161818   1.097186   2.187108
    29  H    5.620926   4.601802   2.166132   1.096442   2.222398
    30  H    2.805376   2.179841   4.236052   5.603158   5.791920
    31  H    2.898890   2.201670   3.732380   4.776546   4.747388
    32  H    3.521665   2.182275   2.993124   4.308581   4.833328
    33  H    5.188492   5.160353   4.301349   3.508650   2.176759
    34  H    6.229724   5.783509   4.096047   2.852124   2.157619
    35  H    4.975323   4.659357   3.398868   2.765085   2.172920
    36  H    5.371662   4.685435   3.442406   2.614400   1.968045
    37  H    5.803342   6.292804   6.988515   6.819561   5.537509
    38  H    4.191631   5.161747   7.100634   7.684785   6.748213
    39  H    4.594200   5.061368   6.597929   7.071425   6.253333
    40  H    5.551984   6.322718   7.824615   8.121338   7.043902
    41  H    4.573430   5.468381   6.373927   6.315770   4.892758
    42  H    4.220865   5.445098   7.010476   7.306153   6.058107
    43  H    6.424221   7.448563   8.534751   8.456442   7.014271
                   11         12         13         14         15
    11  O    0.000000
    12  C    3.403532   0.000000
    13  C    4.585520   5.976630   0.000000
    14  O    4.676857   5.458443   2.358419   0.000000
    15  C    6.927748   4.961261   5.637072   4.826432   0.000000
    16  O    7.144003   5.566415   5.497982   4.209304   1.445665
    17  C    7.715337   5.159218   7.074122   6.117112   1.535888
    18  C    7.799088   6.087963   5.791032   5.465782   1.536413
    19  O    9.082289   7.295687   6.847985   6.304409   2.390095
    20  H    5.345382   4.712862   3.255651   3.774391   3.033540
    21  H    5.565929   5.034723   3.085875   2.550007   2.626102
    22  H    5.054483   3.100579   4.940619   3.876720   2.108787
    23  H    6.368101   4.149339   5.962207   6.012173   2.702187
    24  H    5.831083   2.931311   6.447787   5.993675   2.915050
    25  H    4.578506   3.503960   4.621655   5.319532   4.261036
    26  H    4.979117   2.867465   6.181557   6.500371   4.722988
    27  H    2.691413   2.127856   5.186602   5.546272   5.714116
    28  H    2.845092   4.873314   3.339598   2.509388   6.468717
    29  H    2.755310   5.428001   2.615143   3.196779   7.055657
    30  H    4.186161   1.096965   6.922698   6.522313   5.467309
    31  H    4.083965   1.095345   6.048171   5.167277   4.236940
    32  H    2.818841   1.094989   6.126566   5.511888   5.807260
    33  H    5.446284   6.330432   1.093992   2.640322   5.111328
    34  H    5.089619   6.836190   1.095721   2.560722   6.502625
    35  H    4.326896   5.955821   1.095014   3.327930   6.143348
    36  H    4.510803   5.008327   3.214763   0.973878   4.699546
    37  H    8.090038   6.500722   6.114384   4.892674   1.948034
    38  H    7.883319   5.120754   7.490107   6.802944   2.192969
    39  H    7.378199   4.677903   7.260696   6.051874   2.171368
    40  H    8.731518   6.227943   7.779329   6.735355   2.169563
    41  H    7.496476   6.269879   4.938537   4.875107   2.173196
    42  H    7.986891   6.092007   6.273479   6.221361   2.185336
    43  H    9.646073   8.034681   7.051626   6.746758   3.229576
                   16         17         18         19         20
    16  O    0.000000
    17  C    2.415807   0.000000
    18  C    2.406716   2.530085   0.000000
    19  O    2.716283   2.900380   1.432070   0.000000
    20  H    3.647608   4.381135   2.962903   4.301297   0.000000
    21  H    2.482051   4.114761   2.963250   3.965918   1.757110
    22  H    2.467208   2.757775   3.455480   4.478476   3.048090
    23  H    4.083409   3.032074   2.857905   4.131927   2.839916
    24  H    4.077971   2.735774   3.824358   4.931433   3.785114
    25  H    5.275224   5.037377   4.474061   5.902541   2.414302
    26  H    5.883029   4.976344   5.197061   6.535619   3.899506
    27  H    6.452576   6.277362   6.426511   7.808714   4.258116
    28  H    6.113911   7.517074   7.339318   8.372514   5.157702
    29  H    6.920069   8.245665   7.640349   8.793717   4.997773
    30  H    6.244665   5.426547   6.532943   7.726096   5.375617
    31  H    4.735043   4.319636   5.523804   6.611974   4.596908
    32  H    6.223618   6.059253   6.986512   8.173530   5.421954
    33  H    4.984065   6.614577   5.034718   6.014676   2.756027
    34  H    6.179652   7.951606   6.662476   7.608455   4.299555
    35  H    6.225313   7.533515   6.223958   7.392877   3.417849
    36  H    4.013828   5.822465   5.588437   6.394914   4.151175
    37  H    0.974436   2.680595   2.390911   2.160715   4.243044
    38  H    3.382855   1.094841   2.801591   3.319955   4.536250
    39  H    2.677958   1.095178   3.481626   3.877244   4.850910
    40  H    2.652874   1.094689   2.767311   2.557587   5.144153
    41  H    2.690147   3.483011   1.097117   2.078771   2.358416
    42  H    3.372088   2.773640   1.098192   2.087651   3.155495
    43  H    3.530069   3.826573   1.960820   0.971058   4.592952
                   21         22         23         24         25
    21  H    0.000000
    22  H    2.597257   0.000000
    23  H    3.862575   3.040348   0.000000
    24  H    4.307490   2.352109   1.751911   0.000000
    25  H    3.879718   3.611526   2.389174   3.051968   0.000000
    26  H    5.105183   3.898540   2.463998   2.386751   1.753610
    27  H    5.133781   4.162687   4.267825   3.859377   2.471665
    28  H    4.530853   4.823941   6.987491   6.589937   5.690173
    29  H    4.846701   5.610814   7.106355   7.049459   5.361006
    30  H    5.885322   3.832112   4.264479   2.954442   3.806296
    31  H    4.620406   2.333865   3.946324   2.517213   3.866297
    32  H    5.583454   3.799053   5.202434   4.000124   4.316764
    33  H    2.569043   4.833415   5.587974   6.293693   4.575506
    34  H    3.890627   5.799563   7.028900   7.460758   5.704681
    35  H    3.763586   5.384560   5.986076   6.558259   4.291323
    36  H    2.853201   3.485288   6.005435   5.710865   5.470244
    37  H    3.121425   3.410608   4.613259   4.780484   6.000209
    38  H    4.679097   3.252035   2.507368   2.333711   4.754892
    39  H    4.422273   2.512012   3.566932   2.696487   5.309044
    40  H    4.721490   3.704660   3.935934   3.802698   6.027047
    41  H    2.372160   3.688999   3.268371   4.379189   4.313018
    42  H    3.686790   3.884095   2.287851   3.578062   4.149980
    43  H    4.396543   5.276331   4.639539   5.668353   6.287085
                   26         27         28         29         30
    26  H    0.000000
    27  H    2.371041   0.000000
    28  H    6.563910   4.808646   0.000000
    29  H    6.485842   4.626619   1.757329   0.000000
    30  H    2.657709   2.464891   5.935576   6.396286   0.000000
    31  H    3.334767   3.064288   4.939871   5.752640   1.775388
    32  H    3.819828   2.447523   4.450190   5.110074   1.773377
    33  H    6.212176   5.629218   4.229909   3.693688   7.230705
    34  H    7.241056   6.091867   3.402724   2.644455   7.823327
    35  H    5.886301   4.794138   3.739351   2.559541   6.816057
    36  H    6.422214   5.438679   2.348407   3.515448   6.085916
    37  H    6.630520   7.353308   6.959491   7.729174   7.132098
    38  H    4.457902   6.107357   8.046530   8.630717   5.189032
    39  H    5.061068   6.114832   7.201923   8.112493   4.951997
    40  H    6.020013   7.362393   8.330062   9.103888   6.490071
    41  H    5.378443   6.331139   6.870191   7.008376   6.828253
    42  H    4.720170   6.281480   7.894065   8.057782   6.376914
    43  H    7.052610   8.356130   8.903958   9.184084   8.464578
                   31         32         33         34         35
    31  H    0.000000
    32  H    1.771723   0.000000
    33  H    6.290432   6.643061   0.000000
    34  H    6.889434   6.866571   1.780410   0.000000
    35  H    6.213648   6.104480   1.779371   1.776664   0.000000
    36  H    4.610207   4.991608   3.532814   3.459855   4.084670
    37  H    5.658941   7.184462   5.477418   6.742803   6.871763
    38  H    4.423490   6.119047   7.036235   8.444568   7.808784
    39  H    3.717584   5.484908   6.944998   8.099999   7.746366
    40  H    5.348610   7.099546   7.226472   8.600435   8.312434
    41  H    5.810723   7.093410   4.089256   5.775278   5.383652
    42  H    5.644784   7.076478   5.546613   7.224967   6.535090
    43  H    7.419712   8.920253   6.124867   7.778919   7.561544
                   36         37         38         39         40
    36  H    0.000000
    37  H    4.773681   0.000000
    38  H    6.555969   3.642717   0.000000
    39  H    5.593677   3.126316   1.778167   0.000000
    40  H    6.457439   2.521811   1.768424   1.777140   0.000000
    41  H    5.173252   2.736254   3.797467   4.318404   3.780297
    42  H    6.356700   3.419129   2.596337   3.784633   3.103608
    43  H    6.956309   2.935411   4.122936   4.830975   3.476827
                   41         42         43
    41  H    0.000000
    42  H    1.778357   0.000000
    43  H    2.251097   2.400379   0.000000
 Stoichiometry    C15H24O4
 Framework group  C1[X(C15H24O4)]
 Deg. of freedom   123
 Full point group                 C1      NOp   1
 Largest Abelian subgroup         C1      NOp   1
 Largest concise Abelian subgroup C1      NOp   1
                         Standard orientation:                         
 ---------------------------------------------------------------------
 Center     Atomic      Atomic             Coordinates (Angstroms)
 Number     Number       Type             X           Y           Z
 ---------------------------------------------------------------------
      1          6           0        1.835850    0.618004    0.158914
      2          6           0        1.092316   -0.510156    0.246994
      3          6           0       -0.374856   -0.638788    0.536092
      4          6           0       -1.232083    0.475998   -0.113036
      5          6           0       -1.170496    1.815933    0.662268
      6          6           0        0.181677    2.162053    1.310859
      7          6           0        1.431604    2.056102    0.416562
      8          6           0        3.217315    0.274645   -0.201258
      9          6           0        3.311169   -1.225915   -0.423931
     10          6           0        1.930280   -1.773357   -0.010571
     11          8           0        4.154101    1.066565   -0.300274
     12          6           0        1.329864    2.872280   -0.889436
     13          6           0        1.991776   -2.679693    1.221861
     14          8           0        1.325588   -2.584126   -1.038493
     15          6           0       -2.692106    0.010636   -0.390578
     16          8           0       -2.584163   -1.057784   -1.358449
     17          6           0       -3.527926    1.139018   -1.012762
     18          6           0       -3.385201   -0.560668    0.855935
     19          8           0       -4.629814   -1.124642    0.427338
     20          1           0       -0.525599   -0.655095    1.625709
     21          1           0       -0.702866   -1.612063    0.162759
     22          1           0       -0.816492    0.646131   -1.115284
     23          1           0       -1.918155    1.814819    1.466231
     24          1           0       -1.457756    2.624938   -0.017323
     25          1           0        0.340201    1.526641    2.190753
     26          1           0        0.113573    3.191172    1.687636
     27          1           0        2.267458    2.494061    0.982900
     28          1           0        3.516410   -1.442786   -1.479706
     29          1           0        4.143650   -1.651933    0.148493
     30          1           0        1.116272    3.923949   -0.662055
     31          1           0        0.537686    2.497401   -1.546476
     32          1           0        2.274643    2.830473   -1.441382
     33          1           0        0.986958   -2.957834    1.553219
     34          1           0        2.546857   -3.591389    0.974271
     35          1           0        2.506935   -2.174664    2.045640
     36          1           0        1.275995   -2.043374   -1.846927
     37          1           0       -3.441095   -1.520971   -1.332934
     38          1           0       -3.677470    1.968252   -0.313703
     39          1           0       -3.031816    1.524261   -1.909911
     40          1           0       -4.514911    0.760514   -1.297259
     41          1           0       -2.760547   -1.339315    1.311106
     42          1           0       -3.556193    0.223672    1.605333
     43          1           0       -4.984512   -1.653506    1.160445
 ---------------------------------------------------------------------
 Rotational constants (GHZ):      0.5742057      0.2577344      0.2040907
 Standard basis: 6-31G(d) (6D, 7F)
 There are   333 symmetry adapted cartesian basis functions of A   symmetry.
 There are   333 symmetry adapted basis functions of A   symmetry.
   333 basis functions,   628 primitive gaussians,   333 cartesian basis functions
    73 alpha electrons       73 beta electrons
       nuclear repulsion energy      1599.3720007815 Hartrees.
 NAtoms=   43 NActive=   43 NUniq=   43 SFac= 1.00D+00 NAtFMM=   60 NAOKFM=F Big=F
 Integral buffers will be    131072 words long.
 Raffenetti 2 integral format.
 Two-electron integral symmetry is turned on.
 ------------------------------------------------------------------------------
 Polarizable Continuum Model (PCM)
 =================================
 Model                : PCM (using non-symmetric T matrix).
 Atomic radii         : SMD-Coulomb.
 Polarization charges : Total charges.
 Charge compensation  : None.
 Solution method      : On-the-fly selection.
 Cavity type          : VdW (van der Waals Surface) (Alpha=1.000).
 Cavity algorithm     : GePol (No added spheres)
                        Default sphere list used, NSphG=   43.
                        Lebedev-Laikov grids with approx.  5.0 points / Ang**2.
                        Smoothing algorithm: Karplus/York (Gamma=1.0000).
                        Polarization charges: spherical gaussians, with
                                              point-specific exponents (IZeta= 3).
                        Self-potential: point-specific (ISelfS= 7).
                        Self-field    : sphere-specific E.n sum rule (ISelfD= 2).
 1st derivatives      : Analytical E(r).r(x)/FMM algorithm (CHGder, D1EAlg=3).
                        Cavity 1st derivative terms included.
 Solvent              : Methanol, Eps=  32.613000 Eps(inf)=   1.765709
 ------------------------------------------------------------------------------
 ------------------------------------------------------------------------------
 Atomic radii for non-electrostatic terms: SMD-CDS.
 ------------------------------------------------------------------------------
 Nuclear repulsion after PCM non-electrostatic terms =     1599.3733089924 Hartrees.
 One-electron integrals computed using PRISM.
 NBasis=   333 RedAO= T EigKep=  9.13D-04  NBF=   333
 NBsUse=   333 1.00D-06 EigRej= -1.00D+00 NBFU=   333
 Initial guess from the checkpoint file:  "DY-202A-11R_2.chk"
 B after Tr=     0.000000    0.000000    0.000000
         Rot=    0.999984   -0.005321   -0.002002   -0.000638 Ang=  -0.66 deg.
 ExpMin= 1.61D-01 ExpMax= 5.48D+03 ExpMxC= 8.25D+02 IAcc=1 IRadAn=         1 AccDes= 0.00D+00
 Harris functional with IExCor=  402 and IRadAn=       1 diagonalized for initial guess.
 HarFok:  IExCor=  402 AccDes= 0.00D+00 IRadAn=         1 IDoV= 1 UseB2=F ITyADJ=14
 ICtDFT=  3500011 ScaDFX=  1.000000  1.000000  1.000000  1.000000
 FoFCou: FMM=F IPFlag=           0 FMFlag=      100000 FMFlg1=           0
         NFxFlg=           0 DoJE=T BraDBF=F KetDBF=T FulRan=T
         wScrn=  0.000000 ICntrl=     500 IOpCl=  0 I1Cent=   200000004 NGrid=           0
         NMat0=    1 NMatS0=      1 NMatT0=    0 NMatD0=    1 NMtDS0=    0 NMtDT0=    0
 Petite list used in FoFCou.
 Keep R1 ints in memory in canonical form, NReq=1565304907.
 Requested convergence on RMS density matrix=1.00D-08 within 128 cycles.
 Requested convergence on MAX density matrix=1.00D-06.
 Requested convergence on             energy=1.00D-06.
 No special actions if energy rises.
 Inv3:  Mode=1 IEnd=    21983547.
 Iteration    1 A*A^-1 deviation from unit magnitude is 4.77D-15 for   2664.
 Iteration    1 A*A^-1 deviation from orthogonality  is 3.53D-15 for   1593    575.
 Iteration    1 A^-1*A deviation from unit magnitude is 4.66D-15 for    673.
 Iteration    1 A^-1*A deviation from orthogonality  is 2.75D-09 for   1835   1799.
 Iteration    2 A*A^-1 deviation from unit magnitude is 5.11D-15 for    670.
 Iteration    2 A*A^-1 deviation from orthogonality  is 8.29D-15 for   1776    670.
 Iteration    2 A^-1*A deviation from unit magnitude is 9.99D-16 for   2669.
 Iteration    2 A^-1*A deviation from orthogonality  is 3.48D-16 for   1352   1345.
 Error on total polarization charges =  0.05170
 SCF Done:  E(RB3LYP) =  -886.951366681     A.U. after   10 cycles
            NFock= 10  Conv=0.72D-08     -V/T= 2.0094
 SMD-CDS (non-electrostatic) energy       (kcal/mol) =       0.82
 (included in total energy above)
 D1PCM: PCM CHGder 1st derivatives, ID1Alg=3 FixD1E=F DoIter=F DoCFld=F I1PDM=0.
 Calling FoFJK, ICntrl=      2127 FMM=F ISym2X=0 I1Cent= 0 IOpClX= 0 NMat=1 NMatS=1 NMatT=0.
 ***** Axes restored to original set *****
 -------------------------------------------------------------------
 Center     Atomic                   Forces (Hartrees/Bohr)
 Number     Number              X              Y              Z
 -------------------------------------------------------------------
      1        6          -0.004065254    0.005052909    0.000288442
      2        6           0.003162225   -0.003129964   -0.000573330
      3        6          -0.000202170    0.000677392   -0.000012898
      4        6          -0.001209080    0.000046721    0.000127282
      5        6           0.000419165   -0.000768155    0.000433170
      6        6           0.000069426    0.000111975   -0.000753299
      7        6           0.002378223   -0.001780547   -0.000904865
      8        6           0.000955831   -0.002749492   -0.000372718
      9        6           0.002041681   -0.001167145    0.000722523
     10        6          -0.003201974   -0.001629062   -0.000956455
     11        8           0.001347915    0.001331447   -0.000074327
     12        6          -0.000478969   -0.000500319    0.001360657
     13        6           0.001571396    0.001900591   -0.000233053
     14        8           0.000626691    0.001513375   -0.000013171
     15        6           0.001392952    0.000466663    0.000165026
     16        8           0.001009862   -0.000089663    0.000392867
     17        6          -0.000518375   -0.000063829    0.001312556
     18        6           0.001520524    0.000463324    0.000916066
     19        8          -0.001924303   -0.000384909   -0.000392482
     20        1          -0.000243248   -0.000227189   -0.000257727
     21        1          -0.000210169   -0.000443133   -0.000299822
     22        1           0.000076267    0.000000108    0.000270639
     23        1          -0.000166652   -0.000037505   -0.000220824
     24        1          -0.000205760    0.000206744   -0.000029450
     25        1          -0.000026353    0.000144380    0.000631854
     26        1           0.000078679    0.000016410    0.000132123
     27        1          -0.000253887   -0.000091331    0.000120421
     28        1          -0.000878520    0.001379786   -0.000176027
     29        1          -0.000390168    0.000842048    0.000332464
     30        1          -0.000012958    0.000135848   -0.000357703
     31        1           0.000244859    0.000093470   -0.000209495
     32        1           0.000144063    0.000262161   -0.000304073
     33        1          -0.000318560   -0.000863345    0.000198726
     34        1          -0.000323467   -0.000413109    0.000292499
     35        1          -0.000533219    0.000004310    0.000199943
     36        1          -0.000534046   -0.000439969    0.000200048
     37        1          -0.000353874   -0.000089961    0.000391368
     38        1          -0.000440679   -0.000050549   -0.000393553
     39        1          -0.000263872    0.000108157   -0.000536638
     40        1           0.000029825   -0.000002758   -0.000764525
     41        1          -0.000620204    0.000218036   -0.000390698
     42        1           0.000105372    0.000215020   -0.000107173
     43        1           0.000200806   -0.000268940   -0.000154371
 -------------------------------------------------------------------
 Cartesian Forces:  Max     0.005052909 RMS     0.001046481

 GradGradGradGradGradGradGradGradGradGradGradGradGradGradGradGradGradGrad
 Berny optimization.
 Using GEDIIS/GDIIS optimizer.
 FormGI is forming the generalized inverse of G from B-inverse, IUseBI=4.
 Internal  Forces:  Max     0.002315200 RMS     0.000452589
 Search for a local minimum.
 Step number   5 out of a maximum of  258
 All quantities printed in internal units (Hartrees-Bohrs-Radians)
 Mixed Optimization -- En-DIIS/RFO-DIIS
 Swapping is turned off.
 Update second derivatives using D2CorX and points    4    5
 DE= -1.95D-04 DEPred=-4.68D-04 R= 4.17D-01
 Trust test= 4.17D-01 RLast= 4.74D-01 DXMaxT set to 1.43D+00
 ITU=  0  1  1  1  0
     Eigenvalues ---    0.00227   0.00277   0.00294   0.00338   0.00378
     Eigenvalues ---    0.00416   0.00471   0.00680   0.00738   0.00867
     Eigenvalues ---    0.00926   0.01119   0.01153   0.01225   0.01301
     Eigenvalues ---    0.01386   0.02548   0.02658   0.03224   0.03881
     Eigenvalues ---    0.03973   0.04208   0.04427   0.04600   0.04717
     Eigenvalues ---    0.04985   0.05031   0.05048   0.05289   0.05443
     Eigenvalues ---    0.05457   0.05576   0.05587   0.05606   0.05647
     Eigenvalues ---    0.05655   0.05750   0.05765   0.05974   0.06013
     Eigenvalues ---    0.06146   0.06394   0.07041   0.07763   0.08099
     Eigenvalues ---    0.08575   0.08906   0.09041   0.09212   0.09581
     Eigenvalues ---    0.10244   0.11356   0.12091   0.13368   0.13595
     Eigenvalues ---    0.14557   0.15814   0.15963   0.16000   0.16000
     Eigenvalues ---    0.16000   0.16000   0.16000   0.16000   0.16000
     Eigenvalues ---    0.16005   0.16035   0.16054   0.16153   0.16424
     Eigenvalues ---    0.17162   0.17778   0.19277   0.20054   0.20833
     Eigenvalues ---    0.22703   0.23348   0.24767   0.24994   0.26796
     Eigenvalues ---    0.27192   0.27351   0.27942   0.28498   0.28781
     Eigenvalues ---    0.28881   0.29224   0.29419   0.29737   0.30457
     Eigenvalues ---    0.31405   0.31846   0.32229   0.33722   0.33767
     Eigenvalues ---    0.33820   0.33852   0.33955   0.34024   0.34061
     Eigenvalues ---    0.34104   0.34108   0.34121   0.34122   0.34144
     Eigenvalues ---    0.34168   0.34196   0.34205   0.34239   0.34292
     Eigenvalues ---    0.34330   0.34349   0.34425   0.34516   0.34786
     Eigenvalues ---    0.39529   0.40961   0.41991   0.51410   0.52300
     Eigenvalues ---    0.52655   0.52730   0.94893
 En-DIIS/RFO-DIIS IScMMF=        0 using points:     5    4    3    2
 RFO step:  Lambda=-1.34083966D-04.
 DidBck=T Rises=F RFO-DIIS coefs:    0.70075    0.24265   -0.17489    0.23148
 Iteration  1 RMS(Cart)=  0.04085005 RMS(Int)=  0.00053503
 Iteration  2 RMS(Cart)=  0.00100807 RMS(Int)=  0.00004071
 Iteration  3 RMS(Cart)=  0.00000041 RMS(Int)=  0.00004071
 Variable       Old X    -DE/DX   Delta X   Delta X   Delta X     New X
                                 (Linear)    (Quad)   (Total)
    R1        2.55871   0.00148   0.00111   0.00164   0.00271   2.56142
    R2        2.86462  -0.00232  -0.00339  -0.00397  -0.00735   2.85726
    R3        2.77479   0.00203   0.00377   0.00182   0.00550   2.78029
    R4        2.83630   0.00108   0.00208   0.00145   0.00353   2.83983
    R5        2.90563  -0.00137  -0.00340  -0.00099  -0.00435   2.90129
    R6        2.92691  -0.00001  -0.00065   0.00067   0.00002   2.92693
    R7        2.07892  -0.00022  -0.00001  -0.00084  -0.00085   2.07807
    R8        2.06511   0.00056   0.00077   0.00036   0.00113   2.06624
    R9        2.92774  -0.00013  -0.00098   0.00000  -0.00098   2.92676
   R10        2.94292  -0.00037  -0.00300   0.00255  -0.00045   2.94247
   R11        2.07540  -0.00022  -0.00029   0.00014  -0.00015   2.07525
   R12        2.90849   0.00056   0.00102  -0.00034   0.00068   2.90916
   R13        2.07470  -0.00005   0.00008  -0.00068  -0.00060   2.07410
   R14        2.06910   0.00022   0.00035   0.00087   0.00122   2.07032
   R15        2.91123   0.00037   0.00115  -0.00075   0.00040   2.91162
   R16        2.07276   0.00043   0.00054   0.00068   0.00122   2.07398
   R17        2.07499   0.00005  -0.00001   0.00019   0.00017   2.07516
   R18        2.91663  -0.00040  -0.00033  -0.00182  -0.00214   2.91449
   R19        2.07973  -0.00017  -0.00030   0.00009  -0.00021   2.07951
   R20        2.87218  -0.00057  -0.00092  -0.00199  -0.00291   2.86927
   R21        2.32560   0.00188   0.00082   0.00101   0.00183   2.32743
   R22        2.91374   0.00111   0.00386   0.00030   0.00425   2.91799
   R23        2.07338  -0.00031  -0.00118  -0.00001  -0.00119   2.07219
   R24        2.07198  -0.00044  -0.00023  -0.00105  -0.00128   2.07070
   R25        2.89327   0.00004  -0.00061   0.00058  -0.00003   2.89324
   R26        2.72515  -0.00079   0.00059  -0.00264  -0.00206   2.72310
   R27        2.07296   0.00006   0.00009  -0.00001   0.00009   2.07305
   R28        2.06990  -0.00008  -0.00028   0.00070   0.00042   2.07032
   R29        2.06923   0.00026   0.00038   0.00027   0.00065   2.06988
   R30        2.06735   0.00056   0.00062   0.00114   0.00176   2.06910
   R31        2.07061   0.00013   0.00031   0.00002   0.00033   2.07094
   R32        2.06928  -0.00010  -0.00011  -0.00024  -0.00035   2.06893
   R33        1.84036  -0.00039  -0.00074   0.00007  -0.00067   1.83969
   R34        2.73191  -0.00033   0.00070  -0.00087  -0.00017   2.73174
   R35        2.90241   0.00079   0.00080   0.00135   0.00215   2.90455
   R36        2.90340   0.00016  -0.00127   0.00219   0.00092   2.90432
   R37        1.84142   0.00037  -0.00007   0.00107   0.00100   1.84242
   R38        2.06895  -0.00022   0.00011  -0.00029  -0.00018   2.06877
   R39        2.06959   0.00035   0.00037   0.00061   0.00098   2.07056
   R40        2.06866   0.00017   0.00011   0.00044   0.00055   2.06921
   R41        2.70622   0.00191   0.00207   0.00245   0.00451   2.71073
   R42        2.07325  -0.00067   0.00012  -0.00159  -0.00148   2.07177
   R43        2.07528   0.00008  -0.00028  -0.00012  -0.00040   2.07489
   R44        1.83503  -0.00005  -0.00007  -0.00003  -0.00010   1.83493
    A1        2.25615   0.00121   0.00319   0.00389   0.00712   2.26327
    A2        1.91533  -0.00109  -0.00147  -0.00369  -0.00507   1.91026
    A3        2.11113  -0.00012  -0.00203  -0.00029  -0.00238   2.10875
    A4        2.24047  -0.00102  -0.00120  -0.00236  -0.00360   2.23687
    A5        1.95448   0.00095   0.00279   0.00238   0.00536   1.95984
    A6        2.08816   0.00007  -0.00158  -0.00007  -0.00181   2.08635
    A7        1.98080   0.00026   0.00193  -0.00050   0.00148   1.98228
    A8        1.90286   0.00003   0.00014   0.00160   0.00175   1.90461
    A9        1.87961  -0.00002   0.00008   0.00066   0.00071   1.88033
   A10        1.92830  -0.00014   0.00118  -0.00176  -0.00059   1.92771
   A11        1.90892  -0.00013  -0.00190  -0.00042  -0.00232   1.90660
   A12        1.85880  -0.00001  -0.00173   0.00055  -0.00118   1.85761
   A13        1.97225   0.00014   0.00151   0.00162   0.00314   1.97540
   A14        1.95896  -0.00061  -0.00293   0.00357   0.00062   1.95958
   A15        1.85931  -0.00020  -0.00002  -0.00583  -0.00584   1.85347
   A16        1.96589   0.00066  -0.00059   0.00312   0.00249   1.96838
   A17        1.88353  -0.00012   0.00180  -0.00493  -0.00312   1.88041
   A18        1.81154   0.00009   0.00040   0.00133   0.00173   1.81327
   A19        2.02673  -0.00001   0.00164   0.00041   0.00208   2.02881
   A20        1.91612  -0.00010  -0.00125   0.00177   0.00050   1.91662
   A21        1.89441   0.00001   0.00004  -0.00181  -0.00177   1.89264
   A22        1.86495   0.00013  -0.00008   0.00210   0.00201   1.86696
   A23        1.90275   0.00006   0.00050  -0.00116  -0.00067   1.90208
   A24        1.85105  -0.00009  -0.00111  -0.00145  -0.00255   1.84849
   A25        2.04060   0.00040   0.00262  -0.00090   0.00174   2.04235
   A26        1.91214  -0.00023  -0.00020   0.00085   0.00065   1.91279
   A27        1.87641   0.00006  -0.00034  -0.00021  -0.00056   1.87585
   A28        1.88449   0.00000   0.00019   0.00179   0.00198   1.88647
   A29        1.89017  -0.00017  -0.00123   0.00028  -0.00097   1.88920
   A30        1.85110  -0.00010  -0.00146  -0.00200  -0.00346   1.84764
   A31        1.96089  -0.00030   0.00023  -0.00048  -0.00023   1.96066
   A32        1.95566   0.00013   0.00211  -0.00302  -0.00094   1.95473
   A33        1.83636   0.00020  -0.00020   0.00324   0.00303   1.83939
   A34        1.98379   0.00005  -0.00027  -0.00302  -0.00330   1.98049
   A35        1.86515  -0.00006  -0.00135  -0.00098  -0.00234   1.86281
   A36        1.84945  -0.00001  -0.00081   0.00535   0.00455   1.85400
   A37        1.90170  -0.00006  -0.00015   0.00071   0.00071   1.90241
   A38        2.19620  -0.00018  -0.00090  -0.00052  -0.00149   2.19472
   A39        2.18526   0.00025   0.00100  -0.00014   0.00080   2.18605
   A40        1.82963   0.00047   0.00119  -0.00026   0.00126   1.83089
   A41        1.92589  -0.00079  -0.00006  -0.01184  -0.01198   1.91391
   A42        1.93264  -0.00043  -0.00593   0.00124  -0.00481   1.92784
   A43        1.93405  -0.00008   0.00097  -0.00094  -0.00008   1.93397
   A44        1.98457   0.00009  -0.00192   0.00551   0.00354   1.98811
   A45        1.85828   0.00068   0.00542   0.00545   0.01090   1.86919
   A46        1.81450  -0.00024  -0.00063  -0.00205  -0.00250   1.81200
   A47        1.95345   0.00002   0.00063  -0.00424  -0.00367   1.94977
   A48        1.93132  -0.00011   0.00035   0.00047   0.00076   1.93208
   A49        1.97143  -0.00038  -0.00160  -0.00169  -0.00340   1.96804
   A50        1.96498   0.00031  -0.00099   0.00399   0.00296   1.96794
   A51        1.83154   0.00039   0.00218   0.00341   0.00565   1.83719
   A52        1.92241   0.00044   0.00073   0.00252   0.00324   1.92566
   A53        1.95440   0.00023   0.00097  -0.00045   0.00053   1.95493
   A54        1.92779   0.00029   0.00103   0.00066   0.00169   1.92948
   A55        1.88771  -0.00029  -0.00026  -0.00122  -0.00148   1.88623
   A56        1.88503  -0.00039  -0.00131  -0.00084  -0.00215   1.88289
   A57        1.88450  -0.00032  -0.00133  -0.00079  -0.00212   1.88238
   A58        1.93631   0.00044   0.00044   0.00198   0.00242   1.93872
   A59        1.90817   0.00051   0.00195   0.00085   0.00281   1.91097
   A60        1.92991   0.00018   0.00066   0.00183   0.00249   1.93240
   A61        1.89884  -0.00075  -0.00303  -0.00467  -0.00770   1.89114
   A62        1.89812  -0.00034  -0.00025  -0.00174  -0.00198   1.89613
   A63        1.89168  -0.00008   0.00011   0.00162   0.00174   1.89342
   A64        1.87642   0.00088   0.00381   0.00161   0.00542   1.88184
   A65        1.84435  -0.00082  -0.00200   0.00080  -0.00119   1.84316
   A66        1.94212   0.00106   0.00182   0.00261   0.00444   1.94656
   A67        1.97083   0.00034  -0.00125   0.00564   0.00440   1.97523
   A68        1.88850   0.00020   0.00190  -0.00359  -0.00170   1.88680
   A69        1.87764   0.00018  -0.00022  -0.00251  -0.00274   1.87490
   A70        1.93516  -0.00098  -0.00027  -0.00335  -0.00363   1.93152
   A71        1.84222  -0.00060   0.00065  -0.00318  -0.00254   1.83969
   A72        1.95209   0.00072   0.00210   0.00346   0.00556   1.95765
   A73        1.92172   0.00027   0.00033   0.00002   0.00035   1.92206
   A74        1.91974   0.00011  -0.00030   0.00131   0.00102   1.92076
   A75        1.89494  -0.00028  -0.00012  -0.00022  -0.00034   1.89460
   A76        1.88039  -0.00027   0.00018   0.00023   0.00041   1.88080
   A77        1.89353  -0.00059  -0.00238  -0.00509  -0.00746   1.88606
   A78        1.87097   0.00003  -0.00185   0.00064  -0.00121   1.86976
   A79        1.92160   0.00009  -0.00083   0.00119   0.00036   1.92196
   A80        1.93724  -0.00017   0.00016  -0.00056  -0.00040   1.93684
   A81        1.91718  -0.00014   0.00080  -0.00159  -0.00078   1.91640
   A82        1.92856   0.00006   0.00046  -0.00048  -0.00001   1.92855
   A83        1.88855   0.00012   0.00121   0.00078   0.00199   1.89054
   A84        1.88178  -0.00002  -0.00153   0.00112  -0.00042   1.88136
    D1        0.08099  -0.00014   0.00089   0.00157   0.00248   0.08346
    D2       -3.07363  -0.00010   0.00195  -0.00336  -0.00140  -3.07504
    D3       -3.09736  -0.00030  -0.00573  -0.00145  -0.00712  -3.10449
    D4        0.03120  -0.00026  -0.00467  -0.00638  -0.01100   0.02020
    D5        0.37341  -0.00009  -0.00218   0.00657   0.00439   0.37780
    D6       -1.88508  -0.00002  -0.00384   0.01377   0.00995  -1.87513
    D7        2.39637  -0.00019  -0.00380   0.00706   0.00328   2.39965
    D8       -2.72784   0.00010   0.00503   0.00993   0.01495  -2.71289
    D9        1.29686   0.00017   0.00338   0.01713   0.02050   1.31736
   D10       -0.70488   0.00000   0.00341   0.01043   0.01384  -0.69104
   D11        0.05343   0.00014  -0.00799   0.01918   0.01123   0.06466
   D12       -3.08068   0.00009  -0.00507   0.01090   0.00589  -3.07478
   D13       -3.12135   0.00003  -0.01369   0.01656   0.00287  -3.11848
   D14        0.02773  -0.00002  -0.01076   0.00829  -0.00247   0.02527
   D15        0.65449  -0.00003  -0.00260  -0.00929  -0.01189   0.64260
   D16       -1.50284  -0.00005  -0.00563  -0.00785  -0.01349  -1.51633
   D17        2.77017  -0.00005  -0.00371  -0.00967  -0.01337   2.75679
   D18       -2.47321  -0.00008  -0.00376  -0.00404  -0.00781  -2.48101
   D19        1.65265  -0.00011  -0.00679  -0.00260  -0.00941   1.64324
   D20       -0.35753  -0.00010  -0.00487  -0.00442  -0.00930  -0.36682
   D21       -0.10006   0.00032   0.01498  -0.00835   0.00668  -0.09338
   D22        2.03322  -0.00028   0.01301  -0.01401  -0.00098   2.03224
   D23       -2.21382   0.00015   0.01635  -0.01211   0.00425  -2.20958
   D24        3.02978   0.00036   0.01593  -0.01282   0.00315   3.03294
   D25       -1.12012  -0.00025   0.01396  -0.01848  -0.00450  -1.12462
   D26        0.91602   0.00018   0.01730  -0.01658   0.00072   0.91674
   D27       -1.36520   0.00030   0.00418   0.00087   0.00504  -1.36016
   D28        2.67163  -0.00021   0.00627  -0.00797  -0.00172   2.66992
   D29        0.70015   0.00010   0.00725  -0.00799  -0.00076   0.69939
   D30        0.77818   0.00042   0.00670   0.00127   0.00796   0.78614
   D31       -1.46818  -0.00008   0.00879  -0.00757   0.00121  -1.46697
   D32        2.84352   0.00022   0.00976  -0.00760   0.00217   2.84569
   D33        2.81883   0.00025   0.00416   0.00065   0.00480   2.82363
   D34        0.57248  -0.00026   0.00624  -0.00819  -0.00196   0.57052
   D35       -1.39901   0.00005   0.00722  -0.00821  -0.00100  -1.40001
   D36        0.61917  -0.00007  -0.00047   0.00973   0.00926   0.62843
   D37       -1.49800  -0.00016  -0.00056   0.00525   0.00469  -1.49331
   D38        2.76912   0.00000   0.00142   0.00703   0.00845   2.77757
   D39        2.86194  -0.00022  -0.00376   0.01884   0.01508   2.87703
   D40        0.74478  -0.00031  -0.00385   0.01436   0.01051   0.75529
   D41       -1.27129  -0.00015  -0.00187   0.01614   0.01427  -1.25702
   D42       -1.43202   0.00017  -0.00252   0.01917   0.01665  -1.41536
   D43        2.73401   0.00008  -0.00261   0.01469   0.01208   2.74608
   D44        0.71794   0.00024  -0.00063   0.01647   0.01584   0.73378
   D45       -1.11170   0.00075   0.03056   0.03864   0.06919  -1.04250
   D46        3.12558   0.00044   0.02852   0.04111   0.06963  -3.08798
   D47        0.93625   0.00064   0.02839   0.03911   0.06749   1.00373
   D48        2.92180   0.00052   0.03149   0.03062   0.06212   2.98393
   D49        0.87590   0.00021   0.02946   0.03308   0.06255   0.93845
   D50       -1.31344   0.00041   0.02933   0.03109   0.06042  -1.25302
   D51        0.88915   0.00029   0.02942   0.03418   0.06359   0.95274
   D52       -1.15676  -0.00002   0.02738   0.03664   0.06403  -1.09274
   D53        2.93709   0.00018   0.02725   0.03465   0.06189   2.99898
   D54        0.86865  -0.00002  -0.00367  -0.00901  -0.01267   0.85599
   D55       -1.28166  -0.00013  -0.00576  -0.01147  -0.01723  -1.29889
   D56        2.99736   0.00008  -0.00376  -0.00943  -0.01319   2.98418
   D57        3.01285  -0.00005  -0.00424  -0.00479  -0.00902   3.00383
   D58        0.86254  -0.00016  -0.00633  -0.00725  -0.01358   0.84895
   D59       -1.14162   0.00005  -0.00433  -0.00521  -0.00954  -1.15116
   D60       -1.27695  -0.00007  -0.00533  -0.00596  -0.01129  -1.28823
   D61        2.85592  -0.00017  -0.00743  -0.00842  -0.01585   2.84007
   D62        0.85176   0.00003  -0.00542  -0.00638  -0.01181   0.83996
   D63       -1.29718   0.00024   0.00549  -0.00084   0.00465  -1.29253
   D64        0.94665   0.00020   0.00841  -0.00814   0.00027   0.94693
   D65        2.98047   0.00018   0.00641  -0.00389   0.00252   2.98299
   D66        0.86727   0.00022   0.00734   0.00113   0.00847   0.87574
   D67        3.11110   0.00018   0.01025  -0.00617   0.00409   3.11519
   D68       -1.13827   0.00017   0.00826  -0.00192   0.00634  -1.13193
   D69        2.86448   0.00002   0.00510  -0.00015   0.00495   2.86943
   D70       -1.17487  -0.00002   0.00802  -0.00745   0.00057  -1.17430
   D71        0.85894  -0.00004   0.00603  -0.00321   0.00282   0.86176
   D72       -3.06159  -0.00022  -0.00753  -0.00729  -0.01480  -3.07640
   D73        1.12023  -0.00030  -0.00836  -0.00716  -0.01551   1.10472
   D74       -0.98075  -0.00024  -0.00803  -0.00632  -0.01434  -0.99509
   D75        0.97509   0.00004  -0.00949  -0.00130  -0.01081   0.96428
   D76       -1.12627  -0.00004  -0.01032  -0.00118  -0.01151  -1.13778
   D77        3.05593   0.00002  -0.00999  -0.00033  -0.01034   3.04559
   D78       -1.06788   0.00008  -0.00718  -0.00188  -0.00905  -1.07694
   D79        3.11394   0.00000  -0.00801  -0.00175  -0.00976   3.10418
   D80        1.01296   0.00006  -0.00768  -0.00091  -0.00859   1.00437
   D81       -0.11235   0.00007   0.01682  -0.02351  -0.00671  -0.11907
   D82        1.97076  -0.00016   0.01861  -0.03083  -0.01218   1.95858
   D83       -2.25946  -0.00008   0.02165  -0.03070  -0.00907  -2.26853
   D84        3.02181   0.00012   0.01388  -0.01530  -0.00142   3.02039
   D85       -1.17826  -0.00011   0.01567  -0.02263  -0.00689  -1.18515
   D86        0.87470  -0.00004   0.01871  -0.02249  -0.00378   0.87092
   D87        0.12290  -0.00019  -0.01838   0.01870   0.00034   0.12324
   D88       -1.99844   0.00015  -0.01788   0.02613   0.00827  -1.99017
   D89        2.21398  -0.00030  -0.01887   0.02008   0.00125   2.21522
   D90       -1.95473   0.00052  -0.01951   0.03338   0.01385  -1.94088
   D91        2.20712   0.00086  -0.01901   0.04081   0.02178   2.22890
   D92        0.13635   0.00041  -0.02000   0.03476   0.01476   0.15111
   D93        2.23612  -0.00036  -0.02596   0.02322  -0.00271   2.23341
   D94        0.11478  -0.00002  -0.02546   0.03065   0.00522   0.12000
   D95       -1.95598  -0.00047  -0.02645   0.02460  -0.00180  -1.95778
   D96        0.98931   0.00049   0.01740   0.02207   0.03939   1.02870
   D97        3.08352   0.00016   0.01516   0.01807   0.03316   3.11668
   D98       -1.11826   0.00050   0.01696   0.02172   0.03860  -1.07966
   D99        3.03018  -0.00006   0.01598   0.01545   0.03150   3.06168
   D100      -1.15879  -0.00039   0.01374   0.01145   0.02526  -1.13353
   D101       0.92261  -0.00005   0.01554   0.01510   0.03071   0.95332
   D102      -1.10620   0.00036   0.01527   0.02169   0.03697  -1.06922
   D103       0.98801   0.00004   0.01304   0.01769   0.03074   1.01875
   D104       3.06942   0.00037   0.01483   0.02134   0.03619   3.10561
   D105       1.04093  -0.00035  -0.09015   0.07467  -0.01540   1.02553
   D106      -0.98114  -0.00018  -0.08897   0.07445  -0.01460  -0.99574
   D107      -3.13210  -0.00015  -0.08788   0.07189  -0.01599   3.13509
   D108       2.85377  -0.00041   0.00589  -0.01275  -0.00686   2.84691
   D109      -1.34769   0.00048   0.00792  -0.01110  -0.00318  -1.35086
   D110       0.74405  -0.00047   0.00853  -0.01848  -0.00995   0.73410
   D111      -1.15787  -0.00043  -0.00962  -0.02588  -0.03550  -1.19337
   D112       0.95064  -0.00012  -0.00813  -0.02385  -0.03197   0.91867
   D113       3.03650  -0.00063  -0.01103  -0.02930  -0.04033   2.99617
   D114       3.10644  -0.00014  -0.00935  -0.02617  -0.03551   3.07093
   D115      -1.06824   0.00016  -0.00786  -0.02413  -0.03198  -1.10021
   D116       1.01762  -0.00034  -0.01076  -0.02958  -0.04033   0.97729
   D117       1.05120   0.00008  -0.01007  -0.01904  -0.02911   1.02209
   D118      -3.12348   0.00038  -0.00858  -0.01700  -0.02558   3.13413
   D119      -1.03762  -0.00012  -0.01148  -0.02245  -0.03394  -1.07155
   D120      -2.99686   0.00045  -0.00333  -0.02321  -0.02655  -3.02341
   D121      -0.91202   0.00035  -0.00391  -0.02408  -0.02800  -0.94002
   D122       1.17868   0.00046  -0.00284  -0.02270  -0.02554   1.15315
   D123      -0.96861  -0.00025  -0.00661  -0.02065  -0.02726  -0.99588
   D124       1.11623  -0.00034  -0.00719  -0.02152  -0.02872   1.08751
   D125      -3.07626  -0.00023  -0.00612  -0.02013  -0.02625  -3.10251
   D126       1.09324  -0.00045  -0.00460  -0.02839  -0.03298   1.06026
   D127      -3.10510  -0.00054  -0.00518  -0.02926  -0.03443  -3.13954
   D128      -1.01440  -0.00043  -0.00411  -0.02787  -0.03197  -1.04637
   D129       2.93074  -0.00014   0.03385  -0.04642  -0.01256   2.91818
   D130       0.84306  -0.00019   0.03550  -0.04733  -0.01184   0.83122
   D131      -1.23931  -0.00029   0.03317  -0.04699  -0.01381  -1.25311
         Item               Value     Threshold  Converged?
 Maximum Force            0.002315     0.000450     NO 
 RMS     Force            0.000453     0.000300     NO 
 Maximum Displacement     0.197973     0.001800     NO 
 RMS     Displacement     0.040904     0.001200     NO 
 Predicted change in Energy=-2.893099D-04
 GradGradGradGradGradGradGradGradGradGradGradGradGradGradGradGradGradGrad

                          Input orientation:                          
 ---------------------------------------------------------------------
 Center     Atomic      Atomic             Coordinates (Angstroms)
 Number     Number       Type             X           Y           Z
 ---------------------------------------------------------------------
      1          6           0        1.791578    0.624737    0.175414
      2          6           0        1.043078   -0.500289    0.281706
      3          6           0       -0.428670   -0.613219    0.563730
      4          6           0       -1.274043    0.501815   -0.100372
      5          6           0       -1.203338    1.852119    0.654866
      6          6           0        0.152859    2.205601    1.291829
      7          6           0        1.401913    2.068259    0.400226
      8          6           0        3.177487    0.261321   -0.158960
      9          6           0        3.260240   -1.241720   -0.357471
     10          6           0        1.869710   -1.773551    0.052328
     11          8           0        4.122321    1.044834   -0.260403
     12          6           0        1.300629    2.852250   -0.924057
     13          6           0        1.917145   -2.651556    1.305695
     14          8           0        1.265820   -2.596569   -0.964749
     15          6           0       -2.735499    0.045125   -0.383392
     16          8           0       -2.622936   -1.093252   -1.267200
     17          6           0       -3.536839    1.136836   -1.110345
     18          6           0       -3.477757   -0.423354    0.878209
     19          8           0       -4.738113   -0.959719    0.452203
     20          1           0       -0.587591   -0.619333    1.651835
     21          1           0       -0.764393   -1.586902    0.196612
     22          1           0       -0.847322    0.655107   -1.100570
     23          1           0       -1.949120    1.867589    1.459987
     24          1           0       -1.491363    2.651500   -0.036725
     25          1           0        0.307334    1.595587    2.191013
     26          1           0        0.092338    3.244975    1.641010
     27          1           0        2.239673    2.513446    0.957826
     28          1           0        3.467228   -1.463818   -1.411159
     29          1           0        4.086208   -1.660482    0.228290
     30          1           0        1.082235    3.908853   -0.725747
     31          1           0        0.512208    2.458581   -1.574970
     32          1           0        2.246512    2.801806   -1.474072
     33          1           0        0.910113   -2.946825    1.618038
     34          1           0        2.493086   -3.559653    1.094415
     35          1           0        2.398356   -2.119937    2.133021
     36          1           0        1.211735   -2.069370   -1.781376
     37          1           0       -3.488558   -1.539944   -1.225734
     38          1           0       -3.723381    2.006449   -0.472029
     39          1           0       -2.996442    1.469520   -2.003564
     40          1           0       -4.507220    0.741474   -1.428196
     41          1           0       -2.897738   -1.199926    1.390521
     42          1           0       -3.630854    0.410120    1.576384
     43          1           0       -5.125128   -1.439689    1.202334
 ---------------------------------------------------------------------
                    Distance matrix (angstroms):
                    1          2          3          4          5
     1  C    0.000000
     2  C    1.355446   0.000000
     3  C    2.571541   1.502775   0.000000
     4  C    3.080454   2.553281   1.548866   0.000000
     5  C    3.271981   3.274058   2.585789   1.548776   0.000000
     6  C    2.535924   3.022363   2.968847   2.622435   1.539462
     7  C    1.511998   2.596200   3.250861   3.140874   2.626574
     8  C    1.471266   2.308667   3.780407   4.458407   4.731234
     9  C    2.434049   2.423649   3.853788   4.864744   5.524508
    10  C    2.402714   1.535295   2.624967   3.883785   4.790841
    11  O    2.408067   3.487554   4.913233   5.425977   5.463705
    12  C    2.532130   3.572074   4.148910   3.582169   3.124597
    13  C    3.468053   2.537813   3.195024   4.701537   5.517615
    14  O    3.457340   2.449010   3.023445   4.098540   5.339542
    15  C    4.598112   3.875238   2.579130   1.557087   2.586644
    16  O    4.951823   4.023726   2.897850   2.392746   3.792731
    17  C    5.505220   5.059014   3.940296   2.558035   3.012114
    18  C    5.418330   4.560667   3.071136   2.582618   3.225003
    19  O    6.724877   5.801923   4.324789   3.800159   4.521299
    20  H    3.063979   2.133191   1.099666   2.190529   2.735172
    21  H    3.380056   2.110668   1.093410   2.170410   3.497075
    22  H    2.931356   2.611367   2.133967   1.098173   2.154331
    23  H    4.145797   3.993550   3.044578   2.180778   1.097566
    24  H    3.863997   4.056915   3.485434   2.161579   1.095567
    25  H    2.684803   2.929073   2.840524   2.991244   2.169720
    26  H    3.449788   4.096171   4.039510   3.524818   2.142733
    27  H    2.092888   3.312337   4.129334   4.184811   3.519014
    28  H    3.112407   3.109773   4.449914   5.297313   6.089177
    29  H    3.238881   3.257229   4.646870   5.789286   6.363932
    30  H    3.478604   4.522945   4.939102   4.189398   3.370474
    31  H    2.839651   3.533268   3.859435   3.032172   2.878031
    32  H    2.769008   3.928721   4.792873   4.423948   4.163622
    33  H    3.951480   2.790878   2.889572   4.429062   5.331439
    34  H    4.341174   3.481771   4.183271   5.666948   6.568411
    35  H    3.425440   2.808453   3.567205   5.034694   5.561867
    36  H    3.379860   2.597454   3.211047   3.951690   5.210175
    37  H    5.876129   4.887636   3.663866   3.215477   4.501664
    38  H    5.722157   5.437920   4.334810   2.898501   2.764838
    39  H    5.327920   5.041858   4.185959   2.743219   3.229374
    40  H    6.500772   5.938985   4.736826   3.503425   4.060581
    41  H    5.176443   4.153190   2.669102   2.784793   3.567514
    42  H    5.604600   4.934640   3.510936   2.893869   2.970083
    43  H    7.290901   6.306885   4.811194   4.505257   5.149385
                    6          7          8          9         10
     6  C    0.000000
     7  C    1.540764   0.000000
     8  C    3.877291   2.594297   0.000000
     9  C    4.925446   3.870845   1.518350   0.000000
    10  C    4.507503   3.885791   2.428092   1.544135   0.000000
    11  O    4.417401   2.980680   1.231622   2.445595   3.621512
    12  C    2.577922   1.542279   3.289511   4.574022   4.761849
    13  C    5.167675   4.833425   3.495502   2.560793   1.531036
    14  O    5.421407   4.862335   3.531473   2.486386   1.441002
    15  C    3.977013   4.671757   5.921192   6.132334   4.970451
    16  O    5.013591   5.382831   6.058711   5.954948   4.731578
    17  C    4.530626   5.247919   6.837678   7.240485   6.249235
    18  C    4.501540   5.499799   6.770287   6.899075   5.576784
    19  O    5.886071   6.846260   8.032509   8.044175   6.669749
    20  H    2.942468   3.570406   4.269701   4.385257   3.151027
    21  H    4.052645   4.253769   4.368156   4.077233   2.644646
    22  H    3.021253   3.050975   4.152203   4.584999   3.822279
    23  H    2.135614   3.520339   5.610989   6.333118   5.461032
    24  H    2.160405   2.983646   5.246528   6.151241   5.557501
    25  H    1.097502   2.151381   3.942134   4.823353   4.285566
    26  H    1.098130   2.153878   4.654055   5.844652   5.555948
    27  H    2.135677   1.100431   2.683053   4.107655   4.397174
    28  H    5.635230   4.474619   2.151292   1.096555   2.188560
    29  H    5.616845   4.597664   2.160802   1.095765   2.226344
    30  H    2.799183   2.181237   4.244504   5.604260   5.789234
    31  H    2.900288   2.201210   3.733195   4.767201   4.733059
    32  H    3.519808   2.182758   3.008371   4.315617   4.837951
    33  H    5.217982   5.184207   4.311718   3.511854   2.179185
    34  H    6.225254   5.774595   4.079117   2.840653   2.159792
    35  H    4.945719   4.640740   3.395676   2.777888   2.174565
    36  H    5.370399   4.681403   3.453772   2.628476   1.970511
    37  H    5.798892   6.291231   6.987040   6.810954   5.513534
    38  H    4.263343   5.199355   7.124989   7.702901   6.770969
    39  H    4.617308   5.047992   6.555891   7.014735   6.198680
    40  H    5.590934   6.326242   7.803603   8.087826   7.013026
    41  H    4.573128   5.490785   6.437740   6.401399   4.984814
    42  H    4.197763   5.427847   7.027594   7.345444   6.111250
    43  H    6.415084   7.453278   8.583705   8.531505   7.096601
                   11         12         13         14         15
    11  O    0.000000
    12  C    3.416012   0.000000
    13  C    4.580258   5.970239   0.000000
    14  O    4.681401   5.449082   2.362659   0.000000
    15  C    6.931395   4.945968   5.636683   4.829811   0.000000
    16  O    7.147275   5.574862   5.446139   4.180175   1.445575
    17  C    7.706725   5.135994   7.066477   6.084821   1.537024
    18  C    7.823887   6.067183   5.852572   5.533614   1.536898
    19  O    9.112263   7.272661   6.919771   6.382338   2.391316
    20  H    5.348774   4.717253   3.243986   3.767108   3.032682
    21  H    5.569100   5.022577   3.090986   2.547538   2.623962
    22  H    5.055207   3.077707   4.936234   3.880363   2.109890
    23  H    6.363889   4.148987   5.949327   6.011979   2.708840
    24  H    5.843361   2.936473   6.445340   6.000459   2.908821
    25  H    4.568030   3.502784   4.627472   5.334013   4.276719
    26  H    4.969584   2.862476   6.181540   6.503128   4.725876
    27  H    2.680536   2.130276   5.186741   5.545893   5.713476
    28  H    2.836674   4.853850   3.345860   2.515672   6.465836
    29  H    2.749338   5.426979   2.616842   3.202216   7.058253
    30  H    4.202532   1.097011   6.918295   6.512399   5.442490
    31  H    4.093859   1.095568   6.032045   5.147314   4.218084
    32  H    2.842289   1.095334   6.129824   5.510320   5.797353
    33  H    5.457121   6.343817   1.094923   2.630588   5.123277
    34  H    5.068652   6.827055   1.095896   2.583383   6.520463
    35  H    4.326235   5.939139   1.094830   3.332566   6.113615
    36  H    4.525830   4.996522   3.219713   0.973522   4.691066
    37  H    8.095581   6.505281   6.071692   4.877364   1.946556
    38  H    7.907246   5.114722   7.528137   6.806076   2.197854
    39  H    7.341373   4.641346   7.216495   5.981563   2.173005
    40  H    8.713481   6.200051   7.762684   6.684706   2.171523
    41  H    7.552862   6.277235   5.029664   4.983284   2.173301
    42  H    7.993021   6.044479   6.342509   6.282909   2.185315
    43  H    9.686474   8.014526   7.146532   6.846812   3.229478
                   16         17         18         19         20
    16  O    0.000000
    17  C    2.415184   0.000000
    18  C    2.404634   2.528247   0.000000
    19  O    2.729130   2.877527   1.434457   0.000000
    20  H    3.589985   4.405886   2.998327   4.333799   0.000000
    21  H    2.416737   4.100408   3.029978   4.031022   1.756452
    22  H    2.497465   2.732336   3.463789   4.489658   3.044239
    23  H    4.081440   3.108289   2.814892   4.097290   2.841716
    24  H    4.100937   2.762397   3.773273   4.880711   3.790301
    25  H    5.270254   5.087936   4.486256   5.916890   2.448974
    26  H    5.886477   5.018479   5.175334   6.513523   3.923684
    27  H    6.450114   6.288122   6.428074   7.810764   4.276607
    28  H    6.103126   7.477356   7.386244   8.429346   5.151373
    29  H    6.897163   8.229689   7.691973   8.854934   4.995485
    30  H    6.248401   5.400726   6.491088   7.678999   5.380120
    31  H    4.747564   4.284585   5.499405   6.584837   4.592971
    32  H    6.239054   6.029226   6.978692   8.163614   5.432092
    33  H    4.923694   6.625387   5.115531   6.100018   2.767938
    34  H    6.150938   7.954745   6.747895   7.711183   4.294970
    35  H    6.150525   7.506833   6.243529   7.422968   3.376275
    36  H    3.990223   5.768794   5.636852   6.451426   4.138492
    37  H    0.974964   2.679701   2.381904   2.171064   4.188501
    38  H    3.383994   1.094747   2.790594   3.268338   4.608547
    39  H    2.692497   1.095695   3.481272   3.868515   4.850547
    40  H    2.634893   1.094979   2.781388   2.546226   5.167385
    41  H    2.674019   3.481844   1.096335   2.079693   2.396279
    42  H    3.370755   2.784864   1.097982   2.089561   3.213552
    43  H    3.532645   3.809151   1.962607   0.971004   4.632956
                   21         22         23         24         25
    21  H    0.000000
    22  H    2.591557   0.000000
    23  H    3.864351   3.039823   0.000000
    24  H    4.306621   2.352049   1.750487   0.000000
    25  H    3.905698   3.612790   2.387462   3.051735   0.000000
    26  H    5.115400   3.886726   2.469315   2.382251   1.751916
    27  H    5.139719   4.149693   4.267937   3.863783   2.469241
    28  H    4.528432   4.816809   6.977004   6.588819   5.685115
    29  H    4.851262   5.609594   7.098560   7.054978   5.360425
    30  H    5.870614   3.801387   4.258323   2.946031   3.802521
    31  H    4.597189   2.307790   3.952009   2.533320   3.869026
    32  H    5.578306   3.784128   5.204305   4.007526   4.318359
    33  H    2.583372   4.842863   5.601677   6.312414   4.617916
    34  H    3.912667   5.808656   7.022948   7.465503   5.705833
    35  H    3.746570   5.356436   5.937499   6.527199   4.263901
    36  H    2.837304   3.482238   5.999757   5.712893   5.479938
    37  H    3.073492   3.436575   4.603721   4.792779   5.992872
    38  H    4.702644   3.239275   2.626779   2.363786   4.848429
    39  H    4.377732   2.469288   3.640264   2.744229   5.340909
    40  H    4.697881   3.675547   4.019155   3.831420   6.083429
    41  H    2.475143   3.721678   3.211596   4.341474   4.327605
    42  H    3.756124   3.869645   2.228451   3.493326   4.158417
    43  H    4.477629   5.290668   4.592549   5.610467   6.300955
                   26         27         28         29         30
    26  H    0.000000
    27  H    2.369160   0.000000
    28  H    6.548156   4.789322   0.000000
    29  H    6.481534   4.622077   1.763408   0.000000
    30  H    2.649938   2.474114   5.918072   6.399339   0.000000
    31  H    3.337249   3.066300   4.913673   5.743858   1.774655
    32  H    3.813214   2.448944   4.437303   5.118060   1.772310
    33  H    6.245613   5.658460   4.232516   3.697791   7.247295
    34  H    7.236388   6.079918   3.408722   2.625844   7.815502
    35  H    5.860211   4.782729   3.759548   2.586105   6.800812
    36  H    6.419349   5.437103   2.364531   3.531083   6.072090
    37  H    6.628461   7.349186   6.958674   7.714000   7.129624
    38  H    4.534159   6.153011   8.039252   8.656010   5.174695
    39  H    5.096638   6.105449   7.122812   8.058661   4.921257
    40  H    6.069882   7.372485   8.273779   9.075260   6.462796
    41  H    5.362877   6.353688   6.959299   7.094955   6.813105
    42  H    4.680037   6.266553   7.925896   8.102950   6.305090
    43  H    7.025701   8.362258   8.981065   9.265324   8.417587
                   31         32         33         34         35
    31  H    0.000000
    32  H    1.770817   0.000000
    33  H    6.290631   6.662873   0.000000
    34  H    6.875218   6.864844   1.776385   0.000000
    35  H    6.186241   6.103912   1.778713   1.777768   0.000000
    36  H    4.586314   4.989344   3.523765   3.483243   4.090616
    37  H    5.667124   7.197465   5.423529   6.726246   6.802455
    38  H    4.400127   6.105432   7.097364   8.489976   7.828730
    39  H    3.670499   5.435431   6.919630   8.063807   7.687613
    40  H    5.307038   7.061159   7.227073   8.594623   8.279910
    41  H    5.814339   7.119204   4.195611   5.892111   5.426448
    42  H    5.593942   7.040517   5.647229   7.313962   6.562196
    43  H    7.395234   8.915970   6.234453   7.908419   7.611290
                   36         37         38         39         40
    36  H    0.000000
    37  H    4.762540   0.000000
    38  H    6.533150   3.633196   0.000000
    39  H    5.502895   3.147074   1.778294   0.000000
    40  H    6.382164   2.506697   1.768847   1.773006   0.000000
    41  H    5.263519   2.703603   3.798897   4.319201   3.782146
    42  H    6.393206   3.416849   2.598619   3.786929   3.147270
    43  H    7.032415   2.929834   4.079737   4.824167   3.472603
                   41         42         43
    41  H    0.000000
    42  H    1.778834   0.000000
    43  H    2.248148   2.407189   0.000000
 Stoichiometry    C15H24O4
 Framework group  C1[X(C15H24O4)]
 Deg. of freedom   123
 Full point group                 C1      NOp   1
 Largest Abelian subgroup         C1      NOp   1
 Largest concise Abelian subgroup C1      NOp   1
                         Standard orientation:                         
 ---------------------------------------------------------------------
 Center     Atomic      Atomic             Coordinates (Angstroms)
 Number     Number       Type             X           Y           Z
 ---------------------------------------------------------------------
      1          6           0        1.832763    0.625837    0.154211
      2          6           0        1.101281   -0.511706    0.244568
      3          6           0       -0.367058   -0.651088    0.532466
      4          6           0       -1.232258    0.463023   -0.107199
      5          6           0       -1.176898    1.800675    0.671471
      6          6           0        0.177599    2.162638    1.307289
      7          6           0        1.423463    2.059320    0.406677
      8          6           0        3.221892    0.288669   -0.194013
      9          6           0        3.325329   -1.209265   -0.419585
     10          6           0        1.944999   -1.768506   -0.011798
     11          8           0        4.154668    1.087571   -0.286635
     12          6           0        1.303340    2.864998   -0.902933
     13          6           0        2.012244   -2.667710    1.225530
     14          8           0        1.347388   -2.582180   -1.040041
     15          6           0       -2.688506   -0.009906   -0.390397
     16          8           0       -2.564422   -1.130739   -1.294844
     17          6           0       -3.509696    1.082642   -1.093554
     18          6           0       -3.416756   -0.511374    0.866678
     19          8           0       -4.671578   -1.058495    0.438022
     20          1           0       -0.519730   -0.678728    1.621132
     21          1           0       -0.690679   -1.622941    0.149955
     22          1           0       -0.813458    0.640164   -1.106805
     23          1           0       -1.918272    1.791034    1.480744
     24          1           0       -1.480393    2.607844   -0.004277
     25          1           0        0.345982    1.539170    2.194671
     26          1           0        0.103970    3.194692    1.675164
     27          1           0        2.257806    2.506788    0.967563
     28          1           0        3.529570   -1.409682   -1.478146
     29          1           0        4.160580   -1.626188    0.154202
     30          1           0        1.070757    3.914633   -0.684747
     31          1           0        0.517056    2.471402   -1.556468
     32          1           0        2.246737    2.838097   -1.458841
     33          1           0        1.011382   -2.983129    1.538007
     34          1           0        2.600103   -3.563424    0.995084
     35          1           0        2.490350   -2.143802    2.059549
     36          1           0        1.281049   -2.041496   -1.846890
     37          1           0       -3.423222   -1.590694   -1.256643
     38          1           0       -3.705234    1.938034   -0.438924
     39          1           0       -2.979233    1.438900   -1.983630
     40          1           0       -4.476014    0.678815   -1.413134
     41          1           0       -2.822645   -1.288310    1.362009
     42          1           0       -3.577992    0.307321    1.580335
     43          1           0       -5.047347   -1.557234    1.181599
 ---------------------------------------------------------------------
 Rotational constants (GHZ):      0.5769340      0.2564366      0.2037012
 Standard basis: 6-31G(d) (6D, 7F)
 There are   333 symmetry adapted cartesian basis functions of A   symmetry.
 There are   333 symmetry adapted basis functions of A   symmetry.
   333 basis functions,   628 primitive gaussians,   333 cartesian basis functions
    73 alpha electrons       73 beta electrons
       nuclear repulsion energy      1598.8790016245 Hartrees.
 NAtoms=   43 NActive=   43 NUniq=   43 SFac= 1.00D+00 NAtFMM=   60 NAOKFM=F Big=F
 Integral buffers will be    131072 words long.
 Raffenetti 2 integral format.
 Two-electron integral symmetry is turned on.
 ------------------------------------------------------------------------------
 Polarizable Continuum Model (PCM)
 =================================
 Model                : PCM (using non-symmetric T matrix).
 Atomic radii         : SMD-Coulomb.
 Polarization charges : Total charges.
 Charge compensation  : None.
 Solution method      : On-the-fly selection.
 Cavity type          : VdW (van der Waals Surface) (Alpha=1.000).
 Cavity algorithm     : GePol (No added spheres)
                        Default sphere list used, NSphG=   43.
                        Lebedev-Laikov grids with approx.  5.0 points / Ang**2.
                        Smoothing algorithm: Karplus/York (Gamma=1.0000).
                        Polarization charges: spherical gaussians, with
                                              point-specific exponents (IZeta= 3).
                        Self-potential: point-specific (ISelfS= 7).
                        Self-field    : sphere-specific E.n sum rule (ISelfD= 2).
 1st derivatives      : Analytical E(r).r(x)/FMM algorithm (CHGder, D1EAlg=3).
                        Cavity 1st derivative terms included.
 Solvent              : Methanol, Eps=  32.613000 Eps(inf)=   1.765709
 ------------------------------------------------------------------------------
 ------------------------------------------------------------------------------
 Atomic radii for non-electrostatic terms: SMD-CDS.
 ------------------------------------------------------------------------------
 Nuclear repulsion after PCM non-electrostatic terms =     1598.8802325164 Hartrees.
 One-electron integrals computed using PRISM.
 NBasis=   333 RedAO= T EigKep=  9.19D-04  NBF=   333
 NBsUse=   333 1.00D-06 EigRej= -1.00D+00 NBFU=   333
 Initial guess from the checkpoint file:  "DY-202A-11R_2.chk"
 B after Tr=     0.000000    0.000000    0.000000
         Rot=    0.999989    0.004450    0.000778   -0.001366 Ang=   0.54 deg.
 ExpMin= 1.61D-01 ExpMax= 5.48D+03 ExpMxC= 8.25D+02 IAcc=1 IRadAn=         1 AccDes= 0.00D+00
 Harris functional with IExCor=  402 and IRadAn=       1 diagonalized for initial guess.
 HarFok:  IExCor=  402 AccDes= 0.00D+00 IRadAn=         1 IDoV= 1 UseB2=F ITyADJ=14
 ICtDFT=  3500011 ScaDFX=  1.000000  1.000000  1.000000  1.000000
 FoFCou: FMM=F IPFlag=           0 FMFlag=      100000 FMFlg1=           0
         NFxFlg=           0 DoJE=T BraDBF=F KetDBF=T FulRan=T
         wScrn=  0.000000 ICntrl=     500 IOpCl=  0 I1Cent=   200000004 NGrid=           0
         NMat0=    1 NMatS0=      1 NMatT0=    0 NMatD0=    1 NMtDS0=    0 NMtDT0=    0
 Petite list used in FoFCou.
 Keep R1 ints in memory in canonical form, NReq=1565304907.
 Requested convergence on RMS density matrix=1.00D-08 within 128 cycles.
 Requested convergence on MAX density matrix=1.00D-06.
 Requested convergence on             energy=1.00D-06.
 No special actions if energy rises.
 Inv3:  Mode=1 IEnd=    22113675.
 Iteration    1 A*A^-1 deviation from unit magnitude is 4.88D-15 for    667.
 Iteration    1 A*A^-1 deviation from orthogonality  is 3.93D-15 for   2512   1271.
 Iteration    1 A^-1*A deviation from unit magnitude is 6.44D-15 for    669.
 Iteration    1 A^-1*A deviation from orthogonality  is 4.60D-12 for   2177   1971.
 Error on total polarization charges =  0.05169
 SCF Done:  E(RB3LYP) =  -886.951659447     A.U. after   10 cycles
            NFock= 10  Conv=0.35D-08     -V/T= 2.0094
 SMD-CDS (non-electrostatic) energy       (kcal/mol) =       0.77
 (included in total energy above)
 D1PCM: PCM CHGder 1st derivatives, ID1Alg=3 FixD1E=F DoIter=F DoCFld=F I1PDM=0.
 Calling FoFJK, ICntrl=      2127 FMM=F ISym2X=0 I1Cent= 0 IOpClX= 0 NMat=1 NMatS=1 NMatT=0.
 ***** Axes restored to original set *****
 -------------------------------------------------------------------
 Center     Atomic                   Forces (Hartrees/Bohr)
 Number     Number              X              Y              Z
 -------------------------------------------------------------------
      1        6          -0.001348826    0.001005566    0.000467434
      2        6           0.000875994   -0.000439156   -0.000655444
      3        6          -0.000413247    0.000249722    0.000326549
      4        6          -0.000410916    0.000034990   -0.000340441
      5        6          -0.000263759   -0.000298542   -0.000323477
      6        6          -0.000236241    0.000167980    0.000049616
      7        6           0.000477731   -0.000799152   -0.000118353
      8        6          -0.000132717   -0.000444518   -0.000698810
      9        6           0.001128626   -0.000436262    0.000732281
     10        6          -0.001538825   -0.000344544   -0.000413677
     11        8           0.000412872    0.000232080    0.000267536
     12        6          -0.000088419    0.000086888    0.000293253
     13        6           0.000599752    0.000139945   -0.000372991
     14        8           0.000794306    0.000503238    0.000679606
     15        6           0.000386820   -0.000269485    0.000373284
     16        8          -0.000129055   -0.000124981   -0.000267852
     17        6           0.000196279    0.000145751    0.000026259
     18        6           0.000742271    0.000769702    0.000378170
     19        8          -0.000574686   -0.000135996   -0.000113805
     20        1           0.000020886   -0.000166932    0.000207393
     21        1          -0.000021852    0.000112113    0.000025061
     22        1          -0.000352616   -0.000158866   -0.000057793
     23        1          -0.000007851   -0.000084001    0.000012156
     24        1          -0.000148024    0.000049053    0.000009609
     25        1           0.000039341   -0.000043106    0.000115963
     26        1           0.000022771    0.000049067    0.000013369
     27        1          -0.000088905   -0.000077060   -0.000237660
     28        1          -0.000373703    0.000213232   -0.000234519
     29        1          -0.000181561   -0.000068297   -0.000062960
     30        1           0.000077776    0.000095739   -0.000032332
     31        1           0.000390568    0.000131480    0.000039531
     32        1           0.000089127    0.000131771   -0.000169656
     33        1          -0.000105189   -0.000039858   -0.000113143
     34        1          -0.000013819   -0.000201861    0.000214099
     35        1          -0.000122501    0.000085814   -0.000076054
     36        1          -0.000140583    0.000056643    0.000204106
     37        1          -0.000067751    0.000127734   -0.000019461
     38        1           0.000126910    0.000073402    0.000054945
     39        1           0.000024560    0.000082319   -0.000154285
     40        1           0.000177975    0.000004493   -0.000002381
     41        1           0.000156118   -0.000069723    0.000062261
     42        1          -0.000222206   -0.000049856   -0.000098856
     43        1           0.000242568   -0.000296524    0.000011466
 -------------------------------------------------------------------
 Cartesian Forces:  Max     0.001538825 RMS     0.000368651

 GradGradGradGradGradGradGradGradGradGradGradGradGradGradGradGradGradGrad
 Berny optimization.
 Using GEDIIS/GDIIS optimizer.
 FormGI is forming the generalized inverse of G from B-inverse, IUseBI=4.
 Internal  Forces:  Max     0.001220061 RMS     0.000205452
 Search for a local minimum.
 Step number   6 out of a maximum of  258
 All quantities printed in internal units (Hartrees-Bohrs-Radians)
 Mixed Optimization -- En-DIIS/RFO-DIIS
 Swapping is turned off.
 Update second derivatives using D2CorX and points    4    5    6
 DE= -2.93D-04 DEPred=-2.89D-04 R= 1.01D+00
 TightC=F SS=  1.41D+00  RLast= 2.77D-01 DXNew= 2.4000D+00 8.3024D-01
 Trust test= 1.01D+00 RLast= 2.77D-01 DXMaxT set to 1.43D+00
 ITU=  1  0  1  1  1  0
     Eigenvalues ---    0.00228   0.00273   0.00301   0.00371   0.00381
     Eigenvalues ---    0.00389   0.00499   0.00677   0.00746   0.00838
     Eigenvalues ---    0.00935   0.01107   0.01155   0.01214   0.01280
     Eigenvalues ---    0.01388   0.02549   0.02722   0.03248   0.03906
     Eigenvalues ---    0.03972   0.04189   0.04438   0.04578   0.04704
     Eigenvalues ---    0.04917   0.04989   0.05053   0.05254   0.05385
     Eigenvalues ---    0.05418   0.05455   0.05573   0.05580   0.05633
     Eigenvalues ---    0.05644   0.05727   0.05746   0.05961   0.06063
     Eigenvalues ---    0.06185   0.06512   0.07033   0.07804   0.08034
     Eigenvalues ---    0.08647   0.08929   0.09071   0.09215   0.09593
     Eigenvalues ---    0.10261   0.11362   0.12096   0.13286   0.13604
     Eigenvalues ---    0.14588   0.15419   0.15966   0.16000   0.16000
     Eigenvalues ---    0.16000   0.16000   0.16000   0.16000   0.16005
     Eigenvalues ---    0.16030   0.16046   0.16074   0.16257   0.16504
     Eigenvalues ---    0.17542   0.18064   0.19296   0.19986   0.20917
     Eigenvalues ---    0.22556   0.23251   0.24637   0.25023   0.26634
     Eigenvalues ---    0.27153   0.27465   0.28003   0.28410   0.28804
     Eigenvalues ---    0.28886   0.29155   0.29420   0.29800   0.30460
     Eigenvalues ---    0.30653   0.31658   0.32239   0.33711   0.33733
     Eigenvalues ---    0.33794   0.33829   0.33854   0.33960   0.34058
     Eigenvalues ---    0.34096   0.34106   0.34117   0.34121   0.34136
     Eigenvalues ---    0.34159   0.34198   0.34204   0.34238   0.34279
     Eigenvalues ---    0.34333   0.34377   0.34499   0.34521   0.34719
     Eigenvalues ---    0.39515   0.40653   0.42172   0.51415   0.52196
     Eigenvalues ---    0.52665   0.52698   0.94512
 En-DIIS/RFO-DIIS IScMMF=        0 using points:     6    5    4    3    2
 RFO step:  Lambda=-3.42947299D-05.
 DidBck=T Rises=F RFO-DIIS coefs:    0.78963    0.21185   -0.01885   -0.22151    0.23888
 Iteration  1 RMS(Cart)=  0.01865304 RMS(Int)=  0.00018370
 Iteration  2 RMS(Cart)=  0.00028268 RMS(Int)=  0.00002911
 Iteration  3 RMS(Cart)=  0.00000006 RMS(Int)=  0.00002911
 Variable       Old X    -DE/DX   Delta X   Delta X   Delta X     New X
                                 (Linear)    (Quad)   (Total)
    R1        2.56142   0.00007   0.00058   0.00036   0.00092   2.56235
    R2        2.85726  -0.00050  -0.00090  -0.00312  -0.00402   2.85324
    R3        2.78029   0.00061   0.00090   0.00253   0.00336   2.78365
    R4        2.83983   0.00034   0.00066   0.00118   0.00186   2.84169
    R5        2.90129  -0.00014  -0.00157  -0.00041  -0.00194   2.89935
    R6        2.92693  -0.00003  -0.00068   0.00073   0.00004   2.92697
    R7        2.07807   0.00020  -0.00001   0.00010   0.00009   2.07815
    R8        2.06624  -0.00010   0.00049  -0.00041   0.00009   2.06633
    R9        2.92676  -0.00027  -0.00063  -0.00024  -0.00088   2.92589
   R10        2.94247  -0.00111  -0.00335   0.00057  -0.00277   2.93969
   R11        2.07525  -0.00011  -0.00013  -0.00008  -0.00021   2.07503
   R12        2.90916   0.00030   0.00023   0.00082   0.00105   2.91021
   R13        2.07410   0.00001   0.00017  -0.00046  -0.00029   2.07381
   R14        2.07032   0.00007   0.00017   0.00051   0.00068   2.07100
   R15        2.91162   0.00037   0.00048   0.00061   0.00107   2.91270
   R16        2.07398   0.00012   0.00008   0.00064   0.00072   2.07470
   R17        2.07516   0.00005  -0.00012   0.00031   0.00020   2.07536
   R18        2.91449   0.00010  -0.00008  -0.00062  -0.00071   2.91378
   R19        2.07951  -0.00022  -0.00008  -0.00045  -0.00053   2.07899
   R20        2.86927   0.00005  -0.00074  -0.00034  -0.00108   2.86818
   R21        2.32743   0.00044   0.00014   0.00085   0.00099   2.32842
   R22        2.91799   0.00017   0.00141   0.00021   0.00167   2.91966
   R23        2.07219   0.00011  -0.00062   0.00047  -0.00014   2.07205
   R24        2.07070  -0.00015  -0.00003  -0.00080  -0.00083   2.06987
   R25        2.89324  -0.00027  -0.00054  -0.00012  -0.00066   2.89258
   R26        2.72310  -0.00122   0.00031  -0.00348  -0.00317   2.71993
   R27        2.07305   0.00007  -0.00002   0.00020   0.00018   2.07323
   R28        2.07032  -0.00035  -0.00034  -0.00015  -0.00048   2.06984
   R29        2.06988   0.00015   0.00003   0.00053   0.00057   2.07045
   R30        2.06910   0.00007   0.00028   0.00054   0.00082   2.06992
   R31        2.07094   0.00012   0.00002   0.00036   0.00037   2.07132
   R32        2.06893  -0.00007  -0.00012  -0.00016  -0.00028   2.06865
   R33        1.83969  -0.00013  -0.00011  -0.00029  -0.00040   1.83929
   R34        2.73174   0.00016   0.00071  -0.00049   0.00021   2.73195
   R35        2.90455  -0.00003   0.00024   0.00039   0.00063   2.90518
   R36        2.90432  -0.00002  -0.00219   0.00284   0.00065   2.90496
   R37        1.84242   0.00000   0.00009   0.00035   0.00045   1.84286
   R38        2.06877   0.00007   0.00046  -0.00037   0.00009   2.06886
   R39        2.07056   0.00016  -0.00013   0.00086   0.00073   2.07129
   R40        2.06921  -0.00016   0.00009  -0.00022  -0.00013   2.06908
   R41        2.71073   0.00048  -0.00003   0.00258   0.00256   2.71329
   R42        2.07177   0.00017   0.00048  -0.00071  -0.00022   2.07155
   R43        2.07489  -0.00007   0.00002  -0.00040  -0.00038   2.07450
   R44        1.83493   0.00006  -0.00011   0.00018   0.00007   1.83500
    A1        2.26327   0.00045   0.00101   0.00352   0.00455   2.26782
    A2        1.91026  -0.00033  -0.00039  -0.00285  -0.00317   1.90709
    A3        2.10875  -0.00012  -0.00078  -0.00095  -0.00178   2.10697
    A4        2.23687  -0.00032   0.00015  -0.00199  -0.00188   2.23499
    A5        1.95984   0.00024   0.00074   0.00172   0.00259   1.96243
    A6        2.08635   0.00008  -0.00087   0.00038  -0.00062   2.08574
    A7        1.98228   0.00025   0.00043   0.00124   0.00169   1.98397
    A8        1.90461  -0.00024   0.00036  -0.00020   0.00016   1.90477
    A9        1.88033   0.00006   0.00057  -0.00033   0.00021   1.88054
   A10        1.92771   0.00008   0.00012   0.00073   0.00084   1.92855
   A11        1.90660  -0.00015  -0.00077  -0.00130  -0.00207   1.90453
   A12        1.85761  -0.00001  -0.00079  -0.00026  -0.00105   1.85657
   A13        1.97540  -0.00002   0.00056   0.00085   0.00143   1.97683
   A14        1.95958  -0.00002  -0.00345   0.00211  -0.00133   1.95826
   A15        1.85347   0.00010   0.00264  -0.00197   0.00067   1.85414
   A16        1.96838  -0.00017  -0.00249  -0.00008  -0.00258   1.96580
   A17        1.88041   0.00011   0.00231  -0.00138   0.00095   1.88136
   A18        1.81327   0.00002   0.00113   0.00007   0.00119   1.81445
   A19        2.02881  -0.00014   0.00093   0.00211   0.00304   2.03186
   A20        1.91662  -0.00003  -0.00075  -0.00137  -0.00213   1.91450
   A21        1.89264   0.00006   0.00001   0.00028   0.00028   1.89292
   A22        1.86696  -0.00003  -0.00006  -0.00139  -0.00145   1.86550
   A23        1.90208   0.00019   0.00035   0.00114   0.00149   1.90357
   A24        1.84849  -0.00004  -0.00062  -0.00106  -0.00167   1.84682
   A25        2.04235   0.00038   0.00166   0.00195   0.00362   2.04597
   A26        1.91279  -0.00022  -0.00068  -0.00009  -0.00077   1.91202
   A27        1.87585   0.00003  -0.00036   0.00003  -0.00033   1.87551
   A28        1.88647  -0.00012   0.00036  -0.00038  -0.00003   1.88645
   A29        1.88920  -0.00013  -0.00039  -0.00073  -0.00112   1.88808
   A30        1.84764   0.00005  -0.00086  -0.00107  -0.00193   1.84571
   A31        1.96066  -0.00033   0.00005   0.00106   0.00112   1.96179
   A32        1.95473   0.00031   0.00080   0.00117   0.00197   1.95670
   A33        1.83939   0.00004   0.00030  -0.00062  -0.00032   1.83907
   A34        1.98049   0.00018   0.00065  -0.00053   0.00012   1.98061
   A35        1.86281   0.00014  -0.00107  -0.00062  -0.00170   1.86111
   A36        1.85400  -0.00037  -0.00096  -0.00070  -0.00166   1.85235
   A37        1.90241   0.00012  -0.00011   0.00108   0.00108   1.90349
   A38        2.19472  -0.00005  -0.00045  -0.00043  -0.00093   2.19379
   A39        2.18605  -0.00008   0.00052  -0.00066  -0.00019   2.18586
   A40        1.83089  -0.00010   0.00040  -0.00105  -0.00042   1.83046
   A41        1.91391  -0.00009  -0.00041  -0.00622  -0.00668   1.90722
   A42        1.92784   0.00017  -0.00255   0.00300   0.00037   1.92821
   A43        1.93397  -0.00008   0.00103  -0.00244  -0.00150   1.93247
   A44        1.98811  -0.00005  -0.00053   0.00226   0.00170   1.98981
   A45        1.86919   0.00015   0.00189   0.00394   0.00587   1.87506
   A46        1.81200   0.00008  -0.00034  -0.00045  -0.00065   1.81135
   A47        1.94977   0.00011  -0.00026  -0.00055  -0.00085   1.94892
   A48        1.93208  -0.00001  -0.00017   0.00161   0.00138   1.93346
   A49        1.96804  -0.00028   0.00034  -0.00329  -0.00302   1.96501
   A50        1.96794   0.00004   0.00074   0.00010   0.00081   1.96875
   A51        1.83719   0.00005  -0.00030   0.00254   0.00228   1.83947
   A52        1.92566   0.00001   0.00022   0.00114   0.00137   1.92703
   A53        1.95493   0.00019   0.00069   0.00041   0.00109   1.95602
   A54        1.92948   0.00016   0.00016   0.00101   0.00117   1.93065
   A55        1.88623  -0.00004  -0.00008  -0.00024  -0.00032   1.88591
   A56        1.88289  -0.00015  -0.00046  -0.00137  -0.00184   1.88105
   A57        1.88238  -0.00020  -0.00060  -0.00109  -0.00169   1.88069
   A58        1.93872  -0.00022   0.00093  -0.00136  -0.00043   1.93829
   A59        1.91097   0.00046   0.00012   0.00338   0.00351   1.91448
   A60        1.93240  -0.00017  -0.00010   0.00026   0.00016   1.93256
   A61        1.89114  -0.00012  -0.00099  -0.00252  -0.00351   1.88763
   A62        1.89613   0.00011  -0.00015  -0.00075  -0.00089   1.89524
   A63        1.89342  -0.00005   0.00013   0.00095   0.00109   1.89451
   A64        1.88184  -0.00015   0.00093   0.00023   0.00116   1.88299
   A65        1.84316   0.00038   0.00056   0.00159   0.00214   1.84531
   A66        1.94656  -0.00029  -0.00014  -0.00117  -0.00130   1.94526
   A67        1.97523  -0.00048  -0.00340   0.00245  -0.00094   1.97429
   A68        1.88680  -0.00018   0.00297  -0.00401  -0.00104   1.88576
   A69        1.87490  -0.00005   0.00030  -0.00036  -0.00004   1.87486
   A70        1.93152   0.00063   0.00005   0.00118   0.00124   1.93276
   A71        1.83969  -0.00018   0.00092  -0.00277  -0.00185   1.83784
   A72        1.95765  -0.00011   0.00100   0.00044   0.00144   1.95909
   A73        1.92206   0.00010  -0.00029   0.00073   0.00044   1.92251
   A74        1.92076  -0.00005  -0.00007   0.00059   0.00052   1.92128
   A75        1.89460  -0.00002  -0.00016  -0.00035  -0.00051   1.89410
   A76        1.88080   0.00011   0.00021   0.00079   0.00101   1.88180
   A77        1.88606  -0.00004  -0.00076  -0.00232  -0.00309   1.88298
   A78        1.86976   0.00026  -0.00260   0.00326   0.00066   1.87043
   A79        1.92196  -0.00030  -0.00090  -0.00109  -0.00199   1.91998
   A80        1.93684   0.00020  -0.00008   0.00215   0.00206   1.93890
   A81        1.91640  -0.00015   0.00198  -0.00450  -0.00251   1.91389
   A82        1.92855  -0.00009   0.00074  -0.00009   0.00065   1.92919
   A83        1.89054   0.00006   0.00085   0.00018   0.00103   1.89157
   A84        1.88136  -0.00025  -0.00186   0.00073  -0.00114   1.88022
    D1        0.08346  -0.00014   0.00010  -0.00184  -0.00173   0.08173
    D2       -3.07504   0.00006   0.00149   0.00599   0.00750  -3.06754
    D3       -3.10449  -0.00024  -0.00218  -0.00905  -0.01120  -3.11568
    D4        0.02020  -0.00004  -0.00080  -0.00122  -0.00197   0.01824
    D5        0.37780  -0.00014  -0.00177  -0.00743  -0.00919   0.36861
    D6       -1.87513  -0.00038  -0.00341  -0.00861  -0.01201  -1.88714
    D7        2.39965  -0.00012  -0.00285  -0.00800  -0.01084   2.38881
    D8       -2.71289  -0.00003   0.00071   0.00051   0.00121  -2.71168
    D9        1.31736  -0.00027  -0.00093  -0.00067  -0.00162   1.31575
   D10       -0.69104  -0.00001  -0.00037  -0.00006  -0.00044  -0.69148
   D11        0.06466  -0.00001  -0.00365   0.00794   0.00434   0.06899
   D12       -3.07478   0.00013  -0.00010   0.01252   0.01247  -3.06231
   D13       -3.11848  -0.00007  -0.00554   0.00163  -0.00390  -3.12238
   D14        0.02527   0.00006  -0.00199   0.00621   0.00424   0.02950
   D15        0.64260   0.00014  -0.00035   0.00667   0.00631   0.64891
   D16       -1.51633   0.00005  -0.00111   0.00501   0.00388  -1.51244
   D17        2.75679   0.00015  -0.00066   0.00559   0.00492   2.76171
   D18       -2.48101  -0.00007  -0.00185  -0.00167  -0.00352  -2.48454
   D19        1.64324  -0.00017  -0.00260  -0.00333  -0.00594   1.63730
   D20       -0.36682  -0.00006  -0.00215  -0.00275  -0.00491  -0.37173
   D21       -0.09338   0.00007   0.00468  -0.00568  -0.00098  -0.09436
   D22        2.03224  -0.00016   0.00474  -0.01021  -0.00547   2.02678
   D23       -2.20958  -0.00002   0.00409  -0.00636  -0.00227  -2.21185
   D24        3.03294   0.00024   0.00594   0.00137   0.00736   3.04029
   D25       -1.12462   0.00002   0.00600  -0.00316   0.00287  -1.12176
   D26        0.91674   0.00016   0.00535   0.00069   0.00606   0.92280
   D27       -1.36016   0.00000   0.00169   0.00293   0.00460  -1.35556
   D28        2.66992   0.00026   0.00770   0.00044   0.00812   2.67804
   D29        0.69939   0.00019   0.00655   0.00045   0.00699   0.70638
   D30        0.78614  -0.00008   0.00259   0.00411   0.00669   0.79283
   D31       -1.46697   0.00019   0.00860   0.00163   0.01022  -1.45675
   D32        2.84569   0.00012   0.00745   0.00164   0.00908   2.85477
   D33        2.82363  -0.00013   0.00124   0.00345   0.00468   2.82831
   D34        0.57052   0.00013   0.00725   0.00097   0.00821   0.57873
   D35       -1.40001   0.00006   0.00610   0.00098   0.00707  -1.39294
   D36        0.62843  -0.00006  -0.00012  -0.00909  -0.00923   0.61920
   D37       -1.49331   0.00011  -0.00012  -0.00767  -0.00780  -1.50111
   D38        2.77757   0.00014   0.00102  -0.00583  -0.00482   2.77275
   D39        2.87703  -0.00025  -0.00664  -0.00546  -0.01212   2.86491
   D40        0.75529  -0.00008  -0.00664  -0.00405  -0.01069   0.74460
   D41       -1.25702  -0.00005  -0.00550  -0.00220  -0.00771  -1.26472
   D42       -1.41536  -0.00025  -0.00524  -0.00626  -0.01150  -1.42686
   D43        2.74608  -0.00008  -0.00523  -0.00484  -0.01007   2.73601
   D44        0.73378  -0.00005  -0.00409  -0.00300  -0.00709   0.72669
   D45       -1.04250  -0.00018  -0.00998   0.00425  -0.00574  -1.04825
   D46       -3.08798  -0.00003  -0.01377   0.00870  -0.00509  -3.09307
   D47        1.00373  -0.00026  -0.01107   0.00612  -0.00496   0.99878
   D48        2.98393   0.00001  -0.00563   0.00129  -0.00432   2.97960
   D49        0.93845   0.00016  -0.00942   0.00574  -0.00367   0.93478
   D50       -1.25302  -0.00007  -0.00671   0.00317  -0.00354  -1.25656
   D51        0.95274  -0.00006  -0.00783   0.00293  -0.00490   0.94785
   D52       -1.09274   0.00009  -0.01162   0.00738  -0.00424  -1.09698
   D53        2.99898  -0.00014  -0.00891   0.00481  -0.00411   2.99487
   D54        0.85599   0.00004  -0.00170   0.00375   0.00205   0.85804
   D55       -1.29889   0.00010  -0.00290   0.00286  -0.00003  -1.29892
   D56        2.98418   0.00015  -0.00135   0.00415   0.00281   2.98698
   D57        3.00383  -0.00012  -0.00209   0.00231   0.00021   3.00405
   D58        0.84895  -0.00006  -0.00329   0.00142  -0.00188   0.84708
   D59       -1.15116  -0.00002  -0.00174   0.00271   0.00096  -1.15020
   D60       -1.28823  -0.00009  -0.00268   0.00092  -0.00176  -1.28999
   D61        2.84007  -0.00003  -0.00387   0.00003  -0.00384   2.83623
   D62        0.83996   0.00002  -0.00232   0.00132  -0.00100   0.83895
   D63       -1.29253   0.00010   0.00336   0.00727   0.01063  -1.28189
   D64        0.94693   0.00040   0.00509   0.00938   0.01447   0.96140
   D65        2.98299   0.00014   0.00361   0.00783   0.01144   2.99442
   D66        0.87574  -0.00002   0.00400   0.00827   0.01227   0.88801
   D67        3.11519   0.00028   0.00573   0.01038   0.01611   3.13131
   D68       -1.13193   0.00002   0.00425   0.00883   0.01308  -1.11885
   D69        2.86943  -0.00009   0.00298   0.00646   0.00944   2.87887
   D70       -1.17430   0.00020   0.00472   0.00856   0.01328  -1.16103
   D71        0.86176  -0.00006   0.00323   0.00701   0.01024   0.87200
   D72       -3.07640   0.00002  -0.00354  -0.00280  -0.00634  -3.08273
   D73        1.10472  -0.00007  -0.00406  -0.00356  -0.00761   1.09711
   D74       -0.99509  -0.00006  -0.00387  -0.00314  -0.00700  -1.00209
   D75        0.96428   0.00005  -0.00488  -0.00485  -0.00973   0.95455
   D76       -1.13778  -0.00004  -0.00540  -0.00561  -0.01101  -1.14879
   D77        3.04559  -0.00002  -0.00521  -0.00519  -0.01040   3.03520
   D78       -1.07694   0.00001  -0.00332  -0.00335  -0.00668  -1.08362
   D79        3.10418  -0.00007  -0.00384  -0.00411  -0.00795   3.09623
   D80        1.00437  -0.00006  -0.00365  -0.00369  -0.00734   0.99703
   D81       -0.11907   0.00006   0.00635  -0.01108  -0.00474  -0.12381
   D82        1.95858  -0.00014   0.00755  -0.01766  -0.01007   1.94851
   D83       -2.26853   0.00008   0.00810  -0.01483  -0.00674  -2.27528
   D84        3.02039  -0.00008   0.00278  -0.01562  -0.01284   3.00755
   D85       -1.18515  -0.00028   0.00398  -0.02221  -0.01817  -1.20332
   D86        0.87092  -0.00005   0.00454  -0.01938  -0.01484   0.85608
   D87        0.12324  -0.00007  -0.00639   0.00971   0.00333   0.12657
   D88       -1.99017  -0.00011  -0.00606   0.01244   0.00640  -1.98377
   D89        2.21522  -0.00002  -0.00642   0.01142   0.00502   2.22024
   D90       -1.94088   0.00013  -0.00666   0.01891   0.01223  -1.92865
   D91        2.22890   0.00009  -0.00633   0.02164   0.01530   2.24420
   D92        0.15111   0.00019  -0.00669   0.02062   0.01392   0.16503
   D93        2.23341   0.00004  -0.00954   0.01401   0.00449   2.23790
   D94        0.12000   0.00000  -0.00921   0.01674   0.00756   0.12756
   D95       -1.95778   0.00010  -0.00957   0.01571   0.00618  -1.95161
   D96        1.02870   0.00003   0.00475   0.01565   0.02035   1.04905
   D97        3.11668   0.00003   0.00418   0.01385   0.01798   3.13466
   D98       -1.07966   0.00015   0.00438   0.01733   0.02166  -1.05799
   D99        3.06168   0.00002   0.00438   0.01256   0.01699   3.07867
   D100      -1.13353   0.00002   0.00381   0.01076   0.01462  -1.11891
   D101       0.95332   0.00014   0.00401   0.01425   0.01830   0.97163
   D102      -1.06922  -0.00006   0.00529   0.01243   0.01773  -1.05149
   D103       1.01875  -0.00006   0.00472   0.01063   0.01536   1.03411
   D104       3.10561   0.00006   0.00492   0.01412   0.01904   3.12465
   D105       1.02553  -0.00013  -0.02393   0.01837  -0.00550   1.02003
   D106      -0.99574  -0.00025  -0.02385   0.01782  -0.00609  -1.00184
   D107       3.13509   0.00003  -0.02451   0.02011  -0.00438   3.13071
   D108       2.84691   0.00001   0.00148   0.00012   0.00161   2.84852
   D109      -1.35086  -0.00022   0.00312  -0.00242   0.00070  -1.35016
   D110       0.73410   0.00040   0.00499  -0.00341   0.00158   0.73568
   D111      -1.19337   0.00023   0.00545  -0.01170  -0.00625  -1.19962
   D112       0.91867   0.00020   0.00573  -0.01134  -0.00561   0.91306
   D113       2.99617   0.00018   0.00457  -0.01339  -0.00882   2.98735
   D114       3.07093   0.00004   0.00309  -0.01059  -0.00750   3.06343
   D115      -1.10021   0.00001   0.00337  -0.01023  -0.00687  -1.10708
   D116       0.97729   0.00000   0.00221  -0.01228  -0.01008   0.96721
   D117       1.02209  -0.00015   0.00091  -0.00844  -0.00754   1.01455
   D118       3.13413  -0.00018   0.00118  -0.00809  -0.00690   3.12723
   D119      -1.07155  -0.00019   0.00002  -0.01014  -0.01011  -1.08166
   D120      -3.02341   0.00013   0.00209   0.03783   0.03992  -2.98349
   D121      -0.94002  -0.00007   0.00244   0.03375   0.03619  -0.90383
   D122       1.15315  -0.00005   0.00286   0.03464   0.03750   1.19065
   D123      -0.99588   0.00029   0.00106   0.04092   0.04199  -0.95388
   D124       1.08751   0.00010   0.00142   0.03684   0.03825   1.12577
   D125      -3.10251   0.00011   0.00184   0.03773   0.03957  -3.06294
   D126       1.06026   0.00039   0.00486   0.03654   0.04141   1.10166
   D127      -3.13954   0.00020   0.00522   0.03246   0.03767  -3.10187
   D128      -1.04637   0.00021   0.00564   0.03335   0.03898  -1.00739
   D129       2.91818  -0.00043   0.01253  -0.03511  -0.02258   2.89561
   D130       0.83122  -0.00014   0.01403  -0.03321  -0.01918   0.81203
   D131      -1.25311  -0.00006   0.01125  -0.03052  -0.01927  -1.27239
         Item               Value     Threshold  Converged?
 Maximum Force            0.001220     0.000450     NO 
 RMS     Force            0.000205     0.000300     YES
 Maximum Displacement     0.112583     0.001800     NO 
 RMS     Displacement     0.018684     0.001200     NO 
 Predicted change in Energy=-1.003934D-04
 GradGradGradGradGradGradGradGradGradGradGradGradGradGradGradGradGradGrad

                          Input orientation:                          
 ---------------------------------------------------------------------
 Center     Atomic      Atomic             Coordinates (Angstroms)
 Number     Number       Type             X           Y           Z
 ---------------------------------------------------------------------
      1          6           0        1.789009    0.624232    0.170250
      2          6           0        1.039875   -0.501527    0.270364
      3          6           0       -0.432976   -0.612813    0.552529
      4          6           0       -1.279350    0.501518   -0.111526
      5          6           0       -1.204709    1.854557    0.637463
      6          6           0        0.149332    2.208024    1.280339
      7          6           0        1.406358    2.066683    0.399649
      8          6           0        3.178541    0.256399   -0.151876
      9          6           0        3.259491   -1.245648   -0.354238
     10          6           0        1.864812   -1.775718    0.046974
     11          8           0        4.128375    1.036997   -0.233518
     12          6           0        1.325545    2.862380   -0.918609
     13          6           0        1.906902   -2.649168    1.303285
     14          8           0        1.267006   -2.599134   -0.970996
     15          6           0       -2.742280    0.046564   -0.381346
     16          8           0       -2.641638   -1.092273   -1.266182
     17          6           0       -3.547339    1.140058   -1.102190
     18          6           0       -3.473103   -0.420022    0.888025
     19          8           0       -4.715800   -1.005653    0.470537
     20          1           0       -0.591993   -0.620412    1.640656
     21          1           0       -0.770171   -1.585859    0.184935
     22          1           0       -0.858693    0.649768   -1.114924
     23          1           0       -1.953407    1.875024    1.439554
     24          1           0       -1.489991    2.652205   -0.057827
     25          1           0        0.296365    1.602033    2.183948
     26          1           0        0.088343    3.248678    1.625936
     27          1           0        2.240558    2.502651    0.969189
     28          1           0        3.466326   -1.458035   -1.409879
     29          1           0        4.082395   -1.667597    0.232729
     30          1           0        1.105007    3.917741   -0.715597
     31          1           0        0.547993    2.475372   -1.585952
     32          1           0        2.279508    2.817293   -1.455576
     33          1           0        0.899336   -2.958577    1.601415
     34          1           0        2.496933   -3.551608    1.106093
     35          1           0        2.366511   -2.107773    2.136340
     36          1           0        1.213213   -2.072725   -1.787902
     37          1           0       -3.509230   -1.534727   -1.215841
     38          1           0       -3.732970    2.008344   -0.461727
     39          1           0       -3.011000    1.475817   -1.997174
     40          1           0       -4.517601    0.744672   -1.420127
     41          1           0       -2.870331   -1.169713    1.413686
     42          1           0       -3.653617    0.420038    1.571276
     43          1           0       -5.078032   -1.499266    1.224233
 ---------------------------------------------------------------------
                    Distance matrix (angstroms):
                    1          2          3          4          5
     1  C    0.000000
     2  C    1.355935   0.000000
     3  C    2.571699   1.503759   0.000000
     4  C    3.083712   2.555532   1.548888   0.000000
     5  C    3.270220   3.274760   2.586639   1.548312   0.000000
     6  C    2.535593   3.025687   2.970844   2.624992   1.540018
     7  C    1.509871   2.597446   3.253647   3.150249   2.630442
     8  C    1.473046   2.307950   3.780842   4.464807   4.731812
     9  C    2.435951   2.422920   3.854480   4.869556   5.524837
    10  C    2.404309   1.534270   2.624454   3.885444   4.790567
    11  O    2.409572   3.487088   4.913823   5.435541   5.465235
    12  C    2.531742   3.579264   4.163365   3.607011   3.136758
    13  C    3.465950   2.535946   3.191457   4.699011   5.514434
    14  O    3.459049   2.447962   3.025977   4.103250   5.341524
    15  C    4.601145   3.876831   2.576778   1.555619   2.582815
    16  O    4.963905   4.032802   2.900997   2.393580   3.791099
    17  C    5.510153   5.061742   3.938263   2.555958   3.004132
    18  C    5.412531   4.555778   3.064654   2.580870   3.222127
    19  O    6.712617   5.781176   4.301584   3.797308   4.531712
    20  H    3.062745   2.134204   1.099711   2.191194   2.739944
    21  H    3.381437   2.111715   1.093455   2.168938   3.497151
    22  H    2.943238   2.617072   2.134420   1.098060   2.154554
    23  H    4.145032   3.996840   3.047599   2.178697   1.097414
    24  H    3.862193   4.056348   3.485708   2.161645   1.095927
    25  H    2.690550   2.939316   2.845876   2.993863   2.169933
    26  H    3.449493   4.099637   4.041669   3.526506   2.143044
    27  H    2.090611   3.309846   4.126440   4.190732   3.521355
    28  H    3.105807   3.102546   4.446347   5.295942   6.081402
    29  H    3.242839   3.258538   4.647948   5.794125   6.365756
    30  H    3.478475   4.528387   4.949693   4.209589   3.379688
    31  H    2.837443   3.542568   3.882305   3.067444   2.898439
    32  H    2.773701   3.940828   4.812035   4.453622   4.177013
    33  H    3.959327   2.797953   2.894446   4.433181   5.340643
    34  H    4.337580   3.482019   4.186563   5.671926   6.568744
    35  H    3.415094   2.796758   3.546898   5.015337   5.540786
    36  H    3.382230   2.595220   3.212304   3.955987   5.210786
    37  H    5.886739   4.895984   3.666115   3.215303   4.498088
    38  H    5.727776   5.442009   4.334645   2.900589   2.761154
    39  H    5.335074   5.045910   4.184445   2.739259   3.216744
    40  H    6.505163   5.941070   4.734798   3.501119   4.054722
    41  H    5.145272   4.128361   2.644320   2.765955   3.538789
    42  H    5.623766   4.956866   3.532302   2.911290   2.987809
    43  H    7.264735   6.271693   4.776352   4.496374   5.157039
                    6          7          8          9         10
     6  C    0.000000
     7  C    1.541332   0.000000
     8  C    3.877652   2.592670   0.000000
     9  C    4.926741   3.869623   1.517778   0.000000
    10  C    4.509352   3.885691   2.427946   1.545016   0.000000
    11  O    4.415410   2.978343   1.232146   2.445404   3.621292
    12  C    2.578183   1.541904   3.288253   4.575429   4.768134
    13  C    5.165451   4.827664   3.489538   2.558661   1.530687
    14  O    5.424617   4.864970   3.532562   2.486425   1.439323
    15  C    3.974232   4.679960   5.928980   6.139364   4.972872
    16  O    5.016596   5.398172   6.077423   5.973147   4.743370
    17  C    4.525745   5.258637   6.849920   7.251479   6.254094
    18  C    4.492502   5.498304   6.766336   6.895846   5.571231
    19  O    5.886680   6.850189   8.018777   8.021416   6.639040
    20  H    2.946090   3.571272   4.266016   4.382288   3.148085
    21  H    4.054496   4.257281   4.370318   4.079782   2.645414
    22  H    3.030109   3.071162   4.169108   4.596812   3.827593
    23  H    2.134889   3.522237   5.611549   6.334871   5.463148
    24  H    2.162259   2.990144   5.248231   6.151317   5.556274
    25  H    1.097886   2.152140   3.946358   4.830300   4.293703
    26  H    1.098234   2.153614   4.654425   5.846044   5.558193
    27  H    2.134677   1.100152   2.679971   4.103587   4.392733
    28  H    5.628473   4.465590   2.145852   1.096479   2.188194
    29  H    5.620223   4.597160   2.160239   1.095328   2.227975
    30  H    2.796463   2.181973   4.245321   5.606511   5.794332
    31  H    2.906205   2.201461   3.728297   4.766060   4.740487
    32  H    3.520524   2.183499   3.010992   4.322130   4.850297
    33  H    5.230617   5.191776   4.313337   3.511272   2.178895
    34  H    6.222134   5.766594   4.067922   2.833992   2.162197
    35  H    4.926938   4.622127   3.388898   2.782741   2.174261
    36  H    5.373151   4.685870   3.458889   2.631862   1.969661
    37  H    5.798636   6.304202   7.004744   6.829459   5.525677
    38  H    4.259922   5.211340   7.136827   7.713270   6.775918
    39  H    4.611499   5.060330   6.572863   7.030268   6.206816
    40  H    5.586965   6.336607   7.815208   8.098188   7.017118
    41  H    4.532687   5.458259   6.408871   6.380128   4.965553
    42  H    4.212358   5.448623   7.048008   7.367033   6.131712
    43  H    6.408782   7.446022   8.552604   8.489416   7.047372
                   11         12         13         14         15
    11  O    0.000000
    12  C    3.414268   0.000000
    13  C    4.569958   5.970925   0.000000
    14  O    4.685376   5.462079   2.363117   0.000000
    15  C    6.943249   4.976411   5.632036   4.839605   0.000000
    16  O    7.171698   5.612363   5.451173   4.199436   1.445687
    17  C    7.725399   5.171565   7.063517   6.097269   1.537357
    18  C    7.820692   6.088112   5.838320   5.538332   1.537240
    19  O    9.104259   7.306794   6.874211   6.356978   2.393250
    20  H    5.342416   4.728280   3.236378   3.767220   3.026067
    21  H    5.572273   5.039509   3.089992   2.552057   2.621963
    22  H    5.079141   3.115299   4.937532   3.885187   2.109476
    23  H    6.363138   4.157803   5.948854   6.016635   2.698381
    24  H    5.848573   2.951671   6.441744   6.000956   2.908996
    25  H    4.565929   3.503362   4.630562   5.342811   4.270079
    26  H    4.966987   2.855626   6.180279   6.506167   4.721773
    27  H    2.675537   2.128482   5.173411   5.544396   5.717078
    28  H    2.836780   4.846677   3.348411   2.516293   6.470585
    29  H    2.744873   5.426462   2.615788   3.200489   7.063400
    30  H    4.203789   1.097105   6.916879   6.523890   5.468030
    31  H    4.088659   1.095312   6.037816   5.161954   4.263342
    32  H    2.842743   1.095633   6.134521   5.531516   5.835174
    33  H    5.455115   6.357335   1.095356   2.623295   5.120895
    34  H    5.050887   6.827211   1.096093   2.595039   6.527531
    35  H    4.313927   5.926106   1.094683   3.332549   6.089306
    36  H    4.537030   5.012340   3.220081   0.973312   4.702734
    37  H    8.118604   6.542014   6.076385   4.899525   1.945527
    38  H    7.924414   5.150407   7.524349   6.818209   2.199207
    39  H    7.367070   4.678834   7.217637   5.996633   2.173909
    40  H    8.731918   6.235268   7.759469   6.696600   2.172140
    41  H    7.520953   6.269190   5.002292   4.984728   2.172065
    42  H    8.012323   6.079195   6.356981   6.308017   2.186950
    43  H    9.660000   8.038751   7.079394   6.803547   3.228500
                   16         17         18         19         20
    16  O    0.000000
    17  C    2.414640   0.000000
    18  C    2.404966   2.529884   0.000000
    19  O    2.706630   2.905658   1.435811   0.000000
    20  H    3.587953   4.399606   2.984528   4.303878   0.000000
    21  H    2.419040   4.098777   3.026442   3.998274   1.755836
    22  H    2.497293   2.733013   3.462859   4.486800   3.045933
    23  H    4.074250   3.088892   2.807293   4.107079   2.849753
    24  H    4.099698   2.758616   3.777029   4.905602   3.794901
    25  H    5.272053   5.078009   4.469565   5.904032   2.454304
    26  H    5.887358   5.010701   5.166020   6.520280   3.928477
    27  H    6.461903   6.296588   6.418296   7.806905   4.269396
    28  H    6.120592   7.485736   7.383326   8.407603   5.145613
    29  H    6.913057   8.238797   7.685793   8.826265   4.992871
    30  H    6.280185   5.432246   6.507448   7.715472   5.387632
    31  H    4.796258   4.334609   5.538328   6.637333   4.614591
    32  H    6.287945   6.073725   7.004656   8.201168   5.445181
    33  H    4.923890   6.624289   5.106017   6.051656   2.773556
    34  H    6.170975   7.963760   6.745052   7.675242   4.291751
    35  H    6.139214   7.483990   6.205473   7.358580   3.348237
    36  H    4.011652   5.784032   5.643897   6.433691   4.137994
    37  H    0.975201   2.677470   2.381202   2.140001   4.183996
    38  H    3.384077   1.094793   2.790398   3.304428   4.603924
    39  H    2.695527   1.096080   3.483119   3.892767   4.845574
    40  H    2.630077   1.094908   2.788378   2.584092   5.161613
    41  H    2.690723   3.481812   1.096217   2.078990   2.354585
    42  H    3.370809   2.770765   1.097778   2.091040   3.234330
    43  H    3.507682   3.836834   1.963059   0.971043   4.590244
                   21         22         23         24         25
    21  H    0.000000
    22  H    2.587565   0.000000
    23  H    3.866759   3.037270   0.000000
    24  H    4.305608   2.350691   1.749547   0.000000
    25  H    3.911037   3.622641   2.385397   3.052783   0.000000
    26  H    5.117252   3.894037   2.467875   2.383689   1.751026
    27  H    5.137651   4.169180   4.266674   3.872225   2.463055
    28  H    4.528540   4.820334   6.971517   6.579301   5.685795
    29  H    4.853490   5.621450   7.101936   7.056671   5.369522
    30  H    5.883609   3.833436   4.262777   2.961125   3.797864
    31  H    4.622466   2.352332   3.971285   2.553393   3.877910
    32  H    5.601746   3.829167   5.214136   4.023690   4.319242
    33  H    2.584187   4.846577   5.614983   6.320035   4.637034
    34  H    3.922585   5.817620   7.026027   7.465760   5.706513
    35  H    3.730838   5.345717   5.916914   6.507255   4.248580
    36  H    2.839531   3.486784   6.002389   5.711868   5.488174
    37  H    3.076887   3.436211   4.593268   4.790482   5.990024
    38  H    4.702621   3.245592   2.607583   2.368258   4.837378
    39  H    4.376845   2.468431   3.617868   2.731012   5.332577
    40  H    4.695831   3.672841   4.003818   3.828964   6.074430
    41  H    2.468538   3.708243   3.179912   4.321776   4.278299
    42  H    3.776218   3.883303   2.241662   3.509676   4.168314
    43  H    4.432303   5.281365   4.603854   5.634929   6.278794
                   26         27         28         29         30
    26  H    0.000000
    27  H    2.370634   0.000000
    28  H    6.540649   4.780115   0.000000
    29  H    6.485618   4.617976   1.766810   0.000000
    30  H    2.638944   2.475977   5.912430   6.400013   0.000000
    31  H    3.335491   3.065007   4.900955   5.741410   1.774320
    32  H    3.805655   2.445404   4.437236   5.120060   1.771442
    33  H    6.260058   5.658939   4.231897   3.697540   7.259104
    34  H    7.232941   6.061231   3.413633   2.612653   7.813270
    35  H    5.843126   4.757532   3.769273   2.600336   6.784670
    36  H    6.421600   5.439766   2.365853   3.532603   6.086644
    37  H    6.625646   7.357638   6.978675   7.729734   7.160366
    38  H    4.527604   6.162378   8.046405   8.664569   5.207329
    39  H    5.086835   6.118216   7.134995   8.072780   4.954488
    40  H    6.063272   7.380518   8.282217   9.083552   6.494494
    41  H    5.321745   6.309122   6.943261   7.069862   6.798481
    42  H    4.691104   6.280214   7.944056   8.123781   6.333105
    43  H    7.028212   8.345187   8.941270   9.215468   8.446116
                   31         32         33         34         35
    31  H    0.000000
    32  H    1.769760   0.000000
    33  H    6.309560   6.679127   0.000000
    34  H    6.882584   6.868211   1.774640   0.000000
    35  H    6.177999   6.096368   1.778375   1.778505   0.000000
    36  H    4.600923   5.015945   3.517203   3.494315   4.090354
    37  H    5.716549   7.246174   5.422152   6.747828   6.788950
    38  H    4.450691   6.147522   7.098247   8.496047   7.803592
    39  H    3.719496   5.484739   6.921302   8.077290   7.671094
    40  H    5.355658   7.106174   7.224056   8.604854   8.256870
    41  H    5.828328   7.116862   4.176801   5.880099   5.369050
    42  H    5.643227   7.078887   5.669685   7.336187   6.553707
    43  H    7.439560   8.941334   6.164478   7.848960   7.524856
                   36         37         38         39         40
    36  H    0.000000
    37  H    4.787292   0.000000
    38  H    6.548175   3.629339   0.000000
    39  H    5.520863   3.149935   1.778321   0.000000
    40  H    6.396501   2.500841   1.769476   1.771272   0.000000
    41  H    5.266966   2.730539   3.789639   4.318864   3.795902
    42  H    6.417474   3.407341   2.581107   3.776435   3.130550
    43  H    6.998684   2.901097   4.117642   4.847804   3.513116
                   41         42         43
    41  H    0.000000
    42  H    1.779235   0.000000
    43  H    2.240188   2.415186   0.000000
 Stoichiometry    C15H24O4
 Framework group  C1[X(C15H24O4)]
 Deg. of freedom   123
 Full point group                 C1      NOp   1
 Largest Abelian subgroup         C1      NOp   1
 Largest concise Abelian subgroup C1      NOp   1
                         Standard orientation:                         
 ---------------------------------------------------------------------
 Center     Atomic      Atomic             Coordinates (Angstroms)
 Number     Number       Type             X           Y           Z
 ---------------------------------------------------------------------
      1          6           0        1.832461    0.621029    0.149156
      2          6           0        1.096248   -0.514576    0.232524
      3          6           0       -0.373731   -0.647263    0.520349
      4          6           0       -1.235866    0.469624   -0.118666
      5          6           0       -1.171942    1.809468    0.654640
      6          6           0        0.181645    2.166036    1.296760
      7          6           0        1.435309    2.054726    0.407017
      8          6           0        3.224153    0.274518   -0.186982
      9          6           0        3.320426   -1.222588   -0.417317
     10          6           0        1.933845   -1.775279   -0.018568
     11          8           0        4.164928    1.066918   -0.259277
     12          6           0        1.338588    2.873479   -0.895964
     13          6           0        1.992357   -2.671061    1.221252
     14          8           0        1.339529   -2.586474   -1.048325
     15          6           0       -2.695183    0.003561   -0.389088
     16          8           0       -2.586925   -1.117707   -1.295206
     17          6           0       -3.516088    1.101112   -1.085481
     18          6           0       -3.413907   -0.494222    0.875331
     19          8           0       -4.652385   -1.085797    0.453709
     20          1           0       -0.526705   -0.676534    1.608975
     21          1           0       -0.702264   -1.617080    0.136728
     22          1           0       -0.822349    0.640851   -1.121373
     23          1           0       -1.916422    1.806982    1.460902
     24          1           0       -1.469732    2.616511   -0.024373
     25          1           0        0.340238    1.545267    2.188302
     26          1           0        0.111163    3.199453    1.661725
     27          1           0        2.267790    2.489380    0.980066
     28          1           0        3.523798   -1.413320   -1.477755
     29          1           0        4.151095   -1.646099    0.157461
     30          1           0        1.107629    3.922449   -0.672448
     31          1           0        0.561681    2.490191   -1.566198
     32          1           0        2.290037    2.848764   -1.438684
     33          1           0        0.989883   -2.996981    1.518951
     34          1           0        2.591141   -3.563171    1.004418
     35          1           0        2.450563   -2.139964    2.061677
     36          1           0        1.275514   -2.045826   -1.855132
     37          1           0       -3.449336   -1.570561   -1.248431
     38          1           0       -3.707706    1.955426   -0.428212
     39          1           0       -2.988357    1.459098   -1.976961
     40          1           0       -4.483690    0.700924   -1.405512
     41          1           0       -2.800103   -1.246708    1.383956
     42          1           0       -3.599864    0.331146    1.574834
     43          1           0       -5.005069   -1.597093    1.200110
 ---------------------------------------------------------------------
 Rotational constants (GHZ):      0.5758997      0.2565272      0.2034565
 Standard basis: 6-31G(d) (6D, 7F)
 There are   333 symmetry adapted cartesian basis functions of A   symmetry.
 There are   333 symmetry adapted basis functions of A   symmetry.
   333 basis functions,   628 primitive gaussians,   333 cartesian basis functions
    73 alpha electrons       73 beta electrons
       nuclear repulsion energy      1598.4636002736 Hartrees.
 NAtoms=   43 NActive=   43 NUniq=   43 SFac= 1.00D+00 NAtFMM=   60 NAOKFM=F Big=F
 Integral buffers will be    131072 words long.
 Raffenetti 2 integral format.
 Two-electron integral symmetry is turned on.
 ------------------------------------------------------------------------------
 Polarizable Continuum Model (PCM)
 =================================
 Model                : PCM (using non-symmetric T matrix).
 Atomic radii         : SMD-Coulomb.
 Polarization charges : Total charges.
 Charge compensation  : None.
 Solution method      : On-the-fly selection.
 Cavity type          : VdW (van der Waals Surface) (Alpha=1.000).
 Cavity algorithm     : GePol (No added spheres)
                        Default sphere list used, NSphG=   43.
                        Lebedev-Laikov grids with approx.  5.0 points / Ang**2.
                        Smoothing algorithm: Karplus/York (Gamma=1.0000).
                        Polarization charges: spherical gaussians, with
                                              point-specific exponents (IZeta= 3).
                        Self-potential: point-specific (ISelfS= 7).
                        Self-field    : sphere-specific E.n sum rule (ISelfD= 2).
 1st derivatives      : Analytical E(r).r(x)/FMM algorithm (CHGder, D1EAlg=3).
                        Cavity 1st derivative terms included.
 Solvent              : Methanol, Eps=  32.613000 Eps(inf)=   1.765709
 ------------------------------------------------------------------------------
 ------------------------------------------------------------------------------
 Atomic radii for non-electrostatic terms: SMD-CDS.
 ------------------------------------------------------------------------------
 Nuclear repulsion after PCM non-electrostatic terms =     1598.4648233873 Hartrees.
 One-electron integrals computed using PRISM.
 NBasis=   333 RedAO= T EigKep=  9.18D-04  NBF=   333
 NBsUse=   333 1.00D-06 EigRej= -1.00D+00 NBFU=   333
 Initial guess from the checkpoint file:  "DY-202A-11R_2.chk"
 B after Tr=     0.000000    0.000000    0.000000
         Rot=    0.999999   -0.000509    0.000000    0.001599 Ang=  -0.19 deg.
 ExpMin= 1.61D-01 ExpMax= 5.48D+03 ExpMxC= 8.25D+02 IAcc=1 IRadAn=         1 AccDes= 0.00D+00
 Harris functional with IExCor=  402 and IRadAn=       1 diagonalized for initial guess.
 HarFok:  IExCor=  402 AccDes= 0.00D+00 IRadAn=         1 IDoV= 1 UseB2=F ITyADJ=14
 ICtDFT=  3500011 ScaDFX=  1.000000  1.000000  1.000000  1.000000
 FoFCou: FMM=F IPFlag=           0 FMFlag=      100000 FMFlg1=           0
         NFxFlg=           0 DoJE=T BraDBF=F KetDBF=T FulRan=T
         wScrn=  0.000000 ICntrl=     500 IOpCl=  0 I1Cent=   200000004 NGrid=           0
         NMat0=    1 NMatS0=      1 NMatT0=    0 NMatD0=    1 NMtDS0=    0 NMtDT0=    0
 Petite list used in FoFCou.
 Keep R1 ints in memory in canonical form, NReq=1565304907.
 Requested convergence on RMS density matrix=1.00D-08 within 128 cycles.
 Requested convergence on MAX density matrix=1.00D-06.
 Requested convergence on             energy=1.00D-06.
 No special actions if energy rises.
 Inv3:  Mode=1 IEnd=    22178883.
 Iteration    1 A*A^-1 deviation from unit magnitude is 5.33D-15 for   2689.
 Iteration    1 A*A^-1 deviation from orthogonality  is 8.27D-15 for   2689   2531.
 Iteration    1 A^-1*A deviation from unit magnitude is 5.22D-15 for   2689.
 Iteration    1 A^-1*A deviation from orthogonality  is 5.31D-08 for   1831   1794.
 Iteration    2 A*A^-1 deviation from unit magnitude is 3.33D-15 for     83.
 Iteration    2 A*A^-1 deviation from orthogonality  is 3.10D-15 for   2315    121.
 Iteration    2 A^-1*A deviation from unit magnitude is 1.11D-15 for     10.
 Iteration    2 A^-1*A deviation from orthogonality  is 5.60D-16 for   2705   1815.
 Error on total polarization charges =  0.05173
 SCF Done:  E(RB3LYP) =  -886.951720623     A.U. after    9 cycles
            NFock=  9  Conv=0.99D-08     -V/T= 2.0094
 SMD-CDS (non-electrostatic) energy       (kcal/mol) =       0.77
 (included in total energy above)
 D1PCM: PCM CHGder 1st derivatives, ID1Alg=3 FixD1E=F DoIter=F DoCFld=F I1PDM=0.
 Calling FoFJK, ICntrl=      2127 FMM=F ISym2X=0 I1Cent= 0 IOpClX= 0 NMat=1 NMatS=1 NMatT=0.
 ***** Axes restored to original set *****
 -------------------------------------------------------------------
 Center     Atomic                   Forces (Hartrees/Bohr)
 Number     Number              X              Y              Z
 -------------------------------------------------------------------
      1        6           0.000159235   -0.001014856   -0.000109841
      2        6          -0.000256033    0.000717697    0.000092224
      3        6          -0.000070762    0.000167846   -0.000147764
      4        6           0.000255241   -0.000102531   -0.000187404
      5        6          -0.000135704    0.000200978   -0.000132623
      6        6          -0.000236516    0.000071181    0.000269979
      7        6          -0.000397272    0.000104985    0.000142320
      8        6          -0.000009022    0.000552039    0.000443214
      9        6           0.000334887    0.000247409    0.000153308
     10        6          -0.000336927    0.000174853   -0.000280460
     11        8          -0.000332542   -0.000241036   -0.000048027
     12        6           0.000035746    0.000177263   -0.000196642
     13        6          -0.000095263   -0.000561269   -0.000030147
     14        8           0.000453756   -0.000128379    0.000472996
     15        6          -0.000416565    0.000024092   -0.000451582
     16        8           0.000254064    0.000141393    0.000008679
     17        6           0.000199927    0.000114650   -0.000347514
     18        6           0.000541777   -0.000545865    0.000161020
     19        8          -0.000277767    0.000816527    0.000034651
     20        1           0.000194605   -0.000038597    0.000124587
     21        1           0.000013807    0.000030616    0.000022029
     22        1          -0.000034548   -0.000026308   -0.000151515
     23        1          -0.000025536    0.000026163    0.000210342
     24        1           0.000100322   -0.000087676    0.000077531
     25        1           0.000043474   -0.000113006   -0.000173363
     26        1          -0.000006928    0.000032352   -0.000074006
     27        1           0.000100557   -0.000043571   -0.000042999
     28        1          -0.000052910   -0.000381532   -0.000173113
     29        1          -0.000016664   -0.000262186   -0.000240914
     30        1           0.000023585   -0.000024246    0.000123029
     31        1          -0.000149513   -0.000115293    0.000024619
     32        1           0.000017893   -0.000050700    0.000003259
     33        1           0.000020385    0.000277285   -0.000138406
     34        1           0.000089520    0.000076418    0.000017190
     35        1           0.000078862    0.000055366   -0.000079723
     36        1          -0.000044778    0.000175919    0.000066242
     37        1           0.000071275    0.000040701    0.000275899
     38        1           0.000138585   -0.000047837    0.000065101
     39        1           0.000006813   -0.000002279    0.000045326
     40        1          -0.000156762   -0.000128651    0.000227936
     41        1          -0.000096988   -0.000049392    0.000217607
     42        1          -0.000197245   -0.000036252   -0.000157305
     43        1           0.000211928   -0.000224269   -0.000115742
 -------------------------------------------------------------------
 Cartesian Forces:  Max     0.001014856 RMS     0.000238403

 GradGradGradGradGradGradGradGradGradGradGradGradGradGradGradGradGradGrad
 Berny optimization.
 Using GEDIIS/GDIIS optimizer.
 FormGI is forming the generalized inverse of G from B-inverse, IUseBI=4.
 Internal  Forces:  Max     0.000702440 RMS     0.000134161
 Search for a local minimum.
 Step number   7 out of a maximum of  258
 All quantities printed in internal units (Hartrees-Bohrs-Radians)
 Mixed Optimization -- En-DIIS/RFO-DIIS
 Swapping is turned off.
 Update second derivatives using D2CorX and points    4    5    6    7
 DE= -6.12D-05 DEPred=-1.00D-04 R= 6.09D-01
 TightC=F SS=  1.41D+00  RLast= 1.59D-01 DXNew= 2.4000D+00 4.7643D-01
 Trust test= 6.09D-01 RLast= 1.59D-01 DXMaxT set to 1.43D+00
 ITU=  1  1  0  1  1  1  0
     Eigenvalues ---    0.00239   0.00268   0.00306   0.00365   0.00382
     Eigenvalues ---    0.00412   0.00522   0.00687   0.00744   0.00853
     Eigenvalues ---    0.00944   0.01067   0.01171   0.01233   0.01257
     Eigenvalues ---    0.01389   0.02562   0.02720   0.03234   0.03895
     Eigenvalues ---    0.03977   0.04209   0.04453   0.04607   0.04742
     Eigenvalues ---    0.04993   0.05030   0.05048   0.05309   0.05382
     Eigenvalues ---    0.05435   0.05558   0.05570   0.05612   0.05641
     Eigenvalues ---    0.05676   0.05708   0.05782   0.05974   0.06098
     Eigenvalues ---    0.06267   0.06495   0.07026   0.07834   0.08115
     Eigenvalues ---    0.08672   0.08979   0.09108   0.09223   0.09629
     Eigenvalues ---    0.10270   0.11378   0.12131   0.13257   0.13603
     Eigenvalues ---    0.14651   0.15427   0.15967   0.16000   0.16000
     Eigenvalues ---    0.16000   0.16000   0.16000   0.16007   0.16035
     Eigenvalues ---    0.16040   0.16048   0.16116   0.16494   0.16540
     Eigenvalues ---    0.17652   0.18082   0.19351   0.20176   0.20917
     Eigenvalues ---    0.22341   0.23501   0.24662   0.25027   0.26481
     Eigenvalues ---    0.27142   0.27442   0.27995   0.28577   0.28823
     Eigenvalues ---    0.28928   0.29197   0.29409   0.29819   0.30367
     Eigenvalues ---    0.30882   0.31655   0.32253   0.33681   0.33766
     Eigenvalues ---    0.33787   0.33824   0.33854   0.33962   0.34055
     Eigenvalues ---    0.34099   0.34106   0.34120   0.34131   0.34145
     Eigenvalues ---    0.34162   0.34198   0.34203   0.34271   0.34292
     Eigenvalues ---    0.34338   0.34383   0.34497   0.34525   0.34774
     Eigenvalues ---    0.39618   0.40523   0.42119   0.51419   0.52614
     Eigenvalues ---    0.52663   0.53002   0.94772
 En-DIIS/RFO-DIIS IScMMF=        0 using points:     7    6    5    4    3
 RFO step:  Lambda=-1.26316074D-05.
 DidBck=T Rises=F RFO-DIIS coefs:    0.77814    0.27936   -0.00343   -0.02570   -0.02837
 Iteration  1 RMS(Cart)=  0.00799756 RMS(Int)=  0.00006809
 Iteration  2 RMS(Cart)=  0.00006841 RMS(Int)=  0.00000883
 Iteration  3 RMS(Cart)=  0.00000002 RMS(Int)=  0.00000883
 Variable       Old X    -DE/DX   Delta X   Delta X   Delta X     New X
                                 (Linear)    (Quad)   (Total)
    R1        2.56235  -0.00070  -0.00014  -0.00053  -0.00067   2.56168
    R2        2.85324   0.00026   0.00090  -0.00129  -0.00039   2.85285
    R3        2.78365  -0.00020  -0.00100   0.00123   0.00024   2.78390
    R4        2.84169  -0.00029  -0.00048   0.00009  -0.00039   2.84130
    R5        2.89935   0.00023   0.00056  -0.00041   0.00015   2.89950
    R6        2.92697  -0.00004   0.00000  -0.00005  -0.00005   2.92693
    R7        2.07815   0.00010  -0.00009   0.00028   0.00019   2.07834
    R8        2.06633  -0.00004   0.00001  -0.00010  -0.00009   2.06624
    R9        2.92589   0.00007   0.00023  -0.00021   0.00002   2.92590
   R10        2.93969  -0.00028   0.00060  -0.00220  -0.00160   2.93810
   R11        2.07503   0.00012   0.00006   0.00016   0.00022   2.07525
   R12        2.91021  -0.00029  -0.00033  -0.00011  -0.00044   2.90978
   R13        2.07381   0.00017   0.00004   0.00022   0.00026   2.07407
   R14        2.07100  -0.00014  -0.00012   0.00003  -0.00008   2.07092
   R15        2.91270  -0.00011  -0.00035   0.00038   0.00004   2.91273
   R16        2.07470  -0.00008  -0.00017   0.00018   0.00001   2.07471
   R17        2.07536   0.00001  -0.00005   0.00011   0.00007   2.07543
   R18        2.91378   0.00004   0.00005  -0.00018  -0.00012   2.91365
   R19        2.07899   0.00004   0.00014  -0.00018  -0.00004   2.07895
   R20        2.86818   0.00022   0.00008   0.00023   0.00031   2.86849
   R21        2.32842  -0.00041  -0.00023   0.00019  -0.00004   2.32837
   R22        2.91966   0.00000  -0.00067   0.00077   0.00009   2.91975
   R23        2.07205   0.00023   0.00010   0.00045   0.00055   2.07260
   R24        2.06987  -0.00004   0.00012  -0.00048  -0.00036   2.06951
   R25        2.89258  -0.00010   0.00018  -0.00057  -0.00039   2.89219
[truncated: 1,068,060 more chars]
