# Supplementary material for: New patchoulol- and guaiane-type sesquiterpenoids from Sanguisorba officinalis with anti-melanogenic activity
Source: Nat Prod Bioprospect. 2026 May 12;16(1):63. doi: 10.1007/s13659-026-00616-0 (PMC13161421; doi:10.1007/s13659-026-00616-0)
Supplement: Supplementary file 2 — Additional file 2. It includes the calculated NMR data of compound 11. [file 13659_2026_616_MOESM2_ESM.zip › New folder/11R-opt_freq-conf-20.log]

 Entering Gaussian System, Link 0=/gpfs/home/zhengshan/software/Gaussian/g09/g09
 Input=DY-202A-11R_20.gjf
 Output=DY-202A-11R_20.log
 Initial command:
 /gpfs/home/zhengshan/software/Gaussian/g09/l1.exe "/gpfs/home/zhengshan/software/Gaussian/g09/scratch/zhengshan/%J/Gau-21991.inp" -scrdir="/gpfs/home/zhengshan/software/Gaussian/g09/scratch/zhengshan/%J/"
 Entering Link 1 = /gpfs/home/zhengshan/software/Gaussian/g09/l1.exe PID=     21992.
  
 Copyright (c) 1988,1990,1992,1993,1995,1998,2003,2009,2013,
            Gaussian, Inc.  All Rights Reserved.
  
 This is part of the Gaussian(R) 09 program.  It is based on
 the Gaussian(R) 03 system (copyright 2003, Gaussian, Inc.),
 the Gaussian(R) 98 system (copyright 1998, Gaussian, Inc.),
 the Gaussian(R) 94 system (copyright 1995, Gaussian, Inc.),
 the Gaussian 92(TM) system (copyright 1992, Gaussian, Inc.),
 the Gaussian 90(TM) system (copyright 1990, Gaussian, Inc.),
 the Gaussian 88(TM) system (copyright 1988, Gaussian, Inc.),
 the Gaussian 86(TM) system (copyright 1986, Carnegie Mellon
 University), and the Gaussian 82(TM) system (copyright 1983,
 Carnegie Mellon University). Gaussian is a federally registered
 trademark of Gaussian, Inc.
  
 This software contains proprietary and confidential information,
 including trade secrets, belonging to Gaussian, Inc.
  
 This software is provided under written license and may be
 used, copied, transmitted, or stored only in accord with that
 written license.
  
 The following legend is applicable only to US Government
 contracts under FAR:
  
                    RESTRICTED RIGHTS LEGEND
  
 Use, reproduction and disclosure by the US Government is
 subject to restrictions as set forth in subparagraphs (a)
 and (c) of the Commercial Computer Software - Restricted
 Rights clause in FAR 52.227-19.
  
 Gaussian, Inc.
 340 Quinnipiac St., Bldg. 40, Wallingford CT 06492
  
  
 ---------------------------------------------------------------
 Warning -- This program may not be used in any manner that
 competes with the business of Gaussian, Inc. or will provide
 assistance to any competitor of Gaussian, Inc.  The licensee
 of this program is prohibited from giving any competitor of
 Gaussian, Inc. access to this program.  By using this program,
 the user acknowledges that Gaussian, Inc. is engaged in the
 business of creating and licensing software in the field of
 computational chemistry and represents and warrants to the
 licensee that it is not a competitor of Gaussian, Inc. and that
 it will not use this program in any manner prohibited above.
 ---------------------------------------------------------------
  

 Cite this work as:
 Gaussian 09, Revision D.01,
 M. J. Frisch, G. W. Trucks, H. B. Schlegel, G. E. Scuseria, 
 M. A. Robb, J. R. Cheeseman, G. Scalmani, V. Barone, B. Mennucci, 
 G. A. Petersson, H. Nakatsuji, M. Caricato, X. Li, H. P. Hratchian, 
 A. F. Izmaylov, J. Bloino, G. Zheng, J. L. Sonnenberg, M. Hada, 
 M. Ehara, K. Toyota, R. Fukuda, J. Hasegawa, M. Ishida, T. Nakajima, 
 Y. Honda, O. Kitao, H. Nakai, T. Vreven, J. A. Montgomery, Jr., 
 J. E. Peralta, F. Ogliaro, M. Bearpark, J. J. Heyd, E. Brothers, 
 K. N. Kudin, V. N. Staroverov, T. Keith, R. Kobayashi, J. Normand, 
 K. Raghavachari, A. Rendell, J. C. Burant, S. S. Iyengar, J. Tomasi, 
 M. Cossi, N. Rega, J. M. Millam, M. Klene, J. E. Knox, J. B. Cross, 
 V. Bakken, C. Adamo, J. Jaramillo, R. Gomperts, R. E. Stratmann, 
 O. Yazyev, A. J. Austin, R. Cammi, C. Pomelli, J. W. Ochterski, 
 R. L. Martin, K. Morokuma, V. G. Zakrzewski, G. A. Voth, 
 P. Salvador, J. J. Dannenberg, S. Dapprich, A. D. Daniels, 
 O. Farkas, J. B. Foresman, J. V. Ortiz, J. Cioslowski, 
 and D. J. Fox, Gaussian, Inc., Wallingford CT, 2013.
 
 ******************************************
 Gaussian 09:  ES64L-G09RevD.01 24-Apr-2013
                10-Mar-2024 
 ******************************************
 %nprocshared=4
 Will use up to    4 processors via shared memory.
 %mem=12GB
 %chk=DY-202A-11R_20.chk
 ----------------------------------------------------------
 # opt freq b3lyp/6-31g(d) scrf=(smd,solvent=methanol,read)
 ----------------------------------------------------------
 1/14=-1,18=20,19=15,26=3,38=1,40=2/1,3;
 2/9=110,12=2,17=6,18=5,40=1/2;
 3/5=1,6=6,7=1,11=2,16=1,25=1,30=1,70=32203,71=1,72=3,74=-5/1,2,3;
 4//1;
 5/5=2,38=5,53=3/2;
 6/7=2,8=2,9=2,10=2,28=1/1;
 7//1,2,3,16;
 1/14=-1,18=20,19=15,26=3/3(2);
 2/9=110/2;
 99//99;
 2/9=110/2;
 3/5=1,6=6,7=1,11=2,16=1,25=1,30=1,70=32205,71=1,72=3,74=-5/1,2,3;
 4/5=5,16=3,69=1/1;
 5/5=2,38=5,53=3/2;
 7//1,2,3,16;
 1/14=-1,18=20,19=15,26=3/3(-5);
 2/9=110/2;
 6/7=2,8=2,9=2,10=2,19=2,28=1/1;
 99/9=1/99;
 --------
 opt+freq
 --------
 Symbolic Z-matrix:
 Charge =  0 Multiplicity = 1
 C                     1.7522    0.7361    0.0862 
 C                     1.193    -0.4703    0.2612 
 C                    -0.2439   -0.7512    0.6287 
 C                    -1.2705    0.2208   -0.0038 
 C                    -1.295     1.5821    0.7385 
 C                     0.0296    2.1486    1.2564 
 C                     1.2259    2.1184    0.2937 
 C                     3.1628    0.4845   -0.2728 
 C                     3.4901   -0.9759   -0.3067 
 C                     2.1454   -1.6222    0.0357 
 O                     3.9638    1.3773   -0.509 
 C                     0.9359    2.8267   -1.0305 
 C                     2.265    -2.5523    1.2407 
 O                     1.6844   -2.3867   -1.0753 
 C                    -2.7081   -0.4057   -0.0921 
 O                    -3.1031   -0.8434    1.2169 
 C                    -2.7394   -1.6402   -1.0143 
 C                    -3.771     0.6136   -0.5804 
 O                    -5.0659    0.0021   -0.5678 
 H                    -0.3436   -0.7652    1.7212 
 H                    -0.461    -1.77      0.3001 
 H                    -0.9595    0.4167   -1.0391 
 H                    -1.9689    1.5157    1.6025 
 H                    -1.7366    2.331     0.0686 
 H                     0.2998    1.6278    2.1854 
 H                    -0.15      3.1902    1.5557 
 H                     2.0182    2.692     0.7955 
 H                     3.8506   -1.2502   -1.3025 
 H                     4.26     -1.1735    0.446 
 H                     0.5516    3.8367   -0.8512 
 H                     0.2018    2.2902   -1.6388 
 H                     1.8477    2.9241   -1.6301 
 H                     1.3167   -3.0609    1.4484 
 H                     2.9984   -3.3431    1.0444 
 H                     2.5715   -2.013     2.1435 
 H                     1.465    -1.7724   -1.7965 
 H                    -4.0588   -1.0421    1.1416 
 H                    -2.3619   -1.3996   -2.0132 
 H                    -2.1612   -2.4753   -0.609 
 H                    -3.7564   -2.0343   -1.121 
 H                    -3.8426    1.4728    0.0918 
 H                    -3.5526    0.9596   -1.5958 
 H                    -5.6978    0.675    -0.8776 
 

 GradGradGradGradGradGradGradGradGradGradGradGradGradGradGradGradGradGrad
 Berny optimization.
 Initialization pass.
                           ----------------------------
                           !    Initial Parameters    !
                           ! (Angstroms and Degrees)  !
 --------------------------                            --------------------------
 ! Name  Definition              Value          Derivative Info.                !
 --------------------------------------------------------------------------------
 ! R1    R(1,2)                  1.3412         estimate D2E/DX2                !
 ! R2    R(1,7)                  1.4936         estimate D2E/DX2                !
 ! R3    R(1,8)                  1.4772         estimate D2E/DX2                !
 ! R4    R(2,3)                  1.5095         estimate D2E/DX2                !
 ! R5    R(2,10)                 1.5116         estimate D2E/DX2                !
 ! R6    R(3,4)                  1.5488         estimate D2E/DX2                !
 ! R7    R(3,20)                 1.0971         estimate D2E/DX2                !
 ! R8    R(3,21)                 1.0923         estimate D2E/DX2                !
 ! R9    R(4,5)                  1.5507         estimate D2E/DX2                !
 ! R10   R(4,15)                 1.5707         estimate D2E/DX2                !
 ! R11   R(4,22)                 1.0986         estimate D2E/DX2                !
 ! R12   R(5,6)                  1.5309         estimate D2E/DX2                !
 ! R13   R(5,23)                 1.0977         estimate D2E/DX2                !
 ! R14   R(5,24)                 1.0976         estimate D2E/DX2                !
 ! R15   R(6,7)                  1.5359         estimate D2E/DX2                !
 ! R16   R(6,25)                 1.0988         estimate D2E/DX2                !
 ! R17   R(6,26)                 1.0985         estimate D2E/DX2                !
 ! R18   R(7,12)                 1.5295         estimate D2E/DX2                !
 ! R19   R(7,27)                 1.0993         estimate D2E/DX2                !
 ! R20   R(8,9)                  1.497          estimate D2E/DX2                !
 ! R21   R(8,11)                 1.2225         estimate D2E/DX2                !
 ! R22   R(9,10)                 1.5307         estimate D2E/DX2                !
 ! R23   R(9,28)                 1.094          estimate D2E/DX2                !
 ! R24   R(9,29)                 1.0947         estimate D2E/DX2                !
 ! R25   R(10,13)                1.5269         estimate D2E/DX2                !
 ! R26   R(10,14)                1.4252         estimate D2E/DX2                !
 ! R27   R(12,30)                1.0954         estimate D2E/DX2                !
 ! R28   R(12,31)                1.094          estimate D2E/DX2                !
 ! R29   R(12,32)                1.0956         estimate D2E/DX2                !
 ! R30   R(13,33)                1.0959         estimate D2E/DX2                !
 ! R31   R(13,34)                1.0963         estimate D2E/DX2                !
 ! R32   R(13,35)                1.0954         estimate D2E/DX2                !
 ! R33   R(14,36)                0.9724         estimate D2E/DX2                !
 ! R34   R(15,16)                1.4356         estimate D2E/DX2                !
 ! R35   R(15,17)                1.5412         estimate D2E/DX2                !
 ! R36   R(15,18)                1.5515         estimate D2E/DX2                !
 ! R37   R(16,37)                0.979          estimate D2E/DX2                !
 ! R38   R(17,38)                1.0946         estimate D2E/DX2                !
 ! R39   R(17,39)                1.0936         estimate D2E/DX2                !
 ! R40   R(17,40)                1.0959         estimate D2E/DX2                !
 ! R41   R(18,19)                1.4321         estimate D2E/DX2                !
 ! R42   R(18,41)                1.0933         estimate D2E/DX2                !
 ! R43   R(18,42)                1.0947         estimate D2E/DX2                !
 ! R44   R(19,43)                0.9737         estimate D2E/DX2                !
 ! A1    A(2,1,7)              131.87           estimate D2E/DX2                !
 ! A2    A(2,1,8)              106.0612         estimate D2E/DX2                !
 ! A3    A(7,1,8)              121.8636         estimate D2E/DX2                !
 ! A4    A(1,2,3)              126.5872         estimate D2E/DX2                !
 ! A5    A(1,2,10)             113.7853         estimate D2E/DX2                !
 ! A6    A(3,2,10)             119.6223         estimate D2E/DX2                !
 ! A7    A(2,3,4)              114.5033         estimate D2E/DX2                !
 ! A8    A(2,3,20)             109.348          estimate D2E/DX2                !
 ! A9    A(2,3,21)             106.8295         estimate D2E/DX2                !
 ! A10   A(4,3,20)             110.7588         estimate D2E/DX2                !
 ! A11   A(4,3,21)             109.3153         estimate D2E/DX2                !
 ! A12   A(20,3,21)            105.6409         estimate D2E/DX2                !
 ! A13   A(3,4,5)              111.4638         estimate D2E/DX2                !
 ! A14   A(3,4,15)             112.2912         estimate D2E/DX2                !
 ! A15   A(3,4,22)             108.0061         estimate D2E/DX2                !
 ! A16   A(5,4,15)             111.2601         estimate D2E/DX2                !
 ! A17   A(5,4,22)             107.3995         estimate D2E/DX2                !
 ! A18   A(15,4,22)            106.0961         estimate D2E/DX2                !
 ! A19   A(4,5,6)              118.2359         estimate D2E/DX2                !
 ! A20   A(4,5,23)             109.4724         estimate D2E/DX2                !
 ! A21   A(4,5,24)             108.2508         estimate D2E/DX2                !
 ! A22   A(6,5,23)             106.6954         estimate D2E/DX2                !
 ! A23   A(6,5,24)             107.5846         estimate D2E/DX2                !
 ! A24   A(23,5,24)            105.942          estimate D2E/DX2                !
 ! A25   A(5,6,7)              117.0404         estimate D2E/DX2                !
 ! A26   A(5,6,25)             108.8689         estimate D2E/DX2                !
 ! A27   A(5,6,26)             107.5522         estimate D2E/DX2                !
 ! A28   A(7,6,25)             109.2146         estimate D2E/DX2                !
 ! A29   A(7,6,26)             108.4677         estimate D2E/DX2                !
 ! A30   A(25,6,26)            105.0267         estimate D2E/DX2                !
 ! A31   A(1,7,6)              112.3182         estimate D2E/DX2                !
 ! A32   A(1,7,12)             112.0321         estimate D2E/DX2                !
 ! A33   A(1,7,27)             106.9985         estimate D2E/DX2                !
 ! A34   A(6,7,12)             112.6994         estimate D2E/DX2                !
 ! A35   A(6,7,27)             105.3666         estimate D2E/DX2                !
 ! A36   A(12,7,27)            106.8707         estimate D2E/DX2                !
 ! A37   A(1,8,9)              112.3616         estimate D2E/DX2                !
 ! A38   A(1,8,11)             123.248          estimate D2E/DX2                !
 ! A39   A(9,8,11)             124.3899         estimate D2E/DX2                !
 ! A40   A(8,9,10)             102.4014         estimate D2E/DX2                !
 ! A41   A(8,9,28)             109.71           estimate D2E/DX2                !
 ! A42   A(8,9,29)             108.3179         estimate D2E/DX2                !
 ! A43   A(10,9,28)            112.7817         estimate D2E/DX2                !
 ! A44   A(10,9,29)            112.8184         estimate D2E/DX2                !
 ! A45   A(28,9,29)            110.4176         estimate D2E/DX2                !
 ! A46   A(2,10,9)             105.374          estimate D2E/DX2                !
 ! A47   A(2,10,13)            113.3175         estimate D2E/DX2                !
 ! A48   A(2,10,14)            108.7393         estimate D2E/DX2                !
 ! A49   A(9,10,13)            111.4019         estimate D2E/DX2                !
 ! A50   A(9,10,14)            109.6489         estimate D2E/DX2                !
 ! A51   A(13,10,14)           108.2867         estimate D2E/DX2                !
 ! A52   A(7,12,30)            110.5971         estimate D2E/DX2                !
 ! A53   A(7,12,31)            112.4293         estimate D2E/DX2                !
 ! A54   A(7,12,32)            110.9279         estimate D2E/DX2                !
 ! A55   A(30,12,31)           107.925          estimate D2E/DX2                !
 ! A56   A(30,12,32)           107.4321         estimate D2E/DX2                !
 ! A57   A(31,12,32)           107.3223         estimate D2E/DX2                !
 ! A58   A(10,13,33)           111.3754         estimate D2E/DX2                !
 ! A59   A(10,13,34)           110.5181         estimate D2E/DX2                !
 ! A60   A(10,13,35)           111.8668         estimate D2E/DX2                !
 ! A61   A(33,13,34)           106.1437         estimate D2E/DX2                !
 ! A62   A(33,13,35)           108.3249         estimate D2E/DX2                !
 ! A63   A(34,13,35)           108.3939         estimate D2E/DX2                !
 ! A64   A(10,14,36)           108.1949         estimate D2E/DX2                !
 ! A65   A(4,15,16)            108.7947         estimate D2E/DX2                !
 ! A66   A(4,15,17)            111.8215         estimate D2E/DX2                !
 ! A67   A(4,15,18)            112.4998         estimate D2E/DX2                !
 ! A68   A(16,15,17)           107.204          estimate D2E/DX2                !
 ! A69   A(16,15,18)           107.3838         estimate D2E/DX2                !
 ! A70   A(17,15,18)           108.9046         estimate D2E/DX2                !
 ! A71   A(15,16,37)           105.0895         estimate D2E/DX2                !
 ! A72   A(15,17,38)           111.2824         estimate D2E/DX2                !
 ! A73   A(15,17,39)           112.2812         estimate D2E/DX2                !
 ! A74   A(15,17,40)           111.4166         estimate D2E/DX2                !
 ! A75   A(38,17,39)           108.8875         estimate D2E/DX2                !
 ! A76   A(38,17,40)           108.0734         estimate D2E/DX2                !
 ! A77   A(39,17,40)           104.6031         estimate D2E/DX2                !
 ! A78   A(15,18,19)           109.6427         estimate D2E/DX2                !
 ! A79   A(15,18,41)           111.5725         estimate D2E/DX2                !
 ! A80   A(15,18,42)           111.2776         estimate D2E/DX2                !
 ! A81   A(19,18,41)           105.7212         estimate D2E/DX2                !
 ! A82   A(19,18,42)           108.8751         estimate D2E/DX2                !
 ! A83   A(41,18,42)           109.571          estimate D2E/DX2                !
 ! A84   A(18,19,43)           106.7931         estimate D2E/DX2                !
 ! D1    D(7,1,2,3)              5.8142         estimate D2E/DX2                !
 ! D2    D(7,1,2,10)          -175.0262         estimate D2E/DX2                !
 ! D3    D(8,1,2,3)           -179.4677         estimate D2E/DX2                !
 ! D4    D(8,1,2,10)            -0.3081         estimate D2E/DX2                !
 ! D5    D(2,1,7,6)             21.1827         estimate D2E/DX2                !
 ! D6    D(2,1,7,12)          -106.8512         estimate D2E/DX2                !
 ! D7    D(2,1,7,27)           136.3352         estimate D2E/DX2                !
 ! D8    D(8,1,7,6)           -152.8385         estimate D2E/DX2                !
 ! D9    D(8,1,7,12)            79.1275         estimate D2E/DX2                !
 ! D10   D(8,1,7,27)           -37.6861         estimate D2E/DX2                !
 ! D11   D(2,1,8,9)             -0.5734         estimate D2E/DX2                !
 ! D12   D(2,1,8,11)           179.6513         estimate D2E/DX2                !
 ! D13   D(7,1,8,9)            174.797          estimate D2E/DX2                !
 ! D14   D(7,1,8,11)            -4.9783         estimate D2E/DX2                !
 ! D15   D(1,2,3,4)             36.3254         estimate D2E/DX2                !
 ! D16   D(1,2,3,20)           -88.6256         estimate D2E/DX2                !
 ! D17   D(1,2,3,21)           157.4995         estimate D2E/DX2                !
 ! D18   D(10,2,3,4)          -142.7899         estimate D2E/DX2                !
 ! D19   D(10,2,3,20)           92.2591         estimate D2E/DX2                !
 ! D20   D(10,2,3,21)          -21.6159         estimate D2E/DX2                !
 ! D21   D(1,2,10,9)             1.0284         estimate D2E/DX2                !
 ! D22   D(1,2,10,13)          123.076          estimate D2E/DX2                !
 ! D23   D(1,2,10,14)         -116.4577         estimate D2E/DX2                !
 ! D24   D(3,2,10,9)          -179.7478         estimate D2E/DX2                !
 ! D25   D(3,2,10,13)          -57.7002         estimate D2E/DX2                !
 ! D26   D(3,2,10,14)           62.766          estimate D2E/DX2                !
 ! D27   D(2,3,4,5)            -77.4826         estimate D2E/DX2                !
 ! D28   D(2,3,4,15)           156.9067         estimate D2E/DX2                !
 ! D29   D(2,3,4,22)            40.2705         estimate D2E/DX2                !
 ! D30   D(20,3,4,5)            46.7213         estimate D2E/DX2                !
 ! D31   D(20,3,4,15)          -78.8895         estimate D2E/DX2                !
 ! D32   D(20,3,4,22)          164.4744         estimate D2E/DX2                !
 ! D33   D(21,3,4,5)           162.7214         estimate D2E/DX2                !
 ! D34   D(21,3,4,15)           37.1106         estimate D2E/DX2                !
 ! D35   D(21,3,4,22)          -79.5255         estimate D2E/DX2                !
 ! D36   D(3,4,5,6)             37.2617         estimate D2E/DX2                !
 ! D37   D(3,4,5,23)           -85.1325         estimate D2E/DX2                !
 ! D38   D(3,4,5,24)           159.8208         estimate D2E/DX2                !
 ! D39   D(15,4,5,6)           163.4416         estimate D2E/DX2                !
 ! D40   D(15,4,5,23)           41.0475         estimate D2E/DX2                !
 ! D41   D(15,4,5,24)          -73.9993         estimate D2E/DX2                !
 ! D42   D(22,4,5,6)           -80.8565         estimate D2E/DX2                !
 ! D43   D(22,4,5,23)          156.7493         estimate D2E/DX2                !
 ! D44   D(22,4,5,24)           41.7026         estimate D2E/DX2                !
 ! D45   D(3,4,15,16)           54.9108         estimate D2E/DX2                !
 ! D46   D(3,4,15,17)          -63.3065         estimate D2E/DX2                !
 ! D47   D(3,4,15,18)          173.7639         estimate D2E/DX2                !
 ! D48   D(5,4,15,16)          -70.811          estimate D2E/DX2                !
 ! D49   D(5,4,15,17)          170.9716         estimate D2E/DX2                !
 ! D50   D(5,4,15,18)           48.0421         estimate D2E/DX2                !
 ! D51   D(22,4,15,16)         172.6866         estimate D2E/DX2                !
 ! D52   D(22,4,15,17)          54.4692         estimate D2E/DX2                !
 ! D53   D(22,4,15,18)         -68.4603         estimate D2E/DX2                !
 ! D54   D(4,5,6,7)             46.041          estimate D2E/DX2                !
 ! D55   D(4,5,6,25)           -78.3562         estimate D2E/DX2                !
 ! D56   D(4,5,6,26)           168.3483         estimate D2E/DX2                !
 ! D57   D(23,5,6,7)           169.8269         estimate D2E/DX2                !
 ! D58   D(23,5,6,25)           45.4297         estimate D2E/DX2                !
 ! D59   D(23,5,6,26)          -67.8658         estimate D2E/DX2                !
 ! D60   D(24,5,6,7)           -76.8532         estimate D2E/DX2                !
 ! D61   D(24,5,6,25)          158.7495         estimate D2E/DX2                !
 ! D62   D(24,5,6,26)           45.454          estimate D2E/DX2                !
 ! D63   D(5,6,7,1)            -71.8095         estimate D2E/DX2                !
 ! D64   D(5,6,7,12)            55.8712         estimate D2E/DX2                !
 ! D65   D(5,6,7,27)           172.0516         estimate D2E/DX2                !
 ! D66   D(25,6,7,1)            52.4129         estimate D2E/DX2                !
 ! D67   D(25,6,7,12)         -179.9064         estimate D2E/DX2                !
 ! D68   D(25,6,7,27)          -63.726          estimate D2E/DX2                !
 ! D69   D(26,6,7,1)           166.3583         estimate D2E/DX2                !
 ! D70   D(26,6,7,12)          -65.961          estimate D2E/DX2                !
 ! D71   D(26,6,7,27)           50.2194         estimate D2E/DX2                !
 ! D72   D(1,7,12,30)          179.9925         estimate D2E/DX2                !
 ! D73   D(1,7,12,31)           59.2738         estimate D2E/DX2                !
 ! D74   D(1,7,12,32)          -60.9061         estimate D2E/DX2                !
 ! D75   D(6,7,12,30)           52.1612         estimate D2E/DX2                !
 ! D76   D(6,7,12,31)          -68.5575         estimate D2E/DX2                !
 ! D77   D(6,7,12,32)          171.2627         estimate D2E/DX2                !
 ! D78   D(27,7,12,30)         -63.1171         estimate D2E/DX2                !
 ! D79   D(27,7,12,31)         176.1642         estimate D2E/DX2                !
 ! D80   D(27,7,12,32)          55.9843         estimate D2E/DX2                !
 ! D81   D(1,8,9,10)             1.1509         estimate D2E/DX2                !
 ! D82   D(1,8,9,28)           121.1457         estimate D2E/DX2                !
 ! D83   D(1,8,9,29)          -118.2601         estimate D2E/DX2                !
 ! D84   D(11,8,9,10)         -179.0768         estimate D2E/DX2                !
 ! D85   D(11,8,9,28)          -59.082          estimate D2E/DX2                !
 ! D86   D(11,8,9,29)           61.5122         estimate D2E/DX2                !
 ! D87   D(8,9,10,2)            -1.2299         estimate D2E/DX2                !
 ! D88   D(8,9,10,13)         -124.5068         estimate D2E/DX2                !
 ! D89   D(8,9,10,14)          115.6395         estimate D2E/DX2                !
 ! D90   D(28,9,10,2)         -119.0623         estimate D2E/DX2                !
 ! D91   D(28,9,10,13)         117.6608         estimate D2E/DX2                !
 ! D92   D(28,9,10,14)          -2.1929         estimate D2E/DX2                !
 ! D93   D(29,9,10,2)          114.9785         estimate D2E/DX2                !
 ! D94   D(29,9,10,13)          -8.2984         estimate D2E/DX2                !
 ! D95   D(29,9,10,14)        -128.1521         estimate D2E/DX2                !
 ! D96   D(2,10,13,33)          64.8017         estimate D2E/DX2                !
 ! D97   D(2,10,13,34)        -177.4694         estimate D2E/DX2                !
 ! D98   D(2,10,13,35)         -56.5898         estimate D2E/DX2                !
 ! D99   D(9,10,13,33)        -176.5772         estimate D2E/DX2                !
 ! D100  D(9,10,13,34)         -58.8482         estimate D2E/DX2                !
 ! D101  D(9,10,13,35)          62.0313         estimate D2E/DX2                !
 ! D102  D(14,10,13,33)        -55.9209         estimate D2E/DX2                !
 ! D103  D(14,10,13,34)         61.8081         estimate D2E/DX2                !
 ! D104  D(14,10,13,35)       -177.3123         estimate D2E/DX2                !
 ! D105  D(2,10,14,36)          47.0275         estimate D2E/DX2                !
 ! D106  D(9,10,14,36)         -67.7058         estimate D2E/DX2                !
 ! D107  D(13,10,14,36)        170.5541         estimate D2E/DX2                !
 ! D108  D(4,15,16,37)         168.2449         estimate D2E/DX2                !
 ! D109  D(17,15,16,37)        -70.6628         estimate D2E/DX2                !
 ! D110  D(18,15,16,37)         46.2309         estimate D2E/DX2                !
 ! D111  D(4,15,17,38)         -55.7423         estimate D2E/DX2                !
 ! D112  D(4,15,17,39)          66.6045         estimate D2E/DX2                !
 ! D113  D(4,15,17,40)        -176.4342         estimate D2E/DX2                !
 ! D114  D(16,15,17,38)       -174.9041         estimate D2E/DX2                !
 ! D115  D(16,15,17,39)        -52.5572         estimate D2E/DX2                !
 ! D116  D(16,15,17,40)         64.4041         estimate D2E/DX2                !
 ! D117  D(18,15,17,38)         69.2066         estimate D2E/DX2                !
 ! D118  D(18,15,17,39)       -168.4466         estimate D2E/DX2                !
 ! D119  D(18,15,17,40)        -51.4853         estimate D2E/DX2                !
 ! D120  D(4,15,18,19)        -176.8347         estimate D2E/DX2                !
 ! D121  D(4,15,18,41)         -60.0599         estimate D2E/DX2                !
 ! D122  D(4,15,18,42)          62.6597         estimate D2E/DX2                !
 ! D123  D(16,15,18,19)        -57.1592         estimate D2E/DX2                !
 ! D124  D(16,15,18,41)         59.6157         estimate D2E/DX2                !
 ! D125  D(16,15,18,42)       -177.6647         estimate D2E/DX2                !
 ! D126  D(17,15,18,19)         58.6146         estimate D2E/DX2                !
 ! D127  D(17,15,18,41)        175.3895         estimate D2E/DX2                !
 ! D128  D(17,15,18,42)        -61.891          estimate D2E/DX2                !
 ! D129  D(15,18,19,43)        179.8592         estimate D2E/DX2                !
 ! D130  D(41,18,19,43)         59.459          estimate D2E/DX2                !
 ! D131  D(42,18,19,43)        -58.1869         estimate D2E/DX2                !
 --------------------------------------------------------------------------------
 Trust Radius=3.00D-01 FncErr=1.00D-07 GrdErr=1.00D-06
 Number of steps in this run=    258 maximum allowed number of steps=    258.
 GradGradGradGradGradGradGradGradGradGradGradGradGradGradGradGradGradGrad

                          Input orientation:                          
 ---------------------------------------------------------------------
 Center     Atomic      Atomic             Coordinates (Angstroms)
 Number     Number       Type             X           Y           Z
 ---------------------------------------------------------------------
      1          6           0        1.752200    0.736100    0.086200
      2          6           0        1.193000   -0.470300    0.261200
      3          6           0       -0.243900   -0.751200    0.628700
      4          6           0       -1.270500    0.220800   -0.003800
      5          6           0       -1.295000    1.582100    0.738500
      6          6           0        0.029600    2.148600    1.256400
      7          6           0        1.225900    2.118400    0.293700
      8          6           0        3.162800    0.484500   -0.272800
      9          6           0        3.490100   -0.975900   -0.306700
     10          6           0        2.145400   -1.622200    0.035700
     11          8           0        3.963800    1.377300   -0.509000
     12          6           0        0.935900    2.826700   -1.030500
     13          6           0        2.265000   -2.552300    1.240700
     14          8           0        1.684400   -2.386700   -1.075300
     15          6           0       -2.708100   -0.405700   -0.092100
     16          8           0       -3.103100   -0.843400    1.216900
     17          6           0       -2.739400   -1.640200   -1.014300
     18          6           0       -3.771000    0.613600   -0.580400
     19          8           0       -5.065900    0.002100   -0.567800
     20          1           0       -0.343600   -0.765200    1.721200
     21          1           0       -0.461000   -1.770000    0.300100
     22          1           0       -0.959500    0.416700   -1.039100
     23          1           0       -1.968900    1.515700    1.602500
     24          1           0       -1.736600    2.331000    0.068600
     25          1           0        0.299800    1.627800    2.185400
     26          1           0       -0.150000    3.190200    1.555700
     27          1           0        2.018200    2.692000    0.795500
     28          1           0        3.850600   -1.250200   -1.302500
     29          1           0        4.260000   -1.173500    0.446000
     30          1           0        0.551600    3.836700   -0.851200
     31          1           0        0.201800    2.290200   -1.638800
     32          1           0        1.847700    2.924100   -1.630100
     33          1           0        1.316700   -3.060900    1.448400
     34          1           0        2.998400   -3.343100    1.044400
     35          1           0        2.571500   -2.013000    2.143500
     36          1           0        1.465000   -1.772400   -1.796500
     37          1           0       -4.058800   -1.042100    1.141600
     38          1           0       -2.361900   -1.399600   -2.013200
     39          1           0       -2.161200   -2.475300   -0.609000
     40          1           0       -3.756400   -2.034300   -1.121000
     41          1           0       -3.842600    1.472800    0.091800
     42          1           0       -3.552600    0.959600   -1.595800
     43          1           0       -5.697800    0.675000   -0.877600
 ---------------------------------------------------------------------
                    Distance matrix (angstroms):
                    1          2          3          4          5
     1  C    0.000000
     2  C    1.341168   0.000000
     3  C    2.547701   1.509517   0.000000
     4  C    3.067629   2.572290   1.548789   0.000000
     5  C    3.229031   3.260415   2.561475   1.550725   0.000000
     6  C    2.516322   3.033572   2.979538   2.644764   1.530917
     7  C    1.493587   2.589113   3.241472   3.149826   2.615416
     8  C    1.477151   2.253200   3.734336   4.449275   4.701004
     9  C    2.470953   2.419672   3.855933   4.918043   5.525666
    10  C    2.391388   1.511552   2.611330   3.881570   4.753716
    11  O    2.378356   3.418211   4.850733   5.384293   5.408621
    12  C    2.506785   3.550324   4.116581   3.565533   3.107299
    13  C    3.522699   2.538371   3.148505   4.662470   5.478966
    14  O    3.332500   2.387529   3.049068   4.083944   5.283755
    15  C    4.607578   3.917598   2.590599   1.570666   2.576450
    16  O    5.229459   4.416904   2.920532   2.445619   3.062865
    17  C    5.199267   4.296433   3.117257   2.577227   3.942311
    18  C    5.564629   5.150187   3.970521   2.596008   2.967839
    19  O    6.888611   6.331211   5.025013   3.843304   4.292145
    20  H    3.052786   2.140025   1.097129   2.192479   2.716740
    21  H    3.350305   2.103913   1.092275   2.170468   3.482000
    22  H    2.953241   2.666609   2.158154   1.098610   2.151878
    23  H    4.093107   3.967479   3.010440   2.178240   1.097746
    24  H    3.836110   4.057947   3.470133   2.162275   1.097555
    25  H    2.703930   2.983685   2.894575   3.039422   2.153833
    26  H    3.435171   4.108362   4.050035   3.536226   2.136545
    27  H    2.097476   3.311582   4.123172   4.190615   3.494627
    28  H    3.205801   3.180604   4.554499   5.484171   6.218103
    29  H    3.172552   3.152004   4.527343   5.721261   6.207811
    30  H    3.454545   4.494338   4.885873   4.136770   3.319684
    31  H    2.791880   3.494687   3.819728   3.020482   2.897132
    32  H    2.782472   3.940507   4.794246   4.435747   4.157859
    33  H    4.057395   2.852359   2.905528   4.424030   5.374233
    34  H    4.371617   3.482219   4.171722   5.658941   6.540983
    35  H    3.530055   2.797005   3.437039   4.935760   5.463386
    36  H    3.149542   2.450220   3.137640   3.830089   5.029562
    37  H    6.167948   5.355694   3.860201   3.268253   3.832428
    38  H    5.088665   4.321320   3.447605   2.802595   4.195314
    39  H    5.109901   4.003490   2.860151   2.903200   4.362173
    40  H    6.283082   5.371511   4.128614   3.537416   4.753376
    41  H    5.643097   5.400148   4.264397   2.862227   2.630672
    42  H    5.569558   5.292805   4.338517   2.878936   3.306542
    43  H    7.512333   7.077549   5.835067   4.535505   4.776951
                    6          7          8          9         10
     6  C    0.000000
     7  C    1.535851   0.000000
     8  C    3.863240   2.596562   0.000000
     9  C    4.917402   3.880950   1.497011   0.000000
    10  C    4.492844   3.860587   2.359758   1.530738   0.000000
    11  O    4.380579   2.947822   1.222491   2.408914   3.549687
    12  C    2.551688   1.529475   3.319502   4.637628   4.732059
    13  C    5.205355   4.877702   3.509826   2.525936   1.526897
    14  O    5.361356   4.730783   3.327681   2.416952   1.425238
    15  C    3.979686   4.690019   5.940755   6.228071   5.005264
    16  O    4.332140   5.325861   6.576019   6.768249   5.435855
    17  C    5.213295   5.617966   6.316656   6.304654   4.996408
    18  C    4.491617   5.291265   6.941820   7.438077   6.354697
    19  O    5.822310   6.693852   8.248105   8.615671   7.416563
    20  H    2.974147   3.579977   4.222870   4.342123   3.125777
    21  H    4.063327   4.238552   4.306148   4.075536   2.623942
    22  H    3.040907   3.073778   4.193468   4.719606   3.866874
    23  H    2.124700   3.504704   5.560078   6.297126   5.406361
    24  H    2.136259   2.978636   5.246926   6.196356   5.540649
    25  H    1.098764   2.162609   3.942924   4.813297   4.311606
    26  H    1.098530   2.152789   4.651760   5.837401   5.544227
    27  H    2.112402   1.099345   2.706368   4.103026   4.382442
    28  H    5.718378   4.558988   2.131322   1.093992   2.199289
    29  H    5.439612   4.479460   2.114116   1.094691   2.200275
    30  H    2.750299   2.172103   4.288375   5.665014   5.755552
    31  H    2.903771   2.193821   3.727470   4.822325   4.678505
    32  H    3.498395   2.176418   3.086001   4.433832   4.851016
    33  H    5.369579   5.307233   4.352066   3.485867   2.179982
    34  H    6.246398   5.790793   4.051242   2.769635   2.169466
    35  H    4.956523   4.722379   3.525003   2.814762   2.185659
    36  H    5.172505   4.423170   3.209016   2.637223   1.960220
    37  H    5.187365   6.215766   7.515487   7.686862   6.328636
    38  H    5.385098   5.529052   6.091070   6.110447   4.956137
    39  H    5.446079   5.778356   6.100690   5.854637   4.437366
    40  H    6.122294   6.638494   7.412093   7.368518   6.028186
    41  H    4.099626   5.113439   7.084158   7.741022   6.740795
    42  H    4.730848   5.267551   6.860951   7.416708   6.464881
    43  H    6.287175   7.168889   8.883260   9.352481   8.223566
                   11         12         13         14         15
    11  O    0.000000
    12  C    3.397190   0.000000
    13  C    4.624838   5.988196   0.000000
    14  O    4.436672   5.267048   2.393403   0.000000
    15  C    6.918609   4.960619   5.578169   4.917835   0.000000
    16  O    7.606005   5.902030   5.633596   5.527758   1.435649
    17  C    7.368414   5.784573   5.564258   4.486757   1.541241
    18  C    7.772739   5.220662   7.054972   6.245648   1.551504
    19  O    9.134009   6.649365   7.971056   7.178473   2.439634
    20  H    5.302621   4.702204   3.198343   3.816079   3.001359
    21  H    5.489899   4.985126   2.987942   2.621981   2.657930
    22  H    5.044070   3.066059   4.940632   3.853644   2.151918
    23  H    6.298771   4.133917   5.882638   5.978791   2.666433
    24  H    5.808419   2.931893   6.421311   5.938724   2.908464
    25  H    4.554936   3.490558   4.714627   5.354016   4.285976
    26  H    4.947014   2.828381   6.237608   6.433428   4.710586
    27  H    2.686171   2.126921   5.268946   5.422592   5.720270
    28  H    2.747037   5.019021   3.267638   2.456761   6.722707
    29  H    2.739770   5.406597   2.551992   3.227991   7.030895
    30  H    4.220054   1.095415   6.937659   6.329626   5.403687
    31  H    4.032676   1.093967   5.999843   4.938525   4.257661
    32  H    2.850848   1.095621   6.197305   5.342197   5.848788
    33  H    5.525954   6.399515   1.095941   2.637956   5.061842
    34  H    5.062334   6.828290   1.096254   2.671034   6.517982
    35  H    4.524200   6.014330   1.095370   3.359653   5.954452
    36  H    4.221643   4.692379   3.236175   0.972435   4.710373
    37  H    8.540497   6.680768   6.502382   6.301344   1.936856
    38  H    7.070238   5.450027   5.772762   4.269258   2.190506
    39  H    7.236584   6.154746   4.797767   3.874781   2.202165
    40  H    8.462567   6.756862   6.488699   5.452392   2.193150
    41  H    7.830068   5.091823   7.404335   6.841461   2.202197
    42  H    7.606042   4.894104   7.363671   6.236571   2.199622
    43  H    9.694102   6.975612   8.849228   7.994371   3.274634
                   16         17         18         19         20
    16  O    0.000000
    17  C    2.396961   0.000000
    18  C    2.408158   2.516363   0.000000
    19  O    2.784351   2.882553   1.432081   0.000000
    20  H    2.806292   3.740113   4.352645   5.303620   0.000000
    21  H    2.946150   2.633553   4.172880   5.009860   1.744400
    22  H    3.357441   2.720202   2.855470   4.154099   3.065204
    23  H    2.645836   4.171453   2.970926   4.073401   2.803247
    24  H    3.641803   4.236592   2.740337   4.112544   3.775975
    25  H    4.315617   5.491324   5.024904   6.246099   2.521090
    26  H    5.010540   6.053318   4.930865   6.232119   3.963592
    27  H    6.237335   6.684167   6.302990   7.699261   4.288036
    28  H    7.407213   6.607818   7.879338   9.033937   5.193198
    29  H    7.410701   7.165325   8.291211   9.454218   4.794369
    30  H    6.287862   6.391691   5.398757   6.807406   5.347533
    31  H    5.375578   4.948606   4.440083   5.842183   4.574115
    32  H    6.841775   6.500272   6.165231   7.580530   5.444625
    33  H    4.950306   4.953305   6.595655   7.361020   2.846270
    34  H    6.595950   6.329334   8.007511   8.878203   4.274645
    35  H    5.867507   6.190019   7.385524   8.351147   3.198930
    36  H    5.550780   4.278585   5.881122   6.878314   4.081629
    37  H    0.979037   2.597392   2.406129   2.242020   3.770321
    38  H    3.360399   1.094621   2.844548   3.371285   4.292056
    39  H    2.623773   1.093607   3.483328   3.817917   3.414373
    40  H    2.703853   1.095896   2.702561   2.483495   4.619082
    41  H    2.679084   3.482998   1.093254   2.023485   4.461680
    42  H    3.371074   2.785390   1.094738   2.064865   4.926977
    43  H    3.664006   3.759118   1.950553   0.973688   6.123348
                   21         22         23         24         25
    21  H    0.000000
    22  H    2.612205   0.000000
    23  H    3.842634   3.033931   0.000000
    24  H    4.301040   2.344233   1.752577   0.000000
    25  H    3.959573   3.667424   2.345067   3.020308   0.000000
    26  H    5.126094   3.883372   2.472759   2.338160   1.743541
    27  H    5.128479   4.172463   4.234607   3.841514   2.453007
    28  H    4.629083   5.097548   7.067942   6.776556   5.749479
    29  H    4.760771   5.654860   6.882477   6.955801   5.153249
    30  H    5.812567   3.743679   4.214333   2.889468   3.763453
    31  H    4.547951   2.284351   3.977162   2.583462   3.882381
    32  H    5.575871   3.810080   5.196126   4.010556   4.316761
    33  H    2.478958   4.843805   5.635972   6.348155   4.853984
    34  H    3.872477   5.843119   6.970903   7.454383   5.770110
    35  H    3.557138   5.338572   5.775780   6.460284   4.291597
    36  H    2.846966   3.353209   5.844354   5.528719   5.364194
    37  H    3.765916   4.060691   3.335034   4.233408   5.216826
    38  H    3.016948   2.492898   4.661192   4.317669   5.820484
    39  H    2.052947   3.161128   4.566814   4.872366   5.540814
    40  H    3.598478   3.719779   4.818206   4.954855   6.387176
    41  H    4.689814   3.272086   2.407240   2.274265   4.643992
    42  H    4.539069   2.707180   3.611991   2.819365   5.439205
    43  H    5.898227   4.748083   4.556574   4.396446   6.801544
                   26         27         28         29         30
    26  H    0.000000
    27  H    2.350999   0.000000
    28  H    6.625048   4.827032   0.000000
    29  H    6.302493   4.482177   1.797427   0.000000
    30  H    2.589087   2.484527   6.079772   6.366872   0.000000
    31  H    3.337453   3.063751   5.095220   5.728228   1.770406
    32  H    3.769740   2.442637   4.641520   5.188421   1.766182
    33  H    6.421758   5.832173   4.155326   3.637320   7.310980
    34  H    7.270341   6.119246   3.257977   2.580093   7.818546
    35  H    5.901302   4.925472   3.754048   2.537183   6.875116
    36  H    6.202650   5.191855   2.491549   3.633113   5.761067
    37  H    5.776033   7.140954   8.281035   8.348866   7.002123
    38  H    6.220596   6.619310   6.254804   7.067414   6.103897
    39  H    6.389737   6.792716   6.174427   6.636228   6.874539
    40  H    6.889575   7.704342   7.649458   8.213351   7.286995
    41  H    4.327558   6.027489   8.279138   8.531148   5.078018
    42  H    5.146379   6.305025   7.731534   8.351993   5.067207
    43  H    6.559365   8.148878   9.749814  10.214042   7.003716
                   31         32         33         34         35
    31  H    0.000000
    32  H    1.763772   0.000000
    33  H    6.277585   6.751248   0.000000
    34  H    6.837734   6.910489   1.752418   0.000000
    35  H    6.199903   6.256109   1.776452   1.777479   0.000000
    36  H    4.257377   4.715004   3.494510   3.590143   4.099492
    37  H    6.081740   7.635431   5.750277   7.423484   6.775495
    38  H    4.508587   6.046642   5.317395   6.469847   6.480189
    39  H    5.417956   6.802018   4.083088   5.487101   5.494400
    40  H    5.885301   7.500057   5.778587   7.213130   7.120374
    41  H    4.474404   6.119700   7.000941   8.420191   7.582938
    42  H    3.983449   5.746623   7.010111   8.270398   7.766809
    43  H    6.163893   7.909442   8.280727   9.770522   9.205092
                   36         37         38         39         40
    36  H    0.000000
    37  H    6.299058   0.000000
    38  H    3.851117   3.600005   0.000000
    39  H    3.879891   2.952888   1.780222   0.000000
    40  H    5.271424   2.489029   1.772990   1.732423   0.000000
    41  H    6.501355   2.733778   3.856706   4.348071   3.711882
    42  H    5.716679   3.428761   2.675409   3.835141   3.038158
    43  H    7.624949   3.116396   4.089227   4.743846   3.341943
                   41         42         43
    41  H    0.000000
    42  H    1.787587   0.000000
    43  H    2.240087   2.280064   0.000000
 Stoichiometry    C15H24O4
 Framework group  C1[X(C15H24O4)]
 Deg. of freedom   123
 Full point group                 C1      NOp   1
 Largest Abelian subgroup         C1      NOp   1
 Largest concise Abelian subgroup C1      NOp   1
                         Standard orientation:                         
 ---------------------------------------------------------------------
 Center     Atomic      Atomic             Coordinates (Angstroms)
 Number     Number       Type             X           Y           Z
 ---------------------------------------------------------------------
      1          6           0        1.776145    0.752350    0.077650
      2          6           0        1.234211   -0.462849    0.245963
      3          6           0       -0.195677   -0.765953    0.623048
      4          6           0       -1.240269    0.198428    0.008601
      5          6           0       -1.276024    1.552267    0.763973
      6          6           0        0.045542    2.131160    1.275887
      7          6           0        1.233741    2.125641    0.302754
      8          6           0        3.186730    0.522599   -0.295766
      9          6           0        3.532678   -0.933013   -0.346324
     10          6           0        2.199511   -1.600028    0.001406
     11          8           0        3.973980    1.427976   -0.530318
     12          6           0        0.923089    2.842479   -1.012136
     13          6           0        2.341633   -2.539747    1.196456
     14          8           0        1.738871   -2.360036   -1.112821
     15          6           0       -2.670316   -0.445965   -0.073351
     16          8           0       -3.048229   -0.901054    1.234763
     17          6           0       -2.693562   -1.672063   -1.006928
     18          6           0       -3.750568    0.563882   -0.542850
     19          8           0       -5.037253   -0.064593   -0.524989
     20          1           0       -0.285710   -0.791504    1.716178
     21          1           0       -0.402357   -1.784378    0.286659
     22          1           0       -0.940830    0.408082   -1.027413
     23          1           0       -1.941487    1.468957    1.633032
     24          1           0       -1.733112    2.301579    0.105011
     25          1           0        0.330533    1.605247    2.197558
     26          1           0       -0.144979    3.167468    1.586586
     27          1           0        2.022840    2.704822    0.803186
     28          1           0        3.888065   -1.193221   -1.347728
     29          1           0        4.311578   -1.127579    0.397858
     30          1           0        0.527263    3.845640   -0.819978
     31          1           0        0.190778    2.302153   -1.619204
     32          1           0        1.828314    2.957416   -1.618555
     33          1           0        1.401860   -3.062633    1.407416
     34          1           0        3.083520   -3.319011    0.986396
     35          1           0        2.648914   -2.004978    2.101682
     36          1           0        1.505261   -1.741920   -1.826255
     37          1           0       -4.001883   -1.111521    1.165751
     38          1           0       -2.327897   -1.417187   -2.006689
     39          1           0       -2.101065   -2.503295   -0.614531
     40          1           0       -3.706241   -2.078413   -1.108668
     41          1           0       -3.827499    1.415729    0.138063
     42          1           0       -3.545496    0.922219   -1.556750
     43          1           0       -5.680508    0.602862   -0.822975
 ---------------------------------------------------------------------
 Rotational constants (GHZ):      0.6063839      0.2448905      0.1988106
 Standard basis: 6-31G(d) (6D, 7F)
 There are   333 symmetry adapted cartesian basis functions of A   symmetry.
 There are   333 symmetry adapted basis functions of A   symmetry.
   333 basis functions,   628 primitive gaussians,   333 cartesian basis functions
    73 alpha electrons       73 beta electrons
       nuclear repulsion energy      1598.4940835630 Hartrees.
 NAtoms=   43 NActive=   43 NUniq=   43 SFac= 1.00D+00 NAtFMM=   60 NAOKFM=F Big=F
 Integral buffers will be    131072 words long.
 Raffenetti 2 integral format.
 Two-electron integral symmetry is turned on.
 Using the following non-standard input for PCM:
 --- end of non-standard input.
 ------------------------------------------------------------------------------
 Polarizable Continuum Model (PCM)
 =================================
 Model                : PCM (using non-symmetric T matrix).
 Atomic radii         : SMD-Coulomb.
 Polarization charges : Total charges.
 Charge compensation  : None.
 Solution method      : On-the-fly selection.
 Cavity type          : VdW (van der Waals Surface) (Alpha=1.000).
 Cavity algorithm     : GePol (No added spheres)
                        Default sphere list used, NSphG=   43.
                        Lebedev-Laikov grids with approx.  5.0 points / Ang**2.
                        Smoothing algorithm: Karplus/York (Gamma=1.0000).
                        Polarization charges: spherical gaussians, with
                                              point-specific exponents (IZeta= 3).
                        Self-potential: point-specific (ISelfS= 7).
                        Self-field    : sphere-specific E.n sum rule (ISelfD= 2).
 1st derivatives      : Analytical E(r).r(x)/FMM algorithm (CHGder, D1EAlg=3).
                        Cavity 1st derivative terms included.
 Solvent              : Methanol, Eps=  32.613000 Eps(inf)=   1.765709
 ------------------------------------------------------------------------------
 ------------------------------------------------------------------------------
 Atomic radii for non-electrostatic terms: SMD-CDS.
 ------------------------------------------------------------------------------
 Nuclear repulsion after PCM non-electrostatic terms =     1598.4950280816 Hartrees.
 One-electron integrals computed using PRISM.
 NBasis=   333 RedAO= T EigKep=  8.53D-04  NBF=   333
 NBsUse=   333 1.00D-06 EigRej= -1.00D+00 NBFU=   333
 ExpMin= 1.61D-01 ExpMax= 5.48D+03 ExpMxC= 8.25D+02 IAcc=1 IRadAn=         1 AccDes= 0.00D+00
 Harris functional with IExCor=  402 and IRadAn=       1 diagonalized for initial guess.
 HarFok:  IExCor=  402 AccDes= 0.00D+00 IRadAn=         1 IDoV= 1 UseB2=F ITyADJ=14
 ICtDFT=  3500011 ScaDFX=  1.000000  1.000000  1.000000  1.000000
 FoFCou: FMM=F IPFlag=           0 FMFlag=      100000 FMFlg1=           0
         NFxFlg=           0 DoJE=T BraDBF=F KetDBF=T FulRan=T
         wScrn=  0.000000 ICntrl=     500 IOpCl=  0 I1Cent=   200000004 NGrid=           0
         NMat0=    1 NMatS0=      1 NMatT0=    0 NMatD0=    1 NMtDS0=    0 NMtDT0=    0
 Petite list used in FoFCou.
 Keep R1 ints in memory in canonical form, NReq=1565304907.
 Requested convergence on RMS density matrix=1.00D-08 within 128 cycles.
 Requested convergence on MAX density matrix=1.00D-06.
 Requested convergence on             energy=1.00D-06.
 No special actions if energy rises.
 Inv3:  Mode=1 IEnd=    21934848.
 Iteration    1 A*A^-1 deviation from unit magnitude is 4.88D-15 for   2697.
 Iteration    1 A*A^-1 deviation from orthogonality  is 3.77D-15 for   2686   2630.
 Iteration    1 A^-1*A deviation from unit magnitude is 4.22D-15 for   2695.
 Iteration    1 A^-1*A deviation from orthogonality  is 7.67D-10 for   2270   2009.
 Iteration    2 A*A^-1 deviation from unit magnitude is 2.44D-15 for     14.
 Iteration    2 A*A^-1 deviation from orthogonality  is 2.88D-15 for   1671    566.
 Iteration    2 A^-1*A deviation from unit magnitude is 8.88D-16 for    237.
 Iteration    2 A^-1*A deviation from orthogonality  is 5.29D-16 for   1892     50.
 Error on total polarization charges =  0.05170
 SCF Done:  E(RB3LYP) =  -886.941762620     A.U. after   12 cycles
            NFock= 12  Conv=0.64D-08     -V/T= 2.0091
 SMD-CDS (non-electrostatic) energy       (kcal/mol) =       0.59
 (included in total energy above)

 **********************************************************************

            Population analysis using the SCF density.

 **********************************************************************

 Orbital symmetries:
       Occupied  (A) (A) (A) (A) (A) (A) (A) (A) (A) (A) (A) (A)
                 (A) (A) (A) (A) (A) (A) (A) (A) (A) (A) (A) (A)
                 (A) (A) (A) (A) (A) (A) (A) (A) (A) (A) (A) (A)
                 (A) (A) (A) (A) (A) (A) (A) (A) (A) (A) (A) (A)
                 (A) (A) (A) (A) (A) (A) (A) (A) (A) (A) (A) (A)
                 (A) (A) (A) (A) (A) (A) (A) (A) (A) (A) (A) (A)
                 (A)
       Virtual   (A) (A) (A) (A) (A) (A) (A) (A) (A) (A) (A) (A)
                 (A) (A) (A) (A) (A) (A) (A) (A) (A) (A) (A) (A)
                 (A) (A) (A) (A) (A) (A) (A) (A) (A) (A) (A) (A)
                 (A) (A) (A) (A) (A) (A) (A) (A) (A) (A) (A) (A)
                 (A) (A) (A) (A) (A) (A) (A) (A) (A) (A) (A) (A)
                 (A) (A) (A) (A) (A) (A) (A) (A) (A) (A) (A) (A)
                 (A) (A) (A) (A) (A) (A) (A) (A) (A) (A) (A) (A)
                 (A) (A) (A) (A) (A) (A) (A) (A) (A) (A) (A) (A)
                 (A) (A) (A) (A) (A) (A) (A) (A) (A) (A) (A) (A)
                 (A) (A) (A) (A) (A) (A) (A) (A) (A) (A) (A) (A)
                 (A) (A) (A) (A) (A) (A) (A) (A) (A) (A) (A) (A)
                 (A) (A) (A) (A) (A) (A) (A) (A) (A) (A) (A) (A)
                 (A) (A) (A) (A) (A) (A) (A) (A) (A) (A) (A) (A)
                 (A) (A) (A) (A) (A) (A) (A) (A) (A) (A) (A) (A)
                 (A) (A) (A) (A) (A) (A) (A) (A) (A) (A) (A) (A)
                 (A) (A) (A) (A) (A) (A) (A) (A) (A) (A) (A) (A)
                 (A) (A) (A) (A) (A) (A) (A) (A) (A) (A) (A) (A)
                 (A) (A) (A) (A) (A) (A) (A) (A) (A) (A) (A) (A)
                 (A) (A) (A) (A) (A) (A) (A) (A) (A) (A) (A) (A)
                 (A) (A) (A) (A) (A) (A) (A) (A) (A) (A) (A) (A)
                 (A) (A) (A) (A) (A) (A) (A) (A) (A) (A) (A) (A)
                 (A) (A) (A) (A) (A) (A) (A) (A)
 The electronic state is 1-A.
 Alpha  occ. eigenvalues --  -19.14541 -19.14513 -19.13953 -19.13010 -10.26329
 Alpha  occ. eigenvalues --  -10.24414 -10.24017 -10.22105 -10.20202 -10.18828
 Alpha  occ. eigenvalues --  -10.18656 -10.18382 -10.18038 -10.17571 -10.17177
 Alpha  occ. eigenvalues --  -10.17096 -10.16895 -10.16620 -10.16254  -1.03332
 Alpha  occ. eigenvalues --   -1.02567  -1.02347  -1.00129  -0.85726  -0.80973
 Alpha  occ. eigenvalues --   -0.78778  -0.74555  -0.73979  -0.72106  -0.68706
 Alpha  occ. eigenvalues --   -0.67557  -0.64972  -0.63279  -0.59605  -0.57019
 Alpha  occ. eigenvalues --   -0.55291  -0.53885  -0.52046  -0.51126  -0.49392
 Alpha  occ. eigenvalues --   -0.47570  -0.46575  -0.45635  -0.45238  -0.44895
 Alpha  occ. eigenvalues --   -0.44473  -0.43332  -0.42100  -0.41532  -0.40620
 Alpha  occ. eigenvalues --   -0.40060  -0.39440  -0.38996  -0.38431  -0.37961
 Alpha  occ. eigenvalues --   -0.37160  -0.36932  -0.36233  -0.35612  -0.35209
 Alpha  occ. eigenvalues --   -0.34667  -0.34506  -0.33823  -0.32433  -0.31972
 Alpha  occ. eigenvalues --   -0.30832  -0.30444  -0.29949  -0.27708  -0.26889
 Alpha  occ. eigenvalues --   -0.26123  -0.25026  -0.23740
 Alpha virt. eigenvalues --   -0.03810   0.05426   0.07025   0.08799   0.10347
 Alpha virt. eigenvalues --    0.10615   0.12110   0.12891   0.13790   0.14012
 Alpha virt. eigenvalues --    0.14672   0.15107   0.15433   0.15937   0.16523
 Alpha virt. eigenvalues --    0.16842   0.17694   0.18047   0.18292   0.18453
 Alpha virt. eigenvalues --    0.19006   0.19468   0.20076   0.20645   0.21082
 Alpha virt. eigenvalues --    0.22162   0.22432   0.22884   0.23000   0.23457
 Alpha virt. eigenvalues --    0.24649   0.25242   0.25470   0.26433   0.27112
 Alpha virt. eigenvalues --    0.27877   0.29206   0.29583   0.30094   0.32021
 Alpha virt. eigenvalues --    0.33239   0.34021   0.36375   0.36980   0.45562
 Alpha virt. eigenvalues --    0.47497   0.50411   0.51502   0.52278   0.53025
 Alpha virt. eigenvalues --    0.53245   0.54196   0.55058   0.56204   0.57384
 Alpha virt. eigenvalues --    0.57934   0.59099   0.60362   0.60732   0.60998
 Alpha virt. eigenvalues --    0.62202   0.62751   0.63456   0.65021   0.65543
 Alpha virt. eigenvalues --    0.66070   0.66364   0.68406   0.70235   0.71020
 Alpha virt. eigenvalues --    0.71407   0.73931   0.74404   0.75384   0.76759
 Alpha virt. eigenvalues --    0.77992   0.78126   0.78982   0.79988   0.80668
 Alpha virt. eigenvalues --    0.81500   0.81681   0.82302   0.83244   0.83644
 Alpha virt. eigenvalues --    0.84069   0.85210   0.86227   0.86550   0.87496
 Alpha virt. eigenvalues --    0.88193   0.88658   0.89179   0.89749   0.90558
 Alpha virt. eigenvalues --    0.91010   0.91649   0.91851   0.92669   0.93059
 Alpha virt. eigenvalues --    0.93465   0.94626   0.95352   0.95935   0.96948
 Alpha virt. eigenvalues --    0.98111   0.98305   0.98517   0.98992   1.00500
 Alpha virt. eigenvalues --    1.02071   1.03330   1.04004   1.04646   1.05457
 Alpha virt. eigenvalues --    1.06397   1.06719   1.08483   1.08941   1.10289
 Alpha virt. eigenvalues --    1.11436   1.12311   1.13934   1.15700   1.17685
 Alpha virt. eigenvalues --    1.19112   1.21083   1.23388   1.27080   1.28504
 Alpha virt. eigenvalues --    1.30383   1.33863   1.34613   1.36420   1.38092
 Alpha virt. eigenvalues --    1.39509   1.41637   1.42498   1.45841   1.47494
 Alpha virt. eigenvalues --    1.50307   1.52952   1.56929   1.58543   1.60057
 Alpha virt. eigenvalues --    1.62154   1.63364   1.65422   1.66143   1.67932
 Alpha virt. eigenvalues --    1.69052   1.69674   1.70828   1.72423   1.73912
 Alpha virt. eigenvalues --    1.74584   1.76035   1.76738   1.79215   1.79779
 Alpha virt. eigenvalues --    1.80564   1.81930   1.82694   1.83586   1.85054
 Alpha virt. eigenvalues --    1.86349   1.88077   1.89301   1.90123   1.90859
 Alpha virt. eigenvalues --    1.91719   1.92848   1.93711   1.95406   1.95706
 Alpha virt. eigenvalues --    1.96771   1.97993   1.99694   2.00839   2.02567
 Alpha virt. eigenvalues --    2.04914   2.05660   2.06643   2.07068   2.08003
 Alpha virt. eigenvalues --    2.09435   2.10412   2.13130   2.14717   2.15823
 Alpha virt. eigenvalues --    2.19012   2.20290   2.21529   2.22903   2.24202
 Alpha virt. eigenvalues --    2.25185   2.26706   2.27081   2.27823   2.29282
 Alpha virt. eigenvalues --    2.30290   2.31650   2.32804   2.35250   2.35980
 Alpha virt. eigenvalues --    2.36531   2.37793   2.39178   2.41659   2.42586
 Alpha virt. eigenvalues --    2.44756   2.45651   2.46234   2.47471   2.48518
 Alpha virt. eigenvalues --    2.49728   2.52144   2.53777   2.55632   2.57841
 Alpha virt. eigenvalues --    2.59954   2.63145   2.65019   2.66775   2.68370
 Alpha virt. eigenvalues --    2.68842   2.73475   2.75467   2.76617   2.78249
 Alpha virt. eigenvalues --    2.80206   2.82315   2.84505   2.86504   2.89331
 Alpha virt. eigenvalues --    2.95105   2.96126   2.98991   3.01773   3.17921
 Alpha virt. eigenvalues --    3.21231   3.78764   3.82915   3.87176   4.01155
 Alpha virt. eigenvalues --    4.13490   4.21360   4.23644   4.27120   4.29705
 Alpha virt. eigenvalues --    4.32432   4.37110   4.40554   4.45286   4.55004
 Alpha virt. eigenvalues --    4.61062   4.66958   4.73679   4.77105   4.78493
          Condensed to atoms (all electrons):
               1          2          3          4          5          6
     1  C    5.115978   0.526300  -0.053609  -0.003400  -0.004998  -0.028599
     2  C    0.526300   4.999174   0.317052  -0.018936  -0.005599  -0.007445
     3  C   -0.053609   0.317052   5.243016   0.341669  -0.043707  -0.001086
     4  C   -0.003400  -0.018936   0.341669   5.016443   0.358915  -0.039979
     5  C   -0.004998  -0.005599  -0.043707   0.358915   5.067723   0.359399
     6  C   -0.028599  -0.007445  -0.001086  -0.039979   0.359399   5.079030
     7  C    0.345428  -0.067411  -0.011253  -0.000241  -0.039511   0.356866
     8  C    0.346531   0.009053   0.005464  -0.000161  -0.000055   0.004319
     9  C   -0.144751  -0.077595   0.007849  -0.000170  -0.000005  -0.000098
    10  C   -0.010204   0.408956  -0.058222   0.002394  -0.000042  -0.000170
    11  O   -0.086907   0.005349  -0.000109   0.000002  -0.000005   0.000278
    12  C   -0.035917  -0.002028   0.001423  -0.003368  -0.003806  -0.049496
    13  C    0.002579  -0.061900  -0.006062   0.000264  -0.000004   0.000015
    14  O   -0.001261  -0.047445  -0.005164  -0.000391  -0.000002   0.000000
    15  C    0.000287   0.002726  -0.028213   0.366993  -0.022754   0.003464
    16  O   -0.000003   0.000425   0.004010  -0.052022  -0.005313  -0.000044
    17  C    0.000029   0.000008  -0.011232  -0.054481   0.004725  -0.000094
    18  C   -0.000014  -0.000006   0.004197  -0.048945  -0.008490   0.000305
    19  O    0.000000   0.000000  -0.000023   0.001797  -0.000001  -0.000001
    20  H   -0.004913  -0.022447   0.352085  -0.028638  -0.006282  -0.000364
    21  H    0.004787  -0.040448   0.357110  -0.041365   0.004734   0.000027
    22  H   -0.001523   0.000940  -0.052772   0.371788  -0.042284  -0.002624
    23  H    0.000031  -0.000058  -0.004076  -0.040892   0.365283  -0.034664
    24  H   -0.000360   0.000026   0.005103  -0.031746   0.370070  -0.038174
    25  H   -0.004568  -0.000225   0.004028  -0.004989  -0.037705   0.370747
    26  H    0.005453   0.000356  -0.000122   0.004596  -0.032744   0.365002
    27  H   -0.051449   0.004267  -0.000213  -0.000061   0.004882  -0.042250
    28  H    0.004355   0.001269  -0.000099   0.000005   0.000000   0.000001
    29  H    0.003712   0.001327  -0.000146   0.000002   0.000000   0.000004
    30  H    0.004605  -0.000009  -0.000035   0.000212  -0.001141  -0.003239
    31  H   -0.005819   0.001454  -0.000402  -0.000704   0.003523  -0.006446
    32  H   -0.007606  -0.000059  -0.000014   0.000048  -0.000001   0.005257
    33  H   -0.000143  -0.008281   0.003118   0.000015   0.000001   0.000000
    34  H   -0.000112   0.005268  -0.000021  -0.000002   0.000000   0.000000
    35  H    0.000302   0.001096   0.000056  -0.000013   0.000000   0.000000
    36  H    0.003131  -0.000178  -0.000976   0.000109   0.000002   0.000002
    37  H    0.000000  -0.000005  -0.000242   0.007336  -0.000066   0.000006
    38  H   -0.000005  -0.000009   0.000257  -0.001788  -0.000090   0.000000
    39  H   -0.000003   0.000107  -0.000703  -0.005784  -0.000012   0.000000
    40  H    0.000000  -0.000001   0.000181   0.004342  -0.000102   0.000001
    41  H    0.000001  -0.000004  -0.000062  -0.007457   0.005176   0.000038
    42  H   -0.000001  -0.000005  -0.000099   0.001832  -0.001201  -0.000046
    43  H    0.000000   0.000000   0.000002  -0.000140   0.000010   0.000000
               7          8          9         10         11         12
     1  C    0.345428   0.346531  -0.144751  -0.010204  -0.086907  -0.035917
     2  C   -0.067411   0.009053  -0.077595   0.408956   0.005349  -0.002028
     3  C   -0.011253   0.005464   0.007849  -0.058222  -0.000109   0.001423
     4  C   -0.000241  -0.000161  -0.000170   0.002394   0.000002  -0.003368
     5  C   -0.039511  -0.000055  -0.000005  -0.000042  -0.000005  -0.003806
     6  C    0.356866   0.004319  -0.000098  -0.000170   0.000278  -0.049496
     7  C    5.023358  -0.053051   0.007897   0.005696   0.000814   0.353798
     8  C   -0.053051   4.531152   0.331756  -0.058894   0.526130  -0.000945
     9  C    0.007897   0.331756   5.487075   0.287873  -0.077845  -0.000227
    10  C    0.005696  -0.058894   0.287873   4.734090   0.004123  -0.000177
    11  O    0.000814   0.526130  -0.077845   0.004123   8.201647  -0.003741
    12  C    0.353798  -0.000945  -0.000227  -0.000177  -0.003741   5.150723
    13  C   -0.000142   0.000321  -0.055823   0.370102  -0.000082  -0.000003
    14  O   -0.000077   0.001263  -0.051642   0.201023  -0.000018   0.000008
    15  C   -0.000092   0.000000   0.000002  -0.000087   0.000000   0.000036
    16  O   -0.000001   0.000000   0.000000   0.000002   0.000000   0.000000
    17  C   -0.000003   0.000000   0.000000  -0.000032   0.000000   0.000000
    18  C   -0.000008   0.000000   0.000000   0.000001   0.000000   0.000001
    19  O    0.000000   0.000000   0.000000   0.000000   0.000000   0.000000
    20  H    0.001075  -0.000100  -0.000205   0.000694   0.000002  -0.000065
    21  H   -0.000074  -0.000123   0.000689  -0.006518   0.000001   0.000003
    22  H    0.003287  -0.000053  -0.000043   0.000239   0.000000  -0.001168
    23  H    0.004988   0.000004   0.000000   0.000000   0.000000  -0.000023
    24  H   -0.006177  -0.000002   0.000000   0.000005   0.000000   0.004859
    25  H   -0.037319   0.000078  -0.000010  -0.000061  -0.000001   0.005738
    26  H   -0.031789  -0.000109   0.000004   0.000002   0.000003  -0.004613
    27  H    0.375910  -0.006537   0.000561  -0.000198   0.009351  -0.043989
    28  H   -0.000074  -0.017862   0.344396  -0.023141  -0.000205   0.000017
    29  H   -0.000073  -0.017092   0.340468  -0.024802  -0.000406  -0.000004
    30  H   -0.031239  -0.000041   0.000004   0.000003   0.000026   0.367989
    31  H   -0.030983  -0.000199   0.000017  -0.000019   0.000051   0.372897
    32  H   -0.027130   0.002902   0.000108  -0.000003   0.006932   0.365396
    33  H   -0.000002  -0.000076   0.005344  -0.023033   0.000001   0.000000
    34  H    0.000004   0.000275  -0.007992  -0.022454   0.000000   0.000000
    35  H   -0.000029  -0.000063  -0.001361  -0.024875  -0.000007   0.000000
    36  H   -0.000068   0.000136  -0.001483  -0.021938  -0.000058  -0.000007
    37  H    0.000000   0.000000   0.000000   0.000000   0.000000   0.000000
    38  H    0.000001   0.000000   0.000000  -0.000003   0.000000  -0.000001
    39  H    0.000000   0.000000   0.000000  -0.000026   0.000000   0.000000
    40  H    0.000000   0.000000   0.000000   0.000000   0.000000   0.000000
    41  H    0.000005   0.000000   0.000000   0.000000   0.000000  -0.000004
    42  H    0.000004   0.000000   0.000000   0.000000   0.000000  -0.000007
    43  H    0.000000   0.000000   0.000000   0.000000   0.000000   0.000000
              13         14         15         16         17         18
     1  C    0.002579  -0.001261   0.000287  -0.000003   0.000029  -0.000014
     2  C   -0.061900  -0.047445   0.002726   0.000425   0.000008  -0.000006
     3  C   -0.006062  -0.005164  -0.028213   0.004010  -0.011232   0.004197
     4  C    0.000264  -0.000391   0.366993  -0.052022  -0.054481  -0.048945
     5  C   -0.000004  -0.000002  -0.022754  -0.005313   0.004725  -0.008490
     6  C    0.000015   0.000000   0.003464  -0.000044  -0.000094   0.000305
     7  C   -0.000142  -0.000077  -0.000092  -0.000001  -0.000003  -0.000008
     8  C    0.000321   0.001263   0.000000   0.000000   0.000000   0.000000
     9  C   -0.055823  -0.051642   0.000002   0.000000   0.000000   0.000000
    10  C    0.370102   0.201023  -0.000087   0.000002  -0.000032   0.000001
    11  O   -0.000082  -0.000018   0.000000   0.000000   0.000000   0.000000
    12  C   -0.000003   0.000008   0.000036   0.000000   0.000000   0.000001
    13  C    5.202711  -0.055139   0.000003   0.000000   0.000002   0.000000
    14  O   -0.055139   8.397832  -0.000017   0.000000  -0.000023   0.000000
    15  C    0.000003  -0.000017   4.717617   0.199193   0.359137   0.370791
    16  O    0.000000   0.000000   0.199193   8.413252  -0.059823  -0.037955
    17  C    0.000002  -0.000023   0.359137  -0.059823   5.250944  -0.062449
    18  C    0.000000   0.000000   0.370791  -0.037955  -0.062449   4.936918
    19  O    0.000000   0.000000  -0.041265  -0.004826  -0.006261   0.219508
    20  H    0.001375   0.000261  -0.004868   0.004300   0.000238   0.000046
    21  H   -0.002850   0.014402  -0.004721  -0.000465   0.003325   0.000111
    22  H    0.000009   0.000128  -0.036492   0.003031  -0.003631  -0.002668
    23  H    0.000000   0.000000  -0.008703   0.012162   0.000564  -0.003449
    24  H    0.000000   0.000000  -0.005483   0.000229  -0.000050   0.002325
    25  H   -0.000003   0.000001  -0.000114   0.000016  -0.000003   0.000007
    26  H    0.000000   0.000000  -0.000072  -0.000001   0.000002  -0.000005
    27  H    0.000021  -0.000001   0.000002   0.000000   0.000000   0.000000
    28  H    0.001429   0.002716   0.000000   0.000000   0.000000   0.000000
    29  H   -0.002443   0.002769   0.000000   0.000000   0.000000   0.000000
    30  H    0.000000   0.000000  -0.000001   0.000000   0.000000  -0.000001
    31  H    0.000001  -0.000002   0.000021   0.000000  -0.000005   0.000000
    32  H    0.000000   0.000000   0.000000   0.000000   0.000000   0.000000
    33  H    0.360407   0.000145  -0.000001   0.000000  -0.000009   0.000000
    34  H    0.361521   0.001209   0.000000   0.000000   0.000000   0.000000
    35  H    0.364949   0.002960   0.000000   0.000000   0.000000   0.000000
    36  H    0.007491   0.235668  -0.000010   0.000000   0.000050   0.000000
    37  H    0.000000   0.000000  -0.029700   0.234894  -0.001950  -0.013070
    38  H    0.000000   0.000010  -0.024561   0.004107   0.346633   0.000467
    39  H    0.000004  -0.000025  -0.024766   0.000667   0.365451   0.005106
    40  H    0.000000   0.000000  -0.024765  -0.000823   0.359130  -0.010587
    41  H    0.000000   0.000000  -0.029241  -0.002249   0.006340   0.367228
    42  H    0.000000   0.000000  -0.033589   0.003769  -0.004639   0.353737
    43  H    0.000000   0.000000   0.004935   0.000134   0.000191  -0.019189
              19         20         21         22         23         24
     1  C    0.000000  -0.004913   0.004787  -0.001523   0.000031  -0.000360
     2  C    0.000000  -0.022447  -0.040448   0.000940  -0.000058   0.000026
     3  C   -0.000023   0.352085   0.357110  -0.052772  -0.004076   0.005103
     4  C    0.001797  -0.028638  -0.041365   0.371788  -0.040892  -0.031746
     5  C   -0.000001  -0.006282   0.004734  -0.042284   0.365283   0.370070
     6  C   -0.000001  -0.000364   0.000027  -0.002624  -0.034664  -0.038174
     7  C    0.000000   0.001075  -0.000074   0.003287   0.004988  -0.006177
     8  C    0.000000  -0.000100  -0.000123  -0.000053   0.000004  -0.000002
     9  C    0.000000  -0.000205   0.000689  -0.000043   0.000000   0.000000
    10  C    0.000000   0.000694  -0.006518   0.000239   0.000000   0.000005
    11  O    0.000000   0.000002   0.000001   0.000000   0.000000   0.000000
    12  C    0.000000  -0.000065   0.000003  -0.001168  -0.000023   0.004859
    13  C    0.000000   0.001375  -0.002850   0.000009   0.000000   0.000000
    14  O    0.000000   0.000261   0.014402   0.000128   0.000000   0.000000
    15  C   -0.041265  -0.004868  -0.004721  -0.036492  -0.008703  -0.005483
    16  O   -0.004826   0.004300  -0.000465   0.003031   0.012162   0.000229
    17  C   -0.006261   0.000238   0.003325  -0.003631   0.000564  -0.000050
    18  C    0.219508   0.000046   0.000111  -0.002668  -0.003449   0.002325
    19  O    8.326293   0.000000  -0.000002  -0.000031  -0.000027   0.000019
    20  H    0.000000   0.545153  -0.030062   0.005189   0.003073   0.000105
    21  H   -0.000002  -0.030062   0.565391  -0.001046  -0.000104  -0.000158
    22  H   -0.000031   0.005189  -0.001046   0.597953   0.005973  -0.008044
    23  H   -0.000027   0.003073  -0.000104   0.005973   0.599106  -0.037347
    24  H    0.000019   0.000105  -0.000158  -0.008044  -0.037347   0.596928
    25  H    0.000000   0.001017  -0.000010  -0.000156  -0.006951   0.005943
    26  H    0.000000  -0.000080   0.000001  -0.000091  -0.000484  -0.006977
    27  H    0.000000   0.000044   0.000003   0.000024  -0.000163  -0.000080
    28  H    0.000000  -0.000004  -0.000003  -0.000001   0.000000   0.000000
    29  H    0.000000   0.000013  -0.000031   0.000000   0.000000   0.000000
    30  H    0.000000   0.000002   0.000000   0.000010  -0.000014   0.000636
    31  H    0.000000   0.000012   0.000003   0.005374  -0.000025  -0.000297
    32  H    0.000000   0.000000   0.000000  -0.000030   0.000000  -0.000054
    33  H    0.000000   0.000120   0.003414   0.000000   0.000000   0.000000
    34  H    0.000000   0.000003  -0.000137   0.000000   0.000000   0.000000
    35  H    0.000000   0.000140   0.000170   0.000000   0.000000   0.000000
    36  H    0.000000   0.000028  -0.000451   0.000284   0.000000   0.000000
    37  H    0.023823  -0.000092  -0.000098  -0.000187  -0.000429  -0.000010
    38  H    0.000028   0.000000   0.000039   0.003190  -0.000021  -0.000033
    39  H    0.000142   0.000204   0.005984   0.000123  -0.000001  -0.000002
    40  H    0.012576  -0.000013  -0.000223  -0.000025  -0.000006   0.000001
    41  H   -0.041716  -0.000003   0.000000  -0.000111   0.003249   0.000792
    42  H   -0.038918   0.000001  -0.000008   0.003032   0.000291   0.000750
    43  H    0.244155   0.000000   0.000000   0.000000   0.000000  -0.000001
              25         26         27         28         29         30
     1  C   -0.004568   0.005453  -0.051449   0.004355   0.003712   0.004605
     2  C   -0.000225   0.000356   0.004267   0.001269   0.001327  -0.000009
     3  C    0.004028  -0.000122  -0.000213  -0.000099  -0.000146  -0.000035
     4  C   -0.004989   0.004596  -0.000061   0.000005   0.000002   0.000212
     5  C   -0.037705  -0.032744   0.004882   0.000000   0.000000  -0.001141
     6  C    0.370747   0.365002  -0.042250   0.000001   0.000004  -0.003239
     7  C   -0.037319  -0.031789   0.375910  -0.000074  -0.000073  -0.031239
     8  C    0.000078  -0.000109  -0.006537  -0.017862  -0.017092  -0.000041
     9  C   -0.000010   0.000004   0.000561   0.344396   0.340468   0.000004
    10  C   -0.000061   0.000002  -0.000198  -0.023141  -0.024802   0.000003
    11  O   -0.000001   0.000003   0.009351  -0.000205  -0.000406   0.000026
    12  C    0.005738  -0.004613  -0.043989   0.000017  -0.000004   0.367989
    13  C   -0.000003   0.000000   0.000021   0.001429  -0.002443   0.000000
    14  O    0.000001   0.000000  -0.000001   0.002716   0.002769   0.000000
    15  C   -0.000114  -0.000072   0.000002   0.000000   0.000000  -0.000001
    16  O    0.000016  -0.000001   0.000000   0.000000   0.000000   0.000000
    17  C   -0.000003   0.000002   0.000000   0.000000   0.000000   0.000000
    18  C    0.000007  -0.000005   0.000000   0.000000   0.000000  -0.000001
    19  O    0.000000   0.000000   0.000000   0.000000   0.000000   0.000000
    20  H    0.001017  -0.000080   0.000044  -0.000004   0.000013   0.000002
    21  H   -0.000010   0.000001   0.000003  -0.000003  -0.000031   0.000000
    22  H   -0.000156  -0.000091   0.000024  -0.000001   0.000000   0.000010
    23  H   -0.006951  -0.000484  -0.000163   0.000000   0.000000  -0.000014
    24  H    0.005943  -0.006977  -0.000080   0.000000   0.000000   0.000636
    25  H    0.600905  -0.036685  -0.002754   0.000000   0.000000  -0.000019
    26  H   -0.036685   0.597365  -0.004947   0.000000   0.000000   0.003870
    27  H   -0.002754  -0.004947   0.611027  -0.000015  -0.000004  -0.002770
    28  H    0.000000   0.000000  -0.000015   0.505190  -0.016417   0.000000
    29  H    0.000000   0.000000  -0.000004  -0.016417   0.512111   0.000000
    30  H   -0.000019   0.003870  -0.002770   0.000000   0.000000   0.564745
    31  H   -0.000055  -0.000153   0.005541  -0.000002   0.000000  -0.029041
    32  H   -0.000161  -0.000034  -0.004309  -0.000002   0.000001  -0.028368
    33  H   -0.000002   0.000000   0.000000  -0.000177   0.000132   0.000000
    34  H    0.000000   0.000000   0.000000   0.000620   0.001487   0.000000
    35  H    0.000015   0.000000  -0.000001   0.000093   0.001158   0.000000
    36  H    0.000000   0.000000   0.000003   0.001155  -0.000059   0.000000
    37  H   -0.000001   0.000000   0.000000   0.000000   0.000000   0.000000
    38  H    0.000000   0.000000   0.000000   0.000000   0.000000   0.000000
    39  H    0.000000   0.000000   0.000000   0.000000   0.000000   0.000000
    40  H    0.000000   0.000000   0.000000   0.000000   0.000000   0.000000
    41  H   -0.000003   0.000013   0.000000   0.000000   0.000000  -0.000001
    42  H    0.000000  -0.000001   0.000000   0.000000   0.000000   0.000000
    43  H    0.000000   0.000000   0.000000   0.000000   0.000000   0.000000
              31         32         33         34         35         36
     1  C   -0.005819  -0.007606  -0.000143  -0.000112   0.000302   0.003131
     2  C    0.001454  -0.000059  -0.008281   0.005268   0.001096  -0.000178
     3  C   -0.000402  -0.000014   0.003118  -0.000021   0.000056  -0.000976
     4  C   -0.000704   0.000048   0.000015  -0.000002  -0.000013   0.000109
     5  C    0.003523  -0.000001   0.000001   0.000000   0.000000   0.000002
     6  C   -0.006446   0.005257   0.000000   0.000000   0.000000   0.000002
     7  C   -0.030983  -0.027130  -0.000002   0.000004  -0.000029  -0.000068
     8  C   -0.000199   0.002902  -0.000076   0.000275  -0.000063   0.000136
     9  C    0.000017   0.000108   0.005344  -0.007992  -0.001361  -0.001483
    10  C   -0.000019  -0.000003  -0.023033  -0.022454  -0.024875  -0.021938
    11  O    0.000051   0.006932   0.000001   0.000000  -0.000007  -0.000058
    12  C    0.372897   0.365396   0.000000   0.000000   0.000000  -0.000007
    13  C    0.000001   0.000000   0.360407   0.361521   0.364949   0.007491
    14  O   -0.000002   0.000000   0.000145   0.001209   0.002960   0.235668
    15  C    0.000021   0.000000  -0.000001   0.000000   0.000000  -0.000010
    16  O    0.000000   0.000000   0.000000   0.000000   0.000000   0.000000
    17  C   -0.000005   0.000000  -0.000009   0.000000   0.000000   0.000050
    18  C    0.000000   0.000000   0.000000   0.000000   0.000000   0.000000
    19  O    0.000000   0.000000   0.000000   0.000000   0.000000   0.000000
    20  H    0.000012   0.000000   0.000120   0.000003   0.000140   0.000028
    21  H    0.000003   0.000000   0.003414  -0.000137   0.000170  -0.000451
    22  H    0.005374  -0.000030   0.000000   0.000000   0.000000   0.000284
    23  H   -0.000025   0.000000   0.000000   0.000000   0.000000   0.000000
    24  H   -0.000297  -0.000054   0.000000   0.000000   0.000000   0.000000
    25  H   -0.000055  -0.000161  -0.000002   0.000000   0.000015   0.000000
    26  H   -0.000153  -0.000034   0.000000   0.000000   0.000000   0.000000
    27  H    0.005541  -0.004309   0.000000   0.000000  -0.000001   0.000003
    28  H   -0.000002  -0.000002  -0.000177   0.000620   0.000093   0.001155
    29  H    0.000000   0.000001   0.000132   0.001487   0.001158  -0.000059
    30  H   -0.029041  -0.028368   0.000000   0.000000   0.000000   0.000000
    31  H    0.553884  -0.030304   0.000000   0.000000   0.000000   0.000019
    32  H   -0.030304   0.563662   0.000000   0.000000   0.000000   0.000000
    33  H    0.000000   0.000000   0.549814  -0.030638  -0.025515  -0.000135
    34  H    0.000000   0.000000  -0.030638   0.549436  -0.025573  -0.000212
    35  H    0.000000   0.000000  -0.025515  -0.025573   0.534737  -0.000237
    36  H    0.000019   0.000000  -0.000135  -0.000212  -0.000237   0.344543
    37  H    0.000000   0.000000   0.000000   0.000000   0.000000   0.000000
    38  H   -0.000006   0.000000   0.000000   0.000000   0.000000   0.000055
    39  H    0.000000   0.000000   0.000001   0.000000   0.000000   0.000017
    40  H    0.000000   0.000000   0.000000   0.000000   0.000000   0.000000
    41  H   -0.000005   0.000000   0.000000   0.000000   0.000000   0.000000
    42  H    0.000038   0.000000   0.000000   0.000000   0.000000   0.000000
    43  H    0.000000   0.000000   0.000000   0.000000   0.000000   0.000000
              37         38         39         40         41         42
     1  C    0.000000  -0.000005  -0.000003   0.000000   0.000001  -0.000001
     2  C   -0.000005  -0.000009   0.000107  -0.000001  -0.000004  -0.000005
     3  C   -0.000242   0.000257  -0.000703   0.000181  -0.000062  -0.000099
     4  C    0.007336  -0.001788  -0.005784   0.004342  -0.007457   0.001832
     5  C   -0.000066  -0.000090  -0.000012  -0.000102   0.005176  -0.001201
     6  C    0.000006   0.000000   0.000000   0.000001   0.000038  -0.000046
     7  C    0.000000   0.000001   0.000000   0.000000   0.000005   0.000004
     8  C    0.000000   0.000000   0.000000   0.000000   0.000000   0.000000
     9  C    0.000000   0.000000   0.000000   0.000000   0.000000   0.000000
    10  C    0.000000  -0.000003  -0.000026   0.000000   0.000000   0.000000
    11  O    0.000000   0.000000   0.000000   0.000000   0.000000   0.000000
    12  C    0.000000  -0.000001   0.000000   0.000000  -0.000004  -0.000007
    13  C    0.000000   0.000000   0.000004   0.000000   0.000000   0.000000
    14  O    0.000000   0.000010  -0.000025   0.000000   0.000000   0.000000
    15  C   -0.029700  -0.024561  -0.024766  -0.024765  -0.029241  -0.033589
    16  O    0.234894   0.004107   0.000667  -0.000823  -0.002249   0.003769
    17  C   -0.001950   0.346633   0.365451   0.359130   0.006340  -0.004639
    18  C   -0.013070   0.000467   0.005106  -0.010587   0.367228   0.353737
    19  O    0.023823   0.000028   0.000142   0.012576  -0.041716  -0.038918
    20  H   -0.000092   0.000000   0.000204  -0.000013  -0.000003   0.000001
    21  H   -0.000098   0.000039   0.005984  -0.000223   0.000000  -0.000008
    22  H   -0.000187   0.003190   0.000123  -0.000025  -0.000111   0.003032
    23  H   -0.000429  -0.000021  -0.000001  -0.000006   0.003249   0.000291
    24  H   -0.000010  -0.000033  -0.000002   0.000001   0.000792   0.000750
    25  H   -0.000001   0.000000   0.000000   0.000000  -0.000003   0.000000
    26  H    0.000000   0.000000   0.000000   0.000000   0.000013  -0.000001
    27  H    0.000000   0.000000   0.000000   0.000000   0.000000   0.000000
    28  H    0.000000   0.000000   0.000000   0.000000   0.000000   0.000000
    29  H    0.000000   0.000000   0.000000   0.000000   0.000000   0.000000
    30  H    0.000000   0.000000   0.000000   0.000000  -0.000001   0.000000
    31  H    0.000000  -0.000006   0.000000   0.000000  -0.000005   0.000038
    32  H    0.000000   0.000000   0.000000   0.000000   0.000000   0.000000
    33  H    0.000000   0.000000   0.000001   0.000000   0.000000   0.000000
    34  H    0.000000   0.000000   0.000000   0.000000   0.000000   0.000000
    35  H    0.000000   0.000000   0.000000   0.000000   0.000000   0.000000
    36  H    0.000000   0.000055   0.000017   0.000000   0.000000   0.000000
    37  H    0.348117  -0.000164  -0.000558   0.003486  -0.000438   0.000913
    38  H   -0.000164   0.572333  -0.025489  -0.026109  -0.000127   0.000855
    39  H   -0.000558  -0.025489   0.546928  -0.032220  -0.000131  -0.000115
    40  H    0.003486  -0.026109  -0.032220   0.560073   0.000357   0.000182
    41  H   -0.000438  -0.000127  -0.000131   0.000357   0.590448  -0.042684
    42  H    0.000913   0.000855  -0.000115   0.000182  -0.042684   0.613050
    43  H   -0.000733  -0.000021   0.000002  -0.000310  -0.003126  -0.003534
              43
     1  C    0.000000
     2  C    0.000000
     3  C    0.000002
     4  C   -0.000140
     5  C    0.000010
     6  C    0.000000
     7  C    0.000000
     8  C    0.000000
     9  C    0.000000
    10  C    0.000000
    11  O    0.000000
    12  C    0.000000
    13  C    0.000000
    14  O    0.000000
    15  C    0.004935
    16  O    0.000134
    17  C    0.000191
    18  C   -0.019189
    19  O    0.244155
    20  H    0.000000
    21  H    0.000000
    22  H    0.000000
    23  H    0.000000
    24  H   -0.000001
    25  H    0.000000
    26  H    0.000000
    27  H    0.000000
    28  H    0.000000
    29  H    0.000000
    30  H    0.000000
    31  H    0.000000
    32  H    0.000000
    33  H    0.000000
    34  H    0.000000
    35  H    0.000000
    36  H    0.000000
    37  H   -0.000733
    38  H   -0.000021
    39  H    0.000002
    40  H   -0.000310
    41  H   -0.003126
    42  H   -0.003534
    43  H    0.333539
 Mulliken charges:
               1
     1  C    0.082658
     2  C    0.074945
     3  C   -0.367959
     4  C   -0.093088
     5  C   -0.288524
     6  C   -0.289942
     7  C   -0.142386
     8  C    0.395978
     9  C   -0.394790
    10  C    0.259697
    11  O   -0.585325
    12  C   -0.473298
    13  C   -0.488752
    14  O   -0.699186
    15  C    0.294307
    16  O   -0.716665
    17  C   -0.492085
    18  C   -0.053914
    19  O   -0.695270
    20  H    0.182957
    21  H    0.168704
    22  H    0.152409
    23  H    0.142710
    24  H    0.147203
    25  H    0.143299
    26  H    0.142241
    27  H    0.148106
    28  H    0.196756
    29  H    0.198294
    30  H    0.153818
    31  H    0.161631
    32  H    0.153768
    33  H    0.165501
    34  H    0.167319
    35  H    0.171997
    36  H    0.433122
    37  H    0.429167
    38  H    0.150453
    39  H    0.165101
    40  H    0.154854
    41  H    0.153713
    42  H    0.146391
    43  H    0.444086
 Sum of Mulliken charges =   0.00000
 Mulliken charges with hydrogens summed into heavy atoms:
               1
     1  C    0.082658
     2  C    0.074945
     3  C   -0.016298
     4  C    0.059320
     5  C    0.001390
     6  C   -0.004402
     7  C    0.005720
     8  C    0.395978
     9  C    0.000260
    10  C    0.259697
    11  O   -0.585325
    12  C   -0.004082
    13  C    0.016064
    14  O   -0.266064
    15  C    0.294307
    16  O   -0.287498
    17  C   -0.021676
    18  C    0.246190
    19  O   -0.251184
 Electronic spatial extent (au):  <R**2>=           5685.5709
 Charge=              0.0000 electrons
 Dipole moment (field-independent basis, Debye):
    X=             -4.8593    Y=              0.9022    Z=             -0.9986  Tot=              5.0422
 Quadrupole moment (field-independent basis, Debye-Ang):
   XX=           -119.4083   YY=           -120.8923   ZZ=           -111.2595
   XY=            -20.6869   XZ=             11.2453   YZ=             -1.0804
 Traceless Quadrupole moment (field-independent basis, Debye-Ang):
   XX=             -2.2216   YY=             -3.7056   ZZ=              5.9272
   XY=            -20.6869   XZ=             11.2453   YZ=             -1.0804
 Octapole moment (field-independent basis, Debye-Ang**2):
  XXX=           -187.8250  YYY=             12.4910  ZZZ=            -16.2801  XYY=            -40.4084
  XXY=            -13.8767  XXZ=             -3.7708  XZZ=              0.8690  YZZ=             -3.5888
  YYZ=             13.5786  XYZ=              9.7105
 Hexadecapole moment (field-independent basis, Debye-Ang**3):
 XXXX=          -4454.9645 YYYY=          -1953.9508 ZZZZ=           -588.1751 XXXY=           -479.1600
 XXXZ=            171.7510 YYYX=              8.3271 YYYZ=            -21.8068 ZZZX=            -13.8652
 ZZZY=             15.2472 XXYY=          -1135.6902 XXZZ=           -853.1936 YYZZ=           -427.4714
 XXYZ=            -33.8329 YYXZ=             31.5225 ZZXY=            -17.6611
 N-N= 1.598495028082D+03 E-N=-5.262997204258D+03  KE= 8.789688283930D+02
 D1PCM: PCM CHGder 1st derivatives, ID1Alg=3 FixD1E=F DoIter=F DoCFld=F I1PDM=0.
 Calling FoFJK, ICntrl=      2127 FMM=F ISym2X=0 I1Cent= 0 IOpClX= 0 NMat=1 NMatS=1 NMatT=0.
 ***** Axes restored to original set *****
 -------------------------------------------------------------------
 Center     Atomic                   Forces (Hartrees/Bohr)
 Number     Number              X              Y              Z
 -------------------------------------------------------------------
      1        6           0.019140101   -0.010096304    0.000246908
      2        6          -0.023771443    0.001251432    0.011621054
      3        6          -0.000410931   -0.006680866   -0.005636942
      4        6          -0.004677583    0.005136085    0.005627340
      5        6          -0.006851850    0.004612884   -0.002881839
      6        6           0.000046696   -0.003151666    0.005348090
      7        6          -0.004129499    0.004775336    0.004205308
      8        6          -0.002077499    0.018532757   -0.001840918
      9        6          -0.004545801    0.006636280    0.005533265
     10        6           0.008271068   -0.006308109   -0.001436108
     11        8           0.015175917    0.012885463   -0.003329457
     12        6           0.001207146    0.004245961   -0.006235119
     13        6          -0.005987881   -0.008842721   -0.000010030
     14        8          -0.009040837   -0.015585351   -0.003924299
     15        6          -0.004985335   -0.005439614   -0.006613684
     16        8          -0.003379152    0.002183131    0.006280098
     17        6          -0.000106725   -0.002268623   -0.003012210
     18        6          -0.000579775    0.004530017    0.000970241
     19        8          -0.002516357   -0.008471391   -0.001465986
     20        1          -0.000914599    0.001086150    0.000992767
     21        1          -0.000243481   -0.001478318    0.000739472
     22        1          -0.000727466   -0.002922983    0.000861835
     23        1          -0.000736416   -0.001430323   -0.000613245
     24        1          -0.001294312   -0.001160668   -0.000159007
     25        1           0.002603981   -0.000555506   -0.001113964
     26        1           0.000137712    0.000064227   -0.001010973
     27        1           0.002944974   -0.001424486   -0.002155003
     28        1           0.001372509   -0.003073613    0.001843664
     29        1           0.002839946   -0.001723380   -0.002529258
     30        1          -0.000347509    0.001167455    0.000315353
     31        1          -0.001112172   -0.000516044   -0.000002892
     32        1           0.000533382   -0.000307138    0.000057558
     33        1          -0.001345198    0.001937722    0.000603951
     34        1           0.001630566    0.001534286   -0.001216154
     35        1           0.000455607    0.001350155   -0.002007831
     36        1           0.001520207    0.000178272   -0.000099036
     37        1           0.004330947    0.000751143    0.002219671
     38        1           0.000442939   -0.000662088   -0.001533921
     39        1           0.003874255    0.002529203    0.000718439
     40        1          -0.001376184    0.004508865   -0.000407424
     41        1           0.008122553    0.002567545   -0.000024568
     42        1           0.005056098    0.001769473   -0.001154189
     43        1           0.001451402   -0.002134650    0.002229042
 -------------------------------------------------------------------
 Cartesian Forces:  Max     0.023771443 RMS     0.005234393

 GradGradGradGradGradGradGradGradGradGradGradGradGradGradGradGradGradGrad
 Berny optimization.
 FormGI is forming the generalized inverse of G from B-inverse, IUseBI=4.
 Internal  Forces:  Max     0.019995291 RMS     0.003796773
 Search for a local minimum.
 Step number   1 out of a maximum of  258
 All quantities printed in internal units (Hartrees-Bohrs-Radians)
 Mixed Optimization -- RFO/linear search
 Second derivative matrix not updated -- first step.
 ITU=  0
     Eigenvalues ---    0.00230   0.00230   0.00230   0.00340   0.00376
     Eigenvalues ---    0.00410   0.00530   0.00685   0.00770   0.00907
     Eigenvalues ---    0.01098   0.01210   0.01220   0.01267   0.01358
     Eigenvalues ---    0.01404   0.02439   0.02607   0.03194   0.03895
     Eigenvalues ---    0.04142   0.04285   0.04423   0.04606   0.04686
     Eigenvalues ---    0.04796   0.04848   0.05056   0.05060   0.05213
     Eigenvalues ---    0.05370   0.05388   0.05402   0.05462   0.05482
     Eigenvalues ---    0.05570   0.05607   0.05620   0.05838   0.05886
     Eigenvalues ---    0.05941   0.06024   0.06610   0.07759   0.08057
     Eigenvalues ---    0.08451   0.09000   0.09095   0.09242   0.09730
     Eigenvalues ---    0.10336   0.11528   0.12103   0.13581   0.13734
     Eigenvalues ---    0.14539   0.15835   0.16000   0.16000   0.16000
     Eigenvalues ---    0.16000   0.16000   0.16000   0.16000   0.16000
     Eigenvalues ---    0.16000   0.16000   0.16000   0.16000   0.16151
     Eigenvalues ---    0.16495   0.17020   0.18202   0.19602   0.20730
     Eigenvalues ---    0.22042   0.23354   0.24644   0.25000   0.25966
     Eigenvalues ---    0.26769   0.26863   0.27524   0.27918   0.28409
     Eigenvalues ---    0.28456   0.28839   0.29472   0.29712   0.30025
     Eigenvalues ---    0.30872   0.32112   0.32346   0.33755   0.33819
     Eigenvalues ---    0.33836   0.33845   0.33902   0.33933   0.33954
     Eigenvalues ---    0.34002   0.34100   0.34135   0.34140   0.34171
     Eigenvalues ---    0.34194   0.34199   0.34271   0.34276   0.34284
     Eigenvalues ---    0.34355   0.34358   0.34399   0.34439   0.34551
     Eigenvalues ---    0.40188   0.40692   0.41681   0.51572   0.51597
     Eigenvalues ---    0.52630   0.52882   0.94288
 RFO step:  Lambda=-1.57600623D-02 EMin= 2.30000000D-03
 Linear search not attempted -- first point.
 Iteration  1 RMS(Cart)=  0.03796682 RMS(Int)=  0.00051621
 Iteration  2 RMS(Cart)=  0.00066920 RMS(Int)=  0.00028718
 Iteration  3 RMS(Cart)=  0.00000028 RMS(Int)=  0.00028718
 Variable       Old X    -DE/DX   Delta X   Delta X   Delta X     New X
                                 (Linear)    (Quad)   (Total)
    R1        2.53444   0.01655   0.00000   0.03292   0.03296   2.56740
    R2        2.82247   0.00599   0.00000   0.01926   0.01935   2.84182
    R3        2.79141   0.00237   0.00000   0.00677   0.00682   2.79823
    R4        2.85257  -0.00162   0.00000  -0.00202  -0.00203   2.85055
    R5        2.85642   0.00890   0.00000   0.02975   0.02969   2.88611
    R6        2.92679  -0.00104   0.00000  -0.00473  -0.00478   2.92200
    R7        2.07327   0.00106   0.00000   0.00297   0.00297   2.07624
    R8        2.06410   0.00121   0.00000   0.00334   0.00334   2.06744
    R9        2.93045   0.00046   0.00000  -0.00096  -0.00104   2.92940
   R10        2.96813  -0.00932   0.00000  -0.03383  -0.03383   2.93430
   R11        2.07607  -0.00154   0.00000  -0.00435  -0.00435   2.07172
   R12        2.89301   0.00690   0.00000   0.01948   0.01946   2.91247
   R13        2.07444   0.00006   0.00000   0.00016   0.00016   2.07460
   R14        2.07408  -0.00018   0.00000  -0.00050  -0.00050   2.07358
   R15        2.90234   0.00471   0.00000   0.01297   0.01300   2.91534
   R16        2.07636  -0.00003   0.00000  -0.00009  -0.00009   2.07627
   R17        2.07592  -0.00024   0.00000  -0.00068  -0.00068   2.07524
   R18        2.89029   0.00713   0.00000   0.02297   0.02297   2.91326
   R19        2.07746   0.00040   0.00000   0.00113   0.00113   2.07859
   R20        2.82894   0.01418   0.00000   0.03760   0.03764   2.86658
   R21        2.31017   0.02000   0.00000   0.02086   0.02086   2.33103
   R22        2.89268   0.01453   0.00000   0.04404   0.04401   2.93669
   R23        2.06735  -0.00045   0.00000  -0.00125  -0.00125   2.06610
   R24        2.06867   0.00056   0.00000   0.00157   0.00157   2.07024
   R25        2.88542  -0.00005   0.00000  -0.00017  -0.00017   2.88525
   R26        2.69331   0.01385   0.00000   0.03201   0.03201   2.72532
   R27        2.07004   0.00125   0.00000   0.00350   0.00350   2.07353
   R28        2.06730   0.00100   0.00000   0.00277   0.00277   2.07007
   R29        2.07042   0.00038   0.00000   0.00108   0.00108   2.07150
   R30        2.07103   0.00038   0.00000   0.00107   0.00107   2.07210
   R31        2.07162   0.00021   0.00000   0.00058   0.00058   2.07220
   R32        2.06995  -0.00087   0.00000  -0.00244  -0.00244   2.06751
   R33        1.83764  -0.00015   0.00000  -0.00028  -0.00028   1.83736
   R34        2.71298   0.00660   0.00000   0.01579   0.01579   2.72878
   R35        2.91252  -0.00083   0.00000  -0.00277  -0.00277   2.90975
   R36        2.93192  -0.00921   0.00000  -0.03164  -0.03164   2.90028
   R37        1.85011  -0.00455   0.00000  -0.00856  -0.00856   1.84155
   R38        2.06853   0.00141   0.00000   0.00393   0.00393   2.07246
   R39        2.06662   0.00038   0.00000   0.00105   0.00105   2.06766
   R40        2.07094  -0.00030   0.00000  -0.00085  -0.00085   2.07009
   R41        2.70624   0.00549   0.00000   0.01299   0.01299   2.71924
   R42        2.06595   0.00148   0.00000   0.00411   0.00411   2.07006
   R43        2.06876   0.00263   0.00000   0.00735   0.00735   2.07611
   R44        1.84000  -0.00312   0.00000  -0.00576  -0.00576   1.83424
    A1        2.30157  -0.00762   0.00000  -0.02693  -0.02689   2.27467
    A2        1.85112   0.01321   0.00000   0.05304   0.05309   1.90420
    A3        2.12692  -0.00555   0.00000  -0.02472  -0.02493   2.10199
    A4        2.20936   0.00597   0.00000   0.02455   0.02458   2.23394
    A5        1.98593  -0.00471   0.00000  -0.01403  -0.01405   1.97188
    A6        2.08780  -0.00126   0.00000  -0.01073  -0.01087   2.07694
    A7        1.99846  -0.00087   0.00000  -0.00776  -0.00780   1.99066
    A8        1.90848   0.00078   0.00000   0.00164   0.00150   1.90998
    A9        1.86453   0.00043   0.00000   0.00842   0.00845   1.87298
   A10        1.93311  -0.00130   0.00000  -0.01116  -0.01115   1.92195
   A11        1.90791   0.00125   0.00000   0.01034   0.01033   1.91824
   A12        1.84378  -0.00016   0.00000  -0.00007  -0.00005   1.84373
   A13        1.94541   0.00276   0.00000   0.01765   0.01770   1.96311
   A14        1.95985  -0.00365   0.00000  -0.01822  -0.01840   1.94145
   A15        1.88506   0.00002   0.00000  -0.00995  -0.01031   1.87475
   A16        1.94185   0.00077   0.00000   0.00729   0.00745   1.94931
   A17        1.87447   0.00009   0.00000   0.01384   0.01388   1.88836
   A18        1.85173  -0.00001   0.00000  -0.01124  -0.01150   1.84023
   A19        2.06361  -0.00232   0.00000  -0.01910  -0.01916   2.04444
   A20        1.91065  -0.00162   0.00000  -0.01237  -0.01235   1.89830
   A21        1.88933   0.00091   0.00000   0.00326   0.00339   1.89273
   A22        1.86219   0.00241   0.00000   0.01067   0.01042   1.87261
   A23        1.87771   0.00122   0.00000   0.01960   0.01959   1.89730
   A24        1.84904  -0.00042   0.00000   0.00010  -0.00005   1.84899
   A25        2.04274   0.00290   0.00000   0.00660   0.00661   2.04935
   A26        1.90012   0.00072   0.00000   0.01381   0.01388   1.91400
   A27        1.87714  -0.00089   0.00000  -0.00346  -0.00348   1.87366
   A28        1.90615  -0.00212   0.00000  -0.01709  -0.01715   1.88900
   A29        1.89312  -0.00179   0.00000  -0.00755  -0.00755   1.88557
   A30        1.83306   0.00103   0.00000   0.00817   0.00808   1.84114
   A31        1.96032  -0.00048   0.00000  -0.00485  -0.00488   1.95545
   A32        1.95533   0.00117   0.00000   0.01049   0.01046   1.96579
   A33        1.86748  -0.00166   0.00000  -0.02638  -0.02638   1.84110
   A34        1.96698   0.00010   0.00000   0.01061   0.01050   1.97748
   A35        1.83899   0.00192   0.00000   0.02000   0.01998   1.85898
   A36        1.86525  -0.00116   0.00000  -0.01215  -0.01224   1.85301
   A37        1.96108  -0.01427   0.00000  -0.05936  -0.05921   1.90187
   A38        2.15108   0.01010   0.00000   0.04081   0.04064   2.19172
   A39        2.17101   0.00417   0.00000   0.01848   0.01833   2.18935
   A40        1.78724   0.01183   0.00000   0.04885   0.04865   1.83589
   A41        1.91480  -0.00192   0.00000   0.00923   0.00944   1.92425
   A42        1.89050  -0.00337   0.00000   0.00120   0.00079   1.89130
   A43        1.96841  -0.00423   0.00000  -0.02246  -0.02316   1.94525
   A44        1.96905  -0.00129   0.00000   0.00232   0.00176   1.97082
   A45        1.92715  -0.00034   0.00000  -0.03177  -0.03204   1.89511
   A46        1.83912  -0.00609   0.00000  -0.02896  -0.02911   1.81001
   A47        1.97776   0.00070   0.00000  -0.01213  -0.01208   1.96569
   A48        1.89786   0.00393   0.00000   0.02449   0.02414   1.92200
   A49        1.94433   0.00443   0.00000   0.02113   0.02130   1.96562
   A50        1.91373   0.00565   0.00000   0.05088   0.05116   1.96490
   A51        1.88996  -0.00810   0.00000  -0.05087  -0.05118   1.83878
   A52        1.93028   0.00000   0.00000  -0.00025  -0.00026   1.93003
   A53        1.96226  -0.00051   0.00000  -0.00308  -0.00308   1.95918
   A54        1.93606  -0.00048   0.00000  -0.00233  -0.00233   1.93373
   A55        1.88365   0.00016   0.00000   0.00018   0.00018   1.88382
   A56        1.87504   0.00030   0.00000   0.00208   0.00208   1.87713
   A57        1.87313   0.00059   0.00000   0.00379   0.00379   1.87691
   A58        1.94387  -0.00013   0.00000   0.00269   0.00267   1.94654
   A59        1.92890  -0.00191   0.00000  -0.00946  -0.00959   1.91932
   A60        1.95244  -0.00300   0.00000  -0.02199  -0.02215   1.93030
   A61        1.85256   0.00252   0.00000   0.02402   0.02403   1.87658
   A62        1.89063   0.00129   0.00000   0.00473   0.00470   1.89533
   A63        1.89183   0.00161   0.00000   0.00263   0.00237   1.89420
   A64        1.88836  -0.00089   0.00000  -0.00504  -0.00504   1.88332
   A65        1.89883  -0.00303   0.00000  -0.02616  -0.02620   1.87263
   A66        1.95165   0.00038   0.00000  -0.00188  -0.00180   1.94985
   A67        1.96349  -0.00114   0.00000  -0.02356  -0.02364   1.93985
   A68        1.87106   0.00366   0.00000   0.04387   0.04381   1.91487
   A69        1.87420   0.00111   0.00000   0.01041   0.00966   1.88386
   A70        1.90074  -0.00070   0.00000   0.00113   0.00072   1.90146
   A71        1.83416   0.00343   0.00000   0.01951   0.01951   1.85367
   A72        1.94224   0.00223   0.00000   0.00784   0.00782   1.95007
   A73        1.95968  -0.00332   0.00000  -0.01661  -0.01662   1.94305
   A74        1.94459  -0.00422   0.00000  -0.02148  -0.02149   1.92310
   A75        1.90044  -0.00008   0.00000  -0.00494  -0.00495   1.89550
   A76        1.88624   0.00042   0.00000  -0.00192  -0.00193   1.88431
   A77        1.82567   0.00526   0.00000   0.03918   0.03917   1.86484
   A78        1.91363  -0.01383   0.00000  -0.05419  -0.05396   1.85967
   A79        1.94731  -0.00243   0.00000  -0.02695  -0.02644   1.92087
   A80        1.94216   0.00061   0.00000  -0.01462  -0.01452   1.92764
   A81        1.84518   0.01039   0.00000   0.07238   0.07159   1.91677
   A82        1.90023   0.00704   0.00000   0.03944   0.03842   1.93865
   A83        1.91237  -0.00114   0.00000  -0.01038  -0.01222   1.90016
   A84        1.86389   0.00099   0.00000   0.00566   0.00566   1.86955
    D1        0.10148  -0.00072   0.00000  -0.00640  -0.00633   0.09515
    D2       -3.05478  -0.00123   0.00000  -0.02383  -0.02379  -3.07858
    D3       -3.13230  -0.00019   0.00000   0.01117   0.01134  -3.12096
    D4       -0.00538  -0.00070   0.00000  -0.00626  -0.00612  -0.01150
    D5        0.36971   0.00041   0.00000   0.01201   0.01173   0.38143
    D6       -1.86491  -0.00030   0.00000  -0.00722  -0.00745  -1.87235
    D7        2.37950   0.00147   0.00000   0.01777   0.01760   2.39709
    D8       -2.66754  -0.00096   0.00000  -0.01110  -0.01094  -2.67848
    D9        1.38104  -0.00167   0.00000  -0.03033  -0.03012   1.35092
   D10       -0.65775   0.00011   0.00000  -0.00534  -0.00507  -0.66282
   D11       -0.01001  -0.00011   0.00000  -0.00577  -0.00571  -0.01572
   D12        3.13551   0.00034   0.00000   0.01291   0.01307  -3.13461
   D13        3.05078   0.00009   0.00000   0.00891   0.00922   3.06000
   D14       -0.08689   0.00054   0.00000   0.02758   0.02800  -0.05888
   D15        0.63400  -0.00140   0.00000  -0.01110  -0.01105   0.62295
   D16       -1.54681   0.00036   0.00000   0.00821   0.00824  -1.53857
   D17        2.74888  -0.00006   0.00000   0.00314   0.00314   2.75203
   D18       -2.49215  -0.00084   0.00000   0.00725   0.00733  -2.48482
   D19        1.61022   0.00092   0.00000   0.02656   0.02662   1.63685
   D20       -0.37727   0.00050   0.00000   0.02149   0.02153  -0.35574
   D21        0.01795   0.00119   0.00000   0.01527   0.01478   0.03272
   D22        2.14808   0.00296   0.00000   0.01457   0.01473   2.16281
   D23       -2.03257  -0.00409   0.00000  -0.04058  -0.04101  -2.07358
   D24       -3.13719   0.00079   0.00000  -0.00050  -0.00063  -3.13782
   D25       -1.00706   0.00256   0.00000  -0.00120  -0.00068  -1.00774
   D26        1.09547  -0.00449   0.00000  -0.05635  -0.05642   1.03906
   D27       -1.35233   0.00006   0.00000   0.00359   0.00360  -1.34872
   D28        2.73854  -0.00029   0.00000  -0.00583  -0.00575   2.73279
   D29        0.70285   0.00178   0.00000   0.02446   0.02437   0.72722
   D30        0.81544  -0.00061   0.00000  -0.00919  -0.00911   0.80633
   D31       -1.37688  -0.00097   0.00000  -0.01861  -0.01846  -1.39534
   D32        2.87062   0.00110   0.00000   0.01168   0.01166   2.88228
   D33        2.84002  -0.00081   0.00000  -0.00956  -0.00954   2.83048
   D34        0.64770  -0.00117   0.00000  -0.01898  -0.01889   0.62881
   D35       -1.38798   0.00090   0.00000   0.01131   0.01123  -1.37675
   D36        0.65034   0.00166   0.00000   0.00010   0.00018   0.65052
   D37       -1.48584   0.00152   0.00000   0.01068   0.01060  -1.47524
   D38        2.78940   0.00238   0.00000   0.01533   0.01534   2.80474
   D39        2.85259  -0.00044   0.00000  -0.00477  -0.00465   2.84795
   D40        0.71641  -0.00058   0.00000   0.00581   0.00577   0.72218
   D41       -1.29153   0.00028   0.00000   0.01046   0.01051  -1.28102
   D42       -1.41121   0.00001   0.00000  -0.00628  -0.00624  -1.41745
   D43        2.73579  -0.00012   0.00000   0.00429   0.00418   2.73997
   D44        0.72785   0.00073   0.00000   0.00895   0.00892   0.73677
   D45        0.95837   0.00255   0.00000   0.03504   0.03479   0.99316
   D46       -1.10491  -0.00026   0.00000  -0.00128  -0.00131  -1.10622
   D47        3.03275   0.00123   0.00000   0.01620   0.01627   3.04902
   D48       -1.23589   0.00109   0.00000   0.01996   0.01977  -1.21611
   D49        2.98402  -0.00171   0.00000  -0.01637  -0.01632   2.96769
   D50        0.83849  -0.00022   0.00000   0.00111   0.00126   0.83975
   D51        3.01395   0.00059   0.00000   0.00621   0.00610   3.02005
   D52        0.95067  -0.00221   0.00000  -0.03011  -0.03000   0.92067
   D53       -1.19486  -0.00072   0.00000  -0.01263  -0.01242  -1.20728
   D54        0.80357   0.00196   0.00000   0.02071   0.02069   0.82426
   D55       -1.36757   0.00200   0.00000   0.02710   0.02705  -1.34052
   D56        2.93823   0.00090   0.00000   0.01255   0.01251   2.95074
   D57        2.96404   0.00015   0.00000  -0.00064  -0.00072   2.96332
   D58        0.79290   0.00019   0.00000   0.00575   0.00564   0.79854
   D59       -1.18448  -0.00091   0.00000  -0.00880  -0.00890  -1.19339
   D60       -1.34134   0.00138   0.00000   0.01362   0.01372  -1.32762
   D61        2.77070   0.00142   0.00000   0.02001   0.02008   2.79078
   D62        0.79332   0.00032   0.00000   0.00546   0.00554   0.79886
   D63       -1.25331  -0.00135   0.00000  -0.02330  -0.02338  -1.27669
   D64        0.97514  -0.00007   0.00000  -0.00407  -0.00416   0.97097
   D65        3.00287  -0.00026   0.00000  -0.00118  -0.00112   3.00174
   D66        0.91478   0.00005   0.00000  -0.01404  -0.01414   0.90063
   D67       -3.13996   0.00133   0.00000   0.00519   0.00507  -3.13489
   D68       -1.11223   0.00114   0.00000   0.00808   0.00811  -1.10412
   D69        2.90350  -0.00079   0.00000  -0.01729  -0.01732   2.88618
   D70       -1.15124   0.00049   0.00000   0.00193   0.00189  -1.14935
   D71        0.87649   0.00031   0.00000   0.00483   0.00493   0.88142
   D72        3.14146   0.00093   0.00000   0.02253   0.02260  -3.11912
   D73        1.03452   0.00107   0.00000   0.02458   0.02465   1.05917
   D74       -1.06301   0.00100   0.00000   0.02347   0.02354  -1.03948
   D75        0.91039   0.00052   0.00000   0.01144   0.01133   0.92172
   D76       -1.19655   0.00066   0.00000   0.01349   0.01339  -1.18317
   D77        2.98910   0.00058   0.00000   0.01238   0.01227   3.00137
   D78       -1.10160  -0.00115   0.00000  -0.01101  -0.01097  -1.11257
   D79        3.07464  -0.00101   0.00000  -0.00896  -0.00892   3.06573
   D80        0.97711  -0.00108   0.00000  -0.01007  -0.01003   0.96708
   D81        0.02009   0.00090   0.00000   0.01485   0.01489   0.03497
   D82        2.11439   0.00151   0.00000   0.01951   0.01976   2.13415
   D83       -2.06403  -0.00211   0.00000  -0.01295  -0.01316  -2.07718
   D84       -3.12548   0.00046   0.00000  -0.00402  -0.00381  -3.12929
   D85       -1.03118   0.00107   0.00000   0.00064   0.00106  -1.03011
   D86        1.07359  -0.00255   0.00000  -0.03182  -0.03185   1.04174
   D87       -0.02147  -0.00132   0.00000  -0.01750  -0.01769  -0.03916
   D88       -2.17305  -0.00082   0.00000   0.00375   0.00377  -2.16928
   D89        2.01829   0.00276   0.00000   0.02039   0.01963   2.03792
   D90       -2.07803  -0.00406   0.00000  -0.04673  -0.04638  -2.12441
   D91        2.05357  -0.00355   0.00000  -0.02547  -0.02492   2.02865
   D92       -0.03827   0.00002   0.00000  -0.00883  -0.00905  -0.04733
   D93        2.00675   0.00096   0.00000   0.01316   0.01329   2.02004
   D94       -0.14483   0.00146   0.00000   0.03441   0.03475  -0.11008
   D95       -2.23668   0.00504   0.00000   0.05105   0.05061  -2.18606
   D96        1.13100   0.00028   0.00000  -0.01809  -0.01774   1.11327
   D97       -3.09742   0.00211   0.00000   0.00744   0.00771  -3.08972
   D98       -0.98768   0.00082   0.00000  -0.01062  -0.01022  -0.99789
   D99       -3.08185  -0.00395   0.00000  -0.04867  -0.04853  -3.13038
   D100      -1.02710  -0.00211   0.00000  -0.02314  -0.02308  -1.05018
   D101       1.08265  -0.00341   0.00000  -0.04120  -0.04100   1.04165
   D102      -0.97600   0.00051   0.00000  -0.00577  -0.00623  -0.98223
   D103       1.07876   0.00235   0.00000   0.01976   0.01921   1.09797
   D104      -3.09468   0.00105   0.00000   0.00170   0.00129  -3.09339
   D105       0.82079   0.00075   0.00000   0.04125   0.04193   0.86272
   D106      -1.18169   0.00279   0.00000   0.03490   0.03392  -1.14777
   D107       2.97673  -0.00102   0.00000   0.00977   0.01008   2.98681
   D108       2.93643  -0.00131   0.00000  -0.02240  -0.02227   2.91416
   D109      -1.23330  -0.00044   0.00000  -0.01386  -0.01426  -1.24756
   D110       0.80688   0.00116   0.00000   0.01502   0.01530   0.82218
   D111      -0.97289   0.00012   0.00000   0.00514   0.00522  -0.96767
   D112       1.16247  -0.00074   0.00000  -0.00751  -0.00744   1.15503
   D113      -3.07936   0.00096   0.00000   0.01693   0.01701  -3.06235
   D114      -3.05265   0.00130   0.00000   0.01051   0.01052  -3.04213
   D115      -0.91730   0.00044   0.00000  -0.00214  -0.00213  -0.91943
   D116       1.12406   0.00213   0.00000   0.02230   0.02232   1.14638
   D117       1.20788  -0.00159   0.00000  -0.02558  -0.02566   1.18222
   D118      -2.93995  -0.00245   0.00000  -0.03823  -0.03832  -2.97826
   D119      -0.89859  -0.00075   0.00000  -0.01378  -0.01387  -0.91246
   D120      -3.08635   0.00006   0.00000  -0.00448  -0.00436  -3.09071
   D121      -1.04824   0.00279   0.00000   0.03472   0.03484  -1.01341
   D122       1.09362   0.00001   0.00000  -0.00853  -0.00848   1.08514
   D123      -0.99762  -0.00363   0.00000  -0.04403  -0.04406  -1.04167
   D124       1.04049  -0.00091   0.00000  -0.00483  -0.00486   1.03563
   D125      -3.10083  -0.00368   0.00000  -0.04809  -0.04818   3.13417
   D126       1.02302   0.00090   0.00000   0.01363   0.01360   1.03662
   D127       3.06112   0.00362   0.00000   0.05283   0.05280   3.11392
   D128      -1.08020   0.00085   0.00000   0.00957   0.00948  -1.07072
   D129       3.13914  -0.00102   0.00000  -0.02344  -0.02375   3.11538
   D130       1.03776   0.00326   0.00000  -0.00427  -0.00234   1.03541
   D131      -1.01555  -0.00445   0.00000  -0.05036  -0.05198  -1.06753
         Item               Value     Threshold  Converged?
 Maximum Force            0.019995     0.000450     NO 
 RMS     Force            0.003797     0.000300     NO 
 Maximum Displacement     0.179503     0.001800     NO 
 RMS     Displacement     0.038091     0.001200     NO 
 Predicted change in Energy=-8.756358D-03
 GradGradGradGradGradGradGradGradGradGradGradGradGradGradGradGradGradGrad

                          Input orientation:                          
 ---------------------------------------------------------------------
 Center     Atomic      Atomic             Coordinates (Angstroms)
 Number     Number       Type             X           Y           Z
 ---------------------------------------------------------------------
      1          6           0        1.759749    0.742645    0.088444
      2          6           0        1.168662   -0.466874    0.271490
      3          6           0       -0.266952   -0.753298    0.635333
      4          6           0       -1.284003    0.228047    0.008050
      5          6           0       -1.321282    1.592698    0.742470
      6          6           0        0.019166    2.148357    1.261874
      7          6           0        1.218930    2.130985    0.292191
      8          6           0        3.177662    0.537415   -0.285799
      9          6           0        3.470923   -0.950705   -0.309674
     10          6           0        2.117979   -1.637751    0.025765
     11          8           0        3.995865    1.431457   -0.515633
     12          6           0        0.939136    2.859664   -1.037235
     13          6           0        2.217294   -2.575403    1.226635
     14          8           0        1.628282   -2.454692   -1.057137
     15          6           0       -2.696079   -0.410611   -0.088067
     16          8           0       -3.076693   -0.813400    1.245368
     17          6           0       -2.705631   -1.634122   -1.022860
     18          6           0       -3.730899    0.606569   -0.588057
     19          8           0       -5.004384   -0.063217   -0.573253
     20          1           0       -0.372688   -0.759347    1.728917
     21          1           0       -0.487126   -1.775048    0.312102
     22          1           0       -0.972753    0.405315   -1.028092
     23          1           0       -1.996785    1.511715    1.604081
     24          1           0       -1.774248    2.334912    0.073154
     25          1           0        0.309912    1.616095    2.178030
     26          1           0       -0.154441    3.188206    1.569373
     27          1           0        2.027031    2.691649    0.784633
     28          1           0        3.836965   -1.248514   -1.295928
     29          1           0        4.251042   -1.160657    0.430263
     30          1           0        0.568200    3.875189   -0.849867
     31          1           0        0.195844    2.336487   -1.648610
     32          1           0        1.854888    2.946975   -1.633396
     33          1           0        1.256508   -3.058665    1.440351
     34          1           0        2.947483   -3.367895    1.023587
     35          1           0        2.537869   -2.027200    2.117539
     36          1           0        1.416233   -1.867389   -1.802427
     37          1           0       -4.029649   -1.013642    1.207425
     38          1           0       -2.325011   -1.385567   -2.020906
     39          1           0       -2.104915   -2.452099   -0.613908
     40          1           0       -3.726305   -2.015513   -1.135864
     41          1           0       -3.759301    1.473434    0.081048
     42          1           0       -3.475605    0.947565   -1.600741
     43          1           0       -5.669272    0.580733   -0.865474
 ---------------------------------------------------------------------
                    Distance matrix (angstroms):
                    1          2          3          4          5
     1  C    0.000000
     2  C    1.358612   0.000000
     3  C    2.577683   1.508446   0.000000
     4  C    3.087993   2.562788   1.546258   0.000000
     5  C    3.262375   3.265498   2.574254   1.550173   0.000000
     6  C    2.526380   3.023514   2.982284   2.637786   1.541213
     7  C    1.503824   2.598428   3.262619   3.156990   2.635371
     8  C    1.480762   2.314142   3.792070   4.482021   4.734074
     9  C    2.440092   2.423273   3.860534   4.909147   5.526403
    10  C    2.408016   1.527264   2.615670   3.880077   4.772628
    11  O    2.416524   3.495183   4.926408   5.440538   5.466340
    12  C    2.534231   3.582080   4.160003   3.600053   3.143572
    13  C    3.537551   2.541225   3.137067   4.647942   5.488989
    14  O    3.398912   2.434732   3.057958   4.100380   5.321642
    15  C    4.606034   3.881838   2.557615   1.552765   2.567704
    16  O    5.210654   4.369388   2.875830   2.414395   3.020543
    17  C    5.179154   4.248288   3.077760   2.559585   3.930035
    18  C    5.533839   5.088889   3.917250   2.546747   2.923868
    19  O    6.844030   6.243639   4.937626   3.776769   4.247167
    20  H    3.081301   2.141353   1.098700   2.183305   2.721217
    21  H    3.381900   2.110593   1.094042   2.177120   3.496104
    22  H    2.971028   2.652411   2.146514   1.096308   2.160148
    23  H    4.123127   3.963669   3.010163   2.168681   1.097833
    24  H    3.876168   4.068176   3.482100   2.164130   1.097289
    25  H    2.689110   2.951458   2.885604   3.029201   2.173056
    26  H    3.440646   4.098135   4.052227   3.532164   2.142646
    27  H    2.086801   3.313063   4.141535   4.199448   3.524297
    28  H    3.193122   3.191803   4.562581   5.486794   6.231779
    29  H    3.153719   3.163481   4.540955   5.722193   6.223282
    30  H    3.480381   4.524545   4.932159   4.179513   3.363844
    31  H    2.829043   3.534401   3.870058   3.062677   2.927825
    32  H    2.798724   3.969114   4.831289   4.465373   4.191284
    33  H    4.065816   2.844527   2.878142   4.394105   5.363508
    34  H    4.379696   3.485078   4.161664   5.645138   6.550485
    35  H    3.520616   2.777992   3.418594   4.913531   5.466948
    36  H    3.241245   2.514730   3.164962   3.867810   5.093397
    37  H    6.152543   5.310119   3.814833   3.243279   3.787405
    38  H    5.065956   4.278415   3.419207   2.793584   4.184947
    39  H    5.063132   3.929548   2.797254   2.871220   4.337536
    40  H    6.261241   5.323497   4.086250   3.508124   4.725617
    41  H    5.567227   5.299612   4.178764   2.771898   2.528961
    42  H    5.504931   5.203375   4.264788   2.812301   3.247760
    43  H    7.491763   7.010528   5.763429   4.485311   4.744952
                    6          7          8          9         10
     6  C    0.000000
     7  C    1.542731   0.000000
     8  C    3.868659   2.590400   0.000000
     9  C    4.897813   3.864004   1.516929   0.000000
    10  C    4.501955   3.883638   2.439538   1.554030   0.000000
    11  O    4.414478   2.975448   1.233528   2.447995   3.638627
    12  C    2.576471   1.541633   3.311872   4.632300   4.769316
    13  C    5.210271   4.901021   3.591574   2.563489   1.526808
    14  O    5.399548   4.797571   3.456624   2.493192   1.442176
    15  C    3.967771   4.683118   5.953040   6.194572   4.969304
    16  O    4.284462   5.294367   6.579220   6.731143   5.399223
    17  C    5.191500   5.595317   6.314426   6.255039   4.936278
    18  C    4.456718   5.253521   6.915516   7.373523   6.294690
    19  O    5.787470   6.655310   8.209097   8.525722   7.318882
    20  H    2.970929   3.598812   4.283183   4.354976   3.142569
    21  H    4.068354   4.262408   4.374431   4.090513   2.624388
    22  H    3.044017   3.086188   4.218341   4.701189   3.851929
    23  H    2.141606   3.527800   5.594266   6.294585   5.416780
    24  H    2.159674   3.008102   5.280270   6.201101   5.561809
    25  H    1.098716   2.155878   3.931665   4.771700   4.299868
    26  H    1.098172   2.152918   4.644488   5.814178   5.553060
    27  H    2.134115   1.099941   2.666552   4.068056   4.396346
    28  H    5.714602   4.560400   2.155130   1.093332   2.203019
    29  H    5.435985   4.477464   2.132683   1.095524   2.222880
    30  H    2.782595   2.184031   4.274132   5.657461   5.793190
    31  H    2.921904   2.203553   3.739673   4.829547   4.721515
    32  H    3.519979   2.185902   3.061328   4.422185   4.882801
    33  H    5.354992   5.315275   4.427439   3.522743   2.182243
    34  H    6.249868   5.810380   4.125399   2.809694   2.162665
    35  H    4.950889   4.728848   3.572481   2.814391   2.168754
    36  H    5.240987   4.518113   3.344529   2.700069   1.971666
    37  H    5.137519   6.186591   7.522023   7.652720   6.291197
    38  H    5.362875   5.502370   6.081766   6.058901   4.898227
    39  H    5.403190   5.733552   6.078690   5.782448   4.348008
    40  H    6.092250   6.609700   7.409778   7.322329   5.970573
    41  H    4.015805   5.025907   7.009434   7.635788   6.650184
    42  H    4.674387   5.198301   6.794356   7.316047   6.373191
    43  H    6.272270   7.154774   8.866011   9.284254   8.145996
                   11         12         13         14         15
    11  O    0.000000
    12  C    3.414006   0.000000
    13  C    4.717388   6.024844   0.000000
    14  O    4.582667   5.358889   2.361593   0.000000
    15  C    6.954002   4.981004   5.527748   4.880313   0.000000
    16  O    7.626375   5.901572   5.579544   5.489276   1.444006
    17  C    7.386820   5.786073   5.493763   4.411044   1.539776
    18  C    7.771008   5.204558   6.985632   6.189683   1.534763
    19  O    9.123698   6.639574   7.855146   7.067217   2.384190
    20  H    5.377907   4.740223   3.202867   3.826247   2.970048
    21  H    5.573512   5.033437   2.964933   2.609919   2.627032
    22  H    5.099289   3.111146   4.913744   3.865989   2.125849
    23  H    6.357003   4.172907   5.882641   5.996297   2.654753
    24  H    5.870018   2.978386   6.432272   5.982898   2.900631
    25  H    4.569044   3.504328   4.702331   5.364299   4.275361
    26  H    4.965728   2.845743   6.241938   6.474485   4.707283
    27  H    2.674899   2.128602   5.288989   5.480506   5.717813
    28  H    2.795774   5.034030   3.278306   2.527879   6.696393
    29  H    2.771082   5.411585   2.602277   3.281121   7.006691
    30  H    4.222846   1.097266   6.974347   6.421381   5.440950
    31  H    4.067293   1.095434   6.039864   5.035585   4.283113
    32  H    2.851310   1.096190   6.229589   5.437042   5.862826
    33  H    5.611698   6.423844   1.096507   2.596237   4.997118
    34  H    5.148017   6.860242   1.096561   2.627478   6.467695
    35  H    4.584939   6.032411   1.094077   3.329964   5.905274
    36  H    4.380950   4.812293   3.212195   0.972290   4.687466
    37  H    8.564830   6.688035   6.439236   6.262351   1.954573
    38  H    7.082016   5.444654   5.709183   4.207185   2.196383
    39  H    7.232647   6.136796   4.699393   3.759417   2.189442
    40  H    8.479281   6.748586   6.420377   5.373144   2.175995
    41  H    7.778200   5.024689   7.309251   6.763999   2.169946
    42  H    7.565348   4.843924   7.267356   6.157964   2.177266
    43  H    9.708810   6.992430   8.748488   7.906000   3.229087
                   16         17         18         19         20
    16  O    0.000000
    17  C    2.440518   0.000000
    18  C    2.409511   2.502184   0.000000
    19  O    2.754297   2.820311   1.438958   0.000000
    20  H    2.747432   3.712159   4.302519   5.218926   0.000000
    21  H    2.915752   2.593019   4.123645   4.911195   1.747029
    22  H    3.328731   2.676228   2.800268   4.084171   3.052476
    23  H    2.588636   4.159276   2.938010   4.033218   2.794816
    24  H    3.603098   4.221605   2.693111   4.074634   3.778936
    25  H    4.270995   5.468373   4.999853   6.215416   2.512045
    26  H    4.965621   6.040123   4.910234   6.219691   3.956799
    27  H    6.208514   6.661638   6.275794   7.672935   4.308097
    28  H    7.378766   6.559636   7.824000   8.949673   5.206741
    29  H    7.381103   7.122572   8.238413   9.374131   4.819381
    30  H    6.297469   6.410960   5.406909   6.829440   5.386494
    31  H    5.385759   4.957404   4.420034   5.827293   4.616828
    32  H    6.837265   6.492884   6.145832   7.565367   5.477596
    33  H    4.884246   4.878040   6.513264   7.226761   2.832740
    34  H    6.547161   6.257124   7.936910   8.758023   4.280835
    35  H    5.810103   6.124615   7.318089   8.245191   3.198409
    36  H    5.530491   4.201417   5.838504   6.781610   4.110764
    37  H    0.974506   2.666869   2.436820   2.241479   3.702699
    38  H    3.400140   1.096699   2.828106   3.320143   4.273744
    39  H    2.662065   1.094161   3.464093   3.757037   3.369695
    40  H    2.745421   1.095447   2.678699   2.400307   4.586029
    41  H    2.655411   3.462042   1.095427   2.083180   4.378348
    42  H    3.370529   2.755343   1.098628   2.101090   4.860891
    43  H    3.622254   3.703177   1.958295   0.970640   6.048179
                   21         22         23         24         25
    21  H    0.000000
    22  H    2.604983   0.000000
    23  H    3.840716   3.033331   0.000000
    24  H    4.313415   2.361880   1.752402   0.000000
    25  H    3.951811   3.659294   2.379320   3.048102   0.000000
    26  H    5.130819   3.893705   2.491196   2.364436   1.748605
    27  H    5.147393   4.184734   4.272568   3.883707   2.459038
    28  H    4.643357   5.093160   7.075420   6.797134   5.719656
    29  H    4.779296   5.645096   6.895997   6.975002   5.128113
    30  H    5.864219   3.800832   4.264624   2.951522   3.786605
    31  H    4.606035   2.340959   4.008475   2.616435   3.895529
    32  H    5.618496   3.849933   5.232267   4.056792   4.322633
    33  H    2.441491   4.802288   5.612406   6.336038   4.826343
    34  H    3.852260   5.815045   6.970893   7.464587   5.755838
    35  H    3.531823   5.304393   5.775002   6.465437   4.270954
    36  H    2.846495   3.387039   5.888237   5.599670   5.403946
    37  H    3.732400   4.044204   3.266083   4.193592   5.166176
    38  H    2.995404   2.453883   4.652151   4.304694   5.795158
    39  H    1.983212   3.101315   4.543455   4.847356   5.493314
    40  H    3.556221   3.667979   4.789559   4.919191   6.360936
    41  H    4.616617   3.183696   2.329712   2.163942   4.579976
    42  H    4.472427   2.624163   3.574362   2.760665   5.390379
    43  H    5.813005   4.702606   4.522453   4.373714   6.788632
                   26         27         28         29         30
    26  H    0.000000
    27  H    2.370908   0.000000
    28  H    6.620102   4.809312   0.000000
    29  H    6.294320   4.462294   1.777333   0.000000
    30  H    2.616654   2.490089   6.093942   6.368815   0.000000
    31  H    3.347169   3.065951   5.121951   5.744246   1.773201
    32  H    3.788578   2.437557   4.652380   5.183906   1.769482
    33  H    6.405530   5.838646   4.174042   3.686454   7.334657
    34  H    7.273394   6.133710   3.265440   2.631197   7.850674
    35  H    5.894869   4.930024   3.734402   2.555927   6.893714
    36  H    6.276551   5.277384   2.549410   3.677025   5.882493
    37  H    5.727457   7.112756   8.258666   8.318379   7.019496
    38  H    6.206520   6.590525   6.205992   7.021631   6.116989
    39  H    6.354848   6.744407   6.100796   6.569345   6.872830
    40  H    6.866965   7.677666   7.603747   8.174448   7.295542
    41  H    4.260349   5.954890   8.185862   8.439549   5.036099
    42  H    5.108839   6.245866   7.641293   8.262606   5.048480
    43  H    6.568162   8.149349   9.690200  10.154999   7.054058
                   31         32         33         34         35
    31  H    0.000000
    32  H    1.767867   0.000000
    33  H    6.306691   6.773012   0.000000
    34  H    6.874018   6.937643   1.768816   0.000000
    35  H    6.221794   6.267248   1.778872   1.778195   0.000000
    36  H    4.380135   4.837260   3.458361   3.547195   4.080409
    37  H    6.102056   7.640977   5.672727   7.365913   6.707301
    38  H    4.510766   6.032632   5.254221   6.402949   6.417634
    39  H    5.412453   6.772695   3.985858   5.389507   5.403404
    40  H    5.880992   7.484888   5.705565   7.143641   7.058657
    41  H    4.402244   6.052253   6.895358   8.325130   7.487061
    42  H    3.925677   5.693230   6.905868   8.171068   7.670509
    43  H    6.172160   7.924758   8.156499   9.664816   9.113552
                   36         37         38         39         40
    36  H    0.000000
    37  H    6.280583   0.000000
    38  H    3.778465   3.669638   0.000000
    39  H    3.762040   3.015131   1.779207   0.000000
    40  H    5.187672   2.566470   1.773064   1.758394   0.000000
    41  H    6.441640   2.743603   3.827438   4.316221   3.695228
    42  H    5.647542   3.469740   2.635130   3.796096   3.009783
    43  H    7.554837   3.086633   4.047893   4.686790   3.254033
                   41         42         43
    41  H    0.000000
    42  H    1.784779   0.000000
    43  H    2.311018   2.342511   0.000000
 Stoichiometry    C15H24O4
 Framework group  C1[X(C15H24O4)]
 Deg. of freedom   123
 Full point group                 C1      NOp   1
 Largest Abelian subgroup         C1      NOp   1
 Largest concise Abelian subgroup C1      NOp   1
                         Standard orientation:                         
 ---------------------------------------------------------------------
 Center     Atomic      Atomic             Coordinates (Angstroms)
 Number     Number       Type             X           Y           Z
 ---------------------------------------------------------------------
      1          6           0        1.791195    0.739110    0.082776
      2          6           0        1.204292   -0.473437    0.259131
      3          6           0       -0.228388   -0.766637    0.629089
      4          6           0       -1.251664    0.217312    0.016175
      5          6           0       -1.288023    1.575630    0.762290
      6          6           0        0.054088    2.130371    1.278369
      7          6           0        1.248074    2.124278    0.301445
      8          6           0        3.207364    0.540718   -0.301623
      9          6           0        3.504261   -0.946382   -0.339796
     10          6           0        2.155099   -1.639736   -0.002113
     11          8           0        4.021901    1.438783   -0.528777
     12          6           0        0.958485    2.863396   -1.020097
     13          6           0        2.263976   -2.587206    1.190192
     14          8           0        1.661017   -2.448798   -1.088931
     15          6           0       -2.662659   -0.424174   -0.076913
     16          8           0       -3.034270   -0.839163    1.255320
     17          6           0       -2.674687   -1.639792   -1.021920
     18          6           0       -3.703034    0.594492   -0.562133
     19          8           0       -4.974700   -0.078697   -0.545394
     20          1           0       -0.327569   -0.782168    1.723193
     21          1           0       -0.447890   -1.786198    0.298567
     22          1           0       -0.947065    0.404106   -1.020270
     23          1           0       -1.958156    1.485643    1.627195
     24          1           0       -1.746869    2.322276    0.101968
     25          1           0        0.351658    1.591170    2.188254
     26          1           0       -0.120323    3.167141    1.595657
     27          1           0        2.057675    2.682870    0.793777
     28          1           0        3.865158   -1.234926   -1.330690
     29          1           0        4.289321   -1.160533    0.393683
     30          1           0        0.586093    3.876342   -0.821963
     31          1           0        0.212885    2.343459   -1.631425
     32          1           0        1.870432    2.958100   -1.620944
     33          1           0        1.305717   -3.074741    1.405543
     34          1           0        2.994952   -3.376062    0.976121
     35          1           0        2.588475   -2.045694    2.083764
     36          1           0        1.443024   -1.855792   -1.827964
     37          1           0       -3.986923   -1.041550    1.221366
     38          1           0       -2.300674   -1.381855   -2.020084
     39          1           0       -2.069458   -2.459622   -0.623468
     40          1           0       -3.695044   -2.022864   -1.132056
     41          1           0       -3.729642    1.455615    0.114418
     42          1           0       -3.454667    0.944663   -1.573407
     43          1           0       -5.642959    0.565964   -0.828207
 ---------------------------------------------------------------------
 Rotational constants (GHZ):      0.5962922      0.2476546      0.1997225
 Standard basis: 6-31G(d) (6D, 7F)
 There are   333 symmetry adapted cartesian basis functions of A   symmetry.
 There are   333 symmetry adapted basis functions of A   symmetry.
   333 basis functions,   628 primitive gaussians,   333 cartesian basis functions
    73 alpha electrons       73 beta electrons
       nuclear repulsion energy      1596.5280720760 Hartrees.
 NAtoms=   43 NActive=   43 NUniq=   43 SFac= 1.00D+00 NAtFMM=   60 NAOKFM=F Big=F
 Integral buffers will be    131072 words long.
 Raffenetti 2 integral format.
 Two-electron integral symmetry is turned on.
 ------------------------------------------------------------------------------
 Polarizable Continuum Model (PCM)
 =================================
 Model                : PCM (using non-symmetric T matrix).
 Atomic radii         : SMD-Coulomb.
 Polarization charges : Total charges.
 Charge compensation  : None.
 Solution method      : On-the-fly selection.
 Cavity type          : VdW (van der Waals Surface) (Alpha=1.000).
 Cavity algorithm     : GePol (No added spheres)
                        Default sphere list used, NSphG=   43.
                        Lebedev-Laikov grids with approx.  5.0 points / Ang**2.
                        Smoothing algorithm: Karplus/York (Gamma=1.0000).
                        Polarization charges: spherical gaussians, with
                                              point-specific exponents (IZeta= 3).
                        Self-potential: point-specific (ISelfS= 7).
                        Self-field    : sphere-specific E.n sum rule (ISelfD= 2).
 1st derivatives      : Analytical E(r).r(x)/FMM algorithm (CHGder, D1EAlg=3).
                        Cavity 1st derivative terms included.
 Solvent              : Methanol, Eps=  32.613000 Eps(inf)=   1.765709
 ------------------------------------------------------------------------------
 ------------------------------------------------------------------------------
 Atomic radii for non-electrostatic terms: SMD-CDS.
 ------------------------------------------------------------------------------
 Nuclear repulsion after PCM non-electrostatic terms =     1596.5291921681 Hartrees.
 One-electron integrals computed using PRISM.
 NBasis=   333 RedAO= T EigKep=  9.32D-04  NBF=   333
 NBsUse=   333 1.00D-06 EigRej= -1.00D+00 NBFU=   333
 Initial guess from the checkpoint file:  "DY-202A-11R_20.chk"
 B after Tr=     0.000000    0.000000    0.000000
         Rot=    0.999988    0.001272    0.001226    0.004578 Ang=   0.56 deg.
 ExpMin= 1.61D-01 ExpMax= 5.48D+03 ExpMxC= 8.25D+02 IAcc=1 IRadAn=         1 AccDes= 0.00D+00
 Harris functional with IExCor=  402 and IRadAn=       1 diagonalized for initial guess.
 HarFok:  IExCor=  402 AccDes= 0.00D+00 IRadAn=         1 IDoV= 1 UseB2=F ITyADJ=14
 ICtDFT=  3500011 ScaDFX=  1.000000  1.000000  1.000000  1.000000
 FoFCou: FMM=F IPFlag=           0 FMFlag=      100000 FMFlg1=           0
         NFxFlg=           0 DoJE=T BraDBF=F KetDBF=T FulRan=T
         wScrn=  0.000000 ICntrl=     500 IOpCl=  0 I1Cent=   200000004 NGrid=           0
         NMat0=    1 NMatS0=      1 NMatT0=    0 NMatD0=    1 NMtDS0=    0 NMtDT0=    0
 Petite list used in FoFCou.
 Keep R1 ints in memory in canonical form, NReq=1565304907.
 Requested convergence on RMS density matrix=1.00D-08 within 128 cycles.
 Requested convergence on MAX density matrix=1.00D-06.
 Requested convergence on             energy=1.00D-06.
 No special actions if energy rises.
 Inv3:  Mode=1 IEnd=    21918627.
 Iteration    1 A*A^-1 deviation from unit magnitude is 5.77D-15 for   2694.
 Iteration    1 A*A^-1 deviation from orthogonality  is 5.18D-15 for   2670   2645.
 Iteration    1 A^-1*A deviation from unit magnitude is 6.00D-15 for   2694.
 Iteration    1 A^-1*A deviation from orthogonality  is 2.19D-12 for   1997   1953.
 Error on total polarization charges =  0.05157
 SCF Done:  E(RB3LYP) =  -886.948882551     A.U. after   11 cycles
            NFock= 11  Conv=0.35D-08     -V/T= 2.0094
 SMD-CDS (non-electrostatic) energy       (kcal/mol) =       0.70
 (included in total energy above)
 D1PCM: PCM CHGder 1st derivatives, ID1Alg=3 FixD1E=F DoIter=F DoCFld=F I1PDM=0.
 Calling FoFJK, ICntrl=      2127 FMM=F ISym2X=0 I1Cent= 0 IOpClX= 0 NMat=1 NMatS=1 NMatT=0.
 ***** Axes restored to original set *****
 -------------------------------------------------------------------
 Center     Atomic                   Forces (Hartrees/Bohr)
 Number     Number              X              Y              Z
 -------------------------------------------------------------------
      1        6           0.005891185   -0.006361062   -0.000408472
      2        6          -0.004750211    0.004544503    0.001179868
      3        6           0.002821554   -0.000423488   -0.001679740
      4        6          -0.000389238    0.002127754    0.002297198
      5        6           0.000786169    0.001258967   -0.000490949
      6        6          -0.000281713   -0.000033978    0.000799340
      7        6          -0.003866972    0.002130191    0.001291645
      8        6          -0.003550588    0.002922524    0.000320861
      9        6          -0.003846128    0.000609446   -0.000014664
     10        6           0.004847635    0.001353645   -0.001039274
     11        8          -0.001944606   -0.002914708    0.000914018
     12        6           0.000447573    0.000256994   -0.001483360
     13        6          -0.000052964   -0.002323172    0.001244358
     14        8          -0.000220961   -0.000034038    0.001103366
     15        6           0.000106451   -0.001145362   -0.001748939
     16        8           0.000048822   -0.000565572   -0.000676304
     17        6          -0.001539186   -0.003402534    0.001763751
     18        6          -0.002392596   -0.002908520    0.001388525
     19        8           0.001184862    0.003670356   -0.001802727
     20        1          -0.000022785    0.000429075    0.000268361
     21        1           0.001111816    0.000960558    0.000614345
     22        1           0.000751526   -0.000171604   -0.000382651
     23        1           0.000610945   -0.000235505    0.000053829
     24        1           0.001104629   -0.000213954    0.000211339
     25        1           0.000109334   -0.000449720   -0.000886791
     26        1          -0.000043417    0.000121298   -0.000007299
     27        1           0.000221463    0.000161836   -0.000244465
     28        1           0.001465891   -0.001605605   -0.000311187
     29        1           0.001025642   -0.001879626   -0.000920671
     30        1           0.000160495   -0.000148528    0.000489602
     31        1          -0.000426261   -0.000245148    0.000382005
     32        1           0.000039676   -0.000320788    0.000357288
     33        1           0.000229261    0.001657403   -0.000466323
     34        1           0.000216331    0.000542073   -0.000183272
     35        1           0.000701697   -0.000114159    0.000477659
     36        1           0.001046233    0.000478193   -0.001159760
     37        1           0.000542719    0.000322885   -0.000482590
     38        1           0.000101972    0.000612247    0.000603546
     39        1           0.000372201    0.000552004   -0.000828697
     40        1           0.000677056    0.000812787   -0.000262681
     41        1          -0.001833035   -0.000339636   -0.001198613
     42        1          -0.000326670    0.000041356   -0.000179076
     43        1          -0.001135806    0.000270614    0.001097600
 -------------------------------------------------------------------
 Cartesian Forces:  Max     0.006361062 RMS     0.001632919

 GradGradGradGradGradGradGradGradGradGradGradGradGradGradGradGradGradGrad
 Berny optimization.
 Using GEDIIS/GDIIS optimizer.
 FormGI is forming the generalized inverse of G from B-inverse, IUseBI=4.
 Internal  Forces:  Max     0.004959106 RMS     0.000968725
 Search for a local minimum.
 Step number   2 out of a maximum of  258
 All quantities printed in internal units (Hartrees-Bohrs-Radians)
 Mixed Optimization -- En-DIIS/RFO-DIIS
 Update second derivatives using D2CorX and points    1    2
 DE= -7.12D-03 DEPred=-8.76D-03 R= 8.13D-01
 TightC=F SS=  1.41D+00  RLast= 3.33D-01 DXNew= 5.0454D-01 9.9928D-01
 Trust test= 8.13D-01 RLast= 3.33D-01 DXMaxT set to 5.05D-01
 ITU=  1  0
 Use linear search instead of GDIIS.
     Eigenvalues ---    0.00230   0.00230   0.00230   0.00341   0.00376
     Eigenvalues ---    0.00410   0.00526   0.00686   0.00767   0.00911
     Eigenvalues ---    0.01109   0.01220   0.01231   0.01263   0.01353
     Eigenvalues ---    0.01395   0.02470   0.02609   0.03181   0.03861
     Eigenvalues ---    0.04043   0.04347   0.04428   0.04592   0.04727
     Eigenvalues ---    0.04828   0.04963   0.05002   0.05293   0.05395
     Eigenvalues ---    0.05397   0.05485   0.05527   0.05530   0.05584
     Eigenvalues ---    0.05595   0.05688   0.05787   0.05910   0.05971
     Eigenvalues ---    0.05981   0.06045   0.06442   0.07780   0.08162
     Eigenvalues ---    0.08657   0.09072   0.09136   0.09184   0.09680
     Eigenvalues ---    0.10312   0.11251   0.12086   0.13333   0.13530
     Eigenvalues ---    0.14506   0.15797   0.15927   0.15988   0.16000
     Eigenvalues ---    0.16000   0.16000   0.16000   0.16000   0.16000
     Eigenvalues ---    0.16000   0.16000   0.16000   0.16000   0.16148
     Eigenvalues ---    0.16480   0.17192   0.18178   0.20092   0.20695
     Eigenvalues ---    0.22699   0.23277   0.24549   0.24982   0.26429
     Eigenvalues ---    0.26846   0.26906   0.27772   0.28000   0.28408
     Eigenvalues ---    0.28797   0.28860   0.29403   0.29731   0.30434
     Eigenvalues ---    0.31178   0.31714   0.32294   0.33754   0.33819
     Eigenvalues ---    0.33837   0.33845   0.33932   0.33951   0.33999
     Eigenvalues ---    0.34097   0.34109   0.34138   0.34169   0.34184
     Eigenvalues ---    0.34196   0.34247   0.34269   0.34278   0.34314
     Eigenvalues ---    0.34357   0.34390   0.34414   0.34507   0.34958
     Eigenvalues ---    0.40261   0.40856   0.41753   0.51529   0.52442
     Eigenvalues ---    0.52714   0.52984   0.94864
 RFO step:  Lambda=-1.40231516D-03 EMin= 2.29988405D-03
 Quartic linear search produced a step of -0.08039.
 Iteration  1 RMS(Cart)=  0.02954256 RMS(Int)=  0.00047487
 Iteration  2 RMS(Cart)=  0.00059611 RMS(Int)=  0.00003290
 Iteration  3 RMS(Cart)=  0.00000028 RMS(Int)=  0.00003290
 Variable       Old X    -DE/DX   Delta X   Delta X   Delta X     New X
                                 (Linear)    (Quad)   (Total)
    R1        2.56740  -0.00403  -0.00265  -0.00261  -0.00522   2.56218
    R2        2.84182   0.00296  -0.00156   0.01005   0.00848   2.85030
    R3        2.79823  -0.00342  -0.00055  -0.00789  -0.00840   2.78983
    R4        2.85055  -0.00195   0.00016  -0.00622  -0.00604   2.84451
    R5        2.88611   0.00311  -0.00239   0.01295   0.01054   2.89665
    R6        2.92200   0.00164   0.00038   0.00574   0.00613   2.92813
    R7        2.07624   0.00027  -0.00024   0.00115   0.00091   2.07715
    R8        2.06744  -0.00130  -0.00027  -0.00295  -0.00322   2.06422
    R9        2.92940   0.00016   0.00008   0.00129   0.00138   2.93078
   R10        2.93430   0.00480   0.00272   0.01189   0.01461   2.94891
   R11        2.07172   0.00055   0.00035   0.00084   0.00119   2.07291
   R12        2.91247  -0.00096  -0.00156   0.00008  -0.00150   2.91098
   R13        2.07460  -0.00032  -0.00001  -0.00082  -0.00084   2.07376
   R14        2.07358  -0.00073   0.00004  -0.00204  -0.00200   2.07157
   R15        2.91534  -0.00089  -0.00105  -0.00070  -0.00177   2.91357
   R16        2.07627  -0.00049   0.00001  -0.00133  -0.00133   2.07495
   R17        2.07524   0.00012   0.00005   0.00022   0.00027   2.07552
   R18        2.91326  -0.00004  -0.00185   0.00323   0.00139   2.91465
   R19        2.07859   0.00014  -0.00009   0.00053   0.00044   2.07903
   R20        2.86658   0.00054  -0.00303   0.00765   0.00462   2.87120
   R21        2.33103  -0.00357  -0.00168  -0.00045  -0.00213   2.32890
   R22        2.93669  -0.00406  -0.00354  -0.00578  -0.00936   2.92733
   R23        2.06610   0.00122   0.00010   0.00305   0.00315   2.06925
   R24        2.07024   0.00046  -0.00013   0.00146   0.00134   2.07158
   R25        2.88525   0.00105   0.00001   0.00320   0.00321   2.88846
   R26        2.72532  -0.00048  -0.00257   0.00362   0.00105   2.72636
   R27        2.07353  -0.00011  -0.00028   0.00022  -0.00006   2.07347
   R28        2.07007   0.00019  -0.00022   0.00091   0.00069   2.07076
   R29        2.07150  -0.00019  -0.00009  -0.00034  -0.00043   2.07107
   R30        2.07210  -0.00102  -0.00009  -0.00257  -0.00266   2.06944
   R31        2.07220  -0.00021  -0.00005  -0.00048  -0.00052   2.07168
   R32        2.06751   0.00053   0.00020   0.00105   0.00125   2.06876
   R33        1.83736   0.00095   0.00002   0.00161   0.00163   1.83899
   R34        2.72878  -0.00115  -0.00127  -0.00031  -0.00158   2.72719
   R35        2.90975   0.00034   0.00022   0.00068   0.00091   2.91066
   R36        2.90028   0.00376   0.00254   0.00781   0.01035   2.91064
   R37        1.84155  -0.00058   0.00069  -0.00227  -0.00158   1.83996
   R38        2.07246  -0.00038  -0.00032  -0.00043  -0.00075   2.07171
   R39        2.06766  -0.00052  -0.00008  -0.00123  -0.00132   2.06635
   R40        2.07009  -0.00088   0.00007  -0.00249  -0.00242   2.06767
   R41        2.71924  -0.00189  -0.00104  -0.00235  -0.00339   2.71584
   R42        2.07006  -0.00094  -0.00033  -0.00190  -0.00223   2.06782
   R43        2.07611   0.00010  -0.00059   0.00133   0.00074   2.07685
   R44        1.83424   0.00063   0.00046   0.00026   0.00072   1.83496
    A1        2.27467  -0.00133   0.00216  -0.01293  -0.01086   2.26381
    A2        1.90420   0.00062  -0.00427   0.01041   0.00609   1.91029
    A3        2.10199   0.00072   0.00200   0.00387   0.00586   2.10785
    A4        2.23394   0.00108  -0.00198   0.00420   0.00225   2.23619
    A5        1.97188  -0.00138   0.00113  -0.00823  -0.00719   1.96469
    A6        2.07694   0.00029   0.00087   0.00373   0.00464   2.08158
    A7        1.99066   0.00076   0.00063   0.00190   0.00253   1.99319
    A8        1.90998   0.00005  -0.00012  -0.00120  -0.00132   1.90866
    A9        1.87298  -0.00107  -0.00068  -0.00449  -0.00518   1.86780
   A10        1.92195  -0.00034   0.00090  -0.00460  -0.00369   1.91827
   A11        1.91824   0.00042  -0.00083   0.00761   0.00677   1.92501
   A12        1.84373   0.00013   0.00000   0.00076   0.00076   1.84449
   A13        1.96311  -0.00140  -0.00142  -0.00527  -0.00678   1.95633
   A14        1.94145   0.00051   0.00148   0.00351   0.00500   1.94645
   A15        1.87475  -0.00014   0.00083  -0.01073  -0.00991   1.86484
   A16        1.94931   0.00144  -0.00060   0.01595   0.01534   1.96464
   A17        1.88836   0.00011  -0.00112  -0.00069  -0.00188   1.88648
   A18        1.84023  -0.00054   0.00092  -0.00401  -0.00305   1.83719
   A19        2.04444   0.00048   0.00154  -0.00650  -0.00498   2.03946
   A20        1.89830  -0.00003   0.00099  -0.00220  -0.00120   1.89710
   A21        1.89273   0.00001  -0.00027   0.00412   0.00381   1.89654
   A22        1.87261  -0.00043  -0.00084  -0.00011  -0.00094   1.87167
   A23        1.89730  -0.00045  -0.00157  -0.00068  -0.00224   1.89506
   A24        1.84899   0.00041   0.00000   0.00667   0.00668   1.85567
   A25        2.04935  -0.00037  -0.00053  -0.00604  -0.00665   2.04270
   A26        1.91400   0.00045  -0.00112   0.00246   0.00134   1.91534
   A27        1.87366  -0.00023   0.00028   0.00170   0.00199   1.87565
   A28        1.88900  -0.00034   0.00138  -0.00457  -0.00320   1.88580
   A29        1.88557   0.00036   0.00061   0.00129   0.00195   1.88752
   A30        1.84114   0.00019  -0.00065   0.00664   0.00598   1.84712
   A31        1.95545   0.00028   0.00039  -0.00192  -0.00158   1.95386
   A32        1.96579  -0.00017  -0.00084  -0.00146  -0.00226   1.96353
   A33        1.84110  -0.00035   0.00212  -0.00511  -0.00299   1.83811
   A34        1.97748   0.00008  -0.00084   0.00239   0.00157   1.97904
   A35        1.85898   0.00006  -0.00161   0.00795   0.00636   1.86534
   A36        1.85301   0.00005   0.00098  -0.00180  -0.00084   1.85217
   A37        1.90187   0.00148   0.00476  -0.00458   0.00012   1.90199
   A38        2.19172  -0.00017  -0.00327   0.00604   0.00281   2.19453
   A39        2.18935  -0.00131  -0.00147  -0.00140  -0.00284   2.18651
   A40        1.83589  -0.00178  -0.00391   0.00228  -0.00175   1.83414
   A41        1.92425   0.00135  -0.00076   0.01398   0.01324   1.93748
   A42        1.89130   0.00131  -0.00006   0.01192   0.01193   1.90323
   A43        1.94525   0.00044   0.00186  -0.00239  -0.00048   1.94477
   A44        1.97082   0.00003  -0.00014  -0.00370  -0.00379   1.96703
   A45        1.89511  -0.00124   0.00258  -0.01998  -0.01749   1.87762
   A46        1.81001   0.00108   0.00234   0.00128   0.00354   1.81355
   A47        1.96569  -0.00024   0.00097   0.00069   0.00168   1.96737
   A48        1.92200  -0.00032  -0.00194   0.00267   0.00079   1.92280
   A49        1.96562  -0.00027  -0.00171   0.00280   0.00110   1.96673
   A50        1.96490  -0.00102  -0.00411  -0.00124  -0.00536   1.95954
   A51        1.83878   0.00070   0.00411  -0.00591  -0.00181   1.83698
   A52        1.93003  -0.00058   0.00002  -0.00375  -0.00373   1.92630
   A53        1.95918  -0.00046   0.00025  -0.00312  -0.00288   1.95630
   A54        1.93373  -0.00035   0.00019  -0.00185  -0.00167   1.93206
   A55        1.88382   0.00046  -0.00001   0.00175   0.00172   1.88555
   A56        1.87713   0.00049  -0.00017   0.00314   0.00297   1.88010
   A57        1.87691   0.00053  -0.00030   0.00438   0.00408   1.88099
   A58        1.94654  -0.00148  -0.00021  -0.00761  -0.00782   1.93872
   A59        1.91932  -0.00040   0.00077  -0.00323  -0.00244   1.91687
   A60        1.93030   0.00071   0.00178  -0.00012   0.00167   1.93197
   A61        1.87658   0.00115  -0.00193   0.01170   0.00977   1.88635
   A62        1.89533   0.00031  -0.00038   0.00157   0.00120   1.89652
   A63        1.89420  -0.00025  -0.00019  -0.00185  -0.00202   1.89218
   A64        1.88332  -0.00008   0.00041  -0.00122  -0.00081   1.88250
   A65        1.87263  -0.00016   0.00211  -0.00714  -0.00503   1.86760
   A66        1.94985   0.00008   0.00014   0.00204   0.00215   1.95200
   A67        1.93985   0.00057   0.00190   0.00435   0.00625   1.94610
   A68        1.91487  -0.00040  -0.00352  -0.00127  -0.00479   1.91009
   A69        1.88386  -0.00010  -0.00078  -0.00079  -0.00149   1.88237
   A70        1.90146  -0.00002  -0.00006   0.00252   0.00247   1.90393
   A71        1.85367  -0.00098  -0.00157  -0.00268  -0.00425   1.84942
   A72        1.95007  -0.00139  -0.00063  -0.00982  -0.01047   1.93960
   A73        1.94305   0.00073   0.00134   0.00310   0.00441   1.94747
   A74        1.92310  -0.00003   0.00173  -0.00173  -0.00003   1.92307
   A75        1.89550   0.00001   0.00040  -0.00371  -0.00331   1.89219
   A76        1.88431   0.00040   0.00016  -0.00080  -0.00067   1.88363
   A77        1.86484   0.00035  -0.00315   0.01387   0.01069   1.87553
   A78        1.85967   0.00496   0.00434   0.01377   0.01806   1.87773
   A79        1.92087   0.00033   0.00213   0.00147   0.00360   1.92447
   A80        1.92764  -0.00074   0.00117  -0.00084   0.00029   1.92794
   A81        1.91677  -0.00291  -0.00576  -0.00776  -0.01350   1.90327
   A82        1.93865  -0.00165  -0.00309   0.00058  -0.00251   1.93613
   A83        1.90016   0.00005   0.00098  -0.00690  -0.00581   1.89435
   A84        1.86955   0.00135  -0.00045   0.00849   0.00804   1.87758
    D1        0.09515   0.00042   0.00051   0.00080   0.00133   0.09647
    D2       -3.07858   0.00019   0.00191  -0.01025  -0.00828  -3.08685
    D3       -3.12096   0.00060  -0.00091   0.02279   0.02181  -3.09915
    D4       -0.01150   0.00037   0.00049   0.01175   0.01221   0.00071
    D5        0.38143   0.00018  -0.00094   0.00622   0.00526   0.38669
    D6       -1.87235  -0.00002   0.00060   0.00583   0.00640  -1.86595
    D7        2.39709   0.00020  -0.00141   0.01174   0.01029   2.40739
    D8       -2.67848  -0.00001   0.00088  -0.01801  -0.01712  -2.69560
    D9        1.35092  -0.00021   0.00242  -0.01840  -0.01598   1.33494
   D10       -0.66282   0.00001   0.00041  -0.01249  -0.01209  -0.67490
   D11       -0.01572  -0.00006   0.00046   0.00587   0.00626  -0.00946
   D12       -3.13461   0.00004  -0.00105   0.00291   0.00177  -3.13283
   D13        3.06000   0.00001  -0.00074   0.02443   0.02376   3.08376
   D14       -0.05888   0.00010  -0.00225   0.02148   0.01927  -0.03962
   D15        0.62295   0.00009   0.00089   0.00360   0.00450   0.62744
   D16       -1.53857  -0.00004  -0.00066   0.00919   0.00853  -1.53004
   D17        2.75203   0.00034  -0.00025   0.01126   0.01100   2.76303
   D18       -2.48482   0.00036  -0.00059   0.01542   0.01485  -2.46997
   D19        1.63685   0.00023  -0.00214   0.02101   0.01888   1.65573
   D20       -0.35574   0.00061  -0.00173   0.02308   0.02136  -0.33438
   D21        0.03272  -0.00047  -0.00119  -0.02361  -0.02478   0.00795
   D22        2.16281  -0.00023  -0.00118  -0.01900  -0.02021   2.14260
   D23       -2.07358   0.00028   0.00330  -0.02421  -0.02089  -2.09448
   D24       -3.13782  -0.00066   0.00005  -0.03353  -0.03346   3.11190
   D25       -1.00774  -0.00042   0.00005  -0.02892  -0.02889  -1.03663
   D26        1.03906   0.00009   0.00454  -0.03413  -0.02958   1.00948
   D27       -1.34872   0.00017  -0.00029  -0.00522  -0.00553  -1.35426
   D28        2.73279  -0.00106   0.00046  -0.02520  -0.02473   2.70806
   D29        0.72722  -0.00061  -0.00196  -0.01609  -0.01801   0.70921
   D30        0.80633   0.00052   0.00073  -0.00898  -0.00828   0.79805
   D31       -1.39534  -0.00071   0.00148  -0.02896  -0.02748  -1.42282
   D32        2.88228  -0.00025  -0.00094  -0.01986  -0.02076   2.86151
   D33        2.83048   0.00073   0.00077  -0.00629  -0.00556   2.82492
   D34        0.62881  -0.00051   0.00152  -0.02627  -0.02476   0.60406
   D35       -1.37675  -0.00005  -0.00090  -0.01717  -0.01804  -1.39480
   D36        0.65052  -0.00071  -0.00001  -0.00964  -0.00965   0.64087
   D37       -1.47524  -0.00047  -0.00085  -0.00303  -0.00388  -1.47912
   D38        2.80474  -0.00094  -0.00123  -0.01191  -0.01316   2.79158
   D39        2.84795   0.00002   0.00037   0.00365   0.00401   2.85195
   D40        0.72218   0.00026  -0.00046   0.01025   0.00977   0.73196
   D41       -1.28102  -0.00021  -0.00084   0.00137   0.00050  -1.28052
   D42       -1.41745   0.00023   0.00050   0.00723   0.00774  -1.40971
   D43        2.73997   0.00047  -0.00034   0.01383   0.01351   2.75348
   D44        0.73677   0.00000  -0.00072   0.00495   0.00423   0.74100
   D45        0.99316  -0.00027  -0.00280   0.00320   0.00048   0.99364
   D46       -1.10622   0.00028   0.00011   0.00815   0.00831  -1.09791
   D47        3.04902  -0.00016  -0.00131   0.00038  -0.00090   3.04813
   D48       -1.21611   0.00006  -0.00159  -0.00498  -0.00660  -1.22271
   D49        2.96769   0.00061   0.00131  -0.00004   0.00123   2.96892
   D50        0.83975   0.00017  -0.00010  -0.00781  -0.00798   0.83177
   D51        3.02005  -0.00049  -0.00049  -0.01002  -0.01050   3.00955
   D52        0.92067   0.00005   0.00241  -0.00508  -0.00267   0.91800
   D53       -1.20728  -0.00039   0.00100  -0.01285  -0.01187  -1.21915
   D54        0.82426  -0.00019  -0.00166   0.01962   0.01792   0.84218
   D55       -1.34052   0.00017  -0.00217   0.02847   0.02628  -1.31424
   D56        2.95074  -0.00016  -0.00101   0.01853   0.01750   2.96824
   D57        2.96332  -0.00023   0.00006   0.01209   0.01214   2.97545
   D58        0.79854   0.00013  -0.00045   0.02094   0.02050   0.81904
   D59       -1.19339  -0.00020   0.00072   0.01100   0.01172  -1.18167
   D60       -1.32762  -0.00020  -0.00110   0.01947   0.01833  -1.30929
   D61        2.79078   0.00017  -0.00161   0.02832   0.02670   2.81748
   D62        0.79886  -0.00016  -0.00045   0.01838   0.01791   0.81677
   D63       -1.27669  -0.00056   0.00188  -0.02335  -0.02149  -1.29818
   D64        0.97097  -0.00048   0.00033  -0.02499  -0.02467   0.94631
   D65        3.00174  -0.00033   0.00009  -0.02089  -0.02081   2.98093
   D66        0.90063  -0.00052   0.00114  -0.02853  -0.02740   0.87324
   D67       -3.13489  -0.00044  -0.00041  -0.03017  -0.03057   3.11772
   D68       -1.10412  -0.00029  -0.00065  -0.02607  -0.02672  -1.13084
   D69        2.88618  -0.00029   0.00139  -0.02242  -0.02105   2.86513
   D70       -1.14935  -0.00021  -0.00015  -0.02407  -0.02422  -1.17357
   D71        0.88142  -0.00006  -0.00040  -0.01997  -0.02037   0.86106
   D72       -3.11912   0.00034  -0.00182   0.02519   0.02335  -3.09578
   D73        1.05917   0.00047  -0.00198   0.02769   0.02568   1.08485
   D74       -1.03948   0.00035  -0.00189   0.02550   0.02359  -1.01589
   D75        0.92172   0.00002  -0.00091   0.02706   0.02618   0.94789
   D76       -1.18317   0.00015  -0.00108   0.02956   0.02851  -1.15466
   D77        3.00137   0.00003  -0.00099   0.02737   0.02642   3.02779
   D78       -1.11257  -0.00013   0.00088   0.01724   0.01812  -1.09445
   D79        3.06573   0.00000   0.00072   0.01974   0.02045   3.08618
   D80        0.96708  -0.00012   0.00081   0.01755   0.01836   0.98544
   D81        0.03497  -0.00023  -0.00120  -0.01986  -0.02106   0.01391
   D82        2.13415  -0.00004  -0.00159  -0.01397  -0.01559   2.11856
   D83       -2.07718   0.00003   0.00106  -0.02293  -0.02182  -2.09901
   D84       -3.12929  -0.00031   0.00031  -0.01679  -0.01651   3.13739
   D85       -1.03011  -0.00011  -0.00009  -0.01090  -0.01104  -1.04115
   D86        1.04174  -0.00005   0.00256  -0.01986  -0.01727   1.02447
   D87       -0.03916   0.00045   0.00142   0.02491   0.02636  -0.01280
   D88       -2.16928   0.00019  -0.00030   0.02171   0.02140  -2.14788
   D89        2.03792   0.00020  -0.00158   0.02826   0.02673   2.06465
   D90       -2.12441  -0.00033   0.00373   0.00803   0.01178  -2.11263
   D91        2.02865  -0.00059   0.00200   0.00484   0.00682   2.03548
   D92       -0.04733  -0.00058   0.00073   0.01138   0.01215  -0.03518
   D93        2.02004   0.00094  -0.00107   0.03877   0.03767   2.05771
   D94       -0.11008   0.00069  -0.00279   0.03557   0.03272  -0.07737
   D95       -2.18606   0.00070  -0.00407   0.04211   0.03804  -2.14802
   D96        1.11327  -0.00073   0.00143  -0.04806  -0.04664   1.06663
   D97       -3.08972  -0.00049  -0.00062  -0.04040  -0.04101  -3.13073
   D98       -0.99789  -0.00061   0.00082  -0.04485  -0.04403  -1.04192
   D99       -3.13038   0.00031   0.00390  -0.04406  -0.04020   3.11260
   D100      -1.05018   0.00054   0.00186  -0.03640  -0.03458  -1.08475
   D101       1.04165   0.00043   0.00330  -0.04085  -0.03759   1.00405
   D102      -0.98223  -0.00065   0.00050  -0.04792  -0.04738  -1.02962
   D103       1.09797  -0.00041  -0.00154  -0.04026  -0.04176   1.05621
   D104      -3.09339  -0.00052  -0.00010  -0.04470  -0.04478  -3.13817
   D105       0.86272   0.00096  -0.00337   0.05404   0.05058   0.91330
   D106      -1.14777   0.00044  -0.00273   0.05152   0.04891  -1.09886
   D107       2.98681   0.00091  -0.00081   0.05279   0.05195   3.03875
   D108       2.91416   0.00021   0.00179  -0.00380  -0.00202   2.91213
   D109      -1.24756  -0.00003   0.00115  -0.00643  -0.00524  -1.25281
   D110       0.82218  -0.00033  -0.00123  -0.00458  -0.00583   0.81635
   D111      -0.96767  -0.00042  -0.00042  -0.01473  -0.01515  -0.98282
   D112       1.15503  -0.00087   0.00060  -0.02422  -0.02363   1.13140
   D113      -3.06235   0.00001  -0.00137  -0.00613  -0.00750  -3.06985
   D114      -3.04213   0.00000  -0.00085  -0.00628  -0.00712  -3.04925
   D115      -0.91943  -0.00046   0.00017  -0.01577  -0.01561  -0.93503
   D116       1.14638   0.00042  -0.00179   0.00232   0.00053   1.14691
   D117       1.18222   0.00035   0.00206  -0.00607  -0.00400   1.17822
   D118      -2.97826  -0.00010   0.00308  -0.01556  -0.01248  -2.99074
   D119      -0.91246   0.00078   0.00112   0.00253   0.00365  -0.90881
   D120      -3.09071   0.00051   0.00035   0.01721   0.01756  -3.07315
   D121      -1.01341   0.00010  -0.00280   0.01677   0.01398  -0.99943
   D122       1.08514  -0.00010   0.00068   0.00859   0.00925   1.09439
   D123      -1.04167   0.00058   0.00354   0.01054   0.01409  -1.02759
   D124       1.03563   0.00017   0.00039   0.01009   0.01051   1.04614
   D125       3.13417  -0.00003   0.00387   0.00192   0.00578   3.13995
   D126       1.03662   0.00004  -0.00109   0.00998   0.00889   1.04551
   D127       3.11392  -0.00037  -0.00424   0.00954   0.00531   3.11923
   D128      -1.07072  -0.00057  -0.00076   0.00136   0.00058  -1.07014
   D129       3.11538  -0.00060   0.00191  -0.05495  -0.05306   3.06232
   D130       1.03541  -0.00229   0.00019  -0.06048  -0.06036   0.97505
   D131      -1.06753   0.00063   0.00418  -0.04710  -0.04283  -1.11036
         Item               Value     Threshold  Converged?
 Maximum Force            0.004959     0.000450     NO 
 RMS     Force            0.000969     0.000300     NO 
 Maximum Displacement     0.179324     0.001800     NO 
 RMS     Displacement     0.029504     0.001200     NO 
 Predicted change in Energy=-8.191051D-04
 GradGradGradGradGradGradGradGradGradGradGradGradGradGradGradGradGradGrad

                          Input orientation:                          
 ---------------------------------------------------------------------
 Center     Atomic      Atomic             Coordinates (Angstroms)
 Number     Number       Type             X           Y           Z
 ---------------------------------------------------------------------
      1          6           0        1.763280    0.739865    0.103581
      2          6           0        1.166227   -0.462576    0.293277
      3          6           0       -0.267391   -0.741065    0.657914
      4          6           0       -1.286382    0.237088    0.020867
      5          6           0       -1.320517    1.603134    0.754389
      6          6           0        0.022068    2.143133    1.282372
      7          6           0        1.215276    2.130444    0.306042
      8          6           0        3.168765    0.532982   -0.298069
      9          6           0        3.454980   -0.958477   -0.344285
     10          6           0        2.116436   -1.637985    0.038081
     11          8           0        3.987288    1.422570   -0.537795
     12          6           0        0.923591    2.849807   -1.026749
     13          6           0        2.249345   -2.563073    1.247577
     14          8           0        1.603577   -2.471034   -1.022332
     15          6           0       -2.700486   -0.410783   -0.104522
     16          8           0       -3.095023   -0.822828    1.221108
     17          6           0       -2.689221   -1.634625   -1.039654
     18          6           0       -3.742641    0.602604   -0.613743
     19          8           0       -5.022472   -0.051189   -0.608986
     20          1           0       -0.373450   -0.731968    1.751928
     21          1           0       -0.482431   -1.766492    0.348947
     22          1           0       -0.956634    0.412507   -1.010521
     23          1           0       -1.999644    1.524591    1.612805
     24          1           0       -1.757996    2.351064    0.082873
     25          1           0        0.315010    1.590443    2.184789
     26          1           0       -0.143868    3.179391    1.606305
     27          1           0        2.027448    2.695705    0.786920
     28          1           0        3.787864   -1.263614   -1.341833
     29          1           0        4.263020   -1.189666    0.359522
     30          1           0        0.571586    3.872107   -0.839887
     31          1           0        0.159950    2.330598   -1.616708
     32          1           0        1.830902    2.915878   -1.637945
     33          1           0        1.283553   -3.006028    1.512681
     34          1           0        2.945767   -3.377942    1.017745
     35          1           0        2.632763   -2.014503    2.113899
     36          1           0        1.414868   -1.898898   -1.786581
     37          1           0       -4.045869   -1.025223    1.166735
     38          1           0       -2.303449   -1.370737   -2.031330
     39          1           0       -2.076142   -2.444505   -0.634820
     40          1           0       -3.704413   -2.022847   -1.165613
     41          1           0       -3.782816    1.471148    0.050629
     42          1           0       -3.481588    0.947326   -1.624121
     43          1           0       -5.689532    0.608171   -0.860293
 ---------------------------------------------------------------------
                    Distance matrix (angstroms):
                    1          2          3          4          5
     1  C    0.000000
     2  C    1.355847   0.000000
     3  C    2.573726   1.505249   0.000000
     4  C    3.091936   2.564961   1.549501   0.000000
     5  C    3.267811   3.265529   2.571702   1.550903   0.000000
     6  C    2.527949   3.012827   2.965187   2.633712   1.540422
     7  C    1.508313   2.593516   3.250797   3.150304   2.628558
     8  C    1.476317   2.313220   3.787382   4.476339   4.733555
     9  C    2.438606   2.427096   3.861052   4.903389   5.529404
    10  C    2.404825   1.532844   2.621314   3.885276   4.778138
    11  O    2.413225   3.493256   4.920704   5.434065   5.465815
    12  C    2.536647   3.573964   4.141363   3.578796   3.124526
    13  C    3.529077   2.548709   3.162495   4.674086   5.508578
    14  O    3.406326   2.440493   3.052300   4.095613   5.320329
    15  C    4.614380   3.887466   2.571059   1.560497   2.588031
    16  O    5.224365   4.375946   2.884333   2.415612   3.041709
    17  C    5.173969   4.244394   3.089570   2.568262   3.946520
    18  C    5.554149   5.104339   3.936994   2.563112   2.956270
    19  O    6.868766   6.267640   4.969080   3.799761   4.277855
    20  H    3.073916   2.137952   1.099181   2.183824   2.710115
    21  H    3.374204   2.102705   1.092339   2.183645   3.495877
    22  H    2.957418   2.640492   2.142302   1.096935   2.159840
    23  H    4.129547   3.963928   3.007610   2.168104   1.097389
    24  H    3.872438   4.063486   3.480494   2.166831   1.096230
    25  H    2.674396   2.918437   2.847186   3.013069   2.172822
    26  H    3.441901   4.087091   4.035428   3.532152   2.143560
    27  H    2.088552   3.310608   4.134528   4.196797   3.521880
    28  H    3.194071   3.191901   4.551609   5.464159   6.221571
    29  H    3.168169   3.181694   4.562335   5.739876   6.255521
    30  H    3.481552   4.519639   4.922260   4.172086   3.357082
    31  H    2.839101   3.530221   3.845990   3.025940   2.888440
    32  H    2.787924   3.947830   4.800732   4.432271   4.168693
    33  H    4.030809   2.823094   2.875084   4.398622   5.347950
    34  H    4.380674   3.491558   4.172168   5.654493   6.563662
    35  H    3.519080   2.806041   3.486033   4.980978   5.528471
    36  H    3.264533   2.539814   3.185299   3.889224   5.118895
    37  H    6.163769   5.314644   3.823159   3.243642   3.808653
    38  H    5.054777   4.274015   3.431334   2.798400   4.191693
    39  H    5.042480   3.911823   2.800794   2.871339   4.345602
    40  H    6.256125   5.318453   4.096503   3.515952   4.745220
    41  H    5.594351   5.318946   4.197725   2.784955   2.564296
    42  H    5.525996   5.221726   4.288287   2.833611   3.279881
    43  H    7.516037   7.034106   5.790078   4.505760   4.762924
                    6          7          8          9         10
     6  C    0.000000
     7  C    1.541793   0.000000
     8  C    3.871961   2.594794   0.000000
     9  C    4.904170   3.870482   1.519376   0.000000
    10  C    4.497943   3.883935   2.435876   1.549076   0.000000
    11  O    4.422124   2.982817   1.232402   2.447484   3.633004
    12  C    2.577629   1.542366   3.307486   4.623496   4.764139
    13  C    5.206759   4.897437   3.580490   2.561701   1.528506
    14  O    5.394753   4.805097   3.463882   2.485009   1.442730
    15  C    3.982243   4.686106   5.947795   6.184434   4.972836
    16  O    4.303131   5.304511   6.586438   6.735830   5.405862
    17  C    5.197532   5.588536   6.290029   6.220283   4.925024
    18  C    4.487930   5.268894   6.918962   7.369894   6.306656
    19  O    5.817187   6.671304   8.217925   8.529972   7.341704
    20  H    2.939919   3.578833   4.283676   4.370618   3.155578
    21  H    4.051045   4.250901   4.363192   4.078807   2.620546
    22  H    3.034844   3.066242   4.188200   4.667527   3.840292
    23  H    2.139884   3.522840   5.598856   6.304662   5.424368
    24  H    2.156539   2.989787   5.265313   6.189560   5.561092
    25  H    1.098015   2.152154   3.927687   4.769971   4.275072
    26  H    1.098316   2.153659   4.647974   5.820521   5.547559
    27  H    2.138307   1.100176   2.675290   4.082955   4.398813
    28  H    5.716082   4.566545   2.168060   1.094999   2.199543
    29  H    5.472191   4.507187   2.144140   1.096231   2.216334
    30  H    2.792007   2.181944   4.264817   5.647488   5.789517
    31  H    2.908405   2.202440   3.744757   4.826417   4.723962
    32  H    3.520975   2.185175   3.043574   4.395658   4.860891
    33  H    5.306434   5.276740   4.399708   3.515095   2.177081
    34  H    6.253024   5.817511   4.132362   2.822807   2.162170
    35  H    4.979267   4.739009   3.548882   2.798912   2.171953
    36  H    5.262735   4.544723   3.347516   2.669581   1.972223
    37  H    5.157515   6.195052   7.524932   7.651822   6.294708
    38  H    5.360590   5.486620   6.047600   6.014614   4.887665
    39  H    5.396714   5.713914   6.040519   5.734632   4.322150
    40  H    6.102023   6.604464   7.384137   7.284530   5.956449
    41  H    4.055354   5.047854   7.023263   7.644915   6.668436
    42  H    4.706725   5.214003   6.793915   7.306575   6.386284
    43  H    6.290429   7.166172   8.876440   9.292080   8.172236
                   11         12         13         14         15
    11  O    0.000000
    12  C    3.415014   0.000000
    13  C    4.700356   6.019090   0.000000
    14  O    4.590969   5.364116   2.361773   0.000000
    15  C    6.948037   4.961440   5.564292   4.859214   0.000000
    16  O    7.635095   5.889852   5.620625   5.461359   1.443168
    17  C    7.360303   5.758707   5.521129   4.373556   1.540256
    18  C    7.773668   5.195596   7.027796   6.180311   1.540243
    19  O    9.129775   6.629175   7.914272   7.066188   2.403208
    20  H    5.375956   4.715133   3.238267   3.824854   2.994105
    21  H    5.561907   5.017933   2.984071   2.593880   2.638816
    22  H    5.068141   3.078302   4.922538   3.856115   2.130648
    23  H    6.362299   4.155568   5.907309   5.991007   2.680684
    24  H    5.852830   2.944642   6.447019   5.981160   2.924244
    25  H    4.574523   3.502904   4.676720   5.333068   4.282414
    26  H    4.974940   2.860256   6.231537   6.472294   4.727851
    27  H    2.686394   2.128765   5.283578   5.490742   5.726980
    28  H    2.811019   5.022307   3.280348   2.516159   6.660101
    29  H    2.775785   5.421335   2.594181   3.259457   7.022280
    30  H    4.214085   1.097234   6.970216   6.429131   5.439702
    31  H    4.078858   1.095800   6.042989   5.049061   4.240751
    32  H    2.844345   1.095965   6.206467   5.426737   5.826794
    33  H    5.579168   6.392893   1.095100   2.610541   5.022271
    34  H    5.152609   6.859592   1.096284   2.604970   6.476395
    35  H    4.547492   6.037089   1.094739   3.332205   5.994735
    36  H    4.382802   4.834139   3.216146   0.973153   4.688278
    37  H    8.569056   6.672538   6.480836   6.228854   1.950304
    38  H    7.043193   5.407029   5.735924   4.182533   2.189004
    39  H    7.192277   6.097683   4.718825   3.700162   2.192498
    40  H    8.451468   6.721642   6.446903   5.328805   2.175439
    41  H    7.792504   5.021127   7.354902   6.760567   2.176505
    42  H    7.562411   4.835482   7.308429   6.156804   2.182604
    43  H    9.716382   6.984700   8.804866   7.918156   3.247130
                   16         17         18         19         20
    16  O    0.000000
    17  C    2.436131   0.000000
    18  C    2.412041   2.509241   0.000000
    19  O    2.767621   2.852508   1.437162   0.000000
    20  H    2.774344   3.737715   4.327694   5.258401   0.000000
    21  H    2.911495   2.610655   4.143472   4.946905   1.746561
    22  H    3.328502   2.682061   2.820533   4.111846   3.046482
    23  H    2.619858   4.182308   2.974158   4.069020   2.784945
    24  H    3.627231   4.244168   2.735178   4.111726   3.769323
    25  H    4.287293   5.461089   5.027141   6.244105   2.460679
    26  H    4.987529   6.054310   4.951728   6.256591   3.920796
    27  H    6.229631   6.658460   6.295781   7.693852   4.294706
    28  H    7.357792   6.494736   7.792394   8.923511   5.212538
    29  H    7.417392   7.105584   8.261361   9.405025   4.862627
    30  H    6.303501   6.402879   5.417873   6.836596   5.367318
    31  H    5.347162   4.916682   4.384304   5.791883   4.583835
    32  H    6.812990   6.441780   6.120834   7.538632   5.445842
    33  H    4.901357   4.917122   6.542670   7.280006   2.823871
    34  H    6.562097   6.247010   7.952441   8.786716   4.307831
    35  H    5.918167   6.197799   7.411819   8.358906   3.288348
    36  H    5.526594   4.179867   5.850895   6.800008   4.132900
    37  H    0.973667   2.660831   2.431434   2.248484   3.730296
    38  H    3.391924   1.096302   2.823987   3.340262   4.294877
    39  H    2.666913   1.093463   3.473117   3.795983   3.395366
    40  H    2.740044   1.094166   2.683098   2.436092   4.612346
    41  H    2.665596   3.468500   1.094245   2.071074   4.401354
    42  H    3.373159   2.763316   1.099020   2.098060   4.886538
    43  H    3.620975   3.750223   1.962448   0.971021   6.072923
                   21         22         23         24         25
    21  H    0.000000
    22  H    2.611715   0.000000
    23  H    3.838034   3.034212   0.000000
    24  H    4.318811   2.365522   1.755603   0.000000
    25  H    3.908356   3.635191   2.385189   3.048598   0.000000
    26  H    5.114424   3.894100   2.486425   2.369046   1.752133
    27  H    5.138338   4.165157   4.274467   3.865753   2.471454
    28  H    4.620287   5.042758   7.071014   6.771429   5.713442
    29  H    4.780392   5.629277   6.939660   6.990418   5.162111
    30  H    5.858163   3.785948   4.258844   2.931213   3.797431
    31  H    4.589401   2.300717   3.967777   2.562716   3.875984
    32  H    5.587829   3.798800   5.213074   4.020003   4.320648
    33  H    2.451413   4.803266   5.596063   6.324066   4.745245
    34  H    3.846636   5.806040   6.988993   7.471338   5.741752
    35  H    3.589011   5.341923   5.851109   6.516288   4.286331
    36  H    2.859678   3.401306   5.910584   5.623532   5.399719
    37  H    3.730462   4.043622   3.299631   4.220003   5.186078
    38  H    3.022986   2.456811   4.664220   4.314994   5.779323
    39  H    1.991836   3.091434   4.561951   4.859401   5.472532
    40  H    3.569423   3.674955   4.817693   4.947560   6.358996
    41  H    4.632909   3.199073   2.371277   2.207982   4.621802
    42  H    4.500305   2.652909   3.606533   2.802691   5.416230
    43  H    5.849375   4.739322   4.535561   4.402750   6.803816
                   26         27         28         29         30
    26  H    0.000000
    27  H    2.370645   0.000000
    28  H    6.624978   4.827718   0.000000
    29  H    6.329597   4.502951   1.768008   0.000000
    30  H    2.641133   2.479910   6.080462   6.378622   0.000000
    31  H    3.346725   3.065661   5.114262   5.756121   1.774582
    32  H    3.807140   2.442760   4.624449   5.173062   1.771200
    33  H    6.348678   5.795677   4.178018   3.675074   7.304123
    34  H    7.272610   6.147014   3.278280   2.637605   7.851798
    35  H    5.911334   4.930856   3.720240   2.532969   6.901121
    36  H    6.303202   5.301749   2.496497   3.636033   5.908625
    37  H    5.753052   7.132653   8.229042   8.349627   7.023621
    38  H    6.212877   6.575344   6.131148   6.990527   6.096947
    39  H    6.354882   6.729231   6.023366   6.538219   6.852160
    40  H    6.886530   7.676676   7.532710   8.154767   7.289770
    41  H    4.310472   5.983380   8.169031   8.480025   5.051578
    42  H    5.153459   6.262541   7.603478   8.275296   5.059405
    43  H    6.591636   8.162285   9.672461  10.186926   7.060828
                   31         32         33         34         35
    31  H    0.000000
    32  H    1.770617   0.000000
    33  H    6.287698   6.730156   0.000000
    34  H    6.876667   6.921545   1.773764   0.000000
    35  H    6.237959   6.247237   1.779032   1.777214   0.000000
    36  H    4.415010   4.835002   3.482544   3.520720   4.087833
    37  H    6.057888   7.611500   5.696139   7.378378   6.817618
    38  H    4.465437   5.968473   5.301016   6.393747   6.477928
    39  H    5.363378   6.708573   4.026737   5.368598   5.469382
    40  H    5.838602   7.433291   5.746278   7.129393   7.135480
    41  H    4.366242   6.037579   6.917427   8.350019   7.587259
    42  H    3.895420   5.665504   6.940828   8.185248   7.754386
    43  H    6.144539   7.904883   8.204715   9.694561   9.218722
                   36         37         38         39         40
    36  H    0.000000
    37  H    6.269373   0.000000
    38  H    3.763607   3.658283   0.000000
    39  H    3.716368   3.023208   1.776200   0.000000
    40  H    5.158295   2.559628   1.771275   1.763748   0.000000
    41  H    6.461306   2.747136   3.820915   4.326074   3.700458
    42  H    5.665921   3.463847   2.631966   3.802435   3.013604
    43  H    7.590515   3.078709   4.093039   4.735637   3.310011
                   41         42         43
    41  H    0.000000
    42  H    1.780426   0.000000
    43  H    2.282558   2.360821   0.000000
 Stoichiometry    C15H24O4
 Framework group  C1[X(C15H24O4)]
 Deg. of freedom   123
 Full point group                 C1      NOp   1
 Largest Abelian subgroup         C1      NOp   1
 Largest concise Abelian subgroup C1      NOp   1
                         Standard orientation:                         
 ---------------------------------------------------------------------
 Center     Atomic      Atomic             Coordinates (Angstroms)
 Number     Number       Type             X           Y           Z
 ---------------------------------------------------------------------
      1          6           0        1.796328    0.743282    0.090235
      2          6           0        1.208410   -0.464062    0.277306
      3          6           0       -0.219847   -0.753801    0.654011
      4          6           0       -1.250923    0.222562    0.033888
      5          6           0       -1.286045    1.583221    0.777308
      6          6           0        0.058404    2.127674    1.295892
      7          6           0        1.241995    2.129057    0.307845
      8          6           0        3.199008    0.547757   -0.326622
      9          6           0        3.493715   -0.941574   -0.386142
     10          6           0        2.163109   -1.631861    0.004536
     11          8           0        4.009768    1.443958   -0.568092
     12          6           0        0.932881    2.855919   -1.016924
     13          6           0        2.313480   -2.564545    1.206127
     14          8           0        1.644850   -2.460590   -1.056636
     15          6           0       -2.662273   -0.433004   -0.082189
     16          8           0       -3.041254   -0.856684    1.244311
     17          6           0       -2.652860   -1.650197   -1.025980
     18          6           0       -3.715466    0.577558   -0.574020
     19          8           0       -4.991234   -0.084022   -0.561319
     20          1           0       -0.315182   -0.752987    1.749050
     21          1           0       -0.431752   -1.778335    0.339955
     22          1           0       -0.932408    0.407178   -0.999423
     23          1           0       -1.956202    1.494559    1.641768
     24          1           0       -1.734604    2.333147    0.115397
     25          1           0        0.363535    1.570489    2.191479
     26          1           0       -0.110561    3.160617    1.628724
     27          1           0        2.055450    2.695875    0.784704
     28          1           0        3.818588   -1.237710   -1.389029
     29          1           0        4.310020   -1.172754    0.308064
     30          1           0        0.576594    3.874731   -0.819427
     31          1           0        0.166603    2.336209   -1.603009
     32          1           0        1.833716    2.931771   -1.636507
     33          1           0        1.353025   -3.015204    1.477563
     34          1           0        3.012491   -3.373540    0.963747
     35          1           0        2.702105   -2.019715    2.072490
     36          1           0        1.445189   -1.884290   -1.814952
     37          1           0       -3.991356   -1.064472    1.197841
     38          1           0       -2.278465   -1.377051   -2.019508
     39          1           0       -2.030967   -2.459140   -0.632888
     40          1           0       -3.666892   -2.043695   -1.144710
     41          1           0       -3.754317    1.441182    0.096812
     42          1           0       -3.466450    0.930906   -1.584457
     43          1           0       -5.664688    0.573009   -0.801425
 ---------------------------------------------------------------------
 Rotational constants (GHZ):      0.5950975      0.2471020      0.1996091
 Standard basis: 6-31G(d) (6D, 7F)
 There are   333 symmetry adapted cartesian basis functions of A   symmetry.
 There are   333 symmetry adapted basis functions of A   symmetry.
   333 basis functions,   628 primitive gaussians,   333 cartesian basis functions
    73 alpha electrons       73 beta electrons
       nuclear repulsion energy      1595.5180487780 Hartrees.
 NAtoms=   43 NActive=   43 NUniq=   43 SFac= 1.00D+00 NAtFMM=   60 NAOKFM=F Big=F
 Integral buffers will be    131072 words long.
 Raffenetti 2 integral format.
 Two-electron integral symmetry is turned on.
 ------------------------------------------------------------------------------
 Polarizable Continuum Model (PCM)
 =================================
 Model                : PCM (using non-symmetric T matrix).
 Atomic radii         : SMD-Coulomb.
 Polarization charges : Total charges.
 Charge compensation  : None.
 Solution method      : On-the-fly selection.
 Cavity type          : VdW (van der Waals Surface) (Alpha=1.000).
 Cavity algorithm     : GePol (No added spheres)
                        Default sphere list used, NSphG=   43.
                        Lebedev-Laikov grids with approx.  5.0 points / Ang**2.
                        Smoothing algorithm: Karplus/York (Gamma=1.0000).
                        Polarization charges: spherical gaussians, with
                                              point-specific exponents (IZeta= 3).
                        Self-potential: point-specific (ISelfS= 7).
                        Self-field    : sphere-specific E.n sum rule (ISelfD= 2).
 1st derivatives      : Analytical E(r).r(x)/FMM algorithm (CHGder, D1EAlg=3).
                        Cavity 1st derivative terms included.
 Solvent              : Methanol, Eps=  32.613000 Eps(inf)=   1.765709
 ------------------------------------------------------------------------------
 ------------------------------------------------------------------------------
 Atomic radii for non-electrostatic terms: SMD-CDS.
 ------------------------------------------------------------------------------
 Nuclear repulsion after PCM non-electrostatic terms =     1595.5192094429 Hartrees.
 One-electron integrals computed using PRISM.
 NBasis=   333 RedAO= T EigKep=  9.28D-04  NBF=   333
 NBsUse=   333 1.00D-06 EigRej= -1.00D+00 NBFU=   333
 Initial guess from the checkpoint file:  "DY-202A-11R_20.chk"
 B after Tr=     0.000000    0.000000    0.000000
         Rot=    0.999997    0.001197   -0.001103   -0.001539 Ang=   0.26 deg.
 ExpMin= 1.61D-01 ExpMax= 5.48D+03 ExpMxC= 8.25D+02 IAcc=1 IRadAn=         1 AccDes= 0.00D+00
 Harris functional with IExCor=  402 and IRadAn=       1 diagonalized for initial guess.
 HarFok:  IExCor=  402 AccDes= 0.00D+00 IRadAn=         1 IDoV= 1 UseB2=F ITyADJ=14
 ICtDFT=  3500011 ScaDFX=  1.000000  1.000000  1.000000  1.000000
 FoFCou: FMM=F IPFlag=           0 FMFlag=      100000 FMFlg1=           0
         NFxFlg=           0 DoJE=T BraDBF=F KetDBF=T FulRan=T
         wScrn=  0.000000 ICntrl=     500 IOpCl=  0 I1Cent=   200000004 NGrid=           0
         NMat0=    1 NMatS0=      1 NMatT0=    0 NMatD0=    1 NMtDS0=    0 NMtDT0=    0
 Petite list used in FoFCou.
 Keep R1 ints in memory in canonical form, NReq=1565304907.
 Requested convergence on RMS density matrix=1.00D-08 within 128 cycles.
 Requested convergence on MAX density matrix=1.00D-06.
 Requested convergence on             energy=1.00D-06.
 No special actions if energy rises.
 Inv3:  Mode=1 IEnd=    22032300.
 Iteration    1 A*A^-1 deviation from unit magnitude is 6.22D-15 for   2684.
 Iteration    1 A*A^-1 deviation from orthogonality  is 4.66D-15 for   2676   2651.
 Iteration    1 A^-1*A deviation from unit magnitude is 5.77D-15 for   2707.
 Iteration    1 A^-1*A deviation from orthogonality  is 8.47D-10 for   2279   2256.
 Iteration    2 A*A^-1 deviation from unit magnitude is 2.78D-15 for    558.
 Iteration    2 A*A^-1 deviation from orthogonality  is 3.51D-15 for   2165    717.
 Iteration    2 A^-1*A deviation from unit magnitude is 1.11D-15 for    122.
 Iteration    2 A^-1*A deviation from orthogonality  is 3.62D-16 for    756    749.
 Error on total polarization charges =  0.05160
 SCF Done:  E(RB3LYP) =  -886.949784952     A.U. after   10 cycles
            NFock= 10  Conv=0.86D-08     -V/T= 2.0094
 SMD-CDS (non-electrostatic) energy       (kcal/mol) =       0.73
 (included in total energy above)
 D1PCM: PCM CHGder 1st derivatives, ID1Alg=3 FixD1E=F DoIter=F DoCFld=F I1PDM=0.
 Calling FoFJK, ICntrl=      2127 FMM=F ISym2X=0 I1Cent= 0 IOpClX= 0 NMat=1 NMatS=1 NMatT=0.
 ***** Axes restored to original set *****
 -------------------------------------------------------------------
 Center     Atomic                   Forces (Hartrees/Bohr)
 Number     Number              X              Y              Z
 -------------------------------------------------------------------
      1        6           0.002467009   -0.001445422   -0.000560051
      2        6          -0.001599054    0.000921974   -0.000420589
      3        6           0.000783904   -0.000506764    0.000349168
      4        6          -0.000284878    0.000884258   -0.000910253
      5        6          -0.000289427   -0.000499828   -0.000110473
      6        6           0.000271552   -0.000116433    0.000077996
      7        6          -0.001037386    0.000699770    0.000142843
      8        6          -0.001136386    0.000197144   -0.000062625
      9        6          -0.001714885    0.000343155    0.000958920
     10        6           0.002450006    0.000351370   -0.001193959
     11        8          -0.001030037   -0.001160708    0.000587327
     12        6           0.000154992   -0.000151045   -0.000421440
     13        6          -0.000073332   -0.000242266    0.000557261
     14        8          -0.000896940    0.000356569    0.000919154
     15        6           0.000112262   -0.000156245    0.000275382
     16        8           0.000070083   -0.000049056    0.000050956
     17        6          -0.000018259   -0.000085366    0.000488049
     18        6          -0.000744915   -0.000148144    0.000823601
     19        8           0.001810285   -0.000515799   -0.001221369
     20        1          -0.000164525    0.000081173    0.000060891
     21        1           0.000038838    0.000008954    0.000237929
     22        1           0.000039724    0.000033353   -0.000225862
     23        1          -0.000109413    0.000090417    0.000119826
     24        1           0.000002063   -0.000116470   -0.000046095
     25        1          -0.000202894    0.000060906   -0.000133549
     26        1          -0.000118525   -0.000166742    0.000107122
     27        1          -0.000165236    0.000221039    0.000077698
     28        1           0.000150690    0.000082569   -0.000217485
     29        1           0.000566408   -0.000358315   -0.000598914
     30        1           0.000121074   -0.000075099    0.000068785
     31        1           0.000057965    0.000211107    0.000147103
     32        1          -0.000073958   -0.000086407    0.000149915
     33        1           0.000055218    0.000286049    0.000132240
     34        1          -0.000109577    0.000188220   -0.000193578
     35        1           0.000041715   -0.000018124    0.000074504
     36        1           0.000736970    0.000007608   -0.000377509
     37        1          -0.000402780    0.000006328    0.000029582
     38        1           0.000022319    0.000119215   -0.000120848
     39        1          -0.000121751    0.000202670   -0.000222868
     40        1          -0.000117173    0.000116866    0.000011297
     41        1           0.000171304    0.000406547   -0.000141852
     42        1           0.000138015   -0.000360908   -0.000210089
     43        1           0.000148932    0.000381881    0.000941858
 -------------------------------------------------------------------
 Cartesian Forces:  Max     0.002467009 RMS     0.000594003

 GradGradGradGradGradGradGradGradGradGradGradGradGradGradGradGradGradGrad
 Berny optimization.
 Using GEDIIS/GDIIS optimizer.
 FormGI is forming the generalized inverse of G from B-inverse, IUseBI=4.
 Internal  Forces:  Max     0.001768137 RMS     0.000338805
 Search for a local minimum.
 Step number   3 out of a maximum of  258
 All quantities printed in internal units (Hartrees-Bohrs-Radians)
 Mixed Optimization -- En-DIIS/RFO-DIIS
 Swapping is turned off.
 Update second derivatives using D2CorX and points    1    2    3
 DE= -9.02D-04 DEPred=-8.19D-04 R= 1.10D+00
 TightC=F SS=  1.41D+00  RLast= 2.69D-01 DXNew= 8.4853D-01 8.0700D-01
 Trust test= 1.10D+00 RLast= 2.69D-01 DXMaxT set to 8.07D-01
 ITU=  1  1  0
     Eigenvalues ---    0.00228   0.00230   0.00232   0.00339   0.00369
     Eigenvalues ---    0.00398   0.00482   0.00694   0.00767   0.00903
     Eigenvalues ---    0.01058   0.01141   0.01221   0.01232   0.01326
     Eigenvalues ---    0.01392   0.02484   0.02621   0.03226   0.03858
     Eigenvalues ---    0.04013   0.04337   0.04416   0.04607   0.04728
     Eigenvalues ---    0.04811   0.04942   0.05026   0.05273   0.05362
     Eigenvalues ---    0.05414   0.05445   0.05552   0.05564   0.05587
     Eigenvalues ---    0.05616   0.05710   0.05765   0.05927   0.06011
     Eigenvalues ---    0.06101   0.06220   0.06458   0.07776   0.08157
     Eigenvalues ---    0.08616   0.09016   0.09078   0.09199   0.09717
     Eigenvalues ---    0.10285   0.11419   0.12137   0.13320   0.13635
     Eigenvalues ---    0.14557   0.15678   0.15920   0.16000   0.16000
     Eigenvalues ---    0.16000   0.16000   0.16000   0.16000   0.16000
     Eigenvalues ---    0.16000   0.16000   0.16006   0.16085   0.16308
     Eigenvalues ---    0.16556   0.17242   0.18456   0.20067   0.20735
     Eigenvalues ---    0.23100   0.23456   0.24719   0.24972   0.26592
     Eigenvalues ---    0.26786   0.26910   0.27826   0.28379   0.28603
     Eigenvalues ---    0.28733   0.28927   0.29500   0.29739   0.30532
     Eigenvalues ---    0.31524   0.32137   0.32429   0.33751   0.33796
     Eigenvalues ---    0.33831   0.33844   0.33854   0.33941   0.33974
     Eigenvalues ---    0.34005   0.34099   0.34136   0.34168   0.34180
     Eigenvalues ---    0.34197   0.34210   0.34270   0.34276   0.34304
     Eigenvalues ---    0.34357   0.34376   0.34399   0.34514   0.35082
     Eigenvalues ---    0.40374   0.40759   0.41760   0.51614   0.52149
     Eigenvalues ---    0.52695   0.52904   0.94543
 En-DIIS/RFO-DIIS IScMMF=        0 using points:     3    2
 RFO step:  Lambda=-8.63514025D-05.
 DidBck=F Rises=F RFO-DIIS coefs:    1.21776   -0.21776
 Iteration  1 RMS(Cart)=  0.03709825 RMS(Int)=  0.00074510
 Iteration  2 RMS(Cart)=  0.00090785 RMS(Int)=  0.00005267
 Iteration  3 RMS(Cart)=  0.00000150 RMS(Int)=  0.00005266
 Iteration  4 RMS(Cart)=  0.00000000 RMS(Int)=  0.00005266
 Variable       Old X    -DE/DX   Delta X   Delta X   Delta X     New X
                                 (Linear)    (Quad)   (Total)
    R1        2.56218  -0.00092  -0.00114  -0.00168  -0.00279   2.55939
    R2        2.85030   0.00098   0.00185   0.00562   0.00746   2.85776
    R3        2.78983  -0.00177  -0.00183  -0.00718  -0.00890   2.78093
    R4        2.84451  -0.00074  -0.00132  -0.00403  -0.00536   2.83914
    R5        2.89665   0.00029   0.00230   0.00325   0.00548   2.90213
    R6        2.92813   0.00027   0.00133   0.00143   0.00276   2.93090
    R7        2.07715   0.00008   0.00020   0.00048   0.00068   2.07783
    R8        2.06422  -0.00008  -0.00070  -0.00056  -0.00126   2.06296
    R9        2.93078  -0.00064   0.00030  -0.00305  -0.00274   2.92804
   R10        2.94891  -0.00102   0.00318  -0.00427  -0.00108   2.94783
   R11        2.07291   0.00023   0.00026   0.00084   0.00110   2.07401
   R12        2.91098  -0.00029  -0.00033  -0.00060  -0.00091   2.91006
   R13        2.07376   0.00016  -0.00018   0.00048   0.00029   2.07406
   R14        2.07157  -0.00006  -0.00044  -0.00045  -0.00089   2.07069
   R15        2.91357  -0.00007  -0.00039   0.00031  -0.00006   2.91350
   R16        2.07495  -0.00019  -0.00029  -0.00085  -0.00114   2.07381
   R17        2.07552  -0.00011   0.00006  -0.00040  -0.00034   2.07518
   R18        2.91465  -0.00007   0.00030   0.00059   0.00089   2.91554
   R19        2.07903   0.00003   0.00010   0.00019   0.00029   2.07932
   R20        2.87120  -0.00061   0.00101  -0.00039   0.00064   2.87184
   R21        2.32890  -0.00164  -0.00046  -0.00174  -0.00220   2.32670
   R22        2.92733  -0.00155  -0.00204  -0.00598  -0.00812   2.91921
   R23        2.06925   0.00023   0.00069   0.00115   0.00183   2.07108
   R24        2.07158   0.00011   0.00029   0.00059   0.00088   2.07246
   R25        2.88846   0.00031   0.00070   0.00168   0.00238   2.89083
   R26        2.72636  -0.00054   0.00023  -0.00045  -0.00022   2.72614
   R27        2.07347  -0.00010  -0.00001  -0.00025  -0.00027   2.07320
   R28        2.07076  -0.00023   0.00015  -0.00065  -0.00050   2.07026
   R29        2.07107  -0.00015  -0.00009  -0.00055  -0.00065   2.07043
   R30        2.06944  -0.00013  -0.00058  -0.00073  -0.00131   2.06813
   R31        2.07168  -0.00016  -0.00011  -0.00064  -0.00076   2.07092
   R32        2.06876   0.00005   0.00027   0.00026   0.00053   2.06929
   R33        1.83899   0.00016   0.00036   0.00057   0.00092   1.83991
   R34        2.72719   0.00017  -0.00034   0.00086   0.00052   2.72771
   R35        2.91066  -0.00040   0.00020  -0.00173  -0.00153   2.90913
   R36        2.91064  -0.00122   0.00225  -0.00532  -0.00307   2.90757
   R37        1.83996   0.00039  -0.00034   0.00048   0.00014   1.84010
   R38        2.07171   0.00015  -0.00016   0.00058   0.00041   2.07213
   R39        2.06635  -0.00031  -0.00029  -0.00124  -0.00153   2.06482
   R40        2.06767   0.00007  -0.00053  -0.00006  -0.00059   2.06708
   R41        2.71584  -0.00170  -0.00074  -0.00517  -0.00591   2.70993
   R42        2.06782   0.00024  -0.00049   0.00074   0.00025   2.06808
   R43        2.07685   0.00011   0.00016   0.00073   0.00090   2.07774
   R44        1.83496  -0.00008   0.00016  -0.00029  -0.00013   1.83483
    A1        2.26381  -0.00035  -0.00237  -0.00451  -0.00695   2.25686
    A2        1.91029  -0.00007   0.00133   0.00170   0.00290   1.91320
    A3        2.10785   0.00042   0.00128   0.00307   0.00446   2.11231
    A4        2.23619   0.00045   0.00049   0.00173   0.00223   2.23843
    A5        1.96469  -0.00037  -0.00156  -0.00280  -0.00464   1.96005
    A6        2.08158  -0.00008   0.00101   0.00144   0.00267   2.08424
    A7        1.99319  -0.00045   0.00055  -0.00611  -0.00564   1.98755
    A8        1.90866   0.00030  -0.00029   0.00239   0.00210   1.91076
    A9        1.86780   0.00008  -0.00113   0.00154   0.00046   1.86826
   A10        1.91827  -0.00001  -0.00080  -0.00112  -0.00191   1.91636
   A11        1.92501   0.00021   0.00147   0.00378   0.00529   1.93030
   A12        1.84449  -0.00011   0.00017   0.00004   0.00020   1.84469
   A13        1.95633   0.00019  -0.00148  -0.00264  -0.00417   1.95215
   A14        1.94645   0.00021   0.00109   0.00069   0.00178   1.94823
   A15        1.86484  -0.00001  -0.00216   0.00266   0.00050   1.86534
   A16        1.96464  -0.00064   0.00334  -0.00445  -0.00109   1.96356
   A17        1.88648   0.00016  -0.00041   0.00263   0.00220   1.88868
   A18        1.83719   0.00012  -0.00066   0.00194   0.00128   1.83846
   A19        2.03946  -0.00006  -0.00108  -0.00318  -0.00433   2.03513
   A20        1.89710   0.00005  -0.00026   0.00060   0.00035   1.89745
   A21        1.89654  -0.00002   0.00083   0.00024   0.00108   1.89762
   A22        1.87167   0.00003  -0.00021   0.00028   0.00009   1.87176
   A23        1.89506   0.00003  -0.00049   0.00153   0.00107   1.89612
   A24        1.85567  -0.00002   0.00145   0.00088   0.00232   1.85799
   A25        2.04270  -0.00031  -0.00145  -0.00112  -0.00261   2.04010
   A26        1.91534   0.00000   0.00029  -0.00108  -0.00079   1.91455
   A27        1.87565  -0.00001   0.00043  -0.00039   0.00006   1.87571
   A28        1.88580   0.00024  -0.00070   0.00054  -0.00016   1.88565
   A29        1.88752   0.00016   0.00042   0.00199   0.00243   1.88995
   A30        1.84712  -0.00007   0.00130   0.00024   0.00153   1.84866
   A31        1.95386   0.00004  -0.00034   0.00044   0.00005   1.95391
   A32        1.96353  -0.00022  -0.00049  -0.00079  -0.00127   1.96226
   A33        1.83811   0.00011  -0.00065   0.00001  -0.00062   1.83749
   A34        1.97904   0.00025   0.00034   0.00308   0.00344   1.98249
   A35        1.86534  -0.00008   0.00139  -0.00013   0.00128   1.86661
   A36        1.85217  -0.00012  -0.00018  -0.00307  -0.00327   1.84890
   A37        1.90199   0.00069   0.00003   0.00118   0.00100   1.90299
   A38        2.19453  -0.00036   0.00061   0.00010   0.00078   2.19531
   A39        2.18651  -0.00033  -0.00062  -0.00111  -0.00166   2.18485
   A40        1.83414  -0.00047  -0.00038  -0.00035  -0.00114   1.83300
   A41        1.93748   0.00011   0.00288   0.00029   0.00328   1.94076
   A42        1.90323   0.00021   0.00260   0.00514   0.00788   1.91111
   A43        1.94477   0.00023  -0.00010   0.00046   0.00048   1.94525
   A44        1.96703   0.00030  -0.00083   0.00299   0.00223   1.96925
   A45        1.87762  -0.00036  -0.00381  -0.00806  -0.01194   1.86568
   A46        1.81355   0.00022   0.00077   0.00086   0.00137   1.81492
   A47        1.96737  -0.00020   0.00037  -0.00309  -0.00264   1.96473
   A48        1.92280  -0.00025   0.00017  -0.00261  -0.00236   1.92044
   A49        1.96673   0.00004   0.00024   0.00309   0.00344   1.97017
   A50        1.95954   0.00000  -0.00117   0.00206   0.00095   1.96049
   A51        1.83698   0.00017  -0.00039  -0.00043  -0.00091   1.83607
   A52        1.92630  -0.00015  -0.00081  -0.00189  -0.00270   1.92359
   A53        1.95630   0.00014  -0.00063   0.00098   0.00036   1.95666
   A54        1.93206  -0.00016  -0.00036  -0.00153  -0.00190   1.93016
   A55        1.88555   0.00001   0.00038   0.00039   0.00076   1.88631
   A56        1.88010   0.00010   0.00065   0.00046   0.00110   1.88120
   A57        1.88099   0.00007   0.00089   0.00169   0.00258   1.88357
   A58        1.93872   0.00000  -0.00170  -0.00079  -0.00250   1.93622
   A59        1.91687  -0.00033  -0.00053  -0.00301  -0.00354   1.91333
   A60        1.93197   0.00013   0.00036   0.00032   0.00069   1.93265
   A61        1.88635   0.00020   0.00213   0.00373   0.00586   1.89221
   A62        1.89652  -0.00010   0.00026  -0.00076  -0.00050   1.89602
   A63        1.89218   0.00010  -0.00044   0.00065   0.00021   1.89239
   A64        1.88250  -0.00006  -0.00018  -0.00075  -0.00093   1.88158
   A65        1.86760   0.00024  -0.00109   0.00301   0.00190   1.86950
   A66        1.95200   0.00046   0.00047   0.00437   0.00482   1.95682
   A67        1.94610  -0.00068   0.00136  -0.00802  -0.00665   1.93944
   A68        1.91009  -0.00015  -0.00104   0.00300   0.00194   1.91203
   A69        1.88237   0.00010  -0.00032  -0.00050  -0.00083   1.88155
   A70        1.90393   0.00003   0.00054  -0.00175  -0.00121   1.90272
   A71        1.84942   0.00005  -0.00093   0.00051  -0.00042   1.84900
   A72        1.93960  -0.00014  -0.00228  -0.00247  -0.00476   1.93484
   A73        1.94747   0.00022   0.00096   0.00222   0.00317   1.95064
   A74        1.92307  -0.00021  -0.00001  -0.00248  -0.00250   1.92056
   A75        1.89219  -0.00002  -0.00072  -0.00034  -0.00106   1.89113
   A76        1.88363   0.00009  -0.00015  -0.00054  -0.00071   1.88292
   A77        1.87553   0.00007   0.00233   0.00376   0.00608   1.88161
   A78        1.87773  -0.00115   0.00393  -0.00663  -0.00270   1.87503
   A79        1.92447   0.00016   0.00078   0.00118   0.00197   1.92644
   A80        1.92794   0.00020   0.00006  -0.00112  -0.00106   1.92688
   A81        1.90327   0.00064  -0.00294   0.00704   0.00409   1.90736
   A82        1.93613   0.00024  -0.00055  -0.00062  -0.00119   1.93495
   A83        1.89435  -0.00008  -0.00126   0.00026  -0.00101   1.89334
   A84        1.87758  -0.00055   0.00175  -0.00320  -0.00145   1.87614
    D1        0.09647  -0.00003   0.00029  -0.00179  -0.00150   0.09497
    D2       -3.08685   0.00006  -0.00180   0.00876   0.00695  -3.07990
    D3       -3.09915   0.00001   0.00475   0.00404   0.00875  -3.09040
    D4        0.00071   0.00011   0.00266   0.01459   0.01721   0.01791
    D5        0.38669  -0.00008   0.00114  -0.01027  -0.00914   0.37755
    D6       -1.86595  -0.00027   0.00139  -0.01423  -0.01284  -1.87880
    D7        2.40739  -0.00009   0.00224  -0.01019  -0.00796   2.39943
    D8       -2.69560  -0.00011  -0.00373  -0.01659  -0.02032  -2.71592
    D9        1.33494  -0.00030  -0.00348  -0.02055  -0.02402   1.31092
   D10       -0.67490  -0.00012  -0.00263  -0.01651  -0.01914  -0.69404
   D11       -0.00946   0.00000   0.00136   0.01194   0.01324   0.00378
   D12       -3.13283   0.00001   0.00039   0.00249   0.00279  -3.13004
   D13        3.08376   0.00001   0.00517   0.01689   0.02209   3.10585
   D14       -0.03962   0.00003   0.00420   0.00743   0.01164  -0.02797
   D15        0.62744   0.00006   0.00098   0.01619   0.01716   0.64460
   D16       -1.53004   0.00017   0.00186   0.02021   0.02208  -1.50796
   D17        2.76303   0.00010   0.00240   0.01818   0.02057   2.78360
   D18       -2.46997  -0.00003   0.00323   0.00511   0.00833  -2.46164
   D19        1.65573   0.00008   0.00411   0.00913   0.01325   1.66898
   D20       -0.33438   0.00001   0.00465   0.00710   0.01174  -0.32264
   D21        0.00795  -0.00016  -0.00540  -0.03406  -0.03948  -0.03153
   D22        2.14260  -0.00008  -0.00440  -0.03146  -0.03586   2.10673
   D23       -2.09448  -0.00016  -0.00455  -0.03566  -0.04020  -2.13467
   D24        3.11190  -0.00006  -0.00729  -0.02453  -0.03185   3.08006
   D25       -1.03663   0.00002  -0.00629  -0.02193  -0.02823  -1.06486
   D26        1.00948  -0.00006  -0.00644  -0.02613  -0.03257   0.97691
   D27       -1.35426  -0.00036  -0.00120  -0.01284  -0.01401  -1.36827
   D28        2.70806   0.00018  -0.00538  -0.00527  -0.01064   2.69742
   D29        0.70921  -0.00007  -0.00392  -0.00946  -0.01336   0.69585
   D30        0.79805  -0.00030  -0.00180  -0.01500  -0.01680   0.78125
   D31       -1.42282   0.00024  -0.00598  -0.00744  -0.01342  -1.43624
   D32        2.86151  -0.00001  -0.00452  -0.01163  -0.01615   2.84536
   D33        2.82492  -0.00031  -0.00121  -0.01340  -0.01459   2.81033
   D34        0.60406   0.00023  -0.00539  -0.00584  -0.01122   0.59284
   D35       -1.39480  -0.00002  -0.00393  -0.01002  -0.01394  -1.40874
   D36        0.64087   0.00015  -0.00210  -0.00388  -0.00599   0.63489
   D37       -1.47912   0.00012  -0.00085  -0.00248  -0.00333  -1.48246
   D38        2.79158   0.00013  -0.00287  -0.00396  -0.00685   2.78474
   D39        2.85195   0.00007   0.00087  -0.00875  -0.00787   2.84408
   D40        0.73196   0.00004   0.00213  -0.00735  -0.00522   0.72674
   D41       -1.28052   0.00005   0.00011  -0.00884  -0.00873  -1.28926
   D42       -1.40971  -0.00005   0.00168  -0.00726  -0.00556  -1.41527
   D43        2.75348  -0.00008   0.00294  -0.00586  -0.00291   2.75057
   D44        0.74100  -0.00007   0.00092  -0.00734  -0.00642   0.73457
   D45        0.99364  -0.00004   0.00010  -0.03763  -0.03752   0.95612
   D46       -1.09791  -0.00028   0.00181  -0.04577  -0.04397  -1.14188
   D47        3.04813  -0.00015  -0.00020  -0.04085  -0.04104   3.00709
   D48       -1.22271   0.00005  -0.00144  -0.03103  -0.03247  -1.25518
   D49        2.96892  -0.00018   0.00027  -0.03917  -0.03891   2.93001
   D50        0.83177  -0.00006  -0.00174  -0.03425  -0.03599   0.79579
   D51        3.00955   0.00012  -0.00229  -0.03305  -0.03533   2.97422
   D52        0.91800  -0.00012  -0.00058  -0.04119  -0.04177   0.87623
   D53       -1.21915   0.00001  -0.00258  -0.03626  -0.03884  -1.25799
   D54        0.84218   0.00006   0.00390   0.01013   0.01402   0.85619
   D55       -1.31424  -0.00003   0.00572   0.01118   0.01690  -1.29734
   D56        2.96824   0.00006   0.00381   0.01166   0.01547   2.98371
   D57        2.97545   0.00010   0.00264   0.00896   0.01159   2.98704
   D58        0.81904   0.00001   0.00447   0.01000   0.01447   0.83351
   D59       -1.18167   0.00010   0.00255   0.01049   0.01304  -1.16863
   D60       -1.30929   0.00011   0.00399   0.01088   0.01487  -1.29443
   D61        2.81748   0.00001   0.00581   0.01193   0.01775   2.83523
   D62        0.81677   0.00011   0.00390   0.01241   0.01632   0.83309
   D63       -1.29818   0.00000  -0.00468   0.00024  -0.00443  -1.30260
   D64        0.94631  -0.00004  -0.00537   0.00219  -0.00317   0.94313
   D65        2.98093  -0.00010  -0.00453   0.00007  -0.00445   2.97648
   D66        0.87324  -0.00002  -0.00597  -0.00159  -0.00756   0.86568
   D67        3.11772  -0.00007  -0.00666   0.00035  -0.00631   3.11141
   D68       -1.13084  -0.00012  -0.00582  -0.00177  -0.00758  -1.13842
   D69        2.86513   0.00009  -0.00458  -0.00005  -0.00462   2.86051
   D70       -1.17357   0.00005  -0.00527   0.00190  -0.00337  -1.17694
   D71        0.86106  -0.00001  -0.00444  -0.00022  -0.00465   0.85641
   D72       -3.09578   0.00013   0.00508   0.02103   0.02609  -3.06969
   D73        1.08485   0.00012   0.00559   0.02118   0.02675   1.11160
   D74       -1.01589   0.00005   0.00514   0.01942   0.02453  -0.99136
   D75        0.94789   0.00004   0.00570   0.01843   0.02414   0.97204
   D76       -1.15466   0.00003   0.00621   0.01857   0.02480  -1.12986
   D77        3.02779  -0.00003   0.00575   0.01681   0.02258   3.05037
   D78       -1.09445   0.00008   0.00395   0.01884   0.02279  -1.07166
   D79        3.08618   0.00007   0.00445   0.01899   0.02344   3.10962
   D80        0.98544   0.00000   0.00400   0.01723   0.02123   1.00667
   D81        0.01391  -0.00010  -0.00459  -0.03219  -0.03680  -0.02289
   D82        2.11856  -0.00004  -0.00340  -0.03169  -0.03514   2.08341
   D83       -2.09901  -0.00029  -0.00475  -0.03820  -0.04293  -2.14194
   D84        3.13739  -0.00011  -0.00359  -0.02277  -0.02640   3.11099
   D85       -1.04115  -0.00006  -0.00240  -0.02227  -0.02474  -1.06589
   D86        1.02447  -0.00031  -0.00376  -0.02879  -0.03253   0.99194
   D87       -0.01280   0.00015   0.00574   0.03820   0.04393   0.03113
   D88       -2.14788   0.00023   0.00466   0.03968   0.04433  -2.10355
   D89        2.06465  -0.00001   0.00582   0.03664   0.04243   2.10708
   D90       -2.11263   0.00019   0.00256   0.03781   0.04042  -2.07221
   D91        2.03548   0.00026   0.00149   0.03930   0.04082   2.07629
   D92       -0.03518   0.00002   0.00265   0.03626   0.03892   0.00374
   D93        2.05771   0.00028   0.00820   0.04579   0.05396   2.11166
   D94       -0.07737   0.00035   0.00712   0.04728   0.05435  -0.02301
   D95       -2.14802   0.00011   0.00828   0.04424   0.05246  -2.09557
   D96        1.06663  -0.00026  -0.01016  -0.02828  -0.03834   1.02829
   D97       -3.13073  -0.00023  -0.00893  -0.02609  -0.03492   3.11754
   D98       -1.04192  -0.00023  -0.00959  -0.02701  -0.03649  -1.07841
   D99        3.11260  -0.00009  -0.00875  -0.02718  -0.03603   3.07657
   D100      -1.08475  -0.00005  -0.00753  -0.02499  -0.03261  -1.11736
   D101       1.00405  -0.00005  -0.00819  -0.02591  -0.03419   0.96987
   D102      -1.02962   0.00004  -0.01032  -0.02310  -0.03342  -1.06304
   D103       1.05621   0.00008  -0.00909  -0.02090  -0.03000   1.02621
   D104      -3.13817   0.00008  -0.00975  -0.02182  -0.03158   3.11344
   D105       0.91330   0.00060   0.01101   0.05040   0.06130   0.97460
   D106      -1.09886   0.00049   0.01065   0.04974   0.06051  -1.03834
   D107       3.03875   0.00033   0.01131   0.04501   0.05631   3.09507
   D108       2.91213  -0.00047  -0.00044  -0.01254  -0.01298   2.89915
   D109      -1.25281   0.00014  -0.00114  -0.00374  -0.00489  -1.25769
   D110       0.81635   0.00015  -0.00127  -0.00446  -0.00572   0.81063
   D111      -0.98282   0.00028  -0.00330  -0.00008  -0.00337  -0.98619
   D112       1.13140   0.00031  -0.00515  -0.00070  -0.00585   1.12555
   D113      -3.06985   0.00040  -0.00163   0.00380   0.00217  -3.06768
   D114      -3.04925  -0.00020  -0.00155  -0.00846  -0.01001  -3.05926
   D115      -0.93503  -0.00017  -0.00340  -0.00908  -0.01249  -0.94752
   D116       1.14691  -0.00008   0.00011  -0.00458  -0.00447   1.14244
   D117       1.17822  -0.00025  -0.00087  -0.00857  -0.00943   1.16879
   D118      -2.99074  -0.00023  -0.00272  -0.00919  -0.01191  -3.00265
   D119      -0.90881  -0.00014   0.00080  -0.00468  -0.00389  -0.91270
   D120      -3.07315  -0.00013   0.00382  -0.01756  -0.01373  -3.08688
   D121      -0.99943   0.00005   0.00304  -0.01235  -0.00930  -1.00873
   D122       1.09439   0.00018   0.00201  -0.01198  -0.00997   1.08442
   D123      -1.02759  -0.00017   0.00307  -0.01874  -0.01567  -1.04325
   D124       1.04614   0.00001   0.00229  -0.01353  -0.01123   1.03490
   D125       3.13995   0.00015   0.00126  -0.01316  -0.01190   3.12805
   D126       1.04551  -0.00027   0.00194  -0.01642  -0.01449   1.03102
   D127       3.11923  -0.00009   0.00116  -0.01121  -0.01005   3.10918
   D128      -1.07014   0.00004   0.00013  -0.01083  -0.01072  -1.08086
   D129       3.06232  -0.00050  -0.01156  -0.05926  -0.07083   2.99149
   D130       0.97505  -0.00039  -0.01314  -0.06079  -0.07392   0.90114
   D131      -1.11036  -0.00084  -0.00933  -0.06521  -0.07454  -1.18490
         Item               Value     Threshold  Converged?
 Maximum Force            0.001768     0.000450     NO 
 RMS     Force            0.000339     0.000300     NO 
 Maximum Displacement     0.181526     0.001800     NO 
 RMS     Displacement     0.037105     0.001200     NO 
 Predicted change in Energy=-2.886178D-04
 GradGradGradGradGradGradGradGradGradGradGradGradGradGradGradGradGradGrad

                          Input orientation:                          
 ---------------------------------------------------------------------
 Center     Atomic      Atomic             Coordinates (Angstroms)
 Number     Number       Type             X           Y           Z
 ---------------------------------------------------------------------
      1          6           0        1.761180    0.733925    0.110644
      2          6           0        1.160602   -0.464607    0.303390
      3          6           0       -0.269821   -0.739784    0.671361
      4          6           0       -1.285278    0.229826    0.012430
      5          6           0       -1.329480    1.598567    0.737277
      6          6           0        0.007674    2.133899    1.282120
      7          6           0        1.207936    2.126515    0.314475
      8          6           0        3.157473    0.525760   -0.304877
      9          6           0        3.435713   -0.966497   -0.377552
     10          6           0        2.115905   -1.641534    0.056928
     11          8           0        3.976251    1.412717   -0.547477
     12          6           0        0.930174    2.850631   -1.019262
     13          6           0        2.280963   -2.531915    1.289874
     14          8           0        1.580423   -2.506903   -0.965581
     15          6           0       -2.696840   -0.420359   -0.122150
     16          8           0       -3.086371   -0.866287    1.194262
     17          6           0       -2.694059   -1.616395   -1.091368
     18          6           0       -3.737872    0.607952   -0.597728
     19          8           0       -5.011649   -0.050322   -0.622613
     20          1           0       -0.379808   -0.707563    1.764911
     21          1           0       -0.481475   -1.771348    0.383573
     22          1           0       -0.943667    0.397676   -1.016974
     23          1           0       -2.020836    1.525170    1.586537
     24          1           0       -1.753496    2.344192    0.055410
     25          1           0        0.292279    1.572195    2.180899
     26          1           0       -0.161348    3.167091    1.613564
     27          1           0        2.016595    2.691303    0.802133
     28          1           0        3.724829   -1.266804   -1.391147
     29          1           0        4.277225   -1.214436    0.280573
     30          1           0        0.600589    3.879850   -0.830338
     31          1           0        0.154731    2.347946   -1.607643
     32          1           0        1.839183    2.896953   -1.629138
     33          1           0        1.317246   -2.940936    1.608741
     34          1           0        2.950425   -3.366859    1.053978
     35          1           0        2.713311   -1.965982    2.121658
     36          1           0        1.419719   -1.966149   -1.759140
     37          1           0       -4.039262   -1.059259    1.140152
     38          1           0       -2.320810   -1.318233   -2.078356
     39          1           0       -2.072961   -2.435878   -0.721808
     40          1           0       -3.711151   -1.998422   -1.218226
     41          1           0       -3.781774    1.454039    0.095000
     42          1           0       -3.473702    0.987559   -1.595225
     43          1           0       -5.687164    0.627208   -0.788085
 ---------------------------------------------------------------------
                    Distance matrix (angstroms):
                    1          2          3          4          5
     1  C    0.000000
     2  C    1.354372   0.000000
     3  C    2.571223   1.502410   0.000000
     4  C    3.089444   2.559146   1.550963   0.000000
     5  C    3.269931   3.262737   2.568094   1.549454   0.000000
     6  C    2.531219   3.006559   2.950946   2.628561   1.539940
     7  C    1.512261   2.591578   3.244504   3.147185   2.626018
     8  C    1.471606   2.310478   3.781665   4.463888   4.729666
     9  C    2.435946   2.427283   3.857798   4.885799   5.525347
    10  C    2.402399   1.535742   2.623427   3.882270   4.778264
    11  O    2.408407   3.489441   4.914057   5.421846   5.462226
    12  C    2.539232   3.576773   4.145995   3.583467   3.123961
    13  C    3.510907   2.549926   3.178175   4.687980   5.513760
    14  O    3.419634   2.440800   3.037383   4.081475   5.312451
    15  C    4.610912   3.881096   2.573346   1.559923   2.585411
    16  O    5.218587   4.357956   2.867469   2.417049   3.061210
    17  C    5.178609   4.257978   3.122914   2.571296   3.942334
    18  C    5.545920   5.094845   3.931202   2.555482   2.926415
    19  O    6.857399   6.255062   4.963331   3.790462   4.257523
    20  H    3.065667   2.137273   1.099539   2.183980   2.697433
    21  H    3.373482   2.100099   1.091670   2.188275   3.492928
    22  H    2.949709   2.629609   2.144379   1.097517   2.160645
    23  H    4.136179   3.965758   3.005598   2.167205   1.097545
    24  H    3.866388   4.054975   3.477297   2.166015   1.095759
    25  H    2.673260   2.903031   2.817784   2.998816   2.171369
    26  H    3.446038   4.080850   4.020346   3.529075   2.143054
    27  H    2.091584   3.307755   4.125186   4.193432   3.520582
    28  H    3.180285   3.176513   4.526469   5.413973   6.187615
    29  H    3.186765   3.205636   4.588425   5.753194   6.289412
    30  H    3.482709   4.524739   4.934950   4.193974   3.374438
    31  H    2.852762   3.546023   3.861112   3.030626   2.874561
    32  H    2.776980   3.936397   4.792291   4.423863   4.162469
    33  H    3.993241   2.803691   2.870982   4.401713   5.326509
    34  H    4.372713   3.491406   4.173477   5.653508   6.563029
    35  H    3.498604   2.823319   3.536382   5.025846   5.564771
    36  H    3.301982   2.564332   3.204037   3.908679   5.147561
    37  H    6.157964   5.300224   3.811891   3.243135   3.816971
    38  H    5.066134   4.303675   3.478807   2.800035   4.173517
    39  H    5.043933   3.923375   2.840593   2.874983   4.354129
    40  H    6.259235   5.329342   4.122798   3.516314   4.736526
    41  H    5.589557   5.305819   4.180773   2.781727   2.539124
    42  H    5.511652   5.214432   4.287888   2.819204   3.226699
    43  H    7.503128   7.019635   5.774621   4.491696   4.718016
                    6          7          8          9         10
     6  C    0.000000
     7  C    1.541759   0.000000
     8  C    3.876326   2.597442   0.000000
     9  C    4.911051   3.874096   1.519715   0.000000
    10  C    4.494400   3.884448   2.431652   1.544779   0.000000
    11  O    4.429124   2.985973   1.231237   2.445755   3.626933
    12  C    2.580905   1.542838   3.297912   4.610855   4.769035
    13  C    5.190157   4.878910   3.558213   2.562087   1.529764
    14  O    5.390987   4.821395   3.481474   2.482081   1.442612
    15  C    3.976255   4.682359   5.933086   6.162118   4.968486
    16  O    4.310678   5.307726   6.570448   6.709561   5.381283
    17  C    5.195913   5.586710   6.280750   6.205320   4.945197
    18  C    4.459984   5.253490   6.902050   7.347631   6.305193
    19  O    5.795898   6.655824   8.195571   8.500433   7.334559
    20  H    2.908116   3.557625   4.279890   4.383537   3.165136
    21  H    4.037030   4.248790   4.358051   4.070805   2.621055
    22  H    3.034033   3.064480   4.164473   4.631285   3.830487
    23  H    2.139643   3.522035   5.602781   6.311892   5.429581
    24  H    2.156562   2.980701   5.249201   6.170576   5.555023
    25  H    1.097413   2.151566   3.934900   4.782448   4.262032
    26  H    1.098138   2.155312   4.655278   5.830089   5.543633
    27  H    2.139358   1.100330   2.686382   4.096957   4.397576
    28  H    5.703366   4.556151   2.171443   1.095968   2.196811
    29  H    5.517564   4.536919   2.150553   1.096697   2.214438
    30  H    2.803992   2.180287   4.250139   5.632941   5.793885
    31  H    2.901409   2.202909   3.746201   4.823225   4.746889
    32  H    3.523081   2.183959   3.018958   4.363671   4.849460
    33  H    5.251249   5.231265   4.366503   3.511648   2.175873
    34  H    6.242610   5.810361   4.128177   2.836639   2.160389
    35  H    4.983405   4.720233   3.506299   2.786914   2.173769
    36  H    5.296558   4.592889   3.368128   2.640515   1.971840
    37  H    5.156947   6.193867   7.509553   7.628059   6.276822
    38  H    5.350874   5.481238   6.046249   6.012820   4.934410
    39  H    5.406259   5.714333   6.025161   5.711662   4.334052
    40  H    6.095693   6.600129   7.374530   7.269750   5.975615
    41  H    4.028818   5.039603   7.012471   7.627216   6.660829
    42  H    4.659741   5.182848   6.771317   7.282931   6.394173
    43  H    6.243960   7.141846   8.858407   9.270130   8.170014
                   11         12         13         14         15
    11  O    0.000000
    12  C    3.401288   0.000000
    13  C    4.670116   6.010702   0.000000
    14  O    4.612832   5.397117   2.361876   0.000000
    15  C    6.933341   4.965825   5.588470   4.833221   0.000000
    16  O    7.622869   5.903203   5.620652   5.397732   1.443442
    17  C    7.346044   5.752789   5.591005   4.368069   1.539446
    18  C    7.756150   5.195956   7.046146   6.174293   1.538618
    19  O    9.106507   6.624057   7.937134   7.043283   2.397026
    20  H    5.368238   4.704085   3.260923   3.812573   3.002020
    21  H    5.556657   5.032235   3.005146   2.571513   2.643628
    22  H    5.045427   3.086790   4.929736   3.848409   2.131551
    23  H    6.366453   4.153974   5.920594   5.978293   2.676131
    24  H    5.836191   2.934874   6.448037   5.974158   2.926461
    25  H    4.587060   3.504617   4.646774   5.310243   4.267216
    26  H    4.986748   2.867637   6.208730   6.471473   4.723475
    27  H    2.701200   2.126776   5.252599   5.507849   5.723043
    28  H    2.820430   4.990157   3.297442   2.513449   6.600353
    29  H    2.770953   5.423752   2.596056   3.239770   7.030671
    30  H    4.190686   1.097092   6.959144   6.462892   5.465013
    31  H    4.074631   1.095535   6.060488   5.100432   4.242837
    32  H    2.817802   1.095624   6.179677   5.450589   5.818168
    33  H    5.538400   6.371693   1.094406   2.623886   5.046006
    34  H    5.144058   6.858347   1.095882   2.587479   6.477403
    35  H    4.487194   6.020359   1.095021   3.332728   6.057504
    36  H    4.406895   4.897800   3.218434   0.973641   4.692042
    37  H    8.556121   6.681737   6.491254   6.173382   1.950307
    38  H    7.032400   5.391661   5.830464   4.227390   2.185021
    39  H    7.171823   6.087239   4.797159   3.662197   2.193429
    40  H    8.436938   6.715267   6.517715   5.321949   2.172670
    41  H    7.784692   5.039296   7.353389   6.750337   2.176604
    42  H    7.535273   4.816316   7.336666   6.176722   2.180757
    43  H    9.698273   6.984713   8.819808   7.916564   3.237731
                   16         17         18         19         20
    16  O    0.000000
    17  C    2.437350   0.000000
    18  C    2.410200   2.506181   0.000000
    19  O    2.770114   2.836113   1.434034   0.000000
    20  H    2.770617   3.786828   4.311524   5.252256   0.000000
    21  H    2.874341   2.663643   4.150680   4.949426   1.746445
    22  H    3.328415   2.669436   2.833295   4.111532   3.046043
    23  H    2.647322   4.182564   2.925836   4.038253   2.776669
    24  H    3.657966   4.229186   2.716407   4.099875   3.758008
    25  H    4.281929   5.458301   4.989253   6.214812   2.412891
    26  H    4.999971   6.050869   4.922451   6.235195   3.883758
    27  H    6.233015   6.658218   6.278046   7.677411   4.268721
    28  H    7.296382   6.435387   7.735381   8.854181   5.207830
    29  H    7.428229   7.116361   8.266456   9.405004   4.914075
    30  H    6.341805   6.413388   5.438903   6.854678   5.361050
    31  H    5.355998   4.908986   4.381765   5.780438   4.582139
    32  H    6.811361   6.419485   6.116116   7.525518   5.425498
    33  H    4.885469   5.013539   6.558760   7.306812   2.809330
    34  H    6.535705   6.287037   7.953652   8.786638   4.320617
    35  H    5.975424   6.299635   7.459085   8.418775   3.358313
    36  H    5.498829   4.182274   5.880103   6.806216   4.152261
    37  H    0.973739   2.664518   2.427068   2.251850   3.729024
    38  H    3.391219   1.096521   2.812563   3.311706   4.348691
    39  H    2.676180   1.092653   3.471632   3.786371   3.469526
    40  H    2.737185   1.093853   2.679350   2.416846   4.654382
    41  H    2.660052   3.466722   1.094378   2.071392   4.362855
    42  H    3.371648   2.764469   1.099494   2.094864   4.871975
    43  H    3.595045   3.752920   1.958659   0.970952   6.038827
                   21         22         23         24         25
    21  H    0.000000
    22  H    2.622942   0.000000
    23  H    3.831943   3.034767   0.000000
    24  H    4.320116   2.365324   1.756877   0.000000
    25  H    3.874061   3.624010   2.388719   3.049406   0.000000
    26  H    5.099366   3.898899   2.480792   2.374856   1.752524
    27  H    5.131355   4.163296   4.275045   3.858973   2.475211
    28  H    4.593167   4.970449   7.048006   6.718919   5.709801
    29  H    4.792284   5.616071   6.991178   7.006007   5.220761
    30  H    5.880517   3.813803   4.272900   2.946949   3.806294
    31  H    4.619338   2.314935   3.951309   2.531224   3.869594
    32  H    5.588335   3.790169   5.207889   4.006319   4.320217
    33  H    2.470702   4.811699   5.575787   6.306733   4.663290
    34  H    3.843571   5.798666   6.994928   7.465931   5.721009
    35  H    3.642180   5.367624   5.906492   6.542121   4.287610
    36  H    2.871185   3.424044   5.934668   5.651631   5.414324
    37  H    3.706391   4.044572   3.309468   4.240858   5.173968
    38  H    3.106375   2.442826   4.648265   4.276466   5.772699
    39  H    2.048486   3.064549   4.584875   4.853370   5.484953
    40  H    3.612220   3.666164   4.810360   4.930808   6.350654
    41  H    4.623675   3.226025   2.308819   2.215367   4.578519
    42  H    4.525554   2.661468   3.538850   2.743021   5.365028
    43  H    5.850218   4.754559   4.459498   4.374159   6.742522
                   26         27         28         29         30
    26  H    0.000000
    27  H    2.372389   0.000000
    28  H    6.617408   4.836854   0.000000
    29  H    6.377740   4.542826   1.761400   0.000000
    30  H    2.657298   2.466309   6.046770   6.379931   0.000000
    31  H    3.338724   3.064548   5.085164   5.766358   1.774745
    32  H    3.819714   2.446394   4.577027   5.147287   1.771520
    33  H    6.284446   5.732524   4.195056   3.675093   7.279136
    34  H    7.258703   6.134884   3.314901   2.644141   7.847750
    35  H    5.905105   4.890487   3.721803   2.529871   6.881252
    36  H    6.342322   5.348667   2.436808   3.590382   5.975730
    37  H    5.755378   7.131226   8.168945   8.362232   7.057326
    38  H    6.197715   6.571658   6.084789   7.007809   6.091977
    39  H    6.364078   6.733116   5.952236   6.543818   6.859159
    40  H    6.877693   7.673491   7.473886   8.165488   7.300386
    41  H    4.283464   5.970925   8.121620   8.491329   5.093713
    42  H    5.100821   6.228438   7.546035   8.273106   5.054725
    43  H    6.538621   8.132477   9.619593  10.189344   7.079357
                   31         32         33         34         35
    31  H    0.000000
    32  H    1.771792   0.000000
    33  H    6.298321   6.696061   0.000000
    34  H    6.896313   6.904297   1.776639   0.000000
    35  H    6.250120   6.203282   1.778374   1.777251   0.000000
    36  H    4.498285   4.882890   3.507610   3.495523   4.090718
    37  H    6.062096   7.607674   5.696706   7.361261   6.883512
    38  H    4.448679   5.939287   5.428011   6.464852   6.588025
    39  H    5.350915   6.675867   4.144882   5.408747   5.586994
    40  H    5.829890   7.412136   5.845071   7.170225   7.240828
    41  H    4.381111   6.053908   6.899799   8.335659   7.615117
    42  H    3.875092   5.645678   6.975074   8.200528   7.798574
    43  H    6.144946   7.906011   8.218162   9.692972   9.260627
                   36         37         38         39         40
    36  H    0.000000
    37  H    6.247304   0.000000
    38  H    3.809626   3.657723   0.000000
    39  H    3.673624   3.037814   1.775044   0.000000
    40  H    5.159404   2.559615   1.770742   1.766767   0.000000
    41  H    6.495464   2.734102   3.813579   4.326509   3.694461
    42  H    5.718114   3.462891   2.622833   3.800639   3.019039
    43  H    7.627334   3.045956   4.096569   4.738075   3.314149
                   41         42         43
    41  H    0.000000
    42  H    1.780274   0.000000
    43  H    2.256989   2.383431   0.000000
 Stoichiometry    C15H24O4
 Framework group  C1[X(C15H24O4)]
 Deg. of freedom   123
 Full point group                 C1      NOp   1
 Largest Abelian subgroup         C1      NOp   1
 Largest concise Abelian subgroup C1      NOp   1
                         Standard orientation:                         
 ---------------------------------------------------------------------
 Center     Atomic      Atomic             Coordinates (Angstroms)
 Number     Number       Type             X           Y           Z
 ---------------------------------------------------------------------
      1          6           0        1.795427    0.743587    0.093448
      2          6           0        1.206154   -0.461245    0.281758
      3          6           0       -0.217187   -0.750696    0.665891
      4          6           0       -1.248356    0.218126    0.030627
      5          6           0       -1.292718    1.578997    0.770134
      6          6           0        0.047718    2.118534    1.302624
      7          6           0        1.234927    2.129906    0.319044
      8          6           0        3.187492    0.549973   -0.342778
      9          6           0        3.475497   -0.939374   -0.434604
     10          6           0        2.166538   -1.628522    0.010413
     11          8           0        3.996521    1.445371   -0.587071
     12          6           0        0.934095    2.865602   -1.003303
     13          6           0        2.354528   -2.530266    1.231762
     14          8           0        1.623661   -2.487272   -1.013776
     15          6           0       -2.656864   -0.441011   -0.091854
     16          8           0       -3.025488   -0.903273    1.224943
     17          6           0       -2.658440   -1.626988   -1.073358
     18          6           0       -3.711572    0.584439   -0.542842
     19          8           0       -4.980784   -0.082897   -0.557565
     20          1           0       -0.312737   -0.730505    1.761085
     21          1           0       -0.425226   -1.780783    0.370282
     22          1           0       -0.921792    0.399036   -1.001445
     23          1           0       -1.972083    1.491808    1.627728
     24          1           0       -1.731205    2.328439    0.101738
     25          1           0        0.348391    1.549747    2.191665
     26          1           0       -0.124300    3.146999    1.646972
     27          1           0        2.045951    2.695595    0.801704
     28          1           0        3.753163   -1.227132   -1.455018
     29          1           0        4.327522   -1.187853    0.209645
     30          1           0        0.599651    3.890377   -0.799355
     31          1           0        0.154485    2.363289   -1.586471
     32          1           0        1.834491    2.924864   -1.624726
     33          1           0        1.398149   -2.949615    1.559192
     34          1           0        3.026778   -3.357799    0.978332
     35          1           0        2.793888   -1.969730    2.063527
     36          1           0        1.448436   -1.939603   -1.799480
     37          1           0       -3.977602   -1.102684    1.181542
     38          1           0       -2.300614   -1.315979   -2.062091
     39          1           0       -2.026545   -2.445628   -0.720614
     40          1           0       -3.674357   -2.015166   -1.190599
     41          1           0       -3.752292    1.423030    0.159134
     42          1           0       -3.463542    0.976192   -1.539787
     43          1           0       -5.663328    0.591307   -0.706994
 ---------------------------------------------------------------------
 Rotational constants (GHZ):      0.5947570      0.2477502      0.2001080
 Standard basis: 6-31G(d) (6D, 7F)
 There are   333 symmetry adapted cartesian basis functions of A   symmetry.
 There are   333 symmetry adapted basis functions of A   symmetry.
   333 basis functions,   628 primitive gaussians,   333 cartesian basis functions
    73 alpha electrons       73 beta electrons
       nuclear repulsion energy      1596.5118112744 Hartrees.
 NAtoms=   43 NActive=   43 NUniq=   43 SFac= 1.00D+00 NAtFMM=   60 NAOKFM=F Big=F
 Integral buffers will be    131072 words long.
 Raffenetti 2 integral format.
 Two-electron integral symmetry is turned on.
 ------------------------------------------------------------------------------
 Polarizable Continuum Model (PCM)
 =================================
 Model                : PCM (using non-symmetric T matrix).
 Atomic radii         : SMD-Coulomb.
 Polarization charges : Total charges.
 Charge compensation  : None.
 Solution method      : On-the-fly selection.
 Cavity type          : VdW (van der Waals Surface) (Alpha=1.000).
 Cavity algorithm     : GePol (No added spheres)
                        Default sphere list used, NSphG=   43.
                        Lebedev-Laikov grids with approx.  5.0 points / Ang**2.
                        Smoothing algorithm: Karplus/York (Gamma=1.0000).
                        Polarization charges: spherical gaussians, with
                                              point-specific exponents (IZeta= 3).
                        Self-potential: point-specific (ISelfS= 7).
                        Self-field    : sphere-specific E.n sum rule (ISelfD= 2).
 1st derivatives      : Analytical E(r).r(x)/FMM algorithm (CHGder, D1EAlg=3).
                        Cavity 1st derivative terms included.
 Solvent              : Methanol, Eps=  32.613000 Eps(inf)=   1.765709
 ------------------------------------------------------------------------------
 ------------------------------------------------------------------------------
 Atomic radii for non-electrostatic terms: SMD-CDS.
 ------------------------------------------------------------------------------
 Nuclear repulsion after PCM non-electrostatic terms =     1596.5129938646 Hartrees.
 One-electron integrals computed using PRISM.
 NBasis=   333 RedAO= T EigKep=  9.26D-04  NBF=   333
 NBsUse=   333 1.00D-06 EigRej= -1.00D+00 NBFU=   333
 Initial guess from the checkpoint file:  "DY-202A-11R_20.chk"
 B after Tr=     0.000000    0.000000    0.000000
         Rot=    0.999999   -0.000755   -0.000833   -0.000721 Ang=  -0.15 deg.
 ExpMin= 1.61D-01 ExpMax= 5.48D+03 ExpMxC= 8.25D+02 IAcc=1 IRadAn=         1 AccDes= 0.00D+00
 Harris functional with IExCor=  402 and IRadAn=       1 diagonalized for initial guess.
 HarFok:  IExCor=  402 AccDes= 0.00D+00 IRadAn=         1 IDoV= 1 UseB2=F ITyADJ=14
 ICtDFT=  3500011 ScaDFX=  1.000000  1.000000  1.000000  1.000000
 FoFCou: FMM=F IPFlag=           0 FMFlag=      100000 FMFlg1=           0
         NFxFlg=           0 DoJE=T BraDBF=F KetDBF=T FulRan=T
         wScrn=  0.000000 ICntrl=     500 IOpCl=  0 I1Cent=   200000004 NGrid=           0
         NMat0=    1 NMatS0=      1 NMatT0=    0 NMatD0=    1 NMtDS0=    0 NMtDT0=    0
 Petite list used in FoFCou.
 Keep R1 ints in memory in canonical form, NReq=1565304907.
 Requested convergence on RMS density matrix=1.00D-08 within 128 cycles.
 Requested convergence on MAX density matrix=1.00D-06.
 Requested convergence on             energy=1.00D-06.
 No special actions if energy rises.
 Inv3:  Mode=1 IEnd=    21886203.
 Iteration    1 A*A^-1 deviation from unit magnitude is 5.00D-15 for   2690.
 Iteration    1 A*A^-1 deviation from orthogonality  is 3.17D-15 for   2458   2241.
 Iteration    1 A^-1*A deviation from unit magnitude is 4.66D-15 for   2690.
 Iteration    1 A^-1*A deviation from orthogonality  is 1.50D-07 for   2588   2569.
 Iteration    2 A*A^-1 deviation from unit magnitude is 2.89D-15 for    370.
 Iteration    2 A*A^-1 deviation from orthogonality  is 2.64D-15 for   1635    544.
 Iteration    2 A^-1*A deviation from unit magnitude is 1.11D-15 for   1342.
 Iteration    2 A^-1*A deviation from orthogonality  is 5.08D-16 for   2434    331.
 Error on total polarization charges =  0.05161
 SCF Done:  E(RB3LYP) =  -886.950075426     A.U. after   10 cycles
            NFock= 10  Conv=0.93D-08     -V/T= 2.0094
 SMD-CDS (non-electrostatic) energy       (kcal/mol) =       0.74
 (included in total energy above)
 D1PCM: PCM CHGder 1st derivatives, ID1Alg=3 FixD1E=F DoIter=F DoCFld=F I1PDM=0.
 Calling FoFJK, ICntrl=      2127 FMM=F ISym2X=0 I1Cent= 0 IOpClX= 0 NMat=1 NMatS=1 NMatT=0.
 ***** Axes restored to original set *****
 -------------------------------------------------------------------
 Center     Atomic                   Forces (Hartrees/Bohr)
 Number     Number              X              Y              Z
 -------------------------------------------------------------------
      1        6          -0.000984837    0.001954129   -0.000003752
      2        6           0.001150505   -0.001317511    0.000129150
      3        6          -0.000402523   -0.000223372    0.000473277
      4        6           0.000012990   -0.000576559   -0.000787169
      5        6           0.000429932   -0.000404827    0.000419406
      6        6           0.000215815    0.000117340   -0.000572331
      7        6           0.000705858   -0.000394339   -0.000398681
      8        6          -0.000128848   -0.001315146   -0.001120478
      9        6           0.000692650   -0.000188341    0.001620539
     10        6          -0.000670408   -0.000378925   -0.001440787
     11        8           0.000617941    0.000529713    0.000401843
     12        6          -0.000105851   -0.000301072    0.000509795
     13        6           0.000124866    0.000953769    0.000044255
     14        8          -0.000418211    0.000206378    0.000416045
     15        6           0.000445381    0.000857542    0.000714087
     16        8           0.000369134   -0.000081311    0.000109333
     17        6           0.000554875    0.001255977    0.000044369
     18        6          -0.000192968    0.000062458   -0.000140897
     19        8          -0.000404129   -0.000212343   -0.000794319
     20        1          -0.000142485    0.000013669   -0.000270848
     21        1          -0.000751037   -0.000580236   -0.000215722
     22        1          -0.000146686    0.000130382    0.000223085
     23        1           0.000054238    0.000131552    0.000097629
     24        1          -0.000194099    0.000170621   -0.000013056
     25        1          -0.000115374    0.000173765    0.000255878
     26        1           0.000044367   -0.000034861    0.000085044
     27        1          -0.000167882    0.000043107    0.000245465
     28        1          -0.000718652    0.000939524   -0.000249015
     29        1           0.000164221    0.000302944   -0.000411942
     30        1          -0.000030619    0.000030675   -0.000143633
     31        1           0.000104215    0.000028370   -0.000045337
     32        1          -0.000091909    0.000077252   -0.000067836
     33        1          -0.000113763   -0.000450572    0.000234009
     34        1          -0.000119891   -0.000137302    0.000041628
     35        1          -0.000212092    0.000020610   -0.000093847
     36        1           0.000444873   -0.000188385    0.000172810
     37        1          -0.000437240    0.000012044   -0.000156745
     38        1          -0.000063918   -0.000157018   -0.000157479
     39        1           0.000441728   -0.000267213    0.000347201
     40        1           0.000071439   -0.000566498    0.000122747
     41        1          -0.000059495   -0.000112288   -0.000144807
     42        1           0.000156305   -0.000214641   -0.000161144
     43        1          -0.000128415    0.000090938    0.000682232
 -------------------------------------------------------------------
 Cartesian Forces:  Max     0.001954129 RMS     0.000499340

 GradGradGradGradGradGradGradGradGradGradGradGradGradGradGradGradGradGrad
 Berny optimization.
 Using GEDIIS/GDIIS optimizer.
 FormGI is forming the generalized inverse of G from B-inverse, IUseBI=4.
 Internal  Forces:  Max     0.001481840 RMS     0.000322602
 Search for a local minimum.
 Step number   4 out of a maximum of  258
 All quantities printed in internal units (Hartrees-Bohrs-Radians)
 Mixed Optimization -- En-DIIS/RFO-DIIS
 Swapping is turned off.
 Update second derivatives using D2CorX and points    2    3    4
 DE= -2.90D-04 DEPred=-2.89D-04 R= 1.01D+00
 TightC=F SS=  1.41D+00  RLast= 3.18D-01 DXNew= 1.3572D+00 9.5435D-01
 Trust test= 1.01D+00 RLast= 3.18D-01 DXMaxT set to 9.54D-01
 ITU=  1  1  1  0
     Eigenvalues ---    0.00170   0.00231   0.00243   0.00334   0.00375
     Eigenvalues ---    0.00383   0.00453   0.00687   0.00746   0.00875
     Eigenvalues ---    0.00991   0.01130   0.01221   0.01235   0.01331
     Eigenvalues ---    0.01390   0.02492   0.02635   0.03243   0.03868
     Eigenvalues ---    0.03999   0.04358   0.04439   0.04618   0.04742
     Eigenvalues ---    0.04796   0.04979   0.05027   0.05306   0.05368
     Eigenvalues ---    0.05430   0.05563   0.05571   0.05581   0.05628
     Eigenvalues ---    0.05643   0.05731   0.05767   0.05951   0.06120
     Eigenvalues ---    0.06190   0.06374   0.06649   0.07825   0.08167
     Eigenvalues ---    0.08603   0.08977   0.09048   0.09211   0.09748
     Eigenvalues ---    0.10419   0.11405   0.12157   0.13338   0.13627
     Eigenvalues ---    0.14558   0.15752   0.15943   0.16000   0.16000
     Eigenvalues ---    0.16000   0.16000   0.16000   0.16000   0.16000
     Eigenvalues ---    0.16000   0.16001   0.16034   0.16224   0.16534
     Eigenvalues ---    0.16852   0.18137   0.18608   0.20395   0.20874
     Eigenvalues ---    0.23073   0.23519   0.24744   0.24968   0.26697
     Eigenvalues ---    0.26879   0.27171   0.27941   0.28362   0.28563
     Eigenvalues ---    0.28822   0.29471   0.29667   0.29867   0.30669
     Eigenvalues ---    0.31490   0.32241   0.32781   0.33750   0.33802
     Eigenvalues ---    0.33822   0.33849   0.33921   0.33945   0.33975
     Eigenvalues ---    0.34022   0.34099   0.34152   0.34168   0.34179
     Eigenvalues ---    0.34196   0.34217   0.34269   0.34283   0.34309
     Eigenvalues ---    0.34356   0.34383   0.34456   0.34745   0.36217
     Eigenvalues ---    0.40406   0.41192   0.41700   0.51590   0.52633
     Eigenvalues ---    0.52780   0.53918   0.95289
 En-DIIS/RFO-DIIS IScMMF=        0 using points:     4    3    2
 RFO step:  Lambda=-7.66133758D-05.
 DidBck=F Rises=F RFO-DIIS coefs:    0.84966    0.49611   -0.34577
 Iteration  1 RMS(Cart)=  0.04295852 RMS(Int)=  0.00062778
 Iteration  2 RMS(Cart)=  0.00100819 RMS(Int)=  0.00005969
 Iteration  3 RMS(Cart)=  0.00000043 RMS(Int)=  0.00005969
 Variable       Old X    -DE/DX   Delta X   Delta X   Delta X     New X
                                 (Linear)    (Quad)   (Total)
    R1        2.55939   0.00107  -0.00139  -0.00006  -0.00139   2.55800
    R2        2.85776  -0.00074   0.00181   0.00336   0.00517   2.86293
    R3        2.78093   0.00033  -0.00157  -0.00505  -0.00649   2.77444
    R4        2.83914   0.00057  -0.00128  -0.00233  -0.00362   2.83553
    R5        2.90213  -0.00070   0.00282   0.00094   0.00369   2.90582
    R6        2.93090  -0.00042   0.00170  -0.00034   0.00136   2.93225
    R7        2.07783  -0.00026   0.00021  -0.00015   0.00007   2.07790
    R8        2.06296   0.00075  -0.00092   0.00103   0.00011   2.06306
    R9        2.92804   0.00035   0.00089  -0.00208  -0.00118   2.92687
   R10        2.94783  -0.00104   0.00522  -0.00598  -0.00076   2.94706
   R11        2.07401  -0.00023   0.00024   0.00021   0.00046   2.07446
   R12        2.91006   0.00004  -0.00038  -0.00032  -0.00068   2.90938
   R13        2.07406   0.00003  -0.00033   0.00044   0.00010   2.07416
   R14        2.07069   0.00020  -0.00056   0.00004  -0.00051   2.07017
   R15        2.91350  -0.00031  -0.00060  -0.00002  -0.00062   2.91288
   R16        2.07381   0.00009  -0.00029  -0.00048  -0.00077   2.07304
   R17        2.07518  -0.00002   0.00015  -0.00034  -0.00020   2.07498
   R18        2.91554  -0.00030   0.00035  -0.00031   0.00003   2.91557
   R19        2.07932   0.00001   0.00011   0.00017   0.00028   2.07960
   R20        2.87184  -0.00062   0.00150  -0.00183  -0.00031   2.87153
   R21        2.32670   0.00071  -0.00040  -0.00095  -0.00136   2.32534
   R22        2.91921   0.00039  -0.00202  -0.00407  -0.00620   2.91301
   R23        2.07108  -0.00021   0.00081   0.00049   0.00130   2.07238
   R24        2.07246  -0.00019   0.00033   0.00008   0.00041   2.07287
   R25        2.89083  -0.00006   0.00075   0.00118   0.00193   2.89277
   R26        2.72614  -0.00043   0.00040  -0.00119  -0.00079   2.72535
   R27        2.07320   0.00001   0.00002  -0.00020  -0.00018   2.07302
   R28        2.07026  -0.00007   0.00031  -0.00067  -0.00035   2.06991
   R29        2.07043  -0.00003  -0.00005  -0.00050  -0.00055   2.06988
   R30        2.06813   0.00035  -0.00072   0.00011  -0.00061   2.06752
   R31        2.07092   0.00002  -0.00007  -0.00046  -0.00053   2.07039
   R32        2.06929  -0.00015   0.00035  -0.00009   0.00026   2.06955
   R33        1.83991  -0.00032   0.00043   0.00004   0.00046   1.84038
   R34        2.72771  -0.00001  -0.00063   0.00060  -0.00003   2.72769
   R35        2.90913  -0.00045   0.00054  -0.00245  -0.00190   2.90723
   R36        2.90757   0.00038   0.00404  -0.00315   0.00089   2.90846
   R37        1.84010   0.00044  -0.00057   0.00100   0.00043   1.84053
   R38        2.07213   0.00008  -0.00032   0.00060   0.00028   2.07241
   R39        2.06482   0.00056  -0.00023   0.00012  -0.00011   2.06471
   R40        2.06708   0.00012  -0.00075   0.00019  -0.00056   2.06653
   R41        2.70993   0.00051  -0.00028  -0.00329  -0.00358   2.70635
   R42        2.06808  -0.00017  -0.00081   0.00024  -0.00057   2.06750
   R43        2.07774   0.00011   0.00012   0.00078   0.00090   2.07865
   R44        1.83483   0.00005   0.00027  -0.00014   0.00013   1.83496
    A1        2.25686   0.00042  -0.00271  -0.00159  -0.00439   2.25248
    A2        1.91320  -0.00045   0.00167  -0.00043   0.00108   1.91428
    A3        2.11231   0.00003   0.00136   0.00216   0.00361   2.11592
    A4        2.23843  -0.00023   0.00044   0.00013   0.00064   2.23906
    A5        1.96005   0.00025  -0.00179  -0.00118  -0.00326   1.95679
    A6        2.08424  -0.00002   0.00120   0.00130   0.00274   2.08699
    A7        1.98755  -0.00047   0.00172  -0.00765  -0.00601   1.98155
    A8        1.91076   0.00033  -0.00077   0.00347   0.00270   1.91346
    A9        1.86826   0.00049  -0.00186   0.00495   0.00313   1.87139
   A10        1.91636  -0.00001  -0.00099  -0.00108  -0.00206   1.91430
   A11        1.93030  -0.00026   0.00155   0.00080   0.00239   1.93268
   A12        1.84469  -0.00003   0.00023   0.00023   0.00045   1.84515
   A13        1.95215   0.00033  -0.00172  -0.00179  -0.00357   1.94859
   A14        1.94823  -0.00136   0.00146  -0.00526  -0.00376   1.94447
   A15        1.86534   0.00025  -0.00350   0.00169  -0.00182   1.86352
   A16        1.96356   0.00098   0.00547   0.00137   0.00685   1.97041
   A17        1.88868  -0.00026  -0.00098   0.00309   0.00206   1.89074
   A18        1.83846   0.00005  -0.00124   0.00148   0.00021   1.83867
   A19        2.03513   0.00005  -0.00107  -0.00277  -0.00390   2.03123
   A20        1.89745   0.00012  -0.00047   0.00184   0.00138   1.89884
   A21        1.89762   0.00000   0.00116   0.00026   0.00142   1.89904
   A22        1.87176  -0.00014  -0.00034  -0.00031  -0.00065   1.87111
   A23        1.89612   0.00001  -0.00093   0.00107   0.00016   1.89629
   A24        1.85799  -0.00004   0.00196   0.00013   0.00208   1.86006
   A25        2.04010  -0.00003  -0.00191   0.00001  -0.00195   2.03815
   A26        1.91455  -0.00011   0.00058  -0.00117  -0.00060   1.91396
   A27        1.87571   0.00012   0.00068  -0.00027   0.00043   1.87614
   A28        1.88565   0.00014  -0.00108   0.00119   0.00010   1.88575
   A29        1.88995  -0.00002   0.00031   0.00152   0.00185   1.89180
   A30        1.84866  -0.00011   0.00184  -0.00142   0.00041   1.84907
   A31        1.95391   0.00000  -0.00055   0.00114   0.00053   1.95444
   A32        1.96226  -0.00012  -0.00059  -0.00130  -0.00187   1.96039
   A33        1.83749   0.00017  -0.00094   0.00140   0.00048   1.83797
   A34        1.98249  -0.00002   0.00002   0.00153   0.00156   1.98405
   A35        1.86661  -0.00012   0.00201  -0.00171   0.00032   1.86693
   A36        1.84890   0.00011   0.00020  -0.00126  -0.00109   1.84781
   A37        1.90299   0.00007  -0.00011   0.00118   0.00086   1.90385
   A38        2.19531  -0.00004   0.00085  -0.00019   0.00077   2.19608
   A39        2.18485  -0.00002  -0.00073  -0.00100  -0.00163   2.18322
   A40        1.83300   0.00031  -0.00043  -0.00034  -0.00125   1.83176
   A41        1.94076  -0.00058   0.00408  -0.00685  -0.00264   1.93812
   A42        1.91111  -0.00025   0.00294   0.00482   0.00792   1.91902
   A43        1.94525  -0.00006  -0.00024  -0.00038  -0.00049   1.94475
   A44        1.96925   0.00033  -0.00164   0.00669   0.00511   1.97436
   A45        1.86568   0.00021  -0.00425  -0.00389  -0.00824   1.85744
   A46        1.81492  -0.00017   0.00102  -0.00064   0.00009   1.81502
   A47        1.96473  -0.00026   0.00098  -0.00569  -0.00462   1.96011
   A48        1.92044   0.00017   0.00063  -0.00042   0.00031   1.92075
   A49        1.97017   0.00015  -0.00014   0.00287   0.00285   1.97302
   A50        1.96049   0.00018  -0.00200   0.00346   0.00153   1.96202
   A51        1.83607  -0.00007  -0.00049   0.00033  -0.00025   1.83582
   A52        1.92359   0.00018  -0.00088  -0.00061  -0.00150   1.92209
   A53        1.95666   0.00002  -0.00105   0.00084  -0.00021   1.95645
   A54        1.93016   0.00012  -0.00029  -0.00077  -0.00106   1.92910
   A55        1.88631  -0.00009   0.00048   0.00008   0.00056   1.88687
   A56        1.88120  -0.00014   0.00086  -0.00017   0.00069   1.88189
   A57        1.88357  -0.00011   0.00102   0.00063   0.00165   1.88522
   A58        1.93622   0.00045  -0.00233   0.00116  -0.00117   1.93505
   A59        1.91333   0.00008  -0.00031  -0.00209  -0.00240   1.91093
   A60        1.93265  -0.00015   0.00047  -0.00008   0.00040   1.93305
   A61        1.89221  -0.00034   0.00250   0.00102   0.00351   1.89572
   A62        1.89602  -0.00014   0.00049  -0.00110  -0.00061   1.89541
   A63        1.89239   0.00008  -0.00073   0.00112   0.00039   1.89277
   A64        1.88158  -0.00014  -0.00014  -0.00116  -0.00131   1.88027
   A65        1.86950   0.00023  -0.00202   0.00294   0.00092   1.87042
   A66        1.95682  -0.00148   0.00002  -0.00487  -0.00485   1.95197
   A67        1.93944   0.00104   0.00316  -0.00016   0.00300   1.94244
   A68        1.91203   0.00024  -0.00195   0.00089  -0.00105   1.91098
   A69        1.88155  -0.00042  -0.00039   0.00076   0.00037   1.88191
   A70        1.90272   0.00041   0.00104   0.00069   0.00172   1.90444
   A71        1.84900  -0.00029  -0.00141  -0.00093  -0.00233   1.84667
   A72        1.93484   0.00034  -0.00290  -0.00004  -0.00296   1.93188
   A73        1.95064  -0.00055   0.00105  -0.00135  -0.00031   1.95033
   A74        1.92056   0.00052   0.00037   0.00060   0.00094   1.92150
   A75        1.89113   0.00003  -0.00099  -0.00066  -0.00165   1.88948
   A76        1.88292  -0.00019  -0.00013   0.00037   0.00022   1.88314
   A77        1.88161  -0.00015   0.00278   0.00116   0.00392   1.88553
   A78        1.87503   0.00033   0.00665  -0.00404   0.00260   1.87763
   A79        1.92644  -0.00018   0.00095   0.00006   0.00101   1.92745
   A80        1.92688  -0.00010   0.00026  -0.00098  -0.00072   1.92616
   A81        1.90736  -0.00012  -0.00528   0.00455  -0.00076   1.90660
   A82        1.93495  -0.00005  -0.00069  -0.00030  -0.00101   1.93394
   A83        1.89334   0.00012  -0.00186   0.00076  -0.00110   1.89224
   A84        1.87614   0.00007   0.00300  -0.00227   0.00072   1.87686
    D1        0.09497  -0.00005   0.00068  -0.00069   0.00000   0.09497
    D2       -3.07990  -0.00013  -0.00391   0.00836   0.00446  -3.07545
    D3       -3.09040   0.00001   0.00623   0.00303   0.00919  -3.08120
    D4        0.01791  -0.00007   0.00163   0.01207   0.01365   0.03156
    D5        0.37755  -0.00001   0.00319  -0.00864  -0.00548   0.37208
    D6       -1.87880   0.00012   0.00414  -0.01061  -0.00649  -1.88529
    D7        2.39943  -0.00006   0.00476  -0.00928  -0.00455   2.39487
    D8       -2.71592  -0.00007  -0.00287  -0.01265  -0.01552  -2.73143
    D9        1.31092   0.00006  -0.00191  -0.01462  -0.01653   1.29439
   D10       -0.69404  -0.00011  -0.00130  -0.01330  -0.01459  -0.70864
   D11        0.00378  -0.00007   0.00017   0.01396   0.01405   0.01782
   D12       -3.13004   0.00014   0.00019   0.01469   0.01478  -3.11527
   D13        3.10585  -0.00001   0.00489   0.01721   0.02217   3.12801
   D14       -0.02797   0.00021   0.00491   0.01794   0.02290  -0.00508
   D15        0.64460  -0.00008  -0.00103   0.01181   0.01075   0.65535
   D16       -1.50796   0.00002  -0.00037   0.01603   0.01567  -1.49229
   D17        2.78360  -0.00037   0.00071   0.01145   0.01214   2.79575
   D18       -2.46164   0.00001   0.00388   0.00224   0.00611  -2.45553
   D19        1.66898   0.00010   0.00454   0.00647   0.01102   1.68000
   D20       -0.32264  -0.00028   0.00562   0.00189   0.00750  -0.31514
   D21       -0.03153   0.00019  -0.00263  -0.03220  -0.03486  -0.06639
   D22        2.10673   0.00012  -0.00160  -0.03231  -0.03391   2.07283
   D23       -2.13467  -0.00001  -0.00118  -0.03570  -0.03687  -2.17154
   D24        3.08006   0.00011  -0.00678  -0.02407  -0.03087   3.04919
   D25       -1.06486   0.00004  -0.00575  -0.02417  -0.02992  -1.09478
   D26        0.97691  -0.00009  -0.00533  -0.02756  -0.03288   0.94403
   D27       -1.36827   0.00006   0.00019  -0.01449  -0.01428  -1.38255
   D28        2.69742  -0.00042  -0.00695  -0.01068  -0.01761   2.67981
   D29        0.69585   0.00008  -0.00422  -0.01070  -0.01490   0.68095
   D30        0.78125   0.00015  -0.00034  -0.01628  -0.01661   0.76464
   D31       -1.43624  -0.00033  -0.00748  -0.01246  -0.01995  -1.45619
   D32        2.84536   0.00017  -0.00475  -0.01248  -0.01723   2.82814
   D33        2.81033  -0.00005   0.00027  -0.01617  -0.01589   2.79444
   D34        0.59284  -0.00053  -0.00687  -0.01235  -0.01922   0.57362
   D35       -1.40874  -0.00003  -0.00414  -0.01237  -0.01650  -1.42524
   D36        0.63489   0.00035  -0.00244   0.00613   0.00369   0.63858
   D37       -1.48246   0.00042  -0.00084   0.00703   0.00618  -1.47627
   D38        2.78474   0.00040  -0.00352   0.00575   0.00221   2.78695
   D39        2.84408  -0.00043   0.00257  -0.00133   0.00123   2.84531
   D40        0.72674  -0.00037   0.00416  -0.00043   0.00372   0.73046
   D41       -1.28926  -0.00039   0.00148  -0.00171  -0.00025  -1.28951
   D42       -1.41527   0.00002   0.00351   0.00318   0.00670  -1.40857
   D43        2.75057   0.00008   0.00511   0.00407   0.00920   2.75976
   D44        0.73457   0.00007   0.00243   0.00279   0.00522   0.73980
   D45        0.95612   0.00018   0.00581   0.03887   0.04467   1.00079
   D46       -1.14188   0.00062   0.00948   0.03875   0.04824  -1.09364
   D47        3.00709   0.00039   0.00586   0.04145   0.04732   3.05440
   D48       -1.25518   0.00007   0.00260   0.04446   0.04705  -1.20814
   D49        2.93001   0.00050   0.00627   0.04434   0.05061   2.98062
   D50        0.79579   0.00027   0.00265   0.04704   0.04969   0.84548
   D51        2.97422  -0.00017   0.00168   0.03911   0.04079   3.01501
   D52        0.87623   0.00027   0.00536   0.03899   0.04435   0.92058
   D53       -1.25799   0.00004   0.00174   0.04170   0.04343  -1.21456
   D54        0.85619  -0.00002   0.00409  -0.00023   0.00383   0.86002
   D55       -1.29734  -0.00010   0.00655  -0.00087   0.00567  -1.29166
   D56        2.98371   0.00002   0.00372   0.00155   0.00526   2.98897
   D57        2.98704   0.00006   0.00245   0.00004   0.00248   2.98952
   D58        0.83351  -0.00002   0.00491  -0.00059   0.00433   0.83784
   D59       -1.16863   0.00010   0.00209   0.00183   0.00392  -1.16471
   D60       -1.29443  -0.00006   0.00410   0.00056   0.00465  -1.28977
   D61        2.83523  -0.00014   0.00656  -0.00007   0.00649   2.84172
   D62        0.83309  -0.00002   0.00374   0.00235   0.00608   0.83917
   D63       -1.30260   0.00023  -0.00677   0.00466  -0.00209  -1.30470
   D64        0.94313   0.00005  -0.00805   0.00518  -0.00287   0.94026
   D65        2.97648   0.00010  -0.00653   0.00339  -0.00313   2.97335
   D66        0.86568   0.00018  -0.00834   0.00409  -0.00424   0.86144
   D67        3.11141   0.00000  -0.00962   0.00461  -0.00502   3.10639
   D68       -1.13842   0.00005  -0.00810   0.00282  -0.00528  -1.14370
   D69        2.86051   0.00012  -0.00658   0.00381  -0.00277   2.85774
   D70       -1.17694  -0.00006  -0.00787   0.00432  -0.00355  -1.18049
   D71        0.85641  -0.00002  -0.00634   0.00253  -0.00380   0.85260
   D72       -3.06969  -0.00013   0.00415   0.01198   0.01610  -3.05358
   D73        1.11160  -0.00015   0.00486   0.01173   0.01656   1.12816
   D74       -0.99136  -0.00011   0.00447   0.01089   0.01534  -0.97602
   D75        0.97204  -0.00001   0.00542   0.01021   0.01565   0.98769
   D76       -1.12986  -0.00004   0.00613   0.00996   0.01611  -1.11376
   D77        3.05037   0.00001   0.00574   0.00912   0.01489   3.06525
   D78       -1.07166   0.00008   0.00284   0.01226   0.01510  -1.05656
   D79        3.10962   0.00005   0.00355   0.01201   0.01556   3.12518
   D80        1.00667   0.00010   0.00316   0.01118   0.01434   1.02101
   D81       -0.02289   0.00019  -0.00175  -0.03307  -0.03484  -0.05773
   D82        2.08341  -0.00001  -0.00011  -0.03744  -0.03762   2.04580
   D83       -2.14194  -0.00026  -0.00109  -0.04337  -0.04443  -2.18637
   D84        3.11099  -0.00003  -0.00174  -0.03379  -0.03555   3.07544
   D85       -1.06589  -0.00022  -0.00010  -0.03817  -0.03833  -1.10422
   D86        0.99194  -0.00047  -0.00108  -0.04409  -0.04515   0.94680
   D87        0.03113  -0.00021   0.00251   0.03766   0.04016   0.07128
   D88       -2.10355   0.00013   0.00074   0.04342   0.04414  -2.05941
   D89        2.10708  -0.00002   0.00286   0.03854   0.04136   2.14845
   D90       -2.07221   0.00033  -0.00200   0.04631   0.04436  -2.02785
   D91        2.07629   0.00067  -0.00378   0.05208   0.04835   2.12464
   D92        0.00374   0.00052  -0.00165   0.04720   0.04557   0.04931
   D93        2.11166  -0.00014   0.00491   0.04693   0.05179   2.16345
   D94       -0.02301   0.00021   0.00314   0.05269   0.05578   0.03276
   D95       -2.09557   0.00006   0.00527   0.04781   0.05300  -2.04257
   D96        1.02829   0.00019  -0.01036  -0.01299  -0.02324   1.00505
   D97        3.11754   0.00011  -0.00893  -0.01234  -0.02116   3.09638
   D98       -1.07841   0.00016  -0.00974  -0.01234  -0.02196  -1.10038
   D99        3.07657  -0.00011  -0.00848  -0.01577  -0.02436   3.05221
   D100      -1.11736  -0.00019  -0.00705  -0.01512  -0.02228  -1.13964
   D101       0.96987  -0.00013  -0.00786  -0.01512  -0.02308   0.94679
   D102      -1.06304   0.00016  -0.01136  -0.00956  -0.02092  -1.08397
   D103       1.02621   0.00008  -0.00993  -0.00890  -0.01884   1.00737
   D104       3.11344   0.00013  -0.01074  -0.00890  -0.01964   3.09379
   D105       0.97460   0.00031   0.00827   0.05228   0.06044   1.03503
   D106      -1.03834   0.00031   0.00782   0.05127   0.05921  -0.97913
   D107       3.09507   0.00006   0.00950   0.04545   0.05494  -3.13318
   D108       2.89915   0.00084   0.00125  -0.00603  -0.00477   2.89437
   D109      -1.25769  -0.00067  -0.00108  -0.00962  -0.01070  -1.26839
   D110       0.81063  -0.00029  -0.00116  -0.00785  -0.00901   0.80161
   D111      -0.98619  -0.00036  -0.00473  -0.03975  -0.04448  -1.03066
   D112       1.12555  -0.00046  -0.00729  -0.04154  -0.04884   1.07671
   D113      -3.06768  -0.00066  -0.00292  -0.04056  -0.04348  -3.11116
   D114      -3.05926   0.00013  -0.00096  -0.04095  -0.04190  -3.10116
   D115      -0.94752   0.00002  -0.00352  -0.04274  -0.04626  -0.99378
   D116       1.14244  -0.00018   0.00085  -0.04176  -0.04091   1.10153
   D117       1.16879   0.00026   0.00004  -0.04278  -0.04274   1.12606
   D118      -3.00265   0.00015  -0.00252  -0.04458  -0.04710  -3.04976
   D119      -0.91270  -0.00005   0.00185  -0.04359  -0.04174  -0.95444
   D120      -3.08688  -0.00044   0.00814  -0.01311  -0.00498  -3.09187
   D121      -1.00873  -0.00050   0.00623  -0.01001  -0.00377  -1.01249
   D122       1.08442  -0.00053   0.00470  -0.00965  -0.00495   1.07947
   D123      -1.04325   0.00017   0.00723  -0.00919  -0.00197  -1.04523
   D124       1.03490   0.00011   0.00532  -0.00609  -0.00076   1.03415
   D125       3.12805   0.00009   0.00379  -0.00573  -0.00194   3.12611
   D126       1.03102   0.00045   0.00525  -0.00731  -0.00206   1.02896
   D127       3.10918   0.00039   0.00335  -0.00420  -0.00084   3.10833
   D128      -1.08086   0.00036   0.00181  -0.00384  -0.00203  -1.08289
   D129       2.99149  -0.00045  -0.00770  -0.06942  -0.07713   2.91436
   D130       0.90114  -0.00036  -0.00976  -0.06969  -0.07943   0.82171
   D131      -1.18490  -0.00040  -0.00360  -0.07335  -0.07697  -1.26186
         Item               Value     Threshold  Converged?
 Maximum Force            0.001482     0.000450     NO 
 RMS     Force            0.000323     0.000300     NO 
 Maximum Displacement     0.219901     0.001800     NO 
 RMS     Displacement     0.042999     0.001200     NO 
 Predicted change in Energy=-2.751783D-04
 GradGradGradGradGradGradGradGradGradGradGradGradGradGradGradGradGradGrad

                          Input orientation:                          
 ---------------------------------------------------------------------
 Center     Atomic      Atomic             Coordinates (Angstroms)
 Number     Number       Type             X           Y           Z
 ---------------------------------------------------------------------
      1          6           0        1.755590    0.730064    0.118333
      2          6           0        1.148915   -0.465300    0.306421
      3          6           0       -0.278222   -0.734484    0.683657
      4          6           0       -1.288045    0.242089    0.024661
      5          6           0       -1.330189    1.603647    0.761726
      6          6           0        0.009765    2.125650    1.311582
      7          6           0        1.206674    2.124566    0.340288
      8          6           0        3.140119    0.518035   -0.321723
      9          6           0        3.401711   -0.974379   -0.437059
     10          6           0        2.100844   -1.644771    0.047226
     11          8           0        3.965623    1.400820   -0.552835
     12          6           0        0.929291    2.863056   -0.985644
     13          6           0        2.301685   -2.513582    1.291469
     14          8           0        1.535673   -2.527935   -0.942985
     15          6           0       -2.696440   -0.410695   -0.124989
     16          8           0       -3.121514   -0.813833    1.194207
     17          6           0       -2.662572   -1.638746   -1.051022
     18          6           0       -3.725892    0.598625   -0.663781
     19          8           0       -4.996661   -0.060453   -0.706070
     20          1           0       -0.384971   -0.695263    1.777334
     21          1           0       -0.498001   -1.766055    0.401833
     22          1           0       -0.937684    0.415494   -1.001134
     23          1           0       -2.021031    1.524797    1.610988
     24          1           0       -1.749504    2.357778    0.086780
     25          1           0        0.293352    1.549471    2.200974
     26          1           0       -0.154082    3.154529    1.658338
     27          1           0        2.018936    2.681833    0.830940
     28          1           0        3.635759   -1.254429   -1.471200
     29          1           0        4.277250   -1.248489    0.164206
     30          1           0        0.619579    3.896072   -0.784758
     31          1           0        0.139637    2.378354   -1.569850
     32          1           0        1.833866    2.898134   -1.602301
     33          1           0        1.344823   -2.898067    1.656985
     34          1           0        2.948219   -3.362717    1.043867
     35          1           0        2.776539   -1.938794    2.093657
     36          1           0        1.399174   -2.011740   -1.757456
     37          1           0       -4.074088   -1.002720    1.119821
     38          1           0       -2.302302   -1.361587   -2.049057
     39          1           0       -2.012388   -2.424087   -0.658253
     40          1           0       -3.667986   -2.054782   -1.160237
     41          1           0       -3.792042    1.467085   -0.001660
     42          1           0       -3.432724    0.946656   -1.665213
     43          1           0       -5.675089    0.620651   -0.842864
 ---------------------------------------------------------------------
                    Distance matrix (angstroms):
                    1          2          3          4          5
     1  C    0.000000
     2  C    1.353634   0.000000
     3  C    2.569218   1.500495   0.000000
     4  C    3.083927   2.553147   1.551681   0.000000
     5  C    3.270952   3.260950   2.565070   1.548831   0.000000
     6  C    2.533655   3.003503   2.942379   2.624553   1.539580
     7  C    1.514995   2.590731   3.239905   3.141172   2.623860
     8  C    1.468171   2.307901   3.776857   4.450255   4.726105
     9  C    2.433783   2.426317   3.854278   4.866907   5.520342
    10  C    2.400853   1.537694   2.625571   3.878830   4.778568
    11  O    2.405125   3.486340   4.909038   5.410839   5.460295
    12  C    2.539919   3.577096   4.145714   3.578653   3.121644
    13  C    3.492235   2.548462   3.192263   4.699435   5.515678
    14  O    3.433557   2.442348   3.025334   4.072193   5.309347
    15  C    4.602294   3.869865   2.570316   1.559519   2.590459
    16  O    5.227549   4.375638   2.889857   2.417524   3.039752
    17  C    5.147699   4.212726   3.084141   2.565923   3.946443
    18  C    5.538558   5.083009   3.934361   2.558158   2.963365
    19  O    6.848171   6.241566   4.964809   3.792009   4.285635
    20  H    3.060366   2.137586   1.099575   2.183125   2.685122
    21  H    3.374856   2.100809   1.091726   2.190678   3.489548
    22  H    2.933579   2.615223   2.143795   1.097759   2.161814
    23  H    4.137932   3.963702   3.000279   2.167727   1.097600
    24  H    3.864730   4.052018   3.476064   2.166320   1.095487
    25  H    2.673380   2.894930   2.800964   2.991054   2.170312
    26  H    3.449129   4.077823   4.011214   3.526624   2.142983
    27  H    2.094413   3.307038   4.119448   4.187906   3.519078
    28  H    3.162256   3.157064   4.498110   5.359198   6.149405
    29  H    3.205549   3.228016   4.613713   5.763141   6.319420
    30  H    3.482773   4.526857   4.940075   4.200688   3.383552
    31  H    2.859743   3.553224   3.865573   3.023965   2.863006
    32  H    2.768978   3.927476   4.783559   4.409978   4.156388
    33  H    3.962261   2.789401   2.874497   4.411015   5.312495
    34  H    4.362319   3.489462   4.176994   5.655027   6.561184
    35  H    3.473765   2.831000   3.573518   5.055477   5.584635
    36  H    3.341123   2.591080   3.225534   3.934060   5.183311
    37  H    6.163657   5.313210   3.830247   3.242062   3.801364
    38  H    5.053619   4.273465   3.458017   2.810836   4.199775
    39  H    4.974878   3.842041   2.768178   2.845969   4.324855
    40  H    6.229388   5.280159   4.078435   3.513363   4.747982
    41  H    5.597661   5.314327   4.202796   2.787706   2.581110
    42  H    5.490588   5.183857   4.277184   2.819882   3.277549
    43  H    7.493388   7.004797   5.769994   4.487991   4.734887
                    6          7          8          9         10
     6  C    0.000000
     7  C    1.541429   0.000000
     8  C    3.879591   2.599502   0.000000
     9  C    4.916627   3.876328   1.519550   0.000000
    10  C    4.493026   3.885013   2.427745   1.541496   0.000000
    11  O    4.432859   2.988858   1.230519   2.443966   3.621201
    12  C    2.581964   1.542855   3.290543   4.597794   4.770729
    13  C    5.174532   4.859652   3.534977   2.562618   1.530787
    14  O    5.391412   4.837437   3.498307   2.480241   1.442192
    15  C    3.977478   4.677428   5.913262   6.132093   4.956464
    16  O    4.296423   5.300621   6.578752   6.726014   5.411012
    17  C    5.185939   5.573987   6.233363   6.131383   4.888386
    18  C    4.493217   5.259930   6.874999   7.302634   6.284045
    19  O    5.823596   6.659620   8.166368   8.452235   7.311094
    20  H    2.886225   3.542580   4.278364   4.395498   3.173975
    21  H    4.028751   4.248134   4.356205   4.066723   2.625729
    22  H    3.028357   3.052640   4.135286   4.591326   3.817905
    23  H    2.138878   3.520295   5.602357   6.312408   5.429674
    24  H    2.156166   2.976180   5.240224   6.157329   5.554021
    25  H    1.097006   2.151057   3.941059   4.794886   4.255449
    26  H    1.098033   2.156324   4.660847   5.837999   5.541990
    27  H    2.139421   1.100479   2.695868   4.109474   4.397774
    28  H    5.684772   4.538673   2.169928   1.096656   2.194071
    29  H    5.559920   4.564750   2.156340   1.096916   2.215280
    30  H    2.810855   2.179138   4.240125   5.619826   5.795454
    31  H    2.895406   2.202636   3.744530   4.813020   4.758866
    32  H    3.523463   2.182987   3.001841   4.337313   4.840476
    33  H    5.209551   5.194191   4.336834   3.509470   2.175693
    34  H    6.231240   5.799851   4.118483   2.846569   2.159323
    35  H    4.978593   4.695709   3.464428   2.779471   2.175061
    36  H    5.335489   4.641833   3.389983   2.613373   1.970758
    37  H    5.147945   6.186602   7.512359   7.636246   6.300197
    38  H    5.366597   5.493191   6.011373   5.940052   4.884904
    39  H    5.354387   5.661245   5.942867   5.609193   4.245434
    40  H    6.091942   6.594000   7.326172   7.188245   5.908086
    41  H    4.075788   5.053352   7.004141   7.609230   6.664243
    42  H    4.701284   5.189752   6.722422   7.204737   6.345733
    43  H    6.262925   7.142848   8.831196   9.224809   8.147978
                   11         12         13         14         15
    11  O    0.000000
    12  C    3.397759   0.000000
    13  C    4.636021   5.998078   0.000000
    14  O    4.635945   5.425154   2.362153   0.000000
    15  C    6.917205   4.960252   5.604439   4.802354   0.000000
    16  O    7.627867   5.888997   5.684162   5.403252   1.443429
    17  C    7.308907   5.759512   5.558457   4.292737   1.538438
    18  C    7.734031   5.186711   7.059782   6.126778   1.539090
    19  O    9.081923   6.613772   7.954487   6.986843   2.398195
    20  H    5.361988   4.692863   3.280316   3.801013   3.007109
    21  H    5.555576   5.038940   3.031252   2.554374   2.635844
    22  H    5.021380   3.078376   4.932446   3.845081   2.131535
    23  H    6.366908   4.151847   5.924227   5.966369   2.686247
    24  H    5.829884   2.929393   6.449307   5.976872   2.933595
    25  H    4.592509   3.504919   4.622662   5.296516   4.265116
    26  H    4.993670   2.872158   6.188123   6.473990   4.728072
    27  H    2.710243   2.126063   5.223445   5.524675   5.719467
    28  H    2.828878   4.951203   3.316257   2.512208   6.528469
    29  H    2.762264   5.425475   2.602698   3.221660   7.029785
    30  H    4.180440   1.096996   6.944341   6.490927   5.475356
    31  H    4.077752   1.095348   6.065693   5.139411   4.231991
    32  H    2.808508   1.095332   6.154627   5.474107   5.801248
    33  H    5.498393   6.351904   1.094083   2.633110   5.068950
    34  H    5.125998   6.852388   1.095601   2.576767   6.476328
    35  H    4.423897   5.996014   1.095159   3.332871   6.100080
    36  H    4.436591   4.957833   3.219055   0.973885   4.690666
    37  H    8.556386   6.664159   6.554590   6.168539   1.948836
    38  H    7.011166   5.424172   5.803697   4.160987   2.182103
    39  H    7.097721   6.059252   4.735045   3.560982   2.192269
    40  H    8.401315   6.734283   6.469801   5.229640   2.172248
    41  H    7.777502   5.020751   7.392658   6.725386   2.177524
    42  H    7.495278   4.812648   7.321111   6.105683   2.181010
    43  H    9.676575   6.976146   8.832198   7.868844   3.232858
                   16         17         18         19         20
    16  O    0.000000
    17  C    2.435604   0.000000
    18  C    2.410898   2.507277   0.000000
    19  O    2.773952   2.838657   1.432140   0.000000
    20  H    2.800494   3.751963   4.335314   5.276169   0.000000
    21  H    2.901277   2.610050   4.140837   4.937051   1.746818
    22  H    3.331648   2.682840   2.814507   4.097424   3.042886
    23  H    2.618007   4.184003   2.989802   4.090984   2.762794
    24  H    3.628763   4.254468   2.750285   4.125588   3.747131
    25  H    4.273183   5.429336   5.026455   6.247159   2.382944
    26  H    4.976843   6.050507   4.968169   6.275118   3.858545
    27  H    6.227028   6.642718   6.291025   7.687726   4.251966
    28  H    7.277312   6.324019   7.634111   8.748124   5.199222
    29  H    7.482749   7.056217   8.255161   9.390113   4.964327
    30  H    6.332084   6.440313   5.456273   6.870403   5.352924
    31  H    5.335276   4.925307   4.350944   5.751126   4.574492
    32  H    6.793744   6.411330   6.089292   7.497504   5.409037
    33  H    4.950390   4.997839   6.582170   7.338289   2.803394
    34  H    6.584912   6.232303   7.946826   8.779996   4.331678
    35  H    6.071375   6.289910   7.504904   8.472855   3.411976
    36  H    5.530273   4.139559   5.854608   6.769020   4.172653
    37  H    0.973965   2.666359   2.422144   2.252306   3.759846
    38  H    3.389676   1.096670   2.790705   3.279655   4.331444
    39  H    2.693453   1.092597   3.474611   3.807222   3.401382
    40  H    2.716982   1.093559   2.700073   2.439056   4.610402
    41  H    2.661257   3.467427   1.094076   2.068979   4.410068
    42  H    3.372307   2.766707   1.099972   2.092874   4.882195
    43  H    3.567653   3.771401   1.957530   0.971020   6.048340
                   21         22         23         24         25
    21  H    0.000000
    22  H    2.630739   0.000000
    23  H    3.822484   3.037659   0.000000
    24  H    4.321055   2.369616   1.758066   0.000000
    25  H    3.854330   3.613149   2.388526   3.049006   0.000000
    26  H    5.090111   3.897324   2.478662   2.376968   1.752387
    27  H    5.128627   4.151432   4.274171   3.854858   2.477273
    28  H    4.567054   4.891419   7.015928   6.669063   5.702491
    29  H    4.809091   5.596641   7.032256   7.023740   5.277163
    30  H    5.892085   3.819203   4.281981   2.956092   3.811503
    31  H    4.633599   2.310169   3.938880   2.512708   3.863909
    32  H    5.586485   3.769137   5.203029   3.998190   4.319373
    33  H    2.500571   4.822355   5.558130   6.297961   4.602403
    34  H    3.852008   5.792853   6.993057   7.463825   5.702351
    35  H    3.689813   5.377346   5.936844   6.555392   4.283192
    36  H    2.884816   3.453171   5.962492   5.692809   5.438220
    37  H    3.726471   4.043119   3.293119   4.214714   5.172727
    38  H    3.070172   2.473528   4.669716   4.324472   5.768400
    39  H    1.962182   3.055450   4.554472   4.846692   5.411172
    40  H    3.545734   3.685393   4.817212   4.970545   6.323020
    41  H    4.633217   3.201898   2.395922   2.230048   4.642071
    42  H    4.499342   2.635974   3.613948   2.809622   5.403187
    43  H    5.835056   4.744486   4.493441   4.392274   6.763871
                   26         27         28         29         30
    26  H    0.000000
    27  H    2.372769   0.000000
    28  H    6.602712   4.838194   0.000000
    29  H    6.423060   4.581698   1.756730   0.000000
    30  H    2.667799   2.458262   6.008012   6.383228   0.000000
    31  H    3.333154   3.063929   5.042788   5.768950   1.774876
    32  H    3.827459   2.449837   4.528552   5.126906   1.771652
    33  H    6.235434   5.680851   4.211351   3.680845   7.255923
    34  H    7.244055   6.119272   3.353081   2.647656   7.839416
    35  H    5.892367   4.849600   3.730257   2.539967   6.854445
    36  H    6.385185   5.395695   2.378608   3.543820   6.037893
    37  H    5.739266   7.126313   8.137475   8.409426   7.046709
    38  H    6.225345   6.581544   5.967073   6.942753   6.146448
    39  H    6.319877   6.673806   5.824993   6.451202   6.847457
    40  H    6.886857   7.664293   7.354043   8.095123   7.344172
    41  H    4.340255   5.994689   8.046018   8.515593   5.096628
    42  H    5.164319   6.241972   7.405800   8.222477   5.088755
    43  H    6.569480   8.139295   9.518541  10.176292   7.096098
                   31         32         33         34         35
    31  H    0.000000
    32  H    1.772467   0.000000
    33  H    6.301234   6.667688   0.000000
    34  H    6.905038   6.887833   1.778396   0.000000
    35  H    6.245984   6.159921   1.777836   1.777382   0.000000
    36  H    4.571056   4.931520   3.528022   3.474492   4.090664
    37  H    6.035020   7.584889   5.765889   7.408654   6.982528
    38  H    4.492200   5.954217   5.421903   6.413943   6.579504
    39  H    5.340942   6.634074   4.105587   5.327838   5.544577
    40  H    5.858196   7.416008   5.811722   7.095275   7.220331
    41  H    4.329864   6.021693   6.942120   8.357704   7.690034
    42  H    3.849755   5.616868   6.974514   8.162490   7.810882
    43  H    6.117930   7.883406   8.240739   9.684442   9.306124
                   36         37         38         39         40
    36  H    0.000000
    37  H    6.265257   0.000000
    38  H    3.769436   3.648260   0.000000
    39  H    3.607913   3.071228   1.774061   0.000000
    40  H    5.102414   2.543702   1.770766   1.769005   0.000000
    41  H    6.491052   2.727124   3.796386   4.328915   3.709614
    42  H    5.666379   3.459455   2.598687   3.793841   3.052700
    43  H    7.603365   3.008433   4.093881   4.766539   3.359633
                   41         42         43
    41  H    0.000000
    42  H    1.779709   0.000000
    43  H    2.229337   2.410547   0.000000
 Stoichiometry    C15H24O4
 Framework group  C1[X(C15H24O4)]
 Deg. of freedom   123
 Full point group                 C1      NOp   1
 Largest Abelian subgroup         C1      NOp   1
 Largest concise Abelian subgroup C1      NOp   1
                         Standard orientation:                         
 ---------------------------------------------------------------------
 Center     Atomic      Atomic             Coordinates (Angstroms)
 Number     Number       Type             X           Y           Z
 ---------------------------------------------------------------------
      1          6           0        1.794204    0.742000    0.090853
      2          6           0        1.200593   -0.458568    0.287286
      3          6           0       -0.217861   -0.740007    0.687621
      4          6           0       -1.246433    0.228989    0.046684
      5          6           0       -1.287646    1.589248    0.786196
      6          6           0        0.056841    2.121640    1.314606
      7          6           0        1.237540    2.131644    0.323720
      8          6           0        3.172991    0.541968   -0.372247
      9          6           0        3.444945   -0.948090   -0.493908
     10          6           0        2.157815   -1.629809    0.010835
     11          8           0        3.987261    1.431831   -0.615729
     12          6           0        0.932249    2.869437   -0.996455
     13          6           0        2.386304   -2.498452    1.250416
     14          8           0        1.583696   -2.516403   -0.971130
     15          6           0       -2.651672   -0.435236   -0.080625
     16          8           0       -3.051597   -0.843490    1.244847
     17          6           0       -2.622950   -1.661830   -1.008760
     18          6           0       -3.698159    0.566196   -0.601005
     19          8           0       -4.963973   -0.103316   -0.623245
     20          1           0       -0.306881   -0.703009    1.782961
     21          1           0       -0.433741   -1.773014    0.408054
     22          1           0       -0.914477    0.406540   -0.984507
     23          1           0       -1.963717    1.503648    1.646618
     24          1           0       -1.724240    2.340712    0.119278
     25          1           0        0.359797    1.546737    2.198420
     26          1           0       -0.109747    3.148704    1.665414
     27          1           0        2.053157    2.695007    0.801678
     28          1           0        3.664211   -1.224928   -1.532146
     29          1           0        4.332511   -1.215687    0.092474
     30          1           0        0.617382    3.899610   -0.789087
     31          1           0        0.137093    2.378937   -1.568228
     32          1           0        1.826212    2.912750   -1.627886
     33          1           0        1.438803   -2.891284    1.631126
     34          1           0        3.035649   -3.341908    0.991039
     35          1           0        2.869565   -1.920740    2.045451
     36          1           0        1.429533   -2.000357   -1.782538
     37          1           0       -4.003677   -1.040157    1.185911
     38          1           0       -2.281485   -1.380480   -2.012218
     39          1           0       -1.959923   -2.442248   -0.627827
     40          1           0       -3.626563   -2.086032   -1.101958
     41          1           0       -3.760542    1.433267    0.063297
     42          1           0       -3.424424    0.917865   -1.606658
     43          1           0       -5.650159    0.572321   -0.747914
 ---------------------------------------------------------------------
 Rotational constants (GHZ):      0.5926001      0.2486961      0.2009597
 Standard basis: 6-31G(d) (6D, 7F)
 There are   333 symmetry adapted cartesian basis functions of A   symmetry.
 There are   333 symmetry adapted basis functions of A   symmetry.
   333 basis functions,   628 primitive gaussians,   333 cartesian basis functions
    73 alpha electrons       73 beta electrons
       nuclear repulsion energy      1597.5303980266 Hartrees.
 NAtoms=   43 NActive=   43 NUniq=   43 SFac= 1.00D+00 NAtFMM=   60 NAOKFM=F Big=F
 Integral buffers will be    131072 words long.
 Raffenetti 2 integral format.
 Two-electron integral symmetry is turned on.
 ------------------------------------------------------------------------------
 Polarizable Continuum Model (PCM)
 =================================
 Model                : PCM (using non-symmetric T matrix).
 Atomic radii         : SMD-Coulomb.
 Polarization charges : Total charges.
 Charge compensation  : None.
 Solution method      : On-the-fly selection.
 Cavity type          : VdW (van der Waals Surface) (Alpha=1.000).
 Cavity algorithm     : GePol (No added spheres)
                        Default sphere list used, NSphG=   43.
                        Lebedev-Laikov grids with approx.  5.0 points / Ang**2.
                        Smoothing algorithm: Karplus/York (Gamma=1.0000).
                        Polarization charges: spherical gaussians, with
                                              point-specific exponents (IZeta= 3).
                        Self-potential: point-specific (ISelfS= 7).
                        Self-field    : sphere-specific E.n sum rule (ISelfD= 2).
 1st derivatives      : Analytical E(r).r(x)/FMM algorithm (CHGder, D1EAlg=3).
                        Cavity 1st derivative terms included.
 Solvent              : Methanol, Eps=  32.613000 Eps(inf)=   1.765709
 ------------------------------------------------------------------------------
 ------------------------------------------------------------------------------
 Atomic radii for non-electrostatic terms: SMD-CDS.
 ------------------------------------------------------------------------------
 Nuclear repulsion after PCM non-electrostatic terms =     1597.5315902902 Hartrees.
 One-electron integrals computed using PRISM.
 NBasis=   333 RedAO= T EigKep=  9.27D-04  NBF=   333
 NBsUse=   333 1.00D-06 EigRej= -1.00D+00 NBFU=   333
 Initial guess from the checkpoint file:  "DY-202A-11R_20.chk"
 B after Tr=     0.000000    0.000000    0.000000
         Rot=    0.999989    0.004774   -0.000406    0.000148 Ang=   0.55 deg.
 ExpMin= 1.61D-01 ExpMax= 5.48D+03 ExpMxC= 8.25D+02 IAcc=1 IRadAn=         1 AccDes= 0.00D+00
 Harris functional with IExCor=  402 and IRadAn=       1 diagonalized for initial guess.
 HarFok:  IExCor=  402 AccDes= 0.00D+00 IRadAn=         1 IDoV= 1 UseB2=F ITyADJ=14
 ICtDFT=  3500011 ScaDFX=  1.000000  1.000000  1.000000  1.000000
 FoFCou: FMM=F IPFlag=           0 FMFlag=      100000 FMFlg1=           0
         NFxFlg=           0 DoJE=T BraDBF=F KetDBF=T FulRan=T
         wScrn=  0.000000 ICntrl=     500 IOpCl=  0 I1Cent=   200000004 NGrid=           0
         NMat0=    1 NMatS0=      1 NMatT0=    0 NMatD0=    1 NMtDS0=    0 NMtDT0=    0
 Petite list used in FoFCou.
 Keep R1 ints in memory in canonical form, NReq=1565304907.
 Requested convergence on RMS density matrix=1.00D-08 within 128 cycles.
 Requested convergence on MAX density matrix=1.00D-06.
 Requested convergence on             energy=1.00D-06.
 No special actions if energy rises.
 Inv3:  Mode=1 IEnd=    21902412.
 Iteration    1 A*A^-1 deviation from unit magnitude is 5.22D-15 for   2698.
 Iteration    1 A*A^-1 deviation from orthogonality  is 2.67D-15 for   2482   1245.
 Iteration    1 A^-1*A deviation from unit magnitude is 5.33D-15 for   2690.
 Iteration    1 A^-1*A deviation from orthogonality  is 5.21D-12 for   2449   2448.
 Error on total polarization charges =  0.05156
 SCF Done:  E(RB3LYP) =  -886.950175124     A.U. after   10 cycles
            NFock= 10  Conv=0.86D-08     -V/T= 2.0094
 SMD-CDS (non-electrostatic) energy       (kcal/mol) =       0.75
 (included in total energy above)
 D1PCM: PCM CHGder 1st derivatives, ID1Alg=3 FixD1E=F DoIter=F DoCFld=F I1PDM=0.
 Calling FoFJK, ICntrl=      2127 FMM=F ISym2X=0 I1Cent= 0 IOpClX= 0 NMat=1 NMatS=1 NMatT=0.
 ***** Axes restored to original set *****
 -------------------------------------------------------------------
 Center     Atomic                   Forces (Hartrees/Bohr)
 Number     Number              X              Y              Z
 -------------------------------------------------------------------
      1        6          -0.003583318    0.004028560    0.000180811
      2        6           0.002837682   -0.002760040    0.000171534
      3        6          -0.000664086    0.000155324    0.001229758
      4        6           0.000017149   -0.001639063   -0.000818674
      5        6          -0.000198868   -0.000501543    0.000226006
      6        6           0.000183612    0.000203520   -0.000820071
      7        6           0.001952533   -0.001145579   -0.000695142
      8        6           0.001004112   -0.002023718   -0.000591015
      9        6           0.002583192   -0.000618371    0.001502462
     10        6          -0.003136926   -0.000889499   -0.001281759
     11        8           0.001617354    0.001715908   -0.000197389
     12        6          -0.000248872   -0.000265889    0.001030534
     13        6           0.000421313    0.001695782   -0.000340510
     14        8           0.000062202   -0.000012188   -0.000013275
     15        6           0.000319673    0.001059315    0.001189814
     16        8           0.000470091   -0.000154007    0.000040599
     17        6           0.000276269    0.001286517   -0.000789692
     18        6           0.001227246    0.000813245   -0.000263231
     19        8          -0.001241169   -0.001039151   -0.000441217
     20        1          -0.000005460   -0.000046762   -0.000250048
     21        1           0.000141737    0.000063574    0.000216267
     22        1          -0.000442840    0.000176257    0.000267889
     23        1          -0.000308021    0.000110732   -0.000253803
     24        1          -0.000513009    0.000281497   -0.000129964
     25        1          -0.000027644    0.000203464    0.000482280
     26        1           0.000127148    0.000051197    0.000018042
     27        1          -0.000130889   -0.000141636    0.000256257
     28        1          -0.001274927    0.001280524   -0.000221995
     29        1          -0.000223729    0.000731267   -0.000102305
     30        1          -0.000130343    0.000109735   -0.000277529
     31        1           0.000159359   -0.000003029   -0.000200554
     32        1          -0.000039293    0.000186565   -0.000251449
     33        1          -0.000245175   -0.000822722    0.000244801
     34        1          -0.000113288   -0.000359901    0.000237241
     35        1          -0.000360302    0.000044994   -0.000147492
     36        1           0.000107467   -0.000338274    0.000400703
     37        1          -0.000304380    0.000019462   -0.000150399
     38        1           0.000007885   -0.000319459   -0.000183686
     39        1          -0.000824254   -0.000554514   -0.000061880
     40        1          -0.000270507   -0.000536628    0.000014770
     41        1           0.000540600    0.000238930    0.000254222
     42        1           0.000256537   -0.000190928    0.000044338
     43        1          -0.000025860   -0.000093467    0.000474751
 -------------------------------------------------------------------
 Cartesian Forces:  Max     0.004028560 RMS     0.000937876

 GradGradGradGradGradGradGradGradGradGradGradGradGradGradGradGradGradGrad
 Berny optimization.
 Using GEDIIS/GDIIS optimizer.
 FormGI is forming the generalized inverse of G from B-inverse, IUseBI=4.
 Internal  Forces:  Max     0.002348077 RMS     0.000491200
 Search for a local minimum.
 Step number   5 out of a maximum of  258
 All quantities printed in internal units (Hartrees-Bohrs-Radians)
 Mixed Optimization -- En-DIIS/RFO-DIIS
 Swapping is turned off.
 Update second derivatives using D2CorX and points    3    4    5
 DE= -9.97D-05 DEPred=-2.75D-04 R= 3.62D-01
 Trust test= 3.62D-01 RLast= 3.40D-01 DXMaxT set to 9.54D-01
 ITU=  0  1  1  1  0
     Eigenvalues ---    0.00133   0.00234   0.00245   0.00341   0.00382
     Eigenvalues ---    0.00448   0.00481   0.00686   0.00763   0.00865
     Eigenvalues ---    0.00981   0.01131   0.01221   0.01257   0.01339
     Eigenvalues ---    0.01400   0.02500   0.02641   0.03250   0.03875
     Eigenvalues ---    0.03981   0.04355   0.04456   0.04622   0.04743
     Eigenvalues ---    0.04885   0.05020   0.05061   0.05319   0.05404
     Eigenvalues ---    0.05437   0.05572   0.05587   0.05590   0.05652
     Eigenvalues ---    0.05731   0.05765   0.05834   0.05990   0.06170
     Eigenvalues ---    0.06370   0.06481   0.06730   0.07824   0.08246
     Eigenvalues ---    0.08582   0.08943   0.09030   0.09240   0.09698
     Eigenvalues ---    0.10478   0.11422   0.12167   0.13329   0.13642
     Eigenvalues ---    0.14637   0.15917   0.15957   0.16000   0.16000
     Eigenvalues ---    0.16000   0.16000   0.16000   0.16000   0.16000
     Eigenvalues ---    0.16002   0.16026   0.16219   0.16322   0.16514
     Eigenvalues ---    0.16903   0.18274   0.20320   0.20489   0.21805
     Eigenvalues ---    0.23353   0.23920   0.24782   0.24971   0.26646
     Eigenvalues ---    0.27014   0.27517   0.27960   0.28516   0.28745
     Eigenvalues ---    0.29107   0.29467   0.29615   0.29800   0.30603
     Eigenvalues ---    0.31569   0.32241   0.32787   0.33754   0.33820
     Eigenvalues ---    0.33834   0.33849   0.33939   0.33963   0.34002
     Eigenvalues ---    0.34096   0.34117   0.34156   0.34171   0.34190
     Eigenvalues ---    0.34199   0.34248   0.34269   0.34291   0.34350
     Eigenvalues ---    0.34372   0.34433   0.34611   0.35171   0.36807
     Eigenvalues ---    0.40394   0.41541   0.41951   0.51585   0.52640
     Eigenvalues ---    0.52805   0.55245   0.96627
 En-DIIS/RFO-DIIS IScMMF=        0 using points:     5    4    3    2
 RFO step:  Lambda=-1.18452196D-04.
 DidBck=T Rises=F RFO-DIIS coefs:    0.61268    0.61481   -0.22953    0.00204
 Iteration  1 RMS(Cart)=  0.02863487 RMS(Int)=  0.00034191
 Iteration  2 RMS(Cart)=  0.00052955 RMS(Int)=  0.00002135
 Iteration  3 RMS(Cart)=  0.00000013 RMS(Int)=  0.00002135
 Variable       Old X    -DE/DX   Delta X   Delta X   Delta X     New X
                                 (Linear)    (Quad)   (Total)
    R1        2.55800   0.00212  -0.00008   0.00176   0.00169   2.55968
    R2        2.86293  -0.00181  -0.00032  -0.00080  -0.00113   2.86180
    R3        2.77444   0.00193   0.00051   0.00009   0.00063   2.77507
    R4        2.83553   0.00117   0.00019   0.00081   0.00099   2.83652
    R5        2.90582  -0.00128  -0.00020  -0.00042  -0.00064   2.90518
    R6        2.93225   0.00055   0.00009   0.00108   0.00117   2.93342
    R7        2.07790  -0.00025   0.00013  -0.00056  -0.00043   2.07746
    R8        2.06306  -0.00014  -0.00032   0.00026  -0.00006   2.06300
    R9        2.92687   0.00018  -0.00017   0.00048   0.00031   2.92718
   R10        2.94706  -0.00066   0.00002  -0.00104  -0.00102   2.94604
   R11        2.07446  -0.00036   0.00007  -0.00052  -0.00045   2.07402
   R12        2.90938   0.00044   0.00006   0.00045   0.00052   2.90991
   R13        2.07416  -0.00001   0.00003  -0.00006  -0.00003   2.07413
   R14        2.07017   0.00047   0.00000   0.00053   0.00053   2.07070
   R15        2.91288   0.00012   0.00023  -0.00082  -0.00058   2.91230
   R16        2.07304   0.00029   0.00004   0.00015   0.00019   2.07323
   R17        2.07498   0.00003   0.00000   0.00001   0.00001   2.07499
   R18        2.91557  -0.00024   0.00019  -0.00074  -0.00055   2.91502
   R19        2.07960  -0.00005  -0.00004   0.00007   0.00003   2.07964
   R20        2.87153  -0.00030   0.00026  -0.00124  -0.00099   2.87055
   R21        2.32534   0.00235   0.00003   0.00080   0.00083   2.32617
   R22        2.91301   0.00183   0.00057   0.00031   0.00085   2.91386
   R23        2.07238  -0.00039  -0.00009  -0.00002  -0.00011   2.07227
   R24        2.07287  -0.00042   0.00004  -0.00056  -0.00052   2.07235
   R25        2.89277  -0.00037  -0.00021   0.00028   0.00006   2.89283
   R26        2.72535  -0.00010   0.00025  -0.00080  -0.00054   2.72481
   R27        2.07302   0.00009   0.00001   0.00006   0.00007   2.07310
   R28        2.06991  -0.00002   0.00002  -0.00013  -0.00011   2.06980
   R29        2.06988   0.00012   0.00007  -0.00008  -0.00002   2.06986
   R30        2.06752   0.00059  -0.00006   0.00077   0.00071   2.06823
   R31        2.07039   0.00016   0.00003   0.00005   0.00008   2.07047
   R32        2.06955  -0.00026   0.00002  -0.00031  -0.00029   2.06926
   R33        1.84038  -0.00052   0.00003  -0.00040  -0.00037   1.84001
   R34        2.72769  -0.00012   0.00013  -0.00046  -0.00033   2.72736
   R35        2.90723   0.00068   0.00039   0.00015   0.00054   2.90776
   R36        2.90846  -0.00067  -0.00106   0.00110   0.00004   2.90850
   R37        1.84053   0.00031  -0.00013   0.00061   0.00048   1.84100
   R38        2.07241   0.00010  -0.00001   0.00020   0.00019   2.07259
   R39        2.06471  -0.00013  -0.00030   0.00026  -0.00005   2.06466
   R40        2.06653   0.00045   0.00009   0.00034   0.00043   2.06695
   R41        2.70635   0.00163   0.00005   0.00099   0.00104   2.70739
   R42        2.06750   0.00032   0.00028  -0.00021   0.00008   2.06758
   R43        2.07865  -0.00003  -0.00015   0.00042   0.00027   2.07892
   R44        1.83496  -0.00010  -0.00008   0.00010   0.00002   1.83498
    A1        2.25248   0.00088   0.00014   0.00142   0.00154   2.25402
    A2        1.91428  -0.00061   0.00023  -0.00125  -0.00108   1.91319
    A3        2.11592  -0.00028  -0.00039  -0.00026  -0.00059   2.11533
    A4        2.23906  -0.00096   0.00026  -0.00099  -0.00074   2.23832
    A5        1.95679   0.00073   0.00022   0.00059   0.00071   1.95750
    A6        2.08699   0.00024  -0.00046   0.00050   0.00012   2.08711
    A7        1.98155  -0.00001   0.00104  -0.00278  -0.00177   1.97978
    A8        1.91346  -0.00028  -0.00056   0.00108   0.00051   1.91397
    A9        1.87139   0.00022  -0.00110   0.00259   0.00151   1.87290
   A10        1.91430   0.00010   0.00037  -0.00169  -0.00131   1.91299
   A11        1.93268   0.00003   0.00027   0.00132   0.00160   1.93428
   A12        1.84515  -0.00008  -0.00013  -0.00025  -0.00039   1.84476
   A13        1.94859  -0.00001   0.00045  -0.00160  -0.00117   1.94742
   A14        1.94447   0.00159   0.00185   0.00198   0.00382   1.94830
   A15        1.86352  -0.00004   0.00084   0.00163   0.00248   1.86600
   A16        1.97041  -0.00161  -0.00293  -0.00015  -0.00307   1.96734
   A17        1.89074   0.00010  -0.00029  -0.00115  -0.00144   1.88930
   A18        1.83867   0.00002   0.00021  -0.00064  -0.00043   1.83824
   A19        2.03123   0.00019   0.00054   0.00081   0.00133   2.03256
   A20        1.89884  -0.00016  -0.00045   0.00042  -0.00003   1.89880
   A21        1.89904  -0.00005  -0.00031   0.00011  -0.00019   1.89884
   A22        1.87111   0.00028   0.00027  -0.00007   0.00021   1.87132
   A23        1.89629  -0.00011   0.00018  -0.00026  -0.00007   1.89622
   A24        1.86006  -0.00016  -0.00029  -0.00120  -0.00149   1.85857
   A25        2.03815   0.00013   0.00017   0.00112   0.00128   2.03943
   A26        1.91396  -0.00013   0.00005  -0.00004   0.00000   1.91396
   A27        1.87614   0.00015  -0.00016   0.00009  -0.00006   1.87607
   A28        1.88575   0.00016  -0.00007   0.00086   0.00079   1.88654
   A29        1.89180  -0.00023  -0.00017  -0.00065  -0.00081   1.89099
   A30        1.84907  -0.00011   0.00018  -0.00169  -0.00151   1.84755
   A31        1.95444  -0.00001  -0.00019   0.00077   0.00056   1.95500
   A32        1.96039   0.00012   0.00044  -0.00085  -0.00040   1.95999
   A33        1.83797   0.00008  -0.00032   0.00122   0.00090   1.83887
   A34        1.98405  -0.00023   0.00017  -0.00103  -0.00085   1.98320
   A35        1.86693  -0.00009   0.00015  -0.00146  -0.00130   1.86564
   A36        1.84781   0.00017  -0.00032   0.00154   0.00122   1.84903
   A37        1.90385  -0.00045  -0.00011  -0.00004  -0.00025   1.90360
   A38        2.19608   0.00018  -0.00012   0.00057   0.00049   2.19657
   A39        2.18322   0.00027   0.00026  -0.00056  -0.00025   2.18297
   A40        1.83176   0.00077   0.00023   0.00036   0.00040   1.83216
   A41        1.93812  -0.00081   0.00174  -0.01041  -0.00862   1.92950
   A42        1.91902  -0.00060  -0.00130   0.00368   0.00243   1.92146
   A43        1.94475  -0.00035   0.00030  -0.00252  -0.00218   1.94257
   A44        1.97436   0.00028  -0.00147   0.00716   0.00572   1.98008
   A45        1.85744   0.00064   0.00051   0.00137   0.00186   1.85930
   A46        1.81502  -0.00041   0.00027  -0.00147  -0.00131   1.81371
   A47        1.96011  -0.00023   0.00118  -0.00634  -0.00513   1.95498
   A48        1.92075   0.00047  -0.00066   0.00453   0.00391   1.92465
   A49        1.97302   0.00007  -0.00032   0.00024  -0.00006   1.97296
   A50        1.96202   0.00034  -0.00037   0.00276   0.00242   1.96445
   A51        1.83582  -0.00020  -0.00011   0.00039   0.00025   1.83607
   A52        1.92209   0.00035  -0.00003   0.00087   0.00084   1.92294
   A53        1.95645   0.00008   0.00017  -0.00025  -0.00008   1.95637
   A54        1.92910   0.00029  -0.00002   0.00058   0.00056   1.92966
   A55        1.88687  -0.00020  -0.00005  -0.00022  -0.00027   1.88660
   A56        1.88189  -0.00029  -0.00002  -0.00046  -0.00048   1.88141
   A57        1.88522  -0.00027  -0.00006  -0.00058  -0.00064   1.88458
   A58        1.93505   0.00055  -0.00010   0.00120   0.00110   1.93615
   A59        1.91093   0.00040   0.00013   0.00037   0.00050   1.91143
   A60        1.93305  -0.00027   0.00000  -0.00033  -0.00033   1.93272
   A61        1.89572  -0.00063  -0.00005  -0.00151  -0.00156   1.89416
   A62        1.89541  -0.00011   0.00012  -0.00053  -0.00041   1.89500
   A63        1.89277   0.00003  -0.00010   0.00076   0.00066   1.89344
   A64        1.88027   0.00011   0.00030  -0.00048  -0.00019   1.88008
   A65        1.87042  -0.00010   0.00009   0.00080   0.00089   1.87131
   A66        1.95197   0.00130   0.00297  -0.00079   0.00219   1.95415
   A67        1.94244  -0.00090  -0.00269   0.00130  -0.00139   1.94105
   A68        1.91098  -0.00020   0.00086  -0.00093  -0.00008   1.91091
   A69        1.88191   0.00038  -0.00033  -0.00002  -0.00035   1.88156
   A70        1.90444  -0.00049  -0.00094  -0.00035  -0.00130   1.90314
   A71        1.84667  -0.00027   0.00082  -0.00297  -0.00215   1.84451
   A72        1.93188   0.00046   0.00008   0.00125   0.00134   1.93321
   A73        1.95033   0.00062   0.00083   0.00062   0.00146   1.95178
   A74        1.92150   0.00006  -0.00093   0.00120   0.00026   1.92176
   A75        1.88948  -0.00026   0.00041  -0.00043  -0.00003   1.88945
   A76        1.88314  -0.00023  -0.00024  -0.00013  -0.00038   1.88276
   A77        1.88553  -0.00071  -0.00016  -0.00265  -0.00281   1.88272
   A78        1.87763  -0.00060  -0.00166   0.00268   0.00102   1.87866
   A79        1.92745  -0.00045   0.00005  -0.00208  -0.00203   1.92542
   A80        1.92616   0.00005   0.00004  -0.00042  -0.00039   1.92578
   A81        1.90660   0.00057   0.00125  -0.00079   0.00047   1.90706
   A82        1.93394   0.00035   0.00013   0.00102   0.00115   1.93509
   A83        1.89224   0.00008   0.00021  -0.00044  -0.00023   1.89200
   A84        1.87686   0.00014  -0.00063   0.00189   0.00126   1.87812
    D1        0.09497  -0.00006  -0.00034  -0.00092  -0.00126   0.09370
    D2       -3.07545   0.00001  -0.00013   0.00291   0.00278  -3.07267
    D3       -3.08120  -0.00029  -0.00161  -0.00390  -0.00552  -3.08673
    D4        0.03156  -0.00022  -0.00140  -0.00007  -0.00148   0.03008
    D5        0.37208  -0.00016   0.00003  -0.00380  -0.00377   0.36831
    D6       -1.88529   0.00008  -0.00042  -0.00231  -0.00274  -1.88803
    D7        2.39487  -0.00022  -0.00007  -0.00444  -0.00451   2.39036
    D8       -2.73143   0.00010   0.00142  -0.00050   0.00092  -2.73052
    D9        1.29439   0.00033   0.00097   0.00098   0.00195   1.29634
   D10       -0.70864   0.00003   0.00132  -0.00114   0.00018  -0.70846
   D11        0.01782  -0.00002  -0.00244   0.01513   0.01267   0.03049
   D12       -3.11527   0.00011  -0.00509   0.01854   0.01342  -3.10184
   D13        3.12801  -0.00020  -0.00361   0.01246   0.00886   3.13687
   D14       -0.00508  -0.00007  -0.00626   0.01587   0.00961   0.00454
   D15        0.65535   0.00013  -0.00027   0.00511   0.00483   0.66018
   D16       -1.49229   0.00021  -0.00106   0.00846   0.00741  -1.48489
   D17        2.79575   0.00032  -0.00005   0.00684   0.00680   2.80254
   D18       -2.45553   0.00005  -0.00050   0.00103   0.00052  -2.45502
   D19        1.68000   0.00012  -0.00129   0.00438   0.00309   1.68310
   D20       -0.31514   0.00024  -0.00027   0.00276   0.00248  -0.31266
   D21       -0.06639   0.00040   0.00457  -0.01437  -0.00979  -0.07618
   D22        2.07283   0.00010   0.00502  -0.01856  -0.01354   2.05929
   D23       -2.17154   0.00000   0.00518  -0.01907  -0.01388  -2.18543
   D24        3.04919   0.00045   0.00478  -0.01094  -0.00616   3.04303
   D25       -1.09478   0.00014   0.00522  -0.01513  -0.00990  -1.10468
   D26        0.94403   0.00005   0.00539  -0.01564  -0.01025   0.93379
   D27       -1.38255   0.00011   0.00235  -0.00456  -0.00219  -1.38474
   D28        2.67981   0.00100   0.00445  -0.00466  -0.00019   2.67961
   D29        0.68095   0.00020   0.00277  -0.00583  -0.00306   0.67789
   D30        0.76464  -0.00018   0.00263  -0.00640  -0.00376   0.76087
   D31       -1.45619   0.00072   0.00473  -0.00650  -0.00177  -1.45796
   D32        2.82814  -0.00009   0.00304  -0.00767  -0.00464   2.82350
   D33        2.79444  -0.00020   0.00285  -0.00694  -0.00408   2.79036
   D34        0.57362   0.00070   0.00494  -0.00704  -0.00209   0.57153
   D35       -1.42524  -0.00011   0.00326  -0.00821  -0.00496  -1.43020
   D36        0.63858  -0.00001  -0.00277   0.00346   0.00069   0.63926
   D37       -1.47627  -0.00038  -0.00315   0.00266  -0.00049  -1.47676
   D38        2.78695  -0.00007  -0.00239   0.00380   0.00141   2.78835
   D39        2.84531   0.00084  -0.00227   0.00470   0.00243   2.84774
   D40        0.73046   0.00047  -0.00265   0.00390   0.00125   0.73171
   D41       -1.28951   0.00078  -0.00189   0.00503   0.00315  -1.28636
   D42       -1.40857  -0.00001  -0.00388   0.00310  -0.00077  -1.40935
   D43        2.75976  -0.00038  -0.00425   0.00230  -0.00195   2.75781
   D44        0.73980  -0.00007  -0.00349   0.00344  -0.00006   0.73974
   D45        1.00079  -0.00036  -0.02584  -0.01297  -0.03881   0.96198
   D46       -1.09364  -0.00081  -0.02870  -0.01187  -0.04058  -1.13422
   D47        3.05440  -0.00046  -0.02766  -0.01180  -0.03946   3.01494
   D48       -1.20814  -0.00036  -0.02559  -0.01229  -0.03789  -1.24602
   D49        2.98062  -0.00081  -0.02846  -0.01120  -0.03965   2.94096
   D50        0.84548  -0.00046  -0.02742  -0.01113  -0.03854   0.80694
   D51        3.01501   0.00038  -0.02381  -0.01043  -0.03424   2.98077
   D52        0.92058  -0.00008  -0.02668  -0.00933  -0.03601   0.88457
   D53       -1.21456   0.00028  -0.02564  -0.00926  -0.03490  -1.24945
   D54        0.86002   0.00006   0.00167  -0.00300  -0.00134   0.85868
   D55       -1.29166  -0.00014   0.00159  -0.00498  -0.00339  -1.29505
   D56        2.98897  -0.00003   0.00144  -0.00302  -0.00158   2.98739
   D57        2.98952   0.00019   0.00165  -0.00197  -0.00032   2.98920
   D58        0.83784  -0.00001   0.00157  -0.00395  -0.00237   0.83546
   D59       -1.16471   0.00010   0.00143  -0.00198  -0.00056  -1.16527
   D60       -1.28977   0.00009   0.00154  -0.00353  -0.00199  -1.29177
   D61        2.84172  -0.00012   0.00147  -0.00551  -0.00404   2.83768
   D62        0.83917   0.00000   0.00132  -0.00355  -0.00223   0.83694
   D63       -1.30470   0.00016  -0.00015   0.00492   0.00477  -1.29992
   D64        0.94026   0.00011   0.00044   0.00353   0.00397   0.94423
   D65        2.97335   0.00012   0.00024   0.00391   0.00416   2.97751
   D66        0.86144   0.00021  -0.00002   0.00640   0.00638   0.86782
   D67        3.10639   0.00016   0.00057   0.00501   0.00558   3.11198
   D68       -1.14370   0.00018   0.00037   0.00540   0.00577  -1.13793
   D69        2.85774   0.00005   0.00006   0.00454   0.00461   2.86235
   D70       -1.18049   0.00000   0.00066   0.00315   0.00381  -1.17668
   D71        0.85260   0.00001   0.00046   0.00353   0.00399   0.85660
   D72       -3.05358  -0.00019  -0.00035  -0.00385  -0.00420  -3.05779
   D73        1.12816  -0.00023  -0.00038  -0.00400  -0.00439   1.12377
   D74       -0.97602  -0.00015  -0.00041  -0.00350  -0.00391  -0.97993
   D75        0.98769  -0.00008  -0.00062  -0.00328  -0.00389   0.98380
   D76       -1.11376  -0.00012  -0.00066  -0.00343  -0.00408  -1.11783
   D77        3.06525  -0.00003  -0.00068  -0.00292  -0.00360   3.06166
   D78       -1.05656   0.00005  -0.00070  -0.00192  -0.00262  -1.05918
   D79        3.12518   0.00002  -0.00074  -0.00207  -0.00281   3.12237
   D80        1.02101   0.00010  -0.00076  -0.00157  -0.00233   1.01868
   D81       -0.05773   0.00027   0.00517  -0.02331  -0.01815  -0.07588
   D82        2.04580  -0.00012   0.00661  -0.03170  -0.02511   2.02069
   D83       -2.18637  -0.00021   0.00749  -0.03406  -0.02656  -2.21293
   D84        3.07544   0.00014   0.00780  -0.02668  -0.01890   3.05654
   D85       -1.10422  -0.00025   0.00924  -0.03507  -0.02585  -1.13007
   D86        0.94680  -0.00033   0.01012  -0.03743  -0.02730   0.91949
   D87        0.07128  -0.00035  -0.00561   0.02196   0.01635   0.08763
   D88       -2.05941   0.00016  -0.00706   0.03056   0.02350  -2.03591
   D89        2.14845   0.00013  -0.00642   0.02791   0.02148   2.16993
   D90       -2.02785   0.00035  -0.00801   0.03561   0.02761  -2.00024
   D91        2.12464   0.00086  -0.00945   0.04420   0.03476   2.15940
   D92        0.04931   0.00083  -0.00882   0.04156   0.03274   0.08206
   D93        2.16345  -0.00042  -0.00786   0.03065   0.02278   2.18623
   D94        0.03276   0.00009  -0.00930   0.03925   0.02993   0.06269
   D95       -2.04257   0.00006  -0.00867   0.03660   0.02791  -2.01466
   D96        1.00505   0.00051   0.00037   0.00833   0.00875   1.01379
   D97        3.09638   0.00033   0.00033   0.00745   0.00782   3.10420
   D98       -1.10038   0.00046   0.00029   0.00842   0.00875  -1.09163
   D99        3.05221  -0.00013   0.00132   0.00223   0.00351   3.05572
   D100      -1.13964  -0.00030   0.00128   0.00134   0.00258  -1.13706
   D101       0.94679  -0.00017   0.00124   0.00231   0.00351   0.95030
   D102      -1.08397   0.00019   0.00060   0.00606   0.00666  -1.07731
   D103       1.00737   0.00002   0.00056   0.00518   0.00573   1.01310
   D104       3.09379   0.00015   0.00052   0.00615   0.00666   3.10046
   D105       1.03503   0.00008  -0.00957   0.03502   0.02541   1.06045
   D106      -0.97913   0.00008  -0.00927   0.03233   0.02310  -0.95604
   D107      -3.13318  -0.00007  -0.00858   0.03012   0.02155  -3.11163
   D108       2.89437  -0.00080  -0.00110  -0.00478  -0.00588   2.88850
   D109      -1.26839   0.00059   0.00304  -0.00578  -0.00274  -1.27113
   D110       0.80161   0.00012   0.00220  -0.00674  -0.00454   0.79708
   D111      -1.03066   0.00039   0.01649  -0.01137   0.00512  -1.02554
   D112       1.07671   0.00079   0.01763  -0.01063   0.00700   1.08372
   D113      -3.11116   0.00034   0.01735  -0.01276   0.00459  -3.10657
   D114      -3.10116  -0.00016   0.01397  -0.01127   0.00270  -3.09845
   D115      -0.99378   0.00024   0.01511  -0.01053   0.00458  -0.98920
   D116       1.10153  -0.00021   0.01483  -0.01266   0.00217   1.10370
   D117       1.12606  -0.00023   0.01442  -0.01049   0.00392   1.12998
   D118      -3.04976   0.00018   0.01556  -0.00976   0.00580  -3.04395
   D119      -0.95444  -0.00027   0.01527  -0.01188   0.00339  -0.95105
   D120      -3.09187   0.00042  -0.00123   0.01546   0.01423  -3.07764
   D121      -1.01249   0.00049  -0.00069   0.01494   0.01425  -0.99824
   D122       1.07947   0.00034  -0.00037   0.01279   0.01242   1.09189
   D123      -1.04523   0.00002  -0.00283   0.01714   0.01432  -1.03091
   D124       1.03415   0.00009  -0.00228   0.01662   0.01434   1.04848
   D125       3.12611  -0.00006  -0.00197   0.01447   0.01250   3.13861
   D126       1.02896  -0.00027  -0.00252   0.01582   0.01330   1.04227
   D127       3.10833  -0.00020  -0.00197   0.01530   0.01333   3.12166
   D128      -1.08289  -0.00035  -0.00165   0.01315   0.01149  -1.07139
   D129       2.91436  -0.00043   0.01387  -0.05574  -0.04187   2.87249
   D130       0.82171   0.00014   0.01407  -0.05437  -0.04030   0.78141
   D131      -1.26186  -0.00053   0.01294  -0.05395  -0.04101  -1.30288
         Item               Value     Threshold  Converged?
 Maximum Force            0.002348     0.000450     NO 
 RMS     Force            0.000491     0.000300     NO 
 Maximum Displacement     0.202184     0.001800     NO 
 RMS     Displacement     0.028618     0.001200     NO 
 Predicted change in Energy=-1.810870D-04
 GradGradGradGradGradGradGradGradGradGradGradGradGradGradGradGradGradGrad

                          Input orientation:                          
 ---------------------------------------------------------------------
 Center     Atomic      Atomic             Coordinates (Angstroms)
 Number     Number       Type             X           Y           Z
 ---------------------------------------------------------------------
      1          6           0        1.755289    0.727081    0.118763
      2          6           0        1.150075   -0.469770    0.308513
      3          6           0       -0.277883   -0.739754    0.684151
      4          6           0       -1.286617    0.231588    0.014383
      5          6           0       -1.333728    1.596741    0.744814
      6          6           0        0.002535    2.125151    1.298293
      7          6           0        1.205255    2.121440    0.334702
      8          6           0        3.143291    0.515018   -0.311340
      9          6           0        3.402144   -0.976686   -0.434887
     10          6           0        2.105115   -1.648410    0.059184
     11          8           0        3.973536    1.397428   -0.528831
     12          6           0        0.934970    2.856351   -0.994342
     13          6           0        2.310983   -2.496088    1.317149
     14          8           0        1.542800   -2.549468   -0.916001
     15          6           0       -2.695341   -0.418444   -0.138485
     16          8           0       -3.106239   -0.860837    1.172407
     17          6           0       -2.674170   -1.618097   -1.101838
     18          6           0       -3.730631    0.606342   -0.635322
     19          8           0       -5.006328   -0.045036   -0.665484
     20          1           0       -0.388539   -0.690772    1.776815
     21          1           0       -0.495510   -1.774160    0.411319
     22          1           0       -0.933152    0.402219   -1.010557
     23          1           0       -2.028745    1.521241    1.590947
     24          1           0       -1.752288    2.346884    0.064520
     25          1           0        0.281828    1.556439    2.193950
     26          1           0       -0.165287    3.155878    1.637596
     27          1           0        2.013639    2.680190    0.830085
     28          1           0        3.618109   -1.245007   -1.475986
     29          1           0        4.287595   -1.255024    0.149169
     30          1           0        0.619832    3.888745   -0.798544
     31          1           0        0.151637    2.367494   -1.583464
     32          1           0        1.843549    2.893761   -1.604929
     33          1           0        1.357148   -2.884917    1.687081
     34          1           0        2.965618   -3.343309    1.084545
     35          1           0        2.777987   -1.904280    2.111318
     36          1           0        1.421819   -2.051921   -1.744180
     37          1           0       -4.060655   -1.043019    1.101698
     38          1           0       -2.322162   -1.313227   -2.094838
     39          1           0       -2.025013   -2.418720   -0.739464
     40          1           0       -3.681995   -2.028020   -1.214157
     41          1           0       -3.777414    1.460431    0.046906
     42          1           0       -3.454898    0.974709   -1.634589
     43          1           0       -5.686558    0.644334   -0.735873
 ---------------------------------------------------------------------
                    Distance matrix (angstroms):
                    1          2          3          4          5
     1  C    0.000000
     2  C    1.354526   0.000000
     3  C    2.570030   1.501020   0.000000
     4  C    3.083764   2.552623   1.552300   0.000000
     5  C    3.269599   3.260384   2.564702   1.548997   0.000000
     6  C    2.533385   3.005018   2.943380   2.626008   1.539856
     7  C    1.514398   2.591929   3.241642   3.143814   2.624869
     8  C    1.468506   2.308015   3.777551   4.450900   4.725388
     9  C    2.433410   2.425165   3.853698   4.862741   5.517491
    10  C    2.401850   1.537354   2.625818   3.878175   4.777733
    11  O    2.406110   3.487048   4.910543   5.415115   5.461589
    12  C    2.538841   3.578656   4.149737   3.583623   3.123823
    13  C    3.483352   2.543819   3.191806   4.698950   5.510239
    14  O    3.442624   2.445160   3.024969   4.074983   5.312605
    15  C    4.602881   3.871649   2.573727   1.558979   2.587504
    16  O    5.221695   4.360671   2.872743   2.417734   3.060118
    17  C    5.158472   4.234689   3.115033   2.567603   3.942346
    18  C    5.538821   5.086269   3.933757   2.556514   2.937823
    19  O    6.850596   6.247429   4.966118   3.791436   4.262905
    20  H    3.058667   2.138244   1.099345   2.182534   2.681627
    21  H    3.377557   2.102368   1.091693   2.192357   3.489527
    22  H    2.934044   2.615367   2.146046   1.097522   2.160711
    23  H    4.137261   3.964046   2.999982   2.167836   1.097584
    24  H    3.863910   4.051763   3.476369   2.166528   1.095767
    25  H    2.676812   2.900732   2.804509   2.994288   2.170632
    26  H    3.448843   4.079456   4.012192   3.527559   2.143180
    27  H    2.094602   3.307571   4.119270   4.189595   3.519375
    28  H    3.146816   3.142709   4.483328   5.334591   6.126024
    29  H    3.215935   3.238217   4.625506   5.770617   6.331401
    30  H    3.482360   4.528067   4.942396   4.203593   3.384026
    31  H    2.856611   3.553382   3.870601   3.030476   2.867272
    32  H    2.770091   3.931349   4.789863   4.416704   4.159164
    33  H    3.957861   2.788595   2.877659   4.415882   5.311680
    34  H    4.354963   3.486495   4.178411   5.657441   6.557735
    35  H    3.455466   2.820996   3.568090   5.047778   5.570519
    36  H    3.362233   2.605877   3.241537   3.955070   5.205849
    37  H    6.158297   5.301836   3.817811   3.240705   3.812064
    38  H    5.068382   4.306268   3.497245   2.812049   4.184320
    39  H    4.992324   3.870122   2.810350   2.852655   4.336459
    40  H    6.239496   5.300525   4.105019   3.514680   4.742448
    41  H    5.581556   5.298515   4.182536   2.777622   2.545045
    42  H    5.502873   5.202686   4.290613   2.823612   3.247745
    43  H    7.491217   7.005106   5.760722   4.482491   4.695384
                    6          7          8          9         10
     6  C    0.000000
     7  C    1.541123   0.000000
     8  C    3.879150   2.598835   0.000000
     9  C    4.917586   3.875174   1.519029   0.000000
    10  C    4.493996   3.885540   2.428068   1.541948   0.000000
    11  O    4.431345   2.988856   1.230957   2.443712   3.621310
    12  C    2.580749   1.542564   3.290139   4.592615   4.772004
    13  C    5.165766   4.848648   3.522991   2.562976   1.530821
    14  O    5.396997   4.847223   3.509738   2.482393   1.441905
    15  C    3.976525   4.678629   5.915308   6.130157   4.959463
    16  O    4.312360   5.308927   6.568950   6.704914   5.386812
    17  C    5.190114   5.576533   6.246433   6.146367   4.918379
    18  C    4.470143   5.253517   6.882159   7.309079   6.294615
    19  O    5.801279   6.654153   8.176513   8.463070   7.325884
    20  H    2.882940   3.539548   4.276464   4.398029   3.175789
    21  H    4.029814   4.251372   4.359294   4.067399   2.627368
    22  H    3.028992   3.055851   4.137514   4.585583   3.818441
    23  H    2.139265   3.520959   5.601887   6.311751   5.429713
    24  H    2.156563   2.978403   5.240582   6.153349   5.553554
    25  H    1.097105   2.151452   3.943223   4.802487   4.260593
    26  H    1.098038   2.155454   4.660385   5.839507   5.543220
    27  H    2.138183   1.100496   2.695726   4.111063   4.397662
    28  H    5.668065   4.520333   2.163224   1.096596   2.192859
    29  H    5.577438   4.575560   2.157440   1.096639   2.219475
    30  H    2.808567   2.179527   4.241138   5.616576   5.796710
    31  H    2.895770   2.202275   3.741653   4.802975   4.758345
    32  H    3.522612   2.183132   3.003518   4.333425   4.844482
    33  H    5.204509   5.188025   4.329382   3.510855   2.176799
    34  H    6.223312   5.790045   4.106914   2.846073   2.159748
    35  H    4.959885   4.672929   3.443213   2.780856   2.174736
    36  H    5.359006   4.667503   3.406710   2.606160   1.970239
    37  H    5.156110   6.191276   7.504732   7.619637   6.282520
    38  H    5.360970   5.490198   6.032788   5.969621   4.934870
    39  H    5.376818   5.674637   5.958311   5.623723   4.276584
    40  H    6.094014   6.595619   7.339391   7.203999   5.937689
    41  H    4.036810   5.034556   6.994163   7.597218   6.653510
    42  H    4.677517   5.187497   6.745251   7.229541   6.376784
    43  H    6.220645   7.129169   8.840994   9.237034   8.160818
                   11         12         13         14         15
    11  O    0.000000
    12  C    3.402652   0.000000
    13  C    4.618569   5.990409   0.000000
    14  O    4.651490   5.440448   2.362183   0.000000
    15  C    6.922694   4.963460   5.612375   4.807040   0.000000
    16  O    7.623463   5.902852   5.660502   5.369030   1.443255
    17  C    7.322139   5.749620   5.610179   4.322594   1.538722
    18  C    7.745408   5.192231   7.066704   6.151990   1.539109
    19  O    9.096006   6.620061   7.967529   7.016125   2.399546
    20  H    5.357638   4.691808   3.279921   3.799484   3.010627
    21  H    5.560146   5.046165   3.036134   2.552957   2.641876
    22  H    5.029721   3.084300   4.933843   3.853795   2.130566
    23  H    6.366802   4.153293   5.920062   5.967528   2.682846
    24  H    5.834261   2.932934   6.444658   5.982749   2.928754
    25  H    4.589938   3.504507   4.616191   5.302859   4.266609
    26  H    4.991534   2.868341   6.178941   6.479922   4.725613
    27  H    2.708012   2.126756   5.207638   5.533518   5.719629
    28  H    2.829468   4.924667   3.327970   2.514380   6.506287
    29  H    2.755688   5.426888   2.609868   3.216220   7.038751
    30  H    4.186495   1.097035   6.935578   6.505094   5.475211
    31  H    4.081690   1.095289   6.060590   5.153383   4.237299
    32  H    2.816708   1.095323   6.148780   5.494889   5.807124
    33  H    5.485821   6.350624   1.094458   2.631165   5.083193
    34  H    5.108176   6.846976   1.095644   2.580074   6.488228
    35  H    4.393289   5.975402   1.095004   3.332658   6.101364
    36  H    4.459411   4.989029   3.218638   0.973689   4.711423
    37  H    8.553516   6.674934   6.538776   6.143224   1.947365
    38  H    7.031063   5.404201   5.874252   4.225622   2.183395
    39  H    7.112660   6.054158   4.799635   3.574570   2.193540
    40  H    8.414899   6.724713   6.522452   5.259210   2.172853
    41  H    7.772559   5.023878   7.371305   6.731356   2.176103
    42  H    7.522169   4.818863   7.348780   6.157368   2.180856
    43  H    9.691616   6.986018   8.833900   7.905468   3.230131
                   16         17         18         19         20
    16  O    0.000000
    17  C    2.435635   0.000000
    18  C    2.410469   2.506368   0.000000
    19  O    2.766534   2.846733   1.432692   0.000000
    20  H    2.789287   3.790868   4.320935   5.263627   0.000000
    21  H    2.868679   2.657171   4.150693   4.949429   1.746354
    22  H    3.329106   2.668549   2.829904   4.112161   3.043136
    23  H    2.647728   4.186061   2.947834   4.051012   2.760040
    24  H    3.653775   4.234541   2.726372   4.104017   3.744211
    25  H    4.285530   5.447735   5.000729   6.221388   2.381879
    26  H    4.999960   6.048953   4.937404   6.243853   3.855637
    27  H    6.234517   6.647040   6.280517   7.677468   4.246191
    28  H    7.237294   6.314424   7.624840   8.745156   5.190484
    29  H    7.474703   7.082585   8.268740   9.407696   4.983357
    30  H    6.350337   6.423998   5.452278   6.866295   5.349884
    31  H    5.350766   4.909387   4.367222   5.767806   4.575615
    32  H    6.805219   6.404666   6.102778   7.512649   5.409925
    33  H    4.927841   5.063045   6.593022   7.354816   2.805308
    34  H    6.560323   6.289979   7.962251   8.803018   4.331924
    35  H    6.049333   6.335004   7.497289   8.471302   3.407548
    36  H    5.516200   4.168684   5.902852   6.819988   4.186590
    37  H    0.974218   2.666201   2.417963   2.239018   3.750239
    38  H    3.390327   1.096770   2.792618   3.294860   4.372190
    39  H    2.692823   1.092573   3.474331   3.811572   3.463453
    40  H    2.718363   1.093784   2.697643   2.446860   4.645535
    41  H    2.665617   3.466136   1.094117   2.069821   4.370896
    42  H    3.371946   2.759711   1.100117   2.094272   4.879965
    43  H    3.544731   3.785103   1.958878   0.971029   6.013743
                   21         22         23         24         25
    21  H    0.000000
    22  H    2.636264   0.000000
    23  H    3.821256   3.036504   0.000000
    24  H    4.322356   2.368226   1.757297   0.000000
    25  H    3.856801   3.616250   2.388221   3.049082   0.000000
    26  H    5.090980   3.896789   2.479252   2.376470   1.751470
    27  H    5.129563   4.154599   4.273516   3.857381   2.474290
    28  H    4.556729   4.862505   6.996082   6.641988   5.696253
    29  H    4.818332   5.598895   7.048583   7.032859   5.303925
    30  H    5.897139   3.822639   4.281320   2.957900   3.809058
    31  H    4.642333   2.316742   3.942980   2.518175   3.865697
    32  H    5.596958   3.777714   5.205007   4.002022   4.319593
    33  H    2.508723   4.829906   5.557674   6.298654   4.597703
    34  H    3.859387   5.798176   6.990276   7.461728   5.695703
    35  H    3.690895   5.370157   5.925340   6.541037   4.267810
    36  H    2.898185   3.479496   5.983055   5.718027   5.461566
    37  H    3.704247   4.041239   3.308089   4.230336   5.177582
    38  H    3.135274   2.459221   4.658895   4.287656   5.780090
    39  H    2.019688   3.036997   4.577566   4.840635   5.452368
    40  H    3.586127   3.674732   4.816544   4.949603   6.338409
    41  H    4.622366   3.213700   2.333581   2.210711   4.593088
    42  H    4.527693   2.660144   3.568850   2.769245   5.381380
    43  H    5.840560   4.767487   4.422968   4.360938   6.710993
                   26         27         28         29         30
    26  H    0.000000
    27  H    2.371934   0.000000
    28  H    6.586066   4.826951   0.000000
    29  H    6.442021   4.595697   1.757681   0.000000
    30  H    2.662384   2.460841   5.983644   6.388193   0.000000
    31  H    3.331248   3.064319   5.007808   5.764616   1.774686
    32  H    3.823362   2.450273   4.505007   5.124708   1.771365
    33  H    6.229885   5.668848   4.219744   3.689071   7.252894
    34  H    7.235182   6.103568   3.374157   2.642629   7.832710
    35  H    5.873029   4.821114   3.742885   2.559390   6.832574
    36  H    6.409094   5.419407   2.355150   3.525974   6.068684
    37  H    5.752549   7.129734   8.102387   8.405090   7.059758
    38  H    6.209353   6.580404   5.972809   6.980534   6.115245
    39  H    6.339174   6.691268   5.810756   6.480191   6.839796
    40  H    6.882770   7.667230   7.346644   8.122226   7.327111
    41  H    4.295613   5.969713   8.020745   8.510495   5.093846
    42  H    5.127010   6.236039   7.414831   8.252255   5.078780
    43  H    6.513496   8.117263   9.523350  10.191888   7.092297
                   31         32         33         34         35
    31  H    0.000000
    32  H    1.772000   0.000000
    33  H    6.303772   6.668361   0.000000
    34  H    6.902900   6.884283   1.777737   0.000000
    35  H    6.228737   6.140428   1.777754   1.777715   0.000000
    36  H    4.601132   4.965583   3.531518   3.471698   4.089725
    37  H    6.048562   7.594978   5.752204   7.393250   6.966213
    38  H    4.464179   5.940699   5.505492   6.495408   6.637213
    39  H    5.325221   6.628518   4.188613   5.393355   5.608958
    40  H    5.844114   7.410011   5.877450   7.155752   7.266736
    41  H    4.349518   6.031436   6.923580   8.343926   7.652212
    42  H    3.866466   5.635351   7.006140   8.201342   7.821077
    43  H    6.145910   7.906812   8.242579   9.699246   9.287111
                   36         37         38         39         40
    36  H    0.000000
    37  H    6.258948   0.000000
    38  H    3.832235   3.648727   0.000000
    39  H    3.608967   3.070223   1.774105   0.000000
    40  H    5.131317   2.544955   1.770783   1.767362   0.000000
    41  H    6.525077   2.731314   3.794470   4.328637   3.710617
    42  H    5.740633   3.453323   2.594142   3.789615   3.040513
    43  H    7.669125   2.977816   4.122861   4.773805   3.374686
                   41         42         43
    41  H    0.000000
    42  H    1.779711   0.000000
    43  H    2.218916   2.428403   0.000000
 Stoichiometry    C15H24O4
 Framework group  C1[X(C15H24O4)]
 Deg. of freedom   123
 Full point group                 C1      NOp   1
 Largest Abelian subgroup         C1      NOp   1
 Largest concise Abelian subgroup C1      NOp   1
                         Standard orientation:                         
 ---------------------------------------------------------------------
 Center     Atomic      Atomic             Coordinates (Angstroms)
 Number     Number       Type             X           Y           Z
 ---------------------------------------------------------------------
      1          6           0        1.792367    0.743530    0.089131
      2          6           0        1.201715   -0.459772    0.283903
      3          6           0       -0.216705   -0.744776    0.683797
      4          6           0       -1.246231    0.220275    0.036967
      5          6           0       -1.292763    1.581492    0.774742
      6          6           0        0.048320    2.119702    1.306705
      7          6           0        1.233489    2.131688    0.321673
      8          6           0        3.174300    0.546397   -0.366842
      9          6           0        3.444616   -0.942240   -0.502254
     10          6           0        2.162930   -1.628301    0.011754
     11          8           0        3.992334    1.437497   -0.594915
     12          6           0        0.932575    2.870276   -0.998722
     13          6           0        2.399199   -2.479915    1.261691
     14          8           0        1.591481   -2.529966   -0.957543
     15          6           0       -2.651432   -0.442102   -0.093743
     16          8           0       -3.034582   -0.894435    1.222151
     17          6           0       -2.636549   -1.636978   -1.063132
     18          6           0       -3.704888    0.575334   -0.566937
     19          8           0       -4.974868   -0.087726   -0.577356
     20          1           0       -0.308128   -0.701947    1.778497
     21          1           0       -0.429669   -1.779870    0.409899
     22          1           0       -0.912853    0.398987   -0.993313
     23          1           0       -1.971717    1.495569    1.632838
     24          1           0       -1.730388    2.330892    0.105721
     25          1           0        0.348911    1.549418    2.194433
     26          1           0       -0.122856    3.147222    1.653964
     27          1           0        2.045475    2.695600    0.805172
     28          1           0        3.644274   -1.203659   -1.548352
     29          1           0        4.342960   -1.215069    0.064456
     30          1           0        0.611516    3.898767   -0.792291
     31          1           0        0.143304    2.376925   -1.576054
     32          1           0        1.829637    2.918992   -1.625332
     33          1           0        1.455797   -2.879324    1.646794
     34          1           0        3.057318   -3.319914    1.013265
     35          1           0        2.874947   -1.887520    2.050212
     36          1           0        1.451039   -2.029690   -1.780992
     37          1           0       -3.988397   -1.085148    1.167702
     38          1           0       -2.305290   -1.324197   -2.060799
     39          1           0       -1.973631   -2.433220   -0.716359
     40          1           0       -3.642415   -2.055720   -1.159330
     41          1           0       -3.747252    1.425744    0.120158
     42          1           0       -3.450586    0.950928   -1.569193
     43          1           0       -5.662575    0.595612   -0.632177
 ---------------------------------------------------------------------
 Rotational constants (GHZ):      0.5937436      0.2483749      0.2006255
 Standard basis: 6-31G(d) (6D, 7F)
 There are   333 symmetry adapted cartesian basis functions of A   symmetry.
 There are   333 symmetry adapted basis functions of A   symmetry.
   333 basis functions,   628 primitive gaussians,   333 cartesian basis functions
    73 alpha electrons       73 beta electrons
       nuclear repulsion energy      1597.1999982577 Hartrees.
 NAtoms=   43 NActive=   43 NUniq=   43 SFac= 1.00D+00 NAtFMM=   60 NAOKFM=F Big=F
 Integral buffers will be    131072 words long.
 Raffenetti 2 integral format.
 Two-electron integral symmetry is turned on.
 ------------------------------------------------------------------------------
 Polarizable Continuum Model (PCM)
 =================================
 Model                : PCM (using non-symmetric T matrix).
 Atomic radii         : SMD-Coulomb.
 Polarization charges : Total charges.
 Charge compensation  : None.
 Solution method      : On-the-fly selection.
 Cavity type          : VdW (van der Waals Surface) (Alpha=1.000).
 Cavity algorithm     : GePol (No added spheres)
                        Default sphere list used, NSphG=   43.
                        Lebedev-Laikov grids with approx.  5.0 points / Ang**2.
                        Smoothing algorithm: Karplus/York (Gamma=1.0000).
                        Polarization charges: spherical gaussians, with
                                              point-specific exponents (IZeta= 3).
                        Self-potential: point-specific (ISelfS= 7).
                        Self-field    : sphere-specific E.n sum rule (ISelfD= 2).
 1st derivatives      : Analytical E(r).r(x)/FMM algorithm (CHGder, D1EAlg=3).
                        Cavity 1st derivative terms included.
 Solvent              : Methanol, Eps=  32.613000 Eps(inf)=   1.765709
 ------------------------------------------------------------------------------
 ------------------------------------------------------------------------------
 Atomic radii for non-electrostatic terms: SMD-CDS.
 ------------------------------------------------------------------------------
 Nuclear repulsion after PCM non-electrostatic terms =     1597.2012029136 Hartrees.
 One-electron integrals computed using PRISM.
 NBasis=   333 RedAO= T EigKep=  9.30D-04  NBF=   333
 NBsUse=   333 1.00D-06 EigRej= -1.00D+00 NBFU=   333
 Initial guess from the checkpoint file:  "DY-202A-11R_20.chk"
 B after Tr=     0.000000    0.000000    0.000000
         Rot=    0.999998   -0.001613   -0.000325   -0.000543 Ang=  -0.20 deg.
 ExpMin= 1.61D-01 ExpMax= 5.48D+03 ExpMxC= 8.25D+02 IAcc=1 IRadAn=         1 AccDes= 0.00D+00
 Harris functional with IExCor=  402 and IRadAn=       1 diagonalized for initial guess.
 HarFok:  IExCor=  402 AccDes= 0.00D+00 IRadAn=         1 IDoV= 1 UseB2=F ITyADJ=14
 ICtDFT=  3500011 ScaDFX=  1.000000  1.000000  1.000000  1.000000
 FoFCou: FMM=F IPFlag=           0 FMFlag=      100000 FMFlg1=           0
         NFxFlg=           0 DoJE=T BraDBF=F KetDBF=T FulRan=T
         wScrn=  0.000000 ICntrl=     500 IOpCl=  0 I1Cent=   200000004 NGrid=           0
         NMat0=    1 NMatS0=      1 NMatT0=    0 NMatD0=    1 NMtDS0=    0 NMtDT0=    0
 Petite list used in FoFCou.
 Keep R1 ints in memory in canonical form, NReq=1565304907.
 Requested convergence on RMS density matrix=1.00D-08 within 128 cycles.
 Requested convergence on MAX density matrix=1.00D-06.
 Requested convergence on             energy=1.00D-06.
 No special actions if energy rises.
 Inv3:  Mode=1 IEnd=    22064832.
 Iteration    1 A*A^-1 deviation from unit magnitude is 6.66D-15 for   2695.
 Iteration    1 A*A^-1 deviation from orthogonality  is 2.89D-15 for   2485   2234.
 Iteration    1 A^-1*A deviation from unit magnitude is 6.22D-15 for   2695.
 Iteration    1 A^-1*A deviation from orthogonality  is 2.77D-12 for   2462   2455.
 Error on total polarization charges =  0.05153
 SCF Done:  E(RB3LYP) =  -886.950372105     A.U. after    9 cycles
            NFock=  9  Conv=0.97D-08     -V/T= 2.0094
 SMD-CDS (non-electrostatic) energy       (kcal/mol) =       0.76
 (included in total energy above)
 D1PCM: PCM CHGder 1st derivatives, ID1Alg=3 FixD1E=F DoIter=F DoCFld=F I1PDM=0.
 Calling FoFJK, ICntrl=      2127 FMM=F ISym2X=0 I1Cent= 0 IOpClX= 0 NMat=1 NMatS=1 NMatT=0.
 ***** Axes restored to original set *****
 -------------------------------------------------------------------
 Center     Atomic                   Forces (Hartrees/Bohr)
 Number     Number              X              Y              Z
 -------------------------------------------------------------------
      1        6          -0.003348663    0.003041467    0.000211375
      2        6           0.002502071   -0.001918703   -0.000256020
      3        6          -0.001026542    0.000293211    0.000504219
      4        6           0.000077477   -0.001048761   -0.000640933
      5        6           0.000224032   -0.000175071    0.000280900
      6        6          -0.000037963    0.000185225   -0.000514354
      7        6           0.001638983   -0.001076019   -0.000468544
      8        6           0.000941937   -0.001499558   -0.000201591
      9        6           0.002508440   -0.000506304    0.001102991
     10        6          -0.002976068   -0.000783619   -0.000856068
     11        8           0.001159044    0.001297062   -0.000186365
     12        6          -0.000200590   -0.000162373    0.000839195
     13        6           0.000543708    0.001250863   -0.000299676
     14        8           0.000398504    0.000224239    0.000188195
     15        6           0.000135475    0.000607756    0.000872390
     16        8           0.000269107    0.000080423    0.000047908
     17        6           0.000508943    0.001305782   -0.000586544
     18        6           0.000895720    0.001100262    0.000141954
     19        8          -0.000970588   -0.001111435   -0.000530002
     20        1           0.000028465   -0.000056480   -0.000173831
     21        1          -0.000330507   -0.000283444   -0.000134855
     22        1          -0.000164934    0.000120887    0.000236375
     23        1          -0.000127841    0.000031370   -0.000011102
     24        1          -0.000237911    0.000168521   -0.000011646
     25        1           0.000014238    0.000090628    0.000352468
     26        1           0.000057859    0.000079861   -0.000021822
     27        1          -0.000063543   -0.000146347    0.000116911
     28        1          -0.001074483    0.000830022   -0.000294659
     29        1          -0.000331134    0.000451716   -0.000011596
     30        1          -0.000107661    0.000077749   -0.000211059
     31        1           0.000076726   -0.000053900   -0.000188874
     32        1           0.000022671    0.000159827   -0.000244440
     33        1          -0.000145086   -0.000556205    0.000084788
     34        1          -0.000076449   -0.000311901    0.000242016
     35        1          -0.000261761    0.000051508   -0.000085472
     36        1          -0.000135532   -0.000233320    0.000249160
     37        1          -0.000266969    0.000117063   -0.000082324
     38        1          -0.000034974   -0.000275876   -0.000075759
     39        1           0.000007705   -0.000437889    0.000276997
     40        1          -0.000241287   -0.000479156    0.000031904
     41        1          -0.000000004   -0.000152207   -0.000090292
     42        1           0.000043364   -0.000243720    0.000080044
     43        1           0.000106022   -0.000053155    0.000318036
 -------------------------------------------------------------------
 Cartesian Forces:  Max     0.003348663 RMS     0.000776951

 GradGradGradGradGradGradGradGradGradGradGradGradGradGradGradGradGradGrad
 Berny optimization.
 Using GEDIIS/GDIIS optimizer.
 FormGI is forming the generalized inverse of G from B-inverse, IUseBI=4.
 Internal  Forces:  Max     0.001739662 RMS     0.000337165
 Search for a local minimum.
 Step number   6 out of a maximum of  258
 All quantities printed in internal units (Hartrees-Bohrs-Radians)
 Mixed Optimization -- En-DIIS/RFO-DIIS
 Swapping is turned off.
 Update second derivatives using D2CorX and points    4    5    6
 DE= -1.97D-04 DEPred=-1.81D-04 R= 1.09D+00
 TightC=F SS=  1.41D+00  RLast= 1.84D-01 DXNew= 1.6050D+00 5.5336D-01
 Trust test= 1.09D+00 RLast= 1.84D-01 DXMaxT set to 9.54D-01
 ITU=  1  0  1  1  1  0
     Eigenvalues ---    0.00115   0.00238   0.00286   0.00341   0.00377
     Eigenvalues ---    0.00414   0.00511   0.00692   0.00782   0.00847
     Eigenvalues ---    0.00982   0.01124   0.01224   0.01236   0.01346
     Eigenvalues ---    0.01391   0.02496   0.02639   0.03247   0.03819
     Eigenvalues ---    0.03925   0.04359   0.04414   0.04606   0.04724
     Eigenvalues ---    0.04863   0.04946   0.05035   0.05311   0.05393
     Eigenvalues ---    0.05430   0.05474   0.05571   0.05585   0.05590
     Eigenvalues ---    0.05645   0.05737   0.05826   0.05956   0.06037
     Eigenvalues ---    0.06168   0.06424   0.06741   0.07912   0.08165
     Eigenvalues ---    0.08706   0.08963   0.09045   0.09222   0.09679
     Eigenvalues ---    0.10528   0.11425   0.12122   0.13378   0.13655
     Eigenvalues ---    0.14624   0.15677   0.15921   0.15974   0.16000
     Eigenvalues ---    0.16000   0.16000   0.16000   0.16000   0.16000
     Eigenvalues ---    0.16001   0.16045   0.16120   0.16220   0.16689
     Eigenvalues ---    0.16929   0.18267   0.20097   0.20853   0.22993
     Eigenvalues ---    0.23723   0.24142   0.24951   0.24996   0.26587
     Eigenvalues ---    0.26862   0.27743   0.28011   0.28519   0.28714
     Eigenvalues ---    0.29013   0.29472   0.29724   0.30102   0.30533
     Eigenvalues ---    0.31587   0.32166   0.32356   0.33755   0.33819
     Eigenvalues ---    0.33841   0.33850   0.33945   0.33964   0.33992
     Eigenvalues ---    0.34081   0.34106   0.34141   0.34170   0.34192
     Eigenvalues ---    0.34201   0.34233   0.34276   0.34277   0.34312
     Eigenvalues ---    0.34364   0.34401   0.34442   0.34992   0.35953
     Eigenvalues ---    0.40390   0.40827   0.41746   0.51580   0.52342
     Eigenvalues ---    0.52698   0.52944   0.94728
 En-DIIS/RFO-DIIS IScMMF=        0 using points:     6    5    4    3    2
 RFO step:  Lambda=-7.08113895D-05.
 DidBck=F Rises=F RFO-DIIS coefs:    1.72358   -0.33914   -0.52607   -0.07196    0.21359
 Iteration  1 RMS(Cart)=  0.03668196 RMS(Int)=  0.00136033
 Iteration  2 RMS(Cart)=  0.00147668 RMS(Int)=  0.00006846
 Iteration  3 RMS(Cart)=  0.00000841 RMS(Int)=  0.00006822
 Iteration  4 RMS(Cart)=  0.00000000 RMS(Int)=  0.00006822
 Variable       Old X    -DE/DX   Delta X   Delta X   Delta X     New X
                                 (Linear)    (Quad)   (Total)
    R1        2.55968   0.00130   0.00219   0.00131   0.00354   2.56323
    R2        2.86180  -0.00156  -0.00170  -0.00310  -0.00482   2.85698
    R3        2.77507   0.00172   0.00102   0.00301   0.00400   2.77907
    R4        2.83652   0.00097   0.00138   0.00137   0.00273   2.83925
    R5        2.90518  -0.00104  -0.00207  -0.00068  -0.00267   2.90251
    R6        2.93342  -0.00039  -0.00033   0.00102   0.00068   2.93411
    R7        2.07746  -0.00018  -0.00058  -0.00054  -0.00112   2.07634
    R8        2.06300   0.00037   0.00086  -0.00022   0.00064   2.06365
    R9        2.92718   0.00037  -0.00013   0.00183   0.00173   2.92891
   R10        2.94604  -0.00067  -0.00400   0.00162  -0.00238   2.94367
   R11        2.07402  -0.00026  -0.00056  -0.00059  -0.00115   2.07287
   R12        2.90991   0.00026   0.00056   0.00105   0.00165   2.91156
   R13        2.07413   0.00007   0.00015   0.00009   0.00025   2.07438
   R14        2.07070   0.00021   0.00074   0.00026   0.00100   2.07170
   R15        2.91230   0.00007  -0.00027  -0.00018  -0.00045   2.91185
   R16        2.07323   0.00025   0.00028   0.00053   0.00081   2.07404
   R17        2.07499   0.00006  -0.00008   0.00033   0.00025   2.07524
   R18        2.91502  -0.00014  -0.00081  -0.00066  -0.00146   2.91356
   R19        2.07964  -0.00007  -0.00001  -0.00010  -0.00011   2.07953
   R20        2.87055  -0.00007  -0.00191   0.00030  -0.00170   2.86885
   R21        2.32617   0.00174   0.00084   0.00169   0.00253   2.32871
   R22        2.91386   0.00140   0.00138   0.00160   0.00295   2.91681
   R23        2.07227  -0.00013  -0.00051   0.00114   0.00062   2.07289
   R24        2.07235  -0.00039  -0.00063  -0.00146  -0.00209   2.07026
   R25        2.89283  -0.00029  -0.00023   0.00026   0.00003   2.89286
   R26        2.72481  -0.00038  -0.00089  -0.00201  -0.00290   2.72191
   R27        2.07310   0.00006   0.00003   0.00020   0.00023   2.07333
   R28        2.06980   0.00006  -0.00029   0.00037   0.00007   2.06987
   R29        2.06986   0.00016  -0.00004   0.00048   0.00044   2.07030
   R30        2.06823   0.00036   0.00103   0.00063   0.00166   2.06989
   R31        2.07047   0.00015   0.00007   0.00038   0.00045   2.07092
   R32        2.06926  -0.00016  -0.00045  -0.00021  -0.00067   2.06859
   R33        1.84001  -0.00031  -0.00057  -0.00023  -0.00080   1.83921
   R34        2.72736  -0.00009   0.00002  -0.00136  -0.00134   2.72602
   R35        2.90776   0.00011  -0.00032   0.00125   0.00093   2.90869
   R36        2.90850  -0.00030  -0.00141   0.00154   0.00014   2.90863
   R37        1.84100   0.00025   0.00083   0.00055   0.00138   1.84238
   R38        2.07259  -0.00002   0.00035  -0.00028   0.00006   2.07266
   R39        2.06466   0.00041   0.00042   0.00079   0.00121   2.06587
   R40        2.06695   0.00040   0.00070   0.00116   0.00185   2.06881
   R41        2.70739   0.00129   0.00094   0.00267   0.00361   2.71100
   R42        2.06758  -0.00016   0.00028  -0.00156  -0.00128   2.06630
   R43        2.07892  -0.00014   0.00026  -0.00027  -0.00001   2.07891
   R44        1.83498  -0.00012  -0.00007  -0.00007  -0.00014   1.83484
    A1        2.25402   0.00077   0.00273   0.00257   0.00535   2.25937
    A2        1.91319  -0.00055  -0.00208  -0.00264  -0.00499   1.90820
    A3        2.11533  -0.00023  -0.00093  -0.00034  -0.00107   2.11425
    A4        2.23832  -0.00068  -0.00109  -0.00275  -0.00388   2.23445
    A5        1.95750   0.00067   0.00145   0.00158   0.00284   1.96034
    A6        2.08711   0.00001  -0.00023   0.00140   0.00127   2.08837
    A7        1.97978   0.00000  -0.00333  -0.00020  -0.00355   1.97623
    A8        1.91397  -0.00006   0.00139  -0.00046   0.00092   1.91489
    A9        1.87290   0.00022   0.00334   0.00120   0.00454   1.87744
   A10        1.91299   0.00004  -0.00068  -0.00219  -0.00289   1.91010
   A11        1.93428  -0.00020  -0.00012   0.00202   0.00194   1.93622
   A12        1.84476   0.00000  -0.00029  -0.00032  -0.00063   1.84413
   A13        1.94742   0.00019  -0.00018  -0.00281  -0.00297   1.94445
   A14        1.94830  -0.00053   0.00000  -0.00013  -0.00015   1.94815
   A15        1.86600   0.00014   0.00314   0.00028   0.00343   1.86943
   A16        1.96734   0.00031  -0.00271   0.00448   0.00176   1.96910
   A17        1.88930  -0.00019  -0.00016  -0.00199  -0.00212   1.88718
   A18        1.83824   0.00008   0.00024   0.00006   0.00029   1.83853
   A19        2.03256  -0.00005   0.00114   0.00148   0.00265   2.03521
   A20        1.89880   0.00003   0.00072  -0.00073  -0.00002   1.89878
   A21        1.89884   0.00001  -0.00056   0.00097   0.00041   1.89925
   A22        1.87132   0.00003   0.00009  -0.00005   0.00004   1.87135
   A23        1.89622   0.00006   0.00034  -0.00115  -0.00083   1.89539
   A24        1.85857  -0.00009  -0.00204  -0.00071  -0.00275   1.85582
   A25        2.03943   0.00025   0.00197   0.00235   0.00431   2.04374
   A26        1.91396  -0.00015  -0.00040   0.00016  -0.00024   1.91372
   A27        1.87607   0.00007  -0.00031  -0.00004  -0.00035   1.87572
   A28        1.88654  -0.00003   0.00132  -0.00016   0.00117   1.88771
   A29        1.89099  -0.00014  -0.00064  -0.00168  -0.00232   1.88866
   A30        1.84755  -0.00003  -0.00243  -0.00097  -0.00340   1.84415
   A31        1.95500  -0.00008   0.00094   0.00135   0.00227   1.95727
   A32        1.95999   0.00009  -0.00035  -0.00086  -0.00120   1.95879
   A33        1.83887   0.00008   0.00156   0.00001   0.00159   1.84045
   A34        1.98320  -0.00012  -0.00083  -0.00201  -0.00285   1.98036
   A35        1.86564  -0.00004  -0.00235  -0.00074  -0.00308   1.86256
   A36        1.84903   0.00011   0.00111   0.00249   0.00360   1.85262
   A37        1.90360  -0.00030  -0.00002  -0.00033  -0.00086   1.90274
   A38        2.19657   0.00008  -0.00006   0.00114   0.00127   2.19784
   A39        2.18297   0.00022   0.00003  -0.00063  -0.00040   2.18257
   A40        1.83216   0.00042   0.00035  -0.00142  -0.00174   1.83042
   A41        1.92950  -0.00050  -0.01055  -0.01274  -0.02325   1.90625
   A42        1.92146  -0.00030   0.00114   0.00790   0.00912   1.93058
   A43        1.94257  -0.00033  -0.00174  -0.00692  -0.00874   1.93383
   A44        1.98008   0.00014   0.00660   0.00804   0.01473   1.99481
   A45        1.85930   0.00053   0.00360   0.00454   0.00818   1.86748
   A46        1.81371  -0.00021  -0.00186  -0.00171  -0.00384   1.80987
   A47        1.95498  -0.00007  -0.00547  -0.00775  -0.01318   1.94180
   A48        1.92465   0.00026   0.00311   0.00909   0.01224   1.93689
   A49        1.97296  -0.00017   0.00033  -0.00418  -0.00395   1.96902
   A50        1.96445   0.00028   0.00335   0.00355   0.00698   1.97143
   A51        1.83607  -0.00007   0.00060   0.00126   0.00186   1.83794
   A52        1.92294   0.00027   0.00122   0.00142   0.00263   1.92557
   A53        1.95637   0.00003   0.00043  -0.00097  -0.00055   1.95582
   A54        1.92966   0.00026   0.00063   0.00169   0.00232   1.93198
   A55        1.88660  -0.00014  -0.00046  -0.00045  -0.00091   1.88569
   A56        1.88141  -0.00023  -0.00087  -0.00062  -0.00150   1.87991
   A57        1.88458  -0.00021  -0.00106  -0.00114  -0.00221   1.88237
   A58        1.93615   0.00025   0.00237  -0.00174   0.00063   1.93679
   A59        1.91143   0.00043   0.00046   0.00314   0.00360   1.91503
   A60        1.93272  -0.00019  -0.00054   0.00002  -0.00052   1.93219
   A61        1.89416  -0.00046  -0.00270  -0.00232  -0.00501   1.88915
   A62        1.89500  -0.00003  -0.00071  -0.00016  -0.00087   1.89413
   A63        1.89344  -0.00001   0.00103   0.00104   0.00206   1.89550
   A64        1.88008   0.00025  -0.00033   0.00238   0.00205   1.88214
   A65        1.87131  -0.00001   0.00180   0.00094   0.00274   1.87404
   A66        1.95415  -0.00057  -0.00143  -0.00148  -0.00290   1.95126
   A67        1.94105   0.00075  -0.00024   0.00837   0.00812   1.94917
   A68        1.91091   0.00033   0.00029  -0.00070  -0.00042   1.91049
   A69        1.88156  -0.00029   0.00032  -0.00330  -0.00300   1.87856
   A70        1.90314  -0.00020  -0.00063  -0.00392  -0.00454   1.89860
   A71        1.84451  -0.00019  -0.00149  -0.00508  -0.00657   1.83795
   A72        1.93321   0.00044   0.00274   0.00156   0.00430   1.93751
   A73        1.95178  -0.00015  -0.00046   0.00180   0.00135   1.95313
   A74        1.92176   0.00021   0.00091   0.00062   0.00155   1.92331
   A75        1.88945  -0.00007   0.00020  -0.00066  -0.00046   1.88899
   A76        1.88276  -0.00019   0.00005  -0.00058  -0.00052   1.88224
   A77        1.88272  -0.00027  -0.00367  -0.00296  -0.00661   1.87611
   A78        1.87866  -0.00093  -0.00173  -0.00085  -0.00258   1.87608
   A79        1.92542   0.00016  -0.00213   0.00367   0.00154   1.92696
   A80        1.92578   0.00014  -0.00047  -0.00066  -0.00113   1.92464
   A81        1.90706   0.00043   0.00235   0.00004   0.00241   1.90948
   A82        1.93509   0.00021   0.00115  -0.00288  -0.00173   1.93336
   A83        1.89200   0.00000   0.00079   0.00071   0.00151   1.89351
   A84        1.87812  -0.00009  -0.00032   0.00213   0.00181   1.87994
    D1        0.09370  -0.00010  -0.00099  -0.00529  -0.00624   0.08746
    D2       -3.07267  -0.00009   0.00451   0.00618   0.01071  -3.06196
    D3       -3.08673  -0.00023  -0.00636  -0.01762  -0.02387  -3.11060
    D4        0.03008  -0.00022  -0.00087  -0.00616  -0.00692   0.02316
    D5        0.36831  -0.00004  -0.00466  -0.00312  -0.00780   0.36051
    D6       -1.88803   0.00013  -0.00402  -0.00077  -0.00479  -1.89282
    D7        2.39036  -0.00008  -0.00608  -0.00332  -0.00939   2.38097
    D8       -2.73052   0.00011   0.00123   0.01050   0.01169  -2.71882
    D9        1.29634   0.00028   0.00187   0.01285   0.01470   1.31103
   D10       -0.70846   0.00006  -0.00019   0.01030   0.01010  -0.69836
   D11        0.03049   0.00005   0.01135   0.03556   0.04697   0.07746
   D12       -3.10184   0.00005   0.01462   0.01396   0.02860  -3.07325
   D13        3.13687  -0.00004   0.00673   0.02446   0.03124  -3.11507
   D14        0.00454  -0.00004   0.00999   0.00285   0.01288   0.01741
   D15        0.66018   0.00000   0.00424   0.01023   0.01443   0.67461
   D16       -1.48489   0.00000   0.00643   0.01356   0.01998  -1.46491
   D17        2.80254  -0.00009   0.00432   0.01353   0.01782   2.82036
   D18       -2.45502  -0.00002  -0.00163  -0.00197  -0.00363  -2.45864
   D19        1.68310  -0.00002   0.00057   0.00136   0.00193   1.68503
   D20       -0.31266  -0.00012  -0.00155   0.00133  -0.00023  -0.31289
   D21       -0.07618   0.00033  -0.00960  -0.02447  -0.03404  -0.11022
   D22        2.05929  -0.00005  -0.01344  -0.03488  -0.04825   2.01104
   D23       -2.18543  -0.00001  -0.01406  -0.03230  -0.04636  -2.23179
   D24        3.04303   0.00033  -0.00467  -0.01418  -0.01876   3.02427
   D25       -1.10468  -0.00005  -0.00850  -0.02459  -0.03297  -1.13765
   D26        0.93379  -0.00001  -0.00913  -0.02201  -0.03109   0.90270
   D27       -1.38474   0.00014  -0.00391  -0.00397  -0.00786  -1.39260
   D28        2.67961   0.00000  -0.00012  -0.00762  -0.00774   2.67188
   D29        0.67789   0.00010  -0.00220  -0.00778  -0.00999   0.66790
   D30        0.76087   0.00010  -0.00496  -0.00634  -0.01129   0.74958
   D31       -1.45796  -0.00005  -0.00118  -0.00999  -0.01117  -1.46913
   D32        2.82350   0.00005  -0.00326  -0.01015  -0.01342   2.81008
   D33        2.79036   0.00001  -0.00581  -0.00687  -0.01266   2.77770
   D34        0.57153  -0.00014  -0.00202  -0.01051  -0.01254   0.55899
   D35       -1.43020  -0.00004  -0.00410  -0.01067  -0.01479  -1.44499
   D36        0.63926   0.00014   0.00482  -0.00042   0.00440   0.64367
   D37       -1.47676   0.00011   0.00332  -0.00081   0.00252  -1.47425
   D38        2.78835   0.00019   0.00565  -0.00009   0.00557   2.79392
   D39        2.84774  -0.00017   0.00249   0.00071   0.00320   2.85094
   D40        0.73171  -0.00020   0.00099   0.00032   0.00131   0.73302
   D41       -1.28636  -0.00012   0.00331   0.00104   0.00436  -1.28200
   D42       -1.40935  -0.00002   0.00115   0.00208   0.00323  -1.40612
   D43        2.75781  -0.00005  -0.00035   0.00170   0.00134   2.75915
   D44        0.73974   0.00003   0.00197   0.00241   0.00439   0.74413
   D45        0.96198   0.00010  -0.00569  -0.01142  -0.01714   0.94484
   D46       -1.13422   0.00004  -0.00636  -0.01029  -0.01667  -1.15089
   D47        3.01494   0.00016  -0.00436  -0.01021  -0.01458   3.00036
   D48       -1.24602   0.00002  -0.00332  -0.01112  -0.01443  -1.26045
   D49        2.94096  -0.00003  -0.00399  -0.00999  -0.01396   2.92700
   D50        0.80694   0.00009  -0.00198  -0.00991  -0.01187   0.79507
   D51        2.98077   0.00004  -0.00185  -0.01112  -0.01298   2.96779
   D52        0.88457  -0.00002  -0.00252  -0.00999  -0.01251   0.87206
   D53       -1.24945   0.00011  -0.00052  -0.00991  -0.01042  -1.25987
   D54        0.85868  -0.00005  -0.00531  -0.00254  -0.00784   0.85084
   D55       -1.29505  -0.00008  -0.00828  -0.00426  -0.01253  -1.30758
   D56        2.98739  -0.00001  -0.00505  -0.00318  -0.00821   2.97918
   D57        2.98920  -0.00002  -0.00351  -0.00254  -0.00604   2.98316
   D58        0.83546  -0.00005  -0.00648  -0.00425  -0.01073   0.82473
   D59       -1.16527   0.00003  -0.00325  -0.00317  -0.00642  -1.17169
   D60       -1.29177  -0.00008  -0.00567  -0.00397  -0.00964  -1.30141
   D61        2.83768  -0.00011  -0.00865  -0.00568  -0.01433   2.82336
   D62        0.83694  -0.00003  -0.00541  -0.00460  -0.01001   0.82693
   D63       -1.29992   0.00020   0.00787   0.00615   0.01403  -1.28590
   D64        0.94423   0.00014   0.00749   0.00440   0.01189   0.95612
   D65        2.97751   0.00017   0.00688   0.00586   0.01275   2.99026
   D66        0.86782   0.00016   0.00991   0.00797   0.01789   0.88571
   D67        3.11198   0.00010   0.00953   0.00622   0.01575   3.12773
   D68       -1.13793   0.00013   0.00893   0.00768   0.01661  -1.12132
   D69        2.86235   0.00004   0.00742   0.00590   0.01333   2.87568
   D70       -1.17668  -0.00002   0.00704   0.00415   0.01119  -1.16549
   D71        0.85660   0.00002   0.00644   0.00562   0.01206   0.86865
   D72       -3.05779  -0.00018  -0.00553  -0.01057  -0.01612  -3.07390
   D73        1.12377  -0.00020  -0.00608  -0.01033  -0.01641   1.10736
   D74       -0.97993  -0.00013  -0.00545  -0.00939  -0.01484  -0.99477
   D75        0.98380  -0.00003  -0.00581  -0.00995  -0.01575   0.96804
   D76       -1.11783  -0.00006  -0.00636  -0.00970  -0.01605  -1.13388
   D77        3.06166   0.00001  -0.00572  -0.00876  -0.01447   3.04718
   D78       -1.05918   0.00002  -0.00319  -0.00954  -0.01274  -1.07192
   D79        3.12237  -0.00001  -0.00374  -0.00929  -0.01303   3.10934
   D80        1.01868   0.00006  -0.00310  -0.00836  -0.01146   1.00722
   D81       -0.07588   0.00016  -0.01682  -0.04902  -0.06592  -0.14180
   D82        2.02069  -0.00026  -0.02432  -0.06481  -0.08908   1.93161
   D83       -2.21293  -0.00009  -0.02556  -0.06213  -0.08769  -2.30062
   D84        3.05654   0.00016  -0.02008  -0.02761  -0.04774   3.00880
   D85       -1.13007  -0.00026  -0.02758  -0.04340  -0.07090  -1.20097
   D86        0.91949  -0.00009  -0.02882  -0.04073  -0.06951   0.84998
   D87        0.08763  -0.00025   0.01542   0.04302   0.05844   0.14608
   D88       -2.03591   0.00006   0.02312   0.05590   0.07904  -1.95686
   D89        2.16993   0.00007   0.01973   0.05470   0.07443   2.24436
   D90       -2.00024   0.00028   0.02880   0.06279   0.09159  -1.90864
   D91        2.15940   0.00059   0.03650   0.07567   0.11220   2.27160
   D92        0.08206   0.00060   0.03311   0.07447   0.10759   0.18964
   D93        2.18623  -0.00026   0.02071   0.05629   0.07698   2.26321
   D94        0.06269   0.00005   0.02841   0.06917   0.09758   0.16027
   D95       -2.01466   0.00006   0.02502   0.06797   0.09297  -1.92168
   D96        1.01379   0.00036   0.01278   0.01599   0.02882   1.04261
   D97        3.10420   0.00022   0.01123   0.01404   0.02531   3.12951
   D98       -1.09163   0.00035   0.01246   0.01734   0.02984  -1.06179
   D99        3.05572  -0.00007   0.00687   0.00571   0.01253   3.06825
   D100      -1.13706  -0.00021   0.00531   0.00376   0.00902  -1.12804
   D101       0.95030  -0.00007   0.00654   0.00705   0.01355   0.96385
   D102      -1.07731   0.00013   0.01163   0.00845   0.02009  -1.05722
   D103       1.01310  -0.00001   0.01007   0.00650   0.01658   1.02968
   D104       3.10046   0.00013   0.01130   0.00980   0.02111   3.12157
   D105       1.06045  -0.00006   0.02214   0.03894   0.06104   1.12148
   D106      -0.95604  -0.00014   0.02046   0.03312   0.05358  -0.90246
   D107      -3.11163  -0.00005   0.01764   0.03531   0.05299  -3.05864
   D108       2.88850   0.00032  -0.00382  -0.01500  -0.01883   2.86967
   D109      -1.27113  -0.00018  -0.00428  -0.01663  -0.02092  -1.29205
   D110       0.79708  -0.00041  -0.00469  -0.02362  -0.02831   0.76877
   D111      -1.02554  -0.00016  -0.00968   0.00798  -0.00171  -1.02724
   D112       1.08372  -0.00005  -0.00783   0.00945   0.00162   1.08534
   D113      -3.10657  -0.00035  -0.01210   0.00732  -0.00479  -3.11135
   D114      -3.09845  -0.00001  -0.01121   0.00819  -0.00303  -3.10149
   D115      -0.98920   0.00010  -0.00937   0.00966   0.00029  -0.98891
   D116       1.10370  -0.00020  -0.01364   0.00753  -0.00611   1.09759
   D117       1.12998   0.00026  -0.01140   0.01485   0.00345   1.13342
   D118      -3.04395   0.00038  -0.00956   0.01632   0.00677  -3.03718
   D119      -0.95105   0.00008  -0.01382   0.01419   0.00037  -0.95069
   D120      -3.07764  -0.00038   0.00657  -0.05791  -0.05133  -3.12896
   D121      -0.99824  -0.00033   0.00720  -0.05627  -0.04908  -1.04732
   D122       1.09189  -0.00014   0.00652  -0.05346  -0.04695   1.04494
   D123      -1.03091  -0.00014   0.00881  -0.05406  -0.04525  -1.07616
   D124       1.04848  -0.00009   0.00943  -0.05242  -0.04301   1.00548
   D125       3.13861   0.00010   0.00875  -0.04961  -0.04087   3.09775
   D126       1.04227  -0.00002   0.00899  -0.05895  -0.04995   0.99232
   D127       3.12166   0.00003   0.00961  -0.05732  -0.04771   3.07395
   D128      -1.07139   0.00022   0.00893  -0.05451  -0.04557  -1.11697
   D129       2.87249  -0.00012  -0.03858  -0.08100  -0.11958   2.75291
   D130       0.78141  -0.00001  -0.03634  -0.08493  -0.12128   0.66012
   D131      -1.30288  -0.00042  -0.03956  -0.08407  -0.12361  -1.42649
         Item               Value     Threshold  Converged?
 Maximum Force            0.001740     0.000450     NO 
 RMS     Force            0.000337     0.000300     NO 
 Maximum Displacement     0.200049     0.001800     NO 
 RMS     Displacement     0.036822     0.001200     NO 
 Predicted change in Energy=-1.990021D-04
 GradGradGradGradGradGradGradGradGradGradGradGradGradGradGradGradGradGrad

                          Input orientation:                          
 ---------------------------------------------------------------------
 Center     Atomic      Atomic             Coordinates (Angstroms)
 Number     Number       Type             X           Y           Z
 ---------------------------------------------------------------------
      1          6           0        1.752903    0.720491    0.117890
      2          6           0        1.144470   -0.477951    0.300574
      3          6           0       -0.284324   -0.741759    0.683135
      4          6           0       -1.288551    0.231799    0.008988
      5          6           0       -1.331860    1.596844    0.741796
      6          6           0        0.005104    2.125305    1.295964
      7          6           0        1.213937    2.115356    0.340483
      8          6           0        3.148190    0.500720   -0.291499
      9          6           0        3.382324   -0.988432   -0.471281
     10          6           0        2.096826   -1.658486    0.058760
     11          8           0        3.995304    1.377234   -0.472267
     12          6           0        0.954945    2.859037   -0.985027
     13          6           0        2.329877   -2.455944    1.344531
     14          8           0        1.527580   -2.597642   -0.873238
     15          6           0       -2.697115   -0.414548   -0.148105
     16          8           0       -3.106663   -0.877045    1.155469
     17          6           0       -2.675769   -1.600080   -1.129553
     18          6           0       -3.741659    0.608414   -0.629308
     19          8           0       -5.000157   -0.073412   -0.726139
     20          1           0       -0.392990   -0.681133    1.774818
     21          1           0       -0.509724   -1.777760    0.421535
     22          1           0       -0.932930    0.404843   -1.014152
     23          1           0       -2.027472    1.522173    1.587683
     24          1           0       -1.751015    2.349223    0.063489
     25          1           0        0.278063    1.563983    2.198735
     26          1           0       -0.161180    3.158676    1.628338
     27          1           0        2.022064    2.664573    0.846703
     28          1           0        3.523781   -1.205640   -1.537141
     29          1           0        4.297989   -1.299797    0.043308
     30          1           0        0.631045    3.888510   -0.787471
     31          1           0        0.181671    2.369714   -1.586986
     32          1           0        1.869001    2.906964   -1.587060
     33          1           0        1.387470   -2.855873    1.734011
     34          1           0        3.001638   -3.297559    1.141110
     35          1           0        2.784417   -1.824531    2.114577
     36          1           0        1.434296   -2.147199   -1.730937
     37          1           0       -4.065287   -1.038684    1.081754
     38          1           0       -2.328070   -1.283966   -2.120590
     39          1           0       -2.025991   -2.406939   -0.780435
     40          1           0       -3.682635   -2.014448   -1.243701
     41          1           0       -3.828022    1.430556    0.086399
     42          1           0       -3.447082    1.024121   -1.604324
     43          1           0       -5.702799    0.594791   -0.675635
 ---------------------------------------------------------------------
                    Distance matrix (angstroms):
                    1          2          3          4          5
     1  C    0.000000
     2  C    1.356402   0.000000
     3  C    2.570597   1.502465   0.000000
     4  C    3.082388   2.551148   1.552663   0.000000
     5  C    3.266958   3.260623   2.563169   1.549913   0.000000
     6  C    2.533015   3.010963   2.946079   2.629679   1.540729
     7  C    1.511847   2.594544   3.244272   3.149622   2.628876
     8  C    1.470621   2.307214   3.778335   4.455028   4.726524
     9  C    2.433629   2.421640   3.851991   4.851463   5.511691
    10  C    2.404435   1.535942   2.626805   3.877683   4.776986
    11  O    2.409972   3.488015   4.913279   5.427960   5.468168
    12  C    2.535063   3.581087   4.157437   3.594957   3.131218
    13  C    3.453590   2.531302   3.195297   4.701133   5.495152
    14  O    3.470318   2.453099   3.024830   4.088355   5.327142
    15  C    4.600187   3.868218   2.572856   1.557722   2.588733
    16  O    5.219585   4.354567   2.864786   2.418572   3.072650
    17  C    5.153086   4.230681   3.121147   2.564455   3.940604
    18  C    5.546267   5.091083   3.936831   2.562616   2.943476
    19  O    6.851750   6.242935   4.967074   3.795996   4.289638
    20  H    3.052017   2.139734   1.098751   2.180282   2.671664
    21  H    3.384219   2.107248   1.092034   2.194332   3.488040
    22  H    2.931698   2.612168   2.148527   1.096916   2.159482
    23  H    4.134515   3.964639   2.997025   2.168721   1.097714
    24  H    3.864345   4.053758   3.476968   2.168023   1.096296
    25  H    2.686363   2.919447   2.815984   3.003995   2.171544
    26  H    3.448175   4.085675   4.015217   3.529854   2.143775
    27  H    2.093579   3.308154   4.116950   4.192890   3.521343
    28  H    3.095984   3.093194   4.432434   5.255024   6.051836
    29  H    3.250322   3.268991   4.660299   5.792788   6.369742
    30  H    3.480602   4.529175   4.943680   4.206035   3.382808
    31  H    2.845225   3.549515   3.879673   3.046205   2.882938
    32  H    2.775068   3.942811   4.806639   4.435540   4.169592
    33  H    3.941543   2.787168   2.892873   4.435145   5.310926
    34  H    4.330247   3.479333   4.188006   5.669549   6.549338
    35  H    3.395278   2.791650   3.555080   5.025044   5.525764
    36  H    3.426852   2.645265   3.279735   4.012588   5.271042
    37  H    6.154271   5.297757   3.813495   3.236544   3.812243
    38  H    5.067838   4.309319   3.511661   2.813050   4.181478
    39  H    4.986766   3.865411   2.819267   2.851306   4.339272
    40  H    6.235293   5.295899   4.108643   3.513758   4.744446
    41  H    5.626002   5.330474   4.199148   2.809257   2.586121
    42  H    5.486169   5.192996   4.284138   2.808880   3.210367
    43  H    7.498865   6.999204   5.743910   4.481748   4.703013
                    6          7          8          9         10
     6  C    0.000000
     7  C    1.540883   0.000000
     8  C    3.877926   2.597650   0.000000
     9  C    4.921801   3.872255   1.518128   0.000000
    10  C    4.497004   3.885967   2.426976   1.543509   0.000000
    11  O    4.428087   2.990216   1.232298   2.443792   3.619642
    12  C    2.577496   1.541789   3.294384   4.578113   4.775081
    13  C    5.137584   4.811468   3.476793   2.560939   1.530837
    14  O    5.415681   4.876868   3.544664   2.488213   1.440373
    15  C    3.979720   4.683531   5.918266   6.115012   4.957020
    16  O    4.326308   5.318482   6.566212   6.690715   5.374915
    17  C    5.191214   5.576314   6.247734   6.124371   4.918654
    18  C    4.477260   5.269658   6.898966   7.302467   6.300807
    19  O    5.828884   6.674081   8.180104   8.436125   7.314075
    20  H    2.874695   3.529856   4.266895   4.403679   3.177932
    21  H    4.032814   4.258395   4.368091   4.070405   2.634376
    22  H    3.029280   3.061034   4.145716   4.566984   3.819409
    23  H    2.140148   3.523366   5.600193   6.309387   5.428078
    24  H    2.157101   2.987032   5.248351   6.146306   5.555864
    25  H    1.097536   2.152435   3.945811   4.824961   4.274541
    26  H    1.098171   2.153610   4.658587   5.844940   5.546820
    27  H    2.135597   1.100440   2.691825   4.114831   4.394915
    28  H    5.612732   4.459805   2.145776   1.096926   2.188189
    29  H    5.632880   4.611178   2.162405   1.095533   2.230251
    30  H    2.800249   2.180852   4.249603   5.608393   5.799464
    31  H    2.898674   2.201228   3.737868   4.771385   4.754228
    32  H    3.520928   2.184302   3.017419   4.325415   4.858391
    33  H    5.187963   5.165768   4.297620   3.511423   2.177932
    34  H    6.197632   5.756433   4.062113   2.841970   2.162574
    35  H    4.898563   4.597448   3.365757   2.782663   2.174106
    36  H    5.427616   4.744335   3.467115   2.593123   1.969975
    37  H    5.159922   6.194163   7.502655   7.607979   6.277125
    38  H    5.360940   5.491638   6.043186   5.951148   4.946669
    39  H    5.383123   5.674922   5.955307   5.599786   4.273411
    40  H    6.098103   6.598586   7.341180   7.180737   5.935088
    41  H    4.079041   5.094591   7.048045   7.625719   6.681823
    42  H    4.641321   5.167027   6.745003   7.209365   6.379431
    43  H    6.229754   7.154429   8.859821   9.224306   8.151732
                   11         12         13         14         15
    11  O    0.000000
    12  C    3.420884   0.000000
    13  C    4.557155   5.963749   0.000000
    14  O    4.695751   5.487782   2.362680   0.000000
    15  C    6.935708   4.975374   5.627247   4.810381   0.000000
    16  O    7.626876   5.919181   5.664330   5.343436   1.442546
    17  C    7.334824   5.752103   5.648901   4.327697   1.539215
    18  C    7.776654   5.220147   7.081657   6.172776   1.539181
    19  O    9.115216   6.643006   7.980823   7.000338   2.398854
    20  H    5.342602   4.686841   3.278582   3.791278   3.012921
    21  H    5.572087   5.061972   3.061893   2.549363   2.639605
    22  H    5.052394   3.096448   4.938967   3.884441   2.129269
    23  H    6.366965   4.159430   5.905169   5.972219   2.685567
    24  H    5.852519   2.946441   6.433069   6.008170   2.928874
    25  H    4.581159   3.503095   4.593410   5.321413   4.274801
    26  H    4.986225   2.857481   6.148973   6.499614   4.728070
    27  H    2.700111   2.128801   5.153860   5.558202   5.721999
    28  H    2.833289   4.839974   3.360461   2.522550   6.422990
    29  H    2.742978   5.434089   2.627418   3.193686   7.053495
    30  H    4.210000   1.097157   6.905328   6.548381   5.477385
    31  H    4.095291   1.095328   6.041155   5.195722   4.255573
    32  H    2.846753   1.095554   6.129227   5.561187   5.826873
    33  H    5.439454   6.343536   1.095339   2.623749   5.117252
    34  H    5.044209   6.827377   1.095882   2.592359   6.515337
    35  H    4.290607   5.906803   1.094651   3.332323   6.095488
    36  H    4.534825   5.084148   3.218057   0.973267   4.751421
    37  H    8.557148   6.683304   6.555592   6.126377   1.942677
    38  H    7.055779   5.406678   5.922589   4.260008   2.186957
    39  H    7.118352   6.054613   4.846799   3.559894   2.195421
    40  H    8.429079   6.732378   6.560804   5.255824   2.175146
    41  H    7.843430   5.105417   7.389688   6.769767   2.176775
    42  H    7.536270   4.809188   7.360696   6.196685   2.180090
    43  H    9.731742   7.039041   8.826774   7.906267   3.214217
                   16         17         18         19         20
    16  O    0.000000
    17  C    2.435112   0.000000
    18  C    2.407330   2.502761   0.000000
    19  O    2.787758   2.810025   1.434601   0.000000
    20  H    2.790340   3.806693   4.319298   5.277320   0.000000
    21  H    2.845002   2.670055   4.152529   4.938213   1.745735
    22  H    3.328003   2.659044   2.842271   4.105364   3.041255
    23  H    2.666029   4.189525   2.947616   4.091029   2.749747
    24  H    3.665925   4.227943   2.733687   4.129116   3.735764
    25  H    4.301557   5.460212   5.006905   6.252644   2.381294
    26  H    5.018618   6.047717   4.941724   6.277393   3.849588
    27  H    6.240372   6.645486   6.294990   7.699479   4.229377
    28  H    7.163861   6.225442   7.543313   8.636966   5.156090
    29  H    7.499633   7.078070   8.290333   9.410186   5.038468
    30  H    6.360503   6.416904   5.468509   6.885567   5.338127
    31  H    5.373606   4.912583   4.405888   5.793209   4.575983
    32  H    6.826231   6.416985   6.138415   7.537186   5.412326
    33  H    4.944462   5.127078   6.625294   7.388925   2.810907
    34  H    6.570421   6.345887   7.991436   8.826690   4.332524
    35  H    6.043380   6.355186   7.485840   8.469692   3.393923
    36  H    5.528557   4.189706   5.966364   6.834647   4.216473
    37  H    0.974946   2.671293   2.396956   2.252601   3.754190
    38  H    3.391807   1.096803   2.793432   3.248075   4.391144
    39  H    2.693724   1.093214   3.472565   3.780736   3.489186
    40  H    2.716881   1.094765   2.694507   2.402365   4.659501
    41  H    2.643538   3.462799   1.093440   2.072688   4.371434
    42  H    3.368497   2.776105   1.100111   2.094715   4.863535
    43  H    3.501309   3.766485   1.961735   0.970954   5.985547
                   21         22         23         24         25
    21  H    0.000000
    22  H    2.646518   0.000000
    23  H    3.814842   3.035786   0.000000
    24  H    4.324463   2.368794   1.756021   0.000000
    25  H    3.866044   3.623914   2.385503   3.048448   0.000000
    26  H    5.093747   3.893835   2.482507   2.373088   1.749666
    27  H    5.130793   4.159466   4.272338   3.866393   2.465933
    28  H    4.520276   4.767541   6.929783   6.559156   5.671178
    29  H    4.846196   5.602369   7.096483   7.064432   5.385807
    30  H    5.905054   3.825355   4.278857   2.961038   3.800716
    31  H    4.659798   2.330492   3.959440   2.541606   3.871715
    32  H    5.624894   3.799955   5.213362   4.017450   4.320524
    33  H    2.546423   4.854784   5.554325   6.303472   4.580599
    34  H    3.893230   5.816679   6.980056   7.458895   5.671950
    35  H    3.704045   5.345814   5.884923   6.495947   4.215557
    36  H    2.923840   3.553936   6.038325   5.795168   5.527393
    37  H    3.691090   4.035870   3.311592   4.227367   5.185191
    38  H    3.164272   2.454118   4.660050   4.278230   5.793040
    39  H    2.034616   3.025809   4.587582   4.838274   5.472873
    40  H    3.591154   3.669678   4.823276   4.947880   6.351587
    41  H    4.627819   3.262645   2.346109   2.271218   4.619491
    42  H    4.536817   2.655705   3.528776   2.722891   5.350833
    43  H    5.813846   4.785637   4.414825   4.386449   6.706120
                   26         27         28         29         30
    26  H    0.000000
    27  H    2.371001   0.000000
    28  H    6.530425   4.787109   0.000000
    29  H    6.501884   4.641283   1.762408   0.000000
    30  H    2.645073   2.470522   5.905954   6.407433   0.000000
    31  H    3.328411   3.065425   4.894418   5.750412   1.774234
    32  H    3.811008   2.450589   4.433317   5.123956   1.770681
    33  H    6.211625   5.627197   4.241170   3.708230   7.239941
    34  H    7.205815   6.049236   3.438282   2.622356   7.808887
    35  H    5.809072   4.726599   3.776867   2.618473   6.760009
    36  H    6.479397   5.490250   2.300008   3.473726   6.161584
    37  H    5.758354   7.129179   8.029971   8.431544   7.058809
    38  H    6.203785   6.581752   5.881386   6.970464   6.106397
    39  H    6.344744   6.689885   5.728498   6.472792   6.833196
    40  H    6.885526   7.668547   7.257596   8.115262   7.325360
    41  H    4.337016   6.026970   7.977118   8.572558   5.166088
    42  H    5.079723   6.213709   7.319104   8.252358   5.050059
    43  H    6.526205   8.140948   9.439996  10.204025   7.139936
                   31         32         33         34         35
    31  H    0.000000
    32  H    1.770797   0.000000
    33  H    6.307910   6.668709   0.000000
    34  H    6.892945   6.871818   1.775431   0.000000
    35  H    6.169890   6.076771   1.777627   1.778942   0.000000
    36  H    4.689594   5.074863   3.536987   3.468219   4.088389
    37  H    6.064322   7.609631   5.784477   7.419397   6.971565
    38  H    4.464629   5.955162   5.579792   6.564985   6.660809
    39  H    5.323599   6.637709   4.263297   5.455510   5.644495
    40  H    5.854193   7.426901   5.939758   7.212017   7.289503
    41  H    4.445208   6.118523   6.949062   8.373275   7.644177
    42  H    3.870242   5.639693   7.040719   8.234094   7.795936
    43  H    6.213526   7.969254   8.245326   9.706604   9.255876
                   36         37         38         39         40
    36  H    0.000000
    37  H    6.275783   0.000000
    38  H    3.879742   3.651452   0.000000
    39  H    3.597847   3.081980   1.774355   0.000000
    40  H    5.141790   2.550741   1.771267   1.764407   0.000000
    41  H    6.617781   2.672859   3.806480   4.327249   3.695721
    42  H    5.822470   3.442725   2.616483   3.804006   3.068947
    43  H    7.718180   2.904842   4.123884   4.747661   3.348416
                   41         42         43
    41  H    0.000000
    42  H    1.780126   0.000000
    43  H    2.189518   2.476903   0.000000
 Stoichiometry    C15H24O4
 Framework group  C1[X(C15H24O4)]
 Deg. of freedom   123
 Full point group                 C1      NOp   1
 Largest Abelian subgroup         C1      NOp   1
 Largest concise Abelian subgroup C1      NOp   1
                         Standard orientation:                         
 ---------------------------------------------------------------------
 Center     Atomic      Atomic             Coordinates (Angstroms)
 Number     Number       Type             X           Y           Z
 ---------------------------------------------------------------------
      1          6           0        1.791119    0.739625    0.073549
      2          6           0        1.196376   -0.463308    0.271183
      3          6           0       -0.220784   -0.737761    0.687996
      4          6           0       -1.248266    0.227787    0.037799
      5          6           0       -1.284370    1.592846    0.770970
      6          6           0        0.061441    2.131738    1.292729
      7          6           0        1.247052    2.130473    0.308530
      8          6           0        3.177817    0.530246   -0.369116
      9          6           0        3.418893   -0.957178   -0.553955
     10          6           0        2.151611   -1.636700    0.006996
     11          8           0        4.013661    1.413076   -0.570451
     12          6           0        0.950695    2.871472   -1.010639
     13          6           0        2.421491   -2.431693    1.287078
     14          8           0        1.567336   -2.580641   -0.910759
     15          6           0       -2.655236   -0.429323   -0.085242
     16          8           0       -3.029872   -0.894237    1.227938
     17          6           0       -2.648417   -1.615172   -1.066516
     18          6           0       -3.718771    0.585422   -0.541599
     19          8           0       -4.974007   -0.105994   -0.607983
     20          1           0       -0.303694   -0.677392    1.781950
     21          1           0       -0.444506   -1.775582    0.432230
     22          1           0       -0.918613    0.402992   -0.993636
     23          1           0       -1.958907    1.513336    1.633325
     24          1           0       -1.725384    2.341665    0.102656
     25          1           0        0.360235    1.572978    2.188884
     26          1           0       -0.104679    3.163990    1.628645
     27          1           0        2.062886    2.686077    0.795034
     28          1           0        3.536394   -1.173862   -1.622828
     29          1           0        4.348979   -1.261309   -0.061373
     30          1           0        0.623804    3.898558   -0.805720
     31          1           0        0.166951    2.375974   -1.593710
     32          1           0        1.849658    2.926026   -1.634440
     33          1           0        1.491767   -2.838565    1.699188
     34          1           0        3.094563   -3.268286    1.067889
     35          1           0        2.889553   -1.796442    2.045785
     36          1           0        1.450085   -2.131368   -1.766128
     37          1           0       -3.988730   -1.063191    1.177294
     38          1           0       -2.327001   -1.296944   -2.065716
     39          1           0       -1.984334   -2.416889   -0.732810
     40          1           0       -3.654550   -2.037236   -1.156338
     41          1           0       -3.794196    1.407259    0.175693
     42          1           0       -3.450834    1.002845   -1.523542
     43          1           0       -5.680298    0.556878   -0.540867
 ---------------------------------------------------------------------
 Rotational constants (GHZ):      0.5934612      0.2479934      0.2003591
 Standard basis: 6-31G(d) (6D, 7F)
 There are   333 symmetry adapted cartesian basis functions of A   symmetry.
 There are   333 symmetry adapted basis functions of A   symmetry.
   333 basis functions,   628 primitive gaussians,   333 cartesian basis functions
    73 alpha electrons       73 beta electrons
       nuclear repulsion energy      1596.5798335337 Hartrees.
 NAtoms=   43 NActive=   43 NUniq=   43 SFac= 1.00D+00 NAtFMM=   60 NAOKFM=F Big=F
 Integral buffers will be    131072 words long.
 Raffenetti 2 integral format.
 Two-electron integral symmetry is turned on.
 ------------------------------------------------------------------------------
 Polarizable Continuum Model (PCM)
 =================================
 Model                : PCM (using non-symmetric T matrix).
 Atomic radii         : SMD-Coulomb.
 Polarization charges : Total charges.
 Charge compensation  : None.
 Solution method      : On-the-fly selection.
 Cavity type          : VdW (van der Waals Surface) (Alpha=1.000).
 Cavity algorithm     : GePol (No added spheres)
                        Default sphere list used, NSphG=   43.
                        Lebedev-Laikov grids with approx.  5.0 points / Ang**2.
                        Smoothing algorithm: Karplus/York (Gamma=1.0000).
                        Polarization charges: spherical gaussians, with
                                              point-specific exponents (IZeta= 3).
                        Self-potential: point-specific (ISelfS= 7).
                        Self-field    : sphere-specific E.n sum rule (ISelfD= 2).
 1st derivatives      : Analytical E(r).r(x)/FMM algorithm (CHGder, D1EAlg=3).
                        Cavity 1st derivative terms included.
 Solvent              : Methanol, Eps=  32.613000 Eps(inf)=   1.765709
 ------------------------------------------------------------------------------
 ------------------------------------------------------------------------------
 Atomic radii for non-electrostatic terms: SMD-CDS.
 ------------------------------------------------------------------------------
 Nuclear repulsion after PCM non-electrostatic terms =     1596.5810083153 Hartrees.
 One-electron integrals computed using PRISM.
 NBasis=   333 RedAO= T EigKep=  9.36D-04  NBF=   333
 NBsUse=   333 1.00D-06 EigRej= -1.00D+00 NBFU=   333
 Initial guess from the checkpoint file:  "DY-202A-11R_20.chk"
 B after Tr=     0.000000    0.000000    0.000000
         Rot=    0.999995    0.002921   -0.000811    0.001208 Ang=   0.37 deg.
 ExpMin= 1.61D-01 ExpMax= 5.48D+03 ExpMxC= 8.25D+02 IAcc=1 IRadAn=         1 AccDes= 0.00D+00
 Harris functional with IExCor=  402 and IRadAn=       1 diagonalized for initial guess.
 HarFok:  IExCor=  402 AccDes= 0.00D+00 IRadAn=         1 IDoV= 1 UseB2=F ITyADJ=14
 ICtDFT=  3500011 ScaDFX=  1.000000  1.000000  1.000000  1.000000
 FoFCou: FMM=F IPFlag=           0 FMFlag=      100000 FMFlg1=           0
         NFxFlg=           0 DoJE=T BraDBF=F KetDBF=T FulRan=T
         wScrn=  0.000000 ICntrl=     500 IOpCl=  0 I1Cent=   200000004 NGrid=           0
         NMat0=    1 NMatS0=      1 NMatT0=    0 NMatD0=    1 NMtDS0=    0 NMtDT0=    0
 Petite list used in FoFCou.
 Keep R1 ints in memory in canonical form, NReq=1565304907.
 Requested convergence on RMS density matrix=1.00D-08 within 128 cycles.
 Requested convergence on MAX density matrix=1.00D-06.
 Requested convergence on             energy=1.00D-06.
 No special actions if energy rises.
 Inv3:  Mode=1 IEnd=    22211523.
 Iteration    1 A*A^-1 deviation from unit magnitude is 5.22D-15 for   2699.
 Iteration    1 A*A^-1 deviation from orthogonality  is 5.47D-15 for   2693   2522.
 Iteration    1 A^-1*A deviation from unit magnitude is 5.77D-15 for   2699.
 Iteration    1 A^-1*A deviation from orthogonality  is 1.36D-12 for   2605   2585.
 Error on total polarization charges =  0.05156
 SCF Done:  E(RB3LYP) =  -886.950449628     A.U. after   10 cycles
            NFock= 10  Conv=0.88D-08     -V/T= 2.0094
 SMD-CDS (non-electrostatic) energy       (kcal/mol) =       0.74
 (included in total energy above)
 D1PCM: PCM CHGder 1st derivatives, ID1Alg=3 FixD1E=F DoIter=F DoCFld=F I1PDM=0.
 Calling FoFJK, ICntrl=      2127 FMM=F ISym2X=0 I1Cent= 0 IOpClX= 0 NMat=1 NMatS=1 NMatT=0.
 ***** Axes restored to original set *****
 -------------------------------------------------------------------
 Center     Atomic                   Forces (Hartrees/Bohr)
 Number     Number              X              Y              Z
 -------------------------------------------------------------------
      1        6          -0.001196083   -0.000114039    0.000956419
      2        6           0.000942309    0.000030229   -0.000636039
      3        6          -0.000747050    0.000438929   -0.000636776
      4        6           0.000029706   -0.000057364    0.000137351
      5        6          -0.000352240    0.000028335   -0.000133654
      6        6          -0.000390195    0.000124790    0.000332207
      7        6           0.000459754   -0.000506510    0.000065225
      8        6           0.000106202    0.000416857   -0.001998806
      9        6           0.001510083   -0.000049186    0.000607820
     10        6          -0.001506317   -0.000318207    0.000174795
     11        8          -0.000003025   -0.000042012    0.000800929
     12        6          -0.000090513    0.000135290    0.000087539
     13        6           0.000321558   -0.000207759   -0.000001464
     14        8           0.001180356    0.000642364    0.000561726
     15        6           0.000041813    0.000128065    0.000070587
     16        8          -0.000654164   -0.000067196    0.000219729
     17        6           0.000118966   -0.000250861   -0.000491069
     18        6           0.001254629    0.000298333   -0.001076375
     19        8          -0.001025892    0.000315188    0.000688137
     20        1           0.000260731   -0.000040367    0.000169665
     21        1          -0.000179079   -0.000070897   -0.000267352
     22        1           0.000107223   -0.000000618   -0.000074348
     23        1           0.000028621   -0.000094191    0.000098808
     24        1          -0.000283804   -0.000145686   -0.000171539
     25        1           0.000067709   -0.000140966   -0.000063115
     26        1          -0.000068189    0.000062047   -0.000118172
     27        1           0.000054556   -0.000040340   -0.000189199
     28        1          -0.000363546    0.000047010   -0.000173793
     29        1          -0.000403025   -0.000362896    0.000241470
     30        1          -0.000019349   -0.000015072    0.000010227
     31        1          -0.000059658   -0.000107876   -0.000076979
     32        1           0.000119022    0.000007593   -0.000087769
     33        1           0.000042032    0.000065775   -0.000141370
     34        1          -0.000016216   -0.000051500    0.000048205
     35        1           0.000053162   -0.000008395   -0.000005273
     36        1          -0.000733080    0.000108824    0.000032146
     37        1           0.000187032   -0.000346629    0.000261870
     38        1          -0.000011663    0.000008766    0.000058103
     39        1           0.000417355    0.000144355    0.000296848
     40        1           0.000447145    0.000068681    0.000118429
     41        1           0.000302316    0.000140858    0.000188168
     42        1          -0.000325896   -0.000142412   -0.000015837
     43        1           0.000376706   -0.000031311    0.000132528
 -------------------------------------------------------------------
 Cartesian Forces:  Max     0.001998806 RMS     0.000448478

 GradGradGradGradGradGradGradGradGradGradGradGradGradGradGradGradGradGrad
 Berny optimization.
 Using GEDIIS/GDIIS optimizer.
 FormGI is forming the generalized inverse of G from B-inverse, IUseBI=4.
 Internal  Forces:  Max     0.001191317 RMS     0.000286544
 Search for a local minimum.
 Step number   7 out of a maximum of  258
 All quantities printed in internal units (Hartrees-Bohrs-Radians)
 Mixed Optimization -- En-DIIS/RFO-DIIS
 Swapping is turned off.
 Update second derivatives using D2CorX and points    5    6    7
 DE= -7.75D-05 DEPred=-1.99D-04 R= 3.90D-01
 Trust test= 3.90D-01 RLast= 4.55D-01 DXMaxT set to 9.54D-01
 ITU=  0  1  0  1  1  1  0
     Eigenvalues ---    0.00118   0.00231   0.00330   0.00350   0.00387
     Eigenvalues ---    0.00453   0.00503   0.00694   0.00769   0.00823
     Eigenvalues ---    0.01020   0.01112   0.01212   0.01267   0.01376
     Eigenvalues ---    0.01408   0.02487   0.02635   0.03239   0.03760
     Eigenvalues ---    0.03916   0.04347   0.04359   0.04597   0.04693
     Eigenvalues ---    0.04778   0.04949   0.05033   0.05231   0.05388
     Eigenvalues ---    0.05431   0.05527   0.05553   0.05580   0.05587
     Eigenvalues ---    0.05620   0.05713   0.05831   0.05953   0.06045
     Eigenvalues ---    0.06218   0.06674   0.06755   0.07931   0.08130
     Eigenvalues ---    0.08744   0.08999   0.09095   0.09251   0.09648
     Eigenvalues ---    0.10581   0.11411   0.12099   0.13450   0.13638
     Eigenvalues ---    0.14580   0.15534   0.15920   0.15989   0.16000
     Eigenvalues ---    0.16000   0.16000   0.16000   0.16000   0.16000
     Eigenvalues ---    0.16037   0.16053   0.16199   0.16268   0.16901
     Eigenvalues ---    0.17234   0.18566   0.19928   0.20876   0.22827
     Eigenvalues ---    0.23711   0.24074   0.24884   0.24985   0.26456
     Eigenvalues ---    0.27055   0.27697   0.28032   0.28486   0.28541
     Eigenvalues ---    0.28876   0.29470   0.29697   0.30106   0.30561
     Eigenvalues ---    0.31488   0.31823   0.32340   0.33702   0.33759
     Eigenvalues ---    0.33822   0.33846   0.33851   0.33954   0.33980
     Eigenvalues ---    0.34014   0.34100   0.34141   0.34179   0.34196
     Eigenvalues ---    0.34201   0.34233   0.34263   0.34278   0.34299
     Eigenvalues ---    0.34361   0.34419   0.34446   0.34938   0.36043
     Eigenvalues ---    0.40452   0.40666   0.41987   0.51584   0.52415
     Eigenvalues ---    0.52671   0.52945   0.94454
 En-DIIS/RFO-DIIS IScMMF=        0 using points:     7    6    5    4    3
 RFO step:  Lambda=-7.04894400D-05.
 DidBck=T Rises=F RFO-DIIS coefs:    0.48944    1.33024   -0.59653   -0.66894    0.44579
 Iteration  1 RMS(Cart)=  0.02007146 RMS(Int)=  0.00042399
 Iteration  2 RMS(Cart)=  0.00047599 RMS(Int)=  0.00008848
 Iteration  3 RMS(Cart)=  0.00000026 RMS(Int)=  0.00008848
 Variable       Old X    -DE/DX   Delta X   Delta X   Delta X     New X
                                 (Linear)    (Quad)   (Total)
    R1        2.56323  -0.00055   0.00050  -0.00111  -0.00067   2.56256
    R2        2.85698  -0.00028  -0.00064  -0.00185  -0.00246   2.85451
    R3        2.77907   0.00059   0.00100   0.00207   0.00289   2.78196
    R4        2.83925   0.00000   0.00100  -0.00007   0.00097   2.84022
    R5        2.90251  -0.00041  -0.00078  -0.00142  -0.00211   2.90040
    R6        2.93411  -0.00074  -0.00032  -0.00156  -0.00188   2.93223
    R7        2.07634   0.00014  -0.00007   0.00026   0.00019   2.07653
    R8        2.06365   0.00017   0.00021   0.00006   0.00027   2.06391
    R9        2.92891  -0.00042   0.00033  -0.00058  -0.00027   2.92864
   R10        2.94367  -0.00119   0.00069  -0.00274  -0.00205   2.94162
   R11        2.07287   0.00010  -0.00017   0.00026   0.00009   2.07296
   R12        2.91156  -0.00008  -0.00016   0.00021   0.00001   2.91157
   R13        2.07438   0.00006  -0.00026   0.00047   0.00021   2.07459
   R14        2.07170   0.00011   0.00020   0.00000   0.00020   2.07190
   R15        2.91185   0.00024  -0.00036   0.00125   0.00086   2.91270
   R16        2.07404   0.00004   0.00007   0.00027   0.00034   2.07439
   R17        2.07524   0.00003  -0.00001   0.00015   0.00014   2.07538
   R18        2.91356   0.00006  -0.00009   0.00009   0.00000   2.91356
   R19        2.07953  -0.00007   0.00001  -0.00024  -0.00023   2.07930
   R20        2.86885   0.00031  -0.00029   0.00095   0.00065   2.86950
   R21        2.32871  -0.00015   0.00006   0.00019   0.00026   2.32896
   R22        2.91681   0.00029   0.00143   0.00057   0.00216   2.91897
   R23        2.07289   0.00012  -0.00094   0.00104   0.00011   2.07300
   R24        2.07026  -0.00012   0.00034  -0.00084  -0.00050   2.06976
   R25        2.89286   0.00007  -0.00059   0.00016  -0.00043   2.89243
   R26        2.72191  -0.00104   0.00096  -0.00250  -0.00154   2.72037
   R27        2.07333  -0.00001   0.00002   0.00000   0.00002   2.07335
   R28        2.06987   0.00013   0.00001   0.00029   0.00031   2.07018
   R29        2.07030   0.00015  -0.00007   0.00055   0.00047   2.07077
   R30        2.06989  -0.00011   0.00018  -0.00021  -0.00003   2.06986
   R31        2.07092   0.00002   0.00006   0.00017   0.00022   2.07114
   R32        2.06859   0.00001  -0.00008   0.00005  -0.00003   2.06856
   R33        1.83921   0.00010  -0.00020   0.00022   0.00002   1.83923
   R34        2.72602   0.00070   0.00018   0.00046   0.00064   2.72665
   R35        2.90869   0.00003   0.00022   0.00029   0.00051   2.90920
[truncated: 1,045,368 more chars]
