# Supplementary material for: New patchoulol- and guaiane-type sesquiterpenoids from Sanguisorba officinalis with anti-melanogenic activity
Source: Nat Prod Bioprospect. 2026 May 12;16(1):63. doi: 10.1007/s13659-026-00616-0 (PMC13161421; doi:10.1007/s13659-026-00616-0)
Supplement: Supplementary file 2 — Additional file 2. It includes the calculated NMR data of compound 11. [file 13659_2026_616_MOESM2_ESM.zip › New folder/11R-opt_freq-conf-21.log]

 Entering Gaussian System, Link 0=/gpfs/home/zhengshan/software/Gaussian/g09/g09
 Input=DY-202A-11R_21.gjf
 Output=DY-202A-11R_21.log
 Initial command:
 /gpfs/home/zhengshan/software/Gaussian/g09/l1.exe "/gpfs/home/zhengshan/software/Gaussian/g09/scratch/zhengshan/%J/Gau-20017.inp" -scrdir="/gpfs/home/zhengshan/software/Gaussian/g09/scratch/zhengshan/%J/"
 Entering Link 1 = /gpfs/home/zhengshan/software/Gaussian/g09/l1.exe PID=     20018.
  
 Copyright (c) 1988,1990,1992,1993,1995,1998,2003,2009,2013,
            Gaussian, Inc.  All Rights Reserved.
  
 This is part of the Gaussian(R) 09 program.  It is based on
 the Gaussian(R) 03 system (copyright 2003, Gaussian, Inc.),
 the Gaussian(R) 98 system (copyright 1998, Gaussian, Inc.),
 the Gaussian(R) 94 system (copyright 1995, Gaussian, Inc.),
 the Gaussian 92(TM) system (copyright 1992, Gaussian, Inc.),
 the Gaussian 90(TM) system (copyright 1990, Gaussian, Inc.),
 the Gaussian 88(TM) system (copyright 1988, Gaussian, Inc.),
 the Gaussian 86(TM) system (copyright 1986, Carnegie Mellon
 University), and the Gaussian 82(TM) system (copyright 1983,
 Carnegie Mellon University). Gaussian is a federally registered
 trademark of Gaussian, Inc.
  
 This software contains proprietary and confidential information,
 including trade secrets, belonging to Gaussian, Inc.
  
 This software is provided under written license and may be
 used, copied, transmitted, or stored only in accord with that
 written license.
  
 The following legend is applicable only to US Government
 contracts under FAR:
  
                    RESTRICTED RIGHTS LEGEND
  
 Use, reproduction and disclosure by the US Government is
 subject to restrictions as set forth in subparagraphs (a)
 and (c) of the Commercial Computer Software - Restricted
 Rights clause in FAR 52.227-19.
  
 Gaussian, Inc.
 340 Quinnipiac St., Bldg. 40, Wallingford CT 06492
  
  
 ---------------------------------------------------------------
 Warning -- This program may not be used in any manner that
 competes with the business of Gaussian, Inc. or will provide
 assistance to any competitor of Gaussian, Inc.  The licensee
 of this program is prohibited from giving any competitor of
 Gaussian, Inc. access to this program.  By using this program,
 the user acknowledges that Gaussian, Inc. is engaged in the
 business of creating and licensing software in the field of
 computational chemistry and represents and warrants to the
 licensee that it is not a competitor of Gaussian, Inc. and that
 it will not use this program in any manner prohibited above.
 ---------------------------------------------------------------
  

 Cite this work as:
 Gaussian 09, Revision D.01,
 M. J. Frisch, G. W. Trucks, H. B. Schlegel, G. E. Scuseria, 
 M. A. Robb, J. R. Cheeseman, G. Scalmani, V. Barone, B. Mennucci, 
 G. A. Petersson, H. Nakatsuji, M. Caricato, X. Li, H. P. Hratchian, 
 A. F. Izmaylov, J. Bloino, G. Zheng, J. L. Sonnenberg, M. Hada, 
 M. Ehara, K. Toyota, R. Fukuda, J. Hasegawa, M. Ishida, T. Nakajima, 
 Y. Honda, O. Kitao, H. Nakai, T. Vreven, J. A. Montgomery, Jr., 
 J. E. Peralta, F. Ogliaro, M. Bearpark, J. J. Heyd, E. Brothers, 
 K. N. Kudin, V. N. Staroverov, T. Keith, R. Kobayashi, J. Normand, 
 K. Raghavachari, A. Rendell, J. C. Burant, S. S. Iyengar, J. Tomasi, 
 M. Cossi, N. Rega, J. M. Millam, M. Klene, J. E. Knox, J. B. Cross, 
 V. Bakken, C. Adamo, J. Jaramillo, R. Gomperts, R. E. Stratmann, 
 O. Yazyev, A. J. Austin, R. Cammi, C. Pomelli, J. W. Ochterski, 
 R. L. Martin, K. Morokuma, V. G. Zakrzewski, G. A. Voth, 
 P. Salvador, J. J. Dannenberg, S. Dapprich, A. D. Daniels, 
 O. Farkas, J. B. Foresman, J. V. Ortiz, J. Cioslowski, 
 and D. J. Fox, Gaussian, Inc., Wallingford CT, 2013.
 
 ******************************************
 Gaussian 09:  ES64L-G09RevD.01 24-Apr-2013
                10-Mar-2024 
 ******************************************
 %nprocshared=4
 Will use up to    4 processors via shared memory.
 %mem=12GB
 %chk=DY-202A-11R_21.chk
 ----------------------------------------------------------
 # opt freq b3lyp/6-31g(d) scrf=(smd,solvent=methanol,read)
 ----------------------------------------------------------
 1/14=-1,18=20,19=15,26=3,38=1,40=2/1,3;
 2/9=110,12=2,17=6,18=5,40=1/2;
 3/5=1,6=6,7=1,11=2,16=1,25=1,30=1,70=32203,71=1,72=3,74=-5/1,2,3;
 4//1;
 5/5=2,38=5,53=3/2;
 6/7=2,8=2,9=2,10=2,28=1/1;
 7//1,2,3,16;
 1/14=-1,18=20,19=15,26=3/3(2);
 2/9=110/2;
 99//99;
 2/9=110/2;
 3/5=1,6=6,7=1,11=2,16=1,25=1,30=1,70=32205,71=1,72=3,74=-5/1,2,3;
 4/5=5,16=3,69=1/1;
 5/5=2,38=5,53=3/2;
 7//1,2,3,16;
 1/14=-1,18=20,19=15,26=3/3(-5);
 2/9=110/2;
 6/7=2,8=2,9=2,10=2,19=2,28=1/1;
 99/9=1/99;
 --------
 opt+freq
 --------
 Symbolic Z-matrix:
 Charge =  0 Multiplicity = 1
 C                    -1.6789    0.6648   -0.1643 
 C                    -0.9796   -0.4796   -0.1812 
 C                     0.5066   -0.6281   -0.4011 
 C                     1.3712    0.519     0.1736 
 C                     1.3029    1.8179   -0.6627 
 C                    -0.0306    2.1741   -1.3232 
 C                    -1.2906    2.0786   -0.4501 
 C                    -3.0832    0.2816    0.0897 
 C                    -3.2566   -1.2002    0.2106 
 C                    -1.8216   -1.7116    0.0628 
 O                    -3.9927    1.0932    0.182 
 C                    -1.1908    2.9149    0.8265 
 C                    -1.7122   -2.7506   -1.0506 
 O                    -1.4015   -2.3175    1.2825 
 C                     2.8551    0.0861    0.4636 
 O                     2.8293   -1.0233    1.3876 
 C                     3.6464    1.2114    1.1472 
 C                     3.6478   -0.4067   -0.7699 
 O                     3.1142   -1.6312   -1.2671 
 H                     0.6921   -0.7545   -1.4743 
 H                     0.8092   -1.5637    0.0822 
 H                     0.9417    0.7468    1.1602 
 H                     2.0491    1.7874   -1.4642 
 H                     1.5964    2.6578   -0.02 
 H                    -0.1617    1.5495   -2.2175 
 H                     0.052     3.2021   -1.7019 
 H                    -2.0967    2.5169   -1.0557 
 H                    -3.6949   -1.4427    1.1833 
 H                    -3.9127   -1.536    -0.5987 
 H                    -0.9064    3.946     0.5906 
 H                    -0.4552    2.5154    1.5308 
 H                    -2.1544    2.9509    1.3468 
 H                    -0.6984   -3.162    -1.1145 
 H                    -2.3741   -3.601    -0.8491 
 H                    -1.976    -2.3312   -2.0274 
 H                    -1.3511   -1.6255    1.9634 
 H                     2.405    -0.7189    2.2092 
 H                     3.8389    2.0502    0.4715 
 H                     3.1106    1.5865    2.0266 
 H                     4.6115    0.8408    1.5125 
 H                     3.6601    0.3247   -1.5815 
 H                     4.688    -0.6155   -0.4945 
 H                     3.019    -2.1965   -0.4735 
 

 GradGradGradGradGradGradGradGradGradGradGradGradGradGradGradGradGradGrad
 Berny optimization.
 Initialization pass.
                           ----------------------------
                           !    Initial Parameters    !
                           ! (Angstroms and Degrees)  !
 --------------------------                            --------------------------
 ! Name  Definition              Value          Derivative Info.                !
 --------------------------------------------------------------------------------
 ! R1    R(1,2)                  1.3413         estimate D2E/DX2                !
 ! R2    R(1,7)                  1.4937         estimate D2E/DX2                !
 ! R3    R(1,8)                  1.4776         estimate D2E/DX2                !
 ! R4    R(2,3)                  1.5097         estimate D2E/DX2                !
 ! R5    R(2,10)                 1.5121         estimate D2E/DX2                !
 ! R6    R(3,4)                  1.5471         estimate D2E/DX2                !
 ! R7    R(3,20)                 1.0964         estimate D2E/DX2                !
 ! R8    R(3,21)                 1.0957         estimate D2E/DX2                !
 ! R9    R(4,5)                  1.5464         estimate D2E/DX2                !
 ! R10   R(4,15)                 1.5727         estimate D2E/DX2                !
 ! R11   R(4,22)                 1.0999         estimate D2E/DX2                !
 ! R12   R(5,6)                  1.5302         estimate D2E/DX2                !
 ! R13   R(5,23)                 1.0955         estimate D2E/DX2                !
 ! R14   R(5,24)                 1.0976         estimate D2E/DX2                !
 ! R15   R(6,7)                  1.5359         estimate D2E/DX2                !
 ! R16   R(6,25)                 1.0987         estimate D2E/DX2                !
 ! R17   R(6,26)                 1.0986         estimate D2E/DX2                !
 ! R18   R(7,12)                 1.5294         estimate D2E/DX2                !
 ! R19   R(7,27)                 1.0994         estimate D2E/DX2                !
 ! R20   R(8,9)                  1.4968         estimate D2E/DX2                !
 ! R21   R(8,11)                 1.2225         estimate D2E/DX2                !
 ! R22   R(9,10)                 1.5306         estimate D2E/DX2                !
 ! R23   R(9,28)                 1.0941         estimate D2E/DX2                !
 ! R24   R(9,29)                 1.0946         estimate D2E/DX2                !
 ! R25   R(10,13)                1.5268         estimate D2E/DX2                !
 ! R26   R(10,14)                1.4252         estimate D2E/DX2                !
 ! R27   R(12,30)                1.0953         estimate D2E/DX2                !
 ! R28   R(12,31)                1.094          estimate D2E/DX2                !
 ! R29   R(12,32)                1.0957         estimate D2E/DX2                !
 ! R30   R(13,33)                1.096          estimate D2E/DX2                !
 ! R31   R(13,34)                1.0963         estimate D2E/DX2                !
 ! R32   R(13,35)                1.0953         estimate D2E/DX2                !
 ! R33   R(14,36)                0.9721         estimate D2E/DX2                !
 ! R34   R(15,16)                1.444          estimate D2E/DX2                !
 ! R35   R(15,17)                1.5362         estimate D2E/DX2                !
 ! R36   R(15,18)                1.5469         estimate D2E/DX2                !
 ! R37   R(16,37)                0.9735         estimate D2E/DX2                !
 ! R38   R(17,38)                1.0942         estimate D2E/DX2                !
 ! R39   R(17,39)                1.096          estimate D2E/DX2                !
 ! R40   R(17,40)                1.0965         estimate D2E/DX2                !
 ! R41   R(18,19)                1.4252         estimate D2E/DX2                !
 ! R42   R(18,41)                1.0926         estimate D2E/DX2                !
 ! R43   R(18,42)                1.0961         estimate D2E/DX2                !
 ! R44   R(19,43)                0.979          estimate D2E/DX2                !
 ! A1    A(2,1,7)              132.0379         estimate D2E/DX2                !
 ! A2    A(2,1,8)              106.0452         estimate D2E/DX2                !
 ! A3    A(7,1,8)              121.6944         estimate D2E/DX2                !
 ! A4    A(1,2,3)              126.8001         estimate D2E/DX2                !
 ! A5    A(1,2,10)             113.7554         estimate D2E/DX2                !
 ! A6    A(3,2,10)             119.4423         estimate D2E/DX2                !
 ! A7    A(2,3,4)              115.0305         estimate D2E/DX2                !
 ! A8    A(2,3,20)             108.6911         estimate D2E/DX2                !
 ! A9    A(2,3,21)             106.9551         estimate D2E/DX2                !
 ! A10   A(4,3,20)             110.7639         estimate D2E/DX2                !
 ! A11   A(4,3,21)             108.3562         estimate D2E/DX2                !
 ! A12   A(20,3,21)            106.6539         estimate D2E/DX2                !
 ! A13   A(3,4,5)              113.4038         estimate D2E/DX2                !
 ! A14   A(3,4,15)             113.0595         estimate D2E/DX2                !
 ! A15   A(3,4,22)             105.5772         estimate D2E/DX2                !
 ! A16   A(5,4,15)             111.8764         estimate D2E/DX2                !
 ! A17   A(5,4,22)             107.0917         estimate D2E/DX2                !
 ! A18   A(15,4,22)            105.073          estimate D2E/DX2                !
 ! A19   A(4,5,6)              117.8707         estimate D2E/DX2                !
 ! A20   A(4,5,23)             110.0113         estimate D2E/DX2                !
 ! A21   A(4,5,24)             108.3177         estimate D2E/DX2                !
 ! A22   A(6,5,23)             106.5156         estimate D2E/DX2                !
 ! A23   A(6,5,24)             107.919          estimate D2E/DX2                !
 ! A24   A(23,5,24)            105.5201         estimate D2E/DX2                !
 ! A25   A(5,6,7)              117.0699         estimate D2E/DX2                !
 ! A26   A(5,6,25)             108.8451         estimate D2E/DX2                !
 ! A27   A(5,6,26)             107.523          estimate D2E/DX2                !
 ! A28   A(7,6,25)             109.2369         estimate D2E/DX2                !
 ! A29   A(7,6,26)             108.4093         estimate D2E/DX2                !
 ! A30   A(25,6,26)            105.0903         estimate D2E/DX2                !
 ! A31   A(1,7,6)              112.3873         estimate D2E/DX2                !
 ! A32   A(1,7,12)             112.0124         estimate D2E/DX2                !
 ! A33   A(1,7,27)             106.9856         estimate D2E/DX2                !
 ! A34   A(6,7,12)             112.7657         estimate D2E/DX2                !
 ! A35   A(6,7,27)             105.2829         estimate D2E/DX2                !
 ! A36   A(12,7,27)            106.8366         estimate D2E/DX2                !
 ! A37   A(1,8,9)              112.378          estimate D2E/DX2                !
 ! A38   A(1,8,11)             123.2212         estimate D2E/DX2                !
 ! A39   A(9,8,11)             124.3999         estimate D2E/DX2                !
 ! A40   A(8,9,10)             102.3782         estimate D2E/DX2                !
 ! A41   A(8,9,28)             109.7332         estimate D2E/DX2                !
 ! A42   A(8,9,29)             108.2653         estimate D2E/DX2                !
 ! A43   A(10,9,28)            112.792          estimate D2E/DX2                !
 ! A44   A(10,9,29)            112.8343         estimate D2E/DX2                !
 ! A45   A(28,9,29)            110.4381         estimate D2E/DX2                !
 ! A46   A(2,10,9)             105.3927         estimate D2E/DX2                !
 ! A47   A(2,10,13)            113.3837         estimate D2E/DX2                !
 ! A48   A(2,10,14)            108.6838         estimate D2E/DX2                !
 ! A49   A(9,10,13)            111.4059         estimate D2E/DX2                !
 ! A50   A(9,10,14)            109.619          estimate D2E/DX2                !
 ! A51   A(13,10,14)           108.2795         estimate D2E/DX2                !
 ! A52   A(7,12,30)            110.6055         estimate D2E/DX2                !
 ! A53   A(7,12,31)            112.4315         estimate D2E/DX2                !
 ! A54   A(7,12,32)            110.9129         estimate D2E/DX2                !
 ! A55   A(30,12,31)           107.9293         estimate D2E/DX2                !
 ! A56   A(30,12,32)           107.4392         estimate D2E/DX2                !
 ! A57   A(31,12,32)           107.3157         estimate D2E/DX2                !
 ! A58   A(10,13,33)           111.3612         estimate D2E/DX2                !
 ! A59   A(10,13,34)           110.5222         estimate D2E/DX2                !
 ! A60   A(10,13,35)           111.871          estimate D2E/DX2                !
 ! A61   A(33,13,34)           106.1427         estimate D2E/DX2                !
 ! A62   A(33,13,35)           108.333          estimate D2E/DX2                !
 ! A63   A(34,13,35)           108.3927         estimate D2E/DX2                !
 ! A64   A(10,14,36)           108.1845         estimate D2E/DX2                !
 ! A65   A(4,15,16)            108.2161         estimate D2E/DX2                !
 ! A66   A(4,15,17)            111.4966         estimate D2E/DX2                !
 ! A67   A(4,15,18)            115.0981         estimate D2E/DX2                !
 ! A68   A(16,15,17)           106.693          estimate D2E/DX2                !
 ! A69   A(16,15,18)           105.9414         estimate D2E/DX2                !
 ! A70   A(17,15,18)           108.9207         estimate D2E/DX2                !
 ! A71   A(15,16,37)           107.9142         estimate D2E/DX2                !
 ! A72   A(15,17,38)           112.1719         estimate D2E/DX2                !
 ! A73   A(15,17,39)           110.8523         estimate D2E/DX2                !
 ! A74   A(15,17,40)           110.7365         estimate D2E/DX2                !
 ! A75   A(38,17,39)           108.6117         estimate D2E/DX2                !
 ! A76   A(38,17,40)           108.0593         estimate D2E/DX2                !
 ! A77   A(39,17,40)           106.1808         estimate D2E/DX2                !
 ! A78   A(15,18,19)           111.1022         estimate D2E/DX2                !
 ! A79   A(15,18,41)           112.634          estimate D2E/DX2                !
 ! A80   A(15,18,42)           110.2827         estimate D2E/DX2                !
 ! A81   A(19,18,41)           108.6753         estimate D2E/DX2                !
 ! A82   A(19,18,42)           106.2174         estimate D2E/DX2                !
 ! A83   A(41,18,42)           107.6659         estimate D2E/DX2                !
 ! A84   A(18,19,43)           104.4607         estimate D2E/DX2                !
 ! D1    D(7,1,2,3)              5.6717         estimate D2E/DX2                !
 ! D2    D(7,1,2,10)          -174.874          estimate D2E/DX2                !
 ! D3    D(8,1,2,3)           -179.8394         estimate D2E/DX2                !
 ! D4    D(8,1,2,10)            -0.3851         estimate D2E/DX2                !
 ! D5    D(2,1,7,6)             21.9679         estimate D2E/DX2                !
 ! D6    D(2,1,7,12)          -106.1978         estimate D2E/DX2                !
 ! D7    D(2,1,7,27)           137.0485         estimate D2E/DX2                !
 ! D8    D(8,1,7,6)           -151.8047         estimate D2E/DX2                !
 ! D9    D(8,1,7,12)            80.0296         estimate D2E/DX2                !
 ! D10   D(8,1,7,27)           -36.7241         estimate D2E/DX2                !
 ! D11   D(2,1,8,9)             -1.1491         estimate D2E/DX2                !
 ! D12   D(2,1,8,11)           179.1851         estimate D2E/DX2                !
 ! D13   D(7,1,8,9)            174.0422         estimate D2E/DX2                !
 ! D14   D(7,1,8,11)            -5.6237         estimate D2E/DX2                !
 ! D15   D(1,2,3,4)             34.2973         estimate D2E/DX2                !
 ! D16   D(1,2,3,20)           -90.5243         estimate D2E/DX2                !
 ! D17   D(1,2,3,21)           154.6768         estimate D2E/DX2                !
 ! D18   D(10,2,3,4)          -145.1291         estimate D2E/DX2                !
 ! D19   D(10,2,3,20)           90.0492         estimate D2E/DX2                !
 ! D20   D(10,2,3,21)          -24.7497         estimate D2E/DX2                !
 ! D21   D(1,2,10,9)             1.6913         estimate D2E/DX2                !
 ! D22   D(1,2,10,13)          123.796          estimate D2E/DX2                !
 ! D23   D(1,2,10,14)         -115.7429         estimate D2E/DX2                !
 ! D24   D(3,2,10,9)          -178.8105         estimate D2E/DX2                !
 ! D25   D(3,2,10,13)          -56.7057         estimate D2E/DX2                !
 ! D26   D(3,2,10,14)           63.7554         estimate D2E/DX2                !
 ! D27   D(2,3,4,5)            -74.9878         estimate D2E/DX2                !
 ! D28   D(2,3,4,15)           156.2921         estimate D2E/DX2                !
 ! D29   D(2,3,4,22)            41.9563         estimate D2E/DX2                !
 ! D30   D(20,3,4,5)            48.7432         estimate D2E/DX2                !
 ! D31   D(20,3,4,15)          -79.977          estimate D2E/DX2                !
 ! D32   D(20,3,4,22)          165.6872         estimate D2E/DX2                !
 ! D33   D(21,3,4,5)           165.4055         estimate D2E/DX2                !
 ! D34   D(21,3,4,15)           36.6853         estimate D2E/DX2                !
 ! D35   D(21,3,4,22)          -77.6505         estimate D2E/DX2                !
 ! D36   D(3,4,5,6)             35.5028         estimate D2E/DX2                !
 ! D37   D(3,4,5,23)           -86.8297         estimate D2E/DX2                !
 ! D38   D(3,4,5,24)           158.3016         estimate D2E/DX2                !
 ! D39   D(15,4,5,6)           164.8267         estimate D2E/DX2                !
 ! D40   D(15,4,5,23)           42.4942         estimate D2E/DX2                !
 ! D41   D(15,4,5,24)          -72.3745         estimate D2E/DX2                !
 ! D42   D(22,4,5,6)           -80.5509         estimate D2E/DX2                !
 ! D43   D(22,4,5,23)          157.1165         estimate D2E/DX2                !
 ! D44   D(22,4,5,24)           42.2479         estimate D2E/DX2                !
 ! D45   D(3,4,15,16)          -57.9061         estimate D2E/DX2                !
 ! D46   D(3,4,15,17)         -174.9464         estimate D2E/DX2                !
 ! D47   D(3,4,15,18)           60.3515         estimate D2E/DX2                !
 ! D48   D(5,4,15,16)          172.5901         estimate D2E/DX2                !
 ! D49   D(5,4,15,17)           55.5498         estimate D2E/DX2                !
 ! D50   D(5,4,15,18)          -69.1523         estimate D2E/DX2                !
 ! D51   D(22,4,15,16)          56.7331         estimate D2E/DX2                !
 ! D52   D(22,4,15,17)         -60.3072         estimate D2E/DX2                !
 ! D53   D(22,4,15,18)         174.9907         estimate D2E/DX2                !
 ! D54   D(4,5,6,7)             47.0675         estimate D2E/DX2                !
 ! D55   D(4,5,6,25)           -77.3622         estimate D2E/DX2                !
 ! D56   D(4,5,6,26)           169.2946         estimate D2E/DX2                !
 ! D57   D(23,5,6,7)           171.1624         estimate D2E/DX2                !
 ! D58   D(23,5,6,25)           46.7327         estimate D2E/DX2                !
 ! D59   D(23,5,6,26)          -66.6105         estimate D2E/DX2                !
 ! D60   D(24,5,6,7)           -75.933          estimate D2E/DX2                !
 ! D61   D(24,5,6,25)          159.6373         estimate D2E/DX2                !
 ! D62   D(24,5,6,26)           46.2941         estimate D2E/DX2                !
 ! D63   D(5,6,7,1)            -72.3456         estimate D2E/DX2                !
 ! D64   D(5,6,7,12)            55.4225         estimate D2E/DX2                !
 ! D65   D(5,6,7,27)           171.5455         estimate D2E/DX2                !
 ! D66   D(25,6,7,1)            51.8861         estimate D2E/DX2                !
 ! D67   D(25,6,7,12)          179.6542         estimate D2E/DX2                !
 ! D68   D(25,6,7,27)          -64.2228         estimate D2E/DX2                !
 ! D69   D(26,6,7,1)           165.8874         estimate D2E/DX2                !
 ! D70   D(26,6,7,12)          -66.3446         estimate D2E/DX2                !
 ! D71   D(26,6,7,27)           49.7784         estimate D2E/DX2                !
 ! D72   D(1,7,12,30)         -179.9321         estimate D2E/DX2                !
 ! D73   D(1,7,12,31)           59.3364         estimate D2E/DX2                !
 ! D74   D(1,7,12,32)          -60.8261         estimate D2E/DX2                !
 ! D75   D(6,7,12,30)           52.103          estimate D2E/DX2                !
 ! D76   D(6,7,12,31)          -68.6285         estimate D2E/DX2                !
 ! D77   D(6,7,12,32)          171.209          estimate D2E/DX2                !
 ! D78   D(27,7,12,30)         -63.0888         estimate D2E/DX2                !
 ! D79   D(27,7,12,31)         176.1797         estimate D2E/DX2                !
 ! D80   D(27,7,12,32)          56.0172         estimate D2E/DX2                !
 ! D81   D(1,8,9,10)             2.0915         estimate D2E/DX2                !
 ! D82   D(1,8,9,28)           122.0963         estimate D2E/DX2                !
 ! D83   D(1,8,9,29)          -117.3029         estimate D2E/DX2                !
 ! D84   D(11,8,9,10)         -178.2473         estimate D2E/DX2                !
 ! D85   D(11,8,9,28)          -58.2425         estimate D2E/DX2                !
 ! D86   D(11,8,9,29)           62.3583         estimate D2E/DX2                !
 ! D87   D(8,9,10,2)            -2.1405         estimate D2E/DX2                !
 ! D88   D(8,9,10,13)         -125.5129         estimate D2E/DX2                !
 ! D89   D(8,9,10,14)          114.6594         estimate D2E/DX2                !
 ! D90   D(28,9,10,2)         -119.9914         estimate D2E/DX2                !
 ! D91   D(28,9,10,13)         116.6362         estimate D2E/DX2                !
 ! D92   D(28,9,10,14)          -3.1914         estimate D2E/DX2                !
 ! D93   D(29,9,10,2)          113.9998         estimate D2E/DX2                !
 ! D94   D(29,9,10,13)          -9.3726         estimate D2E/DX2                !
 ! D95   D(29,9,10,14)        -129.2003         estimate D2E/DX2                !
 ! D96   D(2,10,13,33)          64.854          estimate D2E/DX2                !
 ! D97   D(2,10,13,34)        -177.4246         estimate D2E/DX2                !
 ! D98   D(2,10,13,35)         -56.5408         estimate D2E/DX2                !
 ! D99   D(9,10,13,33)        -176.4529         estimate D2E/DX2                !
 ! D100  D(9,10,13,34)         -58.7314         estimate D2E/DX2                !
 ! D101  D(9,10,13,35)          62.1523         estimate D2E/DX2                !
 ! D102  D(14,10,13,33)        -55.8358         estimate D2E/DX2                !
 ! D103  D(14,10,13,34)         61.8857         estimate D2E/DX2                !
 ! D104  D(14,10,13,35)       -177.2306         estimate D2E/DX2                !
 ! D105  D(2,10,14,36)          48.5457         estimate D2E/DX2                !
 ! D106  D(9,10,14,36)         -66.1632         estimate D2E/DX2                !
 ! D107  D(13,10,14,36)        172.1144         estimate D2E/DX2                !
 ! D108  D(4,15,16,37)         -61.0257         estimate D2E/DX2                !
 ! D109  D(17,15,16,37)         59.0697         estimate D2E/DX2                !
 ! D110  D(18,15,16,37)        175.0284         estimate D2E/DX2                !
 ! D111  D(4,15,17,38)         -69.8243         estimate D2E/DX2                !
 ! D112  D(4,15,17,39)          51.7781         estimate D2E/DX2                !
 ! D113  D(4,15,17,40)         169.3633         estimate D2E/DX2                !
 ! D114  D(16,15,17,38)        172.2155         estimate D2E/DX2                !
 ! D115  D(16,15,17,39)        -66.1822         estimate D2E/DX2                !
 ! D116  D(16,15,17,40)         51.4031         estimate D2E/DX2                !
 ! D117  D(18,15,17,38)         58.2673         estimate D2E/DX2                !
 ! D118  D(18,15,17,39)        179.8697         estimate D2E/DX2                !
 ! D119  D(18,15,17,40)        -62.5451         estimate D2E/DX2                !
 ! D120  D(4,15,18,19)         -66.7278         estimate D2E/DX2                !
 ! D121  D(4,15,18,41)          55.465          estimate D2E/DX2                !
 ! D122  D(4,15,18,42)         175.7709         estimate D2E/DX2                !
 ! D123  D(16,15,18,19)         52.7964         estimate D2E/DX2                !
 ! D124  D(16,15,18,41)        174.9892         estimate D2E/DX2                !
 ! D125  D(16,15,18,42)        -64.7049         estimate D2E/DX2                !
 ! D126  D(17,15,18,19)        167.2343         estimate D2E/DX2                !
 ! D127  D(17,15,18,41)        -70.5729         estimate D2E/DX2                !
 ! D128  D(17,15,18,42)         49.733          estimate D2E/DX2                !
 ! D129  D(15,18,19,43)        -48.1947         estimate D2E/DX2                !
 ! D130  D(41,18,19,43)       -172.6575         estimate D2E/DX2                !
 ! D131  D(42,18,19,43)         71.7532         estimate D2E/DX2                !
 --------------------------------------------------------------------------------
 Trust Radius=3.00D-01 FncErr=1.00D-07 GrdErr=1.00D-06
 Number of steps in this run=    258 maximum allowed number of steps=    258.
 GradGradGradGradGradGradGradGradGradGradGradGradGradGradGradGradGradGrad

                          Input orientation:                          
 ---------------------------------------------------------------------
 Center     Atomic      Atomic             Coordinates (Angstroms)
 Number     Number       Type             X           Y           Z
 ---------------------------------------------------------------------
      1          6           0       -1.678900    0.664800   -0.164300
      2          6           0       -0.979600   -0.479600   -0.181200
      3          6           0        0.506600   -0.628100   -0.401100
      4          6           0        1.371200    0.519000    0.173600
      5          6           0        1.302900    1.817900   -0.662700
      6          6           0       -0.030600    2.174100   -1.323200
      7          6           0       -1.290600    2.078600   -0.450100
      8          6           0       -3.083200    0.281600    0.089700
      9          6           0       -3.256600   -1.200200    0.210600
     10          6           0       -1.821600   -1.711600    0.062800
     11          8           0       -3.992700    1.093200    0.182000
     12          6           0       -1.190800    2.914900    0.826500
     13          6           0       -1.712200   -2.750600   -1.050600
     14          8           0       -1.401500   -2.317500    1.282500
     15          6           0        2.855100    0.086100    0.463600
     16          8           0        2.829300   -1.023300    1.387600
     17          6           0        3.646400    1.211400    1.147200
     18          6           0        3.647800   -0.406700   -0.769900
     19          8           0        3.114200   -1.631200   -1.267100
     20          1           0        0.692100   -0.754500   -1.474300
     21          1           0        0.809200   -1.563700    0.082200
     22          1           0        0.941700    0.746800    1.160200
     23          1           0        2.049100    1.787400   -1.464200
     24          1           0        1.596400    2.657800   -0.020000
     25          1           0       -0.161700    1.549500   -2.217500
     26          1           0        0.052000    3.202100   -1.701900
     27          1           0       -2.096700    2.516900   -1.055700
     28          1           0       -3.694900   -1.442700    1.183300
     29          1           0       -3.912700   -1.536000   -0.598700
     30          1           0       -0.906400    3.946000    0.590600
     31          1           0       -0.455200    2.515400    1.530800
     32          1           0       -2.154400    2.950900    1.346800
     33          1           0       -0.698400   -3.162000   -1.114500
     34          1           0       -2.374100   -3.601000   -0.849100
     35          1           0       -1.976000   -2.331200   -2.027400
     36          1           0       -1.351100   -1.625500    1.963400
     37          1           0        2.405000   -0.718900    2.209200
     38          1           0        3.838900    2.050200    0.471500
     39          1           0        3.110600    1.586500    2.026600
     40          1           0        4.611500    0.840800    1.512500
     41          1           0        3.660100    0.324700   -1.581500
     42          1           0        4.688000   -0.615500   -0.494500
     43          1           0        3.019000   -2.196500   -0.473500
 ---------------------------------------------------------------------
                    Distance matrix (angstroms):
                    1          2          3          4          5
     1  C    0.000000
     2  C    1.341252   0.000000
     3  C    2.550309   1.509702   0.000000
     4  C    3.072221   2.578633   1.547143   0.000000
     5  C    3.235610   3.274165   2.585623   1.546352   0.000000
     6  C    2.517524   3.040870   2.998529   2.635301   1.530151
     7  C    1.493750   2.591026   3.249393   3.147465   2.615226
     8  C    1.477639   2.253430   3.735653   4.461511   4.707887
     9  C    2.471419   2.420227   3.855276   4.936958   5.537203
    10  C    2.391488   1.512060   2.609538   3.896386   4.769300
    11  O    2.378470   3.418243   4.852482   5.394553   5.411293
    12  C    2.506567   3.547209   4.115947   3.567977   3.104781
    13  C    3.528682   2.539685   3.138460   4.657929   5.487485
    14  O    3.326303   2.387110   3.054411   4.118647   5.310284
    15  C    4.613709   3.929467   2.602545   1.572724   2.583991
    16  O    5.057859   4.155053   2.958136   2.445105   3.821786
    17  C    5.511590   5.101373   3.954660   2.569796   3.022511
    18  C    5.467046   4.665267   3.170516   2.632493   3.234021
    19  O    5.427853   4.389141   2.925020   3.120421   3.942385
    20  H    3.058129   2.131257   1.096424   2.190560   2.765685
    21  H    3.349271   2.108188   1.095670   2.159129   3.497690
    22  H    2.937443   2.644769   2.125399   1.099883   2.144921
    23  H    4.104626   3.994797   3.056817   2.179627   1.095512
    24  H    3.836725   4.062640   3.482821   2.159320   1.097560
    25  H    2.701892   2.988766   2.913396   3.021435   2.152788
    26  H    3.434839   4.114808   4.070525   3.529421   2.135579
    27  H    2.097481   3.315369   4.134815   4.186778   3.492897
    28  H    3.212762   3.187832   4.563606   5.525679   6.246378
    29  H    3.165768   3.145372   4.515921   5.721807   6.201228
    30  H    3.454404   4.492991   4.889011   4.135901   3.313695
    31  H    2.792047   3.489407   3.812990   3.027101   2.896354
    32  H    2.781326   3.934879   4.790127   4.440765   4.156285
    33  H    4.063085   2.854013   2.895102   4.414998   5.385975
    34  H    4.375992   3.483369   4.163805   5.661059   6.551301
    35  H    3.540540   2.798158   3.421798   4.916481   5.461559
    36  H    3.143252   2.459758   3.168078   3.900408   5.079087
    37  H    4.922029   4.150517   3.228906   2.597076   3.987203
    38  H    5.724482   5.481227   4.363364   2.919394   2.787771
    39  H    5.346857   5.086540   4.192731   2.756570   3.248640
    40  H    6.512432   5.989363   4.761275   3.520760   4.078364
    41  H    5.534351   4.912693   3.499391   2.890881   2.937726
    42  H    6.502739   5.677879   4.182462   3.568559   4.172365
    43  H    5.509347   4.361420   2.962646   3.241593   4.369920
                    6          7          8          9         10
     6  C    0.000000
     7  C    1.535911   0.000000
     8  C    3.859561   2.594997   0.000000
     9  C    4.913809   3.879718   1.496802   0.000000
    10  C    4.497482   3.861430   2.359069   1.530555   0.000000
    11  O    4.374038   2.944810   1.222458   2.408806   3.548913
    12  C    2.552657   1.529400   3.325405   4.645526   4.731347
    13  C    5.211023   4.884621   3.517693   2.525775   1.526810
    14  O    5.370615   4.726510   3.317560   2.416345   1.425225
    15  C    3.984929   4.689534   5.953270   6.250716   5.026320
    16  O    5.074528   5.474715   6.192331   6.201194   4.884642
    17  C    4.533210   5.260929   6.875344   7.371868   6.294353
    18  C    4.527394   5.537760   6.820486   7.018672   5.684232
    19  O    4.936924   5.816560   6.626272   6.554117   5.112457
    20  H    3.020236   3.606458   4.215743   4.316222   3.097968
    21  H    4.080633   4.237789   4.307664   4.084036   2.635026
    22  H    3.024868   3.057764   4.190728   4.724222   3.857959
    23  H    2.120040   3.502398   5.569788   6.315153   5.436639
    24  H    2.139959   2.975773   5.249478   6.203946   5.548084
    25  H    1.098674   2.162883   3.932671   4.799471   4.311590
    26  H    1.098645   2.152169   4.644204   5.829643   5.546980
    27  H    2.111359   1.099389   2.698461   4.094596   4.382572
    28  H    5.726332   4.565984   2.131513   1.094102   2.199336
    29  H    5.418528   4.467978   2.113205   1.094621   2.200254
    30  H    2.751233   2.172061   4.291525   5.670204   5.755398
    31  H    2.905527   2.193776   3.738050   4.836988   4.678632
    32  H    3.498978   2.176214   3.093240   4.442682   4.847506
    33  H    5.381773   5.315639   4.358411   3.485532   2.179742
    34  H    6.250483   5.795777   4.056939   2.768684   2.169482
    35  H    4.957641   4.733285   3.540442   2.815625   2.185562
    36  H    5.194461   4.421425   3.185585   2.623760   1.959863
    37  H    5.174886   5.343720   5.967715   6.023269   4.843205
    38  H    4.267239   5.211710   7.154662   7.808924   6.808776
    39  H    4.629641   5.074127   6.619479   7.183647   6.249846
    40  H    5.600712   6.341824   7.845092   8.232109   7.071149
    41  H    4.136214   5.372677   6.947436   7.306003   6.074477
    42  H    5.543807   6.557729   7.844592   7.997231   6.624720
    43  H    5.396684   6.070394   6.610221   6.390912   4.894298
                   11         12         13         14         15
    11  O    0.000000
    12  C    3.403618   0.000000
    13  C    4.636246   5.991098   0.000000
    14  O    4.422476   5.256457   2.393212   0.000000
    15  C    6.927187   4.950062   5.585687   4.956464   0.000000
    16  O    7.243806   5.655569   5.436323   4.425570   1.444026
    17  C    7.700742   5.138411   7.017290   6.160579   1.536153
    18  C    7.844301   6.082234   5.856813   5.775719   1.546851
    19  O    7.747921   6.601758   4.959240   5.230967   2.451851
    20  H    5.301384   4.722657   3.153505   3.798167   3.023348
    21  H    5.488836   4.961032   3.008226   2.626048   2.655751
    22  H    5.042338   3.059341   4.915550   3.859466   2.140765
    23  H    6.300415   4.124987   5.908628   6.025048   2.694526
    24  H    5.807479   2.924234   6.423376   5.952942   2.903762
    25  H    4.543388   3.491318   4.717686   5.361044   4.293125
    26  H    4.935194   2.831933   6.242694   6.440908   4.717649
    27  H    2.674629   2.126437   5.281517   5.414971   5.721659
    28  H    2.742640   5.038502   3.260676   2.456583   6.764444
    29  H    2.743827   5.408368   2.553755   3.233540   7.040086
    30  H    4.222638   1.095308   6.941707   6.321019   5.391089
    31  H    4.044233   1.093959   5.997869   4.930929   4.242464
    32  H    2.861321   1.095688   6.200820   5.322314   5.837997
    33  H    5.535346   6.398332   1.095958   2.636881   5.066351
    34  H    5.071346   6.831163   1.096309   2.671524   6.531648
    35  H    4.546982   6.023525   1.095274   3.359416   5.948777
    36  H    4.188409   4.683318   3.237351   0.972126   4.782373
    37  H    6.951533   5.295861   5.630758   4.231281   1.974268
    38  H    7.895164   5.115820   7.495277   6.869958   2.196728
    39  H    7.355458   4.659069   7.179067   6.012815   2.181616
    40  H    8.710120   6.199933   7.710825   6.795876   2.180528
    41  H    7.890873   6.003235   6.212965   6.387763   2.210744
    42  H    8.873098   6.983484   6.769820   6.567842   2.183969
    43  H    7.772756   6.748246   4.798367   4.758046   2.472910
                   16         17         18         19         20
    16  O    0.000000
    17  C    2.391512   0.000000
    18  C    2.388502   2.508689   0.000000
    19  O    2.738274   3.767288   1.425250   0.000000
    20  H    3.581948   4.411906   3.058318   2.584203   0.000000
    21  H    2.465138   4.109149   3.181568   2.671739   1.758184
    22  H    2.597691   2.744344   3.518356   4.033166   3.042498
    23  H    4.079401   3.114892   2.802137   3.586100   2.881459
    24  H    4.129392   2.767116   3.763210   4.717467   3.817923
    25  H    5.344355   5.092852   4.520460   4.663865   2.567048
    26  H    5.925573   4.999997   5.178981   5.738197   4.014500
    27  H    6.539741   6.288108   6.452007   6.663700   4.319107
    28  H    6.540858   7.806423   7.668346   7.239049   5.175155
    29  H    7.047185   8.230211   7.646292   7.059260   4.752010
    30  H    6.267743   5.340021   6.444974   7.121898   5.377147
    31  H    4.830201   4.320959   5.537734   6.145173   4.586847
    32  H    6.374417   6.059289   7.029895   7.455619   5.458128
    33  H    4.824853   6.566521   5.157507   4.111272   2.803391
    34  H    6.222759   7.961836   6.817119   5.846048   4.230251
    35  H    6.038521   7.364746   6.075536   5.194054   3.148120
    36  H    4.262621   5.804239   5.826268   5.511358   4.092809
    37  H    0.973507   2.528829   3.243001   3.663321   4.062446
    38  H    3.362281   1.094172   2.759339   4.135290   4.642718
    39  H    2.701575   1.095959   3.475894   4.604570   4.856514
    40  H    2.581996   1.096452   2.773864   4.009846   5.179542
    41  H    3.364950   2.869186   1.092608   2.054848   3.159935
    42  H    2.676447   2.667897   1.096111   2.026180   4.116618
    43  H    2.208184   3.825452   1.920059   0.978993   2.914692
                   21         22         23         24         25
    21  H    0.000000
    22  H    2.553047   0.000000
    23  H    3.893402   3.032599   0.000000
    24  H    4.295485   2.339535   1.745923   0.000000
    25  H    3.990399   3.642894   2.347700   3.024608   0.000000
    26  H    5.144824   3.874491   2.458920   2.347386   1.744304
    27  H    5.137156   4.156362   4.229267   3.838166   2.455579
    28  H    4.638316   5.127622   7.101855   6.801462   5.744754
    29  H    4.770821   5.645361   6.880199   6.947880   5.119651
    30  H    5.792974   3.738288   4.197230   2.880330   3.766061
    31  H    4.509568   2.283992   3.971338   2.575718   3.881863
    32  H    5.546508   3.805090   5.188918   4.002818   4.317292
    33  H    2.501902   4.810707   5.671649   6.350914   4.868561
    34  H    3.892468   5.825391   6.998421   7.458207   5.770172
    35  H    3.577263   5.305455   5.786319   6.456146   4.288083
    36  H    2.865245   3.395566   5.912503   5.564916   5.382864
    37  H    2.790053   2.321621   4.461174   4.126169   5.597255
    38  H    4.731903   3.250681   2.649412   2.374775   4.846259
    39  H    4.359001   2.481909   3.654152   2.762075   5.359263
    40  H    4.720685   3.687870   4.040135   3.839384   6.099065
    41  H    3.802839   3.883914   2.179122   3.484321   4.063347
    42  H    4.034446   4.316093   3.698383   4.527431   5.583506
    43  H    2.364837   3.955650   4.218252   5.078748   5.214490
                   26         27         28         29         30
    26  H    0.000000
    27  H    2.346057   0.000000
    28  H    6.628560   4.821389   0.000000
    29  H    6.275786   4.464606   1.797683   0.000000
    30  H    2.593737   2.483837   6.096320   6.364322   0.000000
    31  H    3.343525   3.063414   5.126692   5.736107   1.770360
    32  H    3.771720   2.442067   4.658712   5.197005   1.766229
    33  H    6.435053   5.848812   4.149083   3.638908   7.312612
    34  H    7.272922   6.127670   3.245523   2.587318   7.822026
    35  H    5.902215   4.945993   3.748686   2.534627   6.884854
    36  H    6.221643   5.179803   2.476968   3.624108   5.755341
    37  H    6.017271   6.433916   6.227771   6.961702   5.945295
    38  H    4.515656   6.146665   8.334576   8.607756   5.111371
    39  H    5.085952   6.122270   7.496802   8.122127   4.875000
    40  H    6.057817   7.375968   8.620848   9.097710   6.398389
    41  H    4.616526   6.182471   8.053809   7.859733   6.219707
    42  H    6.125715   7.493933   8.589079   8.650446   7.299454
    43  H    6.281476   6.980364   6.956267   6.964223   7.366911
                   31         32         33         34         35
    31  H    0.000000
    32  H    1.763745   0.000000
    33  H    6.268144   6.748739   0.000000
    34  H    6.837869   6.913584   1.752464   0.000000
    35  H    6.201867   6.270377   1.776479   1.777433   0.000000
    36  H    4.258736   4.687102   3.501474   3.585985   4.100609
    37  H    4.370545   5.916020   5.162055   6.363921   6.304082
    38  H    4.447226   6.123484   7.090100   8.501848   7.697677
    39  H    3.718011   5.481235   6.850054   8.078474   7.593207
    40  H    5.336297   7.089244   7.149726   8.608446   8.123277
    41  H    5.605468   7.019991   5.601043   7.235959   6.246459
    42  H    6.352707   7.932719   5.990189   7.675429   7.049986
    43  H    6.187834   7.521522   3.893858   5.585626   5.232855
                   36         37         38         39         40
    36  H    0.000000
    37  H    3.871773   0.000000
    38  H    6.532430   3.569816   0.000000
    39  H    5.497973   2.417868   1.778700   0.000000
    40  H    6.468272   2.790465   1.772919   1.753017   0.000000
    41  H    6.440631   4.127200   2.687774   3.861667   3.277859
    42  H    6.597886   3.540166   2.959744   3.700397   2.480869
    43  H    5.036099   3.123648   4.427157   4.535414   3.963009
                   41         42         43
    41  H    0.000000
    42  H    1.766953   0.000000
    43  H    2.827565   2.299035   0.000000
 Stoichiometry    C15H24O4
 Framework group  C1[X(C15H24O4)]
 Deg. of freedom   123
 Full point group                 C1      NOp   1
 Largest Abelian subgroup         C1      NOp   1
 Largest concise Abelian subgroup C1      NOp   1
                         Standard orientation:                         
 ---------------------------------------------------------------------
 Center     Atomic      Atomic             Coordinates (Angstroms)
 Number     Number       Type             X           Y           Z
 ---------------------------------------------------------------------
      1          6           0       -1.701277    0.685025   -0.162610
      2          6           0       -1.033824   -0.478359   -0.163798
      3          6           0        0.446426   -0.671496   -0.389091
      4          6           0        1.345573    0.460824    0.161396
      5          6           0        1.308157    1.746845   -0.696482
      6          6           0       -0.018862    2.128533   -1.355797
      7          6           0       -1.275913    2.082557   -0.474471
      8          6           0       -3.114083    0.345055    0.105376
      9          6           0       -3.327462   -1.129149    0.252369
     10          6           0       -1.907952   -1.682370    0.105607
     11          8           0       -4.000368    1.182883    0.188733
     12          6           0       -1.145728    2.937167    0.787179
     13          6           0       -1.833644   -2.742598   -0.990543
     14          8           0       -1.497587   -2.279004    1.333164
     15          6           0        2.818669   -0.007913    0.450769
     16          8           0        2.767744   -1.100459    1.393616
     17          6           0        3.644578    1.106476    1.110901
     18          6           0        3.590329   -0.543105   -0.778401
     19          8           0        3.020373   -1.760614   -1.251855
     20          1           0        0.622135   -0.821024   -1.460964
     21          1           0        0.725988   -1.606818    0.108415
     22          1           0        0.928246    0.716974    1.146266
     23          1           0        2.048561    1.682271   -1.501328
     24          1           0        1.628376    2.589031   -0.069729
     25          1           0       -0.172289    1.492815   -2.238637
     26          1           0        0.089773    3.147338   -1.752350
     27          1           0       -2.073163    2.532673   -1.083112
     28          1           0       -3.766600   -1.343045    1.231381
     29          1           0       -3.997244   -1.460299   -0.547585
     30          1           0       -0.834457    3.955907    0.532270
     31          1           0       -0.417309    2.529439    1.494221
     32          1           0       -2.104931    3.008502    1.311939
     33          1           0       -0.831930   -3.182835   -1.052864
     34          1           0       -2.517497   -3.570895   -0.771080
     35          1           0       -2.091488   -2.332589   -1.972904
     36          1           0       -1.424216   -1.577288    2.001925
     37          1           0        2.356761   -0.770672    2.212182
     38          1           0        3.856140    1.928145    0.420022
     39          1           0        3.124420    1.510976    1.986653
     40          1           0        4.601230    0.715590    1.477279
     41          1           0        3.618017    0.173904   -1.602368
     42          1           0        4.625977   -0.775862   -0.505061
     43          1           0        2.914281   -2.309626   -0.448264
 ---------------------------------------------------------------------
 Rotational constants (GHZ):      0.5519025      0.2813254      0.2201497
 Standard basis: 6-31G(d) (6D, 7F)
 There are   333 symmetry adapted cartesian basis functions of A   symmetry.
 There are   333 symmetry adapted basis functions of A   symmetry.
   333 basis functions,   628 primitive gaussians,   333 cartesian basis functions
    73 alpha electrons       73 beta electrons
       nuclear repulsion energy      1617.4959795845 Hartrees.
 NAtoms=   43 NActive=   43 NUniq=   43 SFac= 1.00D+00 NAtFMM=   60 NAOKFM=F Big=F
 Integral buffers will be    131072 words long.
 Raffenetti 2 integral format.
 Two-electron integral symmetry is turned on.
 Using the following non-standard input for PCM:
 --- end of non-standard input.
 ------------------------------------------------------------------------------
 Polarizable Continuum Model (PCM)
 =================================
 Model                : PCM (using non-symmetric T matrix).
 Atomic radii         : SMD-Coulomb.
 Polarization charges : Total charges.
 Charge compensation  : None.
 Solution method      : On-the-fly selection.
 Cavity type          : VdW (van der Waals Surface) (Alpha=1.000).
 Cavity algorithm     : GePol (No added spheres)
                        Default sphere list used, NSphG=   43.
                        Lebedev-Laikov grids with approx.  5.0 points / Ang**2.
                        Smoothing algorithm: Karplus/York (Gamma=1.0000).
                        Polarization charges: spherical gaussians, with
                                              point-specific exponents (IZeta= 3).
                        Self-potential: point-specific (ISelfS= 7).
                        Self-field    : sphere-specific E.n sum rule (ISelfD= 2).
 1st derivatives      : Analytical E(r).r(x)/FMM algorithm (CHGder, D1EAlg=3).
                        Cavity 1st derivative terms included.
 Solvent              : Methanol, Eps=  32.613000 Eps(inf)=   1.765709
 ------------------------------------------------------------------------------
 ------------------------------------------------------------------------------
 Atomic radii for non-electrostatic terms: SMD-CDS.
 ------------------------------------------------------------------------------
 Nuclear repulsion after PCM non-electrostatic terms =     1617.4970947196 Hartrees.
 One-electron integrals computed using PRISM.
 NBasis=   333 RedAO= T EigKep=  8.42D-04  NBF=   333
 NBsUse=   333 1.00D-06 EigRej= -1.00D+00 NBFU=   333
 ExpMin= 1.61D-01 ExpMax= 5.48D+03 ExpMxC= 8.25D+02 IAcc=1 IRadAn=         1 AccDes= 0.00D+00
 Harris functional with IExCor=  402 and IRadAn=       1 diagonalized for initial guess.
 HarFok:  IExCor=  402 AccDes= 0.00D+00 IRadAn=         1 IDoV= 1 UseB2=F ITyADJ=14
 ICtDFT=  3500011 ScaDFX=  1.000000  1.000000  1.000000  1.000000
 FoFCou: FMM=F IPFlag=           0 FMFlag=      100000 FMFlg1=           0
         NFxFlg=           0 DoJE=T BraDBF=F KetDBF=T FulRan=T
         wScrn=  0.000000 ICntrl=     500 IOpCl=  0 I1Cent=   200000004 NGrid=           0
         NMat0=    1 NMatS0=      1 NMatT0=    0 NMatD0=    1 NMtDS0=    0 NMtDT0=    0
 Petite list used in FoFCou.
 Keep R1 ints in memory in canonical form, NReq=1565304907.
 Requested convergence on RMS density matrix=1.00D-08 within 128 cycles.
 Requested convergence on MAX density matrix=1.00D-06.
 Requested convergence on             energy=1.00D-06.
 No special actions if energy rises.
 Inv3:  Mode=1 IEnd=    21692163.
 Iteration    1 A*A^-1 deviation from unit magnitude is 5.77D-15 for   2654.
 Iteration    1 A*A^-1 deviation from orthogonality  is 1.56D-14 for   2688   2602.
 Iteration    1 A^-1*A deviation from unit magnitude is 5.88D-15 for   2654.
 Iteration    1 A^-1*A deviation from orthogonality  is 9.88D-12 for   1724   1525.
 Error on total polarization charges =  0.05221
 SCF Done:  E(RB3LYP) =  -886.943087345     A.U. after   12 cycles
            NFock= 12  Conv=0.68D-08     -V/T= 2.0090
 SMD-CDS (non-electrostatic) energy       (kcal/mol) =       0.70
 (included in total energy above)

 **********************************************************************

            Population analysis using the SCF density.

 **********************************************************************

 Orbital symmetries:
       Occupied  (A) (A) (A) (A) (A) (A) (A) (A) (A) (A) (A) (A)
                 (A) (A) (A) (A) (A) (A) (A) (A) (A) (A) (A) (A)
                 (A) (A) (A) (A) (A) (A) (A) (A) (A) (A) (A) (A)
                 (A) (A) (A) (A) (A) (A) (A) (A) (A) (A) (A) (A)
                 (A) (A) (A) (A) (A) (A) (A) (A) (A) (A) (A) (A)
                 (A) (A) (A) (A) (A) (A) (A) (A) (A) (A) (A) (A)
                 (A)
       Virtual   (A) (A) (A) (A) (A) (A) (A) (A) (A) (A) (A) (A)
                 (A) (A) (A) (A) (A) (A) (A) (A) (A) (A) (A) (A)
                 (A) (A) (A) (A) (A) (A) (A) (A) (A) (A) (A) (A)
                 (A) (A) (A) (A) (A) (A) (A) (A) (A) (A) (A) (A)
                 (A) (A) (A) (A) (A) (A) (A) (A) (A) (A) (A) (A)
                 (A) (A) (A) (A) (A) (A) (A) (A) (A) (A) (A) (A)
                 (A) (A) (A) (A) (A) (A) (A) (A) (A) (A) (A) (A)
                 (A) (A) (A) (A) (A) (A) (A) (A) (A) (A) (A) (A)
                 (A) (A) (A) (A) (A) (A) (A) (A) (A) (A) (A) (A)
                 (A) (A) (A) (A) (A) (A) (A) (A) (A) (A) (A) (A)
                 (A) (A) (A) (A) (A) (A) (A) (A) (A) (A) (A) (A)
                 (A) (A) (A) (A) (A) (A) (A) (A) (A) (A) (A) (A)
                 (A) (A) (A) (A) (A) (A) (A) (A) (A) (A) (A) (A)
                 (A) (A) (A) (A) (A) (A) (A) (A) (A) (A) (A) (A)
                 (A) (A) (A) (A) (A) (A) (A) (A) (A) (A) (A) (A)
                 (A) (A) (A) (A) (A) (A) (A) (A) (A) (A) (A) (A)
                 (A) (A) (A) (A) (A) (A) (A) (A) (A) (A) (A) (A)
                 (A) (A) (A) (A) (A) (A) (A) (A) (A) (A) (A) (A)
                 (A) (A) (A) (A) (A) (A) (A) (A) (A) (A) (A) (A)
                 (A) (A) (A) (A) (A) (A) (A) (A) (A) (A) (A) (A)
                 (A) (A) (A) (A) (A) (A) (A) (A) (A) (A) (A) (A)
                 (A) (A) (A) (A) (A) (A) (A) (A)
 The electronic state is 1-A.
 Alpha  occ. eigenvalues --  -19.14527 -19.14490 -19.13921 -19.12963 -10.26270
 Alpha  occ. eigenvalues --  -10.24349 -10.23935 -10.22177 -10.20016 -10.18627
 Alpha  occ. eigenvalues --  -10.18410 -10.18276 -10.17566 -10.17541 -10.17144
 Alpha  occ. eigenvalues --  -10.17106 -10.16950 -10.16688 -10.16609  -1.03298
 Alpha  occ. eigenvalues --   -1.02617  -1.02329  -1.00055  -0.85595  -0.80903
 Alpha  occ. eigenvalues --   -0.78566  -0.74913  -0.73984  -0.71983  -0.68811
 Alpha  occ. eigenvalues --   -0.66908  -0.65093  -0.63417  -0.59723  -0.57933
 Alpha  occ. eigenvalues --   -0.55136  -0.54591  -0.51954  -0.49581  -0.48758
 Alpha  occ. eigenvalues --   -0.48127  -0.46490  -0.45822  -0.45221  -0.44531
 Alpha  occ. eigenvalues --   -0.44225  -0.43044  -0.41547  -0.41104  -0.40892
 Alpha  occ. eigenvalues --   -0.40052  -0.39731  -0.38471  -0.38430  -0.38364
 Alpha  occ. eigenvalues --   -0.37676  -0.37101  -0.36733  -0.35857  -0.35423
 Alpha  occ. eigenvalues --   -0.34497  -0.34232  -0.33653  -0.32413  -0.31734
 Alpha  occ. eigenvalues --   -0.31310  -0.30222  -0.30106  -0.28097  -0.26560
 Alpha  occ. eigenvalues --   -0.25759  -0.24914  -0.23644
 Alpha virt. eigenvalues --   -0.03700   0.05485   0.06839   0.09800   0.09914
 Alpha virt. eigenvalues --    0.10210   0.12164   0.12671   0.13423   0.13939
 Alpha virt. eigenvalues --    0.14587   0.14981   0.15165   0.16194   0.16626
 Alpha virt. eigenvalues --    0.17308   0.17513   0.18206   0.18546   0.18826
 Alpha virt. eigenvalues --    0.18959   0.20176   0.20463   0.21078   0.21441
 Alpha virt. eigenvalues --    0.21669   0.22242   0.23176   0.23565   0.24070
 Alpha virt. eigenvalues --    0.24474   0.25157   0.25385   0.26117   0.27007
 Alpha virt. eigenvalues --    0.27745   0.28679   0.29580   0.31084   0.31948
 Alpha virt. eigenvalues --    0.33469   0.34586   0.36001   0.36926   0.45833
 Alpha virt. eigenvalues --    0.47649   0.49478   0.51709   0.52504   0.53343
 Alpha virt. eigenvalues --    0.53915   0.54638   0.55160   0.56398   0.57546
 Alpha virt. eigenvalues --    0.58205   0.59062   0.59489   0.60703   0.61067
 Alpha virt. eigenvalues --    0.62466   0.62788   0.63402   0.64946   0.65642
 Alpha virt. eigenvalues --    0.66366   0.67834   0.68160   0.68732   0.71524
 Alpha virt. eigenvalues --    0.71921   0.73511   0.74280   0.74427   0.75787
 Alpha virt. eigenvalues --    0.77256   0.77357   0.78028   0.79850   0.80624
 Alpha virt. eigenvalues --    0.81695   0.81964   0.83062   0.83616   0.83794
 Alpha virt. eigenvalues --    0.84144   0.85022   0.86120   0.87137   0.87523
 Alpha virt. eigenvalues --    0.87801   0.88760   0.89055   0.89986   0.90796
 Alpha virt. eigenvalues --    0.90975   0.91331   0.92497   0.92801   0.93403
 Alpha virt. eigenvalues --    0.94300   0.94691   0.94835   0.95683   0.96480
 Alpha virt. eigenvalues --    0.96845   0.98506   0.99153   0.99475   1.00717
 Alpha virt. eigenvalues --    1.02353   1.03278   1.03930   1.04218   1.05887
 Alpha virt. eigenvalues --    1.06621   1.08034   1.09208   1.10529   1.11041
 Alpha virt. eigenvalues --    1.11423   1.12621   1.13609   1.14841   1.16387
 Alpha virt. eigenvalues --    1.17553   1.18397   1.24475   1.27172   1.28110
 Alpha virt. eigenvalues --    1.30755   1.34618   1.35825   1.36715   1.38520
 Alpha virt. eigenvalues --    1.41029   1.41631   1.44397   1.44964   1.47252
 Alpha virt. eigenvalues --    1.48235   1.52136   1.56287   1.57489   1.61164
 Alpha virt. eigenvalues --    1.62238   1.63151   1.64099   1.65853   1.68232
 Alpha virt. eigenvalues --    1.68625   1.69183   1.71245   1.72676   1.74226
 Alpha virt. eigenvalues --    1.76484   1.77036   1.78766   1.79087   1.79657
 Alpha virt. eigenvalues --    1.81655   1.82435   1.83552   1.84245   1.85567
 Alpha virt. eigenvalues --    1.87001   1.89191   1.89453   1.90209   1.91116
 Alpha virt. eigenvalues --    1.91857   1.92605   1.93793   1.94524   1.95002
 Alpha virt. eigenvalues --    1.97814   1.99136   2.00537   2.01255   2.02902
 Alpha virt. eigenvalues --    2.04074   2.04591   2.07025   2.08088   2.09131
 Alpha virt. eigenvalues --    2.10857   2.11317   2.12568   2.14477   2.16086
 Alpha virt. eigenvalues --    2.18484   2.19687   2.21191   2.23285   2.24569
 Alpha virt. eigenvalues --    2.24968   2.26895   2.27279   2.28102   2.29676
 Alpha virt. eigenvalues --    2.30709   2.32133   2.34536   2.35814   2.36066
 Alpha virt. eigenvalues --    2.36864   2.37682   2.40104   2.41424   2.41984
 Alpha virt. eigenvalues --    2.43670   2.45128   2.45934   2.46528   2.48752
 Alpha virt. eigenvalues --    2.49425   2.52507   2.54134   2.54803   2.57754
 Alpha virt. eigenvalues --    2.59974   2.62700   2.65929   2.67051   2.68401
 Alpha virt. eigenvalues --    2.69194   2.74562   2.74802   2.76621   2.77265
 Alpha virt. eigenvalues --    2.79806   2.82539   2.85213   2.86897   2.90218
 Alpha virt. eigenvalues --    2.93182   2.95902   2.98951   3.03060   3.18329
 Alpha virt. eigenvalues --    3.21390   3.82253   3.85019   3.87989   4.01297
 Alpha virt. eigenvalues --    4.12970   4.21518   4.24741   4.27200   4.28655
 Alpha virt. eigenvalues --    4.32132   4.34784   4.40982   4.48600   4.54817
 Alpha virt. eigenvalues --    4.61960   4.67067   4.73757   4.77076   4.78396
          Condensed to atoms (all electrons):
               1          2          3          4          5          6
     1  C    5.116628   0.521673  -0.047528  -0.004121  -0.004614  -0.029665
     2  C    0.521673   5.041944   0.287241  -0.015978  -0.007412  -0.005764
     3  C   -0.047528   0.287241   5.266913   0.344334  -0.036770  -0.002674
     4  C   -0.004121  -0.015978   0.344334   5.054483   0.339263  -0.035580
     5  C   -0.004614  -0.007412  -0.036770   0.339263   5.077660   0.359749
     6  C   -0.029665  -0.005764  -0.002674  -0.035580   0.359749   5.069845
     7  C    0.345096  -0.067567  -0.011128  -0.000416  -0.040147   0.358689
     8  C    0.347701   0.007894   0.005114  -0.000136  -0.000052   0.004242
     9  C   -0.144397  -0.077197   0.007877  -0.000162  -0.000005  -0.000100
    10  C   -0.011147   0.407550  -0.058911   0.002538  -0.000058  -0.000135
    11  O   -0.087095   0.005356  -0.000106   0.000002  -0.000005   0.000283
    12  C   -0.035821  -0.001991   0.001388  -0.003462  -0.003827  -0.048940
    13  C    0.002757  -0.062397  -0.005785   0.000253  -0.000003   0.000013
    14  O   -0.001397  -0.047291  -0.005641  -0.000355  -0.000002   0.000000
    15  C    0.000253   0.002908  -0.027167   0.362764  -0.029000   0.003059
    16  O    0.000024  -0.000022  -0.010617  -0.052699   0.002843  -0.000041
    17  C   -0.000006  -0.000064   0.005126  -0.057627  -0.002385   0.000136
    18  C   -0.000011  -0.000163  -0.008162  -0.043756  -0.005997   0.000033
    19  O   -0.000010   0.001030   0.001546  -0.003776  -0.000175   0.000009
    20  H   -0.004995  -0.023435   0.348037  -0.028574  -0.005384  -0.000233
    21  H    0.004752  -0.040786   0.349971  -0.043228   0.005124  -0.000054
    22  H   -0.000981  -0.002149  -0.058736   0.363812  -0.038387  -0.003369
    23  H   -0.000005  -0.000115  -0.003584  -0.041685   0.370628  -0.033939
    24  H   -0.000325  -0.000018   0.005188  -0.030887   0.369945  -0.037529
    25  H   -0.004313  -0.000548   0.004487  -0.005464  -0.037576   0.371010
    26  H    0.005534   0.000336  -0.000078   0.004503  -0.033004   0.364547
    27  H   -0.051712   0.004326  -0.000201  -0.000060   0.004949  -0.042394
    28  H    0.004424   0.001390  -0.000097   0.000004   0.000000   0.000001
    29  H    0.003559   0.001347  -0.000141   0.000002   0.000000   0.000004
    30  H    0.004625  -0.000012  -0.000034   0.000210  -0.001091  -0.003327
    31  H   -0.005864   0.001433  -0.000404  -0.000673   0.003389  -0.006445
    32  H   -0.007490  -0.000058  -0.000013   0.000052   0.000000   0.005263
    33  H   -0.000162  -0.008481   0.003525   0.000022   0.000001   0.000000
    34  H   -0.000112   0.005299  -0.000010  -0.000002   0.000000   0.000000
    35  H    0.000289   0.001142  -0.000013  -0.000013   0.000000   0.000001
    36  H    0.003340  -0.000247  -0.000905   0.000084   0.000004   0.000001
    37  H   -0.000003  -0.000099  -0.000363  -0.003166  -0.000005  -0.000001
    38  H   -0.000001   0.000001  -0.000096  -0.002392   0.001135   0.000079
    39  H   -0.000004  -0.000003  -0.000009  -0.005344  -0.000973  -0.000044
    40  H    0.000000   0.000002  -0.000102   0.005240   0.000094  -0.000001
    41  H    0.000003  -0.000058   0.000139  -0.004846   0.000554  -0.000126
    42  H    0.000000   0.000014   0.000235   0.004734   0.000050   0.000003
    43  H    0.000001  -0.000100   0.000010  -0.000374   0.000000   0.000001
               7          8          9         10         11         12
     1  C    0.345096   0.347701  -0.144397  -0.011147  -0.087095  -0.035821
     2  C   -0.067567   0.007894  -0.077197   0.407550   0.005356  -0.001991
     3  C   -0.011128   0.005114   0.007877  -0.058911  -0.000106   0.001388
     4  C   -0.000416  -0.000136  -0.000162   0.002538   0.000002  -0.003462
     5  C   -0.040147  -0.000052  -0.000005  -0.000058  -0.000005  -0.003827
     6  C    0.358689   0.004242  -0.000100  -0.000135   0.000283  -0.048940
     7  C    5.023530  -0.052814   0.007919   0.005622   0.000678   0.353895
     8  C   -0.052814   4.532878   0.331029  -0.058067   0.525671  -0.000904
     9  C    0.007919   0.331029   5.487880   0.286983  -0.077928  -0.000222
    10  C    0.005622  -0.058067   0.286983   4.738035   0.004089  -0.000178
    11  O    0.000678   0.525671  -0.077928   0.004089   8.203538  -0.003647
    12  C    0.353895  -0.000904  -0.000222  -0.000178  -0.003647   5.150469
    13  C   -0.000137   0.000395  -0.055878   0.369882  -0.000084  -0.000003
    14  O   -0.000078   0.001159  -0.051332   0.201116  -0.000017   0.000008
    15  C   -0.000076   0.000000   0.000002  -0.000078   0.000000   0.000025
    16  O   -0.000001   0.000000   0.000000  -0.000044   0.000000   0.000000
    17  C   -0.000010   0.000000   0.000000   0.000000   0.000000  -0.000003
    18  C    0.000004   0.000000   0.000000   0.000001   0.000000  -0.000002
    19  O    0.000000   0.000000   0.000000   0.000007   0.000000   0.000000
    20  H    0.001060  -0.000102  -0.000216   0.000223   0.000002  -0.000065
    21  H   -0.000072  -0.000113   0.000643  -0.007472   0.000001   0.000006
    22  H    0.003423  -0.000054  -0.000038   0.000123  -0.000001  -0.001510
    23  H    0.005206   0.000004   0.000000   0.000000   0.000000  -0.000022
    24  H   -0.006474  -0.000002   0.000000   0.000004   0.000000   0.004967
    25  H   -0.037714   0.000087  -0.000009  -0.000073  -0.000001   0.005711
    26  H   -0.031848  -0.000106   0.000004   0.000002   0.000003  -0.004502
    27  H    0.375959  -0.006600   0.000577  -0.000195   0.009654  -0.044094
    28  H   -0.000073  -0.018228   0.344165  -0.023347  -0.000111   0.000016
    29  H   -0.000071  -0.017195   0.340644  -0.024630  -0.000460  -0.000004
    30  H   -0.031257  -0.000041   0.000004   0.000003   0.000024   0.367826
    31  H   -0.030931  -0.000190   0.000016  -0.000020   0.000050   0.372603
    32  H   -0.027238   0.002837   0.000106  -0.000004   0.006786   0.365399
    33  H   -0.000002  -0.000073   0.005373  -0.022617   0.000001   0.000000
    34  H    0.000004   0.000264  -0.007990  -0.022579   0.000000   0.000000
    35  H   -0.000028  -0.000062  -0.001420  -0.024807  -0.000006   0.000000
    36  H   -0.000066   0.000174  -0.001709  -0.021815  -0.000067  -0.000008
    37  H    0.000001   0.000000   0.000000  -0.000002   0.000000  -0.000002
    38  H    0.000005   0.000000   0.000000   0.000000   0.000000  -0.000002
    39  H    0.000006   0.000000   0.000000   0.000000   0.000000  -0.000018
    40  H    0.000000   0.000000   0.000000   0.000000   0.000000   0.000000
    41  H    0.000001   0.000000   0.000000   0.000000   0.000000   0.000000
    42  H    0.000000   0.000000   0.000000   0.000000   0.000000   0.000000
    43  H    0.000000   0.000000   0.000000  -0.000012   0.000000   0.000000
              13         14         15         16         17         18
     1  C    0.002757  -0.001397   0.000253   0.000024  -0.000006  -0.000011
     2  C   -0.062397  -0.047291   0.002908  -0.000022  -0.000064  -0.000163
     3  C   -0.005785  -0.005641  -0.027167  -0.010617   0.005126  -0.008162
     4  C    0.000253  -0.000355   0.362764  -0.052699  -0.057627  -0.043756
     5  C   -0.000003  -0.000002  -0.029000   0.002843  -0.002385  -0.005997
     6  C    0.000013   0.000000   0.003059  -0.000041   0.000136   0.000033
     7  C   -0.000137  -0.000078  -0.000076  -0.000001  -0.000010   0.000004
     8  C    0.000395   0.001159   0.000000   0.000000   0.000000   0.000000
     9  C   -0.055878  -0.051332   0.000002   0.000000   0.000000   0.000000
    10  C    0.369882   0.201116  -0.000078  -0.000044   0.000000   0.000001
    11  O   -0.000084  -0.000017   0.000000   0.000000   0.000000   0.000000
    12  C   -0.000003   0.000008   0.000025   0.000000  -0.000003  -0.000002
    13  C    5.203387  -0.055258   0.000003   0.000004   0.000000   0.000000
    14  O   -0.055258   8.397540  -0.000015  -0.000011   0.000000   0.000000
    15  C    0.000003  -0.000015   4.748796   0.209672   0.358921   0.357097
    16  O    0.000004  -0.000011   0.209672   8.383694  -0.051069  -0.051414
    17  C    0.000000   0.000000   0.358921  -0.051069   5.231826  -0.057285
    18  C    0.000000   0.000000   0.357097  -0.051414  -0.057285   4.903007
    19  O   -0.000011   0.000000  -0.037214  -0.005977   0.003010   0.247976
    20  H    0.001584   0.000249  -0.003990   0.000235  -0.000053   0.001589
    21  H   -0.002730   0.014615  -0.007360   0.018042   0.000591  -0.002171
    22  H    0.000012   0.000115  -0.034375  -0.000518  -0.008901   0.005312
    23  H    0.000000   0.000000  -0.006292   0.000071  -0.001959   0.002653
    24  H    0.000000   0.000000  -0.004643  -0.000016   0.003265  -0.000003
    25  H   -0.000002   0.000001  -0.000081   0.000000   0.000005   0.000015
    26  H    0.000000   0.000000  -0.000066   0.000000   0.000002  -0.000002
    27  H    0.000020  -0.000001   0.000002   0.000000   0.000000   0.000000
    28  H    0.001314   0.002735   0.000000   0.000000   0.000000   0.000000
    29  H   -0.002559   0.002787   0.000000   0.000000   0.000000   0.000000
    30  H    0.000000   0.000000  -0.000001   0.000000  -0.000002   0.000000
    31  H    0.000001  -0.000002  -0.000009  -0.000005   0.000003   0.000000
    32  H    0.000000   0.000000   0.000000   0.000000   0.000000   0.000000
    33  H    0.359786   0.000207   0.000000  -0.000009   0.000000   0.000000
    34  H    0.361445   0.001251   0.000000   0.000000   0.000000   0.000000
    35  H    0.365067   0.002945   0.000000   0.000000   0.000000   0.000000
    36  H    0.007570   0.235283  -0.000005   0.000025   0.000000   0.000000
    37  H    0.000000   0.000027  -0.021129   0.239523  -0.004253   0.006797
    38  H    0.000000   0.000000  -0.024454   0.003978   0.350516  -0.001360
    39  H    0.000000   0.000000  -0.023454  -0.001537   0.361903   0.004303
    40  H    0.000000   0.000000  -0.024666   0.001308   0.361575  -0.006738
    41  H    0.000000   0.000000  -0.028416   0.002719  -0.000156   0.369441
    42  H    0.000000   0.000000  -0.038035  -0.000915  -0.003985   0.362990
    43  H    0.000012  -0.000009  -0.011530   0.022390   0.000713  -0.034899
              19         20         21         22         23         24
     1  C   -0.000010  -0.004995   0.004752  -0.000981  -0.000005  -0.000325
     2  C    0.001030  -0.023435  -0.040786  -0.002149  -0.000115  -0.000018
     3  C    0.001546   0.348037   0.349971  -0.058736  -0.003584   0.005188
     4  C   -0.003776  -0.028574  -0.043228   0.363812  -0.041685  -0.030887
     5  C   -0.000175  -0.005384   0.005124  -0.038387   0.370628   0.369945
     6  C    0.000009  -0.000233  -0.000054  -0.003369  -0.033939  -0.037529
     7  C    0.000000   0.001060  -0.000072   0.003423   0.005206  -0.006474
     8  C    0.000000  -0.000102  -0.000113  -0.000054   0.000004  -0.000002
     9  C    0.000000  -0.000216   0.000643  -0.000038   0.000000   0.000000
    10  C    0.000007   0.000223  -0.007472   0.000123   0.000000   0.000004
    11  O    0.000000   0.000002   0.000001  -0.000001   0.000000   0.000000
    12  C    0.000000  -0.000065   0.000006  -0.001510  -0.000022   0.004967
    13  C   -0.000011   0.001584  -0.002730   0.000012   0.000000   0.000000
    14  O    0.000000   0.000249   0.014615   0.000115   0.000000   0.000000
    15  C   -0.037214  -0.003990  -0.007360  -0.034375  -0.006292  -0.004643
    16  O   -0.005977   0.000235   0.018042  -0.000518   0.000071  -0.000016
    17  C    0.003010  -0.000053   0.000591  -0.008901  -0.001959   0.003265
    18  C    0.247976   0.001589  -0.002171   0.005312   0.002653  -0.000003
    19  O    8.308414   0.007130   0.002166  -0.000114  -0.000138  -0.000004
    20  H    0.007130   0.551223  -0.028536   0.005595   0.002392   0.000036
    21  H    0.002166  -0.028536   0.580307  -0.001336  -0.000092  -0.000155
    22  H   -0.000114   0.005595  -0.001336   0.617996   0.006044  -0.009023
    23  H   -0.000138   0.002392  -0.000092   0.006044   0.591086  -0.037727
    24  H   -0.000004   0.000036  -0.000155  -0.009023  -0.037727   0.595433
    25  H   -0.000012   0.000771  -0.000008  -0.000164  -0.006583   0.005896
    26  H    0.000000  -0.000072   0.000002  -0.000086  -0.000805  -0.006695
    27  H    0.000000   0.000043   0.000002   0.000031  -0.000164  -0.000074
    28  H    0.000000  -0.000004  -0.000001  -0.000002   0.000000   0.000000
    29  H    0.000000   0.000014  -0.000030   0.000000   0.000000   0.000000
    30  H    0.000000   0.000002   0.000000   0.000022  -0.000017   0.000644
    31  H    0.000000   0.000013   0.000002   0.005710  -0.000014  -0.000333
    32  H    0.000000   0.000000   0.000000  -0.000034   0.000000  -0.000055
    33  H    0.000044   0.000170   0.002919   0.000000   0.000000   0.000000
    34  H    0.000000   0.000005  -0.000121   0.000000   0.000000   0.000000
    35  H    0.000000   0.000169   0.000163   0.000000   0.000000   0.000000
    36  H    0.000000   0.000031  -0.000360   0.000288   0.000000   0.000000
    37  H    0.000099   0.000012  -0.000057   0.006007   0.000024  -0.000015
    38  H    0.000009  -0.000008  -0.000030   0.000166   0.001107   0.000751
    39  H   -0.000068   0.000005  -0.000012   0.004828   0.000202   0.000637
    40  H   -0.000021   0.000002  -0.000012  -0.000119  -0.000067   0.000042
    41  H   -0.032218  -0.000370   0.000000   0.000043   0.006306  -0.000041
    42  H   -0.042491   0.000082  -0.000065  -0.000163  -0.000257  -0.000015
    43  H    0.239918  -0.000625   0.002475  -0.000053  -0.000004   0.000000
              25         26         27         28         29         30
     1  C   -0.004313   0.005534  -0.051712   0.004424   0.003559   0.004625
     2  C   -0.000548   0.000336   0.004326   0.001390   0.001347  -0.000012
     3  C    0.004487  -0.000078  -0.000201  -0.000097  -0.000141  -0.000034
     4  C   -0.005464   0.004503  -0.000060   0.000004   0.000002   0.000210
     5  C   -0.037576  -0.033004   0.004949   0.000000   0.000000  -0.001091
     6  C    0.371010   0.364547  -0.042394   0.000001   0.000004  -0.003327
     7  C   -0.037714  -0.031848   0.375959  -0.000073  -0.000071  -0.031257
     8  C    0.000087  -0.000106  -0.006600  -0.018228  -0.017195  -0.000041
     9  C   -0.000009   0.000004   0.000577   0.344165   0.340644   0.000004
    10  C   -0.000073   0.000002  -0.000195  -0.023347  -0.024630   0.000003
    11  O   -0.000001   0.000003   0.009654  -0.000111  -0.000460   0.000024
    12  C    0.005711  -0.004502  -0.044094   0.000016  -0.000004   0.367826
    13  C   -0.000002   0.000000   0.000020   0.001314  -0.002559   0.000000
    14  O    0.000001   0.000000  -0.000001   0.002735   0.002787   0.000000
    15  C   -0.000081  -0.000066   0.000002   0.000000   0.000000  -0.000001
    16  O    0.000000   0.000000   0.000000   0.000000   0.000000   0.000000
    17  C    0.000005   0.000002   0.000000   0.000000   0.000000  -0.000002
    18  C    0.000015  -0.000002   0.000000   0.000000   0.000000   0.000000
    19  O   -0.000012   0.000000   0.000000   0.000000   0.000000   0.000000
    20  H    0.000771  -0.000072   0.000043  -0.000004   0.000014   0.000002
    21  H   -0.000008   0.000002   0.000002  -0.000001  -0.000030   0.000000
    22  H   -0.000164  -0.000086   0.000031  -0.000002   0.000000   0.000022
    23  H   -0.006583  -0.000805  -0.000164   0.000000   0.000000  -0.000017
    24  H    0.005896  -0.006695  -0.000074   0.000000   0.000000   0.000644
    25  H    0.601228  -0.036635  -0.002655   0.000000   0.000000  -0.000019
    26  H   -0.036635   0.599055  -0.005120   0.000000   0.000000   0.003834
    27  H   -0.002655  -0.005120   0.611772  -0.000016  -0.000006  -0.002749
    28  H    0.000000   0.000000  -0.000016   0.507002  -0.016411   0.000000
    29  H    0.000000   0.000000  -0.000006  -0.016411   0.512023   0.000000
    30  H   -0.000019   0.003834  -0.002749   0.000000   0.000000   0.565186
    31  H   -0.000056  -0.000162   0.005551  -0.000002   0.000000  -0.029041
    32  H   -0.000160  -0.000037  -0.004305  -0.000002   0.000001  -0.028394
    33  H   -0.000002   0.000000   0.000000  -0.000178   0.000127   0.000000
    34  H    0.000000   0.000000   0.000000   0.000646   0.001466   0.000000
    35  H    0.000016   0.000000  -0.000001   0.000097   0.001209   0.000000
    36  H    0.000000   0.000000   0.000003   0.001131  -0.000055   0.000000
    37  H    0.000000   0.000000   0.000000   0.000000   0.000000   0.000000
    38  H   -0.000001  -0.000004   0.000000   0.000000   0.000000  -0.000001
    39  H   -0.000001   0.000001   0.000000   0.000000   0.000000   0.000000
    40  H    0.000000   0.000000   0.000000   0.000000   0.000000   0.000000
    41  H    0.000004   0.000003   0.000000   0.000000   0.000000   0.000000
    42  H   -0.000001   0.000000   0.000000   0.000000   0.000000   0.000000
    43  H    0.000001   0.000000   0.000000   0.000000   0.000000   0.000000
              31         32         33         34         35         36
     1  C   -0.005864  -0.007490  -0.000162  -0.000112   0.000289   0.003340
     2  C    0.001433  -0.000058  -0.008481   0.005299   0.001142  -0.000247
     3  C   -0.000404  -0.000013   0.003525  -0.000010  -0.000013  -0.000905
     4  C   -0.000673   0.000052   0.000022  -0.000002  -0.000013   0.000084
     5  C    0.003389   0.000000   0.000001   0.000000   0.000000   0.000004
     6  C   -0.006445   0.005263   0.000000   0.000000   0.000001   0.000001
     7  C   -0.030931  -0.027238  -0.000002   0.000004  -0.000028  -0.000066
     8  C   -0.000190   0.002837  -0.000073   0.000264  -0.000062   0.000174
     9  C    0.000016   0.000106   0.005373  -0.007990  -0.001420  -0.001709
    10  C   -0.000020  -0.000004  -0.022617  -0.022579  -0.024807  -0.021815
    11  O    0.000050   0.006786   0.000001   0.000000  -0.000006  -0.000067
    12  C    0.372603   0.365399   0.000000   0.000000   0.000000  -0.000008
    13  C    0.000001   0.000000   0.359786   0.361445   0.365067   0.007570
    14  O   -0.000002   0.000000   0.000207   0.001251   0.002945   0.235283
    15  C   -0.000009   0.000000   0.000000   0.000000   0.000000  -0.000005
    16  O   -0.000005   0.000000  -0.000009   0.000000   0.000000   0.000025
    17  C    0.000003   0.000000   0.000000   0.000000   0.000000   0.000000
    18  C    0.000000   0.000000   0.000000   0.000000   0.000000   0.000000
    19  O    0.000000   0.000000   0.000044   0.000000   0.000000   0.000000
    20  H    0.000013   0.000000   0.000170   0.000005   0.000169   0.000031
    21  H    0.000002   0.000000   0.002919  -0.000121   0.000163  -0.000360
    22  H    0.005710  -0.000034   0.000000   0.000000   0.000000   0.000288
    23  H   -0.000014   0.000000   0.000000   0.000000   0.000000   0.000000
    24  H   -0.000333  -0.000055   0.000000   0.000000   0.000000   0.000000
    25  H   -0.000056  -0.000160  -0.000002   0.000000   0.000016   0.000000
    26  H   -0.000162  -0.000037   0.000000   0.000000   0.000000   0.000000
    27  H    0.005551  -0.004305   0.000000   0.000000  -0.000001   0.000003
    28  H   -0.000002  -0.000002  -0.000178   0.000646   0.000097   0.001131
    29  H    0.000000   0.000001   0.000127   0.001466   0.001209  -0.000055
    30  H   -0.029041  -0.028394   0.000000   0.000000   0.000000   0.000000
    31  H    0.554427  -0.030357   0.000000   0.000000   0.000000   0.000020
    32  H   -0.030357   0.564334   0.000000   0.000000   0.000000   0.000000
    33  H    0.000000   0.000000   0.550935  -0.030823  -0.025503  -0.000143
    34  H    0.000000   0.000000  -0.030823   0.550463  -0.025628  -0.000212
    35  H    0.000000   0.000000  -0.025503  -0.025628   0.534890  -0.000238
    36  H    0.000020   0.000000  -0.000143  -0.000212  -0.000238   0.345698
    37  H   -0.000007   0.000000   0.000000   0.000000   0.000000   0.000025
    38  H   -0.000005   0.000000   0.000000   0.000000   0.000000   0.000000
    39  H    0.000119   0.000000   0.000000   0.000000   0.000000   0.000000
    40  H    0.000000   0.000000   0.000000   0.000000   0.000000   0.000000
    41  H    0.000000   0.000000   0.000000   0.000000   0.000000   0.000000
    42  H    0.000000   0.000000   0.000000   0.000000   0.000000   0.000000
    43  H    0.000000   0.000000   0.000002   0.000000   0.000000   0.000000
              37         38         39         40         41         42
     1  C   -0.000003  -0.000001  -0.000004   0.000000   0.000003   0.000000
     2  C   -0.000099   0.000001  -0.000003   0.000002  -0.000058   0.000014
     3  C   -0.000363  -0.000096  -0.000009  -0.000102   0.000139   0.000235
     4  C   -0.003166  -0.002392  -0.005344   0.005240  -0.004846   0.004734
     5  C   -0.000005   0.001135  -0.000973   0.000094   0.000554   0.000050
     6  C   -0.000001   0.000079  -0.000044  -0.000001  -0.000126   0.000003
     7  C    0.000001   0.000005   0.000006   0.000000   0.000001   0.000000
     8  C    0.000000   0.000000   0.000000   0.000000   0.000000   0.000000
     9  C    0.000000   0.000000   0.000000   0.000000   0.000000   0.000000
    10  C   -0.000002   0.000000   0.000000   0.000000   0.000000   0.000000
    11  O    0.000000   0.000000   0.000000   0.000000   0.000000   0.000000
    12  C   -0.000002  -0.000002  -0.000018   0.000000   0.000000   0.000000
    13  C    0.000000   0.000000   0.000000   0.000000   0.000000   0.000000
    14  O    0.000027   0.000000   0.000000   0.000000   0.000000   0.000000
    15  C   -0.021129  -0.024454  -0.023454  -0.024666  -0.028416  -0.038035
    16  O    0.239523   0.003978  -0.001537   0.001308   0.002719  -0.000915
    17  C   -0.004253   0.350516   0.361903   0.361575  -0.000156  -0.003985
    18  C    0.006797  -0.001360   0.004303  -0.006738   0.369441   0.362990
    19  O    0.000099   0.000009  -0.000068  -0.000021  -0.032218  -0.042491
    20  H    0.000012  -0.000008   0.000005   0.000002  -0.000370   0.000082
    21  H   -0.000057  -0.000030  -0.000012  -0.000012   0.000000  -0.000065
    22  H    0.006007   0.000166   0.004828  -0.000119   0.000043  -0.000163
    23  H    0.000024   0.001107   0.000202  -0.000067   0.006306  -0.000257
    24  H   -0.000015   0.000751   0.000637   0.000042  -0.000041  -0.000015
    25  H    0.000000  -0.000001  -0.000001   0.000000   0.000004  -0.000001
    26  H    0.000000  -0.000004   0.000001   0.000000   0.000003   0.000000
    27  H    0.000000   0.000000   0.000000   0.000000   0.000000   0.000000
    28  H    0.000000   0.000000   0.000000   0.000000   0.000000   0.000000
    29  H    0.000000   0.000000   0.000000   0.000000   0.000000   0.000000
    30  H    0.000000  -0.000001   0.000000   0.000000   0.000000   0.000000
    31  H   -0.000007  -0.000005   0.000119   0.000000   0.000000   0.000000
    32  H    0.000000   0.000000   0.000000   0.000000   0.000000   0.000000
    33  H    0.000000   0.000000   0.000000   0.000000   0.000000   0.000000
    34  H    0.000000   0.000000   0.000000   0.000000   0.000000   0.000000
    35  H    0.000000   0.000000   0.000000   0.000000   0.000000   0.000000
    36  H    0.000025   0.000000   0.000000   0.000000   0.000000   0.000000
    37  H    0.336800  -0.000100   0.004254  -0.000411  -0.000173  -0.000245
    38  H   -0.000100   0.556961  -0.025797  -0.025762   0.001799   0.000148
    39  H    0.004254  -0.025797   0.556900  -0.032418  -0.000177  -0.000083
    40  H   -0.000411  -0.025762  -0.032418   0.559104   0.000040   0.005391
    41  H   -0.000173   0.001799  -0.000177   0.000040   0.544870  -0.040265
    42  H   -0.000245   0.000148  -0.000083   0.005391  -0.040265   0.613194
    43  H   -0.000810  -0.000030  -0.000012   0.000031   0.006049  -0.003340
              43
     1  C    0.000001
     2  C   -0.000100
     3  C    0.000010
     4  C   -0.000374
     5  C    0.000000
     6  C    0.000001
     7  C    0.000000
     8  C    0.000000
     9  C    0.000000
    10  C   -0.000012
    11  O    0.000000
    12  C    0.000000
    13  C    0.000012
    14  O   -0.000009
    15  C   -0.011530
    16  O    0.022390
    17  C    0.000713
    18  C   -0.034899
    19  O    0.239918
    20  H   -0.000625
    21  H    0.002475
    22  H   -0.000053
    23  H   -0.000004
    24  H    0.000000
    25  H    0.000001
    26  H    0.000000
    27  H    0.000000
    28  H    0.000000
    29  H    0.000000
    30  H    0.000000
    31  H    0.000000
    32  H    0.000000
    33  H    0.000002
    34  H    0.000000
    35  H    0.000000
    36  H    0.000000
    37  H   -0.000810
    38  H   -0.000030
    39  H   -0.000012
    40  H    0.000031
    41  H    0.006049
    42  H   -0.003340
    43  H    0.345939
 Mulliken charges:
               1
     1  C    0.081120
     2  C    0.071070
     3  C   -0.351856
     4  C   -0.097522
     5  C   -0.288518
     6  C   -0.286607
     7  C   -0.142950
     8  C    0.395290
     9  C   -0.394616
    10  C    0.260013
    11  O   -0.586608
    12  C   -0.473090
    13  C   -0.488655
    14  O   -0.698629
    15  C    0.278558
    16  O   -0.709634
    17  C   -0.489835
    18  C   -0.049257
    19  O   -0.689130
    20  H    0.175990
    21  H    0.153024
    22  H    0.140585
    23  H    0.147746
    24  H    0.147228
    25  H    0.142847
    26  H    0.141396
    27  H    0.147456
    28  H    0.195546
    29  H    0.198379
    30  H    0.153604
    31  H    0.161187
    32  H    0.153370
    33  H    0.164881
    34  H    0.166636
    35  H    0.171733
    36  H    0.432152
    37  H    0.437273
    38  H    0.163388
    39  H    0.156797
    40  H    0.157489
    41  H    0.174876
    42  H    0.143018
    43  H    0.434256
 Sum of Mulliken charges =   0.00000
 Mulliken charges with hydrogens summed into heavy atoms:
               1
     1  C    0.081120
     2  C    0.071070
     3  C   -0.022841
     4  C    0.043063
     5  C    0.006457
     6  C   -0.002364
     7  C    0.004506
     8  C    0.395290
     9  C   -0.000691
    10  C    0.260013
    11  O   -0.586608
    12  C   -0.004929
    13  C    0.014594
    14  O   -0.266478
    15  C    0.278558
    16  O   -0.272361
    17  C   -0.012161
    18  C    0.268637
    19  O   -0.254875
 Electronic spatial extent (au):  <R**2>=           5295.2879
 Charge=              0.0000 electrons
 Dipole moment (field-independent basis, Debye):
    X=              3.8239    Y=              1.4021    Z=              1.7374  Tot=              4.4280
 Quadrupole moment (field-independent basis, Debye-Ang):
   XX=           -133.2001   YY=           -122.0775   ZZ=           -108.7248
   XY=             18.0452   XZ=              6.9182   YZ=             -0.6391
 Traceless Quadrupole moment (field-independent basis, Debye-Ang):
   XX=            -11.8660   YY=             -0.7433   ZZ=             12.6093
   XY=             18.0452   XZ=              6.9182   YZ=             -0.6391
 Octapole moment (field-independent basis, Debye-Ang**2):
  XXX=            105.8254  YYY=              0.9542  ZZZ=             34.5373  XYY=             12.6048
  XXY=            -36.0502  XXZ=              4.5898  XZZ=             -6.6986  YZZ=              2.4314
  YYZ=             -9.7333  XYZ=            -11.5620
 Hexadecapole moment (field-independent basis, Debye-Ang**3):
 XXXX=          -4512.0203 YYYY=          -2033.8063 ZZZZ=           -606.8324 XXXY=            254.1388
 XXXZ=             36.4478 YYYX=            -35.7574 YYYZ=             11.3795 ZZZX=             21.7530
 ZZZY=            -37.2953 XXYY=          -1094.8549 XXZZ=           -792.8244 YYZZ=           -478.3309
 XXYZ=            -28.4882 YYXZ=             38.0341 ZZXY=             21.8915
 N-N= 1.617497094720D+03 E-N=-5.300474543811D+03  KE= 8.789884833394D+02
 D1PCM: PCM CHGder 1st derivatives, ID1Alg=3 FixD1E=F DoIter=F DoCFld=F I1PDM=0.
 Calling FoFJK, ICntrl=      2127 FMM=F ISym2X=0 I1Cent= 0 IOpClX= 0 NMat=1 NMatS=1 NMatT=0.
 ***** Axes restored to original set *****
 -------------------------------------------------------------------
 Center     Atomic                   Forces (Hartrees/Bohr)
 Number     Number              X              Y              Z
 -------------------------------------------------------------------
      1        6          -0.018708080   -0.012406367   -0.001113819
      2        6           0.025340482    0.003295522   -0.008534767
      3        6          -0.001679087   -0.004973712    0.003473670
      4        6           0.000374058    0.001421628   -0.003688818
      5        6           0.004611862    0.004942483    0.003399551
      6        6           0.000998696   -0.002435990   -0.005249603
      7        6           0.003742150    0.004533568   -0.004208580
      8        6           0.000526710    0.018784015    0.000113543
      9        6           0.004562134    0.006763215   -0.004653836
     10        6          -0.007967458   -0.006969807    0.000363221
     11        8          -0.017284226    0.011603248    0.000791303
     12        6          -0.002071140    0.004592361    0.005659364
     13        6           0.007007687   -0.008273368    0.001620000
     14        8           0.010050958   -0.014278868    0.006280773
     15        6          -0.000051373    0.009939968    0.005843921
     16        8           0.002770960   -0.006975785   -0.004765265
     17        6           0.000708283    0.002796731   -0.000948147
     18        6          -0.002325772   -0.011238024    0.009010459
     19        8          -0.002448188   -0.005853244   -0.002077373
     20        1           0.000673402   -0.000806079   -0.000536501
     21        1           0.000095777    0.000813513   -0.002141092
     22        1           0.002703949   -0.000568289    0.000730665
     23        1           0.001573781   -0.000988421   -0.000628114
     24        1           0.001118278   -0.001235165    0.000383143
     25        1          -0.002639660   -0.000852856    0.000997466
     26        1          -0.000314561    0.000184019    0.000871206
     27        1          -0.002939869   -0.001756920    0.002078745
     28        1          -0.000961663   -0.003385910   -0.001861666
     29        1          -0.002933453   -0.001898271    0.002280951
     30        1           0.000192148    0.001314499   -0.000395558
     31        1           0.001076186   -0.000443711    0.000121356
     32        1          -0.000408261   -0.000291545   -0.000007102
     33        1           0.001181713    0.002084383   -0.000732001
     34        1          -0.001920200    0.001476319    0.000848917
     35        1          -0.000731010    0.001450044    0.001746197
     36        1          -0.001189210    0.000210709    0.000114383
     37        1          -0.000118522    0.000054060   -0.001833545
     38        1           0.000024443    0.001180080    0.000435214
     39        1          -0.002413150    0.001366636   -0.000772880
     40        1          -0.000070217   -0.001927869   -0.002896253
     41        1          -0.003415896   -0.000157980    0.000426436
     42        1           0.003258144    0.007447097    0.005180482
     43        1          -0.000000804    0.001464083   -0.005726045
 -------------------------------------------------------------------
 Cartesian Forces:  Max     0.025340482 RMS     0.005346662

 GradGradGradGradGradGradGradGradGradGradGradGradGradGradGradGradGradGrad
 Berny optimization.
 FormGI is forming the generalized inverse of G from B-inverse, IUseBI=4.
 Internal  Forces:  Max     0.020625314 RMS     0.003777022
 Search for a local minimum.
 Step number   1 out of a maximum of  258
 All quantities printed in internal units (Hartrees-Bohrs-Radians)
 Mixed Optimization -- RFO/linear search
 Second derivative matrix not updated -- first step.
 ITU=  0
     Eigenvalues ---    0.00230   0.00230   0.00288   0.00342   0.00377
     Eigenvalues ---    0.00411   0.00531   0.00680   0.00749   0.00906
     Eigenvalues ---    0.01095   0.01109   0.01208   0.01358   0.01358
     Eigenvalues ---    0.01395   0.02448   0.02494   0.03070   0.03865
     Eigenvalues ---    0.03873   0.04287   0.04437   0.04606   0.04733
     Eigenvalues ---    0.04796   0.04830   0.04859   0.05059   0.05286
     Eigenvalues ---    0.05371   0.05389   0.05491   0.05513   0.05555
     Eigenvalues ---    0.05571   0.05606   0.05621   0.05839   0.05913
     Eigenvalues ---    0.05942   0.05986   0.06917   0.07815   0.08075
     Eigenvalues ---    0.08454   0.09002   0.09100   0.09202   0.09762
     Eigenvalues ---    0.10404   0.11700   0.12122   0.13599   0.13887
     Eigenvalues ---    0.14699   0.15986   0.16000   0.16000   0.16000
     Eigenvalues ---    0.16000   0.16000   0.16000   0.16000   0.16000
     Eigenvalues ---    0.16000   0.16000   0.16000   0.16000   0.16142
     Eigenvalues ---    0.16776   0.17306   0.18548   0.19615   0.20750
     Eigenvalues ---    0.21995   0.23424   0.24634   0.24999   0.25806
     Eigenvalues ---    0.26919   0.27146   0.27921   0.27976   0.28467
     Eigenvalues ---    0.28862   0.28918   0.29479   0.29720   0.29998
     Eigenvalues ---    0.30866   0.32117   0.32348   0.33695   0.33750
     Eigenvalues ---    0.33829   0.33832   0.33852   0.33953   0.34078
     Eigenvalues ---    0.34081   0.34094   0.34116   0.34133   0.34133
     Eigenvalues ---    0.34163   0.34166   0.34183   0.34206   0.34210
     Eigenvalues ---    0.34284   0.34335   0.34343   0.34359   0.34513
     Eigenvalues ---    0.39038   0.41679   0.41683   0.51581   0.51602
     Eigenvalues ---    0.52667   0.52945   0.94302
 RFO step:  Lambda=-1.60638109D-02 EMin= 2.30000000D-03
 Linear search not attempted -- first point.
 Iteration  1 RMS(Cart)=  0.04969625 RMS(Int)=  0.00148628
 Iteration  2 RMS(Cart)=  0.00201429 RMS(Int)=  0.00032690
 Iteration  3 RMS(Cart)=  0.00000499 RMS(Int)=  0.00032688
 Iteration  4 RMS(Cart)=  0.00000001 RMS(Int)=  0.00032688
 Variable       Old X    -DE/DX   Delta X   Delta X   Delta X     New X
                                 (Linear)    (Quad)   (Total)
    R1        2.53460   0.01664   0.00000   0.03335   0.03341   2.56801
    R2        2.82278   0.00553   0.00000   0.01825   0.01834   2.84112
    R3        2.79233   0.00207   0.00000   0.00605   0.00610   2.79844
    R4        2.85292  -0.00154   0.00000  -0.00158  -0.00158   2.85134
    R5        2.85738   0.00884   0.00000   0.02952   0.02945   2.88683
    R6        2.92368   0.00077   0.00000   0.00033   0.00028   2.92396
    R7        2.07194   0.00073   0.00000   0.00205   0.00205   2.07399
    R8        2.07052  -0.00161   0.00000  -0.00451  -0.00451   2.06601
    R9        2.92218   0.00159   0.00000   0.00309   0.00299   2.92517
   R10        2.97202  -0.00297   0.00000  -0.01082  -0.01082   2.96120
   R11        2.07848  -0.00052   0.00000  -0.00146  -0.00146   2.07701
   R12        2.89157   0.00705   0.00000   0.02049   0.02045   2.91202
   R13        2.07022   0.00156   0.00000   0.00436   0.00436   2.07458
   R14        2.07409  -0.00042   0.00000  -0.00118  -0.00118   2.07290
   R15        2.90245   0.00489   0.00000   0.01284   0.01288   2.91533
   R16        2.07619  -0.00001   0.00000  -0.00004  -0.00004   2.07616
   R17        2.07614  -0.00015   0.00000  -0.00043  -0.00043   2.07571
   R18        2.89015   0.00723   0.00000   0.02327   0.02327   2.91342
   R19        2.07754   0.00031   0.00000   0.00088   0.00088   2.07842
   R20        2.82855   0.01420   0.00000   0.03763   0.03767   2.86621
   R21        2.31011   0.02063   0.00000   0.02151   0.02151   2.33162
   R22        2.89233   0.01471   0.00000   0.04448   0.04445   2.93679
   R23        2.06755  -0.00053   0.00000  -0.00146  -0.00146   2.06609
   R24        2.06853   0.00066   0.00000   0.00184   0.00184   2.07037
   R25        2.88525   0.00008   0.00000   0.00026   0.00026   2.88551
   R26        2.69329   0.01405   0.00000   0.03247   0.03247   2.72575
   R27        2.06983   0.00138   0.00000   0.00384   0.00384   2.07367
   R28        2.06728   0.00096   0.00000   0.00268   0.00268   2.06996
   R29        2.07055   0.00034   0.00000   0.00096   0.00096   2.07151
   R30        2.07106   0.00035   0.00000   0.00098   0.00098   2.07204
   R31        2.07172   0.00017   0.00000   0.00047   0.00047   2.07220
   R32        2.06977  -0.00082   0.00000  -0.00229  -0.00229   2.06748
   R33        1.83705   0.00017   0.00000   0.00031   0.00031   1.83736
   R34        2.72881   0.00106   0.00000   0.00261   0.00261   2.73142
   R35        2.90291  -0.00027   0.00000  -0.00087  -0.00087   2.90204
   R36        2.92312  -0.00532   0.00000  -0.01803  -0.01803   2.90510
   R37        1.83966  -0.00147   0.00000  -0.00272  -0.00272   1.83695
   R38        2.06769   0.00063   0.00000   0.00176   0.00176   2.06944
   R39        2.07106   0.00103   0.00000   0.00289   0.00289   2.07395
   R40        2.07199  -0.00037   0.00000  -0.00104  -0.00104   2.07095
   R41        2.69333   0.00741   0.00000   0.01713   0.01713   2.71046
   R42        2.06473  -0.00047   0.00000  -0.00130  -0.00130   2.06343
   R43        2.07135   0.00298   0.00000   0.00834   0.00834   2.07969
   R44        1.85003  -0.00548   0.00000  -0.01030  -0.01030   1.83973
    A1        2.30450  -0.00808   0.00000  -0.02840  -0.02836   2.27614
    A2        1.85084   0.01363   0.00000   0.05445   0.05452   1.90535
    A3        2.12397  -0.00552   0.00000  -0.02462  -0.02486   2.09911
    A4        2.21308   0.00660   0.00000   0.02687   0.02692   2.24000
    A5        1.98541  -0.00503   0.00000  -0.01530  -0.01530   1.97011
    A6        2.08466  -0.00157   0.00000  -0.01169  -0.01182   2.07284
    A7        2.00766  -0.00109   0.00000  -0.01073  -0.01072   1.99694
    A8        1.89702   0.00034   0.00000   0.00619   0.00616   1.90317
    A9        1.86672   0.00082   0.00000   0.00583   0.00588   1.87260
   A10        1.93320   0.00042   0.00000   0.00362   0.00370   1.93690
   A11        1.89117   0.00040   0.00000   0.00396   0.00391   1.89508
   A12        1.86146  -0.00089   0.00000  -0.00893  -0.00895   1.85252
   A13        1.97927   0.00050   0.00000   0.00604   0.00596   1.98523
   A14        1.97326   0.00069   0.00000   0.01352   0.01347   1.98673
   A15        1.84267   0.00054   0.00000   0.00033   0.00040   1.84307
   A16        1.95261  -0.00066   0.00000  -0.00038  -0.00052   1.95210
   A17        1.86910   0.00062   0.00000   0.00512   0.00499   1.87410
   A18        1.83387  -0.00180   0.00000  -0.02804  -0.02800   1.80587
   A19        2.05723  -0.00069   0.00000  -0.01197  -0.01204   2.04519
   A20        1.92006  -0.00186   0.00000  -0.01005  -0.01001   1.91005
   A21        1.89050   0.00049   0.00000  -0.00004   0.00001   1.89051
   A22        1.85905   0.00194   0.00000   0.00797   0.00786   1.86691
   A23        1.88354   0.00031   0.00000   0.01520   0.01520   1.89874
   A24        1.84167  -0.00012   0.00000   0.00051   0.00040   1.84207
   A25        2.04325   0.00217   0.00000   0.00505   0.00507   2.04833
   A26        1.89970   0.00085   0.00000   0.01336   0.01342   1.91313
   A27        1.87663  -0.00050   0.00000  -0.00167  -0.00170   1.87493
   A28        1.90654  -0.00171   0.00000  -0.01656  -0.01663   1.88992
   A29        1.89210  -0.00182   0.00000  -0.00775  -0.00774   1.88436
   A30        1.83417   0.00092   0.00000   0.00823   0.00813   1.84230
   A31        1.96153  -0.00042   0.00000  -0.00531  -0.00534   1.95619
   A32        1.95498   0.00134   0.00000   0.01121   0.01120   1.96618
   A33        1.86725  -0.00175   0.00000  -0.02624  -0.02623   1.84102
   A34        1.96813  -0.00019   0.00000   0.00881   0.00873   1.97686
   A35        1.83753   0.00202   0.00000   0.02124   0.02121   1.85875
   A36        1.86465  -0.00112   0.00000  -0.01184  -0.01192   1.85273
   A37        1.96137  -0.01450   0.00000  -0.06011  -0.05994   1.90143
   A38        2.15061   0.01036   0.00000   0.04170   0.04152   2.19214
   A39        2.17119   0.00414   0.00000   0.01832   0.01816   2.18935
   A40        1.78684   0.01190   0.00000   0.04899   0.04880   1.83564
   A41        1.91520  -0.00186   0.00000   0.01116   0.01132   1.92653
   A42        1.88959  -0.00346   0.00000  -0.00067  -0.00102   1.88857
   A43        1.96859  -0.00402   0.00000  -0.01981  -0.02064   1.94795
   A44        1.96933  -0.00148   0.00000   0.00006  -0.00040   1.96893
   A45        1.92751  -0.00039   0.00000  -0.03229  -0.03256   1.89495
   A46        1.83945  -0.00604   0.00000  -0.02854  -0.02867   1.81078
   A47        1.97892   0.00065   0.00000  -0.01200  -0.01192   1.96700
   A48        1.89689   0.00385   0.00000   0.02307   0.02267   1.91956
   A49        1.94440   0.00458   0.00000   0.02226   0.02243   1.96683
   A50        1.91321   0.00560   0.00000   0.05100   0.05130   1.96451
   A51        1.88983  -0.00812   0.00000  -0.05122  -0.05157   1.83826
   A52        1.93043   0.00003   0.00000   0.00004   0.00004   1.93047
   A53        1.96230  -0.00059   0.00000  -0.00352  -0.00352   1.95878
   A54        1.93580  -0.00031   0.00000  -0.00148  -0.00148   1.93431
   A55        1.88372   0.00021   0.00000   0.00064   0.00064   1.88436
   A56        1.87517   0.00019   0.00000   0.00143   0.00143   1.87660
   A57        1.87301   0.00052   0.00000   0.00323   0.00322   1.87624
   A58        1.94362  -0.00011   0.00000   0.00274   0.00272   1.94634
   A59        1.92898  -0.00186   0.00000  -0.00895  -0.00908   1.91989
   A60        1.95252  -0.00297   0.00000  -0.02196  -0.02211   1.93040
   A61        1.85254   0.00254   0.00000   0.02442   0.02442   1.87696
   A62        1.89077   0.00121   0.00000   0.00384   0.00380   1.89457
   A63        1.89181   0.00158   0.00000   0.00253   0.00228   1.89409
   A64        1.88818  -0.00077   0.00000  -0.00439  -0.00439   1.88378
   A65        1.88873   0.00211   0.00000   0.02169   0.02182   1.91055
   A66        1.94598  -0.00510   0.00000  -0.02058  -0.02080   1.92518
   A67        2.00884   0.00458   0.00000   0.01756   0.01754   2.02638
   A68        1.86214   0.00494   0.00000   0.03933   0.03918   1.90133
   A69        1.84903  -0.00637   0.00000  -0.04798  -0.04780   1.80122
   A70        1.90103  -0.00002   0.00000  -0.00849  -0.00820   1.89282
   A71        1.88346  -0.00146   0.00000  -0.00828  -0.00828   1.87518
   A72        1.95777   0.00175   0.00000   0.00695   0.00695   1.96472
   A73        1.93474  -0.00093   0.00000  -0.00365  -0.00364   1.93110
   A74        1.93272  -0.00376   0.00000  -0.02004  -0.02003   1.91268
   A75        1.89563  -0.00083   0.00000  -0.00728  -0.00727   1.88836
   A76        1.88599   0.00065   0.00000   0.00064   0.00063   1.88662
   A77        1.85320   0.00327   0.00000   0.02455   0.02456   1.87777
   A78        1.93910   0.01256   0.00000   0.05928   0.05933   1.99843
   A79        1.96583  -0.00465   0.00000  -0.03931  -0.03976   1.92608
   A80        1.92480  -0.00843   0.00000  -0.04384  -0.04602   1.87878
   A81        1.89674  -0.00551   0.00000  -0.02954  -0.02855   1.86819
   A82        1.85384   0.00319   0.00000   0.05880   0.05910   1.91294
   A83        1.87912   0.00303   0.00000  -0.00138  -0.00302   1.87611
   A84        1.82318   0.00403   0.00000   0.02291   0.02291   1.84609
    D1        0.09899  -0.00065   0.00000  -0.00930  -0.00922   0.08977
    D2       -3.05213  -0.00095   0.00000  -0.02385  -0.02383  -3.07595
    D3       -3.13879  -0.00028   0.00000   0.00808   0.00824  -3.13055
    D4       -0.00672  -0.00058   0.00000  -0.00647  -0.00637  -0.01309
    D5        0.38341   0.00021   0.00000   0.00763   0.00737   0.39078
    D6       -1.85350  -0.00031   0.00000  -0.00941  -0.00964  -1.86314
    D7        2.39195   0.00138   0.00000   0.01472   0.01455   2.40649
    D8       -2.64949  -0.00101   0.00000  -0.01539  -0.01520  -2.66469
    D9        1.39678  -0.00153   0.00000  -0.03243  -0.03221   1.36457
   D10       -0.64096   0.00016   0.00000  -0.00831  -0.00802  -0.64898
   D11       -0.02006   0.00004   0.00000  -0.00110  -0.00112  -0.02118
   D12        3.12737   0.00052   0.00000   0.01672   0.01688  -3.13893
   D13        3.03761   0.00003   0.00000   0.01318   0.01342   3.05103
   D14       -0.09815   0.00051   0.00000   0.03100   0.03142  -0.06673
   D15        0.59860   0.00004   0.00000   0.00357   0.00366   0.60226
   D16       -1.57995   0.00000   0.00000   0.00170   0.00174  -1.57821
   D17        2.69962   0.00045   0.00000   0.00607   0.00608   2.70570
   D18       -2.53298   0.00036   0.00000   0.01887   0.01901  -2.51397
   D19        1.57166   0.00033   0.00000   0.01700   0.01709   1.58875
   D20       -0.43196   0.00077   0.00000   0.02137   0.02144  -0.41053
   D21        0.02952   0.00089   0.00000   0.01132   0.01086   0.04038
   D22        2.16065   0.00285   0.00000   0.01230   0.01249   2.17314
   D23       -2.02009  -0.00432   0.00000  -0.04420  -0.04460  -2.06469
   D24       -3.12083   0.00067   0.00000  -0.00183  -0.00198  -3.12281
   D25       -0.98970   0.00262   0.00000  -0.00085  -0.00034  -0.99004
   D26        1.11274  -0.00455   0.00000  -0.05735  -0.05743   1.05531
   D27       -1.30878  -0.00006   0.00000  -0.00238  -0.00228  -1.31106
   D28        2.72781  -0.00019   0.00000  -0.01934  -0.01935   2.70846
   D29        0.73227   0.00130   0.00000   0.00725   0.00726   0.73954
   D30        0.85073  -0.00009   0.00000   0.00065   0.00075   0.85148
   D31       -1.39586  -0.00022   0.00000  -0.01631  -0.01632  -1.41218
   D32        2.89179   0.00127   0.00000   0.01029   0.01029   2.90208
   D33        2.88687  -0.00069   0.00000  -0.00577  -0.00567   2.88120
   D34        0.64028  -0.00082   0.00000  -0.02273  -0.02274   0.61754
   D35       -1.35526   0.00067   0.00000   0.00386   0.00387  -1.35139
   D36        0.61964   0.00120   0.00000  -0.00056  -0.00049   0.61915
   D37       -1.51546   0.00067   0.00000   0.00633   0.00631  -1.50915
   D38        2.76288   0.00153   0.00000   0.01111   0.01113   2.77401
   D39        2.87677   0.00201   0.00000   0.02325   0.02331   2.90008
   D40        0.74166   0.00148   0.00000   0.03015   0.03012   0.77178
   D41       -1.26317   0.00234   0.00000   0.03493   0.03493  -1.22824
   D42       -1.40588  -0.00013   0.00000  -0.00755  -0.00752  -1.41340
   D43        2.74220  -0.00066   0.00000  -0.00065  -0.00072   2.74148
   D44        0.73736   0.00020   0.00000   0.00413   0.00410   0.74146
   D45       -1.01065   0.00338   0.00000   0.06022   0.06013  -0.95052
   D46       -3.05339  -0.00100   0.00000   0.01087   0.01100  -3.04239
   D47        1.05333  -0.00035   0.00000   0.02569   0.02581   1.07914
   D48        3.01227   0.00267   0.00000   0.04037   0.04023   3.05250
   D49        0.96953  -0.00171   0.00000  -0.00898  -0.00890   0.96063
   D50       -1.20693  -0.00106   0.00000   0.00584   0.00591  -1.20102
   D51        0.99018   0.00330   0.00000   0.05066   0.05046   1.04064
   D52       -1.05256  -0.00109   0.00000   0.00131   0.00133  -1.05123
   D53        3.05416  -0.00043   0.00000   0.01613   0.01614   3.07030
   D54        0.82148   0.00205   0.00000   0.02123   0.02118   0.84267
   D55       -1.35023   0.00199   0.00000   0.02846   0.02841  -1.32181
   D56        2.95475   0.00076   0.00000   0.01316   0.01311   2.96786
   D57        2.98735   0.00070   0.00000   0.00588   0.00583   2.99317
   D58        0.81564   0.00064   0.00000   0.01312   0.01305   0.82869
   D59       -1.16257  -0.00059   0.00000  -0.00218  -0.00225  -1.16482
   D60       -1.32528   0.00163   0.00000   0.01723   0.01728  -1.30800
   D61        2.78620   0.00157   0.00000   0.02447   0.02451   2.81071
   D62        0.80798   0.00034   0.00000   0.00917   0.00921   0.81719
   D63       -1.26267  -0.00131   0.00000  -0.01925  -0.01934  -1.28200
   D64        0.96731   0.00002   0.00000  -0.00089  -0.00098   0.96633
   D65        2.99403  -0.00021   0.00000   0.00219   0.00224   2.99628
   D66        0.90558   0.00005   0.00000  -0.01134  -0.01145   0.89414
   D67        3.13556   0.00138   0.00000   0.00702   0.00691  -3.14072
   D68       -1.12090   0.00115   0.00000   0.01009   0.01013  -1.11077
   D69        2.89528  -0.00071   0.00000  -0.01435  -0.01440   2.88088
   D70       -1.15793   0.00061   0.00000   0.00401   0.00396  -1.15397
   D71        0.86880   0.00039   0.00000   0.00708   0.00718   0.87598
   D72       -3.14041   0.00093   0.00000   0.02155   0.02161  -3.11880
   D73        1.03561   0.00104   0.00000   0.02310   0.02316   1.05878
   D74       -1.06162   0.00099   0.00000   0.02241   0.02247  -1.03915
   D75        0.90937   0.00052   0.00000   0.01193   0.01182   0.92119
   D76       -1.19779   0.00063   0.00000   0.01348   0.01337  -1.18442
   D77        2.98816   0.00059   0.00000   0.01279   0.01268   3.00084
   D78       -1.10111  -0.00114   0.00000  -0.01124  -0.01120  -1.11230
   D79        3.07492  -0.00103   0.00000  -0.00969  -0.00965   3.06527
   D80        0.97769  -0.00108   0.00000  -0.01038  -0.01034   0.96735
   D81        0.03650   0.00064   0.00000   0.00830   0.00836   0.04486
   D82        2.13098   0.00156   0.00000   0.01700   0.01733   2.14832
   D83       -2.04732  -0.00213   0.00000  -0.01609  -0.01622  -2.06355
   D84       -3.11100   0.00018   0.00000  -0.00968  -0.00952  -3.12052
   D85       -1.01652   0.00110   0.00000  -0.00099  -0.00054  -1.01707
   D86        1.08836  -0.00260   0.00000  -0.03407  -0.03410   1.05426
   D87       -0.03736  -0.00112   0.00000  -0.01197  -0.01204  -0.04940
   D88       -2.19061  -0.00068   0.00000   0.00822   0.00834  -2.18227
   D89        2.00118   0.00286   0.00000   0.02454   0.02385   2.02503
   D90       -2.09424  -0.00406   0.00000  -0.04480  -0.04443  -2.13868
   D91        2.03569  -0.00362   0.00000  -0.02462  -0.02406   2.01163
   D92       -0.05570  -0.00008   0.00000  -0.00830  -0.00855  -0.06425
   D93        1.98967   0.00101   0.00000   0.01553   0.01568   2.00535
   D94       -0.16358   0.00145   0.00000   0.03572   0.03606  -0.12753
   D95       -2.25497   0.00499   0.00000   0.05203   0.05156  -2.20341
   D96        1.13192   0.00014   0.00000  -0.01908  -0.01873   1.11318
   D97       -3.09664   0.00205   0.00000   0.00730   0.00756  -3.08908
   D98       -0.98682   0.00076   0.00000  -0.01052  -0.01013  -0.99696
   D99       -3.07968  -0.00394   0.00000  -0.04824  -0.04808  -3.12777
   D100      -1.02506  -0.00204   0.00000  -0.02186  -0.02178  -1.04684
   D101       1.08476  -0.00332   0.00000  -0.03969  -0.03948   1.04528
   D102      -0.97452   0.00053   0.00000  -0.00474  -0.00521  -0.97973
   D103       1.08011   0.00244   0.00000   0.02164   0.02108   1.10119
   D104      -3.09326   0.00115   0.00000   0.00381   0.00339  -3.08987
   D105       0.84728   0.00060   0.00000   0.03503   0.03565   0.88293
   D106      -1.15477   0.00267   0.00000   0.02899   0.02803  -1.12673
   D107       3.00396  -0.00129   0.00000   0.00264   0.00297   3.00694
   D108      -1.06510   0.00213   0.00000   0.01477   0.01422  -1.05088
   D109       1.03096  -0.00003   0.00000   0.02389   0.02460   1.05556
   D110       3.05482  -0.00078   0.00000   0.00976   0.00959   3.06441
   D111      -1.21866   0.00019   0.00000   0.01392   0.01382  -1.20485
   D112       0.90370  -0.00032   0.00000   0.00680   0.00670   0.91040
   D113       2.95595   0.00080   0.00000   0.02238   0.02228   2.97822
   D114       3.00573  -0.00254   0.00000  -0.02477  -0.02482   2.98091
   D115      -1.15510  -0.00305   0.00000  -0.03188  -0.03193  -1.18703
   D116       0.89715  -0.00193   0.00000  -0.01630  -0.01636   0.88079
   D117       1.01696   0.00236   0.00000   0.01503   0.01519   1.03215
   D118       3.13932   0.00185   0.00000   0.00792   0.00808  -3.13579
   D119      -1.09162   0.00296   0.00000   0.02350   0.02365  -1.06796
   D120      -1.16462   0.00049   0.00000  -0.00870  -0.00882  -1.17344
   D121       0.96805  -0.00077   0.00000  -0.03174  -0.03251   0.93554
   D122       3.06778  -0.00592   0.00000  -0.09055  -0.08967   2.97811
   D123       0.92147   0.00138   0.00000  -0.00467  -0.00499   0.91648
   D124       3.05414   0.00012   0.00000  -0.02771  -0.02867   3.02546
   D125      -1.12931  -0.00503   0.00000  -0.08652  -0.08584  -1.21515
   D126       2.91879   0.00386   0.00000   0.01255   0.01264   2.93143
   D127      -1.23173   0.00260   0.00000  -0.01049  -0.01105  -1.24278
   D128       0.86801  -0.00255   0.00000  -0.06930  -0.06821   0.79979
   D129      -0.84116  -0.00018   0.00000  -0.02101  -0.02249  -0.86365
   D130      -3.01344   0.00109   0.00000   0.00945   0.00914  -3.00431
   D131       1.25233  -0.00140   0.00000  -0.00486  -0.00306   1.24927
         Item               Value     Threshold  Converged?
 Maximum Force            0.020625     0.000450     NO 
 RMS     Force            0.003777     0.000300     NO 
 Maximum Displacement     0.257233     0.001800     NO 
 RMS     Displacement     0.049928     0.001200     NO 
 Predicted change in Energy=-9.039880D-03
 GradGradGradGradGradGradGradGradGradGradGradGradGradGradGradGradGradGrad

                          Input orientation:                          
 ---------------------------------------------------------------------
 Center     Atomic      Atomic             Coordinates (Angstroms)
 Number     Number       Type             X           Y           Z
 ---------------------------------------------------------------------
      1          6           0       -1.703354    0.674437   -0.167992
      2          6           0       -0.979404   -0.475285   -0.195015
      3          6           0        0.502180   -0.643307   -0.425987
      4          6           0        1.372858    0.498735    0.150013
      5          6           0        1.316578    1.804472   -0.679431
      6          6           0       -0.029796    2.162636   -1.337912
      7          6           0       -1.292318    2.092023   -0.454134
      8          6           0       -3.121590    0.349650    0.107856
      9          6           0       -3.266932   -1.154955    0.232436
     10          6           0       -1.826147   -1.716900    0.079065
     11          8           0       -4.041748    1.166987    0.195187
     12          6           0       -1.190645    2.950060    0.822706
     13          6           0       -1.716203   -2.761538   -1.029178
     14          8           0       -1.359892   -2.377695    1.273423
     15          6           0        2.847025    0.072586    0.467372
     16          8           0        2.838108   -1.079112    1.340702
     17          6           0        3.595360    1.219395    1.162480
     18          6           0        3.686814   -0.401199   -0.729963
     19          8           0        3.250322   -1.638043   -1.310436
     20          1           0        0.684688   -0.772840   -1.500434
     21          1           0        0.800626   -1.582036    0.048344
     22          1           0        0.951636    0.720696    1.140641
     23          1           0        2.063997    1.759796   -1.482284
     24          1           0        1.626927    2.636016   -0.034853
     25          1           0       -0.190027    1.526621   -2.219305
     26          1           0        0.055695    3.186889   -1.725371
     27          1           0       -2.113026    2.521707   -1.046998
     28          1           0       -3.700168   -1.416711    1.201537
     29          1           0       -3.943715   -1.500021   -0.557004
     30          1           0       -0.911728    3.981709    0.573581
     31          1           0       -0.447399    2.559630    1.526267
     32          1           0       -2.153181    2.985643    1.346063
     33          1           0       -0.695994   -3.154839   -1.111341
     34          1           0       -2.380214   -3.607387   -0.814534
     35          1           0       -2.002086   -2.331255   -1.993593
     36          1           0       -1.296997   -1.711622    1.978928
     37          1           0        2.378099   -0.821823    2.157472
     38          1           0        3.778659    2.067548    0.494432
     39          1           0        3.028295    1.582184    2.029254
     40          1           0        4.563477    0.858318    1.527679
     41          1           0        3.672139    0.347839   -1.524330
     42          1           0        4.728245   -0.500832   -0.388434
     43          1           0        3.148035   -2.257877   -0.566712
 ---------------------------------------------------------------------
                    Distance matrix (angstroms):
                    1          2          3          4          5
     1  C    0.000000
     2  C    1.358931   0.000000
     3  C    2.582129   1.508863   0.000000
     4  C    3.097593   2.569220   1.547293   0.000000
     5  C    3.264742   3.271617   2.592123   1.547932   0.000000
     6  C    2.526707   3.027639   2.997987   2.636271   1.540974
     7  C    1.503455   2.599255   3.271551   3.163341   2.634347
     8  C    1.480868   2.315429   3.795083   4.497117   4.736418
     9  C    2.439629   2.424345   3.860247   4.926371   5.531570
    10  C    2.407199   1.527646   2.613195   3.892006   4.780387
    11  O    2.417145   3.496751   4.930548   5.455874   5.466535
    12  C    2.534328   3.579576   4.163793   3.610133   3.139259
    13  C    3.542278   2.542765   3.126014   4.643508   5.492589
    14  O    3.392809   2.433155   3.059968   4.123569   5.335508
    15  C    4.633775   3.921795   2.609386   1.567000   2.580088
    16  O    5.096663   4.158898   2.961026   2.460549   3.835499
    17  C    5.490310   5.063911   3.944699   2.546361   2.987942
    18  C    5.525099   4.697365   3.208257   2.634128   3.238141
    19  O    5.584948   4.526229   3.053528   3.197436   3.998555
    20  H    3.093988   2.135851   1.097509   2.194187   2.777746
    21  H    3.377630   2.110125   1.093285   2.160415   3.502042
    22  H    2.960344   2.635007   2.125286   1.099109   2.149515
    23  H    4.135010   3.989353   3.054495   2.175395   1.097819
    24  H    3.867337   4.061872   3.488840   2.160254   1.096934
    25  H    2.687798   2.954402   2.898918   3.018745   2.172158
    26  H    3.439781   4.101821   4.069170   3.532443   2.143569
    27  H    2.086358   3.315559   4.152381   4.204359   3.523026
    28  H    3.199340   3.199875   4.572386   5.523606   6.251544
    29  H    3.146238   3.157256   4.529581   5.723710   6.213320
    30  H    3.480611   4.523285   4.938526   4.186866   3.357937
    31  H    2.828762   3.529384   3.869341   3.074849   2.923521
    32  H    2.799354   3.966194   4.833258   4.477521   4.187722
    33  H    4.070385   2.846047   2.865855   4.384035   5.369521
    34  H    4.382940   3.486565   4.152702   5.645895   6.555359
    35  H    3.529340   2.779458   3.402632   4.898381   5.463039
    36  H    3.235378   2.520996   3.187781   3.919022   5.124506
    37  H    4.929994   4.114256   3.197687   2.604664   4.009024
    38  H    5.694913   5.438796   4.351003   2.892694   2.740257
    39  H    5.295319   5.024161   4.166806   2.728714   3.211909
    40  H    6.494789   5.955644   4.750350   3.493897   4.038427
    41  H    5.553579   4.907286   3.498195   2.848313   2.895566
    42  H    6.541814   5.710982   4.228633   3.542271   4.127782
    43  H    5.682729   4.511268   3.102771   3.356167   4.457535
                    6          7          8          9         10
     6  C    0.000000
     7  C    1.542729   0.000000
     8  C    3.864757   2.588035   0.000000
     9  C    4.894022   3.861779   1.516734   0.000000
    10  C    4.503943   3.882933   2.439186   1.554080   0.000000
    11  O    4.408795   2.972655   1.233838   2.448089   3.638567
    12  C    2.576019   1.541716   3.316880   4.637945   4.768373
    13  C    5.214094   4.905854   3.598257   2.564672   1.526945
    14  O    5.403964   4.792431   3.449716   2.493100   1.442406
    15  C    3.987914   4.696963   5.985849   6.240395   5.019122
    16  O    5.090067   5.507990   6.251342   6.205281   4.873785
    17  C    4.503712   5.221525   6.854641   7.320763   6.260060
    18  C    4.555880   5.575302   6.900730   7.060378   5.725237
    19  O    5.020467   5.939884   6.823762   6.714791   5.263789
    20  H    3.025545   3.634658   4.281861   4.331761   3.112935
    21  H    4.078465   4.258122   4.372497   4.094058   2.630412
    22  H    3.030780   3.075578   4.218470   4.705233   3.845113
    23  H    2.137076   3.525950   5.604228   6.313069   5.445957
    24  H    2.160274   2.998953   5.272215   6.196189   5.557390
    25  H    1.098655   2.156514   3.923646   4.761221   4.298816
    26  H    1.098420   2.152188   4.637432   5.807277   5.553779
    27  H    2.133871   1.099853   2.658706   4.060332   4.395009
    28  H    5.721203   4.566202   2.156600   1.093328   2.204996
    29  H    5.416977   4.465789   2.130543   1.095593   2.221647
    30  H    2.782199   2.184482   4.276942   5.661155   5.792654
    31  H    2.921560   2.203301   3.747960   4.839618   4.720599
    32  H    3.519918   2.186402   3.069109   4.430029   4.881203
    33  H    5.363832   5.321379   4.432990   3.523492   2.182197
    34  H    6.252324   5.813490   4.130204   2.810131   2.163204
    35  H    4.951253   4.736991   3.585614   2.817574   2.168940
    36  H    5.255198   4.515255   3.328497   2.690865   1.972183
    37  H    5.188705   5.364974   5.984969   5.973534   4.774581
    38  H    4.227394   5.158991   7.121380   7.752001   6.775576
    39  H    4.585482   5.009476   6.559878   7.095799   6.184885
    40  H    5.568753   6.303963   7.831660   8.188176   7.039711
    41  H    4.127053   5.369668   6.987044   7.314049   6.088117
    42  H    5.534847   6.555486   7.911355   8.045882   6.682622
    43  H    5.498572   6.216995   6.823667   6.557962   5.045015
                   11         12         13         14         15
    11  O    0.000000
    12  C    3.420808   0.000000
    13  C    4.726578   6.027275   0.000000
    14  O    4.573807   5.349464   2.361412   0.000000
    15  C    6.980473   4.970804   5.576287   4.934749   0.000000
    16  O    7.327318   5.721311   5.402651   4.394775   1.445405
    17  C    7.698300   5.100636   6.990271   6.124204   1.535692
    18  C    7.940137   6.118114   5.903670   5.778350   1.537312
    19  O    7.956719   6.732248   5.099775   5.336429   2.499900
    20  H    5.383053   4.772195   3.152979   3.801335   3.043470
    21  H    5.570213   5.010458   2.981058   2.608012   2.664791
    22  H    5.101661   3.108137   4.894020   3.867921   2.113253
    23  H    6.359675   4.162019   5.910810   6.036204   2.694618
    24  H    5.860448   2.961881   6.426414   5.980800   2.883061
    25  H    4.560139   3.504461   4.704670   5.367626   4.307683
    26  H    4.955562   2.846426   6.245646   6.477749   4.722131
    27  H    2.664257   2.128395   5.298157   5.473180   5.735295
    28  H    2.793727   5.050734   3.274259   2.530919   6.754461
    29  H    2.772785   5.411675   2.603111   3.285867   7.045325
    30  H    4.226449   1.097340   6.977635   6.413473   5.424089
    31  H    4.078061   1.095376   6.037798   5.027301   4.261441
    32  H    2.863340   1.096196   6.234005   5.422174   5.853209
    33  H    5.619543   6.423006   1.096477   2.594573   5.045948
    34  H    5.155082   6.862633   1.096559   2.629214   6.519932
    35  H    4.603116   6.040055   1.094061   3.329860   5.945476
    36  H    4.359103   4.804107   3.213527   0.972288   4.758269
    37  H    7.001454   5.361402   5.539002   4.144255   1.968832
    38  H    7.877775   5.057724   7.472280   6.838985   2.201942
    39  H    7.315853   4.596335   7.122653   5.958867   2.179729
    40  H    8.713249   6.162977   7.686043   6.754459   2.165140
    41  H    7.945552   5.993896   6.240803   6.370030   2.173350
    42  H    8.946229   6.957641   6.859464   6.584056   2.144808
    43  H    8.000197   6.919337   4.912062   4.870508   2.567293
                   16         17         18         19         20
    16  O    0.000000
    17  C    2.426588   0.000000
    18  C    2.338273   2.493197   0.000000
    19  O    2.740594   3.794643   1.434314   0.000000
    20  H    3.578138   4.419516   3.121618   2.714249   0.000000
    21  H    2.464641   4.110943   3.214066   2.801862   1.751272
    22  H    2.614978   2.690438   3.498429   4.105531   3.045848
    23  H    4.077732   3.103527   2.805248   3.603083   2.883933
    24  H    4.142619   2.704653   3.735102   4.746589   3.828322
    25  H    5.350990   5.085274   4.578703   4.762052   2.563088
    26  H    5.944862   4.973926   5.200983   5.801532   4.015680
    27  H    6.571205   6.258073   6.502463   6.792526   4.345900
    28  H    6.548465   7.757274   7.702561   7.393801   5.190586
    29  H    7.054898   8.196920   7.711180   7.234699   4.779223
    30  H    6.345207   5.318930   6.485036   7.242498   5.427321
    31  H    4.906061   4.274631   5.563164   6.272199   4.641972
    32  H    6.437020   6.016565   7.063011   7.591660   5.502931
    33  H    4.776090   6.536046   5.190085   4.232460   2.780574
    34  H    6.186121   7.931827   6.862624   5.985580   4.230690
    35  H    6.009398   7.341615   6.138848   5.341819   3.144935
    36  H    4.231607   5.761303   5.821827   5.612792   4.112706
    37  H    0.972070   2.576491   3.197959   3.667884   4.031168
    38  H    3.391501   1.095103   2.757226   4.155490   4.649726
    39  H    2.755499   1.097486   3.461320   4.644640   4.847405
    40  H    2.601057   1.095900   2.729812   4.001386   5.184125
    41  H    3.307598   2.825677   1.091921   2.041423   3.190823
    42  H    2.626202   2.578361   1.100522   2.080287   4.202486
    43  H    2.263574   3.909171   1.940151   0.973541   3.024111
                   21         22         23         24         25
    21  H    0.000000
    22  H    2.553133   0.000000
    23  H    3.886743   3.032625   0.000000
    24  H    4.299030   2.346542   1.747527   0.000000
    25  H    3.973332   3.638976   2.382896   3.050231   0.000000
    26  H    5.142337   3.885723   2.475674   2.372779   1.749526
    27  H    5.150713   4.173914   4.268197   3.876177   2.462199
    28  H    4.649121   5.119716   7.107650   6.806703   5.717207
    29  H    4.783507   5.637202   6.897475   6.957838   5.100390
    30  H    5.844936   3.798406   4.244811   2.936979   3.787944
    31  H    4.571129   2.342581   3.999778   2.597259   3.893925
    32  H    5.592203   3.848645   5.223681   4.039602   4.323722
    33  H    2.461392   4.775550   5.648786   6.331571   4.837319
    34  H    3.868378   5.801399   7.000254   7.459569   5.755722
    35  H    3.547680   5.278475   5.790610   6.456019   4.268221
    36  H    2.853764   3.416906   5.943654   5.613075   5.416342
    37  H    2.741307   2.334117   4.473392   4.162595   5.591657
    38  H    4.731505   3.197446   2.634802   2.287630   4.838123
    39  H    4.347275   2.417500   3.645862   2.708307   5.330190
    40  H    4.722585   3.635125   4.014964   3.771610   6.089525
    41  H    3.800435   3.826517   2.140446   3.411332   4.097419
    42  H    4.097069   4.253584   3.661306   4.425270   5.626016
    43  H    2.519004   4.075674   4.260880   5.152362   5.310003
                   26         27         28         29         30
    26  H    0.000000
    27  H    2.367701   0.000000
    28  H    6.623174   4.804796   0.000000
    29  H    6.271163   4.445877   1.777280   0.000000
    30  H    2.617790   2.490180   6.108409   6.365574   0.000000
    31  H    3.349582   3.065524   5.147548   5.748480   1.773561
    32  H    3.788580   2.437948   4.668488   5.191230   1.769203
    33  H    6.415573   5.851093   4.170797   3.686923   7.335926
    34  H    7.274988   6.139317   3.256667   2.636635   7.853514
    35  H    5.895449   4.945664   3.732121   2.554341   6.901650
    36  H    6.288641   5.267182   2.542938   3.671627   5.876857
    37  H    6.044815   6.451203   6.181669   6.913296   6.033704
    38  H    4.476707   6.106899   8.280876   8.571356   5.066557
    39  H    5.050607   6.064586   7.412874   8.049699   4.837404
    40  H    6.026995   7.346530   8.577293   9.070832   6.375244
    41  H    4.602096   6.198522   8.055736   7.896299   6.214344
    42  H    6.100771   7.508158   8.625833   8.730962   7.268283
    43  H    6.367929   7.124174   7.122650   7.132135   7.530894
                   31         32         33         34         35
    31  H    0.000000
    32  H    1.767386   0.000000
    33  H    6.298725   6.772573   0.000000
    34  H    6.873661   6.941741   1.769036   0.000000
    35  H    6.223120   6.280568   1.778352   1.778109   0.000000
    36  H    4.378392   4.816417   3.463212   3.545520   4.081913
    37  H    4.451526   5.973916   5.057484   6.263683   6.220590
    38  H    4.377944   6.062582   7.062178   8.476438   7.678330
    39  H    3.645386   5.411482   6.795075   8.016904   7.536779
    40  H    5.291818   7.047835   7.122632   8.581569   8.104280
    41  H    5.582898   7.009388   5.614258   7.264887   6.292422
    42  H    6.310293   7.906833   6.081835   7.769326   7.157118
    43  H    6.365224   7.697798   3.984685   5.695974   5.344635
                   36         37         38         39         40
    36  H    0.000000
    37  H    3.785492   0.000000
    38  H    6.499857   3.616039   0.000000
    39  H    5.436897   2.493681   1.776035   0.000000
    40  H    6.415090   2.827613   1.773633   1.769842   0.000000
    41  H    6.419229   4.074103   2.654081   3.816556   3.220222
    42  H    6.585891   3.479635   2.877107   3.615799   2.354979
    43  H    5.151406   3.174308   4.498112   4.636749   4.012558
                   41         42         43
    41  H    0.000000
    42  H    1.768011   0.000000
    43  H    2.825150   2.369821   0.000000
 Stoichiometry    C15H24O4
 Framework group  C1[X(C15H24O4)]
 Deg. of freedom   123
 Full point group                 C1      NOp   1
 Largest Abelian subgroup         C1      NOp   1
 Largest concise Abelian subgroup C1      NOp   1
                         Standard orientation:                         
 ---------------------------------------------------------------------
 Center     Atomic      Atomic             Coordinates (Angstroms)
 Number     Number       Type             X           Y           Z
 ---------------------------------------------------------------------
      1          6           0       -1.742470    0.657686   -0.171196
      2          6           0       -1.025647   -0.496761   -0.181786
      3          6           0        0.454908   -0.677196   -0.409970
      4          6           0        1.332539    0.467458    0.150072
      5          6           0        1.284492    1.761672   -0.697746
      6          6           0       -0.059522    2.118825   -1.361576
      7          6           0       -1.322613    2.068517   -0.477223
      8          6           0       -3.162738    0.345612    0.108837
      9          6           0       -3.317416   -1.156155    0.254618
     10          6           0       -1.880112   -1.729117    0.109580
     11          8           0       -4.077833    1.169779    0.184372
     12          6           0       -1.215854    2.943860    0.787397
     13          6           0       -1.776441   -2.789966   -0.983769
     14          8           0       -1.418168   -2.375847    1.313275
     15          6           0        2.803984    0.036719    0.473808
     16          8           0        2.787780   -1.102451    1.363315
     17          6           0        3.559282    1.188579    1.152847
     18          6           0        3.641034   -0.459120   -0.716494
     19          8           0        3.196994   -1.701315   -1.279554
     20          1           0        0.636801   -0.823020   -1.482432
     21          1           0        0.747452   -1.610960    0.077652
     22          1           0        0.912525    0.705993    1.137355
     23          1           0        2.031763    1.701034   -1.499691
     24          1           0        1.599871    2.600302   -0.064895
     25          1           0       -0.223531    1.471426   -2.233940
     26          1           0        0.032379    3.136953   -1.763441
     27          1           0       -2.140539    2.494855   -1.076313
     28          1           0       -3.752436   -1.401510    1.227205
     29          1           0       -3.996183   -1.508143   -0.530049
     30          1           0       -0.930510    3.970140    0.523800
     31          1           0       -0.475164    2.558815    1.496599
     32          1           0       -2.178244    2.992788    1.309945
     33          1           0       -0.758673   -3.190694   -1.060099
     34          1           0       -2.445716   -3.628572   -0.757375
     35          1           0       -2.059485   -2.371587   -1.954241
     36          1           0       -1.351275   -1.700278    2.009318
     37          1           0        2.329229   -0.830807    2.176248
     38          1           0        3.747948    2.026060    0.472935
     39          1           0        2.994321    1.567078    2.014260
     40          1           0        4.525080    0.826712    1.523365
     41          1           0        3.631138    0.278698   -1.521364
     42          1           0        4.681768   -0.560363   -0.373316
     43          1           0        3.090739   -2.309936   -0.527177
 ---------------------------------------------------------------------
 Rotational constants (GHZ):      0.5449330      0.2777496      0.2167430
 Standard basis: 6-31G(d) (6D, 7F)
 There are   333 symmetry adapted cartesian basis functions of A   symmetry.
 There are   333 symmetry adapted basis functions of A   symmetry.
   333 basis functions,   628 primitive gaussians,   333 cartesian basis functions
    73 alpha electrons       73 beta electrons
       nuclear repulsion energy      1608.3142679413 Hartrees.
 NAtoms=   43 NActive=   43 NUniq=   43 SFac= 1.00D+00 NAtFMM=   60 NAOKFM=F Big=F
 Integral buffers will be    131072 words long.
 Raffenetti 2 integral format.
 Two-electron integral symmetry is turned on.
 ------------------------------------------------------------------------------
 Polarizable Continuum Model (PCM)
 =================================
 Model                : PCM (using non-symmetric T matrix).
 Atomic radii         : SMD-Coulomb.
 Polarization charges : Total charges.
 Charge compensation  : None.
 Solution method      : On-the-fly selection.
 Cavity type          : VdW (van der Waals Surface) (Alpha=1.000).
 Cavity algorithm     : GePol (No added spheres)
                        Default sphere list used, NSphG=   43.
                        Lebedev-Laikov grids with approx.  5.0 points / Ang**2.
                        Smoothing algorithm: Karplus/York (Gamma=1.0000).
                        Polarization charges: spherical gaussians, with
                                              point-specific exponents (IZeta= 3).
                        Self-potential: point-specific (ISelfS= 7).
                        Self-field    : sphere-specific E.n sum rule (ISelfD= 2).
 1st derivatives      : Analytical E(r).r(x)/FMM algorithm (CHGder, D1EAlg=3).
                        Cavity 1st derivative terms included.
 Solvent              : Methanol, Eps=  32.613000 Eps(inf)=   1.765709
 ------------------------------------------------------------------------------
 ------------------------------------------------------------------------------
 Atomic radii for non-electrostatic terms: SMD-CDS.
 ------------------------------------------------------------------------------
 Nuclear repulsion after PCM non-electrostatic terms =     1608.3155107195 Hartrees.
 One-electron integrals computed using PRISM.
 NBasis=   333 RedAO= T EigKep=  9.27D-04  NBF=   333
 NBsUse=   333 1.00D-06 EigRej= -1.00D+00 NBFU=   333
 Initial guess from the checkpoint file:  "DY-202A-11R_21.chk"
 B after Tr=     0.000000    0.000000    0.000000
         Rot=    0.999946   -0.002098    0.002388   -0.009892 Ang=  -1.19 deg.
 ExpMin= 1.61D-01 ExpMax= 5.48D+03 ExpMxC= 8.25D+02 IAcc=1 IRadAn=         1 AccDes= 0.00D+00
 Harris functional with IExCor=  402 and IRadAn=       1 diagonalized for initial guess.
 HarFok:  IExCor=  402 AccDes= 0.00D+00 IRadAn=         1 IDoV= 1 UseB2=F ITyADJ=14
 ICtDFT=  3500011 ScaDFX=  1.000000  1.000000  1.000000  1.000000
 FoFCou: FMM=F IPFlag=           0 FMFlag=      100000 FMFlg1=           0
         NFxFlg=           0 DoJE=T BraDBF=F KetDBF=T FulRan=T
         wScrn=  0.000000 ICntrl=     500 IOpCl=  0 I1Cent=   200000004 NGrid=           0
         NMat0=    1 NMatS0=      1 NMatT0=    0 NMatD0=    1 NMtDS0=    0 NMtDT0=    0
 Petite list used in FoFCou.
 Keep R1 ints in memory in canonical form, NReq=1565304907.
 Requested convergence on RMS density matrix=1.00D-08 within 128 cycles.
 Requested convergence on MAX density matrix=1.00D-06.
 Requested convergence on             energy=1.00D-06.
 No special actions if energy rises.
 Inv3:  Mode=1 IEnd=    21821427.
 Iteration    1 A*A^-1 deviation from unit magnitude is 5.55D-15 for   2673.
 Iteration    1 A*A^-1 deviation from orthogonality  is 4.58D-15 for   2570   1010.
 Iteration    1 A^-1*A deviation from unit magnitude is 5.77D-15 for   2673.
 Iteration    1 A^-1*A deviation from orthogonality  is 1.80D-10 for   2312   2265.
 Iteration    2 A*A^-1 deviation from unit magnitude is 5.22D-15 for    674.
 Iteration    2 A*A^-1 deviation from orthogonality  is 4.15D-15 for   2223   1193.
 Iteration    2 A^-1*A deviation from unit magnitude is 1.55D-15 for     24.
 Iteration    2 A^-1*A deviation from orthogonality  is 5.85D-16 for   2685   1807.
 Error on total polarization charges =  0.05224
 SCF Done:  E(RB3LYP) =  -886.950516202     A.U. after   11 cycles
            NFock= 11  Conv=0.50D-08     -V/T= 2.0094
 SMD-CDS (non-electrostatic) energy       (kcal/mol) =       0.78
 (included in total energy above)
 D1PCM: PCM CHGder 1st derivatives, ID1Alg=3 FixD1E=F DoIter=F DoCFld=F I1PDM=0.
 Calling FoFJK, ICntrl=      2127 FMM=F ISym2X=0 I1Cent= 0 IOpClX= 0 NMat=1 NMatS=1 NMatT=0.
 ***** Axes restored to original set *****
 -------------------------------------------------------------------
 Center     Atomic                   Forces (Hartrees/Bohr)
 Number     Number              X              Y              Z
 -------------------------------------------------------------------
      1        6          -0.005014747   -0.006891830    0.000418232
      2        6           0.004154788    0.005569327   -0.001015402
      3        6          -0.000755353    0.000434581    0.001602820
      4        6          -0.000060439    0.000384793   -0.000039041
      5        6           0.000028711    0.001484387    0.000500393
      6        6           0.000335282   -0.000101189   -0.000857572
      7        6           0.003655001    0.002504688   -0.001136930
      8        6           0.002999569    0.003052557    0.000085241
      9        6           0.003841283    0.001049414    0.000442430
     10        6          -0.004925271    0.000791638    0.000529805
     11        8           0.002682701   -0.002874691   -0.000779371
     12        6          -0.000566148    0.000391914    0.001391049
     13        6           0.000405638   -0.002351043   -0.001008131
     14        8           0.000099743   -0.000278239   -0.000927517
     15        6          -0.002044814   -0.000343291   -0.000919853
     16        8           0.000050548    0.000928407    0.000481035
     17        6           0.001401630   -0.000775921    0.001786249
     18        6           0.000531090   -0.002550811   -0.001588616
     19        8           0.000092196    0.004432035    0.002453743
     20        1           0.000341023    0.000070607   -0.000728399
     21        1           0.000050754   -0.000225183   -0.000452008
     22        1          -0.000362434    0.000473206    0.000394596
     23        1          -0.000478511   -0.000194009   -0.000466866
     24        1          -0.000770979   -0.000527764   -0.000335212
     25        1          -0.000278086   -0.000461440    0.000944512
     26        1           0.000287737    0.000009498    0.000089019
     27        1          -0.000243968    0.000020093    0.000140088
     28        1          -0.001185791   -0.001763474    0.000241967
     29        1          -0.000997473   -0.001971674    0.001023666
     30        1          -0.000102948   -0.000227278   -0.000486325
     31        1           0.000547446   -0.000237863   -0.000262571
     32        1           0.000057815   -0.000381590   -0.000323691
     33        1          -0.000453016    0.001626165    0.000317203
     34        1          -0.000339056    0.000597357    0.000107915
     35        1          -0.000645427   -0.000233688   -0.000523330
     36        1          -0.001070644    0.000454747    0.001035808
     37        1          -0.000693824   -0.000860146    0.000936148
     38        1          -0.000082947   -0.000692459    0.000091454
     39        1          -0.000384341    0.000108873   -0.000732277
     40        1           0.000105647    0.000130797   -0.000358812
     41        1          -0.000301194   -0.000508059   -0.001550746
     42        1          -0.000108794   -0.000356445   -0.000206122
     43        1           0.000197606    0.000293003   -0.000314586
 -------------------------------------------------------------------
 Cartesian Forces:  Max     0.006891830 RMS     0.001553795

 GradGradGradGradGradGradGradGradGradGradGradGradGradGradGradGradGradGrad
 Berny optimization.
 Using GEDIIS/GDIIS optimizer.
 FormGI is forming the generalized inverse of G from B-inverse, IUseBI=4.
 Internal  Forces:  Max     0.005031795 RMS     0.000915126
 Search for a local minimum.
 Step number   2 out of a maximum of  258
 All quantities printed in internal units (Hartrees-Bohrs-Radians)
 Mixed Optimization -- En-DIIS/RFO-DIIS
 Update second derivatives using D2CorX and points    1    2
 DE= -7.43D-03 DEPred=-9.04D-03 R= 8.22D-01
 TightC=F SS=  1.41D+00  RLast= 3.60D-01 DXNew= 5.0454D-01 1.0790D+00
 Trust test= 8.22D-01 RLast= 3.60D-01 DXMaxT set to 5.05D-01
 ITU=  1  0
 Use linear search instead of GDIIS.
     Eigenvalues ---    0.00230   0.00236   0.00288   0.00343   0.00377
     Eigenvalues ---    0.00411   0.00526   0.00683   0.00752   0.00910
     Eigenvalues ---    0.01107   0.01109   0.01229   0.01354   0.01358
     Eigenvalues ---    0.01386   0.02465   0.02482   0.03053   0.03854
     Eigenvalues ---    0.03941   0.04041   0.04416   0.04552   0.04594
     Eigenvalues ---    0.04712   0.04888   0.04962   0.05050   0.05315
     Eigenvalues ---    0.05396   0.05497   0.05528   0.05568   0.05580
     Eigenvalues ---    0.05642   0.05683   0.05752   0.05856   0.05917
     Eigenvalues ---    0.05992   0.06023   0.07011   0.07866   0.08195
     Eigenvalues ---    0.08675   0.09093   0.09132   0.09214   0.09688
     Eigenvalues ---    0.10375   0.11861   0.12115   0.13353   0.13990
     Eigenvalues ---    0.14707   0.15820   0.15894   0.16000   0.16000
     Eigenvalues ---    0.16000   0.16000   0.16000   0.16000   0.16000
     Eigenvalues ---    0.16000   0.16000   0.16000   0.16026   0.16226
     Eigenvalues ---    0.17199   0.17419   0.18753   0.20375   0.20727
     Eigenvalues ---    0.22547   0.23160   0.24728   0.24984   0.25791
     Eigenvalues ---    0.26897   0.27154   0.27931   0.27995   0.28530
     Eigenvalues ---    0.28862   0.28939   0.29409   0.29731   0.30342
     Eigenvalues ---    0.31038   0.31725   0.32281   0.33697   0.33750
     Eigenvalues ---    0.33829   0.33832   0.33948   0.34063   0.34076
     Eigenvalues ---    0.34081   0.34094   0.34118   0.34132   0.34159
     Eigenvalues ---    0.34163   0.34179   0.34197   0.34207   0.34270
     Eigenvalues ---    0.34294   0.34337   0.34357   0.34468   0.34629
     Eigenvalues ---    0.39033   0.41467   0.42536   0.51535   0.52476
     Eigenvalues ---    0.52778   0.53044   0.95009
 RFO step:  Lambda=-1.31684119D-03 EMin= 2.29968483D-03
 Quartic linear search produced a step of -0.05959.
 Iteration  1 RMS(Cart)=  0.03723306 RMS(Int)=  0.00054350
 Iteration  2 RMS(Cart)=  0.00078396 RMS(Int)=  0.00004163
 Iteration  3 RMS(Cart)=  0.00000033 RMS(Int)=  0.00004163
 Variable       Old X    -DE/DX   Delta X   Delta X   Delta X     New X
                                 (Linear)    (Quad)   (Total)
    R1        2.56801  -0.00412  -0.00199  -0.00398  -0.00591   2.56210
    R2        2.84112   0.00315  -0.00109   0.01089   0.00980   2.85092
    R3        2.79844  -0.00343  -0.00036  -0.00851  -0.00882   2.78962
    R4        2.85134  -0.00196   0.00009  -0.00713  -0.00701   2.84433
    R5        2.88683   0.00335  -0.00176   0.01285   0.01107   2.89790
    R6        2.92396  -0.00070  -0.00002  -0.00189  -0.00193   2.92203
    R7        2.07399   0.00076  -0.00012   0.00232   0.00220   2.07619
    R8        2.06601   0.00001   0.00027  -0.00049  -0.00022   2.06579
    R9        2.92517   0.00007  -0.00018   0.00055   0.00038   2.92555
   R10        2.96120  -0.00108   0.00064  -0.00516  -0.00451   2.95669
   R11        2.07701   0.00059   0.00009   0.00148   0.00156   2.07858
   R12        2.91202  -0.00128  -0.00122  -0.00121  -0.00242   2.90960
   R13        2.07458   0.00002  -0.00026   0.00057   0.00031   2.07488
   R14        2.07290  -0.00081   0.00007  -0.00237  -0.00230   2.07060
   R15        2.91533  -0.00112  -0.00077  -0.00069  -0.00150   2.91384
   R16        2.07616  -0.00045   0.00000  -0.00125  -0.00125   2.07491
   R17        2.07571   0.00000   0.00003  -0.00005  -0.00002   2.07569
   R18        2.91342   0.00000  -0.00139   0.00269   0.00131   2.91473
   R19        2.07842   0.00011  -0.00005   0.00042   0.00037   2.07879
   R20        2.86621   0.00047  -0.00224   0.00653   0.00429   2.87050
   R21        2.33162  -0.00396  -0.00128  -0.00147  -0.00275   2.32887
   R22        2.93679  -0.00426  -0.00265  -0.00785  -0.01056   2.92622
   R23        2.06609   0.00110   0.00009   0.00281   0.00290   2.06899
   R24        2.07037   0.00051  -0.00011   0.00160   0.00149   2.07186
   R25        2.88551   0.00099  -0.00002   0.00315   0.00313   2.88864
   R26        2.72575  -0.00032  -0.00193   0.00303   0.00109   2.72684
   R27        2.07367  -0.00013  -0.00023   0.00009  -0.00013   2.07354
   R28        2.06996   0.00029  -0.00016   0.00109   0.00093   2.07089
   R29        2.07151  -0.00022  -0.00006  -0.00049  -0.00054   2.07097
   R30        2.07204  -0.00103  -0.00006  -0.00270  -0.00276   2.06928
   R31        2.07220  -0.00024  -0.00003  -0.00060  -0.00063   2.07157
   R32        2.06748   0.00055   0.00014   0.00123   0.00136   2.06884
   R33        1.83736   0.00099  -0.00002   0.00178   0.00177   1.83912
   R34        2.73142   0.00082  -0.00016   0.00226   0.00211   2.73353
   R35        2.90204  -0.00005   0.00005  -0.00027  -0.00022   2.90182
   R36        2.90510   0.00073   0.00107   0.00035   0.00143   2.90652
   R37        1.83695   0.00089   0.00016   0.00128   0.00144   1.83839
   R38        2.06944  -0.00062  -0.00010  -0.00147  -0.00158   2.06787
   R39        2.07395  -0.00033  -0.00017  -0.00058  -0.00076   2.07319
   R40        2.07095  -0.00007   0.00006  -0.00030  -0.00024   2.07071
   R41        2.71046  -0.00503  -0.00102  -0.00931  -0.01033   2.70013
   R42        2.06343   0.00077   0.00008   0.00195   0.00202   2.06546
   R43        2.07969  -0.00013  -0.00050   0.00061   0.00011   2.07980
   R44        1.83973  -0.00044   0.00061  -0.00199  -0.00137   1.83835
    A1        2.27614  -0.00113   0.00169  -0.01164  -0.01004   2.26610
    A2        1.90535   0.00043  -0.00325   0.00801   0.00468   1.91003
    A3        2.09911   0.00072   0.00148   0.00510   0.00658   2.10569
    A4        2.24000   0.00102  -0.00160   0.00138  -0.00018   2.23982
    A5        1.97011  -0.00130   0.00091  -0.00699  -0.00621   1.96389
    A6        2.07284   0.00028   0.00070   0.00540   0.00617   2.07901
    A7        1.99694  -0.00020   0.00064  -0.00473  -0.00418   1.99276
    A8        1.90317   0.00070  -0.00037   0.00270   0.00238   1.90556
    A9        1.87260  -0.00043  -0.00035   0.00242   0.00207   1.87467
   A10        1.93690  -0.00028  -0.00022  -0.00127  -0.00150   1.93540
   A11        1.89508   0.00035  -0.00023   0.00361   0.00344   1.89852
   A12        1.85252  -0.00015   0.00053  -0.00248  -0.00196   1.85056
   A13        1.98523   0.00013  -0.00036  -0.00457  -0.00497   1.98026
   A14        1.98673  -0.00237  -0.00080  -0.01444  -0.01515   1.97158
   A15        1.84307   0.00057  -0.00002   0.00494   0.00492   1.84799
   A16        1.95210   0.00183   0.00003   0.01076   0.01072   1.96281
   A17        1.87410  -0.00034  -0.00030   0.00298   0.00268   1.87678
   A18        1.80587   0.00021   0.00167   0.00178   0.00341   1.80928
   A19        2.04519  -0.00046   0.00072  -0.01080  -0.01014   2.03505
   A20        1.91005   0.00040   0.00060   0.00127   0.00186   1.91192
   A21        1.89051   0.00016   0.00000   0.00401   0.00398   1.89450
   A22        1.86691  -0.00045  -0.00047  -0.00136  -0.00185   1.86505
   A23        1.89874   0.00019  -0.00091   0.00182   0.00098   1.89972
   A24        1.84207   0.00022  -0.00002   0.00680   0.00676   1.84884
   A25        2.04833  -0.00055  -0.00030  -0.00751  -0.00786   2.04047
   A26        1.91313   0.00051  -0.00080   0.00213   0.00128   1.91441
   A27        1.87493  -0.00028   0.00010   0.00105   0.00117   1.87610
   A28        1.88992  -0.00040   0.00099  -0.00596  -0.00500   1.88491
   A29        1.88436   0.00061   0.00046   0.00461   0.00511   1.88947
   A30        1.84230   0.00021  -0.00048   0.00748   0.00700   1.84930
   A31        1.95619   0.00038   0.00032  -0.00093  -0.00066   1.95553
   A32        1.96618  -0.00026  -0.00067  -0.00177  -0.00241   1.96377
   A33        1.84102  -0.00032   0.00156  -0.00504  -0.00347   1.83755
   A34        1.97686  -0.00004  -0.00052   0.00103   0.00052   1.97739
   A35        1.85875   0.00005  -0.00126   0.00713   0.00588   1.86463
   A36        1.85273   0.00015   0.00071  -0.00025   0.00044   1.85317
   A37        1.90143   0.00167   0.00357  -0.00203   0.00146   1.90289
   A38        2.19214  -0.00051  -0.00247   0.00356   0.00113   2.19327
   A39        2.18935  -0.00116  -0.00108  -0.00157  -0.00260   2.18675
   A40        1.83564  -0.00182  -0.00291   0.00101  -0.00209   1.83355
   A41        1.92653   0.00143  -0.00067   0.01499   0.01434   1.94087
   A42        1.88857   0.00132   0.00006   0.01187   0.01203   1.90060
   A43        1.94795   0.00038   0.00123  -0.00172  -0.00043   1.94752
   A44        1.96893   0.00006   0.00002  -0.00453  -0.00445   1.96448
   A45        1.89495  -0.00125   0.00194  -0.01953  -0.01770   1.87725
   A46        1.81078   0.00104   0.00171   0.00183   0.00342   1.81420
   A47        1.96700  -0.00024   0.00071   0.00121   0.00195   1.96895
   A48        1.91956  -0.00019  -0.00135   0.00350   0.00223   1.92178
   A49        1.96683  -0.00033  -0.00134   0.00132   0.00002   1.96685
   A50        1.96451  -0.00105  -0.00306  -0.00359  -0.00664   1.95787
   A51        1.83826   0.00070   0.00307  -0.00407  -0.00103   1.83723
   A52        1.93047  -0.00059   0.00000  -0.00384  -0.00385   1.92662
   A53        1.95878  -0.00044   0.00021  -0.00303  -0.00282   1.95596
   A54        1.93431  -0.00035   0.00009  -0.00171  -0.00163   1.93269
   A55        1.88436   0.00044  -0.00004   0.00170   0.00166   1.88602
   A56        1.87660   0.00050  -0.00009   0.00326   0.00317   1.87977
   A57        1.87624   0.00052  -0.00019   0.00417   0.00398   1.88021
   A58        1.94634  -0.00145  -0.00016  -0.00760  -0.00776   1.93858
   A59        1.91989  -0.00045   0.00054  -0.00332  -0.00277   1.91712
   A60        1.93040   0.00071   0.00132   0.00063   0.00196   1.93236
   A61        1.87696   0.00118  -0.00146   0.01144   0.00998   1.88694
   A62        1.89457   0.00031  -0.00023   0.00157   0.00134   1.89591
   A63        1.89409  -0.00025  -0.00014  -0.00229  -0.00241   1.89168
   A64        1.88378  -0.00002   0.00026  -0.00061  -0.00035   1.88343
   A65        1.91055  -0.00051  -0.00130  -0.00374  -0.00507   1.90548
   A66        1.92518   0.00180   0.00124   0.01029   0.01156   1.93673
   A67        2.02638  -0.00147  -0.00105  -0.00621  -0.00730   2.01908
   A68        1.90133  -0.00087  -0.00234  -0.00023  -0.00254   1.89879
   A69        1.80122   0.00101   0.00285  -0.00294  -0.00013   1.80109
   A70        1.89282  -0.00006   0.00049   0.00211   0.00260   1.89542
   A71        1.87518   0.00191   0.00049   0.01015   0.01064   1.88582
   A72        1.96472  -0.00050  -0.00041  -0.00382  -0.00424   1.96048
   A73        1.93110  -0.00036   0.00022  -0.00200  -0.00179   1.92930
   A74        1.91268   0.00025   0.00119   0.00021   0.00140   1.91409
   A75        1.88836   0.00022   0.00043  -0.00166  -0.00124   1.88713
   A76        1.88662  -0.00001  -0.00004  -0.00108  -0.00112   1.88551
   A77        1.87777   0.00045  -0.00146   0.00895   0.00748   1.88525
   A78        1.99843  -0.00252  -0.00354  -0.00569  -0.00925   1.98919
   A79        1.92608   0.00159   0.00237   0.00321   0.00553   1.93160
   A80        1.87878   0.00090   0.00274   0.00259   0.00545   1.88423
   A81        1.86819  -0.00038   0.00170  -0.01403  -0.01241   1.85578
   A82        1.91294   0.00073  -0.00352   0.01002   0.00651   1.91945
   A83        1.87611  -0.00022   0.00018   0.00473   0.00498   1.88108
   A84        1.84609  -0.00013  -0.00137   0.00195   0.00059   1.84668
    D1        0.08977   0.00028   0.00055   0.00145   0.00199   0.09176
    D2       -3.07595  -0.00004   0.00142  -0.00878  -0.00733  -3.08328
    D3       -3.13055   0.00063  -0.00049   0.02429   0.02370  -3.10685
    D4       -0.01309   0.00031   0.00038   0.01406   0.01438   0.00129
    D5        0.39078   0.00024  -0.00044   0.00698   0.00652   0.39731
    D6       -1.86314   0.00017   0.00057   0.00788   0.00844  -1.85470
    D7        2.40649   0.00031  -0.00087   0.01206   0.01118   2.41767
    D8       -2.66469  -0.00013   0.00091  -0.01799  -0.01709  -2.68178
    D9        1.36457  -0.00019   0.00192  -0.01709  -0.01518   1.34940
   D10       -0.64898  -0.00006   0.00048  -0.01291  -0.01244  -0.66142
   D11       -0.02118  -0.00002   0.00007   0.00794   0.00794  -0.01323
   D12       -3.13893   0.00011  -0.00101   0.00951   0.00842  -3.13051
   D13        3.05103   0.00020  -0.00080   0.02715   0.02645   3.07748
   D14       -0.06673   0.00032  -0.00187   0.02873   0.02693  -0.03980
   D15        0.60226  -0.00018  -0.00022   0.00556   0.00527   0.60753
   D16       -1.57821  -0.00022  -0.00010   0.00858   0.00844  -1.56977
   D17        2.70570  -0.00018  -0.00036   0.00887   0.00846   2.71416
   D18       -2.51397   0.00017  -0.00113   0.01646   0.01528  -2.49869
   D19        1.58875   0.00013  -0.00102   0.01948   0.01845   1.60720
   D20       -0.41053   0.00018  -0.00128   0.01977   0.01846  -0.39206
   D21        0.04038  -0.00040  -0.00065  -0.02910  -0.02974   0.01063
   D22        2.17314  -0.00026  -0.00074  -0.02563  -0.02640   2.14674
   D23       -2.06469   0.00034   0.00266  -0.02767  -0.02499  -2.08969
   D24       -3.12281  -0.00067   0.00012  -0.03829  -0.03819   3.12219
   D25       -0.99004  -0.00053   0.00002  -0.03483  -0.03484  -1.02488
   D26        1.05531   0.00007   0.00342  -0.03686  -0.03344   1.02187
   D27       -1.31106  -0.00059   0.00014  -0.02137  -0.02122  -1.33228
   D28        2.70846  -0.00113   0.00115  -0.01903  -0.01794   2.69052
   D29        0.73954  -0.00057  -0.00043  -0.01705  -0.01751   0.72202
   D30        0.85148  -0.00003  -0.00004  -0.02240  -0.02243   0.82905
   D31       -1.41218  -0.00056   0.00097  -0.02006  -0.01914  -1.43133
   D32        2.90208   0.00000  -0.00061  -0.01808  -0.01872   2.88336
   D33        2.88120  -0.00016   0.00034  -0.02397  -0.02361   2.85760
   D34        0.61754  -0.00069   0.00136  -0.02163  -0.02032   0.59722
   D35       -1.35139  -0.00014  -0.00023  -0.01965  -0.01990  -1.37128
   D36        0.61915   0.00026   0.00003   0.00983   0.00979   0.62895
   D37       -1.50915   0.00088  -0.00038   0.01855   0.01815  -1.49100
   D38        2.77401   0.00032  -0.00066   0.00767   0.00696   2.78098
   D39        2.90008  -0.00128  -0.00139  -0.00487  -0.00632   2.89376
   D40        0.77178  -0.00067  -0.00179   0.00385   0.00203   0.77381
   D41       -1.22824  -0.00122  -0.00208  -0.00703  -0.00915  -1.23739
   D42       -1.41340  -0.00029   0.00045   0.00441   0.00484  -1.40856
   D43        2.74148   0.00032   0.00004   0.01313   0.01319   2.75468
   D44        0.74146  -0.00023  -0.00024   0.00226   0.00200   0.74347
   D45       -0.95052  -0.00001  -0.00358   0.02618   0.02256  -0.92796
   D46       -3.04239   0.00027  -0.00066   0.02244   0.02175  -3.02064
   D47        1.07914  -0.00003  -0.00154   0.01576   0.01421   1.09335
   D48        3.05250   0.00025  -0.00240   0.03582   0.03346   3.08596
   D49        0.96063   0.00054   0.00053   0.03208   0.03265   0.99328
   D50       -1.20102   0.00024  -0.00035   0.02540   0.02511  -1.17591
   D51        1.04064  -0.00029  -0.00301   0.02645   0.02342   1.06406
   D52       -1.05123  -0.00001  -0.00008   0.02272   0.02261  -1.02862
   D53        3.07030  -0.00031  -0.00096   0.01603   0.01507   3.08538
   D54        0.84267  -0.00023  -0.00126   0.00786   0.00655   0.84922
   D55       -1.32181   0.00031  -0.00169   0.02003   0.01833  -1.30348
   D56        2.96786  -0.00004  -0.00078   0.00961   0.00881   2.97667
   D57        2.99317  -0.00040  -0.00035   0.00088   0.00050   2.99367
   D58        0.82869   0.00015  -0.00078   0.01304   0.01227   0.84097
   D59       -1.16482  -0.00020   0.00013   0.00262   0.00275  -1.16207
   D60       -1.30800  -0.00028  -0.00103   0.00896   0.00789  -1.30011
   D61        2.81071   0.00026  -0.00146   0.02113   0.01966   2.83037
   D62        0.81719  -0.00009  -0.00055   0.01070   0.01014   0.82733
   D63       -1.28200  -0.00034   0.00115  -0.02071  -0.01955  -1.30156
   D64        0.96633  -0.00039   0.00006  -0.02309  -0.02303   0.94330
   D65        2.99628  -0.00020  -0.00013  -0.01837  -0.01850   2.97777
   D66        0.89414  -0.00042   0.00068  -0.02863  -0.02794   0.86620
   D67       -3.14072  -0.00047  -0.00041  -0.03101  -0.03141   3.11105
   D68       -1.11077  -0.00027  -0.00060  -0.02630  -0.02689  -1.13766
   D69        2.88088  -0.00007   0.00086  -0.02057  -0.01971   2.86117
   D70       -1.15397  -0.00012  -0.00024  -0.02295  -0.02319  -1.17716
   D71        0.87598   0.00007  -0.00043  -0.01823  -0.01867   0.85731
   D72       -3.11880   0.00031  -0.00129   0.02619   0.02488  -3.09392
   D73        1.05878   0.00045  -0.00138   0.02875   0.02734   1.08611
   D74       -1.03915   0.00033  -0.00134   0.02667   0.02531  -1.01384
   D75        0.92119   0.00003  -0.00070   0.02814   0.02746   0.94865
   D76       -1.18442   0.00017  -0.00080   0.03070   0.02992  -1.15450
   D77        3.00084   0.00005  -0.00076   0.02862   0.02790   3.02874
   D78       -1.11230  -0.00011   0.00067   0.01908   0.01975  -1.09256
   D79        3.06527   0.00003   0.00057   0.02164   0.02221   3.08748
   D80        0.96735  -0.00009   0.00062   0.01957   0.02018   0.98753
   D81        0.04486  -0.00023  -0.00050  -0.02518  -0.02570   0.01916
   D82        2.14832  -0.00009  -0.00103  -0.01863  -0.01973   2.12859
   D83       -2.06355   0.00002   0.00097  -0.02651  -0.02551  -2.08906
   D84       -3.12052  -0.00034   0.00057  -0.02667  -0.02611   3.13655
   D85       -1.01707  -0.00020   0.00003  -0.02012  -0.02014  -1.03721
   D86        1.05426  -0.00009   0.00203  -0.02800  -0.02592   1.02834
   D87       -0.04940   0.00042   0.00072   0.03123   0.03194  -0.01746
   D88       -2.18227   0.00023  -0.00050   0.02784   0.02732  -2.15496
   D89        2.02503   0.00030  -0.00142   0.03471   0.03329   2.05833
   D90       -2.13868  -0.00039   0.00265   0.01351   0.01618  -2.12250
   D91        2.01163  -0.00059   0.00143   0.01012   0.01156   2.02319
   D92       -0.06425  -0.00052   0.00051   0.01699   0.01753  -0.04672
   D93        2.00535   0.00092  -0.00093   0.04378   0.04280   2.04815
   D94       -0.12753   0.00073  -0.00215   0.04039   0.03818  -0.08935
   D95       -2.20341   0.00079  -0.00307   0.04726   0.04416  -2.15925
   D96        1.11318  -0.00061   0.00112  -0.04267  -0.04152   1.07166
   D97       -3.08908  -0.00036  -0.00045  -0.03539  -0.03581  -3.12489
   D98       -0.99696  -0.00051   0.00060  -0.03997  -0.03934  -1.03629
   D99       -3.12777   0.00033   0.00287  -0.03859  -0.03578   3.11964
   D100      -1.04684   0.00058   0.00130  -0.03132  -0.03007  -1.07691
   D101       1.04528   0.00043   0.00235  -0.03589  -0.03359   1.01169
   D102      -0.97973  -0.00069   0.00031  -0.04500  -0.04467  -1.02440
   D103       1.10119  -0.00044  -0.00126  -0.03773  -0.03896   1.06224
   D104      -3.08987  -0.00060  -0.00020  -0.04230  -0.04248  -3.13235
   D105       0.88293   0.00087  -0.00212   0.04804   0.04583   0.92876
   D106      -1.12673   0.00033  -0.00167   0.04572   0.04417  -1.08256
   D107       3.00694   0.00090  -0.00018   0.04898   0.04877   3.05571
   D108      -1.05088  -0.00064  -0.00085   0.01713   0.01631  -1.03457
   D109       1.05556   0.00072  -0.00147   0.02729   0.02578   1.08135
   D110       3.06441   0.00078  -0.00057   0.02817   0.02761   3.09202
   D111      -1.20485   0.00013  -0.00082  -0.02145  -0.02229  -1.22714
   D112       0.91040  -0.00018  -0.00040  -0.02765  -0.02806   0.88234
   D113       2.97822   0.00031  -0.00133  -0.01773  -0.01907   2.95916
   D114       2.98091   0.00021   0.00148  -0.02301  -0.02153   2.95938
   D115      -1.18703  -0.00011   0.00190  -0.02920  -0.02730  -1.21433
   D116       0.88079   0.00038   0.00097  -0.01928  -0.01831   0.86249
   D117       1.03215  -0.00051  -0.00091  -0.02052  -0.02142   1.01073
   D118      -3.13579  -0.00083  -0.00048  -0.02672  -0.02719   3.12021
   D119      -1.06796  -0.00033  -0.00141  -0.01680  -0.01820  -1.08616
   D120      -1.17344   0.00106   0.00053   0.02078   0.02130  -1.15214
   D121       0.93554  -0.00001   0.00194   0.00087   0.00283   0.93837
   D122       2.97811   0.00112   0.00534   0.00979   0.01509   2.99320
   D123       0.91648   0.00031   0.00030   0.01066   0.01098   0.92746
   D124       3.02546  -0.00075   0.00171  -0.00924  -0.00749   3.01797
   D125      -1.21515   0.00037   0.00512  -0.00033   0.00477  -1.21039
   D126       2.93143  -0.00022  -0.00075   0.00987   0.00912   2.94055
   D127      -1.24278  -0.00128   0.00066  -0.01003  -0.00935  -1.25213
   D128       0.79979  -0.00015   0.00406  -0.00112   0.00291   0.80270
   D129      -0.86365  -0.00004   0.00134  -0.01157  -0.01008  -0.87373
   D130      -3.00431  -0.00015  -0.00054  -0.00160  -0.00219  -3.00650
   D131       1.24927  -0.00006   0.00018  -0.00466  -0.00457   1.24469
         Item               Value     Threshold  Converged?
 Maximum Force            0.005032     0.000450     NO 
 RMS     Force            0.000915     0.000300     NO 
 Maximum Displacement     0.167367     0.001800     NO 
 RMS     Displacement     0.037272     0.001200     NO 
 Predicted change in Energy=-7.470824D-04
 GradGradGradGradGradGradGradGradGradGradGradGradGradGradGradGradGradGrad

                          Input orientation:                          
 ---------------------------------------------------------------------
 Center     Atomic      Atomic             Coordinates (Angstroms)
 Number     Number       Type             X           Y           Z
 ---------------------------------------------------------------------
      1          6           0       -1.697372    0.669270   -0.184599
      2          6           0       -0.965514   -0.471749   -0.210391
      3          6           0        0.514025   -0.626834   -0.439293
      4          6           0        1.369054    0.521243    0.145341
      5          6           0        1.319759    1.817981   -0.698913
      6          6           0       -0.025761    2.154659   -1.367406
      7          6           0       -1.282916    2.090105   -0.476923
      8          6           0       -3.104372    0.343595    0.121115
      9          6           0       -3.240987   -1.160773    0.281076
     10          6           0       -1.810680   -1.718355    0.078220
     11          8           0       -4.027689    1.155401    0.206115
     12          6           0       -1.170294    2.947211    0.800459
     13          6           0       -1.735895   -2.757158   -1.040672
     14          8           0       -1.316406   -2.391306    1.255094
     15          6           0        2.832661    0.082141    0.481576
     16          8           0        2.794370   -1.087976    1.331151
     17          6           0        3.587385    1.200905    1.214215
     18          6           0        3.681414   -0.380283   -0.714848
     19          8           0        3.217214   -1.586392   -1.324288
     20          1           0        0.702224   -0.746825   -1.515057
     21          1           0        0.820484   -1.566659    0.027428
     22          1           0        0.933793    0.749748    1.129308
     23          1           0        2.068546    1.763363   -1.500097
     24          1           0        1.619672    2.658973   -0.063793
     25          1           0       -0.186229    1.493635   -2.229315
     26          1           0        0.054117    3.170759   -1.776873
     27          1           0       -2.110016    2.518926   -1.061834
     28          1           0       -3.637966   -1.419620    1.268058
     29          1           0       -3.948391   -1.534749   -0.468438
     30          1           0       -0.915047    3.983199    0.544380
     31          1           0       -0.403162    2.567507    1.484752
     32          1           0       -2.122684    2.962872    1.342418
     33          1           0       -0.710540   -3.116845   -1.176071
     34          1           0       -2.368848   -3.617203   -0.792862
     35          1           0       -2.085407   -2.332570   -1.987305
     36          1           0       -1.273172   -1.739602    1.976604
     37          1           0        2.306439   -0.857021    2.140462
     38          1           0        3.810734    2.049204    0.560054
     39          1           0        2.998863    1.570311    2.063202
     40          1           0        4.535828    0.813056    1.602473
     41          1           0        3.686269    0.379095   -1.500949
     42          1           0        4.717270   -0.509687   -0.366227
     43          1           0        3.096428   -2.221250   -0.597146
 ---------------------------------------------------------------------
                    Distance matrix (angstroms):
                    1          2          3          4          5
     1  C    0.000000
     2  C    1.355805   0.000000
     3  C    2.575856   1.505152   0.000000
     4  C    3.087675   2.561793   1.546271   0.000000
     5  C    3.269118   3.271695   2.587224   1.548135   0.000000
     6  C    2.529761   3.019907   2.981521   2.627158   1.539695
     7  C    1.508641   2.595164   3.257633   3.143483   2.626261
     8  C    1.476203   2.312876   3.787953   4.477018   4.734891
     9  C    2.438987   2.427771   3.860588   4.909183   5.534777
    10  C    2.404717   1.533502   2.619827   3.889861   4.786361
    11  O    2.412335   3.492565   4.921390   5.434214   5.463816
    12  C    2.537157   3.571140   4.140980   3.572504   3.118275
    13  C    3.531962   2.550677   3.156276   4.668539   5.512325
    14  O    3.403671   2.440383   3.055289   4.114145   5.337191
    15  C    4.616243   3.900223   2.593591   1.564611   2.587579
    16  O    5.055804   4.110087   2.923542   2.455048   3.839300
    17  C    5.492537   5.055309   3.939576   2.554490   3.030341
    18  C    5.505821   4.675124   3.188898   2.626725   3.226458
    19  O    5.526306   4.469721   3.001865   3.165064   3.947301
    20  H    3.087637   2.135222   1.098674   2.193076   2.761462
    21  H    3.374008   2.108357   1.093168   2.161982   3.497518
    22  H    2.942084   2.625683   2.128778   1.099936   2.152320
    23  H    4.136389   3.983037   3.042183   2.177066   1.097981
    24  H    3.869922   4.062770   3.487117   2.162507   1.095716
    25  H    2.672825   2.923367   2.861979   3.000573   2.171481
    26  H    3.443906   4.094066   4.052449   3.527591   2.143328
    27  H    2.088311   3.313454   4.143544   4.189503   3.519431
    28  H    3.199935   3.197854   4.558793   5.486137   6.239397
    29  H    3.163124   3.177123   4.553934   5.734025   6.248785
    30  H    3.482179   4.518716   4.925675   4.166712   3.350866
    31  H    2.839897   3.525170   3.840182   3.020259   2.880735
    32  H    2.788061   3.942953   4.797158   4.425696   4.162718
    33  H    4.036275   2.827381   2.870985   4.393919   5.357453
    34  H    4.381177   3.493208   4.168726   5.654987   6.569313
    35  H    3.522977   2.806108   3.473172   4.962432   5.521068
    36  H    3.263956   2.546576   3.204510   3.930179   5.151512
    37  H    4.875036   4.047297   3.149741   2.599771   4.023831
    38  H    5.726949   5.455394   4.362128   2.910060   2.800610
    39  H    5.283853   5.005548   4.155039   2.726721   3.241914
    40  H    6.485914   5.933124   4.734659   3.498120   4.080362
    41  H    5.549825   4.901893   3.493155   2.846043   2.883405
    42  H    6.524612   5.685047   4.205511   3.540490   4.131803
    43  H    5.613004   4.439561   3.039059   3.325113   4.413875
                    6          7          8          9         10
     6  C    0.000000
     7  C    1.541935   0.000000
     8  C    3.869559   2.593385   0.000000
     9  C    4.903800   3.869988   1.519004   0.000000
    10  C    4.502889   3.884724   2.434567   1.548491   0.000000
    11  O    4.414738   2.978924   1.232383   2.447281   3.631798
    12  C    2.576379   1.542407   3.313757   4.629585   4.764371
    13  C    5.211263   4.900914   3.582897   2.561400   1.528603
    14  O    5.404541   4.804586   3.458672   2.483331   1.442984
    15  C    3.985554   4.678526   5.953709   6.202760   4.996508
    16  O    5.074449   5.476641   6.189406   6.126458   4.813907
    17  C    4.541942   5.231678   6.834432   7.285254   6.241127
    18  C    4.538162   5.550135   6.875298   7.037092   5.708108
    19  O    4.951183   5.872463   6.765832   6.668336   5.221510
    20  H    2.995059   3.614786   4.284419   4.352742   3.130031
    21  H    4.063237   4.248597   4.366044   4.089575   2.636022
    22  H    3.021274   3.048005   4.181888   4.668873   3.837766
    23  H    2.134676   3.519367   5.603851   6.317776   5.446268
    24  H    2.158979   2.986521   5.264196   6.191559   5.563136
    25  H    1.097994   2.151598   3.919525   4.762299   4.275563
    26  H    1.098409   2.155305   4.644487   5.818507   5.551780
    27  H    2.137799   1.100047   2.668366   4.077093   4.398167
    28  H    5.724436   4.572678   2.170053   1.094864   2.200893
    29  H    5.459570   4.499377   2.141989   1.096380   2.214125
    30  H    2.790934   2.182246   4.268374   5.651529   5.790266
    31  H    2.906489   2.202283   3.755240   4.837577   4.725257
    32  H    3.520432   2.185621   3.052197   4.402442   4.858953
    33  H    5.319237   5.284765   4.403154   3.514635   2.177000
    34  H    6.255761   5.818284   4.130892   2.819223   2.162397
    35  H    4.976107   4.741866   3.556062   2.802503   2.172355
    36  H    5.282396   4.548246   3.337041   2.661231   1.973126
    37  H    5.178273   5.331015   5.898823   5.858627   4.684592
    38  H    4.294754   5.198294   7.135857   7.752970   6.784317
    39  H    4.610735   5.005602   6.521197   7.040633   6.155256
    40  H    5.606084   6.309717   7.796632   8.131478   7.000683
    41  H    4.116993   5.354342   6.981773   7.316671   6.091758
    42  H    5.531496   6.540138   7.883126   8.011040   6.653762
    43  H    5.430464   6.146616   6.748648   6.485269   4.978828
                   11         12         13         14         15
    11  O    0.000000
    12  C    3.424695   0.000000
    13  C    4.702650   6.020756   0.000000
    14  O    4.585907   5.359832   2.362279   0.000000
    15  C    6.949256   4.932946   5.590220   4.891935   0.000000
    16  O    7.269040   5.681807   5.379128   4.313112   1.446519
    17  C    7.681646   5.084907   7.006289   6.078882   1.535578
    18  C    7.914339   6.075149   5.924773   5.736122   1.538067
    19  O    7.896086   6.657201   5.097491   5.277766   2.488580
    20  H    5.380797   4.744875   3.195451   3.801700   3.035208
    21  H    5.562941   4.993575   3.015493   2.598751   2.640766
    22  H    5.062918   3.060092   4.912681   3.865933   2.114463
    23  H    6.359627   4.145375   5.926209   6.025799   2.708765
    24  H    5.850322   2.934948   6.445821   5.988768   2.899798
    25  H    4.560980   3.501542   4.677989   5.339586   4.295921
    26  H    4.965384   2.862131   6.235891   6.481336   4.728684
    27  H    2.672894   2.129470   5.289374   5.487107   5.722769
    28  H    2.812533   5.037586   3.276754   2.516741   6.689010
    29  H    2.774567   5.423642   2.591693   3.260613   7.035589
    30  H    4.218934   1.097269   6.972704   6.426548   5.409946
    31  H    4.094649   1.095866   6.042020   5.047433   4.201661
    32  H    2.861324   1.095908   6.208661   5.415250   5.796128
    33  H    5.582652   6.394593   1.095016   2.608457   5.053274
    34  H    5.150481   6.860520   1.096228   2.608560   6.508843
    35  H    4.555161   6.040294   1.094782   3.332861   6.009459
    36  H    4.370702   4.833231   3.217683   0.973223   4.734102
    37  H    6.921901   5.324984   5.483666   4.032730   1.977584
    38  H    7.897153   5.067035   7.511893   6.818267   2.198209
    39  H    7.279653   4.568614   7.125935   5.913458   2.178030
    40  H    8.683366   6.144727   7.685516   6.681112   2.165970
    41  H    7.938631   5.956332   6.280748   6.348043   2.178815
    42  H    8.920448   6.926378   6.866538   6.524908   2.149601
    43  H    7.924647   6.846254   4.882136   4.788822   2.557112
                   16         17         18         19         20
    16  O    0.000000
    17  C    2.425185   0.000000
    18  C    2.339613   2.496053   0.000000
    19  O    2.734698   3.788146   1.428845   0.000000
    20  H    3.548853   4.423430   3.106487   2.658277   0.000000
    21  H    2.413516   4.089451   3.184868   2.751698   1.750821
    22  H    2.622922   2.693010   3.496756   4.085547   3.047298
    23  H    4.083249   3.160810   2.795206   3.545589   2.857989
    24  H    4.167182   2.762455   3.729843   4.707878   3.814098
    25  H    5.312777   5.117005   4.556735   4.678575   2.513797
    26  H    5.941853   5.030995   5.186046   5.730663   3.979454
    27  H    6.541340   6.275186   6.485867   6.730668   4.333502
    28  H    6.441190   7.686075   7.654114   7.330864   5.199580
    29  H    6.993064   8.191644   7.720585   7.216719   4.831610
    30  H    6.332109   5.334954   6.461663   7.182468   5.406476
    31  H    4.859050   4.226731   5.496496   6.184877   4.604946
    32  H    6.370787   5.977111   7.006896   7.504774   5.468741
    33  H    4.763073   6.544355   5.195263   4.217998   2.779893
    34  H    6.129212   7.919547   6.862173   5.967470   4.265222
    35  H    6.031036   7.410516   6.219872   5.395754   3.241681
    36  H    4.169667   5.731739   5.799964   5.575206   4.132734
    37  H    0.972832   2.594960   3.204782   3.655952   3.993553
    38  H    3.386663   1.094268   2.746726   4.137701   4.667622
    39  H    2.764816   1.097086   3.462406   4.635465   4.842273
    40  H    2.592338   1.095772   2.743002   4.007746   5.181578
    41  H    3.311883   2.838532   1.092992   2.028388   3.189423
    42  H    2.629269   2.588544   1.100581   2.080226   4.182898
    43  H    2.256962   3.902974   1.935258   0.972815   2.957820
                   21         22         23         24         25
    21  H    0.000000
    22  H    2.567629   0.000000
    23  H    3.870405   3.037903   0.000000
    24  H    4.301510   2.353521   1.751164   0.000000
    25  H    3.933415   3.617757   2.385062   3.051029   0.000000
    26  H    5.126982   3.883427   2.472912   2.376454   1.753629
    27  H    5.144543   4.146790   4.268880   3.863454   2.472891
    28  H    4.630179   5.062252   7.096361   6.786126   5.712544
    29  H    4.794691   5.622049   6.938688   6.982433   5.140590
    30  H    5.837828   3.770352   4.243747   2.923739   3.797696
    31  H    4.551091   2.284302   3.957943   2.549160   3.872280
    32  H    5.559504   3.779601   5.204337   4.009366   4.320393
    33  H    2.489080   4.792613   5.625366   6.326699   4.758230
    34  H    3.879361   5.802795   7.010074   7.471962   5.740025
    35  H    3.618007   5.322549   5.854005   6.507151   4.278469
    36  H    2.865761   3.432997   5.960310   5.646170   5.415258
    37  H    2.678910   2.342711   4.491845   4.206257   5.552830
    38  H    4.722261   3.207713   2.713143   2.358337   4.905603
    39  H    4.327850   2.410393   3.687798   2.758887   5.345689
    40  H    4.684826   3.633532   4.076335   3.832468   6.119118
    41  H    3.786108   3.825148   2.129137   3.396187   4.094991
    42  H    4.056735   4.258815   3.669898   4.441507   5.615042
    43  H    2.449184   4.060106   4.212956   5.126582   5.219213
                   26         27         28         29         30
    26  H    0.000000
    27  H    2.370578   0.000000
    28  H    6.631339   4.824435   0.000000
    29  H    6.314576   4.490436   1.767776   0.000000
    30  H    2.643398   2.480317   6.093313   6.377675   0.000000
    31  H    3.348314   3.066074   5.138881   5.762994   1.774967
    32  H    3.809417   2.444929   4.637655   5.180830   1.770966
    33  H    6.362360   5.808054   4.174226   3.672526   7.308379
    34  H    7.274301   6.147472   3.269162   2.633784   7.852889
    35  H    5.908339   4.939040   3.720390   2.532623   6.904210
    36  H    6.321544   5.297874   2.489313   3.630012   5.910159
    37  H    6.053220   6.415356   6.034365   6.810915   6.029360
    38  H    4.564130   6.156820   8.247250   8.608514   5.106230
    39  H    5.096973   6.063527   7.322530   8.019659   4.842266
    40  H    6.088060   7.360419   8.479834   9.043386   6.393857
    41  H    4.589341   6.194241   8.034127   7.938318   6.192338
    42  H    6.105784   7.501213   8.562058   8.726676   7.262109
    43  H    6.302473   7.056363   7.033751   7.079358   7.475975
                   31         32         33         34         35
    31  H    0.000000
    32  H    1.770121   0.000000
    33  H    6.283814   6.730520   0.000000
    34  H    6.877651   6.922240   1.774033   0.000000
    35  H    6.236656   6.255410   1.778608   1.776883   0.000000
    36  H    4.421541   4.820490   3.486074   3.520771   4.089487
    37  H    4.415800   5.903015   5.020792   6.171005   6.205160
    38  H    4.345184   6.054117   7.081250   8.492690   7.775182
    39  H    3.592044   5.356211   6.798675   7.992479   7.582143
    40  H    5.242669   7.001794   7.119607   8.546308   8.162244
    41  H    5.516067   6.964523   5.626639   7.289460   6.395460
    42  H    6.254124   7.858951   6.075709   7.749306   7.226840
    43  H    6.285986   7.607638   3.953511   5.644132   5.366223
                   36         37         38         39         40
    36  H    0.000000
    37  H    3.690449   0.000000
    38  H    6.496750   3.634107   0.000000
    39  H    5.404933   2.525344   1.774240   0.000000
    40  H    6.356140   2.837035   1.772135   1.774251   0.000000
    41  H    6.417032   4.085558   2.655652   3.820300   3.246737
    42  H    6.548812   3.495174   2.868402   3.630625   2.378729
    43  H    5.094072   3.159066   4.481754   4.632807   4.014624
                   41         42         43
    41  H    0.000000
    42  H    1.772143   0.000000
    43  H    2.815415   2.368523   0.000000
 Stoichiometry    C15H24O4
 Framework group  C1[X(C15H24O4)]
 Deg. of freedom   123
 Full point group                 C1      NOp   1
 Largest Abelian subgroup         C1      NOp   1
 Largest concise Abelian subgroup C1      NOp   1
                         Standard orientation:                         
 ---------------------------------------------------------------------
 Center     Atomic      Atomic             Coordinates (Angstroms)
 Number     Number       Type             X           Y           Z
 ---------------------------------------------------------------------
      1          6           0       -1.733224    0.664933   -0.179514
      2          6           0       -1.017530   -0.486446   -0.197281
      3          6           0        0.459439   -0.664095   -0.426380
      4          6           0        1.331157    0.476246    0.148671
      5          6           0        1.299240    1.767079   -0.705410
      6          6           0       -0.042105    2.117573   -1.375191
      7          6           0       -1.299113    2.077520   -0.483064
      8          6           0       -3.144350    0.361447    0.129997
      9          6           0       -3.301963   -1.139584    0.301565
     10          6           0       -1.879861   -1.718787    0.101630
     11          8           0       -4.056057    1.186803    0.209663
     12          6           0       -1.173100    2.942663    0.787633
     13          6           0       -1.820877   -2.767037   -1.009369
     14          8           0       -1.393880   -2.389647    1.283143
     15          6           0        2.788787    0.019145    0.486876
     16          8           0        2.734915   -1.143809    1.345393
     17          6           0        3.559952    1.132717    1.210245
     18          6           0        3.629695   -0.464291   -0.706779
     19          8           0        3.147924   -1.668350   -1.306559
     20          1           0        0.644806   -0.794919   -1.501373
     21          1           0        0.753124   -1.604560    0.047214
     22          1           0        0.900184    0.718349    1.131273
     23          1           0        2.046346    1.695815   -1.506856
     24          1           0        1.611627    2.608577   -0.077009
     25          1           0       -0.212763    1.452326   -2.231879
     26          1           0        0.051642    3.129297   -1.792477
     27          1           0       -2.120705    2.513479   -1.070455
     28          1           0       -3.701516   -1.385286    1.290865
     29          1           0       -4.015344   -1.509259   -0.444408
     30          1           0       -0.903561    3.972972    0.523414
     31          1           0       -0.410675    2.557416    1.474084
     32          1           0       -2.124609    2.975866    1.330349
     33          1           0       -0.800829   -3.142152   -1.142980
     34          1           0       -2.465616   -3.616167   -0.754408
     35          1           0       -2.165366   -2.344793   -1.958887
     36          1           0       -1.340721   -1.733139    1.999616
     37          1           0        2.251129   -0.899844    2.153375
     38          1           0        3.794537    1.972777    0.549419
     39          1           0        2.977576    1.516835    2.056939
     40          1           0        4.503246    0.734517    1.600563
     41          1           0        3.644419    0.288931   -1.498657
     42          1           0        4.663990   -0.605613   -0.358152
     43          1           0        3.018973   -2.295885   -0.574479
 ---------------------------------------------------------------------
 Rotational constants (GHZ):      0.5446341      0.2801571      0.2188151
 Standard basis: 6-31G(d) (6D, 7F)
 There are   333 symmetry adapted cartesian basis functions of A   symmetry.
 There are   333 symmetry adapted basis functions of A   symmetry.
   333 basis functions,   628 primitive gaussians,   333 cartesian basis functions
    73 alpha electrons       73 beta electrons
       nuclear repulsion energy      1611.3652919400 Hartrees.
 NAtoms=   43 NActive=   43 NUniq=   43 SFac= 1.00D+00 NAtFMM=   60 NAOKFM=F Big=F
 Integral buffers will be    131072 words long.
 Raffenetti 2 integral format.
 Two-electron integral symmetry is turned on.
 ------------------------------------------------------------------------------
 Polarizable Continuum Model (PCM)
 =================================
 Model                : PCM (using non-symmetric T matrix).
 Atomic radii         : SMD-Coulomb.
 Polarization charges : Total charges.
 Charge compensation  : None.
 Solution method      : On-the-fly selection.
 Cavity type          : VdW (van der Waals Surface) (Alpha=1.000).
 Cavity algorithm     : GePol (No added spheres)
                        Default sphere list used, NSphG=   43.
                        Lebedev-Laikov grids with approx.  5.0 points / Ang**2.
                        Smoothing algorithm: Karplus/York (Gamma=1.0000).
                        Polarization charges: spherical gaussians, with
                                              point-specific exponents (IZeta= 3).
                        Self-potential: point-specific (ISelfS= 7).
                        Self-field    : sphere-specific E.n sum rule (ISelfD= 2).
 1st derivatives      : Analytical E(r).r(x)/FMM algorithm (CHGder, D1EAlg=3).
                        Cavity 1st derivative terms included.
 Solvent              : Methanol, Eps=  32.613000 Eps(inf)=   1.765709
 ------------------------------------------------------------------------------
 ------------------------------------------------------------------------------
 Atomic radii for non-electrostatic terms: SMD-CDS.
 ------------------------------------------------------------------------------
 Nuclear repulsion after PCM non-electrostatic terms =     1611.3665341135 Hartrees.
 One-electron integrals computed using PRISM.
 NBasis=   333 RedAO= T EigKep=  9.20D-04  NBF=   333
 NBsUse=   333 1.00D-06 EigRej= -1.00D+00 NBFU=   333
 Initial guess from the checkpoint file:  "DY-202A-11R_21.chk"
 B after Tr=     0.000000    0.000000    0.000000
         Rot=    0.999987   -0.003886   -0.000658    0.003310 Ang=  -0.59 deg.
 ExpMin= 1.61D-01 ExpMax= 5.48D+03 ExpMxC= 8.25D+02 IAcc=1 IRadAn=         1 AccDes= 0.00D+00
 Harris functional with IExCor=  402 and IRadAn=       1 diagonalized for initial guess.
 HarFok:  IExCor=  402 AccDes= 0.00D+00 IRadAn=         1 IDoV= 1 UseB2=F ITyADJ=14
 ICtDFT=  3500011 ScaDFX=  1.000000  1.000000  1.000000  1.000000
 FoFCou: FMM=F IPFlag=           0 FMFlag=      100000 FMFlg1=           0
         NFxFlg=           0 DoJE=T BraDBF=F KetDBF=T FulRan=T
         wScrn=  0.000000 ICntrl=     500 IOpCl=  0 I1Cent=   200000004 NGrid=           0
         NMat0=    1 NMatS0=      1 NMatT0=    0 NMatD0=    1 NMtDS0=    0 NMtDT0=    0
 Petite list used in FoFCou.
 Keep R1 ints in memory in canonical form, NReq=1565304907.
 Requested convergence on RMS density matrix=1.00D-08 within 128 cycles.
 Requested convergence on MAX density matrix=1.00D-06.
 Requested convergence on             energy=1.00D-06.
 No special actions if energy rises.
 Inv3:  Mode=1 IEnd=    21740592.
 Iteration    1 A*A^-1 deviation from unit magnitude is 5.55D-15 for   2690.
 Iteration    1 A*A^-1 deviation from orthogonality  is 2.67D-15 for   1830   1147.
 Iteration    1 A^-1*A deviation from unit magnitude is 5.44D-15 for   2690.
 Iteration    1 A^-1*A deviation from orthogonality  is 6.84D-10 for   2482   2469.
 Iteration    2 A*A^-1 deviation from unit magnitude is 6.00D-15 for    673.
 Iteration    2 A*A^-1 deviation from orthogonality  is 6.01D-15 for   1791    669.
 Iteration    2 A^-1*A deviation from unit magnitude is 9.99D-16 for    215.
 Iteration    2 A^-1*A deviation from orthogonality  is 4.64D-16 for   1453    760.
 Error on total polarization charges =  0.05222
 SCF Done:  E(RB3LYP) =  -886.951268337     A.U. after   11 cycles
            NFock= 11  Conv=0.23D-08     -V/T= 2.0094
 SMD-CDS (non-electrostatic) energy       (kcal/mol) =       0.78
 (included in total energy above)
 D1PCM: PCM CHGder 1st derivatives, ID1Alg=3 FixD1E=F DoIter=F DoCFld=F I1PDM=0.
 Calling FoFJK, ICntrl=      2127 FMM=F ISym2X=0 I1Cent= 0 IOpClX= 0 NMat=1 NMatS=1 NMatT=0.
 ***** Axes restored to original set *****
 -------------------------------------------------------------------
 Center     Atomic                   Forces (Hartrees/Bohr)
 Number     Number              X              Y              Z
 -------------------------------------------------------------------
      1        6          -0.002237798   -0.001620188    0.000695429
      2        6           0.001456650    0.000641328    0.000180169
      3        6          -0.001501066   -0.000598171   -0.000200054
      4        6           0.000725960    0.000081987   -0.000072159
      5        6           0.000310604   -0.000101706    0.000043151
      6        6          -0.000410122   -0.000032330   -0.000004620
      7        6           0.000987454    0.000782459   -0.000197528
      8        6           0.001019260    0.000397059   -0.000238276
      9        6           0.001593500    0.000414620   -0.001094894
     10        6          -0.002478570    0.000383139    0.001408888
     11        8           0.000844038   -0.000852360   -0.000291147
     12        6          -0.000319867   -0.000058806    0.000373759
     13        6           0.000325279   -0.000093834   -0.000474908
     14        8           0.000973018    0.000063738   -0.000752534
     15        6          -0.000517553   -0.000229188    0.000162058
     16        8           0.000929947    0.000309222    0.000811043
     17        6          -0.000187989   -0.000610116    0.000743318
     18        6          -0.000398612   -0.000560973   -0.002031230
     19        8           0.000928641    0.000839313    0.001062625
     20        1           0.000180928    0.000256034    0.000144402
     21        1          -0.000381700    0.000149532   -0.000400145
     22        1           0.000000745    0.000156227   -0.000266497
     23        1          -0.000173520   -0.000044491    0.000123407
     24        1           0.000155784    0.000064322    0.000136103
     25        1           0.000235063    0.000071824    0.000144107
     26        1          -0.000014085   -0.000150950   -0.000044535
     27        1           0.000098347    0.000190537   -0.000018086
     28        1          -0.000003948    0.000076561    0.000232878
     29        1          -0.000689031   -0.000354256    0.000700687
     30        1          -0.000088161   -0.000067022   -0.000051737
     31        1          -0.000336822    0.000302486   -0.000166528
     32        1           0.000089555   -0.000102976   -0.000090218
     33        1           0.000018974    0.000214634   -0.000091918
     34        1           0.000029710    0.000203764    0.000189448
     35        1          -0.000050968   -0.000039415   -0.000042243
     36        1          -0.000737344   -0.000047536    0.000192228
     37        1          -0.000436269   -0.000121972   -0.000193540
     38        1          -0.000252281    0.000277945   -0.000429745
     39        1           0.000119459    0.000069415   -0.000165106
     40        1          -0.000125438    0.000053376   -0.000114412
     41        1           0.000399045    0.000308933    0.000218093
     42        1          -0.000070409   -0.000219104   -0.000146412
     43        1          -0.000010409   -0.000403060    0.000016680
 -------------------------------------------------------------------
 Cartesian Forces:  Max     0.002478570 RMS     0.000604789

 GradGradGradGradGradGradGradGradGradGradGradGradGradGradGradGradGradGrad
 Berny optimization.
 Using GEDIIS/GDIIS optimizer.
 FormGI is forming the generalized inverse of G from B-inverse, IUseBI=4.
 Internal  Forces:  Max     0.001597345 RMS     0.000328175
 Search for a local minimum.
 Step number   3 out of a maximum of  258
 All quantities printed in internal units (Hartrees-Bohrs-Radians)
 Mixed Optimization -- En-DIIS/RFO-DIIS
 Swapping is turned off.
 Update second derivatives using D2CorX and points    1    2    3
 DE= -7.52D-04 DEPred=-7.47D-04 R= 1.01D+00
 TightC=F SS=  1.41D+00  RLast= 2.74D-01 DXNew= 8.4853D-01 8.2242D-01
 Trust test= 1.01D+00 RLast= 2.74D-01 DXMaxT set to 8.22D-01
 ITU=  1  1  0
     Eigenvalues ---    0.00235   0.00236   0.00294   0.00342   0.00371
     Eigenvalues ---    0.00395   0.00468   0.00687   0.00770   0.00902
     Eigenvalues ---    0.01062   0.01123   0.01232   0.01277   0.01358
     Eigenvalues ---    0.01386   0.02503   0.02567   0.03109   0.03867
     Eigenvalues ---    0.03950   0.04030   0.04410   0.04587   0.04693
     Eigenvalues ---    0.04797   0.04913   0.04958   0.05051   0.05325
     Eigenvalues ---    0.05421   0.05434   0.05551   0.05568   0.05610
     Eigenvalues ---    0.05642   0.05706   0.05817   0.05923   0.05978
     Eigenvalues ---    0.06065   0.06306   0.07068   0.07783   0.08116
     Eigenvalues ---    0.08640   0.08994   0.09048   0.09209   0.09666
     Eigenvalues ---    0.10533   0.11835   0.12158   0.13291   0.14080
     Eigenvalues ---    0.14886   0.15613   0.15951   0.16000   0.16000
     Eigenvalues ---    0.16000   0.16000   0.16000   0.16000   0.16000
     Eigenvalues ---    0.16000   0.16000   0.16002   0.16057   0.16376
     Eigenvalues ---    0.17188   0.18329   0.18965   0.20361   0.20714
     Eigenvalues ---    0.22837   0.23176   0.24685   0.24980   0.25912
     Eigenvalues ---    0.26836   0.27177   0.27914   0.28001   0.28585
     Eigenvalues ---    0.28815   0.28884   0.29385   0.29735   0.30156
     Eigenvalues ---    0.30742   0.31769   0.32278   0.33720   0.33736
     Eigenvalues ---    0.33757   0.33831   0.33835   0.33977   0.34076
     Eigenvalues ---    0.34092   0.34097   0.34123   0.34136   0.34137
     Eigenvalues ---    0.34164   0.34184   0.34198   0.34210   0.34225
     Eigenvalues ---    0.34281   0.34336   0.34354   0.34491   0.34668
     Eigenvalues ---    0.39017   0.41441   0.42015   0.51583   0.52224
     Eigenvalues ---    0.52714   0.52961   0.94630
 En-DIIS/RFO-DIIS IScMMF=        0 using points:     3    2
 RFO step:  Lambda=-8.73277612D-05.
 DidBck=F Rises=F RFO-DIIS coefs:    1.09969   -0.09969
 Iteration  1 RMS(Cart)=  0.03657757 RMS(Int)=  0.00060597
 Iteration  2 RMS(Cart)=  0.00081930 RMS(Int)=  0.00005968
 Iteration  3 RMS(Cart)=  0.00000031 RMS(Int)=  0.00005968
 Variable       Old X    -DE/DX   Delta X   Delta X   Delta X     New X
                                 (Linear)    (Quad)   (Total)
    R1        2.56210  -0.00061  -0.00059  -0.00218  -0.00274   2.55935
    R2        2.85092   0.00092   0.00098   0.00658   0.00754   2.85846
    R3        2.78962  -0.00160  -0.00088  -0.00748  -0.00826   2.78136
    R4        2.84433  -0.00055  -0.00070  -0.00415  -0.00488   2.83945
    R5        2.89790   0.00018   0.00110   0.00435   0.00540   2.90330
    R6        2.92203   0.00072  -0.00019   0.00175   0.00157   2.92360
    R7        2.07619  -0.00014   0.00022   0.00023   0.00045   2.07664
    R8        2.06579  -0.00041  -0.00002  -0.00146  -0.00148   2.06431
    R9        2.92555  -0.00022   0.00004  -0.00089  -0.00084   2.92471
   R10        2.95669   0.00043  -0.00045   0.00034  -0.00011   2.95658
   R11        2.07858  -0.00021   0.00016  -0.00024  -0.00009   2.07849
   R12        2.90960   0.00020  -0.00024   0.00059   0.00037   2.90997
   R13        2.07488  -0.00021   0.00003  -0.00051  -0.00048   2.07441
   R14        2.07060   0.00017  -0.00023  -0.00013  -0.00036   2.07024
   R15        2.91384   0.00019  -0.00015   0.00056   0.00044   2.91427
   R16        2.07491  -0.00019  -0.00012  -0.00099  -0.00112   2.07379
   R17        2.07569  -0.00012   0.00000  -0.00042  -0.00042   2.07527
   R18        2.91473   0.00005   0.00013   0.00094   0.00107   2.91580
   R19        2.07879   0.00001   0.00004   0.00015   0.00019   2.07898
   R20        2.87050  -0.00049   0.00043   0.00019   0.00062   2.87112
   R21        2.32887  -0.00121  -0.00027  -0.00186  -0.00214   2.32673
   R22        2.92622  -0.00129  -0.00105  -0.00727  -0.00843   2.91780
   R23        2.06899   0.00019   0.00029   0.00143   0.00172   2.07071
   R24        2.07186   0.00009   0.00015   0.00075   0.00090   2.07276
   R25        2.88864   0.00014   0.00031   0.00142   0.00173   2.89037
   R26        2.72684  -0.00039   0.00011  -0.00017  -0.00006   2.72678
   R27        2.07354  -0.00007  -0.00001  -0.00021  -0.00022   2.07332
   R28        2.07089  -0.00044   0.00009  -0.00112  -0.00103   2.06986
   R29        2.07097  -0.00012  -0.00005  -0.00055  -0.00060   2.07036
   R30        2.06928  -0.00004  -0.00028  -0.00092  -0.00120   2.06808
   R31        2.07157  -0.00014  -0.00006  -0.00062  -0.00068   2.07089
   R32        2.06884   0.00004   0.00014   0.00049   0.00063   2.06947
   R33        1.83912   0.00008   0.00018   0.00068   0.00085   1.83998
   R34        2.73353   0.00020   0.00021   0.00124   0.00145   2.73497
   R35        2.90182  -0.00036  -0.00002  -0.00144  -0.00146   2.90036
   R36        2.90652   0.00115   0.00014   0.00468   0.00483   2.91135
   R37        1.83839   0.00003   0.00014   0.00044   0.00058   1.83897
   R38        2.06787   0.00042  -0.00016   0.00091   0.00076   2.06862
   R39        2.07319  -0.00017  -0.00008  -0.00071  -0.00078   2.07241
   R40        2.07071  -0.00017  -0.00002  -0.00063  -0.00065   2.07006
   R41        2.70013  -0.00113  -0.00103  -0.00572  -0.00675   2.69338
   R42        2.06546   0.00006   0.00020   0.00075   0.00095   2.06640
   R43        2.07980  -0.00008   0.00001  -0.00010  -0.00009   2.07971
   R44        1.83835   0.00028  -0.00014   0.00003  -0.00011   1.83825
    A1        2.26610  -0.00033  -0.00100  -0.00419  -0.00529   2.26082
    A2        1.91003   0.00010   0.00047   0.00233   0.00268   1.91270
    A3        2.10569   0.00023   0.00066   0.00205   0.00288   2.10857
    A4        2.23982   0.00051  -0.00002   0.00268   0.00263   2.24245
    A5        1.96389  -0.00046  -0.00062  -0.00403  -0.00490   1.95899
    A6        2.07901  -0.00004   0.00062   0.00159   0.00246   2.08147
    A7        1.99276   0.00012  -0.00042  -0.00416  -0.00469   1.98807
    A8        1.90556   0.00005   0.00024   0.00291   0.00315   1.90871
    A9        1.87467  -0.00016   0.00021  -0.00060  -0.00033   1.87435
   A10        1.93540  -0.00021  -0.00015  -0.00222  -0.00233   1.93307
   A11        1.89852   0.00020   0.00034   0.00489   0.00526   1.90378
   A12        1.85056  -0.00001  -0.00020  -0.00050  -0.00071   1.84985
   A13        1.98026  -0.00022  -0.00050  -0.00196  -0.00251   1.97775
   A14        1.97158   0.00127  -0.00151   0.00927   0.00776   1.97934
   A15        1.84799  -0.00021   0.00049  -0.00167  -0.00118   1.84681
   A16        1.96281  -0.00078   0.00107   0.00046   0.00154   1.96435
   A17        1.87678   0.00007   0.00027  -0.00510  -0.00486   1.87192
   A18        1.80928  -0.00014   0.00034  -0.00208  -0.00174   1.80754
   A19        2.03505   0.00002  -0.00101  -0.00254  -0.00363   2.03142
   A20        1.91192  -0.00008   0.00019  -0.00177  -0.00158   1.91034
   A21        1.89450  -0.00001   0.00040   0.00197   0.00239   1.89689
   A22        1.86505   0.00010  -0.00018  -0.00224  -0.00241   1.86264
   A23        1.89972  -0.00003   0.00010   0.00306   0.00318   1.90291
   A24        1.84884   0.00001   0.00067   0.00189   0.00255   1.85139
   A25        2.04047   0.00025  -0.00078   0.00294   0.00213   2.04260
   A26        1.91441  -0.00027   0.00013  -0.00344  -0.00333   1.91108
   A27        1.87610  -0.00001   0.00012   0.00041   0.00055   1.87665
   A28        1.88491   0.00013  -0.00050  -0.00166  -0.00215   1.88276
   A29        1.88947  -0.00012   0.00051   0.00086   0.00137   1.89084
   A30        1.84930   0.00001   0.00070   0.00082   0.00152   1.85082
   A31        1.95553  -0.00018  -0.00007   0.00203   0.00189   1.95742
   A32        1.96377  -0.00020  -0.00024  -0.00018  -0.00043   1.96334
   A33        1.83755   0.00015  -0.00035  -0.00253  -0.00286   1.83470
   A34        1.97739   0.00060   0.00005   0.00606   0.00614   1.98353
   A35        1.86463  -0.00006   0.00059  -0.00061  -0.00001   1.86462
   A36        1.85317  -0.00035   0.00004  -0.00605  -0.00602   1.84714
   A37        1.90289   0.00047   0.00015   0.00158   0.00141   1.90430
   A38        2.19327  -0.00019   0.00011   0.00039   0.00057   2.19384
   A39        2.18675  -0.00029  -0.00026  -0.00152  -0.00171   2.18503
   A40        1.83355  -0.00034  -0.00021  -0.00103  -0.00171   1.83184
   A41        1.94087   0.00013   0.00143   0.00252   0.00407   1.94494
   A42        1.90060   0.00011   0.00120   0.00726   0.00862   1.90921
   A43        1.94752   0.00008  -0.00004  -0.00123  -0.00113   1.94639
   A44        1.96448   0.00038  -0.00044   0.00349   0.00313   1.96761
   A45        1.87725  -0.00034  -0.00176  -0.01025  -0.01210   1.86515
   A46        1.81420   0.00023   0.00034   0.00213   0.00221   1.81641
   A47        1.96895  -0.00033   0.00019  -0.00416  -0.00388   1.96507
   A48        1.92178  -0.00014   0.00022  -0.00057  -0.00026   1.92152
   A49        1.96685   0.00009   0.00000   0.00288   0.00302   1.96987
   A50        1.95787   0.00008  -0.00066   0.00090   0.00029   1.95816
   A51        1.83723   0.00005  -0.00010  -0.00126  -0.00146   1.83578
   A52        1.92662  -0.00012  -0.00038  -0.00201  -0.00240   1.92423
   A53        1.95596   0.00032  -0.00028   0.00171   0.00143   1.95739
   A54        1.93269  -0.00017  -0.00016  -0.00200  -0.00216   1.93052
   A55        1.88602  -0.00005   0.00017   0.00068   0.00085   1.88687
   A56        1.87977   0.00008   0.00032   0.00084   0.00115   1.88092
   A57        1.88021  -0.00006   0.00040   0.00087   0.00127   1.88148
   A58        1.93858  -0.00005  -0.00077  -0.00245  -0.00323   1.93535
   A59        1.91712  -0.00034  -0.00028  -0.00327  -0.00354   1.91358
   A60        1.93236   0.00012   0.00020   0.00091   0.00111   1.93347
   A61        1.88694   0.00022   0.00100   0.00504   0.00604   1.89298
   A62        1.89591  -0.00004   0.00013   0.00012   0.00025   1.89616
   A63        1.89168   0.00009  -0.00024  -0.00018  -0.00042   1.89126
   A64        1.88343  -0.00019  -0.00004  -0.00152  -0.00155   1.88188
   A65        1.90548   0.00043  -0.00051   0.00550   0.00497   1.91046
   A66        1.93673  -0.00085   0.00115  -0.00652  -0.00536   1.93137
   A67        2.01908   0.00061  -0.00073   0.00380   0.00305   2.02213
   A68        1.89879  -0.00005  -0.00025  -0.00338  -0.00362   1.89517
   A69        1.80109  -0.00013  -0.00001   0.00327   0.00323   1.80433
   A70        1.89542   0.00004   0.00026  -0.00233  -0.00207   1.89336
   A71        1.88582  -0.00002   0.00106   0.00282   0.00388   1.88970
   A72        1.96048  -0.00050  -0.00042  -0.00527  -0.00570   1.95478
   A73        1.92930   0.00021  -0.00018   0.00078   0.00059   1.92990
   A74        1.91409   0.00007   0.00014   0.00126   0.00140   1.91549
   A75        1.88713   0.00003  -0.00012  -0.00160  -0.00173   1.88539
   A76        1.88551   0.00022  -0.00011   0.00130   0.00119   1.88669
   A77        1.88525  -0.00001   0.00075   0.00386   0.00460   1.88985
   A78        1.98919   0.00025  -0.00092   0.00009  -0.00084   1.98835
   A79        1.93160  -0.00014   0.00055   0.00283   0.00336   1.93497
   A80        1.88423   0.00006   0.00054  -0.00160  -0.00106   1.88317
   A81        1.85578   0.00041  -0.00124   0.00415   0.00291   1.85869
   A82        1.91945  -0.00051   0.00065  -0.00459  -0.00394   1.91550
   A83        1.88108  -0.00010   0.00050  -0.00094  -0.00044   1.88064
   A84        1.84668   0.00050   0.00006   0.00399   0.00405   1.85073
    D1        0.09176  -0.00014   0.00020  -0.00556  -0.00537   0.08639
    D2       -3.08328   0.00004  -0.00073   0.00314   0.00239  -3.08090
    D3       -3.10685  -0.00020   0.00236  -0.00161   0.00072  -3.10613
    D4        0.00129  -0.00002   0.00143   0.00708   0.00848   0.00978
    D5        0.39731  -0.00015   0.00065  -0.01727  -0.01662   0.38069
    D6       -1.85470  -0.00065   0.00084  -0.02723  -0.02639  -1.88108
    D7        2.41767  -0.00022   0.00111  -0.01846  -0.01735   2.40032
    D8       -2.68178  -0.00008  -0.00170  -0.02157  -0.02326  -2.70504
    D9        1.34940  -0.00058  -0.00151  -0.03153  -0.03303   1.31637
   D10       -0.66142  -0.00015  -0.00124  -0.02276  -0.02398  -0.68541
   D11       -0.01323   0.00009   0.00079   0.02319   0.02395   0.01071
   D12       -3.13051   0.00001   0.00084   0.00381   0.00459  -3.12592
   D13        3.07748   0.00002   0.00264   0.02647   0.02911   3.10658
   D14       -0.03980  -0.00006   0.00268   0.00709   0.00975  -0.03005
   D15        0.60753   0.00019   0.00053   0.02456   0.02509   0.63262
   D16       -1.56977   0.00034   0.00084   0.02826   0.02913  -1.54064
   D17        2.71416   0.00040   0.00084   0.02770   0.02855   2.74271
   D18       -2.49869   0.00001   0.00152   0.01546   0.01698  -2.48172
   D19        1.60720   0.00016   0.00184   0.01916   0.02102   1.62821
   D20       -0.39206   0.00023   0.00184   0.01860   0.02043  -0.37163
   D21        0.01063  -0.00005  -0.00297  -0.03315  -0.03615  -0.02552
   D22        2.14674   0.00003  -0.00263  -0.03057  -0.03321   2.11354
   D23       -2.08969  -0.00021  -0.00249  -0.03514  -0.03763  -2.12731
   D24        3.12219   0.00012  -0.00381  -0.02531  -0.02917   3.09302
   D25       -1.02488   0.00020  -0.00347  -0.02272  -0.02622  -1.05110
   D26        1.02187  -0.00004  -0.00333  -0.02730  -0.03064   0.99123
   D27       -1.33228   0.00010  -0.00212  -0.01011  -0.01217  -1.34445
   D28        2.69052   0.00025  -0.00179  -0.01742  -0.01919   2.67133
   D29        0.72202  -0.00008  -0.00175  -0.01849  -0.02021   0.70182
   D30        0.82905   0.00009  -0.00224  -0.01116  -0.01337   0.81569
   D31       -1.43133   0.00024  -0.00191  -0.01847  -0.02039  -1.45172
   D32        2.88336  -0.00009  -0.00187  -0.01954  -0.02141   2.86195
   D33        2.85760   0.00008  -0.00235  -0.01013  -0.01244   2.84516
   D34        0.59722   0.00023  -0.00203  -0.01744  -0.01946   0.57776
   D35       -1.37128  -0.00010  -0.00198  -0.01851  -0.02048  -1.39176
   D36        0.62895  -0.00025   0.00098  -0.01317  -0.01218   0.61676
   D37       -1.49100  -0.00033   0.00181  -0.00693  -0.00512  -1.49612
   D38        2.78098  -0.00029   0.00069  -0.00931  -0.00863   2.77235
   D39        2.89376   0.00063  -0.00063  -0.00143  -0.00205   2.89170
   D40        0.77381   0.00055   0.00020   0.00480   0.00501   0.77882
   D41       -1.23739   0.00060  -0.00091   0.00242   0.00150  -1.23589
   D42       -1.40856   0.00009   0.00048  -0.00669  -0.00620  -1.41476
   D43        2.75468   0.00001   0.00132  -0.00046   0.00087   2.75554
   D44        0.74347   0.00006   0.00020  -0.00284  -0.00264   0.74083
   D45       -0.92796  -0.00034   0.00225  -0.01189  -0.00965  -0.93761
   D46       -3.02064  -0.00003   0.00217  -0.00719  -0.00501  -3.02566
   D47        1.09335   0.00016   0.00142  -0.00151  -0.00009   1.09327
   D48        3.08596  -0.00047   0.00334  -0.01783  -0.01451   3.07145
   D49        0.99328  -0.00015   0.00325  -0.01313  -0.00988   0.98340
   D50       -1.17591   0.00004   0.00250  -0.00746  -0.00495  -1.18086
   D51        1.06406  -0.00010   0.00233  -0.01083  -0.00850   1.05556
   D52       -1.02862   0.00022   0.00225  -0.00612  -0.00386  -1.03248
   D53        3.08538   0.00041   0.00150  -0.00045   0.00106   3.08644
   D54        0.84922   0.00009   0.00065   0.01400   0.01464   0.86386
   D55       -1.30348  -0.00004   0.00183   0.01691   0.01873  -1.28475
   D56        2.97667   0.00009   0.00088   0.01747   0.01835   2.99501
   D57        2.99367   0.00008   0.00005   0.00817   0.00821   3.00188
   D58        0.84097  -0.00006   0.00122   0.01108   0.01231   0.85328
   D59       -1.16207   0.00007   0.00027   0.01165   0.01192  -1.15014
   D60       -1.30011   0.00012   0.00079   0.01071   0.01149  -1.28862
   D61        2.83037  -0.00001   0.00196   0.01362   0.01559   2.84596
   D62        0.82733   0.00011   0.00101   0.01418   0.01520   0.84254
   D63       -1.30156   0.00004  -0.00195   0.00688   0.00496  -1.29660
   D64        0.94330   0.00012  -0.00230   0.01364   0.01137   0.95467
   D65        2.97777  -0.00001  -0.00184   0.00921   0.00740   2.98517
   D66        0.86620  -0.00004  -0.00278   0.00305   0.00027   0.86647
   D67        3.11105   0.00005  -0.00313   0.00980   0.00668   3.11773
   D68       -1.13766  -0.00009  -0.00268   0.00538   0.00271  -1.13495
   D69        2.86117  -0.00002  -0.00197   0.00360   0.00164   2.86281
   D70       -1.17716   0.00007  -0.00231   0.01036   0.00805  -1.16911
   D71        0.85731  -0.00007  -0.00186   0.00593   0.00408   0.86139
   D72       -3.09392   0.00016   0.00248   0.02149   0.02394  -3.06998
   D73        1.08611   0.00009   0.00273   0.02085   0.02355   1.10967
   D74       -1.01384   0.00007   0.00252   0.01997   0.02247  -0.99137
   D75        0.94865   0.00006   0.00274   0.01354   0.01629   0.96495
   D76       -1.15450   0.00000   0.00298   0.01291   0.01591  -1.13859
   D77        3.02874  -0.00002   0.00278   0.01202   0.01482   3.04356
   D78       -1.09256   0.00003   0.00197   0.01481   0.01678  -1.07577
   D79        3.08748  -0.00004   0.00221   0.01417   0.01640   3.10388
   D80        0.98753  -0.00005   0.00201   0.01329   0.01531   1.00284
   D81        0.01916  -0.00012  -0.00256  -0.04243  -0.04501  -0.02584
   D82        2.12859  -0.00016  -0.00197  -0.04317  -0.04520   2.08339
   D83       -2.08906  -0.00043  -0.00254  -0.04971  -0.05222  -2.14128
   D84        3.13655  -0.00004  -0.00260  -0.02310  -0.02573   3.11082
   D85       -1.03721  -0.00008  -0.00201  -0.02384  -0.02593  -1.06313
   D86        1.02834  -0.00035  -0.00258  -0.03039  -0.03295   0.99539
   D87       -0.01746   0.00010   0.00318   0.04392   0.04709   0.02963
   D88       -2.15496   0.00030   0.00272   0.04599   0.04869  -2.10627
   D89        2.05833   0.00012   0.00332   0.04499   0.04827   2.10659
   D90       -2.12250   0.00011   0.00161   0.04220   0.04386  -2.07865
   D91        2.02319   0.00031   0.00115   0.04426   0.04545   2.06864
   D92       -0.04672   0.00013   0.00175   0.04326   0.04503  -0.00169
   D93        2.04815   0.00023   0.00427   0.05388   0.05810   2.10625
   D94       -0.08935   0.00043   0.00381   0.05595   0.05970  -0.02965
   D95       -2.15925   0.00025   0.00440   0.05495   0.05928  -2.09997
   D96        1.07166  -0.00022  -0.00414  -0.02949  -0.03352   1.03814
   D97       -3.12489  -0.00020  -0.00357  -0.02687  -0.03034   3.12796
   D98       -1.03629  -0.00022  -0.00392  -0.02861  -0.03243  -1.06872
   D99        3.11964  -0.00009  -0.00357  -0.02762  -0.03128   3.08836
   D100      -1.07691  -0.00006  -0.00300  -0.02501  -0.02810  -1.10501
   D101       1.01169  -0.00008  -0.00335  -0.02674  -0.03019   0.98150
   D102      -1.02440   0.00010  -0.00445  -0.02565  -0.03011  -1.05452
   D103       1.06224   0.00012  -0.00388  -0.02304  -0.02693   1.03530
   D104      -3.13235   0.00010  -0.00424  -0.02477  -0.02902   3.12181
   D105       0.92876   0.00067   0.00457   0.05215   0.05660   0.98536
   D106      -1.08256   0.00042   0.00440   0.04933   0.05386  -1.02870
   D107       3.05571   0.00023   0.00486   0.04609   0.05094   3.10665
   D108      -1.03457   0.00084   0.00163   0.04066   0.04230  -0.99227
   D109       1.08135   0.00003   0.00257   0.03397   0.03654   1.11789
   D110       3.09202  -0.00001   0.00275   0.03150   0.03425   3.12627
   D111      -1.22714   0.00002  -0.00222   0.01187   0.00964  -1.21750
   D112       0.88234  -0.00014  -0.00280   0.00678   0.00398   0.88632
   D113       2.95916   0.00002  -0.00190   0.01280   0.01090   2.97006
   D114       2.95938   0.00005  -0.00215   0.01125   0.00910   2.96847
   D115      -1.21433  -0.00012  -0.00272   0.00616   0.00343  -1.21090
   D116       0.86249   0.00005  -0.00182   0.01219   0.01036   0.87284
   D117       1.01073   0.00021  -0.00214   0.01028   0.00814   1.01887
   D118       3.12021   0.00005  -0.00271   0.00518   0.00248   3.12269
   D119      -1.08616   0.00021  -0.00181   0.01121   0.00941  -1.07676
   D120      -1.15214  -0.00091   0.00212  -0.04792  -0.04580  -1.19794
   D121       0.93837  -0.00030   0.00028  -0.04043  -0.04016   0.89821
   D122       2.99320  -0.00046   0.00150  -0.04093  -0.03943   2.95377
   D123       0.92746  -0.00014   0.00109  -0.03687  -0.03577   0.89168
   D124       3.01797   0.00047  -0.00075  -0.02938  -0.03013   2.98784
   D125      -1.21039   0.00030   0.00048  -0.02988  -0.02940  -1.23979
   D126       2.94055  -0.00025   0.00091  -0.04010  -0.03919   2.90136
   D127      -1.25213   0.00036  -0.00093  -0.03261  -0.03354  -1.28567
   D128       0.80270   0.00020   0.00029  -0.03310  -0.03281   0.76989
   D129      -0.87373   0.00007  -0.00100  -0.00303  -0.00403  -0.87776
   D130      -3.00650  -0.00021  -0.00022  -0.00959  -0.00982  -3.01632
   D131       1.24469  -0.00006  -0.00046  -0.00844  -0.00889   1.23580
         Item               Value     Threshold  Converged?
 Maximum Force            0.001597     0.000450     NO 
 RMS     Force            0.000328     0.000300     NO 
 Maximum Displacement     0.206653     0.001800     NO 
 RMS     Displacement     0.036632     0.001200     NO 
 Predicted change in Energy=-2.758793D-04
 GradGradGradGradGradGradGradGradGradGradGradGradGradGradGradGradGradGrad

                          Input orientation:                          
 ---------------------------------------------------------------------
 Center     Atomic      Atomic             Coordinates (Angstroms)
 Number     Number       Type             X           Y           Z
 ---------------------------------------------------------------------
      1          6           0       -1.695403    0.667597   -0.191627
      2          6           0       -0.960675   -0.469782   -0.220133
      3          6           0        0.513826   -0.624549   -0.464303
      4          6           0        1.371892    0.513297    0.137820
      5          6           0        1.327363    1.818944   -0.692025
      6          6           0       -0.013737    2.152986   -1.371090
      7          6           0       -1.279247    2.090504   -0.491967
      8          6           0       -3.094269    0.343478    0.131500
      9          6           0       -3.222831   -1.156563    0.335762
     10          6           0       -1.807961   -1.716987    0.074798
     11          8           0       -4.017774    1.153173    0.218187
     12          6           0       -1.193528    2.961173    0.779002
     13          6           0       -1.772944   -2.734463   -1.066670
     14          8           0       -1.278747   -2.416243    1.220694
     15          6           0        2.832362    0.072990    0.485654
     16          8           0        2.793467   -1.095890    1.338202
     17          6           0        3.574077    1.194151    1.226249
     18          6           0        3.698358   -0.382372   -0.704392
     19          8           0        3.278540   -1.613485   -1.287075
     20          1           0        0.696258   -0.720453   -1.543712
     21          1           0        0.820072   -1.575166   -0.021759
     22          1           0        0.928704    0.735511    1.119636
     23          1           0        2.081508    1.771939   -1.488307
     24          1           0        1.619055    2.654938   -0.046885
     25          1           0       -0.166188    1.485667   -2.228841
     26          1           0        0.069066    3.166426   -1.785935
     27          1           0       -2.102683    2.510479   -1.088538
     28          1           0       -3.569158   -1.394712    1.347722
     29          1           0       -3.971750   -1.555826   -0.359081
     30          1           0       -0.961021    3.999839    0.512808
     31          1           0       -0.422522    2.606398    1.471400
     32          1           0       -2.150060    2.959028    1.313191
     33          1           0       -0.749121   -3.069644   -1.259320
     34          1           0       -2.379604   -3.607464   -0.800660
     35          1           0       -2.178103   -2.300236   -1.986761
     36          1           0       -1.253750   -1.790522    1.966275
     37          1           0        2.268926   -0.879558    2.128810
     38          1           0        3.789392    2.045122    0.572196
     39          1           0        2.977491    1.558153    2.071398
     40          1           0        4.525213    0.814686    1.615229
     41          1           0        3.681815    0.361828   -1.505404
     42          1           0        4.736954   -0.472864   -0.351827
     43          1           0        3.183939   -2.241224   -0.550019
 ---------------------------------------------------------------------
                    Distance matrix (angstroms):
                    1          2          3          4          5
     1  C    0.000000
     2  C    1.354352   0.000000
     3  C    2.573846   1.502572   0.000000
     4  C    3.088793   2.556451   1.547102   0.000000
     5  C    3.273088   3.270484   2.585412   1.547688   0.000000
     6  C    2.534859   3.016671   2.969054   2.623996   1.539890
     7  C    1.512631   2.594311   3.253827   3.148453   2.628342
     8  C    1.471833   2.310252   3.782910   4.469394   4.733500
     9  C    2.436953   2.428588   3.858205   4.892760   5.533015
    10  C    2.402061   1.536359   2.621973   3.884534   4.787596
    11  O    2.407725   3.488834   4.915433   5.428112   5.462803
    12  C    2.540569   3.581053   4.161522   3.603414   3.134246
    13  C    3.513649   2.550527   3.169211   4.678540   5.521392
    14  O    3.417357   2.442512   3.043469   4.096427   5.327956
    15  C    4.616592   3.896135   2.600883   1.564555   2.588495
    16  O    5.059665   4.112663   2.944139   2.459934   3.842856
    17  C    5.482248   5.042288   3.940910   2.549089   3.019581
    18  C    5.518878   4.684947   3.202739   2.631347   3.235361
    19  O    5.580632   4.518558   3.049360   3.191996   3.992837
    20  H    3.078126   2.135445   1.098910   2.192299   2.751763
    21  H    3.374382   2.105299   1.092385   2.166021   3.496652
    22  H    2.934273   2.611027   2.128556   1.099890   2.148225
    23  H    4.143188   3.986033   3.041277   2.175321   1.097729
    24  H    3.867312   4.055724   3.485801   2.163754   1.095526
    25  H    2.675439   2.913743   2.833553   2.985344   2.168772
    26  H    3.449538   4.090735   4.039308   3.526653   2.143748
    27  H    2.089627   3.307608   4.130883   4.191106   3.521457
    28  H    3.183343   3.180857   4.532918   5.433078   6.201940
    29  H    3.186441   3.203962   4.582438   5.751755   6.291304
    30  H    3.484161   4.529317   4.951251   4.211778   3.382991
    31  H    2.853916   3.551588   3.881071   3.062585   2.891814
    32  H    2.778822   3.939856   4.806017   4.446038   4.172908
    33  H    4.000299   2.807837   2.864538   4.391830   5.341526
    34  H    4.372094   3.492195   4.169275   5.651119   6.572618
    35  H    3.501934   2.820225   3.517426   5.003227   5.561679
    36  H    3.300597   2.571113   3.223589   3.942693   5.172711
    37  H    4.847063   4.014445   3.141599   2.590127   4.015665
    38  H    5.706485   5.432832   4.350955   2.894733   2.776869
    39  H    5.267856   4.987262   4.154951   2.721836   3.229155
    40  H    6.479384   5.925654   4.742054   3.495283   4.069177
    41  H    5.543823   4.888375   3.477497   2.838815   2.885865
    42  H    6.534640   5.699151   4.227348   3.540608   4.122309
    43  H    5.691894   4.519364   3.122577   3.368088   4.466766
                    6          7          8          9         10
     6  C    0.000000
     7  C    1.542167   0.000000
     8  C    3.875793   2.595211   0.000000
     9  C    4.915765   3.873771   1.519333   0.000000
    10  C    4.504056   3.885583   2.429675   1.544032   0.000000
    11  O    4.422413   2.980342   1.231252   2.445535   3.625143
    12  C    2.582241   1.542975   3.299152   4.611972   4.770599
    13  C    5.203329   4.884090   3.557419   2.561007   1.529520
    14  O    5.403282   4.821201   3.478293   2.479790   1.442950
    15  C    3.984239   4.683101   5.943362   6.180585   4.990533
    16  O    5.076993   5.485401   6.180077   6.099542   4.811973
    17  C    4.531881   5.225942   6.810944   7.246846   6.226307
    18  C    4.544466   5.562085   6.882249   7.041601   5.719080
    19  O    5.003244   5.926648   6.815773   6.716413   5.266678
    20  H    2.964885   3.593087   4.278596   4.368280   3.143846
    21  H    4.051548   4.250338   4.361967   4.080211   2.633628
    22  H    3.016810   3.050954   4.161060   4.629217   3.820441
    23  H    2.132836   3.519781   5.608293   6.327667   5.453795
    24  H    2.161362   2.986108   5.252628   6.173963   5.556346
    25  H    1.097403   2.149758   3.930580   4.785565   4.273074
    26  H    1.098187   2.156365   4.653202   5.833217   5.552773
    27  H    2.138068   1.100147   2.677243   4.090301   4.394507
    28  H    5.711315   4.557946   2.173941   1.095773   2.196819
    29  H    5.517727   4.534639   2.148952   1.096858   2.212738
    30  H    2.803085   2.180917   4.250308   5.633437   5.795797
    31  H    2.907308   2.203391   3.748917   4.826104   4.749905
    32  H    3.524053   2.184318   3.021429   4.363977   4.849307
    33  H    5.275334   5.243758   4.368466   3.510471   2.175015
    34  H    6.253439   5.811448   4.121846   2.830089   2.160349
    35  H    4.989460   4.724506   3.509360   2.791694   2.174214
    36  H    5.312898   4.594122   3.362717   2.633962   1.972369
    37  H    5.162962   5.317826   5.852259   5.783697   4.641256
    38  H    4.272211   5.179344   7.104548   7.712196   6.762487
    39  H    4.599129   4.997404   6.488830   6.987568   6.132985
    40  H    5.595642   6.305533   7.776889   8.096607   6.992237
    41  H    4.108940   5.350469   6.971019   7.305446   6.079157
    42  H    5.522956   6.541037   7.888477   8.018628   6.675759
    43  H    5.496214   6.219909   6.823565   6.558033   5.058090
                   11         12         13         14         15
    11  O    0.000000
    12  C    3.399962   0.000000
    13  C    4.669458   6.015189   0.000000
    14  O    4.609558   5.396199   2.361679   0.000000
    15  C    6.939935   4.963411   5.612517   4.861871   0.000000
    16  O    7.259871   5.715645   5.414835   4.282531   1.447284
    17  C    7.658594   5.104161   7.020122   6.048544   1.534804
    18  C    7.921347   6.108216   5.966466   5.710881   1.540621
    19  O    7.947101   6.722765   5.179060   5.263288   2.487135
    20  H    5.369996   4.745594   3.221919   3.797143   3.051364
    21  H    5.559331   5.027343   3.026473   2.579951   2.650131
    22  H    5.045265   3.094103   4.911166   3.849235   2.113003
    23  H    6.363665   4.157022   5.944934   6.014223   2.710485
    24  H    5.839469   2.947286   6.449129   5.976696   2.902097
    25  H    4.575282   3.504235   4.662810   5.325597   4.284326
    26  H    4.977143   2.866213   6.223410   6.482486   4.729193
    27  H    2.686518   2.125416   5.255343   5.503092   5.724868
    28  H    2.822911   4.994076   3.294026   2.511104   6.623954
    29  H    2.770204   5.423746   2.593187   3.238560   7.047167
    30  H    4.187367   1.097153   6.964538   6.462830   5.459912
    31  H    4.075322   1.095323   6.065496   5.101265   4.240769
    32  H    2.819309   1.095590   6.182378   5.446218   5.817093
    33  H    5.540695   6.381458   1.094382   2.618761   5.074260
    34  H    5.136664   6.859235   1.095869   2.591673   6.508836
    35  H    4.491349   6.025052   1.095114   3.333177   6.070404
    36  H    4.400111   4.898147   3.218593   0.973675   4.728766
    37  H    6.877869   5.344323   5.476174   3.971406   1.981103
    38  H    7.865923   5.070642   7.514646   6.783095   2.193787
    39  H    7.247905   4.586518   7.130263   5.885158   2.177465
    40  H    8.663078   6.165280   7.710760   6.654361   2.166055
    41  H    7.929733   5.978635   6.287599   6.305273   2.183875
    42  H    8.922677   6.945646   6.928535   6.514461   2.151000
    43  H    7.998546   6.927730   5.008083   4.804334   2.559650
                   16         17         18         19         20
    16  O    0.000000
    17  C    2.422018   0.000000
    18  C    2.345234   2.495645   0.000000
    19  O    2.719427   3.779810   1.425274   0.000000
    20  H    3.583946   4.429474   3.135500   2.744367   0.000000
    21  H    2.444072   4.100144   3.189556   2.765241   1.749916
    22  H    2.622812   2.686953   3.499674   4.102654   3.044222
    23  H    4.089069   3.151256   2.805313   3.596454   2.852019
    24  H    4.167304   2.752613   3.739127   4.744618   3.805958
    25  H    5.305450   5.100217   4.555023   4.728406   2.465802
    26  H    5.945581   5.024761   5.189938   5.779026   3.944600
    27  H    6.547309   6.270292   6.493707   6.782630   4.298858
    28  H    6.369645   7.598866   7.619238   7.340367   5.196998
    29  H    6.990027   8.186278   7.767032   7.309665   4.887892
    30  H    6.383096   5.380335   6.511157   7.261052   5.408975
    31  H    4.905840   4.245861   5.536105   6.254155   4.627149
    32  H    6.393861   5.990668   7.031330   7.559032   5.459122
    33  H    4.815886   6.561101   5.225844   4.282899   2.772850
    34  H    6.135422   7.912660   6.881287   6.018900   4.283443
    35  H    6.101011   7.457999   6.313118   5.544019   3.309676
    36  H    4.154149   5.723969   5.799889   5.581871   4.155428
    37  H    0.973141   2.611188   3.212086   3.636790   3.998252
    38  H    3.382986   1.094668   2.744211   4.135610   4.657570
    39  H    2.759599   1.096672   3.462701   4.629175   4.844078
    40  H    2.593451   1.095426   2.738116   3.984166   5.195812
    41  H    3.316655   2.857674   1.093494   2.027846   3.175902
    42  H    2.649812   2.573236   1.100533   2.074289   4.220085
    43  H    2.242685   3.887047   1.934887   0.972757   3.080378
                   21         22         23         24         25
    21  H    0.000000
    22  H    2.579498   0.000000
    23  H    3.865889   3.033893   0.000000
    24  H    4.304972   2.349799   1.752497   0.000000
    25  H    3.900335   3.601919   2.383796   3.052085   0.000000
    26  H    5.114589   3.884671   2.466394   2.385033   1.753985
    27  H    5.135466   4.149199   4.267636   3.867460   2.469928
    28  H    4.601455   4.982031   7.071122   6.727715   5.715644
    29  H    4.803719   5.608144   6.999365   7.006076   5.218139
    30  H    5.876966   3.820359   4.269073   2.962906   3.803875
    31  H    4.610752   2.334474   3.965646   2.544716   3.874730
    32  H    5.582356   3.802668   5.211885   4.018521   4.318858
    33  H    2.495474   4.791005   5.613006   6.312615   4.693681
    34  H    3.869736   5.787389   7.022277   7.468276   5.734012
    35  H    3.657323   5.340197   5.913997   6.537223   4.294120
    36  H    2.880867   3.443943   5.979064   5.662855   5.432789
    37  H    2.684771   2.328750   4.488775   4.201029   5.523875
    38  H    4.719759   3.193479   2.690199   2.337841   4.879080
    39  H    4.342056   2.404188   3.676953   2.745069   5.327291
    40  H    4.703104   3.631357   4.064475   3.820328   6.102158
    41  H    3.760681   3.822315   2.133000   3.411834   4.073513
    42  H    4.082398   4.257715   3.658158   4.426898   5.603555
    43  H    2.512082   4.090816   4.266288   5.164727   5.285027
                   26         27         28         29         30
    26  H    0.000000
    27  H    2.373421   0.000000
    28  H    6.622723   4.830779   0.000000
    29  H    6.376815   4.534353   1.761027   0.000000
    30  H    2.653277   2.466961   6.049846   6.378878   0.000000
    31  H    3.341485   3.063565   5.091709   5.768170   1.774981
    32  H    3.817345   2.443716   4.579310   5.147714   1.771359
    33  H    6.311523   5.744482   4.189830   3.672521   7.291292
    34  H    7.269962   6.130970   3.305580   2.634225   7.849117
    35  H    5.913924   4.894433   3.724752   2.533901   6.886224
    36  H    6.356119   5.343330   2.429071   3.584674   5.977167
    37  H    6.044386   6.399583   5.912589   6.752257   6.070630
    38  H    4.545210   6.139312   8.159789   8.606360   5.137205
    39  H    5.091610   6.058076   7.218153   7.993500   4.889060
    40  H    6.079132   7.356295   8.394750   9.039668   6.438889
    41  H    4.582185   6.184731   7.987638   7.972986   6.234119
    42  H    6.090178   7.498247   8.528174   8.775783   7.295176
    43  H    6.361807   7.128608   7.065573   7.190974   7.567110
                   31         32         33         34         35
    31  H    0.000000
    32  H    1.770245   0.000000
    33  H    6.307214   6.702637   0.000000
    34  H    6.899603   6.902165   1.777103   0.000000
    35  H    6.254279   6.208891   1.778524   1.776593   0.000000
    36  H    4.502082   4.877306   3.506461   3.496392   4.091543
    37  H    4.452861   5.909943   5.038305   6.134501   6.223529
    38  H    4.343249   6.054865   7.079082   8.478973   7.812900
    39  H    3.608171   5.369274   6.811595   7.976891   7.611568
    40  H    5.264123   7.017742   7.153297   8.548008   8.222622
    41  H    5.544821   6.978589   5.609702   7.279612   6.454218
    42  H    6.279028   7.872810   6.137087   7.789260   7.336914
    43  H    6.371195   7.678914   4.081464   5.734322   5.551504
                   36         37         38         39         40
    36  H    0.000000
    37  H    3.642186   0.000000
    38  H    6.487596   3.645356   0.000000
    39  H    5.397043   2.539252   1.773112   0.000000
    40  H    6.348760   2.867936   1.772942   1.776591   0.000000
    41  H    6.406634   4.092042   2.676094   3.836767   3.264162
    42  H    6.557313   3.522800   2.844635   3.618392   2.360494
    43  H    5.121323   3.141258   4.471991   4.620575   3.978178
                   41         42         43
    41  H    0.000000
    42  H    1.772221   0.000000
    43  H    2.817183   2.361828   0.000000
 Stoichiometry    C15H24O4
 Framework group  C1[X(C15H24O4)]
 Deg. of freedom   123
 Full point group                 C1      NOp   1
 Largest Abelian subgroup         C1      NOp   1
 Largest concise Abelian subgroup C1      NOp   1
                         Standard orientation:                         
 ---------------------------------------------------------------------
 Center     Atomic      Atomic             Coordinates (Angstroms)
 Number     Number       Type             X           Y           Z
 ---------------------------------------------------------------------
      1          6           0       -1.740899    0.655178   -0.184296
      2          6           0       -1.015132   -0.488049   -0.208030
      3          6           0        0.457729   -0.655611   -0.453646
      4          6           0        1.325608    0.478582    0.141263
      5          6           0        1.289988    1.780230   -0.695267
      6          6           0       -0.049522    2.121243   -1.374006
      7          6           0       -1.314103    2.073213   -0.492639
      8          6           0       -3.141749    0.343692    0.142641
      9          6           0       -3.281715   -1.154221    0.354869
     10          6           0       -1.871680   -1.727043    0.094652
     11          8           0       -4.058758    1.161028    0.226541
     12          6           0       -1.219587    2.949743    0.773669
     13          6           0       -1.846408   -2.750649   -1.041581
     14          8           0       -1.346155   -2.424487    1.243347
     15          6           0        2.783134    0.028662    0.489143
     16          8           0        2.736437   -1.135456    1.347795
     17          6           0        3.534752    1.147796    1.222786
     18          6           0        3.643677   -0.439610   -0.699848
     19          8           0        3.213334   -1.670395   -1.275503
     20          1           0        0.637713   -0.758519   -1.532821
     21          1           0        0.757227   -1.606295   -0.006651
     22          1           0        0.885710    0.709329    1.122589
     23          1           0        2.042494    1.723209   -1.492445
     24          1           0        1.589218    2.617239   -0.054913
     25          1           0       -0.208530    1.450713   -2.228054
     26          1           0        0.040552    3.131846   -1.794222
     27          1           0       -2.135164    2.496531   -1.090121
     28          1           0       -3.628307   -1.384418    1.368577
     29          1           0       -4.034821   -1.551196   -0.336752
     30          1           0       -0.979384    3.985167    0.501743
     31          1           0       -0.450294    2.592528    1.466718
     32          1           0       -2.175269    2.957846    1.309322
     33          1           0       -0.825541   -3.094824   -1.234054
     34          1           0       -2.459459   -3.617488   -0.770125
     35          1           0       -2.249602   -2.318026   -1.963289
     36          1           0       -1.315098   -1.795134    1.985636
     37          1           0        2.214844   -0.910941    2.138071
     38          1           0        3.755688    1.993664    0.564005
     39          1           0        2.942355    1.520821    2.066947
     40          1           0        4.483500    0.762915    1.612275
     41          1           0        3.631698    0.300546   -1.504679
     42          1           0        4.682085   -0.536404   -0.348405
     43          1           0        3.114982   -2.293556   -0.535061
 ---------------------------------------------------------------------
 Rotational constants (GHZ):      0.5438988      0.2796115      0.2181969
 Standard basis: 6-31G(d) (6D, 7F)
 There are   333 symmetry adapted cartesian basis functions of A   symmetry.
 There are   333 symmetry adapted basis functions of A   symmetry.
   333 basis functions,   628 primitive gaussians,   333 cartesian basis functions
    73 alpha electrons       73 beta electrons
       nuclear repulsion energy      1610.5264874622 Hartrees.
 NAtoms=   43 NActive=   43 NUniq=   43 SFac= 1.00D+00 NAtFMM=   60 NAOKFM=F Big=F
 Integral buffers will be    131072 words long.
 Raffenetti 2 integral format.
 Two-electron integral symmetry is turned on.
 ------------------------------------------------------------------------------
 Polarizable Continuum Model (PCM)
 =================================
 Model                : PCM (using non-symmetric T matrix).
 Atomic radii         : SMD-Coulomb.
 Polarization charges : Total charges.
 Charge compensation  : None.
 Solution method      : On-the-fly selection.
 Cavity type          : VdW (van der Waals Surface) (Alpha=1.000).
 Cavity algorithm     : GePol (No added spheres)
                        Default sphere list used, NSphG=   43.
                        Lebedev-Laikov grids with approx.  5.0 points / Ang**2.
                        Smoothing algorithm: Karplus/York (Gamma=1.0000).
                        Polarization charges: spherical gaussians, with
                                              point-specific exponents (IZeta= 3).
                        Self-potential: point-specific (ISelfS= 7).
                        Self-field    : sphere-specific E.n sum rule (ISelfD= 2).
 1st derivatives      : Analytical E(r).r(x)/FMM algorithm (CHGder, D1EAlg=3).
                        Cavity 1st derivative terms included.
 Solvent              : Methanol, Eps=  32.613000 Eps(inf)=   1.765709
 ------------------------------------------------------------------------------
 ------------------------------------------------------------------------------
 Atomic radii for non-electrostatic terms: SMD-CDS.
 ------------------------------------------------------------------------------
 Nuclear repulsion after PCM non-electrostatic terms =     1610.5277488691 Hartrees.
 One-electron integrals computed using PRISM.
 NBasis=   333 RedAO= T EigKep=  9.17D-04  NBF=   333
 NBsUse=   333 1.00D-06 EigRej= -1.00D+00 NBFU=   333
 Initial guess from the checkpoint file:  "DY-202A-11R_21.chk"
 B after Tr=     0.000000    0.000000    0.000000
         Rot=    0.999994   -0.001326    0.000340   -0.003099 Ang=  -0.39 deg.
 ExpMin= 1.61D-01 ExpMax= 5.48D+03 ExpMxC= 8.25D+02 IAcc=1 IRadAn=         1 AccDes= 0.00D+00
 Harris functional with IExCor=  402 and IRadAn=       1 diagonalized for initial guess.
 HarFok:  IExCor=  402 AccDes= 0.00D+00 IRadAn=         1 IDoV= 1 UseB2=F ITyADJ=14
 ICtDFT=  3500011 ScaDFX=  1.000000  1.000000  1.000000  1.000000
 FoFCou: FMM=F IPFlag=           0 FMFlag=      100000 FMFlg1=           0
         NFxFlg=           0 DoJE=T BraDBF=F KetDBF=T FulRan=T
         wScrn=  0.000000 ICntrl=     500 IOpCl=  0 I1Cent=   200000004 NGrid=           0
         NMat0=    1 NMatS0=      1 NMatT0=    0 NMatD0=    1 NMtDS0=    0 NMtDT0=    0
 Petite list used in FoFCou.
 Keep R1 ints in memory in canonical form, NReq=1565304907.
 Requested convergence on RMS density matrix=1.00D-08 within 128 cycles.
 Requested convergence on MAX density matrix=1.00D-06.
 Requested convergence on             energy=1.00D-06.
 No special actions if energy rises.
 Inv3:  Mode=1 IEnd=    21627675.
 Iteration    1 A*A^-1 deviation from unit magnitude is 5.33D-15 for   2651.
 Iteration    1 A*A^-1 deviation from orthogonality  is 4.87D-15 for   2653   2515.
 Iteration    1 A^-1*A deviation from unit magnitude is 4.66D-15 for   2651.
 Iteration    1 A^-1*A deviation from orthogonality  is 3.04D-10 for   1898   1821.
 Iteration    2 A*A^-1 deviation from unit magnitude is 3.33D-15 for     85.
 Iteration    2 A*A^-1 deviation from orthogonality  is 3.63D-15 for   1593    216.
 Iteration    2 A^-1*A deviation from unit magnitude is 8.88D-16 for     91.
 Iteration    2 A^-1*A deviation from orthogonality  is 4.92D-16 for   2659    985.
 Error on total polarization charges =  0.05220
 SCF Done:  E(RB3LYP) =  -886.951497948     A.U. after   10 cycles
            NFock= 10  Conv=0.94D-08     -V/T= 2.0094
 SMD-CDS (non-electrostatic) energy       (kcal/mol) =       0.79
 (included in total energy above)
 D1PCM: PCM CHGder 1st derivatives, ID1Alg=3 FixD1E=F DoIter=F DoCFld=F I1PDM=0.
 Calling FoFJK, ICntrl=      2127 FMM=F ISym2X=0 I1Cent= 0 IOpClX= 0 NMat=1 NMatS=1 NMatT=0.
 ***** Axes restored to original set *****
 -------------------------------------------------------------------
 Center     Atomic                   Forces (Hartrees/Bohr)
 Number     Number              X              Y              Z
 -------------------------------------------------------------------
      1        6           0.000901711    0.002015497   -0.000302456
      2        6          -0.000986607   -0.001648125   -0.000252679
      3        6           0.000474579   -0.000696294   -0.000421341
      4        6           0.000273239   -0.000107378    0.001124383
      5        6          -0.000092334   -0.000426778   -0.000612489
      6        6          -0.000460057   -0.000139049    0.000696561
      7        6          -0.000834927   -0.000318074    0.000179767
      8        6           0.000178821   -0.000857427    0.002472304
      9        6          -0.000829072   -0.000456325   -0.002622277
     10        6           0.000621413   -0.000273065    0.001787951
     11        8          -0.000841911    0.000485361   -0.000871280
     12        6           0.000078677   -0.000457287   -0.000451799
     13        6          -0.000113335    0.000987310   -0.000172362
     14        8           0.000589535    0.000053838   -0.000371986
     15        6          -0.000247724    0.000115569    0.000507039
     16        8           0.000387831   -0.000003740   -0.000398031
     17        6          -0.000276286    0.000395210   -0.000134765
     18        6          -0.000001646   -0.000367214   -0.000029174
     19        8          -0.000674406   -0.000569899   -0.000787791
     20        1           0.000079495    0.000084075    0.000085333
     21        1           0.000222957   -0.000137624    0.000123372
     22        1          -0.000128340    0.000061134   -0.000048061
     23        1           0.000133617    0.000224702    0.000053994
     24        1           0.000038697    0.000121429    0.000041684
     25        1           0.000138781    0.000195289   -0.000324038
     26        1          -0.000089587   -0.000031285   -0.000037091
     27        1           0.000153118    0.000105731   -0.000389935
     28        1           0.000654446    0.001240198    0.000324253
     29        1          -0.000207387    0.000260400    0.000402027
     30        1           0.000103833   -0.000008634    0.000160900
     31        1           0.000143946   -0.000036741    0.000104197
     32        1           0.000059246    0.000012742   -0.000004862
     33        1           0.000169737   -0.000470614   -0.000207097
     34        1           0.000192795   -0.000167520    0.000056446
     35        1           0.000203622    0.000063248    0.000170213
     36        1          -0.000259761   -0.000239878   -0.000304449
     37        1          -0.000161719    0.000284022   -0.000638736
     38        1           0.000213517    0.000236275   -0.000057560
     39        1           0.000193348    0.000009137    0.000194729
     40        1          -0.000148376    0.000039578    0.000155931
     41        1           0.000119362    0.000226056    0.000603752
     42        1           0.000146770    0.000196328   -0.000070665
     43        1          -0.000119618   -0.000000177    0.000266088
 -------------------------------------------------------------------
 Cartesian Forces:  Max     0.002622277 RMS     0.000573348

 GradGradGradGradGradGradGradGradGradGradGradGradGradGradGradGradGradGrad
 Berny optimization.
 Using GEDIIS/GDIIS optimizer.
 FormGI is forming the generalized inverse of G from B-inverse, IUseBI=4.
 Internal  Forces:  Max     0.001132368 RMS     0.000286312
 Search for a local minimum.
 Step number   4 out of a maximum of  258
 All quantities printed in internal units (Hartrees-Bohrs-Radians)
 Mixed Optimization -- En-DIIS/RFO-DIIS
 Swapping is turned off.
 Update second derivatives using D2CorX and points    2    3    4
 DE= -2.30D-04 DEPred=-2.76D-04 R= 8.32D-01
 TightC=F SS=  1.41D+00  RLast= 3.03D-01 DXNew= 1.3831D+00 9.1025D-01
 Trust test= 8.32D-01 RLast= 3.03D-01 DXMaxT set to 9.10D-01
 ITU=  1  1  1  0
     Eigenvalues ---    0.00224   0.00236   0.00288   0.00318   0.00347
     Eigenvalues ---    0.00383   0.00438   0.00686   0.00764   0.00909
     Eigenvalues ---    0.01045   0.01124   0.01228   0.01277   0.01363
     Eigenvalues ---    0.01387   0.02504   0.02635   0.03099   0.03893
     Eigenvalues ---    0.03991   0.04045   0.04445   0.04599   0.04735
     Eigenvalues ---    0.04797   0.04934   0.04950   0.05053   0.05408
     Eigenvalues ---    0.05426   0.05549   0.05583   0.05612   0.05633
     Eigenvalues ---    0.05670   0.05734   0.05812   0.05948   0.06069
     Eigenvalues ---    0.06291   0.06497   0.07209   0.07793   0.08108
     Eigenvalues ---    0.08650   0.08958   0.09063   0.09213   0.09656
     Eigenvalues ---    0.10547   0.11881   0.12156   0.13362   0.14098
     Eigenvalues ---    0.14883   0.15775   0.15964   0.16000   0.16000
     Eigenvalues ---    0.16000   0.16000   0.16000   0.16000   0.16000
     Eigenvalues ---    0.16000   0.16020   0.16035   0.16357   0.16427
     Eigenvalues ---    0.17245   0.18487   0.19012   0.20564   0.20885
     Eigenvalues ---    0.22813   0.23125   0.24715   0.24989   0.25893
     Eigenvalues ---    0.27015   0.27300   0.27969   0.28317   0.28559
     Eigenvalues ---    0.28862   0.29153   0.29519   0.29735   0.30363
     Eigenvalues ---    0.31097   0.32164   0.32258   0.33708   0.33727
     Eigenvalues ---    0.33829   0.33831   0.33865   0.33976   0.34078
     Eigenvalues ---    0.34092   0.34097   0.34121   0.34134   0.34161
     Eigenvalues ---    0.34176   0.34182   0.34206   0.34220   0.34250
     Eigenvalues ---    0.34291   0.34332   0.34453   0.34558   0.34787
     Eigenvalues ---    0.39231   0.41599   0.42463   0.51577   0.52544
     Eigenvalues ---    0.52854   0.53864   0.95317
 En-DIIS/RFO-DIIS IScMMF=        0 using points:     4    3    2
 RFO step:  Lambda=-5.55339214D-05.
 DidBck=F Rises=F RFO-DIIS coefs:    0.82099    0.34967   -0.17066
 Iteration  1 RMS(Cart)=  0.02303538 RMS(Int)=  0.00032648
 Iteration  2 RMS(Cart)=  0.00042651 RMS(Int)=  0.00001856
 Iteration  3 RMS(Cart)=  0.00000010 RMS(Int)=  0.00001856
 Variable       Old X    -DE/DX   Delta X   Delta X   Delta X     New X
                                 (Linear)    (Quad)   (Total)
    R1        2.55935   0.00113  -0.00052   0.00084   0.00034   2.55969
    R2        2.85846  -0.00089   0.00032   0.00152   0.00185   2.86030
    R3        2.78136   0.00043  -0.00003  -0.00300  -0.00298   2.77839
    R4        2.83945   0.00047  -0.00032  -0.00093  -0.00126   2.83819
    R5        2.90330  -0.00088   0.00092   0.00041   0.00129   2.90459
    R6        2.92360   0.00028  -0.00061   0.00185   0.00122   2.92482
    R7        2.07664  -0.00008   0.00030  -0.00011   0.00019   2.07682
    R8        2.06431   0.00023   0.00023  -0.00037  -0.00014   2.06417
    R9        2.92471   0.00026   0.00022   0.00020   0.00042   2.92513
   R10        2.95658  -0.00077  -0.00075  -0.00189  -0.00264   2.95394
   R11        2.07849   0.00002   0.00028  -0.00017   0.00011   2.07860
   R12        2.90997  -0.00001  -0.00048   0.00056   0.00009   2.91006
   R13        2.07441   0.00004   0.00014  -0.00017  -0.00003   2.07438
   R14        2.07024   0.00013  -0.00033   0.00028  -0.00005   2.07020
   R15        2.91427  -0.00054  -0.00033  -0.00090  -0.00124   2.91303
   R16        2.07379   0.00012  -0.00001  -0.00026  -0.00028   2.07352
   R17        2.07527  -0.00002   0.00007  -0.00029  -0.00021   2.07506
   R18        2.91580  -0.00042   0.00003  -0.00033  -0.00030   2.91550
   R19        2.07898   0.00014   0.00003   0.00038   0.00041   2.07938
   R20        2.87112  -0.00053   0.00062  -0.00104  -0.00040   2.87073
   R21        2.32673   0.00089  -0.00009  -0.00005  -0.00014   2.32659
   R22        2.91780   0.00077  -0.00029  -0.00137  -0.00170   2.91610
   R23        2.07071  -0.00018   0.00019   0.00030   0.00049   2.07120
   R24        2.07276  -0.00021   0.00009  -0.00005   0.00004   2.07280
   R25        2.89037  -0.00015   0.00022   0.00031   0.00054   2.89091
   R26        2.72678  -0.00033   0.00020  -0.00040  -0.00021   2.72657
   R27        2.07332  -0.00002   0.00002  -0.00012  -0.00011   2.07321
   R28        2.06986   0.00018   0.00034  -0.00027   0.00007   2.06993
   R29        2.07036  -0.00006   0.00001  -0.00040  -0.00038   2.06998
   R30        2.06808   0.00034  -0.00026   0.00032   0.00006   2.06815
   R31        2.07089   0.00004   0.00001  -0.00023  -0.00022   2.07067
   R32        2.06947  -0.00019   0.00012  -0.00021  -0.00009   2.06938
   R33        1.83998  -0.00039   0.00015  -0.00022  -0.00007   1.83990
   R34        2.73497  -0.00084   0.00010  -0.00092  -0.00082   2.73415
   R35        2.90036   0.00057   0.00023   0.00061   0.00083   2.90119
   R36        2.91135  -0.00014  -0.00062   0.00206   0.00144   2.91279
   R37        1.83897  -0.00037   0.00014  -0.00034  -0.00020   1.83877
   R38        2.06862   0.00026  -0.00040   0.00115   0.00074   2.06936
   R39        2.07241   0.00005   0.00001  -0.00024  -0.00023   2.07218
   R40        2.07006  -0.00009   0.00008  -0.00054  -0.00047   2.06959
   R41        2.69338   0.00094  -0.00056  -0.00102  -0.00158   2.69180
   R42        2.06640  -0.00029   0.00018  -0.00029  -0.00011   2.06629
   R43        2.07971   0.00010   0.00004   0.00023   0.00027   2.07997
   R44        1.83825   0.00022  -0.00021   0.00028   0.00006   1.83831
    A1        2.26082   0.00039  -0.00077  -0.00078  -0.00157   2.25925
    A2        1.91270  -0.00028   0.00032   0.00085   0.00114   1.91384
    A3        2.10857  -0.00012   0.00061   0.00006   0.00066   2.10923
    A4        2.24245  -0.00035  -0.00050   0.00105   0.00058   2.24303
    A5        1.95899   0.00030  -0.00018  -0.00110  -0.00138   1.95761
    A6        2.08147   0.00005   0.00061   0.00018   0.00086   2.08233
    A7        1.98807  -0.00050   0.00013  -0.00352  -0.00343   1.98464
    A8        1.90871   0.00019  -0.00016   0.00207   0.00192   1.91063
    A9        1.87435   0.00031   0.00041   0.00117   0.00159   1.87594
   A10        1.93307   0.00005   0.00016  -0.00191  -0.00175   1.93132
   A11        1.90378   0.00002  -0.00035   0.00245   0.00212   1.90590
   A12        1.84985  -0.00003  -0.00021   0.00009  -0.00012   1.84972
   A13        1.97775   0.00023  -0.00040  -0.00142  -0.00183   1.97592
   A14        1.97934  -0.00045  -0.00397   0.00255  -0.00140   1.97794
   A15        1.84681   0.00005   0.00105   0.00040   0.00145   1.84826
   A16        1.96435   0.00004   0.00155  -0.00156  -0.00001   1.96434
   A17        1.87192  -0.00008   0.00133  -0.00130   0.00003   1.87195
   A18        1.80754   0.00024   0.00089   0.00151   0.00240   1.80993
   A19        2.03142   0.00014  -0.00108  -0.00021  -0.00130   2.03012
   A20        1.91034   0.00009   0.00060   0.00038   0.00097   1.91131
   A21        1.89689  -0.00009   0.00025  -0.00021   0.00004   1.89693
   A22        1.86264  -0.00002   0.00012  -0.00005   0.00006   1.86270
   A23        1.90291  -0.00008  -0.00040   0.00051   0.00012   1.90303
   A24        1.85139  -0.00006   0.00070  -0.00045   0.00025   1.85164
   A25        2.04260  -0.00022  -0.00172   0.00159  -0.00013   2.04247
   A26        1.91108   0.00003   0.00081  -0.00082  -0.00001   1.91107
   A27        1.87665   0.00010   0.00010  -0.00036  -0.00025   1.87639
   A28        1.88276   0.00024  -0.00047   0.00155   0.00106   1.88383
   A29        1.89084  -0.00002   0.00063  -0.00103  -0.00039   1.89045
   A30        1.85082  -0.00014   0.00092  -0.00125  -0.00032   1.85050
   A31        1.95742   0.00023  -0.00045   0.00079   0.00034   1.95776
   A32        1.96334  -0.00031  -0.00033  -0.00243  -0.00276   1.96059
   A33        1.83470   0.00016  -0.00008   0.00170   0.00162   1.83632
   A34        1.98353  -0.00017  -0.00101   0.00119   0.00017   1.98370
   A35        1.86462  -0.00019   0.00101  -0.00109  -0.00008   1.86454
   A36        1.84714   0.00033   0.00115  -0.00009   0.00105   1.84819
   A37        1.90430  -0.00018   0.00000  -0.00051  -0.00060   1.90371
   A38        2.19384   0.00007   0.00009   0.00073   0.00077   2.19460
   A39        2.18503   0.00011  -0.00014  -0.00030  -0.00049   2.18455
   A40        1.83184   0.00046  -0.00005   0.00077   0.00059   1.83243
   A41        1.94494  -0.00084   0.00172  -0.00895  -0.00720   1.93774
   A42        1.90921  -0.00017   0.00051   0.00561   0.00614   1.91535
   A43        1.94639  -0.00005   0.00013  -0.00212  -0.00198   1.94440
   A44        1.96761   0.00029  -0.00132   0.00714   0.00582   1.97343
   A45        1.86515   0.00027  -0.00086  -0.00242  -0.00330   1.86185
   A46        1.81641  -0.00030   0.00019  -0.00086  -0.00076   1.81565
   A47        1.96507  -0.00018   0.00103  -0.00669  -0.00563   1.95944
   A48        1.92152   0.00012   0.00043   0.00122   0.00167   1.92320
   A49        1.96987   0.00014  -0.00054   0.00199   0.00148   1.97135
   A50        1.95816   0.00045  -0.00119   0.00568   0.00452   1.96268
   A51        1.83578  -0.00021   0.00009  -0.00125  -0.00120   1.83458
   A52        1.92423   0.00021  -0.00023   0.00005  -0.00018   1.92405
   A53        1.95739  -0.00005  -0.00074   0.00061  -0.00013   1.95726
   A54        1.93052   0.00002   0.00011  -0.00087  -0.00076   1.92977
   A55        1.88687  -0.00012   0.00013  -0.00046  -0.00034   1.88653
   A56        1.88092  -0.00006   0.00034   0.00049   0.00082   1.88173
   A57        1.88148   0.00000   0.00045   0.00020   0.00065   1.88213
   A58        1.93535   0.00052  -0.00075   0.00116   0.00042   1.93577
   A59        1.91358   0.00002   0.00016  -0.00183  -0.00166   1.91192
   A60        1.93347  -0.00021   0.00014  -0.00047  -0.00033   1.93314
   A61        1.89298  -0.00035   0.00062   0.00057   0.00119   1.89417
   A62        1.89616  -0.00014   0.00018  -0.00039  -0.00020   1.89596
   A63        1.89126   0.00014  -0.00034   0.00098   0.00065   1.89190
   A64        1.88188  -0.00020   0.00022  -0.00178  -0.00156   1.88032
   A65        1.91046  -0.00002  -0.00175   0.00160  -0.00015   1.91031
   A66        1.93137   0.00012   0.00293  -0.00252   0.00041   1.93178
   A67        2.02213  -0.00054  -0.00179  -0.00094  -0.00272   2.01941
   A68        1.89517   0.00008   0.00021   0.00084   0.00105   1.89622
   A69        1.80433  -0.00011  -0.00060  -0.00071  -0.00131   1.80302
   A70        1.89336   0.00048   0.00081   0.00200   0.00282   1.89617
   A71        1.88970  -0.00094   0.00112  -0.00318  -0.00206   1.88763
   A72        1.95478   0.00023   0.00030  -0.00122  -0.00092   1.95385
   A73        1.92990   0.00021  -0.00041   0.00143   0.00101   1.93091
   A74        1.91549  -0.00003  -0.00001  -0.00013  -0.00014   1.91534
   A75        1.88539  -0.00011   0.00010  -0.00058  -0.00048   1.88491
   A76        1.88669  -0.00009  -0.00040   0.00043   0.00003   1.88672
   A77        1.88985  -0.00023   0.00045   0.00008   0.00053   1.89038
   A78        1.98835  -0.00051  -0.00143  -0.00035  -0.00177   1.98658
   A79        1.93497  -0.00035   0.00034  -0.00238  -0.00205   1.93292
   A80        1.88317   0.00021   0.00112  -0.00006   0.00105   1.88422
   A81        1.85869   0.00038  -0.00264   0.00335   0.00071   1.85940
   A82        1.91550   0.00040   0.00182   0.00148   0.00330   1.91880
   A83        1.88064  -0.00012   0.00093  -0.00213  -0.00122   1.87942
   A84        1.85073  -0.00026  -0.00063   0.00130   0.00067   1.85140
    D1        0.08639   0.00005   0.00130  -0.00191  -0.00061   0.08578
    D2       -3.08090  -0.00003  -0.00168   0.00413   0.00245  -3.07844
    D3       -3.10613   0.00008   0.00392   0.00126   0.00515  -3.10097
    D4        0.00978  -0.00001   0.00094   0.00730   0.00822   0.01799
    D5        0.38069  -0.00006   0.00409  -0.00916  -0.00509   0.37560
    D6       -1.88108   0.00025   0.00616  -0.00939  -0.00323  -1.88432
    D7        2.40032  -0.00007   0.00501  -0.00908  -0.00407   2.39625
    D8       -2.70504  -0.00008   0.00125  -0.01265  -0.01141  -2.71645
    D9        1.31637   0.00023   0.00332  -0.01288  -0.00955   1.30682
   D10       -0.68541  -0.00010   0.00217  -0.01256  -0.01040  -0.69581
   D11        0.01071  -0.00024  -0.00293   0.00925   0.00629   0.01700
   D12       -3.12592   0.00029   0.00062   0.02716   0.02775  -3.09817
   D13        3.10658  -0.00020  -0.00070   0.01206   0.01139   3.11798
   D14       -0.03005   0.00033   0.00285   0.02997   0.03285   0.00280
   D15        0.63262  -0.00007  -0.00359   0.01140   0.00778   0.64040
   D16       -1.54064   0.00008  -0.00377   0.01487   0.01109  -1.52955
   D17        2.74271  -0.00015  -0.00367   0.01309   0.00941   2.75212
   D18       -2.48172   0.00002  -0.00043   0.00500   0.00455  -2.47716
   D19        1.62821   0.00016  -0.00061   0.00848   0.00786   1.63608
   D20       -0.37163  -0.00006  -0.00051   0.00670   0.00619  -0.36544
   D21       -0.02552   0.00025   0.00140  -0.02024  -0.01885  -0.04437
   D22        2.11354   0.00012   0.00144  -0.02214  -0.02069   2.09285
   D23       -2.12731  -0.00017   0.00247  -0.02707  -0.02460  -2.15191
   D24        3.09302   0.00017  -0.00130  -0.01481  -0.01611   3.07691
   D25       -1.05110   0.00004  -0.00125  -0.01670  -0.01794  -1.06905
   D26        0.99123  -0.00025  -0.00022  -0.02164  -0.02185   0.96938
   D27       -1.34445   0.00001  -0.00144  -0.00479  -0.00623  -1.35069
   D28        2.67133   0.00016   0.00037  -0.00360  -0.00324   2.66809
   D29        0.70182   0.00007   0.00063  -0.00689  -0.00627   0.69555
   D30        0.81569  -0.00007  -0.00143  -0.00619  -0.00762   0.80806
   D31       -1.45172   0.00008   0.00038  -0.00500  -0.00463  -1.45634
   D32        2.86195  -0.00001   0.00064  -0.00829  -0.00766   2.85429
   D33        2.84516  -0.00007  -0.00180  -0.00572  -0.00752   2.83764
   D34        0.57776   0.00009   0.00002  -0.00453  -0.00452   0.57324
   D35       -1.39176  -0.00001   0.00027  -0.00782  -0.00755  -1.39931
   D36        0.61676   0.00024   0.00385  -0.00433  -0.00049   0.61627
   D37       -1.49612   0.00009   0.00401  -0.00441  -0.00041  -1.49653
   D38        2.77235   0.00016   0.00273  -0.00397  -0.00125   2.77110
   D39        2.89170  -0.00016  -0.00071  -0.00344  -0.00415   2.88755
   D40        0.77882  -0.00031  -0.00055  -0.00352  -0.00407   0.77475
   D41       -1.23589  -0.00024  -0.00183  -0.00308  -0.00492  -1.24081
   D42       -1.41476   0.00011   0.00193  -0.00319  -0.00126  -1.41602
   D43        2.75554  -0.00004   0.00210  -0.00328  -0.00118   2.75436
   D44        0.74083   0.00003   0.00081  -0.00284  -0.00202   0.73881
   D45       -0.93761   0.00023   0.00558   0.00169   0.00726  -0.93035
   D46       -3.02566   0.00007   0.00461   0.00121   0.00581  -3.01985
   D47        1.09327  -0.00026   0.00244   0.00133   0.00376   1.09703
   D48        3.07145   0.00029   0.00831   0.00282   0.01115   3.08260
   D49        0.98340   0.00012   0.00734   0.00234   0.00969   0.99309
   D50       -1.18086  -0.00021   0.00517   0.00247   0.00765  -1.17321
   D51        1.05556   0.00022   0.00552   0.00421   0.00973   1.06529
   D52       -1.03248   0.00006   0.00455   0.00373   0.00828  -1.02421
   D53        3.08644  -0.00027   0.00238   0.00386   0.00623   3.09267
   D54        0.86386  -0.00003  -0.00150   0.00519   0.00368   0.86754
   D55       -1.28475  -0.00022  -0.00023   0.00258   0.00235  -1.28240
   D56        2.99501  -0.00013  -0.00178   0.00466   0.00287   2.99789
   D57        3.00188   0.00017  -0.00139   0.00550   0.00412   3.00600
   D58        0.85328  -0.00002  -0.00011   0.00289   0.00278   0.85606
   D59       -1.15014   0.00007  -0.00166   0.00497   0.00331  -1.14684
   D60       -1.28862   0.00005  -0.00071   0.00521   0.00449  -1.28413
   D61        2.84596  -0.00014   0.00056   0.00260   0.00316   2.84911
   D62        0.84254  -0.00004  -0.00099   0.00467   0.00368   0.84622
   D63       -1.29660   0.00015  -0.00422   0.00501   0.00078  -1.29582
   D64        0.95467  -0.00023  -0.00596   0.00335  -0.00262   0.95204
   D65        2.98517  -0.00005  -0.00448   0.00320  -0.00128   2.98388
   D66        0.86647   0.00024  -0.00482   0.00637   0.00156   0.86802
   D67        3.11773  -0.00014  -0.00656   0.00471  -0.00185   3.11588
   D68       -1.13495   0.00003  -0.00507   0.00456  -0.00051  -1.13546
   D69        2.86281   0.00018  -0.00366   0.00518   0.00152   2.86433
   D70       -1.16911  -0.00020  -0.00540   0.00352  -0.00188  -1.17099
   D71        0.86139  -0.00002  -0.00392   0.00337  -0.00054   0.86085
   D72       -3.06998  -0.00017  -0.00004   0.00430   0.00426  -3.06572
   D73        1.10967  -0.00012   0.00045   0.00445   0.00490   1.11457
   D74       -0.99137  -0.00010   0.00030   0.00439   0.00468  -0.98669
   D75        0.96495  -0.00006   0.00177   0.00432   0.00609   0.97104
   D76       -1.13859  -0.00002   0.00226   0.00447   0.00673  -1.13185
   D77        3.04356   0.00001   0.00211   0.00441   0.00652   3.05008
   D78       -1.07577   0.00006   0.00037   0.00506   0.00543  -1.07035
   D79        3.10388   0.00010   0.00086   0.00521   0.00607   3.10994
   D80        1.00284   0.00013   0.00070   0.00515   0.00585   1.00869
   D81       -0.02584   0.00038   0.00367  -0.02125  -0.01758  -0.04343
   D82        2.08339   0.00014   0.00472  -0.02821  -0.02350   2.05988
   D83       -2.14128  -0.00014   0.00499  -0.03309  -0.02810  -2.16938
   D84        3.11082  -0.00015   0.00015  -0.03904  -0.03888   3.07194
   D85       -1.06313  -0.00039   0.00120  -0.04601  -0.04481  -1.10794
   D86        0.99539  -0.00066   0.00147  -0.05088  -0.04940   0.94599
   D87        0.02963  -0.00036  -0.00298   0.02397   0.02098   0.05062
   D88       -2.10627  -0.00002  -0.00405   0.03159   0.02753  -2.07874
   D89        2.10659  -0.00016  -0.00296   0.02782   0.02485   2.13144
   D90       -2.07865   0.00040  -0.00509   0.03544   0.03036  -2.04828
   D91        2.06864   0.00074  -0.00616   0.04306   0.03691   2.10555
   D92       -0.00169   0.00059  -0.00507   0.03929   0.03423   0.03254
   D93        2.10625  -0.00012  -0.00310   0.03508   0.03198   2.13823
   D94       -0.02965   0.00022  -0.00417   0.04270   0.03852   0.00887
   D95       -2.09997   0.00008  -0.00308   0.03894   0.03584  -2.06413
   D96        1.03814   0.00018  -0.00109  -0.00927  -0.01032   1.02782
   D97        3.12796   0.00008  -0.00068  -0.00900  -0.00965   3.11831
   D98       -1.06872   0.00014  -0.00091  -0.00924  -0.01012  -1.07883
   D99        3.08836  -0.00024  -0.00051  -0.01362  -0.01416   3.07420
   D100      -1.10501  -0.00033  -0.00010  -0.01336  -0.01349  -1.11849
   D101       0.98150  -0.00027  -0.00033  -0.01360  -0.01396   0.96754
   D102      -1.05452   0.00026  -0.00223  -0.00626  -0.00850  -1.06302
   D103       1.03530   0.00016  -0.00183  -0.00600  -0.00783   1.02748
   D104       3.12181   0.00022  -0.00206  -0.00624  -0.00830   3.11352
   D105       0.98536   0.00022  -0.00231   0.03704   0.03470   1.02006
   D106      -1.02870   0.00024  -0.00210   0.03393   0.03187  -0.99684
   D107       3.10665  -0.00006  -0.00080   0.02896   0.02817   3.13481
   D108      -0.99227  -0.00010  -0.00479   0.03258   0.02779  -0.96449
   D109       1.11789   0.00009  -0.00214   0.03098   0.02885   1.14673
   D110       3.12627   0.00061  -0.00142   0.03326   0.03185  -3.12507
   D111      -1.21750   0.00005  -0.00553   0.00168  -0.00385  -1.22135
   D112       0.88632   0.00021  -0.00550   0.00111  -0.00439   0.88193
   D113       2.97006   0.00003  -0.00521   0.00202  -0.00319   2.96687
   D114       2.96847  -0.00006  -0.00530   0.00072  -0.00458   2.96389
   D115      -1.21090   0.00011  -0.00527   0.00015  -0.00512  -1.21602
   D116       0.87284  -0.00007  -0.00498   0.00105  -0.00392   0.86892
   D117       1.01887  -0.00020  -0.00511   0.00014  -0.00497   1.01390
   D118       3.12269  -0.00004  -0.00508  -0.00043  -0.00551   3.11718
   D119      -1.07676  -0.00022  -0.00479   0.00048  -0.00431  -1.08107
   D120      -1.19794   0.00051   0.01183   0.03451   0.04635  -1.15160
   D121       0.89821   0.00040   0.00767   0.03687   0.04454   0.94275
   D122       2.95377   0.00018   0.00963   0.03290   0.04254   2.99631
   D123       0.89168   0.00011   0.00828   0.03549   0.04377   0.93545
   D124       2.98784   0.00000   0.00411   0.03785   0.04196   3.02980
   D125      -1.23979  -0.00021   0.00608   0.03388   0.03996  -1.19982
   D126       2.90136   0.00036   0.00857   0.03694   0.04551   2.94687
   D127      -1.28567   0.00024   0.00441   0.03929   0.04370  -1.24197
   D128       0.76989   0.00003   0.00637   0.03533   0.04170   0.81159
   D129      -0.87776  -0.00015  -0.00100   0.00019  -0.00081  -0.87857
   D130      -3.01632   0.00034   0.00138   0.00102   0.00240  -3.01392
   D131       1.23580   0.00007   0.00081   0.00095   0.00176   1.23756
         Item               Value     Threshold  Converged?
 Maximum Force            0.001132     0.000450     NO 
 RMS     Force            0.000286     0.000300     YES
 Maximum Displacement     0.120694     0.001800     NO 
 RMS     Displacement     0.023064     0.001200     NO 
 Predicted change in Energy=-1.477690D-04
 GradGradGradGradGradGradGradGradGradGradGradGradGradGradGradGradGradGrad

                          Input orientation:                          
 ---------------------------------------------------------------------
 Center     Atomic      Atomic             Coordinates (Angstroms)
 Number     Number       Type             X           Y           Z
 ---------------------------------------------------------------------
      1          6           0       -1.691136    0.663397   -0.195996
      2          6           0       -0.953746   -0.472610   -0.218397
      3          6           0        0.520059   -0.626331   -0.463329
      4          6           0        1.373853    0.513897    0.142014
      5          6           0        1.331275    1.816918   -0.692461
      6          6           0       -0.007456    2.144159   -1.379569
      7          6           0       -1.275983    2.085630   -0.505689
      8          6           0       -3.086287    0.340877    0.137460
      9          6           0       -3.209043   -1.156107    0.364850
     10          6           0       -1.800731   -1.719684    0.081484
     11          8           0       -4.016401    1.145469    0.195074
     12          6           0       -1.195799    2.962075    0.761472
     13          6           0       -1.781323   -2.724666   -1.071745
     14          8           0       -1.254935   -2.432568    1.210949
     15          6           0        2.832209    0.075085    0.494296
     16          8           0        2.791409   -1.099492    1.338143
     17          6           0        3.568582    1.193543    1.245151
     18          6           0        3.701407   -0.373878   -0.696831
     19          8           0        3.247371   -1.570806   -1.321524
     20          1           0        0.704451   -0.717503   -1.542915
     21          1           0        0.828213   -1.577826   -0.024191
     22          1           0        0.925720    0.738662    1.121067
     23          1           0        2.089729    1.769894   -1.484618
     24          1           0        1.616676    2.655758   -0.048243
     25          1           0       -0.154489    1.471727   -2.234080
     26          1           0        0.075489    3.155109   -1.800121
     27          1           0       -2.097428    2.501503   -1.108244
     28          1           0       -3.527795   -1.373164    1.390798
     29          1           0       -3.978875   -1.569656   -0.298082
     30          1           0       -0.968537    4.000692    0.490829
     31          1           0       -0.422980    2.614572    1.455592
     32          1           0       -2.152725    2.956357    1.294515
     33          1           0       -0.759369   -3.050818   -1.288496
     34          1           0       -2.377530   -3.603594   -0.802115
     35          1           0       -2.207372   -2.283009   -1.978714
     36          1           0       -1.243900   -1.822404    1.969595
     37          1           0        2.240807   -0.896236    2.114238
     38          1           0        3.788603    2.046885    0.595108
     39          1           0        2.966234    1.555357    2.086992
     40          1           0        4.516753    0.812549    1.639146
     41          1           0        3.720324    0.394966   -1.474083
     42          1           0        4.731807   -0.507581   -0.333674
     43          1           0        3.120070   -2.216847   -0.605460
 ---------------------------------------------------------------------
                    Distance matrix (angstroms):
                    1          2          3          4          5
     1  C    0.000000
     2  C    1.354532   0.000000
     3  C    2.573762   1.501907   0.000000
     4  C    3.087193   2.553588   1.547748   0.000000
     5  C    3.272928   3.269250   2.584577   1.547910   0.000000
     6  C    2.535405   3.015172   2.965364   2.623163   1.539936
     7  C    1.513608   2.594410   3.253044   3.148253   2.627714
     8  C    1.470258   2.310005   3.781821   4.463498   4.730996
     9  C    2.434992   2.427696   3.856520   4.882777   5.529129
    10  C    2.401683   1.537044   2.622653   3.882078   4.787066
    11  O    2.406696   3.488408   4.914493   5.427388   5.462252
    12  C    2.538903   3.579916   4.161847   3.602835   3.132317
    13  C    3.500577   2.546536   3.173254   4.681521   5.518886
    14  O    3.428523   2.444418   3.035836   4.090819   5.326310
    15  C    4.613379   3.891190   2.599051   1.563157   2.587504
    16  O    5.055153   4.103899   2.937382   2.458294   3.841977
    17  C    5.479288   5.036814   3.940094   2.548660   3.024646
    18  C    5.514191   4.680716   3.199880   2.628557   3.227558
    19  O    5.536003   4.480214   3.011107   3.161962   3.942565
    20  H    3.075698   2.136338   1.099008   2.191673   2.745809
    21  H    3.376347   2.105848   1.092311   2.168098   3.496275
    22  H    2.930573   2.606480   2.130276   1.099949   2.148487
    23  H    4.144855   3.986839   3.041183   2.176221   1.097714
    24  H    3.864318   4.052494   3.485251   2.163962   1.095502
    25  H    2.677399   2.912428   2.827087   2.983134   2.168695
    26  H    3.450045   4.089195   4.035337   3.526137   2.143517
    27  H    2.091866   3.308351   4.129225   4.190885   3.521014
    28  H    3.168409   3.166423   4.514496   5.398761   6.174719
    29  H    3.198546   3.218892   4.599737   5.760779   6.310476
    30  H    3.483018   4.529199   4.953350   4.214997   3.384993
    31  H    2.853603   3.551710   3.882658   3.060545   2.885792
    32  H    2.773509   3.935005   4.803066   4.441917   4.169491
    33  H    3.982102   2.798223   2.862861   4.393653   5.331125
    34  H    4.364141   3.488688   4.168320   5.649600   6.568805
    35  H    3.482225   2.819191   3.532683   5.014513   5.566495
    36  H    3.327012   2.587169   3.234387   3.956133   5.192565
    37  H    4.819732   3.978168   3.110896   2.574831   4.008244
    38  H    5.706787   5.431346   4.353132   2.895922   2.783735
    39  H    5.262958   4.979329   4.153032   2.720893   3.235254
    40  H    6.475174   5.918485   4.739656   3.494055   4.073380
    41  H    5.566818   4.916947   3.508044   2.851638   2.887982
    42  H    6.530264   5.686829   4.215416   3.541970   4.134687
    43  H    5.622381   4.448389   3.051229   3.326402   4.413458
                    6          7          8          9         10
     6  C    0.000000
     7  C    1.541509   0.000000
     8  C    3.877164   2.595189   0.000000
     9  C    4.917816   3.873425   1.519124   0.000000
    10  C    4.503309   3.885942   2.429341   1.543132   0.000000
    11  O    4.421371   2.980749   1.231178   2.444976   3.623699
    12  C    2.581706   1.542817   3.291507   4.601075   4.769402
    13  C    5.191032   4.869778   3.544385   2.561751   1.529805
    14  O    5.404944   4.833364   3.492596   2.482695   1.442841
    15  C    3.981976   4.681826   5.935198   6.166791   4.985553
    16  O    5.073546   5.485289   6.169572   6.079139   4.801206
    17  C    4.536615   5.227912   6.800096   7.227170   6.218564
    18  C    4.534568   5.555189   6.876024   7.035152   5.717560
    19  O    4.939457   5.873316   6.774836   6.685890   5.241559
    20  H    2.953405   3.585459   4.279431   4.375772   3.149441
    21  H    4.048279   4.252104   4.362438   4.077822   2.634889
    22  H    3.016525   3.050927   4.149930   4.610670   3.815459
    23  H    2.132908   3.519376   5.609312   6.329218   5.455778
    24  H    2.161474   2.983584   5.245095   6.163483   5.553376
    25  H    1.097257   2.149875   3.936809   4.794815   4.272827
    26  H    1.098073   2.155415   4.655207   5.836252   5.551958
    27  H    2.137591   1.100362   2.682895   4.096804   4.395668
    28  H    5.695549   4.542090   2.168806   1.096032   2.194796
    29  H    5.543844   4.550808   2.153264   1.096879   2.216053
    30  H    2.805134   2.180603   4.243110   5.623905   5.795067
    31  H    2.903806   2.203183   3.741707   4.813511   4.751015
    32  H    3.523148   2.183478   3.008496   4.346544   4.843625
    33  H    5.249900   5.221377   4.353331   3.510610   2.175592
    34  H    6.243986   5.802460   4.116307   2.836091   2.159296
    35  H    4.979801   4.703435   3.483599   2.786672   2.174191
    36  H    5.336601   4.626099   3.380960   2.623155   1.971186
    37  H    5.148338   5.303146   5.815156   5.729639   4.598281
    38  H    4.280055   5.182980   7.098170   7.699300   6.759549
    39  H    4.605059   4.999959   6.473690   6.960737   6.121431
    40  H    5.599491   6.306888   7.764262   8.073869   6.982057
    41  H    4.118854   5.362762   6.994995   7.335096   6.113394
    42  H    5.530482   6.545828   7.878099   7.997851   6.656997
    43  H    5.422088   6.151954   6.753721   6.490327   4.993330
                   11         12         13         14         15
    11  O    0.000000
    12  C    3.402450   0.000000
    13  C    4.645250   6.003545   0.000000
    14  O    4.632500   5.413659   2.360741   0.000000
    15  C    6.938207   4.962957   5.619232   4.848366   0.000000
    16  O    7.258976   5.720726   5.418361   4.262178   1.446849
    17  C    7.657476   5.104995   7.024376   6.034581   1.535245
    18  C    7.916342   6.102283   5.977215   5.695889   1.541382
    19  O    7.901937   6.680393   5.165419   5.237062   2.485664
    20  H    5.364487   4.739246   3.229517   3.790041   3.050538
    21  H    5.561897   5.032355   3.036823   2.568202   2.648951
    22  H    5.044553   3.094143   4.912346   3.849679   2.113735
    23  H    6.363655   4.154626   5.946140   6.009455   2.709198
    24  H    5.837100   2.942700   6.445380   5.976853   2.903746
    25  H    4.574013   3.504112   4.648368   5.321910   4.279604
    26  H    4.976245   2.866216   6.208868   6.485268   4.727621
    27  H    2.686991   2.126241   5.235848   5.516658   5.723370
    28  H    2.830548   4.962717   3.307694   2.514076   6.584132
    29  H    2.759804   5.422616   2.600353   3.231353   7.051518
    30  H    4.186794   1.097096   6.952172   6.479771   5.464070
    31  H    4.081647   1.095358   6.061353   5.121096   4.239026
    32  H    2.821591   1.095388   6.165318   5.463838   5.813058
    33  H    5.515258   6.367710   1.094416   2.622030   5.084196
    34  H    5.121902   6.851956   1.095754   2.585333   6.508051
    35  H    4.444367   6.003567   1.095066   3.332184   6.088823
    36  H    4.432151   4.934888   3.217553   0.973635   4.731980
    37  H    6.855976   5.341049   5.447126   3.923832   1.979251
    38  H    7.867062   5.070454   7.521315   6.773628   2.193821
    39  H    7.246003   4.588941   7.129904   5.872756   2.178497
    40  H    8.660884   6.166363   7.715348   6.635248   2.166154
    41  H    7.950237   5.979635   6.337358   6.321198   2.183023
    42  H    8.918705   6.955169   6.919616   6.475532   2.152559
    43  H    7.929391   6.878697   4.949642   4.741998   2.558375
                   16         17         18         19         20
    16  O    0.000000
    17  C    2.422944   0.000000
    18  C    2.344297   2.499150   0.000000
    19  O    2.739319   3.785846   1.424439   0.000000
    20  H    3.577961   4.430424   3.132999   2.691391   0.000000
    21  H    2.436985   4.098943   3.187033   2.745077   1.749856
    22  H    2.628065   2.684592   3.499563   4.085335   3.044040
    23  H    4.085793   3.157661   2.795331   3.539352   2.847726
    24  H    4.171806   2.760593   3.734363   4.705768   3.800670
    25  H    5.296249   5.103302   4.542833   4.654290   2.451166
    26  H    5.943614   5.032208   5.178637   5.711757   3.931778
    27  H    6.546198   6.273189   6.485644   6.722803   4.289694
    28  H    6.325347   7.547700   7.590661   7.300592   5.191192
    29  H    6.981048   8.184189   7.783034   7.298361   4.920297
    30  H    6.392731   5.388370   6.508132   7.218040   5.403366
    31  H    4.913284   4.242190   5.529406   6.221033   4.622215
    32  H    6.395020   5.986928   7.023303   7.516642   5.450845
    33  H    4.828553   6.570017   5.235894   4.271474   2.766198
    34  H    6.129368   7.909492   6.884447   6.003459   4.286830
    35  H    6.114741   7.472708   6.340479   5.540159   3.334583
    36  H    4.147897   5.725447   5.802078   5.573714   4.165886
    37  H    0.973036   2.624019   3.210657   3.643169   3.970782
    38  H    3.383221   1.095061   2.745325   4.129662   4.661006
    39  H    2.763976   1.096552   3.465847   4.633564   4.843324
    40  H    2.592936   1.095179   2.743936   4.007154   5.196174
    41  H    3.317363   2.838131   1.093435   2.027614   3.215248
    42  H    2.628778   2.596075   1.100674   2.076016   4.210217
    43  H    2.265854   3.905981   1.934641   0.972791   2.993671
                   21         22         23         24         25
    21  H    0.000000
    22  H    2.585969   0.000000
    23  H    3.864130   3.034461   0.000000
    24  H    4.306446   2.349461   1.752628   0.000000
    25  H    3.892182   3.600174   2.384767   3.052350   0.000000
    26  H    5.110889   3.885287   2.464858   2.386145   1.753564
    27  H    5.135706   4.149321   4.267224   3.865484   2.470417
    28  H    4.584636   4.936229   7.050065   6.690937   5.710721
    29  H    4.814891   5.603335   7.027690   7.016177   5.255856
    30  H    5.883316   3.824428   4.269876   2.963574   3.805715
    31  H    4.618597   2.334510   3.958791   2.534445   3.871933
    32  H    5.584245   3.798036   5.208617   4.012698   4.318340
    33  H    2.507706   4.796423   5.603132   6.304667   4.659766
    34  H    3.871135   5.784917   7.021153   7.463343   5.722876
    35  H    3.678617   5.343725   5.927498   6.537697   4.286908
    36  H    2.885941   3.462125   5.995772   5.684056   5.450596
    37  H    2.651955   2.321365   4.481388   4.205060   5.500233
    38  H    4.720802   3.191266   2.699658   2.345611   4.887032
    39  H    4.341090   2.400771   3.683841   2.755253   5.330814
    40  H    4.699565   3.628965   4.069994   3.828204   6.103843
    41  H    3.789248   3.829196   2.132928   3.401402   4.092822
    42  H    4.059464   4.260950   3.673164   4.448845   5.604024
    43  H    2.449251   4.065846   4.210537   5.129616   5.194296
                   26         27         28         29         30
    26  H    0.000000
    27  H    2.372228   0.000000
    28  H    6.608394   4.827443   0.000000
    29  H    6.404483   4.557471   1.759090   0.000000
    30  H    2.655833   2.465562   6.019806   6.380697   0.000000
    31  H    3.337712   3.064281   5.054316   5.764333   1.774747
    32  H    3.818535   2.446058   4.543659   5.133808   1.771679
    33  H    6.282697   5.714120   4.202062   3.679671   7.275544
    34  H    7.259021   6.119181   3.332686   2.637282   7.841053
    35  H    5.900549   4.864295   3.731614   2.543938   6.864273
    36  H    6.381785   5.375665   2.398541   3.561787   6.014234
    37  H    6.035247   6.383519   5.833318   6.705015   6.075792
    38  H    4.555491   6.144383   8.115389   8.614573   5.143793
    39  H    5.101496   6.061799   7.157747   7.980528   4.899982
    40  H    6.086129   7.358540   8.339891   9.033463   6.447581
    41  H    4.583614   6.198192   7.991812   8.032459   6.232781
    42  H    6.103037   7.502866   8.481985   8.775264   7.314250
    43  H    6.289245   7.052511   6.992207   7.135009   7.521725
                   31         32         33         34         35
    31  H    0.000000
    32  H    1.770531   0.000000
    33  H    6.303953   6.685771   0.000000
    34  H    6.898050   6.890526   1.777800   0.000000
    35  H    6.242180   6.178023   1.778383   1.776875   0.000000
    36  H    4.541461   4.911034   3.515526   3.484268   4.090180
    37  H    4.455935   5.900640   5.022139   6.096223   6.201749
    38  H    4.335912   6.051089   7.086507   8.479465   7.830981
    39  H    3.606574   5.366057   6.818422   7.969788   7.617691
    40  H    5.261364   7.014031   7.164786   8.543606   8.239251
    41  H    5.538648   6.979869   5.654690   7.322830   6.524093
    42  H    6.286584   7.876969   6.126397   7.768359   7.349184
    43  H    6.335910   7.627209   4.026424   5.673213   5.501985
                   36         37         38         39         40
    36  H    0.000000
    37  H    3.608586   0.000000
    38  H    6.495129   3.655871   0.000000
    39  H    5.398915   2.556814   1.773022   0.000000
    40  H    6.343288   2.885410   1.773078   1.776637   0.000000
    41  H    6.435772   4.090504   2.648594   3.820525   3.240504
    42  H    6.537804   3.514030   2.877077   3.637662   2.383487
    43  H    5.082394   3.148631   4.479700   4.637078   4.020724
                   41         42         43
    41  H    0.000000
    42  H    1.771502   0.000000
    43  H    2.817157   2.364985   0.000000
 Stoichiometry    C15H24O4
 Framework group  C1[X(C15H24O4)]
 Deg. of freedom   123
 Full point group                 C1      NOp   1
 Largest Abelian subgroup         C1      NOp   1
 Largest concise Abelian subgroup C1      NOp   1
                         Standard orientation:                         
 ---------------------------------------------------------------------
 Center     Atomic      Atomic             Coordinates (Angstroms)
 Number     Number       Type             X           Y           Z
 ---------------------------------------------------------------------
      1          6           0       -1.735450    0.658293   -0.182491
      2          6           0       -1.011670   -0.486425   -0.205273
      3          6           0        0.459600   -0.657953   -0.453604
      4          6           0        1.328366    0.472780    0.148237
      5          6           0        1.299230    1.775199   -0.687754
      6          6           0       -0.037197    2.117495   -1.372005
      7          6           0       -1.304184    2.075113   -0.494964
      8          6           0       -3.133514    0.352786    0.154765
      9          6           0       -3.273493   -1.142356    0.384317
     10          6           0       -1.872678   -1.722977    0.098223
     11          8           0       -4.053856    1.168447    0.213643
     12          6           0       -1.210484    2.952083    0.770905
     13          6           0       -1.868041   -2.729521   -1.053798
     14          8           0       -1.332625   -2.440926    1.227241
     15          6           0        2.782262    0.017093    0.497511
     16          8           0        2.729575   -1.155889    1.342917
     17          6           0        3.533714    1.127631    1.245177
     18          6           0        3.643142   -0.443620   -0.695170
     19          8           0        3.173384   -1.635824   -1.317265
     20          1           0        0.640249   -0.752624   -1.533522
     21          1           0        0.757500   -1.612509   -0.014033
     22          1           0        0.885336    0.704047    1.128099
     23          1           0        2.055129    1.718200   -1.481697
     24          1           0        1.596159    2.611371   -0.045278
     25          1           0       -0.194305    1.445820   -2.225317
     26          1           0        0.056725    3.126876   -1.794016
     27          1           0       -2.122104    2.499988   -1.096034
     28          1           0       -3.592287   -1.354360    1.411308
     29          1           0       -4.049808   -1.547531   -0.276221
     30          1           0       -0.971559    3.987595    0.498416
     31          1           0       -0.440151    2.596263    1.463572
     32          1           0       -2.166102    2.958389    1.306284
     33          1           0       -0.850569   -3.068062   -1.272632
     34          1           0       -2.473988   -3.600971   -0.781621
     35          1           0       -2.291033   -2.283934   -1.960275
     36          1           0       -1.312480   -1.830014    1.985098
     37          1           0        2.183332   -0.945159    2.120097
     38          1           0        3.762266    1.977506    0.593537
     39          1           0        2.937774    1.497603    2.088031
     40          1           0        4.478253    0.735872    1.637334
     41          1           0        3.669290    0.323999   -1.473423
     42          1           0        4.672767   -0.589119   -0.334359
     43          1           0        3.040169   -2.279435   -0.600089
 ---------------------------------------------------------------------
 Rotational constants (GHZ):      0.5441349      0.2803949      0.2191157
 Standard basis: 6-31G(d) (6D, 7F)
 There are   333 symmetry adapted cartesian basis functions of A   symmetry.
 There are   333 symmetry adapted basis functions of A   symmetry.
   333 basis functions,   628 primitive gaussians,   333 cartesian basis functions
    73 alpha electrons       73 beta electrons
       nuclear repulsion energy      1611.7349396522 Hartrees.
 NAtoms=   43 NActive=   43 NUniq=   43 SFac= 1.00D+00 NAtFMM=   60 NAOKFM=F Big=F
 Integral buffers will be    131072 words long.
 Raffenetti 2 integral format.
 Two-electron integral symmetry is turned on.
 ------------------------------------------------------------------------------
 Polarizable Continuum Model (PCM)
 =================================
 Model                : PCM (using non-symmetric T matrix).
 Atomic radii         : SMD-Coulomb.
 Polarization charges : Total charges.
 Charge compensation  : None.
 Solution method      : On-the-fly selection.
 Cavity type          : VdW (van der Waals Surface) (Alpha=1.000).
 Cavity algorithm     : GePol (No added spheres)
                        Default sphere list used, NSphG=   43.
                        Lebedev-Laikov grids with approx.  5.0 points / Ang**2.
                        Smoothing algorithm: Karplus/York (Gamma=1.0000).
                        Polarization charges: spherical gaussians, with
                                              point-specific exponents (IZeta= 3).
                        Self-potential: point-specific (ISelfS= 7).
                        Self-field    : sphere-specific E.n sum rule (ISelfD= 2).
 1st derivatives      : Analytical E(r).r(x)/FMM algorithm (CHGder, D1EAlg=3).
                        Cavity 1st derivative terms included.
 Solvent              : Methanol, Eps=  32.613000 Eps(inf)=   1.765709
 ------------------------------------------------------------------------------
 ------------------------------------------------------------------------------
 Atomic radii for non-electrostatic terms: SMD-CDS.
 ------------------------------------------------------------------------------
 Nuclear repulsion after PCM non-electrostatic terms =     1611.7361932908 Hartrees.
 One-electron integrals computed using PRISM.
 NBasis=   333 RedAO= T EigKep=  9.18D-04  NBF=   333
 NBsUse=   333 1.00D-06 EigRej= -1.00D+00 NBFU=   333
 Initial guess from the checkpoint file:  "DY-202A-11R_21.chk"
 B after Tr=     0.000000    0.000000    0.000000
         Rot=    0.999996   -0.002325   -0.000519    0.001464 Ang=  -0.32 deg.
 ExpMin= 1.61D-01 ExpMax= 5.48D+03 ExpMxC= 8.25D+02 IAcc=1 IRadAn=         1 AccDes= 0.00D+00
 Harris functional with IExCor=  402 and IRadAn=       1 diagonalized for initial guess.
 HarFok:  IExCor=  402 AccDes= 0.00D+00 IRadAn=         1 IDoV= 1 UseB2=F ITyADJ=14
 ICtDFT=  3500011 ScaDFX=  1.000000  1.000000  1.000000  1.000000
 FoFCou: FMM=F IPFlag=           0 FMFlag=      100000 FMFlg1=           0
         NFxFlg=           0 DoJE=T BraDBF=F KetDBF=T FulRan=T
         wScrn=  0.000000 ICntrl=     500 IOpCl=  0 I1Cent=   200000004 NGrid=           0
         NMat0=    1 NMatS0=      1 NMatT0=    0 NMatD0=    1 NMtDS0=    0 NMtDT0=    0
 Petite list used in FoFCou.
 Keep R1 ints in memory in canonical form, NReq=1565304907.
 Requested convergence on RMS density matrix=1.00D-08 within 128 cycles.
 Requested convergence on MAX density matrix=1.00D-06.
 Requested convergence on             energy=1.00D-06.
 No special actions if energy rises.
 Inv3:  Mode=1 IEnd=    21595467.
 Iteration    1 A*A^-1 deviation from unit magnitude is 4.66D-15 for   2661.
 Iteration    1 A*A^-1 deviation from orthogonality  is 4.77D-15 for   2683   2597.
 Iteration    1 A^-1*A deviation from unit magnitude is 5.55D-15 for   1332.
 Iteration    1 A^-1*A deviation from orthogonality  is 4.30D-09 for   1514   1504.
 Iteration    2 A*A^-1 deviation from unit magnitude is 9.21D-15 for   1332.
 Iteration    2 A*A^-1 deviation from orthogonality  is 4.23D-15 for   2181    704.
 Iteration    2 A^-1*A deviation from unit magnitude is 1.11D-15 for   2591.
 Iteration    2 A^-1*A deviation from orthogonality  is 6.30D-16 for   2658    995.
 Error on total polarization charges =  0.05223
 SCF Done:  E(RB3LYP) =  -886.951636524     A.U. after   10 cycles
            NFock= 10  Conv=0.58D-08     -V/T= 2.0094
 SMD-CDS (non-electrostatic) energy       (kcal/mol) =       0.79
 (included in total energy above)
 D1PCM: PCM CHGder 1st derivatives, ID1Alg=3 FixD1E=F DoIter=F DoCFld=F I1PDM=0.
 Calling FoFJK, ICntrl=      2127 FMM=F ISym2X=0 I1Cent= 0 IOpClX= 0 NMat=1 NMatS=1 NMatT=0.
 ***** Axes restored to original set *****
 -------------------------------------------------------------------
 Center     Atomic                   Forces (Hartrees/Bohr)
 Number     Number              X              Y              Z
 -------------------------------------------------------------------
      1        6           0.002184815    0.002971688    0.000432998
      2        6          -0.001793408   -0.001895802    0.000187210
      3        6           0.000270219   -0.000301081   -0.000822514
      4        6           0.000227708   -0.000202792    0.000479404
      5        6          -0.000252368   -0.000417620   -0.000528192
      6        6          -0.000183806    0.000095209    0.000625836
      7        6          -0.001151829   -0.000909894    0.000375016
      8        6          -0.000652907   -0.001666306   -0.000919326
      9        6          -0.001502429   -0.000763007   -0.001128403
     10        6           0.002025784   -0.000219692    0.001437346
     11        8          -0.000852453    0.000876393    0.000386185
     12        6           0.000190507   -0.000361821   -0.000649117
     13        6          -0.000544930    0.001047508   -0.000046482
     14        8          -0.000225770    0.000323704   -0.000295122
     15        6           0.000582933    0.000029962   -0.000063481
     16        8           0.000209412   -0.000115817   -0.000112002
     17        6          -0.000115256    0.000329131   -0.000727987
     18        6          -0.000423984    0.000793852    0.000530385
     19        8          -0.000069709   -0.001098286   -0.000760276
     20        1          -0.000067505    0.000116601    0.000380315
     21        1           0.000056219    0.000007683    0.000176854
     22        1          -0.000039655   -0.000056564   -0.000051038
     23        1           0.000091667    0.000152177    0.000117679
     24        1           0.000095690    0.000165341    0.000049525
     25        1           0.000090900    0.000142108   -0.000360809
     26        1          -0.000059871    0.000060254   -0.000090994
     27        1           0.000141977   -0.000035818   -0.000223854
     28        1           0.000745647    0.000940725    0.000422611
     29        1           0.000121356    0.000530431    0.000189405
     30        1           0.000074855    0.000069349    0.000215170
     31        1           0.000056833   -0.000053665    0.000119508
     32        1          -0.000015383    0.000124199    0.000106209
     33        1           0.000131606   -0.000491519   -0.000109337
     34        1           0.000192579   -0.000305899   -0.000078015
     35        1           0.000239027    0.000042340    0.000104956
     36        1           0.000045063   -0.000211237   -0.000344891
     37        1          -0.000262021    0.000138188   -0.000451051
     38        1           0.000135387    0.000100218    0.000121703
     39        1           0.000160022   -0.000132425    0.000273116
     40        1           0.000031887    0.000035082    0.000249602
     41        1           0.000038740    0.000092648    0.000448115
     42        1           0.000027784    0.000106236    0.000111626
     43        1           0.000044664   -0.000051784    0.000222116
 -------------------------------------------------------------------
 Cartesian Forces:  Max     0.002971688 RMS     0.000630514

 GradGradGradGradGradGradGradGradGradGradGradGradGradGradGradGradGradGrad
 Berny optimization.
 Using GEDIIS/GDIIS optimizer.
 FormGI is forming the generalized inverse of G from B-inverse, IUseBI=4.
 Internal  Forces:  Max     0.001317203 RMS     0.000280324
 Search for a local minimum.
 Step number   5 out of a maximum of  258
 All quantities printed in internal units (Hartrees-Bohrs-Radians)
 Mixed Optimization -- En-DIIS/RFO-DIIS
 Swapping is turned off.
 Update second derivatives using D2CorX and points    3    4    5
 DE= -1.39D-04 DEPred=-1.48D-04 R= 9.38D-01
 TightC=F SS=  1.41D+00  RLast= 2.18D-01 DXNew= 1.5308D+00 6.5473D-01
 Trust test= 9.38D-01 RLast= 2.18D-01 DXMaxT set to 9.10D-01
 ITU=  1  1  1  1  0
     Eigenvalues ---    0.00124   0.00262   0.00289   0.00318   0.00349
     Eigenvalues ---    0.00382   0.00433   0.00711   0.00773   0.00971
     Eigenvalues ---    0.01084   0.01121   0.01274   0.01354   0.01385
     Eigenvalues ---    0.01595   0.02549   0.02723   0.03132   0.03868
     Eigenvalues ---    0.03953   0.04035   0.04444   0.04601   0.04736
     Eigenvalues ---    0.04816   0.04930   0.04999   0.05067   0.05413
     Eigenvalues ---    0.05430   0.05554   0.05585   0.05622   0.05636
     Eigenvalues ---    0.05722   0.05803   0.05828   0.06002   0.06081
     Eigenvalues ---    0.06225   0.06361   0.07194   0.07821   0.08230
     Eigenvalues ---    0.08654   0.08952   0.09061   0.09244   0.09616
     Eigenvalues ---    0.10515   0.11854   0.12139   0.13383   0.14053
     Eigenvalues ---    0.14862   0.15905   0.15993   0.15996   0.16000
     Eigenvalues ---    0.16000   0.16000   0.16000   0.16000   0.16000
     Eigenvalues ---    0.16000   0.16012   0.16173   0.16276   0.16646
     Eigenvalues ---    0.17421   0.18456   0.18917   0.20487   0.20807
     Eigenvalues ---    0.22932   0.23641   0.24749   0.24974   0.26269
     Eigenvalues ---    0.27032   0.27294   0.28064   0.28347   0.28528
     Eigenvalues ---    0.28913   0.29159   0.29485   0.29740   0.30365
     Eigenvalues ---    0.31345   0.32017   0.32465   0.33719   0.33751
     Eigenvalues ---    0.33829   0.33836   0.33974   0.34050   0.34082
     Eigenvalues ---    0.34094   0.34111   0.34132   0.34138   0.34163
     Eigenvalues ---    0.34176   0.34199   0.34207   0.34229   0.34258
     Eigenvalues ---    0.34321   0.34403   0.34481   0.34602   0.35663
     Eigenvalues ---    0.39157   0.41672   0.42947   0.51564   0.52600
     Eigenvalues ---    0.52851   0.54004   0.95971
 En-DIIS/RFO-DIIS IScMMF=        0 using points:     5    4    3    2
 RFO step:  Lambda=-4.52008210D-05.
 DidBck=F Rises=F RFO-DIIS coefs:    1.13181    0.04495   -0.18758    0.01083
 Iteration  1 RMS(Cart)=  0.04500133 RMS(Int)=  0.00088388
 Iteration  2 RMS(Cart)=  0.00121568 RMS(Int)=  0.00008628
 Iteration  3 RMS(Cart)=  0.00000049 RMS(Int)=  0.00008628
 Variable       Old X    -DE/DX   Delta X   Delta X   Delta X     New X
                                 (Linear)    (Quad)   (Total)
    R1        2.55969   0.00105  -0.00038   0.00097   0.00064   2.56034
    R2        2.86030  -0.00132   0.00147  -0.00132   0.00012   2.86043
    R3        2.77839   0.00108  -0.00176  -0.00073  -0.00238   2.77601
    R4        2.83819   0.00077  -0.00095   0.00065  -0.00034   2.83785
    R5        2.90459  -0.00091   0.00101  -0.00092   0.00005   2.90464
    R6        2.92482   0.00043   0.00046   0.00196   0.00243   2.92725
    R7        2.07682  -0.00039   0.00008  -0.00080  -0.00072   2.07610
    R8        2.06417   0.00008  -0.00028   0.00012  -0.00016   2.06401
    R9        2.92513   0.00026  -0.00010   0.00105   0.00098   2.92611
   R10        2.95394   0.00023  -0.00032  -0.00137  -0.00169   2.95225
   R11        2.07860  -0.00004  -0.00002   0.00014   0.00012   2.07872
   R12        2.91006  -0.00002   0.00010  -0.00057  -0.00043   2.90963
   R13        2.07438  -0.00003  -0.00009  -0.00019  -0.00028   2.07410
   R14        2.07020   0.00018  -0.00004   0.00028   0.00024   2.07043
   R15        2.91303  -0.00014  -0.00007  -0.00199  -0.00203   2.91100
   R16        2.07352   0.00018  -0.00022   0.00014  -0.00008   2.07344
   R17        2.07506   0.00009  -0.00010   0.00007  -0.00004   2.07502
   R18        2.91550  -0.00028   0.00014  -0.00146  -0.00133   2.91417
   R19        2.07938   0.00000   0.00008   0.00035   0.00043   2.07982
   R20        2.87073  -0.00036   0.00001  -0.00195  -0.00197   2.86876
   R21        2.32659   0.00123  -0.00037   0.00038   0.00001   2.32660
   R22        2.91610   0.00093  -0.00160  -0.00053  -0.00225   2.91384
   R23        2.07120  -0.00001   0.00034   0.00074   0.00107   2.07227
   R24        2.07280  -0.00040   0.00015  -0.00096  -0.00081   2.07199
   R25        2.89091  -0.00009   0.00034   0.00049   0.00083   2.89174
   R26        2.72657  -0.00062  -0.00005  -0.00217  -0.00222   2.72435
   R27        2.07321   0.00003  -0.00005  -0.00011  -0.00016   2.07305
   R28        2.06993   0.00013  -0.00018   0.00041   0.00022   2.07015
   R29        2.06998   0.00007  -0.00015  -0.00021  -0.00036   2.06962
   R30        2.06815   0.00029  -0.00017   0.00055   0.00038   2.06853
   R31        2.07067   0.00012  -0.00014   0.00008  -0.00007   2.07061
   R32        2.06938  -0.00016   0.00008  -0.00033  -0.00025   2.06913
   R33        1.83990  -0.00040   0.00012  -0.00060  -0.00048   1.83943
   R34        2.73415  -0.00035   0.00012  -0.00129  -0.00117   2.73298
   R35        2.90119   0.00031  -0.00015   0.00161   0.00146   2.90265
   R36        2.91279  -0.00060   0.00103  -0.00024   0.00079   2.91358
   R37        1.83877  -0.00018   0.00006  -0.00028  -0.00021   1.83856
   R38        2.06936   0.00003   0.00025   0.00053   0.00078   2.07014
   R39        2.07218   0.00008  -0.00016  -0.00011  -0.00027   2.07191
   R40        2.06959   0.00010  -0.00017  -0.00010  -0.00027   2.06932
   R41        2.69180   0.00121  -0.00129  -0.00003  -0.00131   2.69049
   R42        2.06629  -0.00025   0.00013  -0.00054  -0.00041   2.06588
   R43        2.07997   0.00005   0.00002   0.00019   0.00021   2.08018
   R44        1.83831   0.00019   0.00000   0.00049   0.00049   1.83880
    A1        2.25925   0.00062  -0.00103   0.00159   0.00053   2.25978
    A2        1.91384  -0.00052   0.00057  -0.00200  -0.00167   1.91217
    A3        2.10923  -0.00010   0.00053   0.00031   0.00110   2.11033
    A4        2.24303  -0.00062   0.00054  -0.00165  -0.00109   2.24194
    A5        1.95761   0.00049  -0.00098   0.00059  -0.00076   1.95686
    A6        2.08233   0.00012   0.00048   0.00103   0.00185   2.08417
    A7        1.98464  -0.00023  -0.00124  -0.00445  -0.00578   1.97885
    A8        1.91063   0.00002   0.00078   0.00233   0.00311   1.91374
    A9        1.87594   0.00018   0.00013   0.00154   0.00173   1.87766
   A10        1.93132   0.00012  -0.00063  -0.00146  -0.00206   1.92926
   A11        1.90590  -0.00011   0.00117   0.00129   0.00250   1.90840
   A12        1.84972   0.00005  -0.00012   0.00123   0.00109   1.85082
   A13        1.97592   0.00002  -0.00063  -0.00160  -0.00225   1.97366
   A14        1.97794   0.00048   0.00135   0.00200   0.00335   1.98129
   A15        1.84826  -0.00021  -0.00007  -0.00142  -0.00149   1.84677
   A16        1.96434  -0.00035   0.00016   0.00028   0.00047   1.96482
   A17        1.87195   0.00008  -0.00088  -0.00063  -0.00153   1.87042
   A18        1.80993  -0.00004  -0.00003   0.00134   0.00131   1.81124
   A19        2.03012   0.00023  -0.00070  -0.00002  -0.00074   2.02938
   A20        1.91131  -0.00003  -0.00017   0.00228   0.00210   1.91341
   A21        1.89693  -0.00007   0.00039  -0.00093  -0.00053   1.89640
   A22        1.86270   0.00006  -0.00040   0.00105   0.00067   1.86337
   A23        1.90303  -0.00017   0.00057  -0.00163  -0.00107   1.90196
   A24        1.85164  -0.00004   0.00041  -0.00081  -0.00040   1.85124
   A25        2.04247  -0.00018   0.00044  -0.00063  -0.00019   2.04228
   A26        1.91107   0.00000  -0.00060   0.00053  -0.00008   1.91099
   A27        1.87639   0.00013   0.00005  -0.00040  -0.00033   1.87606
   A28        1.88383   0.00022  -0.00019   0.00281   0.00263   1.88646
   A29        1.89045  -0.00003   0.00014  -0.00075  -0.00062   1.88983
   A30        1.85050  -0.00013   0.00015  -0.00178  -0.00163   1.84887
   A31        1.95776   0.00018   0.00039   0.00104   0.00136   1.95912
   A32        1.96059  -0.00015  -0.00041  -0.00428  -0.00469   1.95590
   A33        1.83632   0.00009  -0.00025   0.00361   0.00338   1.83969
   A34        1.98370  -0.00020   0.00110  -0.00224  -0.00112   1.98258
   A35        1.86454  -0.00015  -0.00008  -0.00132  -0.00139   1.86316
   A36        1.84819   0.00025  -0.00093   0.00411   0.00317   1.85137
   A37        1.90371  -0.00009   0.00016   0.00085   0.00044   1.90414
   A38        2.19460   0.00002   0.00019   0.00028   0.00059   2.19519
   A39        2.18455   0.00008  -0.00034  -0.00047  -0.00069   2.18385
   A40        1.83243   0.00030  -0.00020  -0.00085  -0.00183   1.83060
   A41        1.93774  -0.00048  -0.00038  -0.01277  -0.01299   1.92475
   A42        1.91535  -0.00033   0.00220   0.00541   0.00782   1.92317
   A43        1.94440  -0.00021  -0.00046  -0.00371  -0.00402   1.94038
   A44        1.97343   0.00029   0.00137   0.00966   0.01116   1.98459
   A45        1.86185   0.00039  -0.00238   0.00188  -0.00057   1.86128
   A46        1.81565  -0.00018   0.00025  -0.00109  -0.00121   1.81444
   A47        1.95944  -0.00001  -0.00145  -0.00641  -0.00773   1.95171
   A48        1.92320   0.00008   0.00015   0.00286   0.00312   1.92632
   A49        1.97135  -0.00009   0.00073  -0.00037   0.00048   1.97183
   A50        1.96268   0.00022   0.00072   0.00411   0.00493   1.96761
   A51        1.83458  -0.00001  -0.00040   0.00094   0.00041   1.83499
   A52        1.92405   0.00030  -0.00041   0.00134   0.00094   1.92499
   A53        1.95726  -0.00007   0.00027  -0.00086  -0.00059   1.95667
   A54        1.92977   0.00016  -0.00046   0.00019  -0.00028   1.92949
   A55        1.88653  -0.00014   0.00009  -0.00102  -0.00093   1.88560
   A56        1.88173  -0.00018   0.00028   0.00026   0.00054   1.88227
   A57        1.88213  -0.00008   0.00027   0.00007   0.00034   1.88247
   A58        1.93577   0.00038  -0.00043   0.00127   0.00084   1.93660
   A59        1.91192   0.00028  -0.00082   0.00012  -0.00070   1.91122
   A60        1.93314  -0.00015   0.00013   0.00001   0.00014   1.93328
   A61        1.89417  -0.00045   0.00112  -0.00199  -0.00087   1.89330
   A62        1.89596  -0.00012   0.00000  -0.00079  -0.00079   1.89517
   A63        1.89190   0.00004   0.00004   0.00134   0.00137   1.89328
   A64        1.88032  -0.00005  -0.00048  -0.00155  -0.00202   1.87830
   A65        1.91031  -0.00021   0.00091  -0.00253  -0.00161   1.90869
   A66        1.93178  -0.00015  -0.00102   0.00075  -0.00027   1.93151
   A67        2.01941   0.00043   0.00026  -0.00019   0.00006   2.01947
   A68        1.89622   0.00028  -0.00047   0.00121   0.00074   1.89695
   A69        1.80302  -0.00012   0.00040  -0.00081  -0.00041   1.80261
   A70        1.89617  -0.00022  -0.00002   0.00156   0.00154   1.89771
   A71        1.88763  -0.00060   0.00030  -0.00394  -0.00364   1.88399
   A72        1.95385   0.00031  -0.00108   0.00127   0.00018   1.95403
   A73        1.93091   0.00003   0.00026   0.00065   0.00091   1.93182
   A74        1.91534   0.00008   0.00021   0.00037   0.00058   1.91592
   A75        1.88491  -0.00006  -0.00036   0.00036   0.00000   1.88491
   A76        1.88672  -0.00014   0.00023  -0.00032  -0.00010   1.88663
   A77        1.89038  -0.00025   0.00080  -0.00247  -0.00167   1.88871
   A78        1.98658   0.00061  -0.00028  -0.00022  -0.00050   1.98608
   A79        1.93292  -0.00043   0.00026  -0.00220  -0.00193   1.93098
   A80        1.88422  -0.00027  -0.00011  -0.00053  -0.00064   1.88358
   A81        1.85940   0.00017   0.00074   0.00396   0.00470   1.86410
   A82        1.91880  -0.00020  -0.00033   0.00054   0.00021   1.91901
   A83        1.87942   0.00008  -0.00029  -0.00163  -0.00193   1.87750
   A84        1.85140  -0.00023   0.00080  -0.00111  -0.00031   1.85109
    D1        0.08578  -0.00003  -0.00105  -0.00070  -0.00177   0.08401
    D2       -3.07844  -0.00010   0.00082  -0.00258  -0.00177  -3.08021
    D3       -3.10097  -0.00016   0.00055  -0.00335  -0.00280  -3.10377
    D4        0.01799  -0.00023   0.00243  -0.00522  -0.00279   0.01520
    D5        0.37560  -0.00006  -0.00368  -0.00376  -0.00744   0.36816
    D6       -1.88432   0.00018  -0.00518   0.00216  -0.00302  -1.88733
    D7        2.39625  -0.00010  -0.00372  -0.00271  -0.00643   2.38982
    D8       -2.71645   0.00009  -0.00543  -0.00081  -0.00625  -2.72271
    D9        1.30682   0.00033  -0.00693   0.00511  -0.00183   1.30498
   D10       -0.69581   0.00006  -0.00547   0.00024  -0.00524  -0.70105
   D11        0.01700   0.00017   0.00498   0.03368   0.03863   0.05564
   D12       -3.09817  -0.00016   0.00438   0.00728   0.01162  -3.08655
   D13        3.11798   0.00008   0.00636   0.03134   0.03770  -3.12750
   D14        0.00280  -0.00026   0.00576   0.00495   0.01069   0.01349
   D15        0.64040   0.00009   0.00540   0.00614   0.01152   0.65192
   D16       -1.52955   0.00009   0.00652   0.00949   0.01603  -1.51352
   D17        2.75212  -0.00007   0.00619   0.00604   0.01222   2.76434
   D18       -2.47716   0.00017   0.00344   0.00813   0.01155  -2.46561
   D19        1.63608   0.00016   0.00455   0.01149   0.01606   1.65214
   D20       -0.36544   0.00000   0.00423   0.00803   0.01225  -0.35319
   D21       -0.04437   0.00021  -0.00855  -0.02412  -0.03269  -0.07706
   D22        2.09285  -0.00002  -0.00831  -0.02885  -0.03714   2.05571
   D23       -2.15191   0.00002  -0.00962  -0.02981  -0.03941  -2.19132
   D24        3.07691   0.00014  -0.00687  -0.02584  -0.03272   3.04419
   D25       -1.06905  -0.00009  -0.00662  -0.03057  -0.03717  -1.10622
   D26        0.96938  -0.00006  -0.00793  -0.03153  -0.03944   0.92994
   D27       -1.35069   0.00007  -0.00274  -0.00668  -0.00937  -1.36006
   D28        2.66809   0.00011  -0.00362  -0.00745  -0.01104   2.65705
   D29        0.69555   0.00005  -0.00421  -0.00920  -0.01338   0.68217
   D30        0.80806   0.00001  -0.00312  -0.00805  -0.01116   0.79690
   D31       -1.45634   0.00006  -0.00401  -0.00882  -0.01283  -1.46917
   D32        2.85429  -0.00001  -0.00459  -0.01057  -0.01516   2.83913
   D33        2.83764   0.00007  -0.00293  -0.00663  -0.00954   2.82810
   D34        0.57324   0.00012  -0.00382  -0.00740  -0.01121   0.56203
   D35       -1.39931   0.00005  -0.00440  -0.00915  -0.01354  -1.41286
   D36        0.61627  -0.00002  -0.00232   0.00367   0.00136   0.61763
   D37       -1.49653  -0.00024  -0.00116   0.00049  -0.00066  -1.49718
   D38        2.77110  -0.00013  -0.00177   0.00073  -0.00103   2.77007
   D39        2.88755   0.00035  -0.00084   0.00532   0.00449   2.89204
   D40        0.77475   0.00013   0.00033   0.00214   0.00247   0.77722
   D41       -1.24081   0.00024  -0.00028   0.00237   0.00209  -1.23871
   D42       -1.41602   0.00017  -0.00131   0.00671   0.00541  -1.41062
   D43        2.75436  -0.00005  -0.00015   0.00353   0.00339   2.75775
   D44        0.73881   0.00006  -0.00075   0.00376   0.00301   0.74182
   D45       -0.93035   0.00019  -0.00099   0.04205   0.04106  -0.88929
   D46       -3.01985   0.00007  -0.00036   0.04170   0.04134  -2.97851
   D47        1.09703   0.00016   0.00033   0.03911   0.03943   1.13646
   D48        3.08260   0.00005  -0.00146   0.04225   0.04078   3.12338
   D49        0.99309  -0.00007  -0.00082   0.04189   0.04107   1.03416
   D50       -1.17321   0.00002  -0.00014   0.03930   0.03916  -1.13406
   D51        1.06529   0.00014  -0.00047   0.04208   0.04161   1.10691
   D52       -1.02421   0.00002   0.00016   0.04173   0.04190  -0.98231
   D53        3.09267   0.00011   0.00085   0.03913   0.03999   3.13266
   D54        0.86754  -0.00001   0.00300  -0.00131   0.00170   0.86923
   D55       -1.28240  -0.00016   0.00342  -0.00508  -0.00165  -1.28405
   D56        2.99789  -0.00007   0.00353  -0.00305   0.00048   2.99837
   D57        3.00600   0.00016   0.00199   0.00246   0.00446   3.01046
   D58        0.85606   0.00000   0.00241  -0.00131   0.00111   0.85717
   D59       -1.14684   0.00009   0.00251   0.00073   0.00324  -1.14359
   D60       -1.28413   0.00005   0.00254   0.00128   0.00382  -1.28031
   D61        2.84911  -0.00010   0.00296  -0.00249   0.00047   2.84959
   D62        0.84622  -0.00001   0.00306  -0.00046   0.00261   0.84882
   D63       -1.29582   0.00014   0.00119   0.00307   0.00428  -1.29153
   D64        0.95204  -0.00008   0.00191  -0.00396  -0.00204   0.95001
   D65        2.98388   0.00003   0.00134  -0.00102   0.00034   2.98422
   D66        0.86802   0.00019   0.00055   0.00566   0.00623   0.87425
   D67        3.11588  -0.00003   0.00128  -0.00137  -0.00009   3.11579
   D68       -1.13546   0.00007   0.00070   0.00158   0.00228  -1.13318
   D69        2.86433   0.00013   0.00070   0.00464   0.00536   2.86969
   D70       -1.17099  -0.00010   0.00143  -0.00239  -0.00096  -1.17196
   D71        0.86085   0.00001   0.00085   0.00055   0.00141   0.86226
   D72       -3.06572  -0.00014   0.00452  -0.00426   0.00024  -3.06548
   D73        1.11457  -0.00012   0.00451  -0.00332   0.00118   1.11574
   D74       -0.98669  -0.00008   0.00431  -0.00296   0.00133  -0.98535
   D75        0.97104  -0.00009   0.00339   0.00007   0.00347   0.97451
   D76       -1.13185  -0.00007   0.00338   0.00101   0.00440  -1.12745
   D77        3.05008  -0.00003   0.00318   0.00137   0.00456   3.05464
   D78       -1.07035   0.00004   0.00347   0.00028   0.00375  -1.06659
   D79        3.10994   0.00005   0.00346   0.00123   0.00469   3.11463
   D80        1.00869   0.00010   0.00326   0.00158   0.00484   1.01353
   D81       -0.04343  -0.00003  -0.00999  -0.04699  -0.05702  -0.10045
   D82        2.05988  -0.00035  -0.01087  -0.05882  -0.06975   1.99013
   D83       -2.16938  -0.00037  -0.01266  -0.06090  -0.07352  -2.24290
   D84        3.07194   0.00030  -0.00939  -0.02078  -0.03020   3.04174
   D85       -1.10794  -0.00003  -0.01027  -0.03260  -0.04293  -1.15087
   D86        0.94599  -0.00004  -0.01205  -0.03468  -0.04670   0.89928
   D87        0.05062  -0.00009   0.01074   0.04166   0.05238   0.10300
   D88       -2.07874   0.00009   0.01194   0.05042   0.06234  -2.01640
   D89        2.13144   0.00001   0.01145   0.04655   0.05794   2.18939
   D90       -2.04828   0.00041   0.01158   0.05953   0.07117  -1.97712
   D91        2.10555   0.00059   0.01277   0.06829   0.08112   2.18667
   D92        0.03254   0.00052   0.01228   0.06442   0.07673   0.10927
   D93        2.13823  -0.00015   0.01402   0.05302   0.06698   2.20521
   D94        0.00887   0.00004   0.01522   0.06177   0.07694   0.08581
   D95       -2.06413  -0.00004   0.01472   0.05790   0.07254  -1.99159
   D96        1.02782   0.00022  -0.00684  -0.00090  -0.00759   1.02023
   D97        3.11831   0.00009  -0.00625  -0.00249  -0.00859   3.10972
   D98       -1.07883   0.00022  -0.00664  -0.00076  -0.00725  -1.08608
   D99        3.07420  -0.00007  -0.00701  -0.00695  -0.01409   3.06010
   D100      -1.11849  -0.00021  -0.00642  -0.00854  -0.01510  -1.13359
   D101       0.96754  -0.00008  -0.00681  -0.00681  -0.01375   0.95379
   D102      -1.06302   0.00014  -0.00596  -0.00144  -0.00741  -1.07043
   D103       1.02748   0.00000  -0.00537  -0.00304  -0.00842   1.01906
   D104       3.11352   0.00013  -0.00576  -0.00130  -0.00707   3.10644
   D105       1.02006  -0.00006   0.01408   0.03183   0.04576   1.06582
   D106      -0.99684  -0.00002   0.01324   0.02888   0.04227  -0.95457
   D107       3.13481  -0.00003   0.01219   0.02626   0.03845  -3.10992
   D108      -0.96449   0.00038   0.01096   0.04621   0.05717  -0.90731
   D109       1.14673   0.00024   0.00998   0.04634   0.05632   1.20305
   D110      -3.12507   0.00005   0.00995   0.04823   0.05818  -3.06689
   D111      -1.22135  -0.00016   0.00144  -0.00208  -0.00064  -1.22199
   D112       0.88193   0.00000   0.00043  -0.00032   0.00011   0.88204
   D113       2.96687  -0.00024   0.00171  -0.00274  -0.00102   2.96584
   D114       2.96389   0.00001   0.00124  -0.00019   0.00105   2.96494
   D115      -1.21602   0.00018   0.00023   0.00157   0.00180  -1.21422
   D116       0.86892  -0.00007   0.00151  -0.00085   0.00066   0.86958
   D117       1.01390   0.00012   0.00102  -0.00062   0.00039   1.01429
   D118       3.11718   0.00028   0.00001   0.00114   0.00114   3.11832
   D119      -1.08107   0.00004   0.00129  -0.00129   0.00001  -1.08106
   D120      -1.15160  -0.00017  -0.00222   0.00922   0.00700  -1.14459
   D121       0.94275   0.00016  -0.00126   0.01258   0.01133   0.95408
   D122       2.99631  -0.00013  -0.00153   0.00906   0.00753   3.00385
   D123       0.93545  -0.00028  -0.00067   0.00543   0.00476   0.94021
   D124       3.02980   0.00006   0.00029   0.00880   0.00908   3.03888
   D125      -1.19982  -0.00024   0.00002   0.00527   0.00529  -1.19453
   D126       2.94687  -0.00011  -0.00103   0.00707   0.00604   2.95291
   D127      -1.24197   0.00023  -0.00007   0.01044   0.01037  -1.23160
   D128       0.81159  -0.00007  -0.00033   0.00691   0.00657   0.81817
   D129      -0.87857  -0.00001  -0.00071  -0.00138  -0.00209  -0.88066
   D130      -3.01392   0.00002  -0.00140  -0.00128  -0.00267  -3.01660
   D131       1.23756  -0.00007  -0.00129  -0.00182  -0.00311   1.23445
         Item               Value     Threshold  Converged?
 Maximum Force            0.001317     0.000450     NO 
 RMS     Force            0.000280     0.000300     YES
 Maximum Displacement     0.257326     0.001800     NO 
 RMS     Displacement     0.045082     0.001200     NO 
 Predicted change in Energy=-1.306072D-04
 GradGradGradGradGradGradGradGradGradGradGradGradGradGradGradGradGradGrad

                          Input orientation:                          
 ---------------------------------------------------------------------
 Center     Atomic      Atomic             Coordinates (Angstroms)
 Number     Number       Type             X           Y           Z
 ---------------------------------------------------------------------
      1          6           0       -1.685651    0.658596   -0.208044
      2          6           0       -0.949522   -0.478774   -0.221453
      3          6           0        0.522807   -0.635386   -0.472259
      4          6           0        1.374597    0.507773    0.133674
      5          6           0        1.335848    1.806066   -0.709279
      6          6           0       -0.000218    2.128482   -1.403309
      7          6           0       -1.270635    2.077390   -0.533613
      8          6           0       -3.078502    0.338949    0.132178
      9          6           0       -3.189481   -1.146006    0.427421
     10          6           0       -1.797386   -1.720730    0.096757
     11          8           0       -4.011506    1.141179    0.173970
     12          6           0       -1.191383    2.961596    0.727345
     13          6           0       -1.821001   -2.708154   -1.072039
     14          8           0       -1.221345   -2.453187    1.196793
     15          6           0        2.829953    0.073872    0.500194
     16          8           0        2.783945   -1.127033    1.304743
     17          6           0        3.538771    1.176156    1.301379
     18          6           0        3.726676   -0.329515   -0.687369
     19          8           0        3.292286   -1.505889   -1.361532
     20          1           0        0.706450   -0.722214   -1.551942
     21          1           0        0.832377   -1.587584   -0.035867
     22          1           0        0.917166    0.738850    1.107013
     23          1           0        2.098169    1.756891   -1.497379
     24          1           0        1.616616    2.648839   -0.067952
     25          1           0       -0.143031    1.451663   -2.255014
     26          1           0        0.084537    3.136558   -1.830298
     27          1           0       -2.089258    2.488865   -1.143404
     28          1           0       -3.443733   -1.305883    1.482090
     29          1           0       -4.000836   -1.589395   -0.161911
     30          1           0       -0.964795    3.998799    0.451112
     31          1           0       -0.417631    2.619112    1.423103
     32          1           0       -2.148048    2.957583    1.260481
     33          1           0       -0.808090   -3.031903   -1.331628
     34          1           0       -2.407050   -3.591024   -0.793311
     35          1           0       -2.279050   -2.252522   -1.956048
     36          1           0       -1.215821   -1.864523    1.971982
     37          1           0        2.174025   -0.968119    2.045906
     38          1           0        3.762159    2.052577    0.683279
     39          1           0        2.916777    1.504457    2.142479
     40          1           0        4.482969    0.793464    1.702801
     41          1           0        3.759697    0.468566   -1.433760
     42          1           0        4.749763   -0.470947   -0.306561
     43          1           0        3.155582   -2.177198   -0.670529
 ---------------------------------------------------------------------
                    Distance matrix (angstroms):
                    1          2          3          4          5
     1  C    0.000000
     2  C    1.354871   0.000000
     3  C    2.573224   1.501726   0.000000
     4  C    3.082958   2.549689   1.549036   0.000000
     5  C    3.270685   3.268239   2.584164   1.548430   0.000000
     6  C    2.535725   3.015915   2.963000   2.622810   1.539709
     7  C    1.513674   2.595098   3.252591   3.147415   2.626448
     8  C    1.468999   2.307874   3.779430   4.456298   4.727258
     9  C    2.433498   2.425625   3.853731   4.863340   5.521361
    10  C    2.401371   1.537071   2.623937   3.876733   4.785932
    11  O    2.405915   3.486597   4.912615   5.423369   5.460440
    12  C    2.534376   3.576990   4.161222   3.599714   3.128264
    13  C    3.478479   2.540297   3.185834   4.691245   5.520460
    14  O    3.445626   2.446143   3.021953   4.078776   5.321051
    15  C    4.608056   3.887239   2.602237   1.562264   2.587599
    16  O    5.045224   4.085130   2.917568   2.455658   3.841398
    17  C    5.462674   5.020218   3.939990   2.548318   3.048344
    18  C    5.522626   4.701721   3.225618   2.628202   3.205814
    19  O    5.549359   4.510840   3.036215   3.157216   3.901555
    20  H    3.071619   2.138154   1.098625   2.191025   2.738325
    21  H    3.378674   2.106910   1.092225   2.171007   3.496260
    22  H    2.917271   2.594600   2.130292   1.100013   2.147827
    23  H    4.145591   3.989311   3.042306   2.178116   1.097567
    24  H    3.858194   4.048529   3.485114   2.164114   1.095627
    25  H    2.683042   2.917599   2.824416   2.983279   2.168406
    26  H    3.450445   4.090023   4.032854   3.525897   2.143052
    27  H    2.094679   3.309965   4.127258   4.189743   3.519380
    28  H    3.131547   3.131654   4.472414   5.322018   6.109887
    29  H    3.227332   3.247698   4.633551   5.777608   6.348934
    30  H    3.480097   4.527829   4.953911   4.214354   3.383422
    31  H    2.848181   3.547445   3.881826   3.054907   2.877983
    32  H    2.766897   3.929522   4.800549   4.436246   4.164550
    33  H    3.956304   2.787644   2.872820   4.409143   5.328202
    34  H    4.349969   3.483893   4.174078   5.653343   6.568480
    35  H    3.447063   2.814719   3.559095   5.033418   5.576204
    36  H    3.367400   2.608136   3.241592   3.964521   5.212811
    37  H    4.756427   3.890620   3.029587   2.544401   3.998711
    38  H    5.693529   5.424593   4.365067   2.896366   2.808375
    39  H    5.236676   4.946680   4.140879   2.721580   3.274572
    40  H    6.459209   5.901974   4.738711   3.493673   4.092414
    41  H    5.584828   4.954179   3.552556   2.854311   2.861612
    42  H    6.534533   5.699926   4.233398   3.541673   4.123322
    43  H    5.629668   4.465220   3.057450   3.320802   4.379421
                    6          7          8          9         10
     6  C    0.000000
     7  C    1.540435   0.000000
     8  C    3.877625   2.594964   0.000000
     9  C    4.923946   3.872447   1.518084   0.000000
    10  C    4.505157   3.885943   2.425859   1.541939   0.000000
    11  O    4.421878   2.981533   1.231185   2.443600   3.619229
    12  C    2.579270   1.542114   3.285380   4.577636   4.763303
    13  C    5.178614   4.847086   3.509457   2.561528   1.530245
    14  O    5.407713   4.850037   3.518303   2.484797   1.441664
    15  C    3.981785   4.679494   5.925837   6.142230   4.979521
    16  O    5.067888   5.485207   6.155672   6.037539   4.774966
    17  C    4.554855   5.225878   6.771724   7.171166   6.190124
    18  C    4.521511   5.548870   6.886868   7.052847   5.750269
    19  O    4.904180   5.860511   6.798642   6.733735   5.298823
    20  H    2.940738   3.575422   4.276468   4.390416   3.159816
    21  H    4.046265   4.254698   4.362883   4.072465   2.636469
    22  H    3.012372   3.044637   4.132261   4.569363   3.799860
    23  H    2.133110   3.518580   5.609272   6.331739   5.459897
    24  H    2.160580   2.979868   5.236390   6.143681   5.547583
    25  H    1.097215   2.150871   3.943831   4.819150   4.281565
    26  H    1.098054   2.154001   4.656474   5.844387   5.554136
    27  H    2.135770   1.100591   2.688466   4.109778   4.398168
    28  H    5.654926   4.497994   2.158965   1.096600   2.191279
    29  H    5.600769   4.586662   2.157707   1.096450   2.222465
    30  H    2.804883   2.180604   4.238393   5.605249   5.790664
    31  H    2.898889   2.202230   3.734416   4.780236   4.743116
    32  H    3.520846   2.182513   2.999342   4.314860   4.833614
    33  H    5.223731   5.191884   4.319739   3.510254   2.176733
    34  H    6.235197   5.787037   4.092929   2.842622   2.159146
    35  H    4.969083   4.667800   3.422796   2.781040   2.174583
    36  H    5.367901   4.671155   3.421951   2.607157   1.968594
    37  H    5.119898   5.272071   5.741065   5.605207   4.487506
    38  H    4.302917   5.177882   7.073533   7.656481   6.744657
    39  H    4.633668   5.002413   6.429859   6.874065   6.067136
    40  H    5.615083   6.305075   7.736231   8.015898   6.952942
    41  H    4.110135   5.357502   7.016404   7.373054   6.165766
    42  H    5.524691   6.541465   7.882269   8.001627   6.677558
    43  H    5.388407   6.140982   6.770460   6.521402   5.032791
                   11         12         13         14         15
    11  O    0.000000
    12  C    3.401946   0.000000
    13  C    4.600893   5.981661   0.000000
    14  O    4.663758   5.435177   2.360550   0.000000
    15  C    6.931893   4.955975   5.642957   4.825380   0.000000
    16  O    7.252696   5.731798   5.417986   4.220508   1.446233
    17  C    7.634066   5.088385   7.031937   5.986800   1.536018
    18  C    7.923656   6.084417   6.048357   5.704644   1.541798
    19  O    7.918972   6.665217   5.260699   5.274018   2.485039
    20  H    5.358182   4.729415   3.249965   3.777327   3.058477
    21  H    5.563577   5.037176   3.061004   2.546859   2.652943
    22  H    5.032320   3.087187   4.911992   3.843225   2.114044
    23  H    6.364011   4.149923   5.956294   6.000208   2.712630
    24  H    5.831580   2.935161   6.443818   5.973631   2.902659
    25  H    4.578369   3.503341   4.638868   5.322179   4.281135
    26  H    4.977570   2.863585   6.194086   6.489519   4.727425
    27  H    2.691983   2.128229   5.204427   5.536576   5.721210
    28  H    2.832253   4.884066   3.335145   2.517282   6.498229
    29  H    2.751175   5.421745   2.613740   3.212131   7.061482
    30  H    4.186317   1.097012   6.930823   6.499998   5.459631
    31  H    4.081735   1.095476   6.047722   5.140562   4.228098
    32  H    2.819983   1.095198   6.135812   5.489923   5.802958
    33  H    5.472049   6.348883   1.094618   2.626520   5.122184
    34  H    5.089564   6.835720   1.095719   2.580908   6.521566
    35  H    4.365271   5.964112   1.094934   3.331578   6.127572
    36  H    4.481400   4.984089   3.216212   0.973382   4.721422
    37  H    6.798095   5.339217   5.358129   3.801968   1.976161
    38  H    7.843463   5.036451   7.544361   6.738020   2.194949
    39  H    7.211664   4.582885   7.108147   5.803561   2.179728
    40  H    8.637959   6.152282   7.726649   6.583006   2.167149
    41  H    7.964221   5.949686   6.431687   6.345646   2.181831
    42  H    8.921306   6.938914   6.983266   6.468653   2.152522
    43  H    7.943045   6.874399   5.020906   4.766608   2.558114
                   16         17         18         19         20
    16  O    0.000000
    17  C    2.423727   0.000000
    18  C    2.343777   2.501494   0.000000
    19  O    2.740614   3.787508   1.423744   0.000000
    20  H    3.555350   4.446043   3.165986   2.708681   0.000000
    21  H    2.412045   4.092806   3.222447   2.795571   1.750202
    22  H    2.646787   2.664926   3.500652   4.095579   3.041241
    23  H    4.079117   3.200880   2.767895   3.477083   2.843558
    24  H    4.183797   2.781823   3.702246   4.662938   3.794026
    25  H    5.280978   5.126354   4.539245   4.620263   2.437554
    26  H    5.940833   5.057896   5.156077   5.662306   3.918467
    27  H    6.543413   6.274941   6.478914   6.705718   4.277138
    28  H    6.232769   7.412729   7.554775   7.314379   5.173976
    29  H    6.956875   8.163037   7.847156   7.391597   4.984248
    30  H    6.407486   5.382599   6.483852   7.190967   5.393815
    31  H    4.929269   4.213081   5.506703   6.207520   4.612907
    32  H    6.403952   5.959452   7.007961   7.509645   5.440476
    33  H    4.845792   6.598158   5.318090   4.375237   2.770746
    34  H    6.117149   7.903577   6.947752   6.095334   4.301101
    35  H    6.126451   7.497580   6.432437   5.652494   3.379105
    36  H    4.121557   5.683449   5.818649   5.618182   4.173491
    37  H    0.972923   2.648541   3.207699   3.626340   3.893425
    38  H    3.384233   1.095473   2.748508   4.130945   4.693936
    39  H    2.764812   1.096407   3.468059   4.634791   4.846891
    40  H    2.594887   1.095035   2.746993   4.011843   5.210827
    41  H    3.316237   2.833810   1.093217   2.030311   3.279367
    42  H    2.625108   2.600946   1.100784   2.075646   4.238218
    43  H    2.267744   3.908995   1.934003   0.973051   2.981965
                   21         22         23         24         25
    21  H    0.000000
    22  H    2.593388   0.000000
    23  H    3.863129   3.035463   0.000000
    24  H    4.308520   2.349007   1.752349   0.000000
    25  H    3.887552   3.596574   2.385404   3.051693   0.000000
    26  H    5.108500   3.882019   2.463540   2.385582   1.752439
    27  H    5.136150   4.143129   4.265633   3.862084   2.469668
    28  H    4.546281   4.831051   6.997893   6.606784   5.697775
    29  H    4.834857   5.587274   7.083711   7.037558   5.339642
    30  H    5.888519   3.820896   4.266675   2.958969   3.806089
    31  H    4.624652   2.327441   3.949923   2.522358   3.868706
    32  H    5.587665   3.787065   5.203634   4.004092   4.318170
    33  H    2.540903   4.810619   5.604138   6.304515   4.625723
    34  H    3.883475   5.780090   7.028009   7.460022   5.717609
    35  H    3.716210   5.342886   5.953639   6.539454   4.286367
    36  H    2.881539   3.474961   6.011126   5.705652   5.478637
    37  H    2.552947   2.318396   4.470605   4.226285   5.451790
    38  H    4.727744   3.162186   2.758906   2.350155   4.923939
    39  H    4.318638   2.378400   3.739306   2.808208   5.357533
    40  H    4.692459   3.615646   4.105680   3.846291   6.123512
    41  H    3.840711   3.822116   2.103451   3.348406   4.107582
    42  H    4.082410   4.260353   3.662276   4.427935   5.606455
    43  H    2.479460   4.083320   4.156786   5.101192   5.153647
                   26         27         28         29         30
    26  H    0.000000
    27  H    2.369961   0.000000
    28  H    6.569315   4.809151   0.000000
    29  H    6.465943   4.609735   1.758829   0.000000
    30  H    2.655069   2.467145   5.945394   6.389151   0.000000
    31  H    3.332348   3.065659   4.956446   5.750057   1.774174
    32  H    3.816986   2.449861   4.461508   5.111851   1.771806
    33  H    6.252629   5.670600   4.224070   3.693602   7.254894
    34  H    7.248704   6.098246   3.387334   2.635402   7.825222
    35  H    5.885961   4.814266   3.751453   2.573561   6.826470
    36  H    6.415534   5.424067   2.348545   3.519304   6.062557
    37  H    6.019908   6.348073   5.656075   6.587060   6.088171
    38  H    4.584538   6.145421   7.990134   8.616403   5.117204
    39  H    5.144734   6.068482   6.984999   7.920574   4.914169
    40  H    6.108934   7.359988   8.202961   9.007225   6.443525
    41  H    4.558753   6.194852   7.971215   8.128880   6.191616
    42  H    6.090994   7.498867   8.427916   8.822972   7.294441
    43  H    6.245990   7.035915   6.995993   7.198508   7.508563
                   31         32         33         34         35
    31  H    0.000000
    32  H    1.770692   0.000000
    33  H    6.298807   6.662466   0.000000
    34  H    6.887385   6.867998   1.777378   0.000000
    35  H    6.214206   6.124411   1.777936   1.777619   0.000000
    36  H    4.587085   4.962659   3.527444   3.470833   4.087837
    37  H    4.469093   5.891379   4.955800   5.993917   6.123333
    38  H    4.282400   6.006891   7.127339   8.490564   7.873761
    39  H    3.588625   5.342466   6.820749   7.932586   7.609824
    40  H    5.237088   6.989237   7.199756   8.539711   8.269830
    41  H    5.498780   6.953818   5.755727   7.410750   6.644063
    42  H    6.264357   7.860676   6.204756   7.822517   7.436332
    43  H    6.336856   7.630417   4.108317   5.740805   5.585110
                   36         37         38         39         40
    36  H    0.000000
    37  H    3.507145   0.000000
    38  H    6.464109   3.674714   0.000000
    39  H    5.334553   2.583532   1.773238   0.000000
    40  H    6.293930   2.924400   1.773233   1.775327   0.000000
    41  H    6.465150   4.084911   2.644040   3.817470   3.235227
    42  H    6.536207   3.523593   2.885016   3.641409   2.389026
    43  H    5.117597   3.131190   4.482380   4.639465   4.027342
                   41         42         43
    41  H    0.000000
    42  H    1.770168   0.000000
    43  H    2.819140   2.363299   0.000000
 Stoichiometry    C15H24O4
 Framework group  C1[X(C15H24O4)]
 Deg. of freedom   123
 Full point group                 C1      NOp   1
 Largest Abelian subgroup         C1      NOp   1
 Largest concise Abelian subgroup C1      NOp   1
                         Standard orientation:                         
 ---------------------------------------------------------------------
 Center     Atomic      Atomic             Coordinates (Angstroms)
 Number     Number       Type             X           Y           Z
 ---------------------------------------------------------------------
      1          6           0       -1.732359    0.659877   -0.184773
      2          6           0       -1.012889   -0.487912   -0.209654
      3          6           0        0.456673   -0.663622   -0.464005
      4          6           0        1.325812    0.461415    0.151139
      5          6           0        1.304871    1.767813   -0.679838
      6          6           0       -0.027265    2.115988   -1.368960
      7          6           0       -1.297152    2.075409   -0.497938
      8          6           0       -3.129271    0.357422    0.154516
      9          6           0       -3.261477   -1.128408    0.436313
     10          6           0       -1.878332   -1.720268    0.098396
     11          8           0       -4.050439    1.172725    0.204995
     12          6           0       -1.203383    2.946763    0.770945
     13          6           0       -1.917853   -2.696480   -1.079354
     14          8           0       -1.311580   -2.471089    1.190850
     15          6           0        2.775174    0.003041    0.511573
     16          8           0        2.712735   -1.204397    1.305161
     17          6           0        3.501016    1.087499    1.321792
     18          6           0        3.664373   -0.402439   -0.680924
     19          8           0        3.212017   -1.566134   -1.365200
     20          1           0        0.637620   -0.743205   -1.544701
     21          1           0        0.752916   -1.624188   -0.036794
     22          1           0        0.873068    0.690184    1.127211
     23          1           0        2.065363    1.714784   -1.469453
     24          1           0        1.598721    2.600493   -0.031228
     25          1           0       -0.181033    1.449161   -2.226619
     26          1           0        0.071603    3.126599   -1.786826
     27          1           0       -2.110494    2.504328   -1.102757
     28          1           0       -3.516650   -1.294238    1.489840
     29          1           0       -4.079973   -1.554519   -0.155882
     30          1           0       -0.962076    3.983050    0.503892
     31          1           0       -0.433791    2.586689    1.462423
     32          1           0       -2.159307    2.951779    1.305400
     33          1           0       -0.910104   -3.032537   -1.343356
     34          1           0       -2.516331   -3.573249   -0.807876
     35          1           0       -2.370374   -2.226140   -1.958494
     36          1           0       -1.296470   -1.889704    1.971386
     37          1           0        2.106164   -1.043432    2.048626
     38          1           0        3.736334    1.966210    0.711419
     39          1           0        2.884969    1.417085    2.166758
     40          1           0        4.440065    0.687443    1.718332
     41          1           0        3.708036    0.401891   -1.420025
     42          1           0        4.685790   -0.562229   -0.302902
     43          1           0        3.066455   -2.241694   -0.680176
 ---------------------------------------------------------------------
 Rotational constants (GHZ):      0.5452821      0.2798715      0.2195790
 Standard basis: 6-31G(d) (6D, 7F)
 There are   333 symmetry adapted cartesian basis functions of A   symmetry.
 There are   333 symmetry adapted basis functions of A   symmetry.
   333 basis functions,   628 primitive gaussians,   333 cartesian basis functions
    73 alpha electrons       73 beta electrons
       nuclear repulsion energy      1612.2849872694 Hartrees.
 NAtoms=   43 NActive=   43 NUniq=   43 SFac= 1.00D+00 NAtFMM=   60 NAOKFM=F Big=F
 Integral buffers will be    131072 words long.
 Raffenetti 2 integral format.
 Two-electron integral symmetry is turned on.
 ------------------------------------------------------------------------------
 Polarizable Continuum Model (PCM)
 =================================
 Model                : PCM (using non-symmetric T matrix).
 Atomic radii         : SMD-Coulomb.
 Polarization charges : Total charges.
 Charge compensation  : None.
 Solution method      : On-the-fly selection.
 Cavity type          : VdW (van der Waals Surface) (Alpha=1.000).
 Cavity algorithm     : GePol (No added spheres)
                        Default sphere list used, NSphG=   43.
                        Lebedev-Laikov grids with approx.  5.0 points / Ang**2.
                        Smoothing algorithm: Karplus/York (Gamma=1.0000).
                        Polarization charges: spherical gaussians, with
                                              point-specific exponents (IZeta= 3).
                        Self-potential: point-specific (ISelfS= 7).
                        Self-field    : sphere-specific E.n sum rule (ISelfD= 2).
 1st derivatives      : Analytical E(r).r(x)/FMM algorithm (CHGder, D1EAlg=3).
                        Cavity 1st derivative terms included.
 Solvent              : Methanol, Eps=  32.613000 Eps(inf)=   1.765709
 ------------------------------------------------------------------------------
 ------------------------------------------------------------------------------
 Atomic radii for non-electrostatic terms: SMD-CDS.
 ------------------------------------------------------------------------------
 Nuclear repulsion after PCM non-electrostatic terms =     1612.2862606333 Hartrees.
 One-electron integrals computed using PRISM.
 NBasis=   333 RedAO= T EigKep=  9.21D-04  NBF=   333
 NBsUse=   333 1.00D-06 EigRej= -1.00D+00 NBFU=   333
 Initial guess from the checkpoint file:  "DY-202A-11R_21.chk"
 B after Tr=     0.000000    0.000000    0.000000
         Rot=    0.999983   -0.005715    0.000571    0.000560 Ang=  -0.66 deg.
 ExpMin= 1.61D-01 ExpMax= 5.48D+03 ExpMxC= 8.25D+02 IAcc=1 IRadAn=         1 AccDes= 0.00D+00
 Harris functional with IExCor=  402 and IRadAn=       1 diagonalized for initial guess.
 HarFok:  IExCor=  402 AccDes= 0.00D+00 IRadAn=         1 IDoV= 1 UseB2=F ITyADJ=14
 ICtDFT=  3500011 ScaDFX=  1.000000  1.000000  1.000000  1.000000
 FoFCou: FMM=F IPFlag=           0 FMFlag=      100000 FMFlg1=           0
         NFxFlg=           0 DoJE=T BraDBF=F KetDBF=T FulRan=T
         wScrn=  0.000000 ICntrl=     500 IOpCl=  0 I1Cent=   200000004 NGrid=           0
         NMat0=    1 NMatS0=      1 NMatT0=    0 NMatD0=    1 NMtDS0=    0 NMtDT0=    0
 Petite list used in FoFCou.
 Keep R1 ints in memory in canonical form, NReq=1565304907.
 Requested convergence on RMS density matrix=1.00D-08 within 128 cycles.
 Requested convergence on MAX density matrix=1.00D-06.
 Requested convergence on             energy=1.00D-06.
 No special actions if energy rises.
 Inv3:  Mode=1 IEnd=    21886203.
 Iteration    1 A*A^-1 deviation from unit magnitude is 7.55D-15 for   2687.
 Iteration    1 A*A^-1 deviation from orthogonality  is 4.33D-15 for   2697   1721.
 Iteration    1 A^-1*A deviation from unit magnitude is 8.10D-15 for   2687.
 Iteration    1 A^-1*A deviation from orthogonality  is 4.49D-09 for   1797   1510.
 Iteration    2 A*A^-1 deviation from unit magnitude is 2.89D-15 for   1400.
 Iteration    2 A*A^-1 deviation from orthogonality  is 2.94D-15 for   1805    679.
 Iteration    2 A^-1*A deviation from unit magnitude is 8.88D-16 for     16.
 Iteration    2 A^-1*A deviation from orthogonality  is 3.31D-16 for    613    608.
 Error on total polarization charges =  0.05228
 SCF Done:  E(RB3LYP) =  -886.951729942     A.U. after   11 cycles
            NFock= 11  Conv=0.26D-08     -V/T= 2.0094
 SMD-CDS (non-electrostatic) energy       (kcal/mol) =       0.80
 (included in total energy above)
 D1PCM: PCM CHGder 1st derivatives, ID1Alg=3 FixD1E=F DoIter=F DoCFld=F I1PDM=0.
 Calling FoFJK, ICntrl=      2127 FMM=F ISym2X=0 I1Cent= 0 IOpClX= 0 NMat=1 NMatS=1 NMatT=0.
 ***** Axes restored to original set *****
 -------------------------------------------------------------------
 Center     Atomic                   Forces (Hartrees/Bohr)
 Number     Number              X              Y              Z
 -------------------------------------------------------------------
      1        6           0.002519514    0.002570001   -0.001013511
      2        6          -0.001947436   -0.001439436    0.000641127
      3        6           0.000699511    0.000070820   -0.000760179
      4        6          -0.000281256    0.000153772   -0.000063006
      5        6          -0.000194518   -0.000232240   -0.000008365
      6        6           0.000305054    0.000285369    0.000156905
      7        6          -0.001288543   -0.001303828    0.000243280
      8        6          -0.000372765   -0.000724080    0.002063505
      9        6          -0.002274028   -0.000964184   -0.001360754
     10        6           0.003023467   -0.000585147    0.000235395
     11        8          -0.001291934    0.000923884   -0.000568769
     12        6           0.000243755   -0.000005293   -0.000508760
     13        6          -0.000735390    0.000586290    0.000070690
     14        8          -0.001053344    0.000398916   -0.000093650
     15        6           0.000758544   -0.000416493   -0.000512474
     16        8           0.000367370   -0.000017705    0.000670314
     17        6          -0.000243791    0.000275433   -0.001218241
     18        6          -0.000058117    0.001266710    0.001627185
     19        8          -0.000414651   -0.001079907   -0.001199293
     20        1          -0.000241142    0.000031869    0.000151203
     21        1           0.000197608    0.000094260    0.000116114
     22        1           0.000132662   -0.000274894   -0.000023417
     23        1          -0.000080113    0.000110069    0.000143789
     24        1           0.000236000    0.000146770    0.000100167
     25        1          -0.000072187    0.000011872   -0.000264837
     26        1          -0.000018140    0.000140298   -0.000075090
     27        1           0.000028948   -0.000185796    0.000152587
     28        1           0.000822642    0.000808223    0.000348523
     29        1           0.000447847    0.000109014   -0.000069471
     30        1           0.000014910    0.000152052    0.000164380
     31        1          -0.000107066   -0.000036478    0.000093341
     32        1          -0.000096772    0.000208702    0.000206874
     33        1           0.000120720   -0.000354243    0.000008115
     34        1           0.000096269   -0.000332087   -0.000207745
     35        1           0.000175761    0.000067155    0.000071213
     36        1           0.000373328   -0.000099314   -0.000179965
     37        1          -0.000035027   -0.000129802   -0.000101570
     38        1           0.000092103   -0.000012587    0.000192351
     39        1          -0.000017908   -0.000046690    0.000260491
     40        1           0.000151017   -0.000055524    0.000136190
     41        1          -0.000004816   -0.000383493    0.000150109
     42        1           0.000010564    0.000071693    0.000156454
     43        1           0.000011350    0.000196046    0.000068799
 -------------------------------------------------------------------
 Cartesian Forces:  Max     0.003023467 RMS     0.000717732

 GradGradGradGradGradGradGradGradGradGradGradGradGradGradGradGradGradGrad
 Berny optimization.
 Using GEDIIS/GDIIS optimizer.
 FormGI is forming the generalized inverse of G from B-inverse, IUseBI=4.
 Internal  Forces:  Max     0.001654811 RMS     0.000297974
 Search for a local minimum.
 Step number   6 out of a maximum of  258
 All quantities printed in internal units (Hartrees-Bohrs-Radians)
 Mixed Optimization -- En-DIIS/RFO-DIIS
 Swapping is turned off.
 Update second derivatives using D2CorX and points    4    5    6
 DE= -9.34D-05 DEPred=-1.31D-04 R= 7.15D-01
 TightC=F SS=  1.41D+00  RLast= 3.29D-01 DXNew= 1.5308D+00 9.8664D-01
 Trust test= 7.15D-01 RLast= 3.29D-01 DXMaxT set to 9.87D-01
 ITU=  1  1  1  1  1  0
     Eigenvalues ---    0.00106   0.00281   0.00307   0.00343   0.00360
     Eigenvalues ---    0.00383   0.00429   0.00718   0.00777   0.00938
     Eigenvalues ---    0.01104   0.01151   0.01346   0.01354   0.01391
     Eigenvalues ---    0.01710   0.02565   0.02710   0.03132   0.03724
     Eigenvalues ---    0.03939   0.04151   0.04435   0.04597   0.04721
     Eigenvalues ---    0.04847   0.04926   0.05037   0.05076   0.05403
     Eigenvalues ---    0.05434   0.05553   0.05581   0.05618   0.05632
     Eigenvalues ---    0.05651   0.05746   0.05830   0.05975   0.06081
     Eigenvalues ---    0.06198   0.06352   0.07307   0.07816   0.08243
     Eigenvalues ---    0.08834   0.08944   0.09065   0.09345   0.09554
     Eigenvalues ---    0.10482   0.11868   0.12126   0.13364   0.14166
     Eigenvalues ---    0.14851   0.15824   0.15988   0.15995   0.16000
     Eigenvalues ---    0.16000   0.16000   0.16000   0.16000   0.16000
     Eigenvalues ---    0.16006   0.16042   0.16148   0.16435   0.16685
     Eigenvalues ---    0.17431   0.18470   0.18951   0.20357   0.20841
     Eigenvalues ---    0.22917   0.23684   0.24722   0.24986   0.26450
     Eigenvalues ---    0.26936   0.27278   0.28146   0.28305   0.28509
     Eigenvalues ---    0.28990   0.29151   0.29463   0.29753   0.30315
     Eigenvalues ---    0.31381   0.31823   0.32451   0.33721   0.33764
     Eigenvalues ---    0.33829   0.33836   0.33975   0.34073   0.34088
     Eigenvalues ---    0.34100   0.34112   0.34132   0.34139   0.34162
     Eigenvalues ---    0.34183   0.34200   0.34211   0.34228   0.34264
     Eigenvalues ---    0.34321   0.34417   0.34487   0.34599   0.36071
     Eigenvalues ---    0.39435   0.41751   0.42858   0.51581   0.52623
     Eigenvalues ---    0.52829   0.53283   0.95845
 En-DIIS/RFO-DIIS IScMMF=        0 using points:     6    5    4    3    2
 RFO step:  Lambda=-4.90838078D-05.
 DidBck=T Rises=F RFO-DIIS coefs:    0.77981    0.62152   -0.43663   -0.16224    0.19754
 Iteration  1 RMS(Cart)=  0.02154301 RMS(Int)=  0.00015526
 Iteration  2 RMS(Cart)=  0.00025858 RMS(Int)=  0.00004229
 Iteration  3 RMS(Cart)=  0.00000003 RMS(Int)=  0.00004229
 Variable       Old X    -DE/DX   Delta X   Delta X   Delta X     New X
                                 (Linear)    (Quad)   (Total)
    R1        2.56034   0.00103   0.00126   0.00055   0.00175   2.56209
    R2        2.86043  -0.00126  -0.00149  -0.00164  -0.00313   2.85730
    R3        2.77601   0.00165   0.00136   0.00201   0.00329   2.77929
    R4        2.83785   0.00093   0.00113   0.00119   0.00232   2.84018
    R5        2.90464  -0.00057  -0.00187   0.00036  -0.00146   2.90318
    R6        2.92725   0.00017   0.00028   0.00046   0.00074   2.92800
    R7        2.07610  -0.00019  -0.00022  -0.00052  -0.00073   2.07537
    R8        2.06401   0.00002   0.00008   0.00007   0.00015   2.06416
    R9        2.92611   0.00022  -0.00009   0.00102   0.00092   2.92703
   R10        2.95225   0.00072   0.00021   0.00119   0.00140   2.95365
   R11        2.07872  -0.00013  -0.00029   0.00013  -0.00016   2.07857
   R12        2.90963   0.00025   0.00059  -0.00016   0.00042   2.91005
   R13        2.07410  -0.00016   0.00001  -0.00036  -0.00035   2.07375
   R14        2.07043   0.00023   0.00040   0.00012   0.00052   2.07095
   R15        2.91100   0.00036   0.00023  -0.00009   0.00013   2.91113
   R16        2.07344   0.00021   0.00019   0.00034   0.00053   2.07397
   R17        2.07502   0.00016  -0.00006   0.00045   0.00039   2.07541
   R18        2.91417   0.00014  -0.00012  -0.00012  -0.00024   2.91393
   R19        2.07982  -0.00017  -0.00001  -0.00021  -0.00023   2.07959
   R20        2.86876   0.00021  -0.00060   0.00042  -0.00017   2.86859
   R21        2.32660   0.00156   0.00056   0.00087   0.00143   2.32803
   R22        2.91384   0.00110   0.00220   0.00043   0.00271   2.91655
   R23        2.07227   0.00003  -0.00067   0.00106   0.00039   2.07266
   R24        2.07199  -0.00034  -0.00013  -0.00099  -0.00113   2.07086
   R25        2.89174   0.00006  -0.00065   0.00101   0.00036   2.89211
   R26        2.72435  -0.00063   0.00019  -0.00206  -0.00187   2.72248
   R27        2.07305   0.00011   0.00003   0.00018   0.00020   2.07326
   R28        2.07015  -0.00001  -0.00017   0.00044   0.00027   2.07042
   R29        2.06962   0.00018   0.00006   0.00027   0.00032   2.06995
   R30        2.06853   0.00021   0.00053   0.00010   0.00063   2.06916
   R31        2.07061   0.00017   0.00007   0.00033   0.00041   2.07102
   R32        2.06913  -0.00011  -0.00027  -0.00007  -0.00035   2.06878
   R33        1.83943  -0.00020  -0.00030  -0.00020  -0.00050   1.83892
   R34        2.73298   0.00043  -0.00054   0.00081   0.00027   2.73325
   R35        2.90265  -0.00022   0.00011   0.00010   0.00021   2.90286
   R36        2.91358  -0.00091  -0.00005  -0.00276  -0.00281   2.91077
   R37        1.83856  -0.00007  -0.00034   0.00016  -0.00018   1.83838
   R38        2.07014  -0.00010   0.00041  -0.00054  -0.00013   2.07001
   R39        2.07191   0.00020   0.00015   0.00024   0.00039   2.07230
   R40        2.06932   0.00020  -0.00006   0.00049   0.00043   2.06975
   R41        2.69049   0.00139   0.00194   0.00050   0.00244   2.69292
   R42        2.06588  -0.00039  -0.00039  -0.00059  -0.00098   2.06490
   R43        2.08018   0.00006   0.00004   0.00018   0.00022   2.08040
   R44        1.83880  -0.00008   0.00019  -0.00017   0.00002   1.83882
    A1        2.25978   0.00062   0.00142   0.00169   0.00314   2.26292
    A2        1.91217  -0.00039  -0.00020  -0.00186  -0.00197   1.91020
    A3        2.11033  -0.00024  -0.00138   0.00007  -0.00136   2.10897
    A4        2.24194  -0.00065   0.00042  -0.00268  -0.00231   2.23963
    A5        1.95686   0.00054   0.00101   0.00096   0.00214   1.95900
    A6        2.08417   0.00011  -0.00137   0.00177   0.00026   2.08443
    A7        1.97885   0.00015   0.00089  -0.00246  -0.00150   1.97735
    A8        1.91374  -0.00026  -0.00049   0.00000  -0.00051   1.91323
    A9        1.87766   0.00017  -0.00014   0.00199   0.00182   1.87949
   A10        1.92926   0.00011   0.00013  -0.00007   0.00005   1.92931
   A11        1.90840  -0.00025  -0.00056  -0.00019  -0.00078   1.90762
   A12        1.85082   0.00008   0.00012   0.00101   0.00114   1.85195
   A13        1.97366  -0.00014   0.00083  -0.00119  -0.00033   1.97333
   A14        1.98129   0.00031   0.00142   0.00086   0.00225   1.98353
   A15        1.84677   0.00000  -0.00002  -0.00088  -0.00090   1.84587
   A16        1.96482  -0.00007  -0.00228   0.00299   0.00071   1.96553
   A17        1.87042   0.00005  -0.00001  -0.00070  -0.00070   1.86972
   A18        1.81124  -0.00016   0.00006  -0.00154  -0.00147   1.80978
   A19        2.02938   0.00019   0.00177  -0.00025   0.00155   2.03093
   A20        1.91341  -0.00003  -0.00039   0.00137   0.00099   1.91440
   A21        1.89640  -0.00009  -0.00074  -0.00025  -0.00099   1.89541
   A22        1.86337  -0.00007   0.00033  -0.00021   0.00013   1.86349
   A23        1.90196   0.00002  -0.00002  -0.00042  -0.00046   1.90150
   A24        1.85124  -0.00004  -0.00124  -0.00024  -0.00147   1.84977
   A25        2.04228   0.00006   0.00147  -0.00109   0.00037   2.04264
   A26        1.91099  -0.00006  -0.00012   0.00085   0.00074   1.91173
   A27        1.87606   0.00009  -0.00028   0.00010  -0.00019   1.87587
   A28        1.88646   0.00000   0.00091  -0.00007   0.00085   1.88731
   A29        1.88983  -0.00006  -0.00108   0.00049  -0.00059   1.88924
   A30        1.84887  -0.00004  -0.00121  -0.00021  -0.00142   1.84744
   A31        1.95912  -0.00004  -0.00010   0.00130   0.00121   1.96033
   A32        1.95590   0.00023   0.00042  -0.00109  -0.00067   1.95522
   A33        1.83969  -0.00003   0.00069   0.00002   0.00071   1.84040
   A34        1.98258  -0.00023   0.00000  -0.00243  -0.00244   1.98014
   A35        1.86316   0.00010  -0.00089   0.00066  -0.00023   1.86293
   A36        1.85137  -0.00002  -0.00015   0.00189   0.00176   1.85312
   A37        1.90414  -0.00035  -0.00067  -0.00010  -0.00056   1.90358
   A38        2.19519   0.00014  -0.00007   0.00044   0.00035   2.19554
   A39        2.18385   0.00021   0.00053  -0.00034   0.00017   2.18402
   A40        1.83060   0.00040   0.00111  -0.00096   0.00042   1.83102
   A41        1.92475  -0.00056  -0.00301  -0.00788  -0.01098   1.91377
   A42        1.92317   0.00004  -0.00194   0.00626   0.00415   1.92731
   A43        1.94038  -0.00026   0.00022  -0.00445  -0.00439   1.93599
   A44        1.98459  -0.00018   0.00065   0.00367   0.00424   1.98883
   A45        1.86128   0.00051   0.00272   0.00294   0.00576   1.86704
   A46        1.81444  -0.00017  -0.00079  -0.00102  -0.00164   1.81280
   A47        1.95171   0.00015  -0.00080  -0.00116  -0.00202   1.94969
   A48        1.92632   0.00018  -0.00045   0.00461   0.00407   1.93039
   A49        1.97183  -0.00022   0.00038  -0.00284  -0.00259   1.96924
   A50        1.96761  -0.00003   0.00203  -0.00141   0.00060   1.96820
   A51        1.83499   0.00011  -0.00032   0.00193   0.00166   1.83665
   A52        1.92499   0.00022   0.00057   0.00110   0.00167   1.92665
   A53        1.95667  -0.00002   0.00058  -0.00129  -0.00070   1.95597
   A54        1.92949   0.00027   0.00016   0.00114   0.00129   1.93078
   A55        1.88560  -0.00009  -0.00029  -0.00040  -0.00068   1.88492
   A56        1.88227  -0.00024  -0.00046  -0.00045  -0.00091   1.88136
   A57        1.88247  -0.00016  -0.00064  -0.00013  -0.00077   1.88170
   A58        1.93660   0.00012   0.00163  -0.00104   0.00059   1.93720
   A59        1.91122   0.00047   0.00016   0.00222   0.00238   1.91360
   A60        1.93328  -0.00017  -0.00059   0.00006  -0.00053   1.93275
   A61        1.89330  -0.00037  -0.00151  -0.00137  -0.00289   1.89042
   A62        1.89517  -0.00001  -0.00018  -0.00033  -0.00052   1.89466
   A63        1.89328  -0.00005   0.00045   0.00044   0.00089   1.89417
   A64        1.87830   0.00023  -0.00006   0.00054   0.00049   1.87878
   A65        1.90869   0.00018   0.00112  -0.00033   0.00079   1.90948
   A66        1.93151  -0.00025  -0.00187   0.00107  -0.00080   1.93071
   A67        2.01947   0.00032   0.00023   0.00128   0.00151   2.02098
   A68        1.89695   0.00005   0.00089  -0.00041   0.00047   1.89743
   A69        1.80261  -0.00012  -0.00052   0.00018  -0.00035   1.80226
   A70        1.89771  -0.00019   0.00035  -0.00194  -0.00159   1.89612
   A71        1.88399   0.00014  -0.00226   0.00147  -0.00080   1.88320
   A72        1.95403   0.00029   0.00063   0.00186   0.00249   1.95652
   A73        1.93182  -0.00002   0.00054  -0.00063  -0.00009   1.93173
   A74        1.91592  -0.00003  -0.00051   0.00019  -0.00032   1.91560
   A75        1.88491  -0.00006   0.00011   0.00044   0.00055   1.88546
   A76        1.88663  -0.00011   0.00021  -0.00081  -0.00060   1.88603
   A77        1.88871  -0.00009  -0.00106  -0.00114  -0.00219   1.88652
   A78        1.98608   0.00046   0.00125   0.00037   0.00163   1.98770
   A79        1.93098   0.00006  -0.00161   0.00081  -0.00079   1.93020
   A80        1.88358  -0.00031  -0.00048  -0.00084  -0.00131   1.88227
   A81        1.86410  -0.00037   0.00160  -0.00249  -0.00089   1.86321
   A82        1.91901   0.00007   0.00013   0.00165   0.00177   1.92078
   A83        1.87750   0.00007  -0.00103   0.00056  -0.00047   1.87702
   A84        1.85109  -0.00034   0.00008  -0.00219  -0.00211   1.84898
    D1        0.08401   0.00001  -0.00006  -0.00104  -0.00107   0.08294
    D2       -3.08021   0.00009   0.00274   0.00175   0.00450  -3.07571
    D3       -3.10377  -0.00004  -0.00202  -0.00374  -0.00570  -3.10947
    D4        0.01520   0.00004   0.00077  -0.00095  -0.00013   0.01507
    D5        0.36816  -0.00008  -0.00111  -0.00138  -0.00248   0.36568
    D6       -1.88733   0.00008  -0.00137   0.00179   0.00043  -1.88690
    D7        2.38982   0.00001  -0.00181   0.00008  -0.00173   2.38810
    D8       -2.72271  -0.00003   0.00099   0.00162   0.00260  -2.72010
    D9        1.30498   0.00013   0.00073   0.00480   0.00552   1.31050
   D10       -0.70105   0.00006   0.00029   0.00308   0.00336  -0.69769
   D11        0.05564  -0.00022  -0.00840   0.01643   0.00807   0.06370
   D12       -3.08655   0.00022   0.00675   0.01082   0.01763  -3.06892
   D13       -3.12750  -0.00023  -0.00998   0.01405   0.00405  -3.12345
   D14        0.01349   0.00020   0.00517   0.00845   0.01362   0.02711
   D15        0.65192   0.00008  -0.00134   0.00450   0.00318   0.65509
   D16       -1.51352   0.00002  -0.00178   0.00636   0.00458  -1.50894
   D17        2.76434  -0.00003  -0.00159   0.00410   0.00251   2.76685
   D18       -2.46561  -0.00001  -0.00433   0.00155  -0.00276  -2.46838
   D19        1.65214  -0.00007  -0.00477   0.00341  -0.00136   1.65078
   D20       -0.35319  -0.00012  -0.00458   0.00115  -0.00343  -0.35662
   D21       -0.07706   0.00016   0.00678  -0.01425  -0.00742  -0.08449
   D22        2.05571  -0.00013   0.00626  -0.01896  -0.01267   2.04304
   D23       -2.19132   0.00020   0.00507  -0.01435  -0.00927  -2.20059
   D24        3.04419   0.00022   0.00932  -0.01181  -0.00245   3.04175
   D25       -1.10622  -0.00007   0.00879  -0.01652  -0.00769  -1.11391
   D26        0.92994   0.00026   0.00760  -0.01191  -0.00429   0.92565
   D27       -1.36006   0.00013   0.00418  -0.00602  -0.00185  -1.36191
   D28        2.65705   0.00008   0.00535  -0.00998  -0.00463   2.65243
   D29        0.68217   0.00011   0.00460  -0.00805  -0.00344   0.67873
   D30        0.79690  -0.00001   0.00430  -0.00788  -0.00359   0.79332
   D31       -1.46917  -0.00006   0.00547  -0.01184  -0.00636  -1.47553
   D32        2.83913  -0.00003   0.00472  -0.00990  -0.00517   2.83396
   D33        2.82810   0.00000   0.00419  -0.00681  -0.00264   2.82546
   D34        0.56203  -0.00006   0.00535  -0.01077  -0.00541   0.55662
   D35       -1.41286  -0.00002   0.00460  -0.00883  -0.00423  -1.41708
   D36        0.61763  -0.00011  -0.00200   0.00366   0.00168   0.61931
   D37       -1.49718  -0.00013  -0.00342   0.00303  -0.00039  -1.49757
   D38        2.77007  -0.00001  -0.00135   0.00271   0.00138   2.77145
   D39        2.89204   0.00014  -0.00133   0.00653   0.00520   2.89724
   D40        0.77722   0.00012  -0.00276   0.00590   0.00314   0.78036
   D41       -1.23871   0.00024  -0.00068   0.00558   0.00491  -1.23380
   D42       -1.41062  -0.00006  -0.00243   0.00582   0.00340  -1.40722
   D43        2.75775  -0.00008  -0.00386   0.00519   0.00133   2.75909
   D44        0.74182   0.00003  -0.00178   0.00488   0.00310   0.74492
   D45       -0.88929  -0.00025  -0.01024  -0.02007  -0.03030  -0.91959
   D46       -2.97851  -0.00027  -0.01089  -0.02001  -0.03089  -3.00940
   D47        1.13646  -0.00006  -0.00998  -0.01928  -0.02924   1.10722
   D48        3.12338  -0.00026  -0.01060  -0.02192  -0.03253   3.09085
   D49        1.03416  -0.00029  -0.01125  -0.02185  -0.03312   1.00104
   D50       -1.13406  -0.00008  -0.01034  -0.02112  -0.03147  -1.16553
   D51        1.10691  -0.00019  -0.00958  -0.02161  -0.03119   1.07572
   D52       -0.98231  -0.00022  -0.01023  -0.02155  -0.03178  -1.01409
   D53        3.13266  -0.00001  -0.00932  -0.02082  -0.03013   3.10252
   D54        0.86923   0.00000  -0.00071  -0.00253  -0.00323   0.86601
   D55       -1.28405   0.00000  -0.00297  -0.00233  -0.00530  -1.28935
   D56        2.99837   0.00003  -0.00134  -0.00256  -0.00390   2.99447
   D57        3.01046   0.00004   0.00028  -0.00108  -0.00079   3.00966
   D58        0.85717   0.00004  -0.00198  -0.00088  -0.00286   0.85431
   D59       -1.14359   0.00007  -0.00035  -0.00111  -0.00146  -1.14506
   D60       -1.28031  -0.00004  -0.00100  -0.00167  -0.00266  -1.28297
   D61        2.84959  -0.00004  -0.00327  -0.00146  -0.00473   2.84486
   D62        0.84882  -0.00001  -0.00164  -0.00169  -0.00333   0.84549
   D63       -1.29153   0.00012   0.00306   0.00204   0.00509  -1.28645
   D64        0.95001   0.00020   0.00354  -0.00045   0.00309   0.95309
   D65        2.98422   0.00012   0.00280   0.00094   0.00374   2.98796
   D66        0.87425   0.00009   0.00476   0.00232   0.00707   0.88133
   D67        3.11579   0.00017   0.00525  -0.00017   0.00508   3.12087
   D68       -1.13318   0.00009   0.00451   0.00122   0.00573  -1.12745
   D69        2.86969   0.00000   0.00327   0.00228   0.00555   2.87524
   D70       -1.17196   0.00009   0.00375  -0.00021   0.00355  -1.16841
   D71        0.86226   0.00000   0.00301   0.00118   0.00420   0.86646
   D72       -3.06548  -0.00008  -0.00410  -0.00498  -0.00907  -3.07455
   D73        1.11574  -0.00011  -0.00453  -0.00437  -0.00888   1.10686
   D74       -0.98535  -0.00007  -0.00421  -0.00412  -0.00832  -0.99367
   D75        0.97451  -0.00002  -0.00432  -0.00372  -0.00805   0.96647
   D76       -1.12745  -0.00005  -0.00474  -0.00311  -0.00786  -1.13531
   D77        3.05464  -0.00002  -0.00442  -0.00287  -0.00730   3.04734
   D78       -1.06659  -0.00002  -0.00314  -0.00441  -0.00755  -1.07415
   D79        3.11463  -0.00004  -0.00356  -0.00380  -0.00737   3.10726
   D80        1.01353  -0.00001  -0.00325  -0.00355  -0.00680   1.00673
   D81       -0.10045   0.00030   0.01216  -0.02446  -0.01231  -0.11275
   D82        1.99013  -0.00006   0.01142  -0.03437  -0.02286   1.96727
   D83       -2.24290   0.00025   0.01180  -0.03174  -0.01998  -2.26288
   D84        3.04174  -0.00013  -0.00289  -0.01890  -0.02179   3.01994
   D85       -1.15087  -0.00049  -0.00363  -0.02881  -0.03235  -1.18322
   D86        0.89928  -0.00018  -0.00326  -0.02618  -0.02946   0.86982
   D87        0.10300  -0.00024  -0.01108   0.02256   0.01152   0.11452
   D88       -2.01640  -0.00019  -0.00979   0.02620   0.01644  -1.99996
   D89        2.18939  -0.00015  -0.01107   0.02673   0.01571   2.20510
   D90       -1.97712   0.00032  -0.00823   0.03484   0.02659  -1.95053
   D91        2.18667   0.00037  -0.00694   0.03848   0.03151   2.21818
   D92        0.10927   0.00041  -0.00821   0.03902   0.03078   0.14005
   D93        2.20521  -0.00003  -0.01242   0.03170   0.01934   2.22455
   D94        0.08581   0.00002  -0.01113   0.03534   0.02426   0.11007
   D95       -1.99159   0.00006  -0.01241   0.03587   0.02353  -1.96806
   D96        1.02023   0.00028   0.00692   0.00413   0.01097   1.03120
   D97        3.10972   0.00019   0.00617   0.00320   0.00929   3.11901
   D98       -1.08608   0.00032   0.00645   0.00521   0.01158  -1.07450
   D99        3.06010   0.00002   0.00559   0.00016   0.00582   3.06592
   D100      -1.13359  -0.00007   0.00484  -0.00077   0.00414  -1.12945
   D101       0.95379   0.00006   0.00513   0.00123   0.00643   0.96022
   D102      -1.07043  -0.00008   0.00811  -0.00199   0.00613  -1.06430
   D103       1.01906  -0.00017   0.00736  -0.00291   0.00445   1.02351
   D104       3.10644  -0.00004   0.00765  -0.00091   0.00674   3.11318
   D105       1.06582  -0.00036  -0.00720   0.00701  -0.00010   1.06571
   D106      -0.95457  -0.00024  -0.00715   0.00618  -0.00106  -0.95563
   D107      -3.10992  -0.00002  -0.00860   0.00924   0.00066  -3.10926
   D108      -0.90731   0.00026  -0.00615   0.03024   0.02409  -0.88323
   D109       1.20305   0.00010  -0.00721   0.03108   0.02387   1.22693
   D110      -3.06689  -0.00014  -0.00669   0.02880   0.02210  -3.04479
   D111      -1.22199  -0.00001   0.00266  -0.00171   0.00095  -1.22104
   D112       0.88204   0.00010   0.00362  -0.00034   0.00328   0.88532
   D113       2.96584  -0.00004   0.00233  -0.00202   0.00031   2.96615
   D114       2.96494  -0.00011   0.00186  -0.00169   0.00017   2.96511
   D115      -1.21422   0.00000   0.00282  -0.00032   0.00250  -1.21172
   D116       0.86958  -0.00015   0.00153  -0.00200  -0.00047   0.86911
   D117       1.01429   0.00009   0.00186  -0.00073   0.00113   1.01543
   D118       3.11832   0.00020   0.00282   0.00065   0.00346   3.12178
   D119      -1.08106   0.00006   0.00153  -0.00104   0.00049  -1.08057
   D120      -1.14459  -0.00003   0.01447   0.00428   0.01875  -1.12585
   D121       0.95408  -0.00014   0.01624   0.00190   0.01814   0.97222
   D122       3.00385  -0.00020   0.01382   0.00253   0.01635   3.02020
   D123       0.94021   0.00029   0.01561   0.00469   0.02030   0.96051
   D124       3.03888   0.00018   0.01738   0.00231   0.01969   3.05858
   D125      -1.19453   0.00011   0.01497   0.00294   0.01791  -1.17663
   D126       2.95291   0.00022   0.01651   0.00349   0.02000   2.97291
   D127      -1.23160   0.00011   0.01829   0.00111   0.01940  -1.21221
   D128       0.81817   0.00004   0.01587   0.00174   0.01761   0.83578
   D129      -0.88066   0.00007   0.00227  -0.00207   0.00019  -0.88047
   D130      -3.01660  -0.00003   0.00233  -0.00156   0.00079  -3.01581
   D131       1.23445   0.00005   0.00261  -0.00168   0.00093   1.23537
         Item               Value     Threshold  Converged?
 Maximum Force            0.001655     0.000450     NO 
 RMS     Force            0.000298     0.000300     YES
 Maximum Displacement     0.097490     0.001800     NO 
 RMS     Displacement     0.021526     0.001200     NO 
 Predicted change in Energy=-9.921238D-05
 GradGradGradGradGradGradGradGradGradGradGradGradGradGradGradGradGradGrad

                          Input orientation:                          
 ---------------------------------------------------------------------
 Center     Atomic      Atomic             Coordinates (Angstroms)
 Number     Number       Type             X           Y           Z
 ---------------------------------------------------------------------
      1          6           0       -1.683278    0.656478   -0.204913
      2          6           0       -0.946730   -0.481689   -0.221133
      3          6           0        0.526597   -0.634762   -0.475602
      4          6           0        1.375879    0.508236    0.135144
      5          6           0        1.334163    1.809859   -0.703418
      6          6           0       -0.002465    2.134777   -1.395694
      7          6           0       -1.273384    2.075766   -0.527112
      8          6           0       -3.078080    0.332344    0.130553
      9          6           0       -3.184096   -1.152137    0.429511
     10          6           0       -1.792489   -1.726157    0.089023
     11          8           0       -4.016831    1.129675    0.156824
     12          6           0       -1.194534    2.955930    0.736539
     13          6           0       -1.824010   -2.698110   -1.092733
     14          8           0       -1.215634   -2.472682    1.177820
     15          6           0        2.832226    0.078174    0.505386
     16          8           0        2.787121   -1.100849    1.341970
     17          6           0        3.549039    1.199603    1.272369
     18          6           0        3.722178   -0.358824   -0.673419
     19          8           0        3.268960   -1.538281   -1.332354
     20          1           0        0.707905   -0.714654   -1.555819
     21          1           0        0.840595   -1.587907   -0.044269
     22          1           0        0.916005    0.734959    1.108262
     23          1           0        2.096584    1.766499   -1.491501
     24          1           0        1.614359    2.650340   -0.058372
     25          1           0       -0.143670    1.465121   -2.253669
     26          1           0        0.080654    3.146352   -1.815201
     27          1           0       -2.092830    2.486431   -1.136127
     28          1           0       -3.419363   -1.298789    1.490701
     29          1           0       -4.002855   -1.600385   -0.144599
     30          1           0       -0.962363    3.993462    0.465806
     31          1           0       -0.424332    2.607478    1.433498
     32          1           0       -2.152425    2.954948    1.267835
     33          1           0       -0.813690   -3.027303   -1.356945
     34          1           0       -2.415679   -3.581614   -0.827363
     35          1           0       -2.277479   -2.226560   -1.970506
     36          1           0       -1.206133   -1.893834    1.959997
     37          1           0        2.165184   -0.927505    2.069665
     38          1           0        3.772316    2.059594    0.631689
     39          1           0        2.933890    1.550697    2.109555
     40          1           0        4.494370    0.824462    1.678842
     41          1           0        3.769411    0.426969   -1.431239
     42          1           0        4.742291   -0.510016   -0.288074
     43          1           0        3.119822   -2.195799   -0.630729
 ---------------------------------------------------------------------
                    Distance matrix (angstroms):
                    1          2          3          4          5
     1  C    0.000000
     2  C    1.355799   0.000000
     3  C    2.573737   1.502956   0.000000
     4  C    3.081567   2.549783   1.549430   0.000000
     5  C    3.268600   3.268985   2.584615   1.548919   0.000000
     6  C    2.535441   3.019457   2.965943   2.624677   1.539932
     7  C    1.512020   2.596324   3.254158   3.148702   2.626992
     8  C    1.470739   2.308460   3.781060   4.457433   4.727203
     9  C    2.434345   2.424592   3.854367   4.861775   5.520110
    10  C    2.403180   1.536296   2.624520   3.877266   4.786159
    11  O    2.408368   3.487817   4.914869   5.428441   5.462216
    12  C    2.532327   3.577117   4.162288   3.599986   3.127501
    13  C    3.472937   2.538076   3.188042   4.693360   5.517917
    14  O    3.452866   2.448148   3.024421   4.085215   5.327352
    15  C    4.607465   3.888673   2.605098   1.563003   2.589234
    16  O    5.046337   4.094910   2.937818   2.457069   3.842775
    17  C    5.463927   5.026851   3.944040   2.548312   3.030152
    18  C    5.519900   4.692372   3.213567   2.628819   3.225942
    19  O    5.532879   4.485893   3.011797   3.150482   3.917785
    20  H    3.069643   2.138569   1.098237   2.191120   2.737143
    21  H    3.381273   2.109391   1.092305   2.170837   3.496126
    22  H    2.913222   2.591776   2.129882   1.099930   2.147662
    23  H    4.144251   3.991233   3.043511   2.179132   1.097379
    24  H    3.856341   4.049107   3.485570   2.164007   1.095902
    25  H    2.687322   2.926803   2.832011   2.988492   2.169358
    26  H    3.450212   4.093807   4.036113   3.527196   2.143259
    27  H    2.093710   3.310664   4.127897   4.190624   3.519839
    28  H    3.116435   3.116399   4.458462   5.300681   6.088831
    29  H    3.236897   3.255341   4.643052   5.784057   6.358129
    30  H    3.479231   4.527594   4.952142   4.209930   3.377756
    31  H    2.841784   3.543113   3.880856   3.055044   2.880088
    32  H    2.769847   3.934616   4.806532   4.440531   4.165737
    33  H    3.956464   2.790685   2.880519   4.418210   5.332777
    34  H    4.345719   3.483513   4.179074   5.659435   6.568459
    35  H    3.432536   2.806382   3.554069   5.025923   5.562567
    36  H    3.379141   2.611278   3.243418   3.970745   5.221516
    37  H    4.742718   3.889796   3.041225   2.535099   3.984187
    38  H    5.694923   5.427229   4.361231   2.897616   2.790962
    39  H    5.241625   4.962047   4.153833   2.722576   3.246399
    40  H    6.460658   5.909442   4.744912   3.493994   4.078368
    41  H    5.593601   4.952979   3.543495   2.861671   2.893535
    42  H    6.531123   5.689485   4.221706   3.542412   4.143630
    43  H    5.602372   4.432018   3.030795   3.307523   4.386247
                    6          7          8          9         10
     6  C    0.000000
     7  C    1.540503   0.000000
     8  C    3.877834   2.594026   0.000000
     9  C    4.925236   3.871086   1.517992   0.000000
    10  C    4.507258   3.886349   2.427322   1.543373   0.000000
    11  O    4.419918   2.981503   1.231941   2.444273   3.620506
    12  C    2.577157   1.541986   3.286057   4.574804   4.764322
    13  C    5.173646   4.838699   3.500396   2.560683   1.530436
    14  O    5.415111   4.857829   3.526138   2.485689   1.440674
    15  C    3.984870   4.681074   5.927631   6.141298   4.981662
    16  O    5.074038   5.483798   6.158097   6.040748   4.788916
    17  C    4.539415   5.221260   6.780457   7.181657   6.204217
    18  C    4.540120   5.559161   6.882412   7.038638   5.732580
    19  O    4.919104   5.860258   6.776743   6.700388   5.260596
    20  H    2.941007   3.573540   4.274780   4.390968   3.159211
    21  H    4.049133   4.257293   4.367372   4.075844   2.640078
    22  H    3.012121   3.043951   4.131674   4.564281   3.798931
    23  H    2.133264   3.518860   5.609368   6.332006   5.460914
    24  H    2.160637   2.981427   5.237154   6.141826   5.548158
    25  H    1.097497   2.151776   3.946956   4.826353   4.288480
    26  H    1.098262   2.153775   4.656415   5.845882   5.556625
    27  H    2.135570   1.100472   2.686129   4.108681   4.397396
    28  H    5.638780   4.479332   2.151063   1.096805   2.189535
    29  H    5.614249   4.594607   2.160176   1.095854   2.226234
    30  H    2.800231   2.181784   4.241750   5.604873   5.791815
    31  H    2.899266   2.201726   3.730452   4.770638   4.739182
    32  H    3.519857   2.183463   3.004713   4.316860   4.840650
    33  H    5.225577   5.190497   4.315941   3.510912   2.177580
    34  H    6.230868   5.779354   4.083558   2.841224   2.161215
    35  H    4.952510   4.647752   3.406377   2.781443   2.174231
    36  H    5.379515   4.684865   3.436120   2.608608   1.967860
    37  H    5.107346   5.252298   5.730549   5.599586   4.497106
    38  H    4.285430   5.177081   7.082546   7.664709   6.752292
    39  H    4.609783   4.992881   6.445511   6.896203   6.095817
    40  H    5.602787   6.300713   7.744765   8.026619   6.968341
    41  H    4.140643   5.381985   7.023979   7.369344   6.154826
    42  H    5.543867   6.552232   7.876739   7.984664   6.657668
    43  H    5.393305   6.128398   6.736842   6.477092   4.986924
                   11         12         13         14         15
    11  O    0.000000
    12  C    3.411251   0.000000
    13  C    4.584953   5.975839   0.000000
    14  O    4.676122   5.446559   2.361429   0.000000
    15  C    6.938063   4.954766   5.651749   4.831583   0.000000
    16  O    7.257656   5.716430   5.453581   4.234491   1.446376
    17  C    7.647988   5.086579   7.046668   6.016372   1.536128
    18  C    7.924468   6.095050   6.033928   5.681326   1.540312
    19  O    7.900530   6.663409   5.228858   5.223567   2.486152
    20  H    5.353300   4.727300   3.249483   3.776698   3.064291
    21  H    5.569585   5.039629   3.071148   2.550373   2.654155
    22  H    5.039237   3.086303   4.913046   3.851971   2.113463
    23  H    6.363675   4.148538   5.955065   6.005557   2.716462
    24  H    5.836868   2.935157   6.441909   5.981837   2.901217
    25  H    4.574317   3.502595   4.637220   5.332027   4.288585
    26  H    4.974460   2.858976   6.189301   6.497082   4.729692
    27  H    2.685943   2.129375   5.191688   5.542258   5.722800
    28  H    2.834366   4.860170   3.343260   2.516415   6.476823
    29  H    2.746684   5.424304   2.617504   3.205979   7.068124
    30  H    4.198395   1.097120   6.924494   6.510156   5.452518
    31  H    4.088990   1.095619   6.040712   5.147771   4.226575
    32  H    2.835838   1.095368   6.134917   5.508616   5.805506
    33  H    5.461875   6.350339   1.094953   2.625680   5.138576
    34  H    5.072332   6.832017   1.095934   2.586618   6.535347
    35  H    4.337648   5.946349   1.094751   3.331674   6.127881
    36  H    4.504782   5.001720   3.216798   0.973117   4.723669
    37  H    6.790306   5.305281   5.389756   3.822681   1.975679
    38  H    7.858820   5.048169   7.545081   6.761614   2.196759
    39  H    7.232077   4.572061   7.137550   5.854422   2.179913
    40  H    8.651603   6.147742   7.746746   6.612588   2.167180
    41  H    7.977550   5.977931   6.416157   6.329758   2.179562
    42  H    8.922373   6.950432   6.967893   6.441876   2.150324
    43  H    7.912700   6.857361   4.990715   4.705708   2.558207
                   16         17         18         19         20
    16  O    0.000000
    17  C    2.424344   0.000000
    18  C    2.342376   2.498952   0.000000
    19  O    2.752367   3.789332   1.425034   0.000000
    20  H    3.587404   4.442417   3.160868   2.699499   0.000000
    21  H    2.438821   4.103586   3.195308   2.749287   1.750703
    22  H    2.631707   2.678749   3.499336   4.081742   3.040068
    23  H    4.089875   3.173322   2.798001   3.510179   2.844061
    24  H    4.172259   2.760162   3.725084   4.680307   3.793044
    25  H    5.301165   5.112685   4.557274   4.638457   2.442047
    26  H    5.944023   5.035138   5.181758   5.687198   3.920215
    27  H    6.543964   6.267971   6.490292   6.707131   4.274015
    28  H    6.211420   7.405961   7.521207   7.263653   5.163027
    29  H    6.968730   8.177949   7.842019   7.368440   4.996732
    30  H    6.385789   5.367396   6.495009   7.192889   5.389167
    31  H    4.906474   4.218501   5.516483   6.203036   4.610264
    32  H    6.391721   5.965564   7.018583   7.506098   5.442471
    33  H    4.895019   6.619172   5.306797   4.345782   2.775455
    34  H    6.158679   7.927596   6.934217   6.061793   4.301963
    35  H    6.155477   7.496876   6.416133   5.625295   3.371994
    36  H    4.117871   5.714355   5.794772   5.567086   4.173125
    37  H    0.972827   2.659949   3.205018   3.628374   3.913196
    38  H    3.385780   1.095403   2.748557   4.129835   4.676779
    39  H    2.764313   1.096612   3.465922   4.636895   4.849927
    40  H    2.595189   1.095264   2.744008   4.018892   5.212411
    41  H    3.315088   2.820465   1.092700   2.030379   3.269808
    42  H    2.613200   2.604156   1.100900   2.078113   4.233830
    43  H    2.280603   3.915964   1.933684   0.973062   2.977738
                   21         22         23         24         25
    21  H    0.000000
    22  H    2.594170   0.000000
    23  H    3.863162   3.035887   0.000000
    24  H    4.308322   2.348919   1.751449   0.000000
    25  H    3.895023   3.599810   2.385470   3.052005   0.000000
    26  H    5.111450   3.880627   2.464295   2.384266   1.751889
    27  H    5.137837   4.142225   4.265652   3.864152   2.468036
    28  H    4.537286   4.803936   6.979627   6.582826   5.691192
    29  H    4.844506   5.587368   7.095999   7.044799   5.360859
    30  H    5.887488   3.815608   4.259997   2.952666   3.802409
    31  H    4.624401   2.325642   3.951946   2.526613   3.870265
    32  H    5.596188   3.790657   5.203886   4.005031   4.319222
    33  H    2.555708   4.819098   5.609664   6.310098   4.629786
    34  H    3.897618   5.786152   7.028791   7.461219   5.715409
    35  H    3.720303   5.333643   5.941918   6.525857   4.273386
    36  H    2.880932   3.484175   6.018207   5.716512   5.492394
    37  H    2.580578   2.290967   4.465900   4.199158   5.454052
    38  H    4.728231   3.184383   2.720647   2.341355   4.900371
    39  H    4.344154   2.395804   3.703412   2.765915   5.340077
    40  H    4.705179   3.624675   4.085081   3.827037   6.114451
    41  H    3.815937   3.832212   2.143903   3.387092   4.131145
    42  H    4.055184   4.259129   3.691953   4.452479   5.624708
    43  H    2.430708   4.058355   4.181835   5.106767   5.165912
                   26         27         28         29         30
    26  H    0.000000
    27  H    2.370795   0.000000
    28  H    6.552739   4.794560   0.000000
    29  H    6.480546   4.618808   1.762280   0.000000
    30  H    2.647352   2.472910   5.924119   6.395961   0.000000
    31  H    3.331582   3.066187   4.922641   5.744765   1.773939
    32  H    3.811613   2.449917   4.443993   5.115674   1.771443
    33  H    6.254908   5.664471   4.229230   3.698197   7.255045
    34  H    7.243827   6.084467   3.404716   2.628795   7.820882
    35  H    5.869676   4.789841   3.760933   2.589007   6.808364
    36  H    6.427396   5.436813   2.339381   3.512420   6.078840
    37  H    6.002813   6.329514   5.626741   6.587901   6.047300
    38  H    4.560338   6.140627   7.983538   8.628520   5.117084
    39  H    5.107914   6.056233   6.990449   7.945374   4.883626
    40  H    6.089368   7.353734   8.195777   9.022620   6.425726
    41  H    4.598848   6.220478   7.949494   8.134724   6.221603
    42  H    6.118170   7.511110   8.390399   8.814027   7.307033
    43  H    6.259241   7.024988   6.932967   7.164033   7.494904
                   31         32         33         34         35
    31  H    0.000000
    32  H    1.770447   0.000000
    33  H    6.299915   6.668509   0.000000
    34  H    6.883444   6.869192   1.775975   0.000000
    35  H    6.195911   6.111507   1.777730   1.778214   0.000000
    36  H    4.598937   4.988511   3.527162   3.475769   4.087462
    37  H    4.427912   5.861580   5.002449   6.035012   6.143922
    38  H    4.307543   6.025686   7.131805   8.499608   7.857643
    39  H    3.584898   5.343315   6.857045   7.973957   7.620561
    40  H    5.237650   6.991980   7.226867   8.569909   8.275532
    41  H    5.527099   6.981678   5.739541   7.395184   6.625474
    42  H    6.275075   7.871717   6.192588   7.807821   7.419857
    43  H    6.316133   7.611264   4.085499   5.709721   5.561187
                   36         37         38         39         40
    36  H    0.000000
    37  H    3.508789   0.000000
    38  H    6.494533   3.684211   0.000000
    39  H    5.387667   2.594993   1.773703   0.000000
    40  H    6.321703   2.940619   1.772976   1.774269   0.000000
    41  H    6.453112   4.082215   2.630807   3.807635   3.218101
    42  H    6.507882   3.517770   2.896500   3.642181   2.389781
    43  H    5.051429   3.132416   4.486404   4.645424   4.042955
                   41         42         43
    41  H    0.000000
    42  H    1.769537   0.000000
    43  H    2.818102   2.364674   0.000000
 Stoichiometry    C15H24O4
 Framework group  C1[X(C15H24O4)]
 Deg. of freedom   123
 Full point group                 C1      NOp   1
 Largest Abelian subgroup         C1      NOp   1
 Largest concise Abelian subgroup C1      NOp   1
                         Standard orientation:                         
 ---------------------------------------------------------------------
 Center     Atomic      Atomic             Coordinates (Angstroms)
 Number     Number       Type             X           Y           Z
 ---------------------------------------------------------------------
      1          6           0       -1.729362    0.661656   -0.178443
      2          6           0       -1.011181   -0.487995   -0.205107
      3          6           0        0.458195   -0.663035   -0.468114
      4          6           0        1.328732    0.462655    0.144847
      5          6           0        1.303536    1.769699   -0.685904
      6          6           0       -0.031246    2.119964   -1.369325
      7          6           0       -1.298497    2.076103   -0.494509
      8          6           0       -3.127434    0.357829    0.162375
      9          6           0       -3.255623   -1.126509    0.453243
     10          6           0       -1.875119   -1.720627    0.102197
     11          8           0       -4.053182    1.169858    0.198159
     12          6           0       -1.199151    2.947431    0.773811
     13          6           0       -1.928191   -2.684969   -1.085011
     14          8           0       -1.304714   -2.482662    1.183623
     15          6           0        2.779893    0.007251    0.505010
     16          8           0        2.720229   -1.175815    1.334947
     17          6           0        3.518433    1.112567    1.274766
     18          6           0        3.656725   -0.436922   -0.680924
     19          8           0        3.181367   -1.605097   -1.344342
     20          1           0        0.632690   -0.739437   -1.549705
     21          1           0        0.759124   -1.623593   -0.043967
     22          1           0        0.877510    0.690938    1.121643
     23          1           0        2.061136    1.718836   -1.478177
     24          1           0        1.600410    2.601787   -0.037447
     25          1           0       -0.187506    1.457715   -2.230434
     26          1           0        0.065880    3.132541   -1.783370
     27          1           0       -2.114375    2.503366   -1.096860
     28          1           0       -3.487785   -1.275647    1.514770
     29          1           0       -4.084357   -1.558253   -0.119203
     30          1           0       -0.951820    3.982708    0.507913
     31          1           0       -0.431068    2.582639    1.464721
     32          1           0       -2.154212    2.958589    1.310063
     33          1           0       -0.924620   -3.028665   -1.356379
     34          1           0       -2.532536   -3.560475   -0.821712
     35          1           0       -2.378542   -2.201080   -1.957660
     36          1           0       -1.281978   -1.908662    1.969092
     37          1           0        2.104862   -0.996872    2.066860
     38          1           0        3.752147    1.972651    0.637947
     39          1           0        2.913250    1.468481    2.117165
     40          1           0        4.459713    0.720010    1.674134
     41          1           0        3.712638    0.352473   -1.434397
     42          1           0        4.676245   -0.606629   -0.301770
     43          1           0        3.025327   -2.264280   -0.645787
 ---------------------------------------------------------------------
 Rotational constants (GHZ):      0.5445916      0.2803304      0.2195052
 Standard basis: 6-31G(d) (6D, 7F)
 There are   333 symmetry adapted cartesian basis functions of A   symmetry.
 There are   333 symmetry adapted basis functions of A   symmetry.
   333 basis functions,   628 primitive gaussians,   333 cartesian basis functions
    73 alpha electrons       73 beta electrons
       nuclear repulsion energy      1612.1389112368 Hartrees.
 NAtoms=   43 NActive=   43 NUniq=   43 SFac= 1.00D+00 NAtFMM=   60 NAOKFM=F Big=F
 Integral buffers will be    131072 words long.
 Raffenetti 2 integral format.
 Two-electron integral symmetry is turned on.
 ------------------------------------------------------------------------------
 Polarizable Continuum Model (PCM)
 =================================
 Model                : PCM (using non-symmetric T matrix).
 Atomic radii         : SMD-Coulomb.
 Polarization charges : Total charges.
 Charge compensation  : None.
 Solution method      : On-the-fly selection.
 Cavity type          : VdW (van der Waals Surface) (Alpha=1.000).
 Cavity algorithm     : GePol (No added spheres)
                        Default sphere list used, NSphG=   43.
                        Lebedev-Laikov grids with approx.  5.0 points / Ang**2.
                        Smoothing algorithm: Karplus/York (Gamma=1.0000).
                        Polarization charges: spherical gaussians, with
                                              point-specific exponents (IZeta= 3).
                        Self-potential: point-specific (ISelfS= 7).
                        Self-field    : sphere-specific E.n sum rule (ISelfD= 2).
 1st derivatives      : Analytical E(r).r(x)/FMM algorithm (CHGder, D1EAlg=3).
                        Cavity 1st derivative terms included.
 Solvent              : Methanol, Eps=  32.613000 Eps(inf)=   1.765709
 ------------------------------------------------------------------------------
 ------------------------------------------------------------------------------
 Atomic radii for non-electrostatic terms: SMD-CDS.
 ------------------------------------------------------------------------------
 Nuclear repulsion after PCM non-electrostatic terms =     1612.1401903026 Hartrees.
 One-electron integrals computed using PRISM.
 NBasis=   333 RedAO= T EigKep=  9.24D-04  NBF=   333
 NBsUse=   333 1.00D-06 EigRej= -1.00D+00 NBFU=   333
 Initial guess from the checkpoint file:  "DY-202A-11R_21.chk"
 B after Tr=     0.000000    0.000000    0.000000
         Rot=    0.999997    0.002032   -0.001103    0.000514 Ang=   0.27 deg.
 ExpMin= 1.61D-01 ExpMax= 5.48D+03 ExpMxC= 8.25D+02 IAcc=1 IRadAn=         1 AccDes= 0.00D+00
 Harris functional with IExCor=  402 and IRadAn=       1 diagonalized for initial guess.
 HarFok:  IExCor=  402 AccDes= 0.00D+00 IRadAn=         1 IDoV= 1 UseB2=F ITyADJ=14
 ICtDFT=  3500011 ScaDFX=  1.000000  1.000000  1.000000  1.000000
 FoFCou: FMM=F IPFlag=           0 FMFlag=      100000 FMFlg1=           0
         NFxFlg=           0 DoJE=T BraDBF=F KetDBF=T FulRan=T
         wScrn=  0.000000 ICntrl=     500 IOpCl=  0 I1Cent=   200000004 NGrid=           0
         NMat0=    1 NMatS0=      1 NMatT0=    0 NMatD0=    1 NMtDS0=    0 NMtDT0=    0
 Petite list used in FoFCou.
 Keep R1 ints in memory in canonical form, NReq=1565304907.
 Requested convergence on RMS density matrix=1.00D-08 within 128 cycles.
 Requested convergence on MAX density matrix=1.00D-06.
 Requested convergence on             energy=1.00D-06.
 No special actions if energy rises.
 Inv3:  Mode=1 IEnd=    21853803.
 Iteration    1 A*A^-1 deviation from unit magnitude is 6.66D-15 for   2686.
 Iteration    1 A*A^-1 deviation from orthogonality  is 5.66D-15 for   2699   2612.
 Iteration    1 A^-1*A deviation from unit magnitude is 6.22D-15 for   2686.
 Iteration    1 A^-1*A deviation from orthogonality  is 5.26D-11 for   2369   2324.
 Error on total polarization charges =  0.05230
 SCF Done:  E(RB3LYP) =  -886.951824624     A.U. after    9 cycles
            NFock=  9  Conv=0.63D-08     -V/T= 2.0094
 SMD-CDS (non-electrostatic) energy       (kcal/mol) =       0.80
 (included in total energy above)
 D1PCM: PCM CHGder 1st derivatives, ID1Alg=3 FixD1E=F DoIter=F DoCFld=F I1PDM=0.
 Calling FoFJK, ICntrl=      2127 FMM=F ISym2X=0 I1Cent= 0 IOpClX= 0 NMat=1 NMatS=1 NMatT=0.
 ***** Axes restored to original set *****
 -------------------------------------------------------------------
 Center     Atomic                   Forces (Hartrees/Bohr)
 Number     Number              X              Y              Z
 -------------------------------------------------------------------
      1        6           0.001393968    0.000789978   -0.000374721
      2        6          -0.001147203   -0.000443567    0.000515662
      3        6           0.000456070    0.000321127   -0.000082664
      4        6          -0.000127950    0.000090277   -0.000131054
      5        6          -0.000064459   -0.000069281    0.000250375
      6        6           0.000328835    0.000132824   -0.000169109
      7        6          -0.000508937   -0.000707525    0.000128014
      8        6          -0.000553215   -0.000264945    0.000161964
      9        6          -0.001328817   -0.000300481   -0.000217113
     10        6           0.001701021   -0.000178893   -0.000054039
     11        8          -0.000152491    0.000257668   -0.000037502
     12        6           0.000147297    0.000154357   -0.000129462
     13        6          -0.000334475    0.000083391    0.000035425
     14        8          -0.000864261    0.000267793   -0.000297101
     15        6           0.000449203    0.000039713   -0.000636775
     16        8          -0.000205802    0.000013135    0.000257019
     17        6          -0.000029704    0.000083886   -0.000319595
     18        6          -0.000208778    0.000982782    0.000694836
     19        8           0.000214985   -0.000560140   -0.000282468
     20        1          -0.000134871   -0.000070950    0.000050398
     21        1          -0.000147527    0.000007625    0.000088463
     22        1           0.000218844   -0.000054960    0.000094532
     23        1           0.000226365   -0.000230915   -0.000012038
     24        1           0.000046639   -0.000018743   -0.000042728
     25        1          -0.000066723   -0.000047659   -0.000042733
     26        1           0.000003546    0.000039251    0.000025377
     27        1          -0.000028643   -0.000118040    0.000201295
     28        1           0.000455104    0.000099715    0.000199581
     29        1           0.000314265   -0.000024144   -0.000043012
     30        1          -0.000043281    0.000055401    0.000016244
     31        1          -0.000159447   -0.000000277    0.000025084
     32        1          -0.000079615    0.000113030    0.000127873
     33        1           0.000058744   -0.000074315    0.000053830
     34        1           0.000000045   -0.000070271   -0.000106161
     35        1           0.000039968    0.000058990    0.000021804
     36        1           0.000338461    0.000089869    0.000002590
     37        1          -0.000047944   -0.000093990    0.000069113
     38        1          -0.000036119   -0.000160989    0.000128015
     39        1          -0.000032181   -0.000084344    0.000080488
     40        1           0.000084779   -0.000072691    0.000067870
     41        1          -0.000116707    0.000067894   -0.000286649
     42        1          -0.000066043   -0.000140659    0.000001577
     43        1           0.000007055    0.000039070   -0.000032506
 -------------------------------------------------------------------
 Cartesian Forces:  Max     0.001701021 RMS     0.000353408

 GradGradGradGradGradGradGradGradGradGradGradGradGradGradGradGradGradGrad
 Berny optimization.
 Using GEDIIS/GDIIS optimizer.
 FormGI is forming the generalized inverse of G from B-inverse, IUseBI=4.
 Internal  Forces:  Max     0.000772610 RMS     0.000152956
 Search for a local minimum.
 Step number   7 out of a maximum of  258
 All quantities printed in internal units (Hartrees-Bohrs-Radians)
 Mixed Optimization -- En-DIIS/RFO-DIIS
 Swapping is turned off.
 Update second derivatives using D2CorX and points    5    6    7
 DE= -9.47D-05 DEPred=-9.92D-05 R= 9.54D-01
 TightC=F SS=  1.41D+00  RLast= 1.58D-01 DXNew= 1.6593D+00 4.7547D-01
 Trust test= 9.54D-01 RLast= 1.58D-01 DXMaxT set to 9.87D-01
 ITU=  1  1  1  1  1  1  0
     Eigenvalues ---    0.00124   0.00282   0.00308   0.00350   0.00373
     Eigenvalues ---    0.00405   0.00477   0.00723   0.00782   0.00975
     Eigenvalues ---    0.01104   0.01114   0.01277   0.01352   0.01386
     Eigenvalues ---    0.01713   0.02596   0.02704   0.03137   0.03652
     Eigenvalues ---    0.03943   0.04139   0.04404   0.04609   0.04749
     Eigenvalues ---    0.04838   0.04922   0.05041   0.05080   0.05237
     Eigenvalues ---    0.05398   0.05436   0.05566   0.05581   0.05619
     Eigenvalues ---    0.05627   0.05729   0.05837   0.05962   0.06075
     Eigenvalues ---    0.06214   0.06473   0.07306   0.07796   0.08113
     Eigenvalues ---    0.08790   0.08996   0.09076   0.09349   0.09617
     Eigenvalues ---    0.10460   0.11902   0.12153   0.13274   0.14166
     Eigenvalues ---    0.14926   0.15560   0.15994   0.15995   0.16000
     Eigenvalues ---    0.16000   0.16000   0.16000   0.16000   0.16005
     Eigenvalues ---    0.16012   0.16047   0.16192   0.16446   0.16528
     Eigenvalues ---    0.17426   0.18501   0.18934   0.20410   0.20975
     Eigenvalues ---    0.22902   0.23151   0.24673   0.24986   0.26417
     Eigenvalues ---    0.26788   0.27454   0.28039   0.28162   0.28507
     Eigenvalues ---    0.28851   0.29191   0.29394   0.29749   0.29947
     Eigenvalues ---    0.30566   0.31748   0.32287   0.33721   0.33765
     Eigenvalues ---    0.33785   0.33832   0.33842   0.33980   0.34081
     Eigenvalues ---    0.34093   0.34106   0.34125   0.34139   0.34147
     Eigenvalues ---    0.34170   0.34201   0.34209   0.34213   0.34254
     Eigenvalues ---    0.34264   0.34328   0.34443   0.34565   0.34796
     Eigenvalues ---    0.39399   0.41054   0.42290   0.51585   0.52472
     Eigenvalues ---    0.52813   0.53237   0.94884
 En-DIIS/RFO-DIIS IScMMF=        0 using points:     7    6    5    4    3
 RFO step:  Lambda=-1.78757565D-05.
 DidBck=F Rises=F RFO-DIIS coefs:    1.03982    0.12671   -0.35315    0.04335    0.14327
 Iteration  1 RMS(Cart)=  0.01823400 RMS(Int)=  0.00010956
 Iteration  2 RMS(Cart)=  0.00017333 RMS(Int)=  0.00003532
 Iteration  3 RMS(Cart)=  0.00000001 RMS(Int)=  0.00003532
 Variable       Old X    -DE/DX   Delta X   Delta X   Delta X     New X
                                 (Linear)    (Quad)   (Total)
    R1        2.56209  -0.00003   0.00051  -0.00003   0.00047   2.56256
    R2        2.85730  -0.00051  -0.00153  -0.00231  -0.00382   2.85348
    R3        2.77929   0.00077   0.00147   0.00236   0.00379   2.78308
    R4        2.84018   0.00035   0.00097   0.00147   0.00246   2.84264
    R5        2.90318  -0.00041  -0.00106  -0.00174  -0.00278   2.90040
    R6        2.92800  -0.00004  -0.00002   0.00056   0.00054   2.92854
    R7        2.07537  -0.00007  -0.00025  -0.00035  -0.00060   2.07477
    R8        2.06416  -0.00001   0.00022  -0.00004   0.00018   2.06434
    R9        2.92703  -0.00034   0.00024  -0.00057  -0.00034   2.92669
   R10        2.95365  -0.00008   0.00028  -0.00008   0.00020   2.95385
   R11        2.07857  -0.00002   0.00001  -0.00012  -0.00012   2.07845
   R12        2.91005   0.00012  -0.00012   0.00054   0.00039   2.91045
   R13        2.07375   0.00018   0.00001   0.00022   0.00023   2.07398
   R14        2.07095  -0.00003   0.00012   0.00014   0.00026   2.07122
   R15        2.91113   0.00042  -0.00016   0.00111   0.00093   2.91206
   R16        2.07397   0.00007   0.00022   0.00029   0.00051   2.07448
   R17        2.07541   0.00003   0.00011   0.00016   0.00027   2.07568
   R18        2.91393   0.00020  -0.00033   0.00034   0.00002   2.91395
   R19        2.07959  -0.00013  -0.00004  -0.00042  -0.00046   2.07913
   R20        2.86859   0.00017  -0.00035  -0.00004  -0.00039   2.86820
   R21        2.32803   0.00028   0.00039   0.00039   0.00078   2.32881
   R22        2.91655   0.00044   0.00126   0.00106   0.00237   2.91892
   R23        2.07266   0.00008  -0.00014   0.00054   0.00040   2.07306
   R24        2.07086  -0.00020  -0.00032  -0.00091  -0.00123   2.06964
   R25        2.89211   0.00000  -0.00020   0.00034   0.00015   2.89225
[truncated: 968,061 more chars]
