# Supplementary material for: New patchoulol- and guaiane-type sesquiterpenoids from Sanguisorba officinalis with anti-melanogenic activity
Source: Nat Prod Bioprospect. 2026 May 12;16(1):63. doi: 10.1007/s13659-026-00616-0 (PMC13161421; doi:10.1007/s13659-026-00616-0)
Supplement: Supplementary file 2 — Additional file 2. It includes the calculated NMR data of compound 11. [file 13659_2026_616_MOESM2_ESM.zip › New folder/11R-opt_freq-conf-22.log]

 Entering Gaussian System, Link 0=/gpfs/home/zhengshan/software/Gaussian/g09/g09
 Input=DY-202A-11R_22.gjf
 Output=DY-202A-11R_22.log
 Initial command:
 /gpfs/home/zhengshan/software/Gaussian/g09/l1.exe "/gpfs/home/zhengshan/software/Gaussian/g09/scratch/zhengshan/%J/Gau-24447.inp" -scrdir="/gpfs/home/zhengshan/software/Gaussian/g09/scratch/zhengshan/%J/"
 Entering Link 1 = /gpfs/home/zhengshan/software/Gaussian/g09/l1.exe PID=     24448.
  
 Copyright (c) 1988,1990,1992,1993,1995,1998,2003,2009,2013,
            Gaussian, Inc.  All Rights Reserved.
  
 This is part of the Gaussian(R) 09 program.  It is based on
 the Gaussian(R) 03 system (copyright 2003, Gaussian, Inc.),
 the Gaussian(R) 98 system (copyright 1998, Gaussian, Inc.),
 the Gaussian(R) 94 system (copyright 1995, Gaussian, Inc.),
 the Gaussian 92(TM) system (copyright 1992, Gaussian, Inc.),
 the Gaussian 90(TM) system (copyright 1990, Gaussian, Inc.),
 the Gaussian 88(TM) system (copyright 1988, Gaussian, Inc.),
 the Gaussian 86(TM) system (copyright 1986, Carnegie Mellon
 University), and the Gaussian 82(TM) system (copyright 1983,
 Carnegie Mellon University). Gaussian is a federally registered
 trademark of Gaussian, Inc.
  
 This software contains proprietary and confidential information,
 including trade secrets, belonging to Gaussian, Inc.
  
 This software is provided under written license and may be
 used, copied, transmitted, or stored only in accord with that
 written license.
  
 The following legend is applicable only to US Government
 contracts under FAR:
  
                    RESTRICTED RIGHTS LEGEND
  
 Use, reproduction and disclosure by the US Government is
 subject to restrictions as set forth in subparagraphs (a)
 and (c) of the Commercial Computer Software - Restricted
 Rights clause in FAR 52.227-19.
  
 Gaussian, Inc.
 340 Quinnipiac St., Bldg. 40, Wallingford CT 06492
  
  
 ---------------------------------------------------------------
 Warning -- This program may not be used in any manner that
 competes with the business of Gaussian, Inc. or will provide
 assistance to any competitor of Gaussian, Inc.  The licensee
 of this program is prohibited from giving any competitor of
 Gaussian, Inc. access to this program.  By using this program,
 the user acknowledges that Gaussian, Inc. is engaged in the
 business of creating and licensing software in the field of
 computational chemistry and represents and warrants to the
 licensee that it is not a competitor of Gaussian, Inc. and that
 it will not use this program in any manner prohibited above.
 ---------------------------------------------------------------
  

 Cite this work as:
 Gaussian 09, Revision D.01,
 M. J. Frisch, G. W. Trucks, H. B. Schlegel, G. E. Scuseria, 
 M. A. Robb, J. R. Cheeseman, G. Scalmani, V. Barone, B. Mennucci, 
 G. A. Petersson, H. Nakatsuji, M. Caricato, X. Li, H. P. Hratchian, 
 A. F. Izmaylov, J. Bloino, G. Zheng, J. L. Sonnenberg, M. Hada, 
 M. Ehara, K. Toyota, R. Fukuda, J. Hasegawa, M. Ishida, T. Nakajima, 
 Y. Honda, O. Kitao, H. Nakai, T. Vreven, J. A. Montgomery, Jr., 
 J. E. Peralta, F. Ogliaro, M. Bearpark, J. J. Heyd, E. Brothers, 
 K. N. Kudin, V. N. Staroverov, T. Keith, R. Kobayashi, J. Normand, 
 K. Raghavachari, A. Rendell, J. C. Burant, S. S. Iyengar, J. Tomasi, 
 M. Cossi, N. Rega, J. M. Millam, M. Klene, J. E. Knox, J. B. Cross, 
 V. Bakken, C. Adamo, J. Jaramillo, R. Gomperts, R. E. Stratmann, 
 O. Yazyev, A. J. Austin, R. Cammi, C. Pomelli, J. W. Ochterski, 
 R. L. Martin, K. Morokuma, V. G. Zakrzewski, G. A. Voth, 
 P. Salvador, J. J. Dannenberg, S. Dapprich, A. D. Daniels, 
 O. Farkas, J. B. Foresman, J. V. Ortiz, J. Cioslowski, 
 and D. J. Fox, Gaussian, Inc., Wallingford CT, 2013.
 
 ******************************************
 Gaussian 09:  ES64L-G09RevD.01 24-Apr-2013
                10-Mar-2024 
 ******************************************
 %nprocshared=4
 Will use up to    4 processors via shared memory.
 %mem=12GB
 %chk=DY-202A-11R_22.chk
 ----------------------------------------------------------
 # opt freq b3lyp/6-31g(d) scrf=(smd,solvent=methanol,read)
 ----------------------------------------------------------
 1/14=-1,18=20,19=15,26=3,38=1,40=2/1,3;
 2/9=110,12=2,17=6,18=5,40=1/2;
 3/5=1,6=6,7=1,11=2,16=1,25=1,30=1,70=32203,71=1,72=3,74=-5/1,2,3;
 4//1;
 5/5=2,38=5,53=3/2;
 6/7=2,8=2,9=2,10=2,28=1/1;
 7//1,2,3,16;
 1/14=-1,18=20,19=15,26=3/3(2);
 2/9=110/2;
 99//99;
 2/9=110/2;
 3/5=1,6=6,7=1,11=2,16=1,25=1,30=1,70=32205,71=1,72=3,74=-5/1,2,3;
 4/5=5,16=3,69=1/1;
 5/5=2,38=5,53=3/2;
 7//1,2,3,16;
 1/14=-1,18=20,19=15,26=3/3(-5);
 2/9=110/2;
 6/7=2,8=2,9=2,10=2,19=2,28=1/1;
 99/9=1/99;
 --------
 opt+freq
 --------
 Symbolic Z-matrix:
 Charge =  0 Multiplicity = 1
 C                     1.7829    0.6376    0.144 
 C                     1.0848   -0.5034    0.2461 
 C                    -0.3942   -0.6306    0.5109 
 C                    -1.2572    0.4852   -0.1271 
 C                    -1.1869    1.8227    0.6417 
 C                     0.16      2.2176    1.2528 
 C                     1.4037    2.0668    0.3624 
 C                     3.1761    0.2383   -0.1441 
 C                     3.3327   -1.2462   -0.251 
 C                     1.9185   -1.7498    0.0464 
 O                     4.0891    1.0412   -0.2733 
 C                     1.2827    2.8364   -0.954 
 C                     1.8996   -2.6765    1.2604 
 O                     1.4339   -2.4797   -1.0758 
 C                    -2.7305    0.0186   -0.3709 
 O                    -2.6822   -1.0975   -1.2815 
 C                    -3.5565    1.099    -1.0857 
 C                    -3.4489   -0.4628    0.9114 
 O                    -4.7239   -1.0204    0.5737 
 H                    -0.5611   -0.6794    1.5939 
 H                    -0.7194   -1.5977    0.1103 
 H                    -0.8381    0.6578   -1.1291 
 H                    -1.917     1.8227    1.4592 
 H                    -1.5013    2.6278   -0.0348 
 H                     0.3092    1.647     2.1798 
 H                     0.085     3.2662    1.5713 
 H                     2.2231    2.5323    0.9287 
 H                     3.6723   -1.5074   -1.2579 
 H                     4.065    -1.5738    0.4936 
 H                     1.0091    3.8803   -0.7662 
 H                     0.5305    2.4064   -1.6217 
 H                     2.2357    2.8392   -1.4948 
 H                     0.8949   -3.0763    1.4395 
 H                     2.5483   -3.5442    1.0928 
 H                     2.2338   -2.1654    2.1698 
 H                     1.0113   -1.8591   -1.6952 
 H                    -3.5229   -1.5836   -1.1541 
 H                    -3.7753    1.9481   -0.431 
 H                    -3.026     1.4689   -1.9706 
 H                    -4.5075    0.6965   -1.4528 
 H                    -2.8897   -1.2701    1.3927 
 H                    -3.5988    0.3389    1.6401 
 H                    -5.3541   -0.2828    0.491 
 

 GradGradGradGradGradGradGradGradGradGradGradGradGradGradGradGradGradGrad
 Berny optimization.
 Initialization pass.
                           ----------------------------
                           !    Initial Parameters    !
                           ! (Angstroms and Degrees)  !
 --------------------------                            --------------------------
 ! Name  Definition              Value          Derivative Info.                !
 --------------------------------------------------------------------------------
 ! R1    R(1,2)                  1.3415         estimate D2E/DX2                !
 ! R2    R(1,7)                  1.4947         estimate D2E/DX2                !
 ! R3    R(1,8)                  1.4776         estimate D2E/DX2                !
 ! R4    R(2,3)                  1.5079         estimate D2E/DX2                !
 ! R5    R(2,10)                 1.5128         estimate D2E/DX2                !
 ! R6    R(3,4)                  1.5482         estimate D2E/DX2                !
 ! R7    R(3,20)                 1.0969         estimate D2E/DX2                !
 ! R8    R(3,21)                 1.0961         estimate D2E/DX2                !
 ! R9    R(4,5)                  1.5443         estimate D2E/DX2                !
 ! R10   R(4,15)                 1.5645         estimate D2E/DX2                !
 ! R11   R(4,22)                 1.0997         estimate D2E/DX2                !
 ! R12   R(5,6)                  1.5309         estimate D2E/DX2                !
 ! R13   R(5,23)                 1.0961         estimate D2E/DX2                !
 ! R14   R(5,24)                 1.0976         estimate D2E/DX2                !
 ! R15   R(6,7)                  1.537          estimate D2E/DX2                !
 ! R16   R(6,25)                 1.0987         estimate D2E/DX2                !
 ! R17   R(6,26)                 1.0985         estimate D2E/DX2                !
 ! R18   R(7,12)                 1.5297         estimate D2E/DX2                !
 ! R19   R(7,27)                 1.0995         estimate D2E/DX2                !
 ! R20   R(8,9)                  1.4966         estimate D2E/DX2                !
 ! R21   R(8,11)                 1.2227         estimate D2E/DX2                !
 ! R22   R(9,10)                 1.5304         estimate D2E/DX2                !
 ! R23   R(9,28)                 1.0943         estimate D2E/DX2                !
 ! R24   R(9,29)                 1.0945         estimate D2E/DX2                !
 ! R25   R(10,13)                1.5274         estimate D2E/DX2                !
 ! R26   R(10,14)                1.4237         estimate D2E/DX2                !
 ! R27   R(12,30)                1.0954         estimate D2E/DX2                !
 ! R28   R(12,31)                1.0939         estimate D2E/DX2                !
 ! R29   R(12,32)                1.0958         estimate D2E/DX2                !
 ! R30   R(13,33)                1.0961         estimate D2E/DX2                !
 ! R31   R(13,34)                1.0963         estimate D2E/DX2                !
 ! R32   R(13,35)                1.0954         estimate D2E/DX2                !
 ! R33   R(14,36)                0.9733         estimate D2E/DX2                !
 ! R34   R(15,16)                1.4413         estimate D2E/DX2                !
 ! R35   R(15,17)                1.5364         estimate D2E/DX2                !
 ! R36   R(15,18)                1.5467         estimate D2E/DX2                !
 ! R37   R(16,37)                0.9794         estimate D2E/DX2                !
 ! R38   R(17,38)                1.0943         estimate D2E/DX2                !
 ! R39   R(17,39)                1.096          estimate D2E/DX2                !
 ! R40   R(17,40)                1.096          estimate D2E/DX2                !
 ! R41   R(18,19)                1.432          estimate D2E/DX2                !
 ! R42   R(18,41)                1.0937         estimate D2E/DX2                !
 ! R43   R(18,42)                1.0937         estimate D2E/DX2                !
 ! R44   R(19,43)                0.9737         estimate D2E/DX2                !
 ! A1    A(2,1,7)              132.0768         estimate D2E/DX2                !
 ! A2    A(2,1,8)              106.0005         estimate D2E/DX2                !
 ! A3    A(7,1,8)              121.7405         estimate D2E/DX2                !
 ! A4    A(1,2,3)              126.5501         estimate D2E/DX2                !
 ! A5    A(1,2,10)             113.8246         estimate D2E/DX2                !
 ! A6    A(3,2,10)             119.619          estimate D2E/DX2                !
 ! A7    A(2,3,4)              114.4303         estimate D2E/DX2                !
 ! A8    A(2,3,20)             109.0496         estimate D2E/DX2                !
 ! A9    A(2,3,21)             107.5321         estimate D2E/DX2                !
 ! A10   A(4,3,20)             110.7404         estimate D2E/DX2                !
 ! A11   A(4,3,21)             108.6564         estimate D2E/DX2                !
 ! A12   A(20,3,21)            106.0483         estimate D2E/DX2                !
 ! A13   A(3,4,5)              113.1833         estimate D2E/DX2                !
 ! A14   A(3,4,15)             111.9748         estimate D2E/DX2                !
 ! A15   A(3,4,22)             106.0309         estimate D2E/DX2                !
 ! A16   A(5,4,15)             112.2556         estimate D2E/DX2                !
 ! A17   A(5,4,22)             107.4759         estimate D2E/DX2                !
 ! A18   A(15,4,22)            105.2893         estimate D2E/DX2                !
 ! A19   A(4,5,6)              117.5286         estimate D2E/DX2                !
 ! A20   A(4,5,23)             109.9367         estimate D2E/DX2                !
 ! A21   A(4,5,24)             108.3857         estimate D2E/DX2                !
 ! A22   A(6,5,23)             106.7581         estimate D2E/DX2                !
 ! A23   A(6,5,24)             107.9899         estimate D2E/DX2                !
 ! A24   A(23,5,24)            105.599          estimate D2E/DX2                !
 ! A25   A(5,6,7)              117.0892         estimate D2E/DX2                !
 ! A26   A(5,6,25)             108.8027         estimate D2E/DX2                !
 ! A27   A(5,6,26)             107.573          estimate D2E/DX2                !
 ! A28   A(7,6,25)             109.1437         estimate D2E/DX2                !
 ! A29   A(7,6,26)             108.4743         estimate D2E/DX2                !
 ! A30   A(25,6,26)            105.0935         estimate D2E/DX2                !
 ! A31   A(1,7,6)              112.5661         estimate D2E/DX2                !
 ! A32   A(1,7,12)             112.0489         estimate D2E/DX2                !
 ! A33   A(1,7,27)             106.9194         estimate D2E/DX2                !
 ! A34   A(6,7,12)             112.6548         estimate D2E/DX2                !
 ! A35   A(6,7,27)             105.2561         estimate D2E/DX2                !
 ! A36   A(12,7,27)            106.8102         estimate D2E/DX2                !
 ! A37   A(1,8,9)              112.3731         estimate D2E/DX2                !
 ! A38   A(1,8,11)             123.1754         estimate D2E/DX2                !
 ! A39   A(9,8,11)             124.4511         estimate D2E/DX2                !
 ! A40   A(8,9,10)             102.4649         estimate D2E/DX2                !
 ! A41   A(8,9,28)             109.5713         estimate D2E/DX2                !
 ! A42   A(8,9,29)             108.5607         estimate D2E/DX2                !
 ! A43   A(10,9,28)            112.7716         estimate D2E/DX2                !
 ! A44   A(10,9,29)            112.8033         estimate D2E/DX2                !
 ! A45   A(28,9,29)            110.2976         estimate D2E/DX2                !
 ! A46   A(2,10,9)             105.2958         estimate D2E/DX2                !
 ! A47   A(2,10,13)            112.8393         estimate D2E/DX2                !
 ! A48   A(2,10,14)            109.8083         estimate D2E/DX2                !
 ! A49   A(9,10,13)            111.4413         estimate D2E/DX2                !
 ! A50   A(9,10,14)            109.2732         estimate D2E/DX2                !
 ! A51   A(13,10,14)           108.1336         estimate D2E/DX2                !
 ! A52   A(7,12,30)            110.5906         estimate D2E/DX2                !
 ! A53   A(7,12,31)            112.4531         estimate D2E/DX2                !
 ! A54   A(7,12,32)            110.9298         estimate D2E/DX2                !
 ! A55   A(30,12,31)           107.9099         estimate D2E/DX2                !
 ! A56   A(30,12,32)           107.4226         estimate D2E/DX2                !
 ! A57   A(31,12,32)           107.3262         estimate D2E/DX2                !
 ! A58   A(10,13,33)           111.2555         estimate D2E/DX2                !
 ! A59   A(10,13,34)           110.5721         estimate D2E/DX2                !
 ! A60   A(10,13,35)           111.9002         estimate D2E/DX2                !
 ! A61   A(33,13,34)           106.1817         estimate D2E/DX2                !
 ! A62   A(33,13,35)           108.3124         estimate D2E/DX2                !
 ! A63   A(34,13,35)           108.4025         estimate D2E/DX2                !
 ! A64   A(10,14,36)           108.8143         estimate D2E/DX2                !
 ! A65   A(4,15,16)            107.3285         estimate D2E/DX2                !
 ! A66   A(4,15,17)            111.6571         estimate D2E/DX2                !
 ! A67   A(4,15,18)            113.6427         estimate D2E/DX2                !
 ! A68   A(16,15,17)           105.5828         estimate D2E/DX2                !
 ! A69   A(16,15,18)           107.3589         estimate D2E/DX2                !
 ! A70   A(17,15,18)           110.7863         estimate D2E/DX2                !
 ! A71   A(15,16,37)           105.866          estimate D2E/DX2                !
 ! A72   A(15,17,38)           112.0113         estimate D2E/DX2                !
 ! A73   A(15,17,39)           110.6543         estimate D2E/DX2                !
 ! A74   A(15,17,40)           111.3515         estimate D2E/DX2                !
 ! A75   A(38,17,39)           108.5385         estimate D2E/DX2                !
 ! A76   A(38,17,40)           108.1716         estimate D2E/DX2                !
 ! A77   A(39,17,40)           105.8729         estimate D2E/DX2                !
 ! A78   A(15,18,19)           109.8309         estimate D2E/DX2                !
 ! A79   A(15,18,41)           110.9236         estimate D2E/DX2                !
 ! A80   A(15,18,42)           112.8237         estimate D2E/DX2                !
 ! A81   A(19,18,41)           105.7599         estimate D2E/DX2                !
 ! A82   A(19,18,42)           108.6943         estimate D2E/DX2                !
 ! A83   A(41,18,42)           108.539          estimate D2E/DX2                !
 ! A84   A(18,19,43)           107.5377         estimate D2E/DX2                !
 ! D1    D(7,1,2,3)              6.0859         estimate D2E/DX2                !
 ! D2    D(7,1,2,10)          -174.8316         estimate D2E/DX2                !
 ! D3    D(8,1,2,3)           -178.9018         estimate D2E/DX2                !
 ! D4    D(8,1,2,10)             0.1806         estimate D2E/DX2                !
 ! D5    D(2,1,7,6)             21.2341         estimate D2E/DX2                !
 ! D6    D(2,1,7,12)          -106.9609         estimate D2E/DX2                !
 ! D7    D(2,1,7,27)           136.3375         estimate D2E/DX2                !
 ! D8    D(8,1,7,6)           -153.1262         estimate D2E/DX2                !
 ! D9    D(8,1,7,12)            78.6788         estimate D2E/DX2                !
 ! D10   D(8,1,7,27)           -38.0227         estimate D2E/DX2                !
 ! D11   D(2,1,8,9)              1.1835         estimate D2E/DX2                !
 ! D12   D(2,1,8,11)          -178.5696         estimate D2E/DX2                !
 ! D13   D(7,1,8,9)            176.8316         estimate D2E/DX2                !
 ! D14   D(7,1,8,11)            -2.9216         estimate D2E/DX2                !
 ! D15   D(1,2,3,4)             34.8014         estimate D2E/DX2                !
 ! D16   D(1,2,3,20)           -89.8337         estimate D2E/DX2                !
 ! D17   D(1,2,3,21)           155.5968         estimate D2E/DX2                !
 ! D18   D(10,2,3,4)          -144.233          estimate D2E/DX2                !
 ! D19   D(10,2,3,20)           91.1318         estimate D2E/DX2                !
 ! D20   D(10,2,3,21)          -23.4376         estimate D2E/DX2                !
 ! D21   D(1,2,10,9)            -1.397          estimate D2E/DX2                !
 ! D22   D(1,2,10,13)          120.3654         estimate D2E/DX2                !
 ! D23   D(1,2,10,14)         -118.9275         estimate D2E/DX2                !
 ! D24   D(3,2,10,9)           177.7551         estimate D2E/DX2                !
 ! D25   D(3,2,10,13)          -60.4825         estimate D2E/DX2                !
 ! D26   D(3,2,10,14)           60.2246         estimate D2E/DX2                !
 ! D27   D(2,3,4,5)            -76.6602         estimate D2E/DX2                !
 ! D28   D(2,3,4,15)           155.2354         estimate D2E/DX2                !
 ! D29   D(2,3,4,22)            40.9176         estimate D2E/DX2                !
 ! D30   D(20,3,4,5)            47.074          estimate D2E/DX2                !
 ! D31   D(20,3,4,15)          -81.0304         estimate D2E/DX2                !
 ! D32   D(20,3,4,22)          164.6518         estimate D2E/DX2                !
 ! D33   D(21,3,4,5)           163.1685         estimate D2E/DX2                !
 ! D34   D(21,3,4,15)           35.0641         estimate D2E/DX2                !
 ! D35   D(21,3,4,22)          -79.2537         estimate D2E/DX2                !
 ! D36   D(3,4,5,6)             37.0042         estimate D2E/DX2                !
 ! D37   D(3,4,5,23)           -85.3345         estimate D2E/DX2                !
 ! D38   D(3,4,5,24)           159.705          estimate D2E/DX2                !
 ! D39   D(15,4,5,6)           164.9627         estimate D2E/DX2                !
 ! D40   D(15,4,5,23)           42.6239         estimate D2E/DX2                !
 ! D41   D(15,4,5,24)          -72.3365         estimate D2E/DX2                !
 ! D42   D(22,4,5,6)           -79.7255         estimate D2E/DX2                !
 ! D43   D(22,4,5,23)          157.9358         estimate D2E/DX2                !
 ! D44   D(22,4,5,24)           42.9753         estimate D2E/DX2                !
 ! D45   D(3,4,15,16)          -61.0955         estimate D2E/DX2                !
 ! D46   D(3,4,15,17)         -176.3519         estimate D2E/DX2                !
 ! D47   D(3,4,15,18)           57.4444         estimate D2E/DX2                !
 ! D48   D(5,4,15,16)          170.3092         estimate D2E/DX2                !
 ! D49   D(5,4,15,17)           55.0528         estimate D2E/DX2                !
 ! D50   D(5,4,15,18)          -71.1509         estimate D2E/DX2                !
 ! D51   D(22,4,15,16)          53.6776         estimate D2E/DX2                !
 ! D52   D(22,4,15,17)         -61.5788         estimate D2E/DX2                !
 ! D53   D(22,4,15,18)         172.2175         estimate D2E/DX2                !
 ! D54   D(4,5,6,7)             46.1434         estimate D2E/DX2                !
 ! D55   D(4,5,6,25)           -78.1383         estimate D2E/DX2                !
 ! D56   D(4,5,6,26)           168.5102         estimate D2E/DX2                !
 ! D57   D(23,5,6,7)           170.0967         estimate D2E/DX2                !
 ! D58   D(23,5,6,25)           45.815          estimate D2E/DX2                !
 ! D59   D(23,5,6,26)          -67.5365         estimate D2E/DX2                !
 ! D60   D(24,5,6,7)           -76.7591         estimate D2E/DX2                !
 ! D61   D(24,5,6,25)          158.9591         estimate D2E/DX2                !
 ! D62   D(24,5,6,26)           45.6077         estimate D2E/DX2                !
 ! D63   D(5,6,7,1)            -71.8189         estimate D2E/DX2                !
 ! D64   D(5,6,7,12)            56.0576         estimate D2E/DX2                !
 ! D65   D(5,6,7,27)           172.0766         estimate D2E/DX2                !
 ! D66   D(25,6,7,1)            52.2903         estimate D2E/DX2                !
 ! D67   D(25,6,7,12)         -179.8332         estimate D2E/DX2                !
 ! D68   D(25,6,7,27)          -63.8142         estimate D2E/DX2                !
 ! D69   D(26,6,7,1)           166.2812         estimate D2E/DX2                !
 ! D70   D(26,6,7,12)          -65.8423         estimate D2E/DX2                !
 ! D71   D(26,6,7,27)           50.1767         estimate D2E/DX2                !
 ! D72   D(1,7,12,30)         -179.7292         estimate D2E/DX2                !
 ! D73   D(1,7,12,31)           59.5598         estimate D2E/DX2                !
 ! D74   D(1,7,12,32)          -60.6426         estimate D2E/DX2                !
 ! D75   D(6,7,12,30)           52.1228         estimate D2E/DX2                !
 ! D76   D(6,7,12,31)          -68.5882         estimate D2E/DX2                !
 ! D77   D(6,7,12,32)          171.2094         estimate D2E/DX2                !
 ! D78   D(27,7,12,30)         -62.9619         estimate D2E/DX2                !
 ! D79   D(27,7,12,31)         176.327          estimate D2E/DX2                !
 ! D80   D(27,7,12,32)          56.1246         estimate D2E/DX2                !
 ! D81   D(1,8,9,10)            -1.9561         estimate D2E/DX2                !
 ! D82   D(1,8,9,28)           117.9974         estimate D2E/DX2                !
 ! D83   D(1,8,9,29)          -121.4892         estimate D2E/DX2                !
 ! D84   D(11,8,9,10)          177.7933         estimate D2E/DX2                !
 ! D85   D(11,8,9,28)          -62.2532         estimate D2E/DX2                !
 ! D86   D(11,8,9,29)           58.2602         estimate D2E/DX2                !
 ! D87   D(8,9,10,2)             1.9026         estimate D2E/DX2                !
 ! D88   D(8,9,10,13)         -120.7626         estimate D2E/DX2                !
 ! D89   D(8,9,10,14)          119.7947         estimate D2E/DX2                !
 ! D90   D(28,9,10,2)         -115.7986         estimate D2E/DX2                !
 ! D91   D(28,9,10,13)         121.5363         estimate D2E/DX2                !
 ! D92   D(28,9,10,14)           2.0936         estimate D2E/DX2                !
 ! D93   D(29,9,10,2)          118.4263         estimate D2E/DX2                !
 ! D94   D(29,9,10,13)          -4.2388         estimate D2E/DX2                !
 ! D95   D(29,9,10,14)        -123.6815         estimate D2E/DX2                !
 ! D96   D(2,10,13,33)          64.7099         estimate D2E/DX2                !
 ! D97   D(2,10,13,34)        -177.5547         estimate D2E/DX2                !
 ! D98   D(2,10,13,35)         -56.6041         estimate D2E/DX2                !
 ! D99   D(9,10,13,33)        -177.0653         estimate D2E/DX2                !
 ! D100  D(9,10,13,34)         -59.3299         estimate D2E/DX2                !
 ! D101  D(9,10,13,35)          61.6207         estimate D2E/DX2                !
 ! D102  D(14,10,13,33)        -56.9484         estimate D2E/DX2                !
 ! D103  D(14,10,13,34)         60.787          estimate D2E/DX2                !
 ! D104  D(14,10,13,35)       -178.2624         estimate D2E/DX2                !
 ! D105  D(2,10,14,36)          27.5064         estimate D2E/DX2                !
 ! D106  D(9,10,14,36)         -87.5168         estimate D2E/DX2                !
 ! D107  D(13,10,14,36)        151.0162         estimate D2E/DX2                !
 ! D108  D(4,15,16,37)         158.5445         estimate D2E/DX2                !
 ! D109  D(17,15,16,37)        -82.2224         estimate D2E/DX2                !
 ! D110  D(18,15,16,37)         36.0187         estimate D2E/DX2                !
 ! D111  D(4,15,17,38)         -71.4115         estimate D2E/DX2                !
 ! D112  D(4,15,17,39)          49.8457         estimate D2E/DX2                !
 ! D113  D(4,15,17,40)         167.3097         estimate D2E/DX2                !
 ! D114  D(16,15,17,38)        172.265          estimate D2E/DX2                !
 ! D115  D(16,15,17,39)        -66.4778         estimate D2E/DX2                !
 ! D116  D(16,15,17,40)         50.9862         estimate D2E/DX2                !
 ! D117  D(18,15,17,38)         56.3417         estimate D2E/DX2                !
 ! D118  D(18,15,17,39)        177.599          estimate D2E/DX2                !
 ! D119  D(18,15,17,40)        -64.9371         estimate D2E/DX2                !
 ! D120  D(4,15,18,19)        -172.9808         estimate D2E/DX2                !
 ! D121  D(4,15,18,41)         -56.4297         estimate D2E/DX2                !
 ! D122  D(4,15,18,42)          65.5904         estimate D2E/DX2                !
 ! D123  D(16,15,18,19)        -54.4584         estimate D2E/DX2                !
 ! D124  D(16,15,18,41)         62.0926         estimate D2E/DX2                !
 ! D125  D(16,15,18,42)       -175.8872         estimate D2E/DX2                !
 ! D126  D(17,15,18,19)         60.3574         estimate D2E/DX2                !
 ! D127  D(17,15,18,41)        176.9084         estimate D2E/DX2                !
 ! D128  D(17,15,18,42)        -61.0714         estimate D2E/DX2                !
 ! D129  D(15,18,19,43)        -83.0975         estimate D2E/DX2                !
 ! D130  D(41,18,19,43)        157.1509         estimate D2E/DX2                !
 ! D131  D(42,18,19,43)         40.7748         estimate D2E/DX2                !
 --------------------------------------------------------------------------------
 Trust Radius=3.00D-01 FncErr=1.00D-07 GrdErr=1.00D-06
 Number of steps in this run=    258 maximum allowed number of steps=    258.
 GradGradGradGradGradGradGradGradGradGradGradGradGradGradGradGradGradGrad

                          Input orientation:                          
 ---------------------------------------------------------------------
 Center     Atomic      Atomic             Coordinates (Angstroms)
 Number     Number       Type             X           Y           Z
 ---------------------------------------------------------------------
      1          6           0        1.782900    0.637600    0.144000
      2          6           0        1.084800   -0.503400    0.246100
      3          6           0       -0.394200   -0.630600    0.510900
      4          6           0       -1.257200    0.485200   -0.127100
      5          6           0       -1.186900    1.822700    0.641700
      6          6           0        0.160000    2.217600    1.252800
      7          6           0        1.403700    2.066800    0.362400
      8          6           0        3.176100    0.238300   -0.144100
      9          6           0        3.332700   -1.246200   -0.251000
     10          6           0        1.918500   -1.749800    0.046400
     11          8           0        4.089100    1.041200   -0.273300
     12          6           0        1.282700    2.836400   -0.954000
     13          6           0        1.899600   -2.676500    1.260400
     14          8           0        1.433900   -2.479700   -1.075800
     15          6           0       -2.730500    0.018600   -0.370900
     16          8           0       -2.682200   -1.097500   -1.281500
     17          6           0       -3.556500    1.099000   -1.085700
     18          6           0       -3.448900   -0.462800    0.911400
     19          8           0       -4.723900   -1.020400    0.573700
     20          1           0       -0.561100   -0.679400    1.593900
     21          1           0       -0.719400   -1.597700    0.110300
     22          1           0       -0.838100    0.657800   -1.129100
     23          1           0       -1.917000    1.822700    1.459200
     24          1           0       -1.501300    2.627800   -0.034800
     25          1           0        0.309200    1.647000    2.179800
     26          1           0        0.085000    3.266200    1.571300
     27          1           0        2.223100    2.532300    0.928700
     28          1           0        3.672300   -1.507400   -1.257900
     29          1           0        4.065000   -1.573800    0.493600
     30          1           0        1.009100    3.880300   -0.766200
     31          1           0        0.530500    2.406400   -1.621700
     32          1           0        2.235700    2.839200   -1.494800
     33          1           0        0.894900   -3.076300    1.439500
     34          1           0        2.548300   -3.544200    1.092800
     35          1           0        2.233800   -2.165400    2.169800
     36          1           0        1.011300   -1.859100   -1.695200
     37          1           0       -3.522900   -1.583600   -1.154100
     38          1           0       -3.775300    1.948100   -0.431000
     39          1           0       -3.026000    1.468900   -1.970600
     40          1           0       -4.507500    0.696500   -1.452800
     41          1           0       -2.889700   -1.270100    1.392700
     42          1           0       -3.598800    0.338900    1.640100
     43          1           0       -5.354100   -0.282800    0.491000
 ---------------------------------------------------------------------
                    Distance matrix (angstroms):
                    1          2          3          4          5
     1  C    0.000000
     2  C    1.341510   0.000000
     3  C    2.546117   1.507893   0.000000
     4  C    3.055966   2.569352   1.548168   0.000000
     5  C    3.236028   3.275341   2.581504   1.544313   0.000000
     6  C    2.521833   3.045085   2.994962   2.629409   1.530859
     7  C    1.494692   2.592518   3.245068   3.133920   2.617022
     8  C    1.477650   2.252978   3.732433   4.440202   4.707821
     9  C    2.471155   2.419073   3.853471   4.907166   5.535508
    10  C    2.393239   1.512762   2.610929   3.887210   4.770812
    11  O    2.378149   3.417804   4.848697   5.377121   5.411483
    12  C    2.508092   3.554387   4.120439   3.558511   3.110108
    13  C    3.499032   2.532798   3.163696   4.678343   5.491090
    14  O    3.365601   2.403134   3.046102   4.114934   5.322504
    15  C    4.584655   3.899960   2.580180   1.564534   2.581247
    16  O    4.997974   4.108139   2.943745   2.422438   3.802918
    17  C    5.498567   5.087538   3.942181   2.565628   3.020374
    18  C    5.401066   4.582435   3.085409   2.603984   3.226901
    19  O    6.728451   5.840857   4.347665   3.843951   4.538525
    20  H    3.054674   2.134602   1.096871   2.191504   2.749330
    21  H    3.355474   2.114491   1.096138   2.164269   3.492861
    22  H    2.913903   2.633838   2.132281   1.099745   2.148112
    23  H    4.101643   3.986622   3.039223   2.177290   1.096062
    24  H    3.844325   4.070778   3.484341   2.158434   1.097582
    25  H    2.708350   2.994156   2.909890   3.020791   2.152890
    26  H    3.439417   4.118937   4.066833   3.524205   2.136721
    27  H    2.097479   3.313177   4.126591   4.173466   3.494854
    28  H    3.183737   3.156769   4.520382   5.435911   6.189497
    29  H    3.196950   3.176256   4.557893   5.740258   6.256245
    30  H    3.455768   4.499701   4.893716   4.131739   3.322396
    31  H    2.795506   3.501837   3.824451   3.020051   2.900543
    32  H    2.781679   3.940594   4.793612   4.428574   4.160781
    33  H    4.032359   2.842548   2.916423   4.446353   5.382432
    34  H    4.355859   3.479252   4.181624   5.675037   6.554298
    35  H    3.487691   2.789815   3.466114   4.948587   5.471857
    36  H    3.195549   2.368960   2.889900   3.619499   4.883527
    37  H    5.896635   4.935412   3.670041   3.235438   4.503851
    38  H    5.739479   5.485334   4.355308   2.928013   2.804679
    39  H    5.318657   5.069754   4.182357   2.737665   3.214277
    40  H    6.490175   5.966560   4.747268   3.516615   4.084316
    41  H    5.199208   4.207038   2.722876   2.838296   3.609562
    42  H    5.593767   4.958711   3.533339   2.937259   3.002620
    43  H    7.204465   6.447331   4.972119   4.213842   4.671338
                    6          7          8          9         10
     6  C    0.000000
     7  C    1.536991   0.000000
     8  C    3.868568   2.596412   0.000000
     9  C    4.932074   3.882431   1.496560   0.000000
    10  C    4.504219   3.864105   2.360167   1.530366   0.000000
    11  O    4.376154   2.944035   1.222665   2.409323   3.550126
    12  C    2.552124   1.529652   3.315272   4.622157   4.736905
    13  C    5.194081   4.852959   3.478237   2.526631   1.527392
    14  O    5.395352   4.768647   3.360186   2.409825   1.423701
    15  C    3.978315   4.671666   5.915034   6.194876   4.991451
    16  O    5.048828   5.423079   6.115367   6.104348   4.832727
    17  C    4.531249   5.257111   6.852395   7.325146   6.274786
    18  C    4.508354   5.499819   6.745091   6.924954   5.586911
    19  O    5.899008   6.864615   8.031785   8.101847   6.703100
    20  H    3.004820   3.594252   4.222497   4.345871   3.112704
    21  H    4.078623   4.242602   4.313993   4.083333   2.643054
    22  H    3.017056   3.039000   4.154516   4.668174   3.844110
    23  H    2.124259   3.505653   5.569611   6.316825   5.428611
    24  H    2.141517   2.985216   5.253544   6.198562   5.555628
    25  H    1.098715   2.162662   3.950198   4.839519   4.321978
    26  H    1.098467   2.153827   4.654640   5.850648   5.554034
    27  H    2.111980   1.099455   2.705835   4.110957   4.382649
    28  H    5.702236   4.532860   2.129374   1.094258   2.199039
    29  H    5.495464   4.511507   2.116722   1.094538   2.199642
    30  H    2.749891   2.172149   4.283347   5.652039   5.760673
    31  H    2.904422   2.194188   3.726011   4.803398   4.688614
    32  H    3.499175   2.176699   3.077893   4.409188   4.851271
    33  H    5.347926   5.279252   4.324146   3.485674   2.179011
    34  H    6.239224   5.772947   4.028816   2.775227   2.170593
    35  H    4.934797   4.676246   3.466964   2.812967   2.186542
    36  H    5.102440   4.449763   3.389890   2.801831   1.966756
    37  H    5.814296   6.316374   7.015413   6.923054   5.574734
    38  H    4.288869   5.240765   7.164335   7.794846   6.806007
    39  H    4.593632   5.042084   6.581529   7.124736   6.235094
    40  H    5.605316   6.333637   7.807711   8.166220   7.037433
    41  H    4.635115   5.534411   6.436688   6.435882   5.016116
    42  H    4.219964   5.444553   7.006623   7.357615   6.110904
    43  H    6.102265   7.155768   8.569668   8.771499   7.432393
                   11         12         13         14         15
    11  O    0.000000
    12  C    3.400291   0.000000
    13  C    4.579022   5.972956   0.000000
    14  O    4.482280   5.319644   2.390280   0.000000
    15  C    6.896534   4.938196   5.600226   4.907200   0.000000
    16  O    7.172239   5.594931   5.472421   4.346846   1.441251
    17  C    7.688858   5.143322   7.037586   6.140951   1.536385
    18  C    7.777337   6.062382   5.799028   5.644341   1.546654
    19  O    9.090466   7.299864   6.861849   6.539794   2.438326
    20  H    5.298232   4.717228   3.186640   3.787929   3.008976
    21  H    5.498419   4.980199   3.057074   2.611792   2.624596
    22  H    5.015644   3.045448   4.931761   3.874110   2.136498
    23  H    6.299646   4.133909   5.903284   6.013768   2.695519
    24  H    5.816077   2.939234   6.432671   5.982110   2.903760
    25  H    4.546684   3.490426   4.697587   5.375271   4.289235
    26  H    4.938217   2.827782   6.221344   6.468542   4.716576
    27  H    2.673974   2.126356   5.229367   5.455364   5.704893
    28  H    2.763788   4.967005   3.294100   2.447236   6.641633
    29  H    2.725242   5.411710   2.548114   3.194739   7.032917
    30  H    4.217800   1.095378   6.920385   6.381685   5.390139
    31  H    4.042968   1.093859   6.001400   4.998811   4.230864
    32  H    2.856564   1.095756   6.174709   5.395289   5.820831
    33  H    5.485472   6.390560   1.096056   2.640679   5.098968
    34  H    5.026548   6.819325   1.096269   2.660427   6.534653
    35  H    4.437698   5.973334   1.095409   3.357461   5.989097
    36  H    4.461658   4.761382   3.192615   0.973340   4.390967
    37  H    8.099872   6.532246   6.035540   5.037757   1.951498
    38  H    7.918088   5.161973   7.513471   6.867091   2.195037
    39  H    7.327237   4.633403   7.203141   6.023522   2.179388
    40  H    8.683984   6.193092   7.732368   6.747637   2.188101
    41  H    7.537991   6.307081   4.993281   5.123489   2.190063
    42  H    7.953498   6.065963   6.282453   6.375632   2.213743
    43  H    9.566146   7.474259   7.677105   7.304668   2.777947
                   16         17         18         19         20
    16  O    0.000000
    17  C    2.372204   0.000000
    18  C    2.408212   2.537559   0.000000
    19  O    2.759755   2.933988   1.431986   0.000000
    20  H    3.597471   4.394927   2.975250   4.299534   0.000000
    21  H    2.457619   4.092889   3.062667   4.072350   1.751971
    22  H    2.550492   2.754313   3.497951   4.562381   3.046237
    23  H    4.077320   3.112590   2.805408   4.092190   2.849055
    24  H    4.102029   2.768658   3.773625   4.905587   3.804499
    25  H    5.334918   5.089934   4.492595   5.918334   2.552026
    26  H    5.902350   5.001692   5.179706   6.518870   3.998214
    27  H    6.490177   6.286170   6.414243   7.810795   4.302241
    28  H    6.367750   7.686255   7.517216   8.607445   5.171076
    29  H    6.993036   8.229539   7.607074   8.806670   4.838534
    30  H    6.218498   5.355596   6.445977   7.660253   5.369028
    31  H    4.765972   4.324368   5.521280   6.646161   4.588446
    32  H    6.303082   6.061785   7.000549   8.222605   5.453687
    33  H    4.910716   6.604902   5.096849   6.045432   2.808719
    34  H    6.243538   7.973315   6.744949   7.715175   4.257528
    35  H    6.100733   7.401497   6.064280   7.229671   3.217347
    36  H    3.793827   5.476006   5.351392   6.224455   3.831751
    37  H    0.979439   2.683682   2.351161   2.178276   4.140210
    38  H    3.345728   1.094293   2.778671   3.274333   4.618989
    39  H    2.679453   1.096040   3.495173   3.943722   4.837002
    40  H    2.565054   1.095979   2.837966   2.664822   5.171997
    41  H    2.687786   3.492810   1.093658   2.024204   2.410765
    42  H    3.382181   2.830111   1.093708   2.061736   3.204168
    43  H    3.308254   2.761652   1.959317   0.973676   4.934220
                   21         22         23         24         25
    21  H    0.000000
    22  H    2.576331   0.000000
    23  H    3.866900   3.036497   0.000000
    24  H    4.299683   2.349091   1.747292   0.000000
    25  H    3.983582   3.639180   2.346508   3.023960   0.000000
    26  H    5.141897   3.866267   2.470681   2.345945   1.744232
    27  H    5.136632   4.137540   4.233839   3.848195   2.451942
    28  H    4.600778   5.004837   7.050707   6.735131   5.751388
    29  H    4.799789   5.626152   6.946432   6.994022   5.227127
    30  H    5.810718   3.732071   4.212859   2.899278   3.762500
    31  H    4.538159   2.274494   3.977802   2.587563   3.882920
    32  H    5.567319   3.786884   5.196567   4.017643   4.316877
    33  H    2.561054   4.852267   5.648661   6.360196   4.816705
    34  H    3.928362   5.836210   6.991192   7.467552   5.757056
    35  H    3.644889   5.318813   5.799917   6.464209   4.270665
    36  H    2.514654   3.174198   5.663994   5.403921   5.272694
    37  H    3.075470   3.497521   4.583790   4.803706   6.019689
    38  H    4.712136   3.283194   2.653650   2.406251   4.856962
    39  H    4.365156   2.480506   3.621959   2.723065   5.327391
    40  H    4.696417   3.683853   4.056940   3.844201   6.107359
    41  H    2.542061   3.779595   3.242835   4.377104   4.400223
    42  H    3.792315   3.923217   2.250075   3.527586   4.156304
    43  H    4.832633   4.889142   4.145383   4.857173   6.216843
                   26         27         28         29         30
    26  H    0.000000
    27  H    2.350110   0.000000
    28  H    6.607598   4.816698   0.000000
    29  H    6.358257   4.521279   1.796211   0.000000
    30  H    2.587467   2.482657   6.030068   6.377525   0.000000
    31  H    3.336611   3.063541   5.032006   5.727930   1.770118
    32  H    3.769457   2.442887   4.583980   5.174422   1.766153
    33  H    6.395359   5.786314   4.177483   3.633424   7.298797
    34  H    7.257986   6.087408   3.307223   2.557713   7.806934
    35  H    5.871782   4.858892   3.775099   2.552044   6.831579
    36  H    6.147906   5.257157   2.719530   3.767934   5.814100
    37  H    6.630634   7.368528   7.196352   7.764743   7.109409
    38  H    4.544063   6.178258   8.251726   8.644592   5.170710
    39  H    5.045162   6.090140   7.364342   8.100160   4.852573
    40  H    6.069563   7.371749   8.473741   9.079124   6.406315
    41  H    5.427592   6.388604   7.081090   7.019150   6.810882
    42  H    4.705763   6.261918   8.042147   7.981649   6.290035
    43  H    6.583788   8.095081   9.275462   9.507162   7.707287
                   31         32         33         34         35
    31  H    0.000000
    32  H    1.763839   0.000000
    33  H    6.289971   6.738027   0.000000
    34  H    6.844682   6.895012   1.752958   0.000000
    35  H    6.178840   6.202848   1.776437   1.777619   0.000000
    36  H    4.293141   4.859356   3.364739   3.602065   4.065286
    37  H    5.706908   7.269024   5.335904   6.764021   6.672810
    38  H    4.490848   6.169105   7.110143   8.513239   7.732679
    39  H    3.694500   5.457984   6.903701   8.098667   7.616859
    40  H    5.322944   7.075569   7.196204   8.616724   8.170608
    41  H    5.856708   7.175913   4.193775   5.901976   5.258869
    42  H    5.653761   7.079582   5.647758   7.291422   6.369562
    43  H    6.806160   8.443657   6.910376   8.570112   7.996173
                   36         37         38         39         40
    36  H    0.000000
    37  H    4.574676   0.000000
    38  H    6.245359   3.613791   0.000000
    39  H    5.239391   3.198646   1.778047   0.000000
    40  H    6.086625   2.501503   1.773893   1.749160   0.000000
    41  H    5.009975   2.642994   3.803548   4.339641   3.818594
    42  H    6.099873   3.392539   2.628713   3.826507   3.243400
    43  H    6.912489   2.784193   2.884373   3.814181   2.335405
                   41         42         43
    41  H    0.000000
    42  H    1.775644   0.000000
    43  H    2.803764   2.188154   0.000000
 Stoichiometry    C15H24O4
 Framework group  C1[X(C15H24O4)]
 Deg. of freedom   123
 Full point group                 C1      NOp   1
 Largest Abelian subgroup         C1      NOp   1
 Largest concise Abelian subgroup C1      NOp   1
                         Standard orientation:                         
 ---------------------------------------------------------------------
 Center     Atomic      Atomic             Coordinates (Angstroms)
 Number     Number       Type             X           Y           Z
 ---------------------------------------------------------------------
      1          6           0        1.809274    0.647721    0.140284
      2          6           0        1.134741   -0.509182    0.219216
      3          6           0       -0.340508   -0.672162    0.485331
      4          6           0       -1.227991    0.439624   -0.125512
      5          6           0       -1.182253    1.761078    0.672342
      6          6           0        0.158374    2.169730    1.288178
      7          6           0        1.401950    2.063790    0.391163
      8          6           0        3.209318    0.283207   -0.160472
      9          6           0        3.395572   -1.195104   -0.300466
     10          6           0        1.992832   -1.733716   -0.010228
     11          8           0        4.105458    1.107118   -0.274546
     12          6           0        1.261097    2.859486   -0.907630
     13          6           0        1.996658   -2.687034    1.183128
     14          8           0        1.519430   -2.448494   -1.146849
     15          6           0       -2.692338   -0.051324   -0.375359
     16          8           0       -2.624445   -1.145956   -1.310439
     17          6           0       -3.542363    1.027515   -1.063866
     18          6           0       -3.396651   -0.575240    0.898059
     19          8           0       -4.661206   -1.151062    0.551771
     20          1           0       -0.502842   -0.748101    1.567461
     21          1           0       -0.647383   -1.636638    0.064460
     22          1           0       -0.815749    0.642650   -1.124650
     23          1           0       -1.909524    1.728312    1.491704
     24          1           0       -1.515090    2.574285    0.014620
     25          1           0        0.322121    1.582066    2.201967
     26          1           0        0.063215    3.209347    1.629894
     27          1           0        2.213612    2.533286    0.965254
     28          1           0        3.737091   -1.427191   -1.313827
     29          1           0        4.136783   -1.524036    0.434670
     30          1           0        0.967047    3.893243   -0.696124
     31          1           0        0.515571    2.429064   -1.582505
     32          1           0        2.212071    2.893502   -1.450929
     33          1           0        1.000845   -3.110983    1.356222
     34          1           0        2.662230   -3.537498    0.994635
     35          1           0        2.323422   -2.189340    2.102610
     36          1           0        1.082336   -1.823155   -1.751241
     37          1           0       -3.454716   -1.651702   -1.191395
     38          1           0       -3.776156    1.857422   -0.390018
     39          1           0       -3.022354    1.427443   -1.941905
     40          1           0       -4.486221    0.613947   -1.437048
     41          1           0       -2.819659   -1.381392    1.359889
     42          1           0       -3.560357    0.207063    1.644650
     43          1           0       -5.306468   -0.424770    0.487109
 ---------------------------------------------------------------------
 Rotational constants (GHZ):      0.5846836      0.2547349      0.2035219
 Standard basis: 6-31G(d) (6D, 7F)
 There are   333 symmetry adapted cartesian basis functions of A   symmetry.
 There are   333 symmetry adapted basis functions of A   symmetry.
   333 basis functions,   628 primitive gaussians,   333 cartesian basis functions
    73 alpha electrons       73 beta electrons
       nuclear repulsion energy      1602.4607577273 Hartrees.
 NAtoms=   43 NActive=   43 NUniq=   43 SFac= 1.00D+00 NAtFMM=   60 NAOKFM=F Big=F
 Integral buffers will be    131072 words long.
 Raffenetti 2 integral format.
 Two-electron integral symmetry is turned on.
 Using the following non-standard input for PCM:
 --- end of non-standard input.
 ------------------------------------------------------------------------------
 Polarizable Continuum Model (PCM)
 =================================
 Model                : PCM (using non-symmetric T matrix).
 Atomic radii         : SMD-Coulomb.
 Polarization charges : Total charges.
 Charge compensation  : None.
 Solution method      : On-the-fly selection.
 Cavity type          : VdW (van der Waals Surface) (Alpha=1.000).
 Cavity algorithm     : GePol (No added spheres)
                        Default sphere list used, NSphG=   43.
                        Lebedev-Laikov grids with approx.  5.0 points / Ang**2.
                        Smoothing algorithm: Karplus/York (Gamma=1.0000).
                        Polarization charges: spherical gaussians, with
                                              point-specific exponents (IZeta= 3).
                        Self-potential: point-specific (ISelfS= 7).
                        Self-field    : sphere-specific E.n sum rule (ISelfD= 2).
 1st derivatives      : Analytical E(r).r(x)/FMM algorithm (CHGder, D1EAlg=3).
                        Cavity 1st derivative terms included.
 Solvent              : Methanol, Eps=  32.613000 Eps(inf)=   1.765709
 ------------------------------------------------------------------------------
 ------------------------------------------------------------------------------
 Atomic radii for non-electrostatic terms: SMD-CDS.
 ------------------------------------------------------------------------------
 Nuclear repulsion after PCM non-electrostatic terms =     1602.4620153204 Hartrees.
 One-electron integrals computed using PRISM.
 NBasis=   333 RedAO= T EigKep=  8.38D-04  NBF=   333
 NBsUse=   333 1.00D-06 EigRej= -1.00D+00 NBFU=   333
 ExpMin= 1.61D-01 ExpMax= 5.48D+03 ExpMxC= 8.25D+02 IAcc=1 IRadAn=         1 AccDes= 0.00D+00
 Harris functional with IExCor=  402 and IRadAn=       1 diagonalized for initial guess.
 HarFok:  IExCor=  402 AccDes= 0.00D+00 IRadAn=         1 IDoV= 1 UseB2=F ITyADJ=14
 ICtDFT=  3500011 ScaDFX=  1.000000  1.000000  1.000000  1.000000
 FoFCou: FMM=F IPFlag=           0 FMFlag=      100000 FMFlg1=           0
         NFxFlg=           0 DoJE=T BraDBF=F KetDBF=T FulRan=T
         wScrn=  0.000000 ICntrl=     500 IOpCl=  0 I1Cent=   200000004 NGrid=           0
         NMat0=    1 NMatS0=      1 NMatT0=    0 NMatD0=    1 NMtDS0=    0 NMtDT0=    0
 Petite list used in FoFCou.
 Keep R1 ints in memory in canonical form, NReq=1565304907.
 Requested convergence on RMS density matrix=1.00D-08 within 128 cycles.
 Requested convergence on MAX density matrix=1.00D-06.
 Requested convergence on             energy=1.00D-06.
 No special actions if energy rises.
 Inv3:  Mode=1 IEnd=    22178883.
 Iteration    1 A*A^-1 deviation from unit magnitude is 4.66D-15 for   2713.
 Iteration    1 A*A^-1 deviation from orthogonality  is 3.99D-15 for   2586   1004.
 Iteration    1 A^-1*A deviation from unit magnitude is 4.33D-15 for   2713.
 Iteration    1 A^-1*A deviation from orthogonality  is 4.18D-09 for   1504   1489.
 Iteration    2 A*A^-1 deviation from unit magnitude is 2.89D-15 for   2240.
 Iteration    2 A*A^-1 deviation from orthogonality  is 3.55D-15 for   1593    590.
 Iteration    2 A^-1*A deviation from unit magnitude is 9.99D-16 for    113.
 Iteration    2 A^-1*A deviation from orthogonality  is 3.80D-16 for   2710   1486.
 Error on total polarization charges =  0.05201
 SCF Done:  E(RB3LYP) =  -886.944499686     A.U. after   12 cycles
            NFock= 12  Conv=0.70D-08     -V/T= 2.0091
 SMD-CDS (non-electrostatic) energy       (kcal/mol) =       0.79
 (included in total energy above)

 **********************************************************************

            Population analysis using the SCF density.

 **********************************************************************

 Orbital symmetries:
       Occupied  (A) (A) (A) (A) (A) (A) (A) (A) (A) (A) (A) (A)
                 (A) (A) (A) (A) (A) (A) (A) (A) (A) (A) (A) (A)
                 (A) (A) (A) (A) (A) (A) (A) (A) (A) (A) (A) (A)
                 (A) (A) (A) (A) (A) (A) (A) (A) (A) (A) (A) (A)
                 (A) (A) (A) (A) (A) (A) (A) (A) (A) (A) (A) (A)
                 (A) (A) (A) (A) (A) (A) (A) (A) (A) (A) (A) (A)
                 (A)
       Virtual   (A) (A) (A) (A) (A) (A) (A) (A) (A) (A) (A) (A)
                 (A) (A) (A) (A) (A) (A) (A) (A) (A) (A) (A) (A)
                 (A) (A) (A) (A) (A) (A) (A) (A) (A) (A) (A) (A)
                 (A) (A) (A) (A) (A) (A) (A) (A) (A) (A) (A) (A)
                 (A) (A) (A) (A) (A) (A) (A) (A) (A) (A) (A) (A)
                 (A) (A) (A) (A) (A) (A) (A) (A) (A) (A) (A) (A)
                 (A) (A) (A) (A) (A) (A) (A) (A) (A) (A) (A) (A)
                 (A) (A) (A) (A) (A) (A) (A) (A) (A) (A) (A) (A)
                 (A) (A) (A) (A) (A) (A) (A) (A) (A) (A) (A) (A)
                 (A) (A) (A) (A) (A) (A) (A) (A) (A) (A) (A) (A)
                 (A) (A) (A) (A) (A) (A) (A) (A) (A) (A) (A) (A)
                 (A) (A) (A) (A) (A) (A) (A) (A) (A) (A) (A) (A)
                 (A) (A) (A) (A) (A) (A) (A) (A) (A) (A) (A) (A)
                 (A) (A) (A) (A) (A) (A) (A) (A) (A) (A) (A) (A)
                 (A) (A) (A) (A) (A) (A) (A) (A) (A) (A) (A) (A)
                 (A) (A) (A) (A) (A) (A) (A) (A) (A) (A) (A) (A)
                 (A) (A) (A) (A) (A) (A) (A) (A) (A) (A) (A) (A)
                 (A) (A) (A) (A) (A) (A) (A) (A) (A) (A) (A) (A)
                 (A) (A) (A) (A) (A) (A) (A) (A) (A) (A) (A) (A)
                 (A) (A) (A) (A) (A) (A) (A) (A) (A) (A) (A) (A)
                 (A) (A) (A) (A) (A) (A) (A) (A) (A) (A) (A) (A)
                 (A) (A) (A) (A) (A) (A) (A) (A)
 The electronic state is 1-A.
 Alpha  occ. eigenvalues --  -19.15041 -19.14390 -19.13612 -19.13004 -10.26326
 Alpha  occ. eigenvalues --  -10.24367 -10.23543 -10.22263 -10.20266 -10.18723
 Alpha  occ. eigenvalues --  -10.18578 -10.18470 -10.17957 -10.17459 -10.17201
 Alpha  occ. eigenvalues --  -10.17106 -10.17099 -10.16613 -10.16377  -1.03301
 Alpha  occ. eigenvalues --   -1.02742  -1.02238  -0.99909  -0.85743  -0.81092
 Alpha  occ. eigenvalues --   -0.78741  -0.74729  -0.73687  -0.71846  -0.68889
 Alpha  occ. eigenvalues --   -0.67782  -0.65188  -0.63440  -0.59855  -0.57405
 Alpha  occ. eigenvalues --   -0.55073  -0.53293  -0.52303  -0.50812  -0.48894
 Alpha  occ. eigenvalues --   -0.48856  -0.46441  -0.45803  -0.45174  -0.44916
 Alpha  occ. eigenvalues --   -0.44287  -0.43058  -0.42677  -0.41489  -0.40289
 Alpha  occ. eigenvalues --   -0.40018  -0.39470  -0.38577  -0.38414  -0.37723
 Alpha  occ. eigenvalues --   -0.37118  -0.36839  -0.36554  -0.35899  -0.34902
 Alpha  occ. eigenvalues --   -0.34460  -0.34258  -0.33139  -0.32786  -0.32136
 Alpha  occ. eigenvalues --   -0.31106  -0.30732  -0.30379  -0.28115  -0.27332
 Alpha  occ. eigenvalues --   -0.25554  -0.25098  -0.23689
 Alpha virt. eigenvalues --   -0.03889   0.05382   0.07577   0.08191   0.10417
 Alpha virt. eigenvalues --    0.10531   0.12637   0.12843   0.13483   0.13777
 Alpha virt. eigenvalues --    0.14511   0.15209   0.15437   0.15850   0.16612
 Alpha virt. eigenvalues --    0.16783   0.17289   0.17556   0.17997   0.18722
 Alpha virt. eigenvalues --    0.19390   0.19629   0.20336   0.20732   0.21443
 Alpha virt. eigenvalues --    0.21608   0.22563   0.22634   0.23386   0.24307
 Alpha virt. eigenvalues --    0.24571   0.25478   0.25941   0.26692   0.26978
 Alpha virt. eigenvalues --    0.27511   0.29368   0.30055   0.30604   0.31885
 Alpha virt. eigenvalues --    0.33645   0.34610   0.35960   0.36409   0.45893
 Alpha virt. eigenvalues --    0.47654   0.49966   0.51600   0.52542   0.53071
 Alpha virt. eigenvalues --    0.53659   0.54794   0.55085   0.56164   0.57239
 Alpha virt. eigenvalues --    0.58404   0.59311   0.60613   0.60931   0.61305
 Alpha virt. eigenvalues --    0.62299   0.62854   0.63069   0.65284   0.65783
 Alpha virt. eigenvalues --    0.66974   0.67554   0.68285   0.69165   0.71352
 Alpha virt. eigenvalues --    0.72038   0.73016   0.74285   0.75992   0.76639
 Alpha virt. eigenvalues --    0.77643   0.77974   0.78455   0.79320   0.80804
 Alpha virt. eigenvalues --    0.81645   0.81974   0.82418   0.83731   0.84135
 Alpha virt. eigenvalues --    0.84547   0.85230   0.86157   0.86875   0.87302
 Alpha virt. eigenvalues --    0.87739   0.88357   0.89545   0.89954   0.90050
 Alpha virt. eigenvalues --    0.90718   0.91056   0.91848   0.93019   0.93881
 Alpha virt. eigenvalues --    0.94385   0.94902   0.95703   0.95748   0.96584
 Alpha virt. eigenvalues --    0.96807   0.98893   0.99419   0.99651   1.00289
 Alpha virt. eigenvalues --    1.01192   1.03977   1.04248   1.04971   1.05628
 Alpha virt. eigenvalues --    1.06480   1.07540   1.08646   1.09372   1.09885
 Alpha virt. eigenvalues --    1.11101   1.12416   1.13685   1.14920   1.16125
 Alpha virt. eigenvalues --    1.18264   1.18719   1.24133   1.24467   1.26382
 Alpha virt. eigenvalues --    1.29257   1.30569   1.33244   1.36117   1.39596
 Alpha virt. eigenvalues --    1.40461   1.42260   1.44260   1.46546   1.47467
 Alpha virt. eigenvalues --    1.50892   1.53455   1.56217   1.57292   1.60982
 Alpha virt. eigenvalues --    1.61919   1.63683   1.64509   1.66330   1.67794
 Alpha virt. eigenvalues --    1.68917   1.70551   1.71784   1.72116   1.74394
 Alpha virt. eigenvalues --    1.75128   1.75882   1.77885   1.78107   1.79487
 Alpha virt. eigenvalues --    1.81204   1.81916   1.83413   1.83946   1.84489
 Alpha virt. eigenvalues --    1.87227   1.88124   1.89983   1.90495   1.90608
 Alpha virt. eigenvalues --    1.91747   1.92823   1.93363   1.94460   1.95365
 Alpha virt. eigenvalues --    1.97179   1.97599   2.00200   2.01162   2.01280
 Alpha virt. eigenvalues --    2.03607   2.04351   2.06384   2.06603   2.08101
 Alpha virt. eigenvalues --    2.10467   2.11159   2.12928   2.15325   2.15730
 Alpha virt. eigenvalues --    2.17917   2.20690   2.21875   2.23854   2.24709
 Alpha virt. eigenvalues --    2.25443   2.26672   2.27765   2.28117   2.29873
 Alpha virt. eigenvalues --    2.30262   2.32261   2.32530   2.33443   2.34988
 Alpha virt. eigenvalues --    2.36899   2.38002   2.39721   2.42451   2.43220
 Alpha virt. eigenvalues --    2.45494   2.46324   2.46720   2.47573   2.49235
 Alpha virt. eigenvalues --    2.50507   2.52684   2.53686   2.54270   2.57855
 Alpha virt. eigenvalues --    2.58988   2.62236   2.64098   2.66987   2.68747
 Alpha virt. eigenvalues --    2.70031   2.73922   2.74985   2.76729   2.77291
 Alpha virt. eigenvalues --    2.80265   2.81900   2.85844   2.87431   2.89294
 Alpha virt. eigenvalues --    2.93892   2.97370   2.99158   3.04361   3.18048
 Alpha virt. eigenvalues --    3.21349   3.79716   3.83906   3.89012   4.01132
 Alpha virt. eigenvalues --    4.13930   4.21291   4.25133   4.27395   4.28986
 Alpha virt. eigenvalues --    4.32542   4.35913   4.41307   4.46091   4.54241
 Alpha virt. eigenvalues --    4.61349   4.66642   4.73647   4.77243   4.78022
          Condensed to atoms (all electrons):
               1          2          3          4          5          6
     1  C    5.111520   0.522053  -0.050516  -0.004118  -0.005321  -0.028148
     2  C    0.522053   5.015618   0.313985  -0.017250  -0.005517  -0.006916
     3  C   -0.050516   0.313985   5.259303   0.339479  -0.039532  -0.001722
     4  C   -0.004118  -0.017250   0.339479   5.042981   0.354067  -0.039033
     5  C   -0.005321  -0.005517  -0.039532   0.354067   5.061767   0.363039
     6  C   -0.028148  -0.006916  -0.001722  -0.039033   0.363039   5.069454
     7  C    0.345495  -0.067623  -0.010948  -0.000055  -0.040346   0.357361
     8  C    0.346477   0.008744   0.005566  -0.000174  -0.000052   0.004315
     9  C   -0.142342  -0.078970   0.007726  -0.000168  -0.000006  -0.000097
    10  C   -0.011311   0.413991  -0.058694   0.002577  -0.000057  -0.000157
    11  O   -0.086451   0.005187  -0.000111   0.000002  -0.000005   0.000279
    12  C   -0.035993  -0.002217   0.001429  -0.003578  -0.003583  -0.049356
    13  C    0.000708  -0.058207  -0.005536   0.000246  -0.000003   0.000014
    14  O   -0.000522  -0.037704  -0.007040  -0.000273  -0.000002   0.000001
    15  C    0.000267   0.003130  -0.024770   0.354259  -0.031055   0.003365
    16  O    0.000021   0.000146  -0.009668  -0.047851   0.002162  -0.000034
    17  C   -0.000003  -0.000110   0.005021  -0.056851  -0.002355   0.000106
    18  C   -0.000016   0.000320  -0.009736  -0.044443  -0.004644   0.000083
    19  O    0.000000  -0.000001  -0.000063   0.002865   0.000055   0.000000
    20  H   -0.005137  -0.023592   0.351601  -0.029629  -0.005619  -0.000304
    21  H    0.005082  -0.038187   0.348108  -0.045031   0.004894  -0.000040
    22  H   -0.001643  -0.000045  -0.059073   0.362739  -0.039652  -0.003258
    23  H   -0.000026  -0.000021  -0.003992  -0.039362   0.369798  -0.033523
    24  H   -0.000338   0.000012   0.005229  -0.030662   0.370408  -0.037295
    25  H   -0.004352  -0.000275   0.004101  -0.005358  -0.037479   0.370958
    26  H    0.005374   0.000332  -0.000092   0.004601  -0.033178   0.365614
    27  H   -0.051233   0.004433  -0.000230  -0.000060   0.004916  -0.042336
    28  H    0.003958   0.001037  -0.000098   0.000005   0.000000   0.000001
    29  H    0.004037   0.001583  -0.000149   0.000001   0.000000   0.000003
    30  H    0.004630  -0.000006  -0.000034   0.000214  -0.001077  -0.003339
    31  H   -0.005902   0.001456  -0.000427  -0.000503   0.003381  -0.006456
    32  H   -0.007580  -0.000044  -0.000013   0.000052  -0.000008   0.005257
    33  H   -0.000141  -0.008621   0.003648   0.000027   0.000001   0.000000
    34  H   -0.000097   0.005236  -0.000044  -0.000002   0.000000   0.000000
    35  H    0.000727   0.000528   0.000015  -0.000013   0.000000   0.000000
    36  H    0.002195  -0.000448  -0.000544  -0.000001   0.000007   0.000001
    37  H    0.000000   0.000008   0.000185   0.006963  -0.000185   0.000003
    38  H   -0.000001   0.000000  -0.000133  -0.002147   0.001229   0.000059
    39  H   -0.000004  -0.000001   0.000047  -0.005563  -0.001038  -0.000035
    40  H    0.000000   0.000002  -0.000110   0.005032   0.000159  -0.000002
    41  H   -0.000001   0.000109   0.003799  -0.005795   0.000526  -0.000015
    42  H    0.000002  -0.000024   0.000079   0.000695   0.000036  -0.000099
    43  H    0.000000   0.000000   0.000006  -0.000077   0.000005   0.000000
               7          8          9         10         11         12
     1  C    0.345495   0.346477  -0.142342  -0.011311  -0.086451  -0.035993
     2  C   -0.067623   0.008744  -0.078970   0.413991   0.005187  -0.002217
     3  C   -0.010948   0.005566   0.007726  -0.058694  -0.000111   0.001429
     4  C   -0.000055  -0.000174  -0.000168   0.002577   0.000002  -0.003578
     5  C   -0.040346  -0.000052  -0.000006  -0.000057  -0.000005  -0.003583
     6  C    0.357361   0.004315  -0.000097  -0.000157   0.000279  -0.049356
     7  C    5.023744  -0.052890   0.008040   0.005571   0.000509   0.354735
     8  C   -0.052890   4.530212   0.332276  -0.058598   0.525245  -0.000995
     9  C    0.008040   0.332276   5.484135   0.292788  -0.077731  -0.000255
    10  C    0.005571  -0.058598   0.292788   4.714232   0.004200  -0.000152
    11  O    0.000509   0.525245  -0.077731   0.004200   8.202391  -0.003673
    12  C    0.354735  -0.000995  -0.000255  -0.000152  -0.003673   5.149333
    13  C   -0.000152   0.000197  -0.060001   0.367765  -0.000081  -0.000003
    14  O   -0.000069   0.001915  -0.056791   0.200341  -0.000022   0.000006
    15  C   -0.000058  -0.000001   0.000002  -0.000097   0.000000   0.000027
    16  O   -0.000001   0.000000   0.000000  -0.000051   0.000000   0.000000
    17  C   -0.000010   0.000000   0.000000   0.000000   0.000000  -0.000005
    18  C    0.000006   0.000000   0.000000   0.000002   0.000000  -0.000002
    19  O    0.000000   0.000000   0.000000   0.000000   0.000000   0.000000
    20  H    0.001078  -0.000118  -0.000166   0.000389   0.000002  -0.000066
    21  H   -0.000050  -0.000114   0.000599  -0.007084   0.000001   0.000006
    22  H    0.003614  -0.000095  -0.000043   0.000243   0.000000  -0.001457
    23  H    0.005140   0.000003   0.000000   0.000001   0.000000  -0.000025
    24  H   -0.006111  -0.000002   0.000000   0.000005   0.000000   0.004829
    25  H   -0.037522   0.000082  -0.000009  -0.000059  -0.000001   0.005707
    26  H   -0.031493  -0.000106   0.000003   0.000003   0.000003  -0.004542
    27  H    0.375159  -0.006799   0.000613  -0.000225   0.009948  -0.043837
    28  H   -0.000084  -0.016336   0.343273  -0.022496  -0.000536   0.000019
    29  H   -0.000078  -0.017415   0.340188  -0.026171  -0.000232  -0.000004
    30  H   -0.031215  -0.000039   0.000004   0.000003   0.000023   0.368258
    31  H   -0.030808  -0.000219   0.000020  -0.000020   0.000051   0.372930
    32  H   -0.027283   0.003010   0.000097  -0.000002   0.006698   0.365674
    33  H   -0.000002  -0.000071   0.005378  -0.022616   0.000001   0.000000
    34  H    0.000004   0.000281  -0.007973  -0.022673   0.000000   0.000000
    35  H   -0.000033  -0.000171  -0.000358  -0.024511  -0.000010   0.000000
    36  H   -0.000082   0.000038   0.001030  -0.025467  -0.000018  -0.000004
    37  H    0.000000   0.000000   0.000000   0.000000   0.000000   0.000000
    38  H    0.000005   0.000000   0.000000   0.000000   0.000000  -0.000002
    39  H    0.000007   0.000000   0.000000   0.000000   0.000000  -0.000017
    40  H    0.000000   0.000000   0.000000   0.000000   0.000000   0.000000
    41  H    0.000001   0.000000   0.000000   0.000002   0.000000   0.000000
    42  H    0.000000   0.000000   0.000000   0.000000   0.000000   0.000000
    43  H    0.000000   0.000000   0.000000   0.000000   0.000000   0.000000
              13         14         15         16         17         18
     1  C    0.000708  -0.000522   0.000267   0.000021  -0.000003  -0.000016
     2  C   -0.058207  -0.037704   0.003130   0.000146  -0.000110   0.000320
     3  C   -0.005536  -0.007040  -0.024770  -0.009668   0.005021  -0.009736
     4  C    0.000246  -0.000273   0.354259  -0.047851  -0.056851  -0.044443
     5  C   -0.000003  -0.000002  -0.031055   0.002162  -0.002355  -0.004644
     6  C    0.000014   0.000001   0.003365  -0.000034   0.000106   0.000083
     7  C   -0.000152  -0.000069  -0.000058  -0.000001  -0.000010   0.000006
     8  C    0.000197   0.001915  -0.000001   0.000000   0.000000   0.000000
     9  C   -0.060001  -0.056791   0.000002   0.000000   0.000000   0.000000
    10  C    0.367765   0.200341  -0.000097  -0.000051   0.000000   0.000002
    11  O   -0.000081  -0.000022   0.000000   0.000000   0.000000   0.000000
    12  C   -0.000003   0.000006   0.000027   0.000000  -0.000005  -0.000002
    13  C    5.209221  -0.057512   0.000004   0.000003   0.000000  -0.000001
    14  O   -0.057512   8.401004  -0.000018  -0.000019   0.000000   0.000001
    15  C    0.000004  -0.000018   4.758800   0.205702   0.358853   0.342642
    16  O    0.000003  -0.000019   0.205702   8.426234  -0.062705  -0.035706
    17  C    0.000000   0.000000   0.358853  -0.062705   5.244301  -0.058972
    18  C   -0.000001   0.000001   0.342642  -0.035706  -0.058972   4.968560
    19  O    0.000000   0.000000  -0.051676  -0.009968  -0.003595   0.231194
    20  H    0.001410   0.000239  -0.004041   0.000254  -0.000054   0.001678
    21  H   -0.002947   0.013832  -0.007511   0.019908   0.000691  -0.001239
    22  H    0.000010   0.000052  -0.030972   0.001767  -0.008662   0.005491
    23  H    0.000000   0.000000  -0.006856   0.000059  -0.001956   0.002389
    24  H    0.000000   0.000000  -0.004871  -0.000016   0.003626  -0.000073
    25  H   -0.000004   0.000001  -0.000079   0.000000   0.000006  -0.000009
    26  H    0.000000   0.000000  -0.000077   0.000000   0.000003  -0.000003
    27  H    0.000023  -0.000001   0.000002   0.000000   0.000000   0.000000
    28  H    0.002104   0.003731   0.000000   0.000000   0.000000   0.000000
    29  H   -0.001336   0.002733   0.000000   0.000000   0.000000   0.000000
    30  H    0.000000   0.000000  -0.000001   0.000000  -0.000001   0.000000
    31  H    0.000001  -0.000001   0.000013  -0.000006   0.000006   0.000000
    32  H    0.000000   0.000000   0.000000   0.000000   0.000000   0.000000
    33  H    0.359659   0.000633  -0.000001  -0.000006   0.000000   0.000001
    34  H    0.362819   0.000710   0.000000   0.000000   0.000000   0.000000
    35  H    0.360676   0.003258   0.000000   0.000000   0.000000   0.000000
    36  H    0.007189   0.237772  -0.000011   0.000242   0.000000   0.000003
    37  H    0.000000   0.000000  -0.026807   0.227744  -0.000772  -0.017388
    38  H    0.000000   0.000000  -0.022978   0.004282   0.344193  -0.000471
    39  H    0.000000   0.000000  -0.025824   0.000871   0.365868   0.005319
    40  H    0.000000   0.000000  -0.023632  -0.001109   0.357613  -0.006877
    41  H    0.000001  -0.000002  -0.039460  -0.001777   0.005857   0.374151
    42  H    0.000000   0.000000  -0.034616   0.003315  -0.002475   0.357451
    43  H    0.000000   0.000000  -0.003153   0.000364   0.004976  -0.024759
              19         20         21         22         23         24
     1  C    0.000000  -0.005137   0.005082  -0.001643  -0.000026  -0.000338
     2  C   -0.000001  -0.023592  -0.038187  -0.000045  -0.000021   0.000012
     3  C   -0.000063   0.351601   0.348108  -0.059073  -0.003992   0.005229
     4  C    0.002865  -0.029629  -0.045031   0.362739  -0.039362  -0.030662
     5  C    0.000055  -0.005619   0.004894  -0.039652   0.369798   0.370408
     6  C    0.000000  -0.000304  -0.000040  -0.003258  -0.033523  -0.037295
     7  C    0.000000   0.001078  -0.000050   0.003614   0.005140  -0.006111
     8  C    0.000000  -0.000118  -0.000114  -0.000095   0.000003  -0.000002
     9  C    0.000000  -0.000166   0.000599  -0.000043   0.000000   0.000000
    10  C    0.000000   0.000389  -0.007084   0.000243   0.000001   0.000005
    11  O    0.000000   0.000002   0.000001   0.000000   0.000000   0.000000
    12  C    0.000000  -0.000066   0.000006  -0.001457  -0.000025   0.004829
    13  C    0.000000   0.001410  -0.002947   0.000010   0.000000   0.000000
    14  O    0.000000   0.000239   0.013832   0.000052   0.000000   0.000000
    15  C   -0.051676  -0.004041  -0.007511  -0.030972  -0.006856  -0.004871
    16  O   -0.009968   0.000254   0.019908   0.001767   0.000059  -0.000016
    17  C   -0.003595  -0.000054   0.000691  -0.008662  -0.001956   0.003626
    18  C    0.231194   0.001678  -0.001239   0.005491   0.002389  -0.000073
    19  O    8.299767  -0.000007  -0.000036  -0.000065  -0.000090  -0.000002
    20  H   -0.000007   0.549102  -0.029956   0.005408   0.002501   0.000048
    21  H   -0.000036  -0.029956   0.574332  -0.001257  -0.000100  -0.000154
    22  H   -0.000065   0.005408  -0.001257   0.612701   0.005871  -0.008917
    23  H   -0.000090   0.002501  -0.000100   0.005871   0.590661  -0.037443
    24  H   -0.000002   0.000048  -0.000154  -0.008917  -0.037443   0.591881
    25  H    0.000000   0.000921  -0.000001  -0.000173  -0.006764   0.005840
    26  H    0.000000  -0.000075   0.000002  -0.000088  -0.000672  -0.006752
    27  H    0.000000   0.000046   0.000002   0.000030  -0.000161  -0.000080
    28  H    0.000000  -0.000004  -0.000005  -0.000002   0.000000   0.000000
    29  H    0.000000   0.000014  -0.000028   0.000001   0.000000   0.000000
    30  H    0.000000   0.000002   0.000000   0.000019  -0.000016   0.000596
    31  H    0.000000   0.000013   0.000002   0.005515  -0.000014  -0.000305
    32  H    0.000000   0.000000   0.000000  -0.000026   0.000000  -0.000055
    33  H    0.000000   0.000182   0.002617   0.000000   0.000000   0.000000
    34  H    0.000000   0.000003  -0.000107   0.000000   0.000000   0.000000
    35  H    0.000000   0.000136   0.000238   0.000000   0.000000   0.000000
    36  H    0.000000   0.000054   0.000388   0.000553   0.000000   0.000000
    37  H    0.032234  -0.000015  -0.000629  -0.000348   0.000001   0.000002
    38  H    0.000020  -0.000005  -0.000034   0.000319   0.001183   0.000593
    39  H    0.000192   0.000002  -0.000003   0.005070   0.000190   0.000688
    40  H    0.006968   0.000002  -0.000014  -0.000142  -0.000050   0.000047
    41  H   -0.036983   0.001102   0.002280  -0.000104  -0.000126  -0.000018
    42  H   -0.029278   0.000143   0.000114  -0.000157   0.005318  -0.000026
    43  H    0.243699   0.000001  -0.000002   0.000000  -0.000015  -0.000002
              25         26         27         28         29         30
     1  C   -0.004352   0.005374  -0.051233   0.003958   0.004037   0.004630
     2  C   -0.000275   0.000332   0.004433   0.001037   0.001583  -0.000006
     3  C    0.004101  -0.000092  -0.000230  -0.000098  -0.000149  -0.000034
     4  C   -0.005358   0.004601  -0.000060   0.000005   0.000001   0.000214
     5  C   -0.037479  -0.033178   0.004916   0.000000   0.000000  -0.001077
     6  C    0.370958   0.365614  -0.042336   0.000001   0.000003  -0.003339
     7  C   -0.037522  -0.031493   0.375159  -0.000084  -0.000078  -0.031215
     8  C    0.000082  -0.000106  -0.006799  -0.016336  -0.017415  -0.000039
     9  C   -0.000009   0.000003   0.000613   0.343273   0.340188   0.000004
    10  C   -0.000059   0.000003  -0.000225  -0.022496  -0.026171   0.000003
    11  O   -0.000001   0.000003   0.009948  -0.000536  -0.000232   0.000023
    12  C    0.005707  -0.004542  -0.043837   0.000019  -0.000004   0.368258
    13  C   -0.000004   0.000000   0.000023   0.002104  -0.001336   0.000000
    14  O    0.000001   0.000000  -0.000001   0.003731   0.002733   0.000000
    15  C   -0.000079  -0.000077   0.000002   0.000000   0.000000  -0.000001
    16  O    0.000000   0.000000   0.000000   0.000000   0.000000   0.000000
    17  C    0.000006   0.000003   0.000000   0.000000   0.000000  -0.000001
    18  C   -0.000009  -0.000003   0.000000   0.000000   0.000000   0.000000
    19  O    0.000000   0.000000   0.000000   0.000000   0.000000   0.000000
    20  H    0.000921  -0.000075   0.000046  -0.000004   0.000014   0.000002
    21  H   -0.000001   0.000002   0.000002  -0.000005  -0.000028   0.000000
    22  H   -0.000173  -0.000088   0.000030  -0.000002   0.000001   0.000019
    23  H   -0.006764  -0.000672  -0.000161   0.000000   0.000000  -0.000016
    24  H    0.005840  -0.006752  -0.000080   0.000000   0.000000   0.000596
    25  H    0.600629  -0.036434  -0.002744   0.000000   0.000000  -0.000015
    26  H   -0.036434   0.595751  -0.004969   0.000000   0.000000   0.003847
    27  H   -0.002744  -0.004969   0.610563  -0.000014  -0.000003  -0.002818
    28  H    0.000000   0.000000  -0.000014   0.503492  -0.016639   0.000000
    29  H    0.000000   0.000000  -0.000003  -0.016639   0.516054   0.000000
    30  H   -0.000015   0.003847  -0.002818   0.000000   0.000000   0.564331
    31  H   -0.000055  -0.000150   0.005519  -0.000002   0.000000  -0.028997
    32  H   -0.000161  -0.000033  -0.004317  -0.000003   0.000001  -0.028398
    33  H   -0.000002   0.000000   0.000000  -0.000179   0.000126   0.000000
    34  H    0.000000   0.000000   0.000000   0.000516   0.001624   0.000000
    35  H    0.000018   0.000000  -0.000001   0.000050   0.000732   0.000000
    36  H    0.000000   0.000000   0.000002   0.000724  -0.000108   0.000000
    37  H    0.000000   0.000000   0.000000   0.000000   0.000000   0.000000
    38  H   -0.000001  -0.000002   0.000000   0.000000   0.000000   0.000000
    39  H    0.000000   0.000001   0.000000   0.000000   0.000000   0.000000
    40  H    0.000000   0.000000   0.000000   0.000000   0.000000   0.000000
    41  H   -0.000014   0.000001   0.000000   0.000000   0.000000   0.000000
    42  H   -0.000008   0.000004   0.000000   0.000000   0.000000   0.000000
    43  H    0.000000   0.000000   0.000000   0.000000   0.000000   0.000000
              31         32         33         34         35         36
     1  C   -0.005902  -0.007580  -0.000141  -0.000097   0.000727   0.002195
     2  C    0.001456  -0.000044  -0.008621   0.005236   0.000528  -0.000448
     3  C   -0.000427  -0.000013   0.003648  -0.000044   0.000015  -0.000544
     4  C   -0.000503   0.000052   0.000027  -0.000002  -0.000013  -0.000001
     5  C    0.003381  -0.000008   0.000001   0.000000   0.000000   0.000007
     6  C   -0.006456   0.005257   0.000000   0.000000   0.000000   0.000001
     7  C   -0.030808  -0.027283  -0.000002   0.000004  -0.000033  -0.000082
     8  C   -0.000219   0.003010  -0.000071   0.000281  -0.000171   0.000038
     9  C    0.000020   0.000097   0.005378  -0.007973  -0.000358   0.001030
    10  C   -0.000020  -0.000002  -0.022616  -0.022673  -0.024511  -0.025467
    11  O    0.000051   0.006698   0.000001   0.000000  -0.000010  -0.000018
    12  C    0.372930   0.365674   0.000000   0.000000   0.000000  -0.000004
    13  C    0.000001   0.000000   0.359659   0.362819   0.360676   0.007189
    14  O   -0.000001   0.000000   0.000633   0.000710   0.003258   0.237772
    15  C    0.000013   0.000000  -0.000001   0.000000   0.000000  -0.000011
    16  O   -0.000006   0.000000  -0.000006   0.000000   0.000000   0.000242
    17  C    0.000006   0.000000   0.000000   0.000000   0.000000   0.000000
    18  C    0.000000   0.000000   0.000001   0.000000   0.000000   0.000003
    19  O    0.000000   0.000000   0.000000   0.000000   0.000000   0.000000
    20  H    0.000013   0.000000   0.000182   0.000003   0.000136   0.000054
    21  H    0.000002   0.000000   0.002617  -0.000107   0.000238   0.000388
    22  H    0.005515  -0.000026   0.000000   0.000000   0.000000   0.000553
    23  H   -0.000014   0.000000   0.000000   0.000000   0.000000   0.000000
    24  H   -0.000305  -0.000055   0.000000   0.000000   0.000000   0.000000
    25  H   -0.000055  -0.000161  -0.000002   0.000000   0.000018   0.000000
    26  H   -0.000150  -0.000033   0.000000   0.000000   0.000000   0.000000
    27  H    0.005519  -0.004317   0.000000   0.000000  -0.000001   0.000002
    28  H   -0.000002  -0.000003  -0.000179   0.000516   0.000050   0.000724
    29  H    0.000000   0.000001   0.000126   0.001624   0.000732  -0.000108
    30  H   -0.028997  -0.028398   0.000000   0.000000   0.000000   0.000000
    31  H    0.552183  -0.030186   0.000000   0.000000   0.000000   0.000013
    32  H   -0.030186   0.563226   0.000000   0.000000   0.000000  -0.000001
    33  H    0.000000   0.000000   0.551869  -0.030578  -0.025321  -0.000093
    34  H    0.000000   0.000000  -0.030578   0.549736  -0.026093  -0.000220
    35  H    0.000000   0.000000  -0.025321  -0.026093   0.541870  -0.000248
    36  H    0.000013  -0.000001  -0.000093  -0.000220  -0.000248   0.340211
    37  H    0.000000   0.000000   0.000000   0.000000   0.000000  -0.000005
    38  H   -0.000006   0.000000   0.000000   0.000000   0.000000   0.000000
    39  H    0.000117   0.000000   0.000000   0.000000   0.000000   0.000000
    40  H   -0.000001   0.000000   0.000000   0.000000   0.000000   0.000000
    41  H    0.000000   0.000000   0.000009   0.000000   0.000000   0.000000
    42  H    0.000000   0.000000   0.000000   0.000000   0.000000   0.000000
    43  H    0.000000   0.000000   0.000000   0.000000   0.000000   0.000000
              37         38         39         40         41         42
     1  C    0.000000  -0.000001  -0.000004   0.000000  -0.000001   0.000002
     2  C    0.000008   0.000000  -0.000001   0.000002   0.000109  -0.000024
     3  C    0.000185  -0.000133   0.000047  -0.000110   0.003799   0.000079
     4  C    0.006963  -0.002147  -0.005563   0.005032  -0.005795   0.000695
     5  C   -0.000185   0.001229  -0.001038   0.000159   0.000526   0.000036
     6  C    0.000003   0.000059  -0.000035  -0.000002  -0.000015  -0.000099
     7  C    0.000000   0.000005   0.000007   0.000000   0.000001   0.000000
     8  C    0.000000   0.000000   0.000000   0.000000   0.000000   0.000000
     9  C    0.000000   0.000000   0.000000   0.000000   0.000000   0.000000
    10  C    0.000000   0.000000   0.000000   0.000000   0.000002   0.000000
    11  O    0.000000   0.000000   0.000000   0.000000   0.000000   0.000000
    12  C    0.000000  -0.000002  -0.000017   0.000000   0.000000   0.000000
    13  C    0.000000   0.000000   0.000000   0.000000   0.000001   0.000000
    14  O    0.000000   0.000000   0.000000   0.000000  -0.000002   0.000000
    15  C   -0.026807  -0.022978  -0.025824  -0.023632  -0.039460  -0.034616
    16  O    0.227744   0.004282   0.000871  -0.001109  -0.001777   0.003315
    17  C   -0.000772   0.344193   0.365868   0.357613   0.005857  -0.002475
    18  C   -0.017388  -0.000471   0.005319  -0.006877   0.374151   0.357451
    19  O    0.032234   0.000020   0.000192   0.006968  -0.036983  -0.029278
    20  H   -0.000015  -0.000005   0.000002   0.000002   0.001102   0.000143
    21  H   -0.000629  -0.000034  -0.000003  -0.000014   0.002280   0.000114
    22  H   -0.000348   0.000319   0.005070  -0.000142  -0.000104  -0.000157
    23  H    0.000001   0.001183   0.000190  -0.000050  -0.000126   0.005318
    24  H    0.000002   0.000593   0.000688   0.000047  -0.000018  -0.000026
    25  H    0.000000  -0.000001   0.000000   0.000000  -0.000014  -0.000008
    26  H    0.000000  -0.000002   0.000001   0.000000   0.000001   0.000004
    27  H    0.000000   0.000000   0.000000   0.000000   0.000000   0.000000
    28  H    0.000000   0.000000   0.000000   0.000000   0.000000   0.000000
    29  H    0.000000   0.000000   0.000000   0.000000   0.000000   0.000000
    30  H    0.000000   0.000000   0.000000   0.000000   0.000000   0.000000
    31  H    0.000000  -0.000006   0.000117  -0.000001   0.000000   0.000000
    32  H    0.000000   0.000000   0.000000   0.000000   0.000000   0.000000
    33  H    0.000000   0.000000   0.000000   0.000000   0.000009   0.000000
    34  H    0.000000   0.000000   0.000000   0.000000   0.000000   0.000000
    35  H    0.000000   0.000000   0.000000   0.000000   0.000000   0.000000
    36  H   -0.000005   0.000000   0.000000   0.000000   0.000000   0.000000
    37  H    0.350918  -0.000238  -0.000380   0.004152   0.000079   0.001056
    38  H   -0.000238   0.571095  -0.025975  -0.026285  -0.000066   0.000526
    39  H   -0.000380  -0.025975   0.554746  -0.030726  -0.000136  -0.000059
    40  H    0.004152  -0.026285  -0.030726   0.559342  -0.000012   0.000424
    41  H    0.000079  -0.000066  -0.000136  -0.000012   0.554139  -0.032857
    42  H    0.001056   0.000526  -0.000059   0.000424  -0.032857   0.574155
    43  H   -0.001026   0.000072  -0.000096   0.001863   0.005538  -0.007365
              43
     1  C    0.000000
     2  C    0.000000
     3  C    0.000006
     4  C   -0.000077
     5  C    0.000005
     6  C    0.000000
     7  C    0.000000
     8  C    0.000000
     9  C    0.000000
    10  C    0.000000
    11  O    0.000000
    12  C    0.000000
    13  C    0.000000
    14  O    0.000000
    15  C   -0.003153
    16  O    0.000364
    17  C    0.004976
    18  C   -0.024759
    19  O    0.243699
    20  H    0.000001
    21  H   -0.000002
    22  H    0.000000
    23  H   -0.000015
    24  H   -0.000002
    25  H    0.000000
    26  H    0.000000
    27  H    0.000000
    28  H    0.000000
    29  H    0.000000
    30  H    0.000000
    31  H    0.000000
    32  H    0.000000
    33  H    0.000000
    34  H    0.000000
    35  H    0.000000
    36  H    0.000000
    37  H   -0.001026
    38  H    0.000072
    39  H   -0.000096
    40  H    0.001863
    41  H    0.005538
    42  H   -0.007365
    43  H    0.335649
 Mulliken charges:
               1
     1  C    0.088648
     2  C    0.047872
     3  C   -0.366054
     4  C   -0.098808
     5  C   -0.285735
     6  C   -0.287751
     7  C   -0.143554
     8  C    0.395835
     9  C   -0.391261
    10  C    0.278328
    11  O   -0.585668
    12  C   -0.473190
    13  C   -0.486268
    14  O   -0.706252
    15  C    0.311501
    16  O   -0.724158
    17  C   -0.492593
    18  C   -0.084952
    19  O   -0.685230
    20  H    0.182459
    21  H    0.161435
    22  H    0.146778
    23  H    0.148095
    24  H    0.149319
    25  H    0.143258
    26  H    0.143127
    27  H    0.148571
    28  H    0.197488
    29  H    0.195067
    30  H    0.154029
    31  H    0.162839
    32  H    0.154095
    33  H    0.163481
    34  H    0.166859
    35  H    0.168510
    36  H    0.436828
    37  H    0.424446
    38  H    0.154768
    39  H    0.156742
    40  H    0.153355
    41  H    0.169773
    42  H    0.163647
    43  H    0.444322
 Sum of Mulliken charges =   0.00000
 Mulliken charges with hydrogens summed into heavy atoms:
               1
     1  C    0.088648
     2  C    0.047872
     3  C   -0.022161
     4  C    0.047970
     5  C    0.011679
     6  C   -0.001365
     7  C    0.005017
     8  C    0.395835
     9  C    0.001294
    10  C    0.278328
    11  O   -0.585668
    12  C   -0.002227
    13  C    0.012582
    14  O   -0.269424
    15  C    0.311501
    16  O   -0.299712
    17  C   -0.027727
    18  C    0.248467
    19  O   -0.240908
 Electronic spatial extent (au):  <R**2>=           5593.6822
 Charge=              0.0000 electrons
 Dipole moment (field-independent basis, Debye):
    X=             -6.1173    Y=              1.6606    Z=              2.7807  Tot=              6.9218
 Quadrupole moment (field-independent basis, Debye-Ang):
   XX=           -123.4276   YY=           -122.4950   ZZ=           -112.0655
   XY=            -17.7984   XZ=              0.8230   YZ=             -2.0491
 Traceless Quadrupole moment (field-independent basis, Debye-Ang):
   XX=             -4.0982   YY=             -3.1656   ZZ=              7.2639
   XY=            -17.7984   XZ=              0.8230   YZ=             -2.0491
 Octapole moment (field-independent basis, Debye-Ang**2):
  XXX=           -194.8044  YYY=             11.7115  ZZZ=             -6.8847  XYY=            -12.7772
  XXY=            -20.0402  XXZ=             12.7791  XZZ=              1.8584  YZZ=             -3.9125
  YYZ=             11.6940  XYZ=             -9.5690
 Hexadecapole moment (field-independent basis, Debye-Ang**3):
 XXXX=          -4557.7002 YYYY=          -2004.0255 ZZZZ=           -612.3568 XXXY=           -356.8692
 XXXZ=             56.0545 YYYX=             38.9374 YYYZ=            -10.7511 ZZZX=            -26.6205
 ZZZY=             18.5880 XXYY=          -1180.5033 XXZZ=           -849.0204 YYZZ=           -437.5833
 XXYZ=             47.4382 YYXZ=             40.3832 ZZXY=              2.6949
 N-N= 1.602462015320D+03 E-N=-5.270497904431D+03  KE= 8.789877706604D+02
 D1PCM: PCM CHGder 1st derivatives, ID1Alg=3 FixD1E=F DoIter=F DoCFld=F I1PDM=0.
 Calling FoFJK, ICntrl=      2127 FMM=F ISym2X=0 I1Cent= 0 IOpClX= 0 NMat=1 NMatS=1 NMatT=0.
 ***** Axes restored to original set *****
 -------------------------------------------------------------------
 Center     Atomic                   Forces (Hartrees/Bohr)
 Number     Number              X              Y              Z
 -------------------------------------------------------------------
      1        6           0.017295871   -0.012205568    0.000518347
      2        6          -0.023258668    0.002092705    0.007753039
      3        6          -0.001212018   -0.005110333   -0.002638506
      4        6           0.000087170   -0.003293953   -0.000530436
      5        6          -0.005960180    0.005098087   -0.003150480
      6        6          -0.000725235   -0.002878554    0.005225887
      7        6          -0.003931210    0.004708940    0.004679656
      8        6           0.000510673    0.018805456   -0.001264944
      9        6          -0.003064007    0.006980000    0.006797602
     10        6           0.007204259   -0.006448775   -0.001113714
     11        8           0.016609194    0.011145755   -0.001673992
     12        6           0.002182669    0.004133947   -0.006216682
     13        6          -0.006237299   -0.007614988    0.001449409
     14        8          -0.013251890   -0.013381780   -0.006754332
     15        6          -0.002112323    0.002674462   -0.002523111
     16        8           0.003935329   -0.008122645    0.001704786
     17        6           0.000056377    0.006027372    0.001002223
     18        6          -0.001244771    0.001847779   -0.001456113
     19        8          -0.004434650   -0.002677157    0.000584228
     20        1          -0.000218621    0.000117258    0.002020669
     21        1          -0.000376543    0.000584889    0.000864096
     22        1          -0.002546231   -0.001105346    0.000037508
     23        1          -0.001026552   -0.000408369    0.000520711
     24        1          -0.001189839   -0.001455941   -0.000278722
     25        1           0.002623794   -0.000795168   -0.000888007
     26        1           0.000352563    0.000072155   -0.000982068
     27        1           0.002802759   -0.001876172   -0.002030994
     28        1           0.000278937   -0.003037228    0.001671371
     29        1           0.002928400   -0.001613256   -0.002716618
     30        1          -0.000145475    0.001164621    0.000537162
     31        1          -0.000934958   -0.000527241    0.000050296
     32        1           0.000364814   -0.000364874    0.000032755
     33        1          -0.001093093    0.002236425    0.000259555
     34        1           0.001827473    0.001255615   -0.001186957
     35        1           0.000917466    0.001040978   -0.001628962
     36        1           0.002901334   -0.000907051    0.000018132
     37        1           0.002359169    0.003688178   -0.000445618
     38        1          -0.000576094    0.001756524   -0.000450745
     39        1           0.001970756    0.000245700    0.001084501
     40        1          -0.000045155   -0.001890106    0.003224246
     41        1           0.001118448    0.000269582   -0.000997048
     42        1           0.003953753    0.002120846    0.000199737
     43        1           0.001303603   -0.002352768   -0.001307866
 -------------------------------------------------------------------
 Cartesian Forces:  Max     0.023258668 RMS     0.004929393

 GradGradGradGradGradGradGradGradGradGradGradGradGradGradGradGradGradGrad
 Berny optimization.
 FormGI is forming the generalized inverse of G from B-inverse, IUseBI=4.
 Internal  Forces:  Max     0.019902721 RMS     0.003482915
 Search for a local minimum.
 Step number   1 out of a maximum of  258
 All quantities printed in internal units (Hartrees-Bohrs-Radians)
 Mixed Optimization -- RFO/linear search
 Second derivative matrix not updated -- first step.
 ITU=  0
     Eigenvalues ---    0.00230   0.00230   0.00285   0.00340   0.00374
     Eigenvalues ---    0.00404   0.00531   0.00675   0.00758   0.00908
     Eigenvalues ---    0.01096   0.01146   0.01202   0.01269   0.01378
     Eigenvalues ---    0.01394   0.02461   0.02527   0.03099   0.03837
     Eigenvalues ---    0.03885   0.04279   0.04430   0.04592   0.04743
     Eigenvalues ---    0.04860   0.04909   0.04931   0.05041   0.05279
     Eigenvalues ---    0.05366   0.05386   0.05454   0.05497   0.05527
     Eigenvalues ---    0.05569   0.05616   0.05617   0.05830   0.05972
     Eigenvalues ---    0.06012   0.06115   0.06749   0.07768   0.08027
     Eigenvalues ---    0.08446   0.08969   0.09097   0.09140   0.09697
     Eigenvalues ---    0.10344   0.11593   0.12108   0.13579   0.13773
     Eigenvalues ---    0.14680   0.15993   0.16000   0.16000   0.16000
     Eigenvalues ---    0.16000   0.16000   0.16000   0.16000   0.16000
     Eigenvalues ---    0.16000   0.16000   0.16000   0.16000   0.16425
     Eigenvalues ---    0.16601   0.17242   0.18348   0.19544   0.20757
     Eigenvalues ---    0.22000   0.23415   0.24652   0.25000   0.26452
     Eigenvalues ---    0.26829   0.27217   0.27938   0.27965   0.28471
     Eigenvalues ---    0.28842   0.28871   0.29456   0.29666   0.29952
     Eigenvalues ---    0.31008   0.32118   0.32265   0.33710   0.33742
     Eigenvalues ---    0.33825   0.33847   0.33852   0.33951   0.34031
     Eigenvalues ---    0.34098   0.34113   0.34121   0.34122   0.34124
     Eigenvalues ---    0.34131   0.34156   0.34195   0.34198   0.34293
     Eigenvalues ---    0.34321   0.34325   0.34370   0.34388   0.34393
     Eigenvalues ---    0.39414   0.40705   0.41908   0.51494   0.51540
     Eigenvalues ---    0.52633   0.52700   0.94212
 RFO step:  Lambda=-1.33135502D-02 EMin= 2.30000000D-03
 Linear search not attempted -- first point.
 Iteration  1 RMS(Cart)=  0.03880826 RMS(Int)=  0.00077873
 Iteration  2 RMS(Cart)=  0.00106034 RMS(Int)=  0.00019345
 Iteration  3 RMS(Cart)=  0.00000073 RMS(Int)=  0.00019345
 Variable       Old X    -DE/DX   Delta X   Delta X   Delta X     New X
                                 (Linear)    (Quad)   (Total)
    R1        2.53509   0.01610   0.00000   0.03196   0.03199   2.56708
    R2        2.82456   0.00523   0.00000   0.01710   0.01719   2.84175
    R3        2.79235   0.00237   0.00000   0.00642   0.00650   2.79885
    R4        2.84950  -0.00082   0.00000   0.00023   0.00018   2.84968
    R5        2.85871   0.00744   0.00000   0.02577   0.02569   2.88440
    R6        2.92561  -0.00025   0.00000  -0.00222  -0.00229   2.92333
    R7        2.07279   0.00202   0.00000   0.00572   0.00572   2.07850
    R8        2.07140  -0.00072   0.00000  -0.00203  -0.00203   2.06937
    R9        2.91833   0.00164   0.00000   0.00344   0.00335   2.92168
   R10        2.95654  -0.00707   0.00000  -0.02543  -0.02543   2.93111
   R11        2.07822  -0.00118   0.00000  -0.00336  -0.00336   2.07485
   R12        2.89290   0.00697   0.00000   0.02027   0.02027   2.91318
   R13        2.07126   0.00108   0.00000   0.00303   0.00303   2.07429
   R14        2.07413  -0.00056   0.00000  -0.00158  -0.00158   2.07255
   R15        2.90449   0.00442   0.00000   0.01215   0.01222   2.91672
   R16        2.07627   0.00002   0.00000   0.00006   0.00006   2.07633
   R17        2.07580  -0.00024   0.00000  -0.00068  -0.00068   2.07512
   R18        2.89062   0.00692   0.00000   0.02246   0.02246   2.91308
   R19        2.07767   0.00025   0.00000   0.00071   0.00071   2.07838
   R20        2.82809   0.01391   0.00000   0.03710   0.03716   2.86525
   R21        2.31050   0.01990   0.00000   0.02083   0.02083   2.33133
   R22        2.89197   0.01499   0.00000   0.04640   0.04636   2.93833
   R23        2.06785  -0.00073   0.00000  -0.00204  -0.00204   2.06581
   R24        2.06838   0.00059   0.00000   0.00167   0.00167   2.07004
   R25        2.88635   0.00103   0.00000   0.00334   0.00334   2.88969
   R26        2.69040   0.01615   0.00000   0.03736   0.03736   2.72776
   R27        2.06996   0.00124   0.00000   0.00350   0.00350   2.07346
   R28        2.06709   0.00082   0.00000   0.00229   0.00229   2.06939
   R29        2.07068   0.00029   0.00000   0.00083   0.00083   2.07151
   R30        2.07125   0.00022   0.00000   0.00063   0.00063   2.07187
   R31        2.07165   0.00027   0.00000   0.00076   0.00076   2.07241
   R32        2.07002  -0.00059   0.00000  -0.00165  -0.00165   2.06837
   R33        1.83935  -0.00185   0.00000  -0.00342  -0.00342   1.83593
   R34        2.72357   0.00286   0.00000   0.00702   0.00702   2.73059
   R35        2.90335   0.00129   0.00000   0.00428   0.00428   2.90762
   R36        2.92275  -0.00254   0.00000  -0.00869  -0.00869   2.91406
   R37        1.85087  -0.00391   0.00000  -0.00741  -0.00741   1.84346
   R38        2.06791   0.00120   0.00000   0.00338   0.00338   2.07129
   R39        2.07122   0.00016   0.00000   0.00045   0.00045   2.07167
   R40        2.07110  -0.00034   0.00000  -0.00097  -0.00097   2.07013
   R41        2.70606   0.00492   0.00000   0.01171   0.01171   2.71777
   R42        2.06671  -0.00006   0.00000  -0.00017  -0.00017   2.06654
   R43        2.06681   0.00114   0.00000   0.00319   0.00319   2.07000
   R44        1.83998  -0.00252   0.00000  -0.00467  -0.00467   1.83531
    A1        2.30517  -0.00765   0.00000  -0.02824  -0.02820   2.27698
    A2        1.85006   0.01361   0.00000   0.05490   0.05495   1.90501
    A3        2.12477  -0.00593   0.00000  -0.02562  -0.02579   2.09898
    A4        2.20872   0.00576   0.00000   0.02275   0.02278   2.23150
    A5        1.98661  -0.00487   0.00000  -0.01393  -0.01395   1.97266
    A6        2.08775  -0.00089   0.00000  -0.00889  -0.00890   2.07884
    A7        1.99719  -0.00033   0.00000  -0.00663  -0.00665   1.99054
    A8        1.90327  -0.00017   0.00000  -0.00042  -0.00049   1.90278
    A9        1.87679   0.00072   0.00000   0.00737   0.00744   1.88423
   A10        1.93278   0.00001   0.00000   0.00069   0.00074   1.93352
   A11        1.89641  -0.00002   0.00000   0.00079   0.00075   1.89716
   A12        1.85089  -0.00017   0.00000  -0.00120  -0.00121   1.84969
   A13        1.97542   0.00108   0.00000   0.00627   0.00624   1.98166
   A14        1.95433  -0.00187   0.00000  -0.00743  -0.00747   1.94686
   A15        1.85059   0.00109   0.00000   0.00824   0.00812   1.85871
   A16        1.95923   0.00040   0.00000   0.00038   0.00047   1.95970
   A17        1.87581   0.00017   0.00000   0.00876   0.00863   1.88444
   A18        1.83765  -0.00089   0.00000  -0.01666  -0.01663   1.82101
   A19        2.05126  -0.00165   0.00000  -0.01606  -0.01611   2.03516
   A20        1.91876  -0.00080   0.00000  -0.00497  -0.00498   1.91378
   A21        1.89169   0.00031   0.00000  -0.00053  -0.00044   1.89124
   A22        1.86328   0.00138   0.00000   0.00389   0.00378   1.86706
   A23        1.88478   0.00123   0.00000   0.01961   0.01959   1.90437
   A24        1.84305  -0.00033   0.00000  -0.00009  -0.00018   1.84287
   A25        2.04359   0.00310   0.00000   0.00861   0.00860   2.05219
   A26        1.89896   0.00067   0.00000   0.01330   0.01341   1.91238
   A27        1.87750  -0.00084   0.00000  -0.00246  -0.00248   1.87503
   A28        1.90492  -0.00218   0.00000  -0.01811  -0.01818   1.88674
   A29        1.89323  -0.00193   0.00000  -0.00884  -0.00883   1.88441
   A30        1.83423   0.00103   0.00000   0.00776   0.00764   1.84187
   A31        1.96465  -0.00032   0.00000  -0.00398  -0.00399   1.96066
   A32        1.95562   0.00092   0.00000   0.00920   0.00916   1.96478
   A33        1.86609  -0.00167   0.00000  -0.02754  -0.02757   1.83852
   A34        1.96620   0.00024   0.00000   0.01199   0.01185   1.97804
   A35        1.83706   0.00181   0.00000   0.02008   0.02008   1.85715
   A36        1.86419  -0.00109   0.00000  -0.01220  -0.01232   1.85187
   A37        1.96128  -0.01458   0.00000  -0.06099  -0.06085   1.90043
   A38        2.14982   0.01016   0.00000   0.04136   0.04117   2.19098
   A39        2.17208   0.00441   0.00000   0.01954   0.01937   2.19145
   A40        1.78835   0.01154   0.00000   0.04954   0.04927   1.83762
   A41        1.91238  -0.00189   0.00000   0.00650   0.00683   1.91921
   A42        1.89474  -0.00345   0.00000   0.00177   0.00116   1.89591
   A43        1.96824  -0.00454   0.00000  -0.02785  -0.02836   1.93987
   A44        1.96879  -0.00082   0.00000   0.00800   0.00734   1.97613
   A45        1.92506  -0.00022   0.00000  -0.03089  -0.03111   1.89394
   A46        1.83776  -0.00565   0.00000  -0.02862  -0.02880   1.80896
   A47        1.96942   0.00072   0.00000  -0.01501  -0.01507   1.95434
   A48        1.91652   0.00296   0.00000   0.01808   0.01783   1.93435
   A49        1.94502   0.00347   0.00000   0.01688   0.01694   1.96195
   A50        1.90718   0.00588   0.00000   0.05480   0.05502   1.96219
   A51        1.88729  -0.00688   0.00000  -0.04179  -0.04222   1.84506
   A52        1.93017  -0.00026   0.00000  -0.00157  -0.00158   1.92859
   A53        1.96268  -0.00070   0.00000  -0.00429  -0.00430   1.95838
   A54        1.93609  -0.00028   0.00000  -0.00131  -0.00131   1.93478
   A55        1.88338   0.00043   0.00000   0.00185   0.00185   1.88523
   A56        1.87488   0.00035   0.00000   0.00247   0.00247   1.87735
   A57        1.87320   0.00055   0.00000   0.00335   0.00335   1.87655
   A58        1.94178  -0.00064   0.00000  -0.00018  -0.00020   1.94158
   A59        1.92985  -0.00195   0.00000  -0.01014  -0.01025   1.91960
   A60        1.95303  -0.00239   0.00000  -0.01847  -0.01861   1.93442
   A61        1.85322   0.00265   0.00000   0.02448   0.02450   1.87772
   A62        1.89041   0.00133   0.00000   0.00562   0.00558   1.89598
   A63        1.89198   0.00136   0.00000   0.00120   0.00096   1.89294
   A64        1.89917   0.00011   0.00000   0.00064   0.00064   1.89980
   A65        1.87324  -0.00270   0.00000  -0.02560  -0.02570   1.84753
   A66        1.94878  -0.00097   0.00000  -0.00614  -0.00596   1.94282
   A67        1.98344   0.00067   0.00000  -0.01157  -0.01173   1.97171
   A68        1.84277   0.00442   0.00000   0.04738   0.04740   1.89017
   A69        1.87377  -0.00071   0.00000  -0.00399  -0.00463   1.86914
   A70        1.93359  -0.00048   0.00000   0.00357   0.00336   1.93694
   A71        1.84771  -0.00273   0.00000  -0.01576  -0.01576   1.83195
   A72        1.95497   0.00275   0.00000   0.01401   0.01405   1.96902
   A73        1.93128  -0.00174   0.00000  -0.00825  -0.00826   1.92302
   A74        1.94345  -0.00407   0.00000  -0.02343  -0.02342   1.92003
   A75        1.89435  -0.00056   0.00000  -0.00336  -0.00333   1.89102
   A76        1.88795   0.00027   0.00000  -0.00169  -0.00163   1.88632
   A77        1.84783   0.00346   0.00000   0.02364   0.02359   1.87142
   A78        1.91691   0.00305   0.00000   0.01722   0.01720   1.93411
   A79        1.93598  -0.00160   0.00000  -0.02009  -0.02031   1.91567
   A80        1.96915  -0.00388   0.00000  -0.02070  -0.02128   1.94787
   A81        1.84586  -0.00154   0.00000  -0.01153  -0.01137   1.83449
   A82        1.89707   0.00313   0.00000   0.04043   0.04049   1.93757
   A83        1.89436   0.00106   0.00000  -0.00371  -0.00418   1.89018
   A84        1.87689   0.00160   0.00000   0.00922   0.00922   1.88610
    D1        0.10622  -0.00090   0.00000  -0.01368  -0.01365   0.09257
    D2       -3.05139  -0.00106   0.00000  -0.01868  -0.01854  -3.06992
    D3       -3.12243  -0.00054   0.00000   0.00026   0.00034  -3.12209
    D4        0.00315  -0.00070   0.00000  -0.00473  -0.00454  -0.00139
    D5        0.37060   0.00036   0.00000   0.01046   0.01017   0.38078
    D6       -1.86682  -0.00047   0.00000  -0.01044  -0.01065  -1.87747
    D7        2.37954   0.00136   0.00000   0.01599   0.01582   2.39536
    D8       -2.67256  -0.00079   0.00000  -0.00844  -0.00834  -2.68090
    D9        1.37320  -0.00162   0.00000  -0.02934  -0.02916   1.34404
   D10       -0.66362   0.00021   0.00000  -0.00290  -0.00269  -0.66631
   D11        0.02066  -0.00043   0.00000  -0.01117  -0.01106   0.00959
   D12       -3.11663   0.00009   0.00000   0.01044   0.01064  -3.10599
   D13        3.08629  -0.00036   0.00000   0.00026   0.00055   3.08684
   D14       -0.05099   0.00015   0.00000   0.02187   0.02225  -0.02874
   D15        0.60740  -0.00024   0.00000   0.00655   0.00670   0.61410
   D16       -1.56789   0.00013   0.00000   0.01084   0.01095  -1.55694
   D17        2.71568   0.00004   0.00000   0.00860   0.00870   2.72438
   D18       -2.51734  -0.00004   0.00000   0.01182   0.01186  -2.50548
   D19        1.59055   0.00033   0.00000   0.01611   0.01611   1.60666
   D20       -0.40906   0.00024   0.00000   0.01387   0.01387  -0.39520
   D21       -0.02438   0.00147   0.00000   0.01788   0.01742  -0.00696
   D22        2.10077   0.00241   0.00000   0.01091   0.01113   2.11190
   D23       -2.07568  -0.00380   0.00000  -0.03967  -0.04003  -2.11571
   D24        3.10241   0.00140   0.00000   0.01359   0.01334   3.11575
   D25       -1.05562   0.00233   0.00000   0.00662   0.00704  -1.04858
   D26        1.05112  -0.00387   0.00000  -0.04396  -0.04411   1.00700
   D27       -1.33797  -0.00011   0.00000  -0.00576  -0.00568  -1.34365
   D28        2.70937   0.00002   0.00000  -0.00521  -0.00517   2.70420
   D29        0.71415   0.00138   0.00000   0.01356   0.01365   0.72780
   D30        0.82160  -0.00059   0.00000  -0.01080  -0.01076   0.81084
   D31       -1.41425  -0.00045   0.00000  -0.01026  -0.01025  -1.42449
   D32        2.87372   0.00090   0.00000   0.00851   0.00857   2.88229
   D33        2.84783  -0.00080   0.00000  -0.01141  -0.01136   2.83647
   D34        0.61198  -0.00067   0.00000  -0.01086  -0.01085   0.60114
   D35       -1.38324   0.00069   0.00000   0.00791   0.00797  -1.37527
   D36        0.64585   0.00144   0.00000   0.00060   0.00069   0.64653
   D37       -1.48937   0.00150   0.00000   0.01171   0.01170  -1.47767
   D38        2.78738   0.00215   0.00000   0.01478   0.01480   2.80218
   D39        2.87914   0.00013   0.00000  -0.00400  -0.00392   2.87522
   D40        0.74393   0.00019   0.00000   0.00711   0.00709   0.75102
   D41       -1.26251   0.00084   0.00000   0.01018   0.01020  -1.25231
   D42       -1.39147  -0.00062   0.00000  -0.01867  -0.01860  -1.41007
   D43        2.75650  -0.00056   0.00000  -0.00755  -0.00759   2.74891
   D44        0.75006   0.00009   0.00000  -0.00449  -0.00448   0.74558
   D45       -1.06632   0.00181   0.00000   0.01544   0.01535  -1.05097
   D46       -3.07792  -0.00139   0.00000  -0.02316  -0.02316  -3.10109
   D47        1.00259  -0.00048   0.00000  -0.01349  -0.01346   0.98913
   D48        2.97246   0.00157   0.00000   0.01281   0.01273   2.98518
   D49        0.96085  -0.00164   0.00000  -0.02578  -0.02579   0.93506
   D50       -1.24182  -0.00072   0.00000  -0.01612  -0.01608  -1.25790
   D51        0.93685   0.00169   0.00000   0.01206   0.01203   0.94889
   D52       -1.07475  -0.00152   0.00000  -0.02653  -0.02648  -1.10123
   D53        3.00576  -0.00060   0.00000  -0.01687  -0.01677   2.98899
   D54        0.80535   0.00160   0.00000   0.01871   0.01867   0.82403
   D55       -1.36377   0.00163   0.00000   0.02540   0.02531  -1.33846
   D56        2.94106   0.00053   0.00000   0.01106   0.01097   2.95203
   D57        2.96875   0.00050   0.00000   0.00385   0.00384   2.97259
   D58        0.79962   0.00053   0.00000   0.01054   0.01048   0.81011
   D59       -1.17873  -0.00057   0.00000  -0.00381  -0.00385  -1.18259
   D60       -1.33970   0.00136   0.00000   0.01476   0.01485  -1.32485
   D61        2.77436   0.00139   0.00000   0.02145   0.02149   2.79585
   D62        0.79600   0.00029   0.00000   0.00711   0.00715   0.80316
   D63       -1.25348  -0.00129   0.00000  -0.02067  -0.02078  -1.27425
   D64        0.97839  -0.00010   0.00000  -0.00118  -0.00129   0.97710
   D65        3.00330  -0.00021   0.00000   0.00231   0.00235   3.00565
   D66        0.91264   0.00013   0.00000  -0.01144  -0.01157   0.90107
   D67       -3.13868   0.00133   0.00000   0.00806   0.00792  -3.13076
   D68       -1.11377   0.00122   0.00000   0.01154   0.01156  -1.10221
   D69        2.90216  -0.00081   0.00000  -0.01637  -0.01640   2.88575
   D70       -1.14916   0.00038   0.00000   0.00313   0.00309  -1.14608
   D71        0.87575   0.00028   0.00000   0.00661   0.00672   0.88247
   D72       -3.13687   0.00100   0.00000   0.02417   0.02425  -3.11262
   D73        1.03951   0.00111   0.00000   0.02584   0.02591   1.06542
   D74       -1.05841   0.00108   0.00000   0.02540   0.02547  -1.03294
   D75        0.90972   0.00046   0.00000   0.01172   0.01160   0.92132
   D76       -1.19709   0.00057   0.00000   0.01338   0.01327  -1.18382
   D77        2.98817   0.00054   0.00000   0.01294   0.01283   3.00100
   D78       -1.09889  -0.00119   0.00000  -0.01149  -0.01144  -1.11034
   D79        3.07749  -0.00108   0.00000  -0.00982  -0.00978   3.06771
   D80        0.97956  -0.00110   0.00000  -0.01026  -0.01022   0.96934
   D81       -0.03414   0.00115   0.00000   0.02068   0.02068  -0.01346
   D82        2.05944   0.00124   0.00000   0.01808   0.01824   2.07769
   D83       -2.12039  -0.00227   0.00000  -0.01459  -0.01485  -2.13523
   D84        3.10308   0.00065   0.00000  -0.00120  -0.00097   3.10211
   D85       -1.08652   0.00073   0.00000  -0.00379  -0.00341  -1.08993
   D86        1.01683  -0.00278   0.00000  -0.03647  -0.03650   0.98034
   D87        0.03321  -0.00123   0.00000  -0.02083  -0.02119   0.01201
   D88       -2.10771  -0.00048   0.00000   0.00610   0.00597  -2.10174
   D89        2.09081   0.00210   0.00000   0.01194   0.01104   2.10185
   D90       -2.02107  -0.00367   0.00000  -0.04466  -0.04432  -2.06539
   D91        2.12121  -0.00292   0.00000  -0.01773  -0.01716   2.10405
   D92        0.03654  -0.00035   0.00000  -0.01188  -0.01209   0.02445
   D93        2.06693   0.00104   0.00000   0.01365   0.01382   2.08075
   D94       -0.07398   0.00178   0.00000   0.04058   0.04098  -0.03300
   D95       -2.15865   0.00436   0.00000   0.04642   0.04605  -2.11260
   D96        1.12940   0.00025   0.00000  -0.02124  -0.02088   1.10852
   D97       -3.09891   0.00191   0.00000   0.00263   0.00291  -3.09600
   D98       -0.98793   0.00066   0.00000  -0.01541  -0.01501  -1.00293
   D99       -3.09037  -0.00408   0.00000  -0.05622  -0.05610   3.13671
   D100      -1.03550  -0.00242   0.00000  -0.03234  -0.03232  -1.06782
   D101       1.07548  -0.00367   0.00000  -0.05038  -0.05023   1.02525
   D102      -0.99394   0.00084   0.00000  -0.00528  -0.00571  -0.99964
   D103       1.06093   0.00250   0.00000   0.01860   0.01808   1.07901
   D104      -3.11127   0.00125   0.00000   0.00056   0.00016  -3.11110
   D105       0.48008   0.00136   0.00000   0.06533   0.06588   0.54596
   D106      -1.52746   0.00319   0.00000   0.05888   0.05804  -1.46941
   D107       2.63573  -0.00034   0.00000   0.03108   0.03136   2.66709
   D108       2.76712   0.00049   0.00000   0.02084   0.02108   2.78820
   D109      -1.43505   0.00030   0.00000   0.02540   0.02517  -1.40989
   D110       0.62865   0.00164   0.00000   0.05150   0.05150   0.68014
   D111      -1.24637  -0.00023   0.00000   0.01605   0.01607  -1.23030
   D112       0.86997  -0.00028   0.00000   0.01558   0.01558   0.88555
   D113       2.92011   0.00037   0.00000   0.02502   0.02507   2.94518
   D114       3.00659   0.00090   0.00000   0.02210   0.02220   3.02879
   D115      -1.16026   0.00086   0.00000   0.02163   0.02171  -1.13854
   D116       0.88988   0.00150   0.00000   0.03107   0.03121   0.92108
   D117       0.98335  -0.00049   0.00000  -0.00138  -0.00151   0.98184
   D118       3.09969  -0.00054   0.00000  -0.00185  -0.00200   3.09769
   D119      -1.13337   0.00011   0.00000   0.00759   0.00750  -1.12587
   D120      -3.01908   0.00285   0.00000   0.06817   0.06813  -2.95095
   D121      -0.98488   0.00187   0.00000   0.05258   0.05240  -0.93248
   D122       1.14477  -0.00071   0.00000   0.01819   0.01842   1.16319
   D123      -0.95048  -0.00058   0.00000   0.02682   0.02683  -0.92365
   D124       1.08372  -0.00157   0.00000   0.01122   0.01110   1.09482
   D125      -3.06981  -0.00414   0.00000  -0.02316  -0.02289  -3.09270
   D126       1.05344   0.00403   0.00000   0.08277   0.08268   1.13611
   D127       3.08763   0.00304   0.00000   0.06718   0.06695  -3.12860
   D128      -1.06590   0.00047   0.00000   0.03280   0.03296  -1.03294
   D129      -1.45033   0.00067   0.00000   0.01969   0.01932  -1.43101
   D130       2.74280   0.00184   0.00000   0.04107   0.04102   2.78382
   D131       0.71165  -0.00010   0.00000   0.03183   0.03225   0.74390
         Item               Value     Threshold  Converged?
 Maximum Force            0.019903     0.000450     NO 
 RMS     Force            0.003483     0.000300     NO 
 Maximum Displacement     0.289673     0.001800     NO 
 RMS     Displacement     0.039034     0.001200     NO 
 Predicted change in Energy=-7.440435D-03
 GradGradGradGradGradGradGradGradGradGradGradGradGradGradGradGradGradGrad

                          Input orientation:                          
 ---------------------------------------------------------------------
 Center     Atomic      Atomic             Coordinates (Angstroms)
 Number     Number       Type             X           Y           Z
 ---------------------------------------------------------------------
      1          6           0        1.798997    0.640007    0.143486
      2          6           0        1.064939   -0.498081    0.249645
      3          6           0       -0.413979   -0.623921    0.516075
      4          6           0       -1.268027    0.493094   -0.128874
      5          6           0       -1.204468    1.836851    0.633135
      6          6           0        0.156660    2.217885    1.248465
      7          6           0        1.408665    2.076479    0.356974
      8          6           0        3.206679    0.284640   -0.149380
      9          6           0        3.323317   -1.224387   -0.239740
     10          6           0        1.891703   -1.763636    0.038464
     11          8           0        4.137916    1.084751   -0.270239
     12          6           0        1.310116    2.865462   -0.963682
     13          6           0        1.843313   -2.688452    1.255302
     14          8           0        1.371617   -2.538731   -1.062601
     15          6           0       -2.726143    0.024997   -0.375086
     16          8           0       -2.631883   -1.107106   -1.268047
     17          6           0       -3.555404    1.119746   -1.068834
     18          6           0       -3.425074   -0.467035    0.908397
     19          8           0       -4.667339   -1.120629    0.595404
     20          1           0       -0.580339   -0.664280    1.602569
     21          1           0       -0.746602   -1.590794    0.124051
     22          1           0       -0.860795    0.654960   -1.135597
     23          1           0       -1.936041    1.832131    1.451458
     24          1           0       -1.527421    2.634908   -0.046320
     25          1           0        0.322461    1.634811    2.164861
     26          1           0        0.089066    3.264438    1.574036
     27          1           0        2.241869    2.524048    0.918292
     28          1           0        3.666696   -1.513148   -1.236609
     29          1           0        4.062581   -1.562764    0.494382
     30          1           0        1.052805    3.913756   -0.766745
     31          1           0        0.552570    2.451610   -1.637505
     32          1           0        2.267654    2.854478   -1.497205
     33          1           0        0.825452   -3.053264    1.436798
     34          1           0        2.483621   -3.562786    1.087267
     35          1           0        2.194022   -2.169463    2.152890
     36          1           0        0.980526   -1.934248   -1.714919
     37          1           0       -3.474853   -1.585570   -1.158007
     38          1           0       -3.769516    1.970963   -0.412345
     39          1           0       -3.026102    1.491258   -1.954070
     40          1           0       -4.510160    0.706181   -1.411548
     41          1           0       -2.813375   -1.233927    1.391708
     42          1           0       -3.579747    0.349653    1.621831
     43          1           0       -5.345276   -0.436088    0.472763
 ---------------------------------------------------------------------
                    Distance matrix (angstroms):
                    1          2          3          4          5
     1  C    0.000000
     2  C    1.358438   0.000000
     3  C    2.575578   1.507986   0.000000
     4  C    3.082596   2.562896   1.546958   0.000000
     5  C    3.270014   3.278595   2.587271   1.546085   0.000000
     6  C    2.531392   3.032999   2.989630   2.627109   1.541587
     7  C    1.503791   2.599620   3.261825   3.147671   2.638589
     8  C    1.481089   2.314934   3.791765   4.479606   4.741299
     9  C    2.438520   2.422249   3.859948   4.903313   5.534793
    10  C    2.407722   1.526357   2.615957   3.886480   4.785751
    11  O    2.416508   3.495543   4.925201   5.440061   5.470175
    12  C    2.533273   3.584089   4.163890   3.601646   3.151350
    13  C    3.509522   2.532773   3.147081   4.660324   5.491305
    14  O    3.426613   2.445464   3.057298   4.126928   5.353266
    15  C    4.596090   3.877655   2.561515   1.551076   2.571929
    16  O    4.967648   4.042375   2.887154   2.391330   3.784031
    17  C    5.510851   5.069845   3.926940   2.551139   2.989622
    18  C    5.394585   4.538187   3.040596   2.578882   3.211659
    19  O    6.716962   5.776343   4.282999   3.831972   4.554074
    20  H    3.080800   2.136578   1.099897   2.193245   2.754087
    21  H    3.384808   2.119311   1.095063   2.162971   3.495362
    22  H    2.951401   2.637584   2.136164   1.097966   2.154853
    23  H    4.133093   3.984988   3.037072   2.176399   1.097667
    24  H    3.883389   4.077199   3.489414   2.159043   1.096747
    25  H    2.693650   2.961174   2.891835   3.015690   2.172215
    26  H    3.443541   4.106445   4.060994   3.524479   2.143952
    27  H    2.084723   3.311422   4.138239   4.188162   3.525733
    28  H    3.166867   3.163614   4.529298   5.440918   6.200539
    29  H    3.177915   3.190502   4.574002   5.747207   6.270442
    30  H    3.478901   4.527416   4.938379   4.182591   3.371717
    31  H    2.829737   3.539002   3.876985   3.070233   2.936140
    32  H    2.795602   3.967072   4.831533   4.466487   4.198756
    33  H    4.032455   2.827657   2.878477   4.405751   5.355341
    34  H    4.361525   3.479466   4.166447   5.657210   6.554717
    35  H    3.476618   2.773208   3.445219   4.927620   5.468998
    36  H    3.278774   2.434998   2.939207   3.669267   4.950631
    37  H    5.870312   4.875841   3.618876   3.201568   4.480602
    38  H    5.752280   5.468672   4.342236   2.919229   2.773172
    39  H    5.329723   5.054745   4.171185   2.723692   3.182988
    40  H    6.498305   5.940668   4.718431   3.493148   4.048053
    41  H    5.132607   4.109391   2.626012   2.771799   3.548759
    42  H    5.585758   4.916773   3.491794   2.903376   2.971738
    43  H    7.232360   6.414396   4.935062   4.224844   4.726337
                    6          7          8          9         10
     6  C    0.000000
     7  C    1.543460   0.000000
     8  C    3.872212   2.588424   0.000000
     9  C    4.908330   3.862341   1.516223   0.000000
    10  C    4.508546   3.883459   2.441287   1.554898   0.000000
    11  O    4.409179   2.970814   1.233688   2.448799   3.640615
    12  C    2.577482   1.541537   3.304645   4.615618   4.771906
    13  C    5.188159   4.868314   3.559660   2.563016   1.529157
    14  O    5.426099   4.828740   3.488961   2.492736   1.443470
    15  C    3.969286   4.673449   5.942788   6.178612   4.969379
    16  O    5.016411   5.394621   6.105504   6.044467   4.754034
    17  C    4.511675   5.252642   6.875214   7.314312   6.261867
    18  C    4.489239   5.489860   6.757519   6.887132   5.541306
    19  O    5.902808   6.869947   8.033035   8.034850   6.613976
    20  H    2.995903   3.608241   4.279168   4.352741   3.125060
    21  H    4.072619   4.260084   4.384113   4.102541   2.645346
    22  H    3.026831   3.065768   4.201679   4.673467   3.847632
    23  H    2.137619   3.527699   5.604015   6.313739   5.438540
    24  H    2.164835   3.015807   5.286406   6.201712   5.571785
    25  H    1.098747   2.154847   3.936672   4.791895   4.305058
    26  H    1.098107   2.152633   4.644230   5.822346   5.557788
    27  H    2.133271   1.099830   2.661904   4.069562   4.391008
    28  H    5.693554   4.530302   2.150750   1.093179   2.199809
    29  H    5.488002   4.506245   2.135392   1.095420   2.227313
    30  H    2.782108   2.182880   4.265067   5.642116   5.795247
    31  H    2.922361   2.202627   3.735581   4.810794   4.729741
    32  H    3.521399   2.186578   3.049995   4.396906   4.881250
    33  H    5.316744   5.274507   4.396340   3.520639   2.180681
    34  H    6.233530   5.787069   4.105459   2.816762   2.165016
    35  H    4.921143   4.676550   3.514049   2.809476   2.174141
    36  H    5.167264   4.534532   3.511429   2.858099   1.983357
    37  H    5.783188   6.289237   7.011268   6.869409   5.501197
    38  H    4.270143   5.236081   7.181931   7.781281   6.797048
    39  H    4.573205   5.034934   6.600030   7.115390   6.224896
    40  H    5.580334   6.327548   7.830732   8.152520   7.013300
    41  H    4.555945   5.463980   6.397034   6.349858   4.924390
    42  H    4.194095   5.428264   7.014057   7.320884   6.075344
    43  H    6.157645   7.207088   8.604792   8.733474   7.370540
                   11         12         13         14         15
    11  O    0.000000
    12  C    3.412953   0.000000
    13  C    4.672209   6.004511   0.000000
    14  O    4.627080   5.405448   2.370145   0.000000
    15  C    6.946178   4.970521   5.558858   4.882317   0.000000
    16  O    7.185405   5.604756   5.375438   4.256733   1.444964
    17  C    7.734737   5.170288   7.003580   6.136777   1.538647
    18  C    7.809997   6.085413   5.728084   5.584353   1.542053
    19  O    9.118419   7.351847   6.729200   6.420981   2.454089
    20  H    5.369214   4.755896   3.176785   3.798267   2.998448
    21  H    5.583236   5.027074   3.031871   2.606450   2.603555
    22  H    5.091236   3.103019   4.920061   3.897263   2.110629
    23  H    6.357341   4.175909   5.895564   6.030384   2.688170
    24  H    5.877855   2.991042   6.433836   6.016959   2.890789
    25  H    4.559603   3.503961   4.672355   5.379191   4.282151
    26  H    4.954349   2.844320   6.214168   6.501812   4.713646
    27  H    2.660673   2.127570   5.238567   5.505725   5.709573
    28  H    2.811583   4.979978   3.303890   2.519819   6.631479
    29  H    2.756748   5.413982   2.602177   3.258526   7.025933
    30  H    4.215175   1.097230   6.950017   6.467129   5.436570
    31  H    4.073380   1.095073   6.037764   5.089682   4.269908
    32  H    2.852238   1.096196   6.203260   5.484384   5.848344
    33  H    5.568623   6.405351   1.096389   2.609605   5.037106
    34  H    5.116553   6.848786   1.096672   2.628150   6.492480
    35  H    4.498909   5.987051   1.094537   3.339474   5.950994
    36  H    4.601149   4.869313   3.183620   0.971530   4.401498
    37  H    8.116218   6.537994   5.943340   4.940232   1.940993
    38  H    7.958207   5.187173   7.482984   6.869602   2.208348
    39  H    7.370461   4.655330   7.175043   6.031207   2.175566
    40  H    8.731272   6.224041   7.681292   6.726553   2.172782
    41  H    7.513906   6.273439   4.880471   5.023973   2.171188
    42  H    7.980140   6.076590   6.226878   6.329688   2.195841
    43  H    9.633065   7.566892   7.573726   7.203825   2.791291
                   16         17         18         19         20
    16  O    0.000000
    17  C    2.418976   0.000000
    18  C    2.403279   2.538563   0.000000
    19  O    2.759659   3.004225   1.438184   0.000000
    20  H    3.556032   4.378373   2.934842   4.233935   0.000000
    21  H    2.392943   4.081589   3.008694   3.976859   1.752737
    22  H    2.501834   2.735215   3.465878   4.543001   3.052310
    23  H    4.064359   3.079237   2.792544   4.112373   2.844790
    24  H    4.088413   2.730195   3.759604   4.937100   3.807944
    25  H    5.294442   5.075422   4.476660   5.912170   2.533188
    26  H    5.881445   4.986645   5.168767   6.542930   3.985441
    27  H    6.459011   6.287218   6.407880   7.818254   4.312601
    28  H    6.311732   7.688889   7.482554   8.542043   5.178689
    29  H    6.937552   8.226372   7.578721   8.741693   4.857166
    30  H    6.247982   5.397531   6.484507   7.740835   5.407330
    31  H    4.789750   4.355767   5.551735   6.707774   4.635767
    32  H    6.304929   6.091043   7.016162   8.262846   5.486467
    33  H    4.801759   6.548596   5.003475   5.883348   2.776864
    34  H    6.143798   7.940069   6.672956   7.572469   4.249086
    35  H    6.010056   7.365752   6.001772   7.113655   3.203983
    36  H    3.732741   5.506266   5.333274   6.156131   3.880058
    37  H    0.975517   2.707983   2.350238   2.170863   4.104602
    38  H    3.391304   1.096081   2.794072   3.373365   4.601655
    39  H    2.716161   1.096278   3.491104   4.001929   4.824705
    40  H    2.614675   1.095466   2.817089   2.718418   5.138730
    41  H    2.668955   3.484917   1.093567   2.020921   2.314175
    42  H    3.372238   2.798806   1.095396   2.097174   3.166209
    43  H    3.292899   2.828565   1.969240   0.971202   4.902362
                   21         22         23         24         25
    21  H    0.000000
    22  H    2.577433   0.000000
    23  H    3.859169   3.038871   0.000000
    24  H    4.300612   2.356079   1.747787   0.000000
    25  H    3.963878   3.640497   2.376702   3.051488   0.000000
    26  H    5.135569   3.879912   2.483463   2.373793   1.749066
    27  H    5.147204   4.163949   4.268249   3.892341   2.455362
    28  H    4.618943   5.020864   7.057427   6.752927   5.715204
    29  H    4.823502   5.640458   6.958792   7.011486   5.196488
    30  H    5.859304   3.797060   4.264597   2.968506   3.784349
    31  H    4.596951   2.340399   4.014802   2.625230   3.895907
    32  H    5.610228   3.841332   5.235538   4.068891   4.322278
    33  H    2.516641   4.817839   5.611875   6.331742   4.770862
    34  H    3.905237   5.823712   6.983637   7.468928   5.731216
    35  H    3.619159   5.303151   5.793288   6.462789   4.239739
    36  H    2.546123   3.229563   5.719958   5.472770   5.312620
    37  H    3.014473   3.442931   4.567047   4.779202   5.985975
    38  H    4.702323   3.273471   2.618142   2.366809   4.847604
    39  H    4.360476   2.461269   3.591942   2.682069   5.310280
    40  H    4.668889   3.660141   4.011315   3.805333   6.083360
    41  H    2.450685   3.710489   3.189670   4.323134   4.319825
    42  H    3.746383   3.884498   2.220031   3.495306   4.144121
    43  H    4.754234   4.887512   4.210171   4.927117   6.266982
                   26         27         28         29         30
    26  H    0.000000
    27  H    2.369122   0.000000
    28  H    6.597310   4.792983   0.000000
    29  H    6.344790   4.494077   1.776377   0.000000
    30  H    2.613361   2.486867   6.041895   6.375066   0.000000
    31  H    3.345074   3.064486   5.057451   5.742849   1.773789
    32  H    3.787721   2.438129   4.593625   5.167225   1.769604
    33  H    6.361954   5.777672   4.194250   3.686291   7.310722
    34  H    7.251333   6.093977   3.316788   2.616240   7.834748
    35  H    5.856039   4.853408   3.753428   2.571040   6.843405
    36  H    6.215969   5.329278   2.760728   3.810259   5.924813
    37  H    6.609701   7.340360   7.142349   7.716464   7.134097
    38  H    4.528514   6.181687   8.253224   8.640089   5.211029
    39  H    5.029510   6.088402   7.371211   8.097617   4.890370
    40  H    6.050724   7.370392   8.474491   9.070422   6.453749
    41  H    5.356557   6.316802   6.998381   6.942053   6.790059
    42  H    4.685984   6.254133   8.009473   7.958245   6.314164
    43  H    6.666241   8.156327   9.235673   9.475106   7.835366
                   31         32         33         34         35
    31  H    0.000000
    32  H    1.767342   0.000000
    33  H    6.311057   6.752017   0.000000
    34  H    6.879411   6.921518   1.769550   0.000000
    35  H    6.198046   6.210362   1.779571   1.777855   0.000000
    36  H    4.407368   4.963467   3.348069   3.572629   4.060523
    37  H    5.722663   7.266737   5.232567   6.667387   6.590835
    38  H    4.518016   6.197172   7.055205   8.483687   7.699827
    39  H    3.718788   5.485522   6.854570   8.071563   7.584042
    40  H    5.359927   7.110645   7.121465   8.566278   8.119150
    41  H    5.838570   7.132863   4.068548   5.794345   5.150597
    42  H    5.667234   7.084817   5.569547   7.235839   6.321738
    43  H    6.897581   8.524394   6.771769   8.452542   7.916339
                   36         37         38         39         40
    36  H    0.000000
    37  H    4.503568   0.000000
    38  H    6.285720   3.645787   0.000000
    39  H    5.276775   3.209667   1.777554   0.000000
    40  H    6.100125   2.527502   1.773875   1.764399   0.000000
    41  H    4.953308   2.657489   3.800018   4.320430   3.808063
    42  H    6.094768   3.388744   2.608167   3.794319   3.192831
    43  H    6.859023   2.734813   3.010039   3.870756   2.356444
                   41         42         43
    41  H    0.000000
    42  H    1.774263   0.000000
    43  H    2.809186   2.248296   0.000000
 Stoichiometry    C15H24O4
 Framework group  C1[X(C15H24O4)]
 Deg. of freedom   123
 Full point group                 C1      NOp   1
 Largest Abelian subgroup         C1      NOp   1
 Largest concise Abelian subgroup C1      NOp   1
                         Standard orientation:                         
 ---------------------------------------------------------------------
 Center     Atomic      Atomic             Coordinates (Angstroms)
 Number     Number       Type             X           Y           Z
 ---------------------------------------------------------------------
      1          6           0        1.832266    0.622947    0.143834
      2          6           0        1.103841   -0.521043    0.221553
      3          6           0       -0.374201   -0.660840    0.485881
      4          6           0       -1.234261    0.468064   -0.129709
      5          6           0       -1.176518    1.792267    0.666239
      6          6           0        0.183317    2.164136    1.289981
      7          6           0        1.435164    2.051593    0.394167
      8          6           0        3.241384    0.282025   -0.159126
      9          6           0        3.365262   -1.223623   -0.288000
     10          6           0        1.936542   -1.776760   -0.022471
     11          8           0        4.168613    1.089487   -0.260310
     12          6           0        1.331558    2.873474   -0.905878
     13          6           0        1.893774   -2.732500    1.170446
     14          8           0        1.419202   -2.526081   -1.142508
     15          6           0       -2.690315   -0.000714   -0.386593
     16          8           0       -2.591391   -1.109228   -1.308185
     17          6           0       -3.525526    1.107295   -1.051554
     18          6           0       -3.385656   -0.528686    0.884499
     19          8           0       -4.625024   -1.180145    0.555957
     20          1           0       -0.539352   -0.729675    1.571128
     21          1           0       -0.702490   -1.619023    0.069618
     22          1           0       -0.828755    0.657508   -1.132309
     23          1           0       -1.907298    1.763134    1.484765
     24          1           0       -1.503973    2.605790    0.007599
     25          1           0        0.352798    1.558721    2.191088
     26          1           0        0.110945    3.201713    1.642165
     27          1           0        2.266707    2.488776    0.966035
     28          1           0        3.709113   -1.485218   -1.292179
     29          1           0        4.106843   -1.576983    0.436667
     30          1           0        1.069343    3.915143   -0.682088
     31          1           0        0.575404    2.473233   -1.589416
     32          1           0        2.288641    2.880755   -1.440279
     33          1           0        0.877866   -3.106776    1.343409
     34          1           0        2.538163   -3.599136    0.979673
     35          1           0        2.242794   -2.234841    2.080683
     36          1           0        1.024574   -1.907092   -1.778898
     37          1           0       -3.431925   -1.594445   -1.209692
     38          1           0       -3.743157    1.940458   -0.373418
     39          1           0       -2.998857    1.503815   -1.927463
     40          1           0       -4.478581    0.697944   -1.403924
     41          1           0       -2.769791   -1.304649    1.347621
     42          1           0       -3.543628    0.268798    1.618635
     43          1           0       -5.306389   -0.496016    0.451344
 ---------------------------------------------------------------------
 Rotational constants (GHZ):      0.5755367      0.2565435      0.2032717
 Standard basis: 6-31G(d) (6D, 7F)
 There are   333 symmetry adapted cartesian basis functions of A   symmetry.
 There are   333 symmetry adapted basis functions of A   symmetry.
   333 basis functions,   628 primitive gaussians,   333 cartesian basis functions
    73 alpha electrons       73 beta electrons
       nuclear repulsion energy      1598.1478836262 Hartrees.
 NAtoms=   43 NActive=   43 NUniq=   43 SFac= 1.00D+00 NAtFMM=   60 NAOKFM=F Big=F
 Integral buffers will be    131072 words long.
 Raffenetti 2 integral format.
 Two-electron integral symmetry is turned on.
 ------------------------------------------------------------------------------
 Polarizable Continuum Model (PCM)
 =================================
 Model                : PCM (using non-symmetric T matrix).
 Atomic radii         : SMD-Coulomb.
 Polarization charges : Total charges.
 Charge compensation  : None.
 Solution method      : On-the-fly selection.
 Cavity type          : VdW (van der Waals Surface) (Alpha=1.000).
 Cavity algorithm     : GePol (No added spheres)
                        Default sphere list used, NSphG=   43.
                        Lebedev-Laikov grids with approx.  5.0 points / Ang**2.
                        Smoothing algorithm: Karplus/York (Gamma=1.0000).
                        Polarization charges: spherical gaussians, with
                                              point-specific exponents (IZeta= 3).
                        Self-potential: point-specific (ISelfS= 7).
                        Self-field    : sphere-specific E.n sum rule (ISelfD= 2).
 1st derivatives      : Analytical E(r).r(x)/FMM algorithm (CHGder, D1EAlg=3).
                        Cavity 1st derivative terms included.
 Solvent              : Methanol, Eps=  32.613000 Eps(inf)=   1.765709
 ------------------------------------------------------------------------------
 ------------------------------------------------------------------------------
 Atomic radii for non-electrostatic terms: SMD-CDS.
 ------------------------------------------------------------------------------
 Nuclear repulsion after PCM non-electrostatic terms =     1598.1493148154 Hartrees.
 One-electron integrals computed using PRISM.
 NBasis=   333 RedAO= T EigKep=  9.20D-04  NBF=   333
 NBsUse=   333 1.00D-06 EigRej= -1.00D+00 NBFU=   333
 Initial guess from the checkpoint file:  "DY-202A-11R_22.chk"
 B after Tr=     0.000000    0.000000    0.000000
         Rot=    0.999976   -0.001381    0.000744    0.006726 Ang=  -0.79 deg.
 ExpMin= 1.61D-01 ExpMax= 5.48D+03 ExpMxC= 8.25D+02 IAcc=1 IRadAn=         1 AccDes= 0.00D+00
 Harris functional with IExCor=  402 and IRadAn=       1 diagonalized for initial guess.
 HarFok:  IExCor=  402 AccDes= 0.00D+00 IRadAn=         1 IDoV= 1 UseB2=F ITyADJ=14
 ICtDFT=  3500011 ScaDFX=  1.000000  1.000000  1.000000  1.000000
 FoFCou: FMM=F IPFlag=           0 FMFlag=      100000 FMFlg1=           0
         NFxFlg=           0 DoJE=T BraDBF=F KetDBF=T FulRan=T
         wScrn=  0.000000 ICntrl=     500 IOpCl=  0 I1Cent=   200000004 NGrid=           0
         NMat0=    1 NMatS0=      1 NMatT0=    0 NMatD0=    1 NMtDS0=    0 NMtDT0=    0
 Petite list used in FoFCou.
 Keep R1 ints in memory in canonical form, NReq=1565304907.
 Requested convergence on RMS density matrix=1.00D-08 within 128 cycles.
 Requested convergence on MAX density matrix=1.00D-06.
 Requested convergence on             energy=1.00D-06.
 No special actions if energy rises.
 Inv3:  Mode=1 IEnd=    21934848.
 Iteration    1 A*A^-1 deviation from unit magnitude is 5.33D-15 for   2692.
 Iteration    1 A*A^-1 deviation from orthogonality  is 3.62D-15 for   1804    618.
 Iteration    1 A^-1*A deviation from unit magnitude is 5.77D-15 for   2692.
 Iteration    1 A^-1*A deviation from orthogonality  is 9.76D-12 for   2450   2398.
 Error on total polarization charges =  0.05204
 SCF Done:  E(RB3LYP) =  -886.950737985     A.U. after   10 cycles
            NFock= 10  Conv=0.95D-08     -V/T= 2.0094
 SMD-CDS (non-electrostatic) energy       (kcal/mol) =       0.90
 (included in total energy above)
 D1PCM: PCM CHGder 1st derivatives, ID1Alg=3 FixD1E=F DoIter=F DoCFld=F I1PDM=0.
 Calling FoFJK, ICntrl=      2127 FMM=F ISym2X=0 I1Cent= 0 IOpClX= 0 NMat=1 NMatS=1 NMatT=0.
 ***** Axes restored to original set *****
 -------------------------------------------------------------------
 Center     Atomic                   Forces (Hartrees/Bohr)
 Number     Number              X              Y              Z
 -------------------------------------------------------------------
      1        6           0.004727772   -0.006627019   -0.000556403
      2        6          -0.004006414    0.004778724    0.000122290
      3        6           0.001903730   -0.000142673   -0.000710922
      4        6           0.001002226   -0.000382178    0.001178543
      5        6           0.000608949    0.001534099   -0.000395921
      6        6          -0.000203257    0.000175967    0.000766144
      7        6          -0.003490651    0.002494401    0.001291125
      8        6          -0.003101634    0.003040959    0.000853694
      9        6          -0.003270387    0.000714632    0.000212261
     10        6           0.004708007    0.001736752   -0.000636425
     11        8          -0.002689218   -0.002845933    0.000367844
     12        6           0.000494817    0.000399064   -0.001415486
     13        6          -0.000236752   -0.002477401    0.000776517
     14        8          -0.001084624   -0.000995404    0.002224620
     15        6          -0.001155160    0.001032100    0.000019766
     16        8          -0.000930554    0.000614527   -0.000016995
     17        6           0.000128902   -0.000498823   -0.001280078
     18        6          -0.000183354   -0.001868886   -0.000781786
     19        8           0.001297239    0.000618660    0.001663586
     20        1           0.000447780    0.000541522    0.000132141
     21        1           0.000913274    0.000604552    0.000335419
     22        1           0.000242871   -0.000041392   -0.000148821
     23        1           0.000430360    0.000053422    0.000245990
     24        1           0.000727265   -0.000347078    0.000152491
     25        1           0.000117523   -0.000408178   -0.000870416
     26        1          -0.000106116    0.000137635   -0.000024314
     27        1           0.000203375    0.000083317   -0.000048669
     28        1           0.000998846   -0.001719266   -0.000655777
     29        1           0.000765054   -0.001891379   -0.001042661
     30        1           0.000079928   -0.000187333    0.000476191
     31        1          -0.000653177   -0.000220358    0.000237961
     32        1          -0.000074754   -0.000437384    0.000397596
     33        1           0.000467705    0.001471035   -0.000397731
     34        1           0.000284919    0.000418226   -0.000212355
     35        1           0.000729742   -0.000070639    0.000172619
     36        1           0.002291150    0.001252446   -0.001324821
     37        1          -0.000637477    0.000264894   -0.000811272
     38        1           0.000477012   -0.001059782    0.000068824
     39        1           0.000052415   -0.000065032    0.000099040
     40        1          -0.000820401   -0.000240631    0.000677282
     41        1          -0.000252114    0.000274152    0.000065521
     42        1          -0.001118286   -0.000035601   -0.000130672
     43        1          -0.000086531    0.000321285   -0.001075940
 -------------------------------------------------------------------
 Cartesian Forces:  Max     0.006627019 RMS     0.001450793

 GradGradGradGradGradGradGradGradGradGradGradGradGradGradGradGradGradGrad
 Berny optimization.
 Using GEDIIS/GDIIS optimizer.
 FormGI is forming the generalized inverse of G from B-inverse, IUseBI=4.
 Internal  Forces:  Max     0.004244515 RMS     0.000841823
 Search for a local minimum.
 Step number   2 out of a maximum of  258
 All quantities printed in internal units (Hartrees-Bohrs-Radians)
 Mixed Optimization -- En-DIIS/RFO-DIIS
 Update second derivatives using D2CorX and points    1    2
 DE= -6.24D-03 DEPred=-7.44D-03 R= 8.38D-01
 TightC=F SS=  1.41D+00  RLast= 3.46D-01 DXNew= 5.0454D-01 1.0375D+00
 Trust test= 8.38D-01 RLast= 3.46D-01 DXMaxT set to 5.05D-01
 ITU=  1  0
 Use linear search instead of GDIIS.
     Eigenvalues ---    0.00230   0.00233   0.00285   0.00342   0.00374
     Eigenvalues ---    0.00403   0.00526   0.00677   0.00757   0.00913
     Eigenvalues ---    0.01103   0.01142   0.01225   0.01263   0.01350
     Eigenvalues ---    0.01387   0.02479   0.02542   0.03104   0.03858
     Eigenvalues ---    0.03954   0.04033   0.04410   0.04581   0.04718
     Eigenvalues ---    0.04854   0.04909   0.05002   0.05111   0.05280
     Eigenvalues ---    0.05400   0.05523   0.05527   0.05550   0.05586
     Eigenvalues ---    0.05645   0.05673   0.05679   0.05915   0.05981
     Eigenvalues ---    0.06029   0.06401   0.06652   0.07800   0.08134
     Eigenvalues ---    0.08666   0.09000   0.09158   0.09204   0.09658
     Eigenvalues ---    0.10349   0.11588   0.12109   0.13336   0.13833
     Eigenvalues ---    0.14623   0.15794   0.16000   0.16000   0.16000
     Eigenvalues ---    0.16000   0.16000   0.16000   0.16000   0.16000
     Eigenvalues ---    0.16000   0.16000   0.16047   0.16114   0.16280
     Eigenvalues ---    0.16671   0.17325   0.18347   0.20350   0.20744
     Eigenvalues ---    0.22039   0.23204   0.24629   0.24991   0.26711
     Eigenvalues ---    0.26960   0.27233   0.27928   0.27945   0.28564
     Eigenvalues ---    0.28844   0.28944   0.29379   0.29668   0.30374
     Eigenvalues ---    0.31198   0.31690   0.32232   0.33710   0.33742
     Eigenvalues ---    0.33824   0.33852   0.33948   0.34022   0.34080
     Eigenvalues ---    0.34098   0.34114   0.34120   0.34124   0.34129
     Eigenvalues ---    0.34155   0.34187   0.34196   0.34253   0.34293
     Eigenvalues ---    0.34322   0.34368   0.34385   0.34392   0.34771
     Eigenvalues ---    0.39423   0.40808   0.42157   0.51488   0.52531
     Eigenvalues ---    0.52659   0.53004   0.95094
 RFO step:  Lambda=-1.83817299D-03 EMin= 2.29984916D-03
 Quartic linear search produced a step of -0.04990.
 Iteration  1 RMS(Cart)=  0.04504580 RMS(Int)=  0.00094442
 Iteration  2 RMS(Cart)=  0.00131070 RMS(Int)=  0.00002882
 Iteration  3 RMS(Cart)=  0.00000152 RMS(Int)=  0.00002880
 Iteration  4 RMS(Cart)=  0.00000000 RMS(Int)=  0.00002880
 Variable       Old X    -DE/DX   Delta X   Delta X   Delta X     New X
                                 (Linear)    (Quad)   (Total)
    R1        2.56708  -0.00420  -0.00160  -0.00350  -0.00506   2.56202
    R2        2.84175   0.00306  -0.00086   0.01061   0.00975   2.85150
    R3        2.79885  -0.00341  -0.00032  -0.00801  -0.00829   2.79056
    R4        2.84968  -0.00184  -0.00001  -0.00584  -0.00583   2.84385
    R5        2.88440   0.00288  -0.00128   0.01115   0.00985   2.89425
    R6        2.92333   0.00078   0.00011   0.00246   0.00258   2.92591
    R7        2.07850   0.00004  -0.00029   0.00085   0.00056   2.07907
    R8        2.06937  -0.00093   0.00010  -0.00281  -0.00271   2.06666
    R9        2.92168   0.00081  -0.00017   0.00351   0.00335   2.92503
   R10        2.93111   0.00348   0.00127   0.00902   0.01029   2.94140
   R11        2.07485   0.00022   0.00017   0.00019   0.00035   2.07521
   R12        2.91318  -0.00121  -0.00101  -0.00081  -0.00183   2.91135
   R13        2.07429  -0.00010  -0.00015   0.00010  -0.00005   2.07424
   R14        2.07255  -0.00056   0.00008  -0.00175  -0.00167   2.07088
   R15        2.91672  -0.00108  -0.00061  -0.00163  -0.00227   2.91445
   R16        2.07633  -0.00049   0.00000  -0.00135  -0.00136   2.07498
   R17        2.07512   0.00013   0.00003   0.00028   0.00031   2.07543
   R18        2.91308   0.00004  -0.00112   0.00299   0.00186   2.91495
   R19        2.07838   0.00016  -0.00004   0.00054   0.00051   2.07889
   R20        2.86525   0.00053  -0.00185   0.00707   0.00522   2.87047
   R21        2.33133  -0.00391  -0.00104  -0.00125  -0.00229   2.32904
   R22        2.93833  -0.00424  -0.00231  -0.00741  -0.00976   2.92857
   R23        2.06581   0.00136   0.00010   0.00345   0.00355   2.06936
   R24        2.07004   0.00041  -0.00008   0.00132   0.00124   2.07128
   R25        2.88969   0.00064  -0.00017   0.00243   0.00227   2.89195
   R26        2.72776  -0.00127  -0.00186   0.00194   0.00007   2.72784
   R27        2.07346  -0.00011  -0.00017   0.00014  -0.00003   2.07343
   R28        2.06939   0.00039  -0.00011   0.00135   0.00123   2.07062
   R29        2.07151  -0.00026  -0.00004  -0.00059  -0.00063   2.07087
   R30        2.07187  -0.00099  -0.00003  -0.00263  -0.00266   2.06921
   R31        2.07241  -0.00014  -0.00004  -0.00028  -0.00031   2.07210
   R32        2.06837   0.00034   0.00008   0.00073   0.00081   2.06919
   R33        1.83593   0.00074   0.00017   0.00089   0.00106   1.83699
   R34        2.73059  -0.00027  -0.00035   0.00025  -0.00010   2.73049
   R35        2.90762  -0.00104  -0.00021  -0.00283  -0.00304   2.90458
   R36        2.91406   0.00014   0.00043  -0.00064  -0.00020   2.91385
   R37        1.84346   0.00033   0.00037  -0.00035   0.00002   1.84348
   R38        2.07129  -0.00088  -0.00017  -0.00197  -0.00213   2.06916
   R39        2.07167  -0.00007  -0.00002  -0.00014  -0.00016   2.07150
   R40        2.07013   0.00059   0.00005   0.00151   0.00156   2.07169
   R41        2.71777  -0.00160  -0.00058  -0.00218  -0.00276   2.71501
   R42        2.06654  -0.00031   0.00001  -0.00085  -0.00085   2.06570
   R43        2.07000   0.00004  -0.00016   0.00052   0.00036   2.07036
   R44        1.83531   0.00042   0.00023   0.00016   0.00039   1.83570
    A1        2.27698  -0.00109   0.00141  -0.01084  -0.00950   2.26748
    A2        1.90501   0.00028  -0.00274   0.00786   0.00508   1.91008
    A3        2.09898   0.00081   0.00129   0.00399   0.00529   2.10427
    A4        2.23150   0.00082  -0.00114   0.00296   0.00185   2.23335
    A5        1.97266  -0.00118   0.00070  -0.00782  -0.00721   1.96545
    A6        2.07884   0.00035   0.00044   0.00480   0.00530   2.08414
    A7        1.99054   0.00027   0.00033  -0.00297  -0.00266   1.98787
    A8        1.90278  -0.00006   0.00002  -0.00264  -0.00261   1.90017
    A9        1.88423  -0.00076  -0.00037  -0.00312  -0.00348   1.88074
   A10        1.93352   0.00006  -0.00004   0.00008   0.00005   1.93357
   A11        1.89716   0.00025  -0.00004   0.00528   0.00523   1.90239
   A12        1.84969   0.00022   0.00006   0.00387   0.00391   1.85360
   A13        1.98166  -0.00082  -0.00031  -0.00360  -0.00402   1.97764
   A14        1.94686   0.00132   0.00037   0.01228   0.01264   1.95950
   A15        1.85871  -0.00025  -0.00041  -0.00502  -0.00543   1.85328
   A16        1.95970   0.00007  -0.00002   0.00775   0.00767   1.96738
   A17        1.88444   0.00022  -0.00043  -0.00469  -0.00514   1.87930
   A18        1.82101  -0.00058   0.00083  -0.00873  -0.00784   1.81317
   A19        2.03516   0.00030   0.00080  -0.00668  -0.00589   2.02927
   A20        1.91378   0.00017   0.00025   0.00236   0.00263   1.91641
   A21        1.89124  -0.00003   0.00002   0.00158   0.00156   1.89280
   A22        1.86706  -0.00039  -0.00019  -0.00070  -0.00089   1.86618
   A23        1.90437  -0.00030  -0.00098  -0.00015  -0.00112   1.90325
   A24        1.84287   0.00026   0.00001   0.00468   0.00468   1.84756
   A25        2.05219  -0.00089  -0.00043  -0.00787  -0.00834   2.04385
   A26        1.91238   0.00052  -0.00067   0.00274   0.00205   1.91443
   A27        1.87503  -0.00003   0.00012   0.00164   0.00176   1.87679
   A28        1.88674  -0.00005   0.00091  -0.00370  -0.00281   1.88393
   A29        1.88441   0.00044   0.00044   0.00210   0.00258   1.88699
   A30        1.84187   0.00011  -0.00038   0.00675   0.00636   1.84824
   A31        1.96066   0.00066   0.00020   0.00022   0.00034   1.96100
   A32        1.96478  -0.00033  -0.00046  -0.00233  -0.00274   1.96204
   A33        1.83852  -0.00035   0.00138  -0.00462  -0.00324   1.83528
   A34        1.97804  -0.00024  -0.00059   0.00005  -0.00052   1.97753
   A35        1.85715  -0.00003  -0.00100   0.00668   0.00569   1.86284
   A36        1.85187   0.00028   0.00061   0.00026   0.00085   1.85273
   A37        1.90043   0.00175   0.00304  -0.00220   0.00075   1.90118
   A38        2.19098  -0.00040  -0.00205   0.00442   0.00236   2.19335
   A39        2.19145  -0.00135  -0.00097  -0.00188  -0.00285   2.18860
   A40        1.83762  -0.00203  -0.00246  -0.00076  -0.00332   1.83430
   A41        1.91921   0.00136  -0.00034   0.01273   0.01240   1.93160
   A42        1.89591   0.00145  -0.00006   0.01333   0.01334   1.90925
   A43        1.93987   0.00034   0.00142  -0.00494  -0.00347   1.93640
   A44        1.97613   0.00015  -0.00037  -0.00113  -0.00146   1.97466
   A45        1.89394  -0.00116   0.00155  -0.01733  -0.01588   1.87806
   A46        1.80896   0.00117   0.00144   0.00256   0.00391   1.81287
   A47        1.95434  -0.00004   0.00075   0.00416   0.00493   1.95927
   A48        1.93435  -0.00036  -0.00089   0.00087   0.00003   1.93438
   A49        1.96195  -0.00030  -0.00085   0.00206   0.00122   1.96318
   A50        1.96219  -0.00118  -0.00275  -0.00458  -0.00732   1.95487
   A51        1.84506   0.00065   0.00211  -0.00481  -0.00271   1.84235
   A52        1.92859  -0.00054   0.00008  -0.00371  -0.00363   1.92496
   A53        1.95838  -0.00043   0.00021  -0.00319  -0.00299   1.95539
   A54        1.93478  -0.00046   0.00007  -0.00232  -0.00226   1.93252
   A55        1.88523   0.00041  -0.00009   0.00165   0.00155   1.88678
   A56        1.87735   0.00055  -0.00012   0.00379   0.00366   1.88101
   A57        1.87655   0.00056  -0.00017   0.00437   0.00420   1.88075
   A58        1.94158  -0.00117   0.00001  -0.00614  -0.00613   1.93545
   A59        1.91960  -0.00037   0.00051  -0.00314  -0.00262   1.91697
   A60        1.93442   0.00025   0.00093  -0.00197  -0.00104   1.93338
   A61        1.87772   0.00102  -0.00122   0.01110   0.00988   1.88760
   A62        1.89598   0.00042  -0.00028   0.00257   0.00228   1.89827
   A63        1.89294  -0.00011  -0.00005  -0.00191  -0.00195   1.89099
   A64        1.89980  -0.00142  -0.00003  -0.00816  -0.00819   1.89161
   A65        1.84753   0.00035   0.00128   0.00233   0.00363   1.85116
   A66        1.94282   0.00045   0.00030   0.00328   0.00358   1.94640
   A67        1.97171   0.00046   0.00059   0.00695   0.00754   1.97925
   A68        1.89017  -0.00091  -0.00237  -0.00723  -0.00961   1.88055
   A69        1.86914   0.00019   0.00023  -0.00106  -0.00086   1.86828
   A70        1.93694  -0.00058  -0.00017  -0.00478  -0.00497   1.93197
   A71        1.83195   0.00033   0.00079  -0.00013   0.00066   1.83261
   A72        1.96902  -0.00117  -0.00070  -0.00688  -0.00760   1.96142
   A73        1.92302   0.00026   0.00041   0.00231   0.00273   1.92574
   A74        1.92003  -0.00016   0.00117  -0.00402  -0.00288   1.91715
   A75        1.89102   0.00047   0.00017   0.00228   0.00245   1.89347
   A76        1.88632   0.00029   0.00008  -0.00211  -0.00207   1.88425
   A77        1.87142   0.00041  -0.00118   0.00926   0.00808   1.87950
   A78        1.93411  -0.00036  -0.00086  -0.00052  -0.00139   1.93272
   A79        1.91567   0.00068   0.00101   0.00482   0.00584   1.92152
   A80        1.94787   0.00014   0.00106  -0.00334  -0.00227   1.94560
   A81        1.83449  -0.00003   0.00057  -0.00045   0.00011   1.83460
   A82        1.93757  -0.00042  -0.00202  -0.00259  -0.00462   1.93294
   A83        1.89018   0.00000   0.00021   0.00248   0.00271   1.89289
   A84        1.88610   0.00007  -0.00046   0.00158   0.00112   1.88722
    D1        0.09257   0.00037   0.00068  -0.00213  -0.00144   0.09113
    D2       -3.06992   0.00022   0.00092  -0.00549  -0.00455  -3.07447
    D3       -3.12209   0.00055  -0.00002   0.01493   0.01486  -3.10723
    D4       -0.00139   0.00041   0.00023   0.01157   0.01175   0.01036
    D5        0.38078   0.00016  -0.00051   0.00644   0.00592   0.38670
    D6       -1.87747   0.00021   0.00053   0.00822   0.00873  -1.86874
    D7        2.39536   0.00025  -0.00079   0.01179   0.01097   2.40633
    D8       -2.68090  -0.00001   0.00042  -0.01226  -0.01183  -2.69272
    D9        1.34404   0.00004   0.00146  -0.01048  -0.00902   1.33503
   D10       -0.66631   0.00008   0.00013  -0.00691  -0.00678  -0.67309
   D11        0.00959  -0.00008   0.00055   0.00618   0.00668   0.01627
   D12       -3.10599  -0.00016  -0.00053  -0.00790  -0.00853  -3.11452
   D13        3.08684   0.00000  -0.00003   0.02046   0.02046   3.10730
   D14       -0.02874  -0.00009  -0.00111   0.00637   0.00526  -0.02348
   D15        0.61410   0.00027  -0.00033   0.00760   0.00727   0.62138
   D16       -1.55694   0.00005  -0.00055   0.01169   0.01115  -1.54580
   D17        2.72438   0.00022  -0.00043   0.01016   0.00972   2.73410
   D18       -2.50548   0.00044  -0.00059   0.01127   0.01070  -2.49478
   D19        1.60666   0.00022  -0.00080   0.01536   0.01457   1.62124
   D20       -0.39520   0.00039  -0.00069   0.01383   0.01315  -0.38205
   D21       -0.00696  -0.00057  -0.00087  -0.02378  -0.02466  -0.03162
   D22        2.11190  -0.00023  -0.00056  -0.01751  -0.01808   2.09382
   D23       -2.11571   0.00032   0.00200  -0.02030  -0.01829  -2.13400
   D24        3.11575  -0.00069  -0.00067  -0.02683  -0.02750   3.08825
   D25       -1.04858  -0.00035  -0.00035  -0.02055  -0.02092  -1.06950
   D26        1.00700   0.00020   0.00220  -0.02335  -0.02114   0.98587
   D27       -1.34365  -0.00019   0.00028  -0.01129  -0.01102  -1.35467
   D28        2.70420  -0.00073   0.00026  -0.02953  -0.02928   2.67492
   D29        0.72780  -0.00056  -0.00068  -0.02246  -0.02314   0.70466
   D30        0.81084  -0.00002   0.00054  -0.01696  -0.01643   0.79440
   D31       -1.42449  -0.00057   0.00051  -0.03520  -0.03470  -1.45919
   D32        2.88229  -0.00039  -0.00043  -0.02813  -0.02855   2.85373
   D33        2.83647   0.00042   0.00057  -0.00914  -0.00857   2.82789
   D34        0.60114  -0.00012   0.00054  -0.02739  -0.02684   0.57430
   D35       -1.37527   0.00005  -0.00040  -0.02031  -0.02069  -1.39596
   D36        0.64653  -0.00063  -0.00003  -0.00314  -0.00318   0.64335
   D37       -1.47767  -0.00046  -0.00058   0.00074   0.00017  -1.47751
   D38        2.80218  -0.00084  -0.00074  -0.00693  -0.00767   2.79451
   D39        2.87522   0.00056   0.00020   0.01752   0.01770   2.89292
   D40        0.75102   0.00073  -0.00035   0.02141   0.02104   0.77206
   D41       -1.25231   0.00035  -0.00051   0.01374   0.01321  -1.23911
   D42       -1.41007   0.00003   0.00093   0.00836   0.00927  -1.40080
   D43        2.74891   0.00020   0.00038   0.01225   0.01262   2.76153
   D44        0.74558  -0.00018   0.00022   0.00458   0.00478   0.75036
   D45       -1.05097  -0.00053  -0.00077  -0.02156  -0.02226  -1.07323
   D46       -3.10109   0.00012   0.00116  -0.01601  -0.01479  -3.11587
   D47        0.98913   0.00017   0.00067  -0.01769  -0.01696   0.97217
   D48        2.98518  -0.00058  -0.00064  -0.03346  -0.03416   2.95103
   D49        0.93506   0.00007   0.00129  -0.02791  -0.02668   0.90839
   D50       -1.25790   0.00012   0.00080  -0.02959  -0.02886  -1.28676
   D51        0.94889  -0.00053  -0.00060  -0.02658  -0.02718   0.92170
   D52       -1.10123   0.00012   0.00132  -0.02103  -0.01971  -1.12094
   D53        2.98899   0.00017   0.00084  -0.02271  -0.02188   2.96710
   D54        0.82403  -0.00012  -0.00093   0.01428   0.01330   0.83732
   D55       -1.33846   0.00019  -0.00126   0.02310   0.02182  -1.31664
   D56        2.95203  -0.00019  -0.00055   0.01293   0.01235   2.96438
   D57        2.97259  -0.00001  -0.00019   0.01222   0.01200   2.98459
   D58        0.81011   0.00031  -0.00052   0.02104   0.02052   0.83063
   D59       -1.18259  -0.00007   0.00019   0.01086   0.01105  -1.17154
   D60       -1.32485  -0.00005  -0.00074   0.01723   0.01645  -1.30840
   D61        2.79585   0.00026  -0.00107   0.02606   0.02498   2.82083
   D62        0.80316  -0.00011  -0.00036   0.01588   0.01551   0.81866
   D63       -1.27425  -0.00035   0.00104  -0.01879  -0.01778  -1.29203
   D64        0.97710  -0.00044   0.00006  -0.02181  -0.02176   0.95535
   D65        3.00565  -0.00025  -0.00012  -0.01730  -0.01742   2.98823
   D66        0.90107  -0.00037   0.00058  -0.02421  -0.02365   0.87742
   D67       -3.13076  -0.00046  -0.00040  -0.02724  -0.02763   3.12480
   D68       -1.10221  -0.00027  -0.00058  -0.02272  -0.02329  -1.12551
   D69        2.88575  -0.00005   0.00082  -0.01715  -0.01635   2.86940
   D70       -1.14608  -0.00013  -0.00015  -0.02017  -0.02033  -1.16641
   D71        0.88247   0.00005  -0.00034  -0.01566  -0.01600   0.86647
   D72       -3.11262   0.00036  -0.00121   0.02649   0.02526  -3.08736
   D73        1.06542   0.00051  -0.00129   0.02913   0.02782   1.09324
   D74       -1.03294   0.00040  -0.00127   0.02734   0.02605  -1.00689
   D75        0.92132  -0.00005  -0.00058   0.02822   0.02767   0.94899
   D76       -1.18382   0.00009  -0.00066   0.03086   0.03022  -1.15360
   D77        3.00100  -0.00001  -0.00064   0.02906   0.02845   3.02945
   D78       -1.11034  -0.00006   0.00057   0.01993   0.02050  -1.08984
   D79        3.06771   0.00008   0.00049   0.02257   0.02305   3.09076
   D80        0.96934  -0.00002   0.00051   0.02077   0.02128   0.99062
   D81       -0.01346  -0.00026  -0.00103  -0.02036  -0.02139  -0.03485
   D82        2.07769  -0.00032  -0.00091  -0.02000  -0.02094   2.05674
   D83       -2.13523  -0.00006   0.00074  -0.02564  -0.02485  -2.16008
   D84        3.10211  -0.00016   0.00005  -0.00615  -0.00614   3.09597
   D85       -1.08993  -0.00022   0.00017  -0.00579  -0.00569  -1.09562
   D86        0.98034   0.00004   0.00182  -0.01143  -0.00960   0.97074
   D87        0.01201   0.00045   0.00106   0.02539   0.02647   0.03848
   D88       -2.10174  -0.00008  -0.00030   0.01767   0.01738  -2.08436
   D89        2.10185   0.00014  -0.00055   0.02565   0.02512   2.12697
   D90       -2.06539  -0.00014   0.00221   0.01324   0.01547  -2.04992
   D91        2.10405  -0.00067   0.00086   0.00552   0.00637   2.11042
   D92        0.02445  -0.00046   0.00060   0.01349   0.01412   0.03857
   D93        2.08075   0.00101  -0.00069   0.04052   0.03979   2.12054
   D94       -0.03300   0.00048  -0.00204   0.03280   0.03070  -0.00230
   D95       -2.11260   0.00069  -0.00230   0.04077   0.03845  -2.07416
   D96        1.10852  -0.00081   0.00104  -0.04907  -0.04801   1.06051
   D97       -3.09600  -0.00051  -0.00015  -0.04116  -0.04129  -3.13729
   D98       -1.00293  -0.00072   0.00075  -0.04682  -0.04606  -1.04900
   D99        3.13671   0.00044   0.00280  -0.04175  -0.03898   3.09773
   D100      -1.06782   0.00074   0.00161  -0.03384  -0.03226  -1.10007
   D101       1.02525   0.00053   0.00251  -0.03950  -0.03703   0.98822
   D102      -0.99964  -0.00077   0.00028  -0.04942  -0.04912  -1.04876
   D103       1.07901  -0.00047  -0.00090  -0.04151  -0.04239   1.03662
   D104      -3.11110  -0.00068  -0.00001  -0.04718  -0.04717   3.12491
   D105       0.54596   0.00170  -0.00329   0.10235   0.09900   0.64496
   D106      -1.46941   0.00119  -0.00290   0.10143   0.09863  -1.37078
   D107       2.66709   0.00185  -0.00156   0.10489   0.10330   2.77039
   D108       2.78820   0.00079  -0.00105   0.04948   0.04842   2.83662
   D109      -1.40989   0.00103  -0.00126   0.05087   0.04962  -1.36026
   D110       0.68014  -0.00004  -0.00257   0.04069   0.03813   0.71827
   D111      -1.23030  -0.00014  -0.00080   0.02981   0.02902  -1.20127
   D112       0.88555  -0.00016  -0.00078   0.02968   0.02890   0.91446
   D113       2.94518   0.00040  -0.00125   0.03999   0.03872   2.98390
   D114       3.02879  -0.00027  -0.00111   0.02947   0.02838   3.05717
   D115      -1.13854  -0.00029  -0.00108   0.02934   0.02826  -1.11028
   D116       0.92108   0.00027  -0.00156   0.03964   0.03808   0.95917
   D117       0.98184   0.00038   0.00008   0.03783   0.03790   1.01974
   D118       3.09769   0.00036   0.00010   0.03769   0.03778   3.13547
   D119      -1.12587   0.00092  -0.00037   0.04800   0.04760  -1.07827
   D120      -2.95095  -0.00013  -0.00340   0.06337   0.05997  -2.89098
   D121      -0.93248   0.00003  -0.00261   0.06539   0.06278  -0.86970
   D122       1.16319   0.00057  -0.00092   0.06956   0.06862   1.23181
   D123      -0.92365   0.00067  -0.00134   0.06938   0.06805  -0.85560
   D124       1.09482   0.00083  -0.00055   0.07140   0.07086   1.16568
   D125      -3.09270   0.00137   0.00114   0.07557   0.07670  -3.01600
   D126       1.13611  -0.00063  -0.00413   0.05740   0.05328   1.18939
   D127      -3.12860  -0.00047  -0.00334   0.05942   0.05609  -3.07251
   D128      -1.03294   0.00007  -0.00164   0.06359   0.06194  -0.97100
   D129      -1.43101   0.00094  -0.00096   0.04819   0.04724  -1.38377
   D130       2.78382   0.00033  -0.00205   0.04299   0.04095   2.82477
   D131       0.74390   0.00056  -0.00161   0.04160   0.03998   0.78388
         Item               Value     Threshold  Converged?
 Maximum Force            0.004245     0.000450     NO 
 RMS     Force            0.000842     0.000300     NO 
 Maximum Displacement     0.270575     0.001800     NO 
 RMS     Displacement     0.045077     0.001200     NO 
 Predicted change in Energy=-1.089638D-03
 GradGradGradGradGradGradGradGradGradGradGradGradGradGradGradGradGradGrad

                          Input orientation:                          
 ---------------------------------------------------------------------
 Center     Atomic      Atomic             Coordinates (Angstroms)
 Number     Number       Type             X           Y           Z
 ---------------------------------------------------------------------
      1          6           0        1.800731    0.634377    0.152537
      2          6           0        1.061777   -0.495681    0.275024
      3          6           0       -0.412009   -0.612070    0.556331
      4          6           0       -1.265553    0.500811   -0.099615
      5          6           0       -1.196863    1.850480    0.655064
      6          6           0        0.167627    2.220799    1.267061
      7          6           0        1.406880    2.076101    0.360484
      8          6           0        3.196422    0.276315   -0.170701
      9          6           0        3.305945   -1.235143   -0.274714
     10          6           0        1.889009   -1.766471    0.059427
     11          8           0        4.126183    1.071433   -0.320135
     12          6           0        1.284662    2.850016   -0.968237
     13          6           0        1.880830   -2.678855    1.288034
     14          8           0        1.341307   -2.559356   -1.015318
     15          6           0       -2.726464    0.039196   -0.374226
     16          8           0       -2.628815   -1.070630   -1.294290
     17          6           0       -3.547710    1.143885   -1.058113
     18          6           0       -3.451687   -0.479203    0.883912
     19          8           0       -4.647812   -1.189662    0.525157
     20          1           0       -0.565958   -0.631346    1.645532
     21          1           0       -0.747015   -1.584082    0.183524
     22          1           0       -0.845840    0.657652   -1.102202
     23          1           0       -1.926741    1.855688    1.474861
     24          1           0       -1.509793    2.646934   -0.029520
     25          1           0        0.340298    1.625619    2.173491
     26          1           0        0.108234    3.265680    1.600071
     27          1           0        2.250272    2.529354    0.902211
     28          1           0        3.607406   -1.532313   -1.284647
     29          1           0        4.074936   -1.592939    0.419559
     30          1           0        1.051800    3.904558   -0.774347
     31          1           0        0.498083    2.440368   -1.611739
     32          1           0        2.226721    2.812684   -1.526844
     33          1           0        0.862600   -3.003144    1.526833
     34          1           0        2.486652   -3.571642    1.092494
     35          1           0        2.299128   -2.162301    2.158180
     36          1           0        1.013233   -1.957049   -1.704196
     37          1           0       -3.491407   -1.522653   -1.237125
     38          1           0       -3.741187    1.991891   -0.393004
     39          1           0       -3.024110    1.512377   -1.947883
     40          1           0       -4.514416    0.741797   -1.383160
     41          1           0       -2.828353   -1.213350    1.401013
     42          1           0       -3.678287    0.335466    1.580532
     43          1           0       -5.340015   -0.536791    0.329581
 ---------------------------------------------------------------------
                    Distance matrix (angstroms):
                    1          2          3          4          5
     1  C    0.000000
     2  C    1.355760   0.000000
     3  C    2.571556   1.504901   0.000000
     4  C    3.079532   2.559261   1.548324   0.000000
     5  C    3.273685   3.278773   2.586483   1.547858   0.000000
     6  C    2.534942   3.027029   2.977627   2.623008   1.540620
     7  C    1.508950   2.596239   3.251611   3.136100   2.630049
     8  C    1.476700   2.313300   3.786632   4.468185   4.739287
     9  C    2.437892   2.425964   3.860315   4.893137   5.537222
    10  C    2.404274   1.531569   2.621877   3.888074   4.791630
    11  O    2.412916   3.492942   4.919102   5.426330   5.467426
    12  C    2.536044   3.576180   4.145967   3.574475   3.129241
    13  C    3.503324   2.542299   3.172397   4.683542   5.512506
    14  O    3.431455   2.449873   3.055507   4.122967   5.355290
    15  C    4.596435   3.880514   2.578136   1.556522   2.584543
    16  O    4.961980   4.051394   2.923920   2.398991   3.792539
    17  C    5.507368   5.070780   3.939852   2.557441   2.993448
    18  C    5.418751   4.554380   3.060164   2.589775   3.250235
    19  O    6.711906   5.757047   4.275116   3.832456   4.600911
    20  H    3.071206   2.132186   1.100195   2.194709   2.745637
    21  H    3.378392   2.112988   1.093628   2.166986   3.495844
    22  H    2.929036   2.620293   2.133340   1.098153   2.152682
    23  H    4.139347   3.987454   3.037753   2.179871   1.097642
    24  H    3.878543   4.072069   3.488475   2.161113   1.095864
    25  H    2.683222   2.936770   2.861542   3.001826   2.172337
    26  H    3.447268   4.100344   4.049319   3.524304   2.144553
    27  H    2.086873   3.310094   4.132302   4.180870   3.522030
    28  H    3.166089   3.160286   4.515722   5.411435   6.187630
    29  H    3.194408   3.209983   4.594941   5.759701   6.301147
    30  H    3.480531   4.523647   4.930859   4.172635   3.364363
    31  H    2.840979   3.535252   3.853073   3.026353   2.891229
    32  H    2.783309   3.943234   4.799109   4.424671   4.172228
    33  H    4.000042   2.809638   2.878148   4.410450   5.344065
    34  H    4.364012   3.487128   4.177173   5.664366   6.569553
    35  H    3.477414   2.802666   3.509900   4.989665   5.530255
    36  H    3.283763   2.460745   2.991699   3.715995   4.994787
    37  H    5.881383   4.906399   3.678089   3.216016   4.497036
    38  H    5.731782   5.450023   4.331891   2.904852   2.755364
    39  H    5.334954   5.066368   4.196121   2.744428   3.198199
    40  H    6.500076   5.947677   4.735433   3.501525   4.048418
    41  H    5.138210   4.112908   2.629399   2.762711   3.550387
    42  H    5.669935   4.986318   3.551814   2.944744   3.051102
    43  H    7.238318   6.402157   4.933795   4.226354   4.792777
                    6          7          8          9         10
     6  C    0.000000
     7  C    1.542260   0.000000
     8  C    3.875794   2.593039   0.000000
     9  C    4.916264   3.869659   1.518986   0.000000
    10  C    4.507756   3.884385   2.436239   1.549731   0.000000
    11  O    4.417058   2.977787   1.232477   2.448499   3.633554
    12  C    2.576867   1.542524   3.303760   4.610324   4.767943
    13  C    5.190580   4.867708   3.548481   2.560749   1.530356
    14  O    5.425557   4.835762   3.492257   2.482304   1.443509
    15  C    3.978565   4.666188   5.931123   6.166344   4.975045
    16  O    5.021366   5.378385   6.083593   6.023950   4.767335
    17  C    4.513304   5.237309   6.857368   7.296991   6.267135
    18  C    4.531694   5.514456   6.773505   6.897785   5.555166
    19  O    5.947279   6.881251   8.010326   7.994005   6.578727
    20  H    2.969195   3.587994   4.275284   4.363891   3.135459
    21  H    4.060511   4.250590   4.374614   4.093680   2.645239
    22  H    3.013960   3.037465   4.165693   4.637319   3.834730
    23  H    2.136086   3.521853   5.607950   6.324180   5.448251
    24  H    2.162510   2.997487   5.271454   6.190474   5.571167
    25  H    1.098030   2.151168   3.933612   4.792987   4.286496
    26  H    1.098270   2.153637   4.648531   5.830744   5.555833
    27  H    2.136758   1.100099   2.668806   4.083018   4.392597
    28  H    5.694660   4.535353   2.163543   1.095059   2.194140
    29  H    5.525389   4.536945   2.148093   1.096075   2.222180
    30  H    2.790010   2.181096   4.257692   5.634477   5.792812
    31  H    2.906011   2.201877   3.747099   4.814676   4.735500
    32  H    3.520809   2.185566   3.035228   4.372351   4.857876
    33  H    5.276367   5.239784   4.368432   3.513023   2.176271
    34  H    6.241853   5.796443   4.111716   2.828378   2.164035
    35  H    4.954691   4.689549   3.489365   2.791464   2.174775
    36  H    5.195944   4.547984   3.479344   2.796622   1.978300
    37  H    5.802836   6.284631   7.007182   6.871163   5.539799
    38  H    4.252887   5.203598   7.150038   7.751762   6.784474
    39  H    4.585293   5.027923   6.586444   7.100560   6.238499
    40  H    5.579664   6.315252   7.819448   8.142174   7.026829
    41  H    4.559300   5.462635   6.402132   6.359099   4.935514
    42  H    4.294625   5.511556   7.094501   7.395150   6.142205
    43  H    6.230353   7.235244   8.589656   8.695142   7.337840
                   11         12         13         14         15
    11  O    0.000000
    12  C    3.414328   0.000000
    13  C    4.657519   6.001216   0.000000
    14  O    4.628330   5.409874   2.368712   0.000000
    15  C    6.930167   4.933832   5.601612   4.869315   0.000000
    16  O    7.153140   5.549152   5.439824   4.249236   1.444911
    17  C    7.709637   5.125504   7.041789   6.133378   1.537038
    18  C    7.828047   6.078418   5.782518   5.559398   1.541945
    19  O    9.100004   7.330995   6.739647   6.333931   2.451645
    20  H    5.364652   4.730377   3.210432   3.799343   3.032627
    21  H    5.572566   5.011536   3.053529   2.597974   2.619987
    22  H    5.050134   3.059975   4.927499   3.891055   2.109309
    23  H    6.361994   4.155783   5.924068   6.031065   2.712623
    24  H    5.859256   2.954896   6.449519   6.017144   2.898173
    25  H    4.567080   3.501632   4.656798   5.355795   4.290993
    26  H    4.964456   2.855340   6.211035   6.503212   4.726897
    27  H    2.671836   2.129273   5.235532   5.513448   5.709473
    28  H    2.824696   4.969916   3.303681   2.502510   6.589113
    29  H    2.765619   5.426919   2.597607   3.235051   7.039389
    30  H    4.205323   1.097213   6.948528   6.474880   5.420000
    31  H    4.087216   1.095725   6.043767   5.105290   4.206515
    32  H    2.845357   1.095860   6.180629   5.468494   5.792650
    33  H    5.537548   6.376754   1.094980   2.624622   5.074567
    34  H    5.122668   6.850481   1.096506   2.603730   6.508916
    35  H    4.465111   5.993909   1.094968   3.338587   6.042867
    36  H    4.558266   4.870645   3.197995   0.972091   4.442875
    37  H    8.099249   6.481001   6.047657   4.947634   1.941418
    38  H    7.921368   5.130930   7.499923   6.850758   2.200690
    39  H    7.346474   4.616763   7.217757   6.041983   2.176064
    40  H    8.711983   6.184340   7.728863   6.732193   2.169878
    41  H    7.519851   6.248294   4.933241   5.003644   2.175022
    42  H    8.066222   6.119645   6.330519   6.349390   2.194270
    43  H    9.623795   7.552560   7.592607   7.109121   2.767265
                   16         17         18         19         20
    16  O    0.000000
    17  C    2.409196   0.000000
    18  C    2.402387   2.532804   0.000000
    19  O    2.720460   3.026947   1.436723   0.000000
    20  H    3.618135   4.399089   2.988418   4.269483   0.000000
    21  H    2.447190   4.102117   3.004422   3.935543   1.754410
    22  H    2.490554   2.745627   3.468073   4.529444   3.047932
    23  H    4.089553   3.090334   2.850684   4.192890   2.840105
    24  H    4.083153   2.733179   3.791839   4.987414   3.800491
    25  H    5.301971   5.078576   4.524648   5.960206   2.488760
    26  H    5.888323   4.993384   5.216327   6.604959   3.955175
    27  H    6.449031   6.275269   6.447022   7.845816   4.298105
    28  H    6.253295   7.642581   7.459389   8.458217   5.178287
    29  H    6.939046   8.232767   7.622734   8.732704   4.895464
    30  H    6.210457   5.371903   6.499891   7.754055   5.389562
    31  H    4.712258   4.284368   5.509342   6.650089   4.601893
    32  H    6.221771   6.028984   6.992323   8.215150   5.452005
    33  H    4.887057   6.582601   5.039513   5.886995   2.771335
    34  H    6.174124   7.954548   6.698549   7.542963   4.274298
    35  H    6.115220   7.447209   6.126047   7.202275   3.288670
    36  H    3.770713   5.552964   5.368224   6.132400   3.933447
    37  H    0.975529   2.673133   2.364140   2.133962   4.202664
    38  H    3.380640   1.094951   2.796539   3.433259   4.595550
    39  H    2.693580   1.096191   3.488306   4.006664   4.852905
    40  H    2.616923   1.096289   2.785651   2.718456   5.162249
    41  H    2.706444   3.481570   1.093119   2.019435   2.348818
    42  H    3.367951   2.762795   1.095588   2.092799   3.259684
    43  H    3.205081   2.821830   1.968853   0.971409   4.953008
                   21         22         23         24         25
    21  H    0.000000
    22  H    2.586162   0.000000
    23  H    3.858928   3.040542   0.000000
    24  H    4.304499   2.355573   1.750165   0.000000
    25  H    3.929936   3.615805   2.383376   3.052732   0.000000
    26  H    5.124280   3.874834   2.478886   2.378323   1.752845
    27  H    5.140098   4.136043   4.269566   3.875569   2.465947
    28  H    4.595561   4.965948   7.051257   6.725115   5.710100
    29  H    4.827732   5.620939   7.001915   7.026193   5.232868
    30  H    5.854778   3.775040   4.257759   2.949262   3.793356
    31  H    4.579239   2.289941   3.968466   2.564693   3.875136
    32  H    5.576738   3.776918   5.213187   4.028770   4.319744
    33  H    2.531615   4.819961   5.602801   6.322488   4.702809
    34  H    3.902976   5.814562   7.005723   7.476709   5.725985
    35  H    3.675948   5.336015   5.871042   6.513267   4.264456
    36  H    2.607884   3.264232   5.769472   5.510613   5.322105
    37  H    3.090907   3.430883   4.606109   4.771851   6.018793
    38  H    4.699472   3.265914   2.607621   2.353789   4.835243
    39  H    4.395010   2.488089   3.610714   2.694530   5.321445
    40  H    4.696544   3.680281   4.013116   3.806527   6.082693
    41  H    2.439609   3.700958   3.199586   4.322825   4.323981
    42  H    3.772089   3.914540   2.321671   3.554929   4.262056
    43  H    4.713152   4.865626   4.322738   4.993563   6.351534
                   26         27         28         29         30
    26  H    0.000000
    27  H    2.370129   0.000000
    28  H    6.602010   4.808461   0.000000
    29  H    6.382359   4.533834   1.768213   0.000000
    30  H    2.633694   2.477573   6.029187   6.386489   0.000000
    31  H    3.338988   3.065621   5.055401   5.760869   1.775297
    32  H    3.804049   2.445636   4.565517   5.158865   1.771688
    33  H    6.314474   5.737972   4.195441   3.678836   7.283377
    34  H    7.256960   6.108538   3.326522   2.625024   7.838206
    35  H    5.880007   4.857106   3.736513   2.549602   6.852906
    36  H    6.246126   5.333989   2.661984   3.743920   5.935027
    37  H    6.628365   7.345911   7.098979   7.745908   7.092920
    38  H    4.518067   6.153376   8.198590   8.637306   5.174596
    39  H    5.047139   6.080821   7.327143   8.102112   4.869574
    40  H    6.052978   7.360658   8.434766   9.081727   6.430900
    41  H    5.359558   6.328434   6.980938   6.983032   6.780911
    42  H    4.787930   6.357758   8.048551   8.073355   6.376331
    43  H    6.764344   8.206194   9.146210   9.474431   7.861269
                   31         32         33         34         35
    31  H    0.000000
    32  H    1.770315   0.000000
    33  H    6.294071   6.708921   0.000000
    34  H    6.885604   6.905658   1.774651   0.000000
    35  H    6.216157   6.191536   1.780233   1.776821   0.000000
    36  H    4.428453   4.924871   3.399493   3.549557   4.075979
    37  H    5.635770   7.181648   5.365510   6.735182   6.742962
    38  H    4.433718   6.129863   7.059108   8.482075   7.762169
    39  H    3.657868   5.425798   6.897108   8.090713   7.661584
    40  H    5.297409   7.053520   7.169724   8.587758   8.209705
    41  H    5.787184   7.094720   4.103940   5.822886   5.269238
    42  H    5.662444   7.117690   5.636386   7.315063   6.503999
    43  H    6.834881   8.480613   6.781500   8.429062   8.021382
                   36         37         38         39         40
    36  H    0.000000
    37  H    4.549575   0.000000
    38  H    6.318058   3.623113   0.000000
    39  H    5.328830   3.151976   1.778140   0.000000
    40  H    6.159686   2.489098   1.772294   1.770232   0.000000
    41  H    4.995316   2.737714   3.784882   4.322385   3.796976
    42  H    6.168907   3.380343   2.577314   3.776610   3.106073
    43  H    6.820347   2.616074   3.077762   3.840489   2.291263
                   41         42         43
    41  H    0.000000
    42  H    1.775794   0.000000
    43  H    2.813209   2.255449   0.000000
 Stoichiometry    C15H24O4
 Framework group  C1[X(C15H24O4)]
 Deg. of freedom   123
 Full point group                 C1      NOp   1
 Largest Abelian subgroup         C1      NOp   1
 Largest concise Abelian subgroup C1      NOp   1
                         Standard orientation:                         
 ---------------------------------------------------------------------
 Center     Atomic      Atomic             Coordinates (Angstroms)
 Number     Number       Type             X           Y           Z
 ---------------------------------------------------------------------
      1          6           0        1.834928    0.622254    0.148435
      2          6           0        1.104038   -0.515769    0.242190
      3          6           0       -0.367675   -0.649981    0.526397
      4          6           0       -1.231497    0.475129   -0.094284
      5          6           0       -1.168395    1.803456    0.697820
      6          6           0        0.196324    2.165613    1.314176
      7          6           0        1.432455    2.054861    0.398598
      8          6           0        3.231508    0.282867   -0.190719
      9          6           0        3.350586   -1.224291   -0.337741
     10          6           0        1.938709   -1.774371   -0.012656
     11          8           0        4.155300    1.088137   -0.321662
     12          6           0        1.299185    2.865023   -0.907257
     13          6           0        1.942059   -2.721007    1.189782
     14          8           0        1.391492   -2.540375   -1.106964
     15          6           0       -2.690524    0.011568   -0.375551
     16          8           0       -2.589621   -1.071238   -1.326926
     17          6           0       -3.522120    1.129495   -1.024530
     18          6           0       -3.406677   -0.546922    0.870567
     19          8           0       -4.599652   -1.255065    0.497050
     20          1           0       -0.516635   -0.700944    1.615269
     21          1           0       -0.697887   -1.613357    0.127785
     22          1           0       -0.817308    0.662957   -1.093838
     23          1           0       -1.894629    1.780660    1.520548
     24          1           0       -1.489649    2.616730    0.037290
     25          1           0        0.376978    1.546337    2.202732
     26          1           0        0.131489    3.200282    1.676742
     27          1           0        2.275230    2.498375    0.949274
     28          1           0        3.649506   -1.490876   -1.356924
     29          1           0        4.125021   -1.596283    0.342885
     30          1           0        1.060201    3.912093   -0.682741
     31          1           0        0.512478    2.468344   -1.558680
     32          1           0        2.238970    2.849791   -1.470711
     33          1           0        0.927077   -3.058759    1.423696
     34          1           0        2.552911   -3.603824    0.966582
     35          1           0        2.360798   -2.226334    2.072342
     36          1           0        1.056361   -1.921148   -1.777192
     37          1           0       -3.448933   -1.530507   -1.278836
     38          1           0       -3.718249    1.957120   -0.334973
     39          1           0       -3.004946    1.526413   -1.905793
     40          1           0       -4.487577    0.730195   -1.356645
     41          1           0       -2.776188   -1.291104    1.364113
     42          1           0       -3.635566    0.246269    1.590825
     43          1           0       -5.297035   -0.601639    0.322903
 ---------------------------------------------------------------------
 Rotational constants (GHZ):      0.5731508      0.2571059      0.2035393
 Standard basis: 6-31G(d) (6D, 7F)
 There are   333 symmetry adapted cartesian basis functions of A   symmetry.
 There are   333 symmetry adapted basis functions of A   symmetry.
   333 basis functions,   628 primitive gaussians,   333 cartesian basis functions
    73 alpha electrons       73 beta electrons
       nuclear repulsion energy      1598.0734035146 Hartrees.
 NAtoms=   43 NActive=   43 NUniq=   43 SFac= 1.00D+00 NAtFMM=   60 NAOKFM=F Big=F
 Integral buffers will be    131072 words long.
 Raffenetti 2 integral format.
 Two-electron integral symmetry is turned on.
 ------------------------------------------------------------------------------
 Polarizable Continuum Model (PCM)
 =================================
 Model                : PCM (using non-symmetric T matrix).
 Atomic radii         : SMD-Coulomb.
 Polarization charges : Total charges.
 Charge compensation  : None.
 Solution method      : On-the-fly selection.
 Cavity type          : VdW (van der Waals Surface) (Alpha=1.000).
 Cavity algorithm     : GePol (No added spheres)
                        Default sphere list used, NSphG=   43.
                        Lebedev-Laikov grids with approx.  5.0 points / Ang**2.
                        Smoothing algorithm: Karplus/York (Gamma=1.0000).
                        Polarization charges: spherical gaussians, with
                                              point-specific exponents (IZeta= 3).
                        Self-potential: point-specific (ISelfS= 7).
                        Self-field    : sphere-specific E.n sum rule (ISelfD= 2).
 1st derivatives      : Analytical E(r).r(x)/FMM algorithm (CHGder, D1EAlg=3).
                        Cavity 1st derivative terms included.
 Solvent              : Methanol, Eps=  32.613000 Eps(inf)=   1.765709
 ------------------------------------------------------------------------------
 ------------------------------------------------------------------------------
 Atomic radii for non-electrostatic terms: SMD-CDS.
 ------------------------------------------------------------------------------
 Nuclear repulsion after PCM non-electrostatic terms =     1598.0749200439 Hartrees.
 One-electron integrals computed using PRISM.
 NBasis=   333 RedAO= T EigKep=  9.16D-04  NBF=   333
 NBsUse=   333 1.00D-06 EigRej= -1.00D+00 NBFU=   333
 Initial guess from the checkpoint file:  "DY-202A-11R_22.chk"
 B after Tr=     0.000000    0.000000    0.000000
         Rot=    0.999998   -0.001251   -0.001377   -0.001005 Ang=  -0.24 deg.
 ExpMin= 1.61D-01 ExpMax= 5.48D+03 ExpMxC= 8.25D+02 IAcc=1 IRadAn=         1 AccDes= 0.00D+00
 Harris functional with IExCor=  402 and IRadAn=       1 diagonalized for initial guess.
 HarFok:  IExCor=  402 AccDes= 0.00D+00 IRadAn=         1 IDoV= 1 UseB2=F ITyADJ=14
 ICtDFT=  3500011 ScaDFX=  1.000000  1.000000  1.000000  1.000000
 FoFCou: FMM=F IPFlag=           0 FMFlag=      100000 FMFlg1=           0
         NFxFlg=           0 DoJE=T BraDBF=F KetDBF=T FulRan=T
         wScrn=  0.000000 ICntrl=     500 IOpCl=  0 I1Cent=   200000004 NGrid=           0
         NMat0=    1 NMatS0=      1 NMatT0=    0 NMatD0=    1 NMtDS0=    0 NMtDT0=    0
 Petite list used in FoFCou.
 Keep R1 ints in memory in canonical form, NReq=1565304907.
 Requested convergence on RMS density matrix=1.00D-08 within 128 cycles.
 Requested convergence on MAX density matrix=1.00D-06.
 Requested convergence on             energy=1.00D-06.
 No special actions if energy rises.
 Inv3:  Mode=1 IEnd=    22227852.
 Iteration    1 A*A^-1 deviation from unit magnitude is 5.33D-15 for   2720.
 Iteration    1 A*A^-1 deviation from orthogonality  is 3.39D-15 for   1524     43.
 Iteration    1 A^-1*A deviation from unit magnitude is 5.55D-15 for   2720.
 Iteration    1 A^-1*A deviation from orthogonality  is 1.31D-10 for   1825   1780.
 Iteration    2 A*A^-1 deviation from unit magnitude is 6.55D-15 for    676.
 Iteration    2 A*A^-1 deviation from orthogonality  is 4.00D-15 for   2216   1360.
 Iteration    2 A^-1*A deviation from unit magnitude is 1.11D-15 for    667.
 Iteration    2 A^-1*A deviation from orthogonality  is 4.06D-16 for   1353    449.
 Error on total polarization charges =  0.05210
 SCF Done:  E(RB3LYP) =  -886.951880954     A.U. after   11 cycles
            NFock= 11  Conv=0.36D-08     -V/T= 2.0094
 SMD-CDS (non-electrostatic) energy       (kcal/mol) =       0.95
 (included in total energy above)
 D1PCM: PCM CHGder 1st derivatives, ID1Alg=3 FixD1E=F DoIter=F DoCFld=F I1PDM=0.
 Calling FoFJK, ICntrl=      2127 FMM=F ISym2X=0 I1Cent= 0 IOpClX= 0 NMat=1 NMatS=1 NMatT=0.
 ***** Axes restored to original set *****
 -------------------------------------------------------------------
 Center     Atomic                   Forces (Hartrees/Bohr)
 Number     Number              X              Y              Z
 -------------------------------------------------------------------
      1        6           0.001822672   -0.001397000   -0.000067040
      2        6          -0.001172983    0.000619785   -0.000264949
      3        6           0.000046210   -0.000036639    0.000143125
      4        6          -0.000069984    0.000006648   -0.000718834
      5        6          -0.000005160   -0.000115703    0.000274325
      6        6           0.000296738   -0.000110169   -0.000118103
      7        6          -0.000935321    0.000701136    0.000146309
      8        6          -0.001114195    0.000154253   -0.000890802
      9        6          -0.001328983    0.000631053    0.001167411
     10        6           0.002887690    0.000400600   -0.001328350
     11        8          -0.001225781   -0.001148503    0.000747367
     12        6           0.000223536   -0.000081974   -0.000348293
     13        6          -0.000048005   -0.000334655   -0.000107860
     14        8          -0.002468451   -0.000318353    0.002584899
     15        6          -0.000171295    0.000523696   -0.000899594
     16        8           0.001979910    0.000346513    0.000170153
     17        6           0.000290421    0.000416510    0.000106376
     18        6           0.000540764   -0.001105305   -0.000086231
     19        8          -0.000157958    0.000396749    0.000989506
     20        1          -0.000132420    0.000133274   -0.000159208
     21        1           0.000053681   -0.000355220   -0.000049792
     22        1          -0.000213227   -0.000081141   -0.000086534
     23        1          -0.000252141   -0.000138097    0.000184576
     24        1           0.000215304   -0.000122586    0.000082339
     25        1          -0.000251892    0.000047068   -0.000137338
     26        1          -0.000074635   -0.000149757    0.000084867
     27        1          -0.000177005    0.000255034   -0.000028961
     28        1           0.000127807    0.000297057   -0.000253599
     29        1           0.000352887   -0.000470523   -0.000552050
     30        1           0.000057925   -0.000098662    0.000040890
     31        1           0.000364903    0.000262012    0.000198103
     32        1          -0.000086848   -0.000095559    0.000147531
     33        1           0.000068116    0.000218203    0.000193636
     34        1          -0.000093849    0.000184667   -0.000199932
     35        1           0.000038831   -0.000001542   -0.000033699
     36        1           0.002042983    0.000561874   -0.001296013
     37        1          -0.000370496   -0.000151125    0.000664090
     38        1          -0.000032292   -0.000085816    0.000015337
     39        1          -0.000312123   -0.000239281    0.000011582
     40        1          -0.000184059    0.000363527   -0.000174450
     41        1          -0.000125373    0.000075587    0.000039002
     42        1          -0.000361983    0.000121566    0.000156255
     43        1          -0.000043922   -0.000079199   -0.000346046
 -------------------------------------------------------------------
 Cartesian Forces:  Max     0.002887690 RMS     0.000677335

 GradGradGradGradGradGradGradGradGradGradGradGradGradGradGradGradGradGrad
 Berny optimization.
 Using GEDIIS/GDIIS optimizer.
 FormGI is forming the generalized inverse of G from B-inverse, IUseBI=4.
 Internal  Forces:  Max     0.001758885 RMS     0.000375965
 Search for a local minimum.
 Step number   3 out of a maximum of  258
 All quantities printed in internal units (Hartrees-Bohrs-Radians)
 Mixed Optimization -- En-DIIS/RFO-DIIS
 Swapping is turned off.
 Update second derivatives using D2CorX and points    2    3
 DE= -1.14D-03 DEPred=-1.09D-03 R= 1.05D+00
 TightC=F SS=  1.41D+00  RLast= 3.84D-01 DXNew= 8.4853D-01 1.1520D+00
 Trust test= 1.05D+00 RLast= 3.84D-01 DXMaxT set to 8.49D-01
 ITU=  1  1  0
     Eigenvalues ---    0.00223   0.00260   0.00290   0.00336   0.00378
     Eigenvalues ---    0.00396   0.00496   0.00686   0.00758   0.00889
     Eigenvalues ---    0.00941   0.01106   0.01219   0.01225   0.01322
     Eigenvalues ---    0.01393   0.02487   0.02606   0.03163   0.03875
     Eigenvalues ---    0.03907   0.04009   0.04413   0.04594   0.04713
     Eigenvalues ---    0.04862   0.04907   0.05033   0.05058   0.05340
     Eigenvalues ---    0.05433   0.05542   0.05566   0.05589   0.05617
     Eigenvalues ---    0.05640   0.05657   0.05707   0.05921   0.06030
     Eigenvalues ---    0.06082   0.06447   0.07319   0.07769   0.08060
     Eigenvalues ---    0.08680   0.08959   0.09076   0.09201   0.09663
     Eigenvalues ---    0.10325   0.11579   0.12126   0.13359   0.13823
     Eigenvalues ---    0.14644   0.15682   0.16000   0.16000   0.16000
     Eigenvalues ---    0.16000   0.16000   0.16000   0.16000   0.16000
     Eigenvalues ---    0.16000   0.16030   0.16036   0.16244   0.16325
     Eigenvalues ---    0.16686   0.17752   0.18491   0.20302   0.20728
     Eigenvalues ---    0.22174   0.23220   0.24683   0.24976   0.26760
     Eigenvalues ---    0.27189   0.27550   0.27930   0.27989   0.28554
     Eigenvalues ---    0.28858   0.28973   0.29390   0.29683   0.30358
     Eigenvalues ---    0.31145   0.31781   0.32159   0.33687   0.33735
     Eigenvalues ---    0.33744   0.33825   0.33858   0.33948   0.34031
     Eigenvalues ---    0.34097   0.34113   0.34118   0.34123   0.34130
     Eigenvalues ---    0.34155   0.34183   0.34198   0.34218   0.34292
     Eigenvalues ---    0.34321   0.34339   0.34381   0.34393   0.34659
     Eigenvalues ---    0.39423   0.40829   0.41953   0.51493   0.52252
     Eigenvalues ---    0.52669   0.52692   0.94378
 En-DIIS/RFO-DIIS IScMMF=        0 using points:     3    2
 RFO step:  Lambda=-1.56017910D-04.
 DidBck=F Rises=F RFO-DIIS coefs:    1.28390   -0.28390
 Iteration  1 RMS(Cart)=  0.06663867 RMS(Int)=  0.00257694
 Iteration  2 RMS(Cart)=  0.00311846 RMS(Int)=  0.00005706
 Iteration  3 RMS(Cart)=  0.00001542 RMS(Int)=  0.00005615
 Iteration  4 RMS(Cart)=  0.00000000 RMS(Int)=  0.00005615
 Variable       Old X    -DE/DX   Delta X   Delta X   Delta X     New X
                                 (Linear)    (Quad)   (Total)
    R1        2.56202  -0.00092  -0.00144  -0.00407  -0.00548   2.55653
    R2        2.85150   0.00093   0.00277   0.00750   0.01027   2.86177
    R3        2.79056  -0.00156  -0.00235  -0.00892  -0.01118   2.77938
    R4        2.84385  -0.00055  -0.00166  -0.00516  -0.00683   2.83702
    R5        2.89425   0.00015   0.00280   0.00504   0.00776   2.90201
    R6        2.92591  -0.00042   0.00073  -0.00028   0.00048   2.92638
    R7        2.07907  -0.00014   0.00016  -0.00018  -0.00002   2.07905
    R8        2.06666   0.00032  -0.00077   0.00001  -0.00076   2.06589
    R9        2.92503  -0.00025   0.00095   0.00091   0.00185   2.92687
   R10        2.94140  -0.00129   0.00292  -0.00243   0.00049   2.94189
   R11        2.07521  -0.00001   0.00010   0.00003   0.00013   2.07534
   R12        2.91135  -0.00017  -0.00052  -0.00072  -0.00125   2.91010
   R13        2.07424   0.00030  -0.00001   0.00118   0.00116   2.07541
   R14        2.07088  -0.00020  -0.00047  -0.00149  -0.00196   2.06892
   R15        2.91445  -0.00007  -0.00064  -0.00053  -0.00114   2.91331
   R16        2.07498  -0.00018  -0.00038  -0.00126  -0.00164   2.07333
   R17        2.07543  -0.00011   0.00009  -0.00031  -0.00022   2.07521
   R18        2.91495  -0.00007   0.00053   0.00091   0.00144   2.91639
   R19        2.07889  -0.00005   0.00014   0.00005   0.00020   2.07909
   R20        2.87047  -0.00068   0.00148   0.00042   0.00193   2.87240
   R21        2.32904  -0.00176  -0.00065  -0.00294  -0.00359   2.32546
   R22        2.92857  -0.00148  -0.00277  -0.00976  -0.01261   2.91595
   R23        2.06936   0.00019   0.00101   0.00217   0.00318   2.07254
   R24        2.07128   0.00005   0.00035   0.00074   0.00109   2.07237
   R25        2.89195  -0.00015   0.00064   0.00037   0.00101   2.89296
   R26        2.72784  -0.00093   0.00002  -0.00206  -0.00204   2.72580
   R27        2.07343  -0.00010  -0.00001  -0.00034  -0.00035   2.07309
   R28        2.07062  -0.00047   0.00035  -0.00120  -0.00085   2.06977
   R29        2.07087  -0.00014  -0.00018  -0.00078  -0.00096   2.06991
   R30        2.06921  -0.00008  -0.00076  -0.00142  -0.00218   2.06704
   R31        2.07210  -0.00017  -0.00009  -0.00075  -0.00084   2.07126
   R32        2.06919  -0.00001   0.00023   0.00026   0.00049   2.06968
   R33        1.83699   0.00058   0.00030   0.00178   0.00208   1.83906
   R34        2.73049  -0.00058  -0.00003  -0.00180  -0.00183   2.72866
   R35        2.90458   0.00048  -0.00086   0.00092   0.00006   2.90464
   R36        2.91385   0.00089  -0.00006   0.00385   0.00380   2.91765
   R37        1.84348   0.00044   0.00001   0.00095   0.00096   1.84444
   R38        2.06916  -0.00005  -0.00061  -0.00101  -0.00162   2.06754
   R39        2.07150  -0.00024  -0.00005  -0.00096  -0.00101   2.07049
   R40        2.07169   0.00008   0.00044   0.00093   0.00137   2.07306
   R41        2.71501  -0.00016  -0.00078  -0.00143  -0.00221   2.71280
   R42        2.06570  -0.00011  -0.00024  -0.00075  -0.00099   2.06471
   R43        2.07036   0.00027   0.00010   0.00123   0.00133   2.07169
   R44        1.83570   0.00005   0.00011   0.00019   0.00031   1.83600
    A1        2.26748  -0.00019  -0.00270  -0.00579  -0.00862   2.25886
    A2        1.91008  -0.00030   0.00144   0.00144   0.00278   1.91286
    A3        2.10427   0.00049   0.00150   0.00474   0.00637   2.11065
    A4        2.23335   0.00040   0.00052   0.00347   0.00392   2.23727
    A5        1.96545  -0.00019  -0.00205  -0.00499  -0.00730   1.95816
    A6        2.08414  -0.00021   0.00150   0.00186   0.00359   2.08773
    A7        1.98787   0.00002  -0.00076  -0.00011  -0.00096   1.98691
    A8        1.90017   0.00010  -0.00074   0.00015  -0.00060   1.89957
    A9        1.88074  -0.00010  -0.00099  -0.00293  -0.00385   1.87690
   A10        1.93357  -0.00018   0.00001  -0.00139  -0.00134   1.93223
   A11        1.90239   0.00014   0.00148   0.00283   0.00432   1.90671
   A12        1.85360   0.00001   0.00111   0.00154   0.00263   1.85623
   A13        1.97764   0.00009  -0.00114  -0.00254  -0.00378   1.97386
   A14        1.95950  -0.00076   0.00359  -0.00722  -0.00363   1.95587
   A15        1.85328   0.00013  -0.00154   0.00204   0.00052   1.85381
   A16        1.96738   0.00037   0.00218   0.00090   0.00312   1.97050
   A17        1.87930   0.00006  -0.00146   0.00730   0.00582   1.88513
   A18        1.81317   0.00015  -0.00223   0.00077  -0.00146   1.81170
   A19        2.02927  -0.00019  -0.00167  -0.00047  -0.00234   2.02692
   A20        1.91641  -0.00001   0.00075  -0.00286  -0.00208   1.91434
   A21        1.89280   0.00006   0.00044   0.00236   0.00286   1.89567
   A22        1.86618   0.00004  -0.00025  -0.00175  -0.00193   1.86424
   A23        1.90325   0.00009  -0.00032   0.00017  -0.00010   1.90315
   A24        1.84756   0.00003   0.00133   0.00285   0.00415   1.85171
   A25        2.04385   0.00030  -0.00237   0.00158  -0.00088   2.04297
   A26        1.91443  -0.00028   0.00058  -0.00279  -0.00222   1.91221
   A27        1.87679  -0.00010   0.00050  -0.00031   0.00024   1.87703
   A28        1.88393   0.00000  -0.00080  -0.00048  -0.00125   1.88267
   A29        1.88699   0.00003   0.00073   0.00074   0.00149   1.88848
   A30        1.84824   0.00002   0.00181   0.00135   0.00314   1.85138
   A31        1.96100  -0.00029   0.00010   0.00132   0.00136   1.96236
   A32        1.96204  -0.00021  -0.00078  -0.00135  -0.00215   1.95989
   A33        1.83528   0.00024  -0.00092  -0.00099  -0.00189   1.83339
   A34        1.97753   0.00066  -0.00015   0.00580   0.00570   1.98323
   A35        1.86284  -0.00009   0.00162   0.00010   0.00172   1.86456
   A36        1.85273  -0.00034   0.00024  -0.00586  -0.00565   1.84708
   A37        1.90118   0.00080   0.00021   0.00289   0.00291   1.90410
   A38        2.19335  -0.00042   0.00067  -0.00026   0.00048   2.19383
   A39        2.18860  -0.00039  -0.00081  -0.00271  -0.00345   2.18515
   A40        1.83430  -0.00053  -0.00094  -0.00383  -0.00513   1.82916
   A41        1.93160  -0.00008   0.00352   0.00083   0.00442   1.93603
   A42        1.90925   0.00039   0.00379   0.01184   0.01577   1.92502
   A43        1.93640   0.00035  -0.00099   0.00035  -0.00054   1.93586
   A44        1.97466   0.00017  -0.00042   0.00206   0.00171   1.97637
   A45        1.87806  -0.00030  -0.00451  -0.01057  -0.01518   1.86287
   A46        1.81287   0.00021   0.00111   0.00295   0.00380   1.81667
   A47        1.95927  -0.00012   0.00140  -0.00083   0.00061   1.95988
   A48        1.93438  -0.00024   0.00001  -0.00295  -0.00285   1.93153
   A49        1.96318   0.00005   0.00035   0.00375   0.00421   1.96739
   A50        1.95487   0.00019  -0.00208   0.00123  -0.00081   1.95406
   A51        1.84235  -0.00009  -0.00077  -0.00409  -0.00494   1.83742
   A52        1.92496  -0.00007  -0.00103  -0.00210  -0.00314   1.92182
   A53        1.95539   0.00023  -0.00085   0.00078  -0.00007   1.95532
   A54        1.93252  -0.00021  -0.00064  -0.00299  -0.00364   1.92888
   A55        1.88678  -0.00003   0.00044   0.00107   0.00151   1.88829
   A56        1.88101   0.00010   0.00104   0.00180   0.00283   1.88384
   A57        1.88075  -0.00001   0.00119   0.00166   0.00285   1.88360
   A58        1.93545   0.00015  -0.00174  -0.00117  -0.00291   1.93254
   A59        1.91697  -0.00032  -0.00074  -0.00369  -0.00444   1.91253
   A60        1.93338  -0.00003  -0.00030  -0.00133  -0.00163   1.93175
   A61        1.88760   0.00015   0.00280   0.00642   0.00923   1.89683
   A62        1.89827  -0.00009   0.00065   0.00007   0.00071   1.89898
   A63        1.89099   0.00014  -0.00055  -0.00006  -0.00063   1.89036
   A64        1.89161  -0.00058  -0.00233  -0.00804  -0.01036   1.88125
   A65        1.85116  -0.00075   0.00103  -0.01050  -0.00948   1.84167
   A66        1.94640   0.00042   0.00102   0.00511   0.00614   1.95254
   A67        1.97925  -0.00031   0.00214  -0.00371  -0.00159   1.97766
   A68        1.88055   0.00055  -0.00273   0.00761   0.00489   1.88545
   A69        1.86828   0.00022  -0.00024   0.00045   0.00017   1.86845
   A70        1.93197  -0.00011  -0.00141   0.00099  -0.00043   1.93154
   A71        1.83261  -0.00086   0.00019  -0.00693  -0.00675   1.82587
   A72        1.96142  -0.00015  -0.00216  -0.00393  -0.00610   1.95532
   A73        1.92574   0.00004   0.00077   0.00124   0.00201   1.92776
   A74        1.91715   0.00060  -0.00082   0.00296   0.00213   1.91927
   A75        1.89347   0.00009   0.00070   0.00199   0.00269   1.89616
   A76        1.88425  -0.00024  -0.00059  -0.00279  -0.00339   1.88085
   A77        1.87950  -0.00035   0.00229   0.00061   0.00289   1.88239
   A78        1.93272   0.00097  -0.00039   0.00544   0.00502   1.93774
   A79        1.92152   0.00005   0.00166   0.00520   0.00684   1.92836
   A80        1.94560  -0.00022  -0.00064  -0.00380  -0.00444   1.94116
   A81        1.83460  -0.00028   0.00003   0.00071   0.00070   1.83530
   A82        1.93294  -0.00059  -0.00131  -0.00794  -0.00925   1.92369
   A83        1.89289   0.00006   0.00077   0.00069   0.00146   1.89436
   A84        1.88722   0.00027   0.00032   0.00284   0.00316   1.89038
    D1        0.09113  -0.00016  -0.00041  -0.00949  -0.00989   0.08124
    D2       -3.07447  -0.00001  -0.00129   0.00751   0.00621  -3.06826
    D3       -3.10723  -0.00013   0.00422  -0.00117   0.00299  -3.10424
    D4        0.01036   0.00002   0.00334   0.01583   0.01909   0.02945
    D5        0.38670  -0.00002   0.00168  -0.01551  -0.01383   0.37286
    D6       -1.86874  -0.00051   0.00248  -0.02353  -0.02106  -1.88980
    D7        2.40633  -0.00013   0.00311  -0.01532  -0.01222   2.39411
    D8       -2.69272  -0.00004  -0.00336  -0.02449  -0.02781  -2.72053
    D9        1.33503  -0.00052  -0.00256  -0.03251  -0.03503   1.30000
   D10       -0.67309  -0.00015  -0.00192  -0.02430  -0.02619  -0.69928
   D11        0.01627   0.00001   0.00190   0.00765   0.00947   0.02574
   D12       -3.11452   0.00018  -0.00242   0.01629   0.01380  -3.10072
   D13        3.10730   0.00001   0.00581   0.01468   0.02051   3.12781
   D14       -0.02348   0.00019   0.00149   0.02332   0.02484   0.00136
   D15        0.62138   0.00004   0.00207   0.02862   0.03072   0.65210
   D16       -1.54580   0.00018   0.00316   0.03040   0.03362  -1.51218
   D17        2.73410   0.00017   0.00276   0.03005   0.03285   2.76696
   D18       -2.49478  -0.00012   0.00304   0.01068   0.01370  -2.48108
   D19        1.62124   0.00002   0.00414   0.01246   0.01660   1.63784
   D20       -0.38205   0.00001   0.00373   0.01212   0.01584  -0.36621
   D21       -0.03162  -0.00005  -0.00700  -0.03201  -0.03907  -0.07069
   D22        2.09382   0.00008  -0.00513  -0.02606  -0.03120   2.06262
   D23       -2.13400  -0.00027  -0.00519  -0.03369  -0.03889  -2.17289
   D24        3.08825   0.00010  -0.00781  -0.01659  -0.02449   3.06375
   D25       -1.06950   0.00023  -0.00594  -0.01064  -0.01662  -1.08612
   D26        0.98587  -0.00013  -0.00600  -0.01827  -0.02431   0.96156
   D27       -1.35467  -0.00006  -0.00313  -0.00298  -0.00602  -1.36070
   D28        2.67492   0.00002  -0.00831   0.00439  -0.00388   2.67104
   D29        0.70466   0.00014  -0.00657   0.00584  -0.00068   0.70398
   D30        0.79440  -0.00006  -0.00467  -0.00394  -0.00857   0.78583
   D31       -1.45919   0.00003  -0.00985   0.00343  -0.00643  -1.46562
   D32        2.85373   0.00015  -0.00811   0.00488  -0.00322   2.85051
   D33        2.82789  -0.00006  -0.00243  -0.00119  -0.00357   2.82433
   D34        0.57430   0.00002  -0.00762   0.00618  -0.00142   0.57287
   D35       -1.39596   0.00014  -0.00587   0.00763   0.00178  -1.39418
   D36        0.64335   0.00014  -0.00090  -0.02721  -0.02810   0.61525
   D37       -1.47751   0.00024   0.00005  -0.02226  -0.02220  -1.49971
   D38        2.79451   0.00018  -0.00218  -0.02542  -0.02762   2.76689
   D39        2.89292  -0.00052   0.00502  -0.03879  -0.03375   2.85917
   D40        0.77206  -0.00042   0.00597  -0.03384  -0.02785   0.74421
   D41       -1.23911  -0.00049   0.00375  -0.03700  -0.03327  -1.27237
   D42       -1.40080  -0.00011   0.00263  -0.03299  -0.03032  -1.43112
   D43        2.76153  -0.00001   0.00358  -0.02803  -0.02441   2.73711
   D44        0.75036  -0.00007   0.00136  -0.03120  -0.02983   0.72053
   D45       -1.07323   0.00039  -0.00632   0.08378   0.07744  -0.99579
   D46       -3.11587  -0.00005  -0.00420   0.07820   0.07400  -3.04187
   D47        0.97217   0.00001  -0.00482   0.07564   0.07083   1.04300
   D48        2.95103   0.00061  -0.00970   0.09287   0.08316   3.03418
   D49        0.90839   0.00018  -0.00757   0.08728   0.07972   0.98810
   D50       -1.28676   0.00024  -0.00819   0.08473   0.07654  -1.21021
   D51        0.92170   0.00028  -0.00772   0.08332   0.07559   0.99729
   D52       -1.12094  -0.00016  -0.00559   0.07773   0.07215  -1.04879
   D53        2.96710  -0.00010  -0.00621   0.07518   0.06898   3.03608
   D54        0.83732  -0.00004   0.00377   0.02454   0.02830   0.86562
   D55       -1.31664  -0.00004   0.00620   0.02634   0.03255  -1.28409
   D56        2.96438   0.00012   0.00351   0.02635   0.02986   2.99424
   D57        2.98459  -0.00016   0.00341   0.01910   0.02249   3.00708
   D58        0.83063  -0.00016   0.00583   0.02091   0.02674   0.85737
   D59       -1.17154   0.00001   0.00314   0.02091   0.02404  -1.14749
   D60       -1.30840  -0.00006   0.00467   0.02160   0.02628  -1.28212
   D61        2.82083  -0.00006   0.00709   0.02341   0.03053   2.85136
   D62        0.81866   0.00010   0.00440   0.02342   0.02784   0.84650
   D63       -1.29203   0.00010  -0.00505   0.00316  -0.00184  -1.29387
   D64        0.95535   0.00013  -0.00618   0.00750   0.00136   0.95671
   D65        2.98823   0.00002  -0.00495   0.00360  -0.00130   2.98693
   D66        0.87742  -0.00004  -0.00671   0.00017  -0.00652   0.87090
   D67        3.12480  -0.00002  -0.00784   0.00452  -0.00332   3.12148
   D68       -1.12551  -0.00013  -0.00661   0.00062  -0.00598  -1.13149
   D69        2.86940   0.00000  -0.00464   0.00187  -0.00274   2.86666
   D70       -1.16641   0.00002  -0.00577   0.00622   0.00046  -1.16595
   D71        0.86647  -0.00009  -0.00454   0.00232  -0.00220   0.86427
   D72       -3.08736   0.00006   0.00717   0.01725   0.02439  -3.06297
   D73        1.09324   0.00000   0.00790   0.01681   0.02467   1.11791
   D74       -1.00689   0.00000   0.00739   0.01624   0.02361  -0.98329
   D75        0.94899   0.00007   0.00786   0.01153   0.01940   0.96839
   D76       -1.15360   0.00001   0.00858   0.01109   0.01969  -1.13392
   D77        3.02945   0.00002   0.00808   0.01052   0.01862   3.04807
   D78       -1.08984   0.00004   0.00582   0.01195   0.01778  -1.07206
   D79        3.09076  -0.00002   0.00654   0.01151   0.01807   3.10883
   D80        0.99062  -0.00002   0.00604   0.01094   0.01700   1.00762
   D81       -0.03485  -0.00003  -0.00607  -0.02682  -0.03289  -0.06774
   D82        2.05674   0.00003  -0.00595  -0.02823  -0.03424   2.02250
   D83       -2.16008  -0.00014  -0.00706  -0.03338  -0.04040  -2.20048
   D84        3.09597  -0.00020  -0.00174  -0.03541  -0.03716   3.05881
   D85       -1.09562  -0.00014  -0.00162  -0.03683  -0.03851  -1.13413
   D86        0.97074  -0.00031  -0.00273  -0.04197  -0.04467   0.92606
   D87        0.03848   0.00003   0.00751   0.03374   0.04122   0.07970
   D88       -2.08436   0.00002   0.00493   0.03082   0.03571  -2.04865
   D89        2.12697  -0.00003   0.00713   0.03263   0.03971   2.16668
   D90       -2.04992   0.00025   0.00439   0.03485   0.03928  -2.01065
   D91        2.11042   0.00024   0.00181   0.03192   0.03376   2.14418
   D92        0.03857   0.00019   0.00401   0.03374   0.03776   0.07633
   D93        2.12054   0.00026   0.01130   0.04684   0.05809   2.17863
   D94       -0.00230   0.00025   0.00872   0.04392   0.05258   0.05027
   D95       -2.07416   0.00020   0.01091   0.04573   0.05657  -2.01758
   D96        1.06051  -0.00033  -0.01363  -0.04478  -0.05831   1.00220
   D97       -3.13729  -0.00025  -0.01172  -0.03991  -0.05154   3.09435
   D98       -1.04900  -0.00030  -0.01308  -0.04319  -0.05618  -1.10518
   D99        3.09773  -0.00011  -0.01107  -0.03908  -0.05022   3.04751
   D100      -1.10007  -0.00004  -0.00916  -0.03421  -0.04345  -1.14353
   D101       0.98822  -0.00008  -0.01051  -0.03750  -0.04809   0.94013
   D102      -1.04876   0.00009  -0.01394  -0.03807  -0.05203  -1.10079
   D103       1.03662   0.00016  -0.01204  -0.03320  -0.04526   0.99136
   D104       3.12491   0.00012  -0.01339  -0.03649  -0.04989   3.07502
   D105       0.64496   0.00158   0.02811   0.17061   0.19861   0.84357
   D106      -1.37078   0.00135   0.02800   0.16805   0.19617  -1.17461
   D107       2.77039   0.00124   0.02933   0.16541   0.19472   2.96511
   D108       2.83662  -0.00060   0.01375  -0.01731  -0.00356   2.83306
   D109      -1.36026  -0.00023   0.01409  -0.01302   0.00105  -1.35921
   D110       0.71827   0.00004   0.01082  -0.00759   0.00323   0.72150
   D111      -1.20127  -0.00001   0.00824   0.02858   0.03683  -1.16444
   D112       0.91446   0.00002   0.00821   0.02932   0.03753   0.95198
   D113       2.98390  -0.00001   0.01099   0.03266   0.04366   3.02757
   D114       3.05717   0.00033   0.00806   0.03393   0.04199   3.09916
   D115      -1.11028   0.00037   0.00802   0.03467   0.04268  -1.06760
   D116       0.95917   0.00033   0.01081   0.03801   0.04882   1.00798
   D117       1.01974  -0.00019   0.01076   0.02839   0.03916   1.05890
   D118       3.13547  -0.00016   0.01073   0.02913   0.03985  -3.10786
   D119      -1.07827  -0.00019   0.01351   0.03248   0.04599  -1.03228
   D120      -2.89098   0.00022   0.01703   0.00902   0.02604  -2.86494
   D121      -0.86970   0.00049   0.01782   0.01620   0.03403  -0.83566
   D122       1.23181   0.00045   0.01948   0.01806   0.03754   1.26935
   D123      -0.85560  -0.00072   0.01932  -0.00563   0.01367  -0.84193
   D124       1.16568  -0.00046   0.02012   0.00154   0.02167   1.18734
   D125      -3.01600  -0.00050   0.02178   0.00340   0.02517  -2.99083
   D126       1.18939   0.00000   0.01513   0.00427   0.01940   1.20879
   D127      -3.07251   0.00027   0.01593   0.01145   0.02739  -3.04512
   D128      -0.97100   0.00023   0.01758   0.01331   0.03090  -0.94011
   D129      -1.38377   0.00032   0.01341   0.04004   0.05345  -1.33032
   D130       2.82477  -0.00008   0.01163   0.03064   0.04227   2.86704
   D131       0.78388   0.00030   0.01135   0.03337   0.04472   0.82860
         Item               Value     Threshold  Converged?
 Maximum Force            0.001759     0.000450     NO 
 RMS     Force            0.000376     0.000300     NO 
 Maximum Displacement     0.311188     0.001800     NO 
 RMS     Displacement     0.066642     0.001200     NO 
 Predicted change in Energy=-6.986290D-04
 GradGradGradGradGradGradGradGradGradGradGradGradGradGradGradGradGradGrad

                          Input orientation:                          
 ---------------------------------------------------------------------
 Center     Atomic      Atomic             Coordinates (Angstroms)
 Number     Number       Type             X           Y           Z
 ---------------------------------------------------------------------
      1          6           0        1.798634    0.631335    0.166996
      2          6           0        1.052601   -0.492538    0.269832
      3          6           0       -0.415796   -0.608478    0.560054
      4          6           0       -1.273475    0.499939   -0.098645
      5          6           0       -1.204186    1.850748    0.655944
      6          6           0        0.151771    2.201260    1.296248
      7          6           0        1.402454    2.073646    0.403940
      8          6           0        3.182940    0.274642   -0.178950
      9          6           0        3.283294   -1.233872   -0.336238
     10          6           0        1.883122   -1.763322    0.038225
     11          8           0        4.117904    1.064739   -0.305095
     12          6           0        1.310075    2.878738   -0.909462
     13          6           0        1.904997   -2.674928    1.267907
     14          8           0        1.308508   -2.561849   -1.016659
     15          6           0       -2.733206    0.029047   -0.365118
     16          8           0       -2.614428   -1.147986   -1.193043
     17          6           0       -3.540446    1.079448   -1.144608
     18          6           0       -3.482741   -0.392967    0.917028
     19          8           0       -4.660474   -1.149923    0.599575
     20          1           0       -0.562755   -0.617798    1.650340
     21          1           0       -0.747412   -1.584655    0.196396
     22          1           0       -0.859233    0.651220   -1.104431
     23          1           0       -1.949027    1.862295    1.462943
     24          1           0       -1.491237    2.651301   -0.033518
     25          1           0        0.308901    1.580205    2.186957
     26          1           0        0.090551    3.237382    1.654915
     27          1           0        2.240818    2.511469    0.965994
     28          1           0        3.541108   -1.503896   -1.367479
     29          1           0        4.081142   -1.630729    0.302972
     30          1           0        1.100349    3.933257   -0.691562
     31          1           0        0.519902    2.501882   -1.567663
     32          1           0        2.257238    2.829418   -1.457405
     33          1           0        0.888800   -2.954016    1.561015
     34          1           0        2.467372   -3.587385    1.038752
     35          1           0        2.390927   -2.174126    2.112061
     36          1           0        1.127378   -1.973160   -1.770143
     37          1           0       -3.480330   -1.591733   -1.115910
     38          1           0       -3.706873    1.987667   -0.557677
     39          1           0       -3.021752    1.351063   -2.070700
     40          1           0       -4.522060    0.671780   -1.416062
     41          1           0       -2.864795   -1.064622    1.517683
     42          1           0       -3.745691    0.478495    1.527986
     43          1           0       -5.344166   -0.534190    0.287506
 ---------------------------------------------------------------------
                    Distance matrix (angstroms):
                    1          2          3          4          5
     1  C    0.000000
     2  C    1.352860   0.000000
     3  C    2.568138   1.501287   0.000000
     4  C    3.086371   2.555664   1.548575   0.000000
     5  C    3.277647   3.276150   2.584288   1.548835   0.000000
     6  C    2.540086   3.020194   2.959517   2.621364   1.539957
     7  C    1.514385   2.593391   3.244101   3.144796   2.628262
     8  C    1.470786   2.308314   3.778482   4.462829   4.735825
     9  C    2.436484   2.427526   3.857165   4.881259   5.535050
    10  C    2.399605   1.535675   2.625070   3.886539   4.793177
    11  O    2.406184   3.485933   4.909437   5.424812   5.464984
    12  C    2.539345   3.580855   4.159180   3.604281   3.135087
    13  C    3.486358   2.546676   3.187060   4.695735   5.524786
    14  O    3.440594   2.450020   3.045473   4.109006   5.346236
    15  C    4.602551   3.873958   2.575417   1.556779   2.588255
    16  O    4.948818   4.002089   2.863285   2.389877   3.794725
    17  C    5.516058   5.056468   3.939341   2.563011   3.048771
    18  C    5.431820   4.582369   3.095162   2.590315   3.208463
    19  O    6.714171   5.760219   4.279254   3.831621   4.577459
    20  H    3.055618   2.128584   1.100185   2.193948   2.737512
    21  H    3.375474   2.106694   1.093224   2.170097   3.495971
    22  H    2.946385   2.617612   2.134007   1.098220   2.157958
    23  H    4.152073   3.997315   3.044786   2.179666   1.098257
    24  H    3.865711   4.055472   3.483541   2.163336   1.094825
    25  H    2.683264   2.919712   2.821760   2.982426   2.169476
    26  H    3.452960   4.093445   4.030601   3.525497   2.144071
    27  H    2.090175   3.304627   4.117822   4.186881   3.521469
    28  H    3.154368   3.145838   4.491575   5.367076   6.153511
    29  H    3.216405   3.235527   4.618824   5.776934   6.338766
    30  H    3.482444   4.529262   4.948999   4.215953   3.385779
    31  H    2.853620   3.553408   3.882918   3.063003   2.888059
    32  H    2.771383   3.933177   4.799414   4.442818   4.171990
    33  H    3.952952   2.784396   2.864515   4.399967   5.318411
    34  H    4.359445   3.488681   4.173212   5.656308   6.572683
    35  H    3.464780   2.830665   3.568988   5.046354   5.589698
    36  H    3.314587   2.521772   3.110236   3.830695   5.093561
    37  H    5.869868   4.865797   3.628639   3.206264   4.491211
    38  H    5.716240   5.430358   4.338258   2.888853   2.784792
    39  H    5.362967   5.047505   4.189472   2.769455   3.314788
    40  H    6.516048   5.939252   4.733444   3.509760   4.085518
    41  H    5.142781   4.150953   2.668842   2.755479   3.464043
    42  H    5.710972   5.054648   3.634089   2.959433   3.017081
    43  H    7.238272   6.396928   4.936460   4.217708   4.791984
                    6          7          8          9         10
     6  C    0.000000
     7  C    1.541657   0.000000
     8  C    3.882790   2.597366   0.000000
     9  C    4.926619   3.876222   1.520008   0.000000
    10  C    4.505343   3.884213   2.426930   1.543056   0.000000
    11  O    4.425629   2.982330   1.230578   2.445640   3.620780
    12  C    2.581821   1.543286   3.289770   4.597362   4.772338
    13  C    5.181874   4.852622   3.525123   2.559223   1.530889
    14  O    5.419851   4.849200   3.501562   2.475131   1.442431
    15  C    3.975140   4.677127   5.924168   6.147688   4.968476
    16  O    5.006583   5.391159   6.054893   5.960252   4.703468
    17  C    4.566038   5.274342   6.839893   7.250402   6.236628
    18  C    4.481462   5.496596   6.788091   6.932317   5.607375
    19  O    5.905378   6.869408   8.009659   7.999140   6.596213
    20  H    2.929679   3.558009   4.262978   4.372429   3.145386
    21  H    4.043681   4.248312   4.364119   4.080850   2.641335
    22  H    3.031174   3.068176   4.163831   4.615650   3.828340
    23  H    2.134488   3.521162   5.617254   6.340385   5.464457
    24  H    2.161085   2.983036   5.245721   6.162982   5.557008
    25  H    1.097161   2.149068   3.944884   4.809631   4.274856
    26  H    1.098152   2.154137   4.658729   5.843835   5.552840
    27  H    2.137620   1.100204   2.683633   4.100018   4.388912
    28  H    5.684297   4.528860   2.168890   1.096740   2.189114
    29  H    5.577696   4.572522   2.160892   1.096653   2.217874
    30  H    2.801964   2.179345   4.240922   5.620562   5.796235
    31  H    2.903081   2.202159   3.739104   4.807141   4.757017
    32  H    3.522808   2.183220   3.003040   4.338217   4.844598
    33  H    5.214421   5.184597   4.326060   3.506004   2.173780
    34  H    6.239930   5.795196   4.112187   2.845232   2.160927
    35  H    4.982307   4.683837   3.445647   2.770301   2.174264
    36  H    5.270707   4.602059   3.436545   2.692694   1.971135
    37  H    5.779054   6.291782   6.982866   6.817812   5.488906
    38  H    4.286233   5.199743   7.109671   7.699986   6.758185
    39  H    4.704298   5.120504   6.575379   7.031632   6.180999
    40  H    5.616104   6.354328   7.813782   8.106853   7.005071
    41  H    4.451369   5.412814   6.422405   6.423758   5.021921
    42  H    4.267532   5.505577   7.138706   7.470887   6.239284
    43  H    6.221381   7.234034   8.578073   8.678230   7.335298
                   11         12         13         14         15
    11  O    0.000000
    12  C    3.397021   0.000000
    13  C    4.621298   5.994837   0.000000
    14  O    4.642324   5.441643   2.363859   0.000000
    15  C    6.929211   4.976462   5.611700   4.844864   0.000000
    16  O    7.142051   5.629977   5.367777   4.173673   1.443944
    17  C    7.704241   5.178831   7.040484   6.065292   1.537070
    18  C    7.835068   6.083684   5.861586   5.603504   1.543954
    19  O    9.098521   7.358992   6.773310   6.343067   2.456616
    20  H    5.344458   4.720788   3.235404   3.793922   3.031722
    21  H    5.562560   5.037663   3.061390   2.579383   2.619677
    22  H    5.057848   3.115405   4.932770   3.876934   2.108426
    23  H    6.369436   4.157309   5.956336   6.027687   2.705095
    24  H    5.835529   2.943868   6.449560   5.998506   2.920387
    25  H    4.580888   3.503762   4.636629   5.330945   4.263049
    26  H    4.978111   2.862148   6.196563   6.500139   4.727319
    27  H    2.689265   2.125678   5.206020   5.526181   5.716223
    28  H    2.838880   4.939106   3.315634   2.495364   6.536181
    29  H    2.763448   5.429926   2.599434   3.208724   7.045321
    30  H    4.181314   1.097031   6.939386   6.506567   5.481384
    31  H    4.074933   1.095273   6.062863   5.154307   4.259547
    32  H    2.811403   1.095350   6.152172   5.491821   5.825779
    33  H    5.482689   6.348366   1.093828   2.640900   5.072237
    34  H    5.115900   6.851687   1.096063   2.572821   6.488100
    35  H    4.394922   5.985756   1.095229   3.333294   6.103043
    36  H    4.507598   4.931031   3.213552   0.973191   4.570235
    37  H    8.089958   6.555586   5.988126   4.887121   1.936185
    38  H    7.883066   5.107596   7.521013   6.786959   2.195745
    39  H    7.360301   4.737826   7.185245   5.930686   2.177153
    40  H    8.719956   6.256285   7.727302   6.679176   2.172001
    41  H    7.524279   6.234634   5.040475   5.106959   2.181367
    42  H    8.095678   6.104350   6.476264   6.423694   2.193392
    43  H    9.614496   7.573621   7.621963   7.076039   2.749594
                   16         17         18         19         20
    16  O    0.000000
    17  C    2.412741   0.000000
    18  C    2.403418   2.534103   0.000000
    19  O    2.720255   3.044131   1.435554   0.000000
    20  H    3.546165   4.422559   3.019042   4.263633   0.000000
    21  H    2.367903   4.086169   3.069439   3.957727   1.755809
    22  H    2.515095   2.715492   3.472667   4.538413   3.047470
    23  H    4.069251   3.153535   2.781458   4.143767   2.847407
    24  H    4.128030   2.811494   3.759946   4.989406   3.792686
    25  H    5.235768   5.115423   4.458999   5.887960   2.424656
    26  H    5.887208   5.067360   5.147069   6.552437   3.910146
    27  H    6.451857   6.318888   6.418511   7.820991   4.256838
    28  H    6.168284   7.541336   7.469109   8.441596   5.170502
    29  H    6.877627   8.217612   7.689047   8.759852   4.940365
    30  H    6.314275   5.466850   6.504498   7.790561   5.381684
    31  H    4.825546   4.323045   5.529466   6.698425   4.610867
    32  H    6.294661   6.064106   6.997789   8.241424   5.430814
    33  H    4.808241   6.573238   5.107256   5.913845   2.751892
    34  H    6.062695   7.914561   6.754478   7.545879   4.286509
    35  H    6.085249   7.508184   6.253048   7.284152   3.370398
    36  H    3.874929   5.612335   5.565169   6.308132   4.048860
    37  H    0.976037   2.672011   2.360060   2.128573   4.136779
    38  H    3.380746   1.094096   2.809343   3.477507   4.642119
    39  H    2.679820   1.095657   3.490081   4.008829   4.875368
    40  H    2.645816   1.097017   2.767161   2.720396   5.171260
    41  H    2.723539   3.484441   1.092595   2.018579   2.348752
    42  H    3.365887   2.747004   1.096293   2.085791   3.368666
    43  H    3.165477   2.812150   1.970062   0.971570   4.972545
                   21         22         23         24         25
    21  H    0.000000
    22  H    2.589168   0.000000
    23  H    3.863869   3.040685   0.000000
    24  H    4.306908   2.355124   1.752569   0.000000
    25  H    3.885160   3.613971   2.387888   3.052581   0.000000
    26  H    5.107004   3.899271   2.467306   2.386702   1.754133
    27  H    5.128356   4.166234   4.268863   3.866111   2.467855
    28  H    4.565482   4.906804   7.034495   6.661052   5.709015
    29  H    4.829950   5.620977   7.064679   7.035653   5.299934
    30  H    5.886428   3.844761   4.269599   2.965258   3.801200
    31  H    4.627934   2.354049   3.960967   2.533892   3.871845
    32  H    5.589903   3.818577   5.211183   4.013757   4.317166
    33  H    2.532692   4.812271   5.591040   6.294974   4.613810
    34  H    3.880120   5.798733   7.027342   7.466026   5.716761
    35  H    3.723765   5.375123   5.962319   6.554346   4.293651
    36  H    2.744641   3.358150   5.884542   5.590944   5.380980
    37  H    3.031673   3.449800   4.574459   4.809511   5.943769
    38  H    4.699842   3.192818   2.681166   2.371539   4.881136
    39  H    4.350952   2.469806   3.728100   2.860630   5.410489
    40  H    4.683960   3.676117   4.040605   3.875025   6.094683
    41  H    2.549420   3.720467   3.067322   4.254523   4.185138
    42  H    3.875487   3.910383   2.268729   3.498848   4.252966
    43  H    4.716135   4.843275   4.318769   5.009538   6.327381
                   26         27         28         29         30
    26  H    0.000000
    27  H    2.371753   0.000000
    28  H    6.597039   4.822759   0.000000
    29  H    6.438250   4.580851   1.760150   0.000000
    30  H    2.647619   2.463665   5.998067   6.390005   0.000000
    31  H    3.333213   3.062852   5.021357   5.767164   1.775755
    32  H    3.814118   2.444222   4.520400   5.130152   1.772955
    33  H    6.243351   5.661584   4.208760   3.677609   7.249372
    34  H    7.253025   6.103494   3.359133   2.640857   7.837269
    35  H    5.897892   4.826055   3.725496   2.534741   6.842954
    36  H    6.321059   5.370112   2.491674   3.624884   6.004151
    37  H    6.614303   7.341807   7.026493   7.693543   7.189451
    38  H    4.569221   6.162060   8.085792   8.630567   5.187739
    39  H    5.208150   6.185685   7.191415   8.060800   5.055835
    40  H    6.106503   7.402376   8.351682   9.070375   6.540153
    41  H    5.221124   6.257801   7.039369   7.074040   6.751439
    42  H    4.726978   6.347213   8.087709   8.198097   6.351840
    43  H    6.755051   8.201731   9.089962   9.488892   7.902432
                   31         32         33         34         35
    31  H    0.000000
    32  H    1.771377   0.000000
    33  H    6.300122   6.665702   0.000000
    34  H    6.904000   6.888418   1.779271   0.000000
    35  H    6.237481   6.147716   1.779962   1.776270   0.000000
    36  H    4.520623   4.943596   3.480749   3.505880   4.087598
    37  H    5.741395   7.251406   5.301985   6.633277   6.725373
    38  H    4.376085   6.090048   7.073139   8.470602   7.850554
    39  H    3.757758   5.516285   6.856783   8.011706   7.695423
    40  H    5.365969   7.114491   7.161480   8.545101   8.266573
    41  H    5.804781   7.088717   4.202519   5.918253   5.404341
    42  H    5.645566   7.104545   5.767299   7.441296   6.710859
    43  H    6.859058   8.493522   6.806413   8.420600   8.114805
                   36         37         38         39         40
    36  H    0.000000
    37  H    4.669528   0.000000
    38  H    6.366177   3.629744   0.000000
    39  H    5.325043   3.127613   1.778733   0.000000
    40  H    6.247978   2.509737   1.770003   1.772258   0.000000
    41  H    5.250970   2.755457   3.785853   4.328586   3.790577
    42  H    6.374565   3.368449   2.574703   3.773062   3.050824
    43  H    6.941574   2.561612   3.123272   3.809058   2.243294
                   41         42         43
    41  H    0.000000
    42  H    1.776878   0.000000
    43  H    2.818151   2.262619   0.000000
 Stoichiometry    C15H24O4
 Framework group  C1[X(C15H24O4)]
 Deg. of freedom   123
 Full point group                 C1      NOp   1
 Largest Abelian subgroup         C1      NOp   1
 Largest concise Abelian subgroup C1      NOp   1
                         Standard orientation:                         
 ---------------------------------------------------------------------
 Center     Atomic      Atomic             Coordinates (Angstroms)
 Number     Number       Type             X           Y           Z
 ---------------------------------------------------------------------
      1          6           0        1.837078    0.620545    0.155610
      2          6           0        1.097413   -0.508986    0.240982
      3          6           0       -0.370550   -0.637636    0.528029
      4          6           0       -1.233993    0.475542   -0.114922
      5          6           0       -1.173117    1.815337    0.659762
      6          6           0        0.180243    2.164028    1.306521
      7          6           0        1.432422    2.056876    0.413619
      8          6           0        3.223710    0.276971   -0.194272
      9          6           0        3.332853   -1.228434   -0.373905
     10          6           0        1.935413   -1.771406   -0.008718
     11          8           0        4.154237    1.074196   -0.307738
     12          6           0        1.336582    2.880898   -0.887740
     13          6           0        1.961435   -2.701085    1.207277
     14          8           0        1.366317   -2.557409   -1.075927
     15          6           0       -2.690764    0.000326   -0.389784
     16          8           0       -2.564508   -1.163547   -1.235026
     17          6           0       -3.503330    1.057583   -1.154328
     18          6           0       -3.438993   -0.445019    0.885213
     19          8           0       -4.612085   -1.203891    0.555389
     20          1           0       -0.518412   -0.664034    1.617914
     21          1           0       -0.696241   -1.610170    0.149558
     22          1           0       -0.819741    0.644154   -1.117944
     23          1           0       -1.918722    1.810601    1.466124
     24          1           0       -1.464149    2.624414   -0.017982
     25          1           0        0.340150    1.530685    2.188036
     26          1           0        0.112766    3.194325    1.680514
     27          1           0        2.267767    2.491070    0.982938
     28          1           0        3.593119   -1.481590   -1.408802
     29          1           0        4.132402   -1.630195    0.260095
     30          1           0        1.120619    3.930837   -0.654367
     31          1           0        0.549162    2.509372   -1.552241
     32          1           0        2.284494    2.845165   -1.435442
     33          1           0        0.946598   -2.990318    1.495217
     34          1           0        2.529236   -3.606795    0.965105
     35          1           0        2.443742   -2.210139    2.059262
     36          1           0        1.182476   -1.958610   -1.820737
     37          1           0       -3.427918   -1.613341   -1.165344
     38          1           0       -3.675480    1.955992   -0.554101
     39          1           0       -2.985388    1.345924   -2.075772
     40          1           0       -4.482350    0.648393   -1.432768
     41          1           0       -2.817733   -1.121998    1.476397
     42          1           0       -3.707475    0.415728    1.508824
     43          1           0       -5.299023   -0.587501    0.251863
 ---------------------------------------------------------------------
 Rotational constants (GHZ):      0.5737826      0.2569786      0.2036416
 Standard basis: 6-31G(d) (6D, 7F)
 There are   333 symmetry adapted cartesian basis functions of A   symmetry.
 There are   333 symmetry adapted basis functions of A   symmetry.
   333 basis functions,   628 primitive gaussians,   333 cartesian basis functions
    73 alpha electrons       73 beta electrons
       nuclear repulsion energy      1598.4342624910 Hartrees.
 NAtoms=   43 NActive=   43 NUniq=   43 SFac= 1.00D+00 NAtFMM=   60 NAOKFM=F Big=F
 Integral buffers will be    131072 words long.
 Raffenetti 2 integral format.
 Two-electron integral symmetry is turned on.
 ------------------------------------------------------------------------------
 Polarizable Continuum Model (PCM)
 =================================
 Model                : PCM (using non-symmetric T matrix).
 Atomic radii         : SMD-Coulomb.
 Polarization charges : Total charges.
 Charge compensation  : None.
 Solution method      : On-the-fly selection.
 Cavity type          : VdW (van der Waals Surface) (Alpha=1.000).
 Cavity algorithm     : GePol (No added spheres)
                        Default sphere list used, NSphG=   43.
                        Lebedev-Laikov grids with approx.  5.0 points / Ang**2.
                        Smoothing algorithm: Karplus/York (Gamma=1.0000).
                        Polarization charges: spherical gaussians, with
                                              point-specific exponents (IZeta= 3).
                        Self-potential: point-specific (ISelfS= 7).
                        Self-field    : sphere-specific E.n sum rule (ISelfD= 2).
 1st derivatives      : Analytical E(r).r(x)/FMM algorithm (CHGder, D1EAlg=3).
                        Cavity 1st derivative terms included.
 Solvent              : Methanol, Eps=  32.613000 Eps(inf)=   1.765709
 ------------------------------------------------------------------------------
 ------------------------------------------------------------------------------
 Atomic radii for non-electrostatic terms: SMD-CDS.
 ------------------------------------------------------------------------------
 Nuclear repulsion after PCM non-electrostatic terms =     1598.4357508578 Hartrees.
 One-electron integrals computed using PRISM.
 NBasis=   333 RedAO= T EigKep=  9.07D-04  NBF=   333
 NBsUse=   333 1.00D-06 EigRej= -1.00D+00 NBFU=   333
 Initial guess from the checkpoint file:  "DY-202A-11R_22.chk"
 B after Tr=     0.000000    0.000000    0.000000
         Rot=    0.999972    0.007358    0.001017    0.000724 Ang=   0.86 deg.
 ExpMin= 1.61D-01 ExpMax= 5.48D+03 ExpMxC= 8.25D+02 IAcc=1 IRadAn=         1 AccDes= 0.00D+00
 Harris functional with IExCor=  402 and IRadAn=       1 diagonalized for initial guess.
 HarFok:  IExCor=  402 AccDes= 0.00D+00 IRadAn=         1 IDoV= 1 UseB2=F ITyADJ=14
 ICtDFT=  3500011 ScaDFX=  1.000000  1.000000  1.000000  1.000000
 FoFCou: FMM=F IPFlag=           0 FMFlag=      100000 FMFlg1=           0
         NFxFlg=           0 DoJE=T BraDBF=F KetDBF=T FulRan=T
         wScrn=  0.000000 ICntrl=     500 IOpCl=  0 I1Cent=   200000004 NGrid=           0
         NMat0=    1 NMatS0=      1 NMatT0=    0 NMatD0=    1 NMtDS0=    0 NMtDT0=    0
 Petite list used in FoFCou.
 Keep R1 ints in memory in canonical form, NReq=1565304907.
 Requested convergence on RMS density matrix=1.00D-08 within 128 cycles.
 Requested convergence on MAX density matrix=1.00D-06.
 Requested convergence on             energy=1.00D-06.
 No special actions if energy rises.
 Inv3:  Mode=1 IEnd=    21983547.
 Iteration    1 A*A^-1 deviation from unit magnitude is 5.33D-15 for   2687.
 Iteration    1 A*A^-1 deviation from orthogonality  is 3.79D-15 for   2277    163.
 Iteration    1 A^-1*A deviation from unit magnitude is 5.00D-15 for   2687.
 Iteration    1 A^-1*A deviation from orthogonality  is 1.52D-10 for   1820   1787.
 Iteration    2 A*A^-1 deviation from unit magnitude is 7.99D-15 for    671.
 Iteration    2 A*A^-1 deviation from orthogonality  is 5.19D-15 for   1807    666.
 Iteration    2 A^-1*A deviation from unit magnitude is 1.11D-15 for    613.
 Iteration    2 A^-1*A deviation from orthogonality  is 4.56D-16 for   1401    458.
 Error on total polarization charges =  0.05208
 SCF Done:  E(RB3LYP) =  -886.952520118     A.U. after   11 cycles
            NFock= 11  Conv=0.42D-08     -V/T= 2.0094
 SMD-CDS (non-electrostatic) energy       (kcal/mol) =       0.93
 (included in total energy above)
 D1PCM: PCM CHGder 1st derivatives, ID1Alg=3 FixD1E=F DoIter=F DoCFld=F I1PDM=0.
 Calling FoFJK, ICntrl=      2127 FMM=F ISym2X=0 I1Cent= 0 IOpClX= 0 NMat=1 NMatS=1 NMatT=0.
 ***** Axes restored to original set *****
 -------------------------------------------------------------------
 Center     Atomic                   Forces (Hartrees/Bohr)
 Number     Number              X              Y              Z
 -------------------------------------------------------------------
      1        6          -0.001772283    0.004076147   -0.000389799
      2        6           0.001207694   -0.002746824    0.001012426
      3        6          -0.000603437   -0.000947850    0.000771594
      4        6          -0.000391605    0.000413699   -0.000718696
      5        6          -0.000180654   -0.000859605    0.000503944
      6        6           0.000382416   -0.000069675   -0.000832879
      7        6           0.001765650   -0.001015230   -0.000988733
      8        6           0.001002693   -0.002110823   -0.000054730
      9        6           0.000970841   -0.000027615    0.000967321
     10        6          -0.000723312   -0.001351049   -0.002088756
     11        8           0.001395774    0.001395864   -0.000081162
     12        6          -0.000286037   -0.000602526    0.000982134
     13        6           0.000504782    0.001547973   -0.000338518
     14        8          -0.002262946    0.000325076    0.001461169
     15        6           0.001432601   -0.001160898   -0.000125436
     16        8          -0.001216026    0.000328552   -0.000866539
     17        6           0.000446745   -0.000310072    0.001328901
     18        6          -0.000996158    0.001199836    0.000250243
     19        8          -0.000053319   -0.001042598   -0.000493811
     20        1          -0.000241372    0.000023385   -0.000200908
     21        1          -0.000544266    0.000148137    0.000078035
     22        1           0.000543203    0.000336386    0.000146861
     23        1           0.000064952    0.000176638   -0.000323332
     24        1          -0.000572032    0.000396644   -0.000349945
     25        1          -0.000227244    0.000223690    0.000460454
     26        1           0.000024135   -0.000100234    0.000137248
     27        1          -0.000205131    0.000099912    0.000414037
     28        1          -0.000763297    0.001526659    0.000017814
     29        1          -0.000036032    0.000971999   -0.000037741
     30        1          -0.000086573    0.000061942   -0.000351554
     31        1          -0.000006014    0.000030501   -0.000181902
     32        1          -0.000031225    0.000140144   -0.000128400
     33        1          -0.000310015   -0.000923021    0.000482356
     34        1          -0.000318315   -0.000153955   -0.000039888
     35        1          -0.000476450    0.000038057   -0.000096127
     36        1           0.001183634   -0.000390384   -0.000565370
     37        1          -0.000021444   -0.000723202    0.000144182
     38        1          -0.000016355    0.000749725    0.000045219
     39        1          -0.000033966   -0.000128198   -0.000015198
     40        1           0.000401620    0.000215750   -0.000579757
     41        1           0.000369977   -0.000046539    0.000032206
     42        1           0.000557273   -0.000182573    0.000377633
     43        1           0.000121518    0.000466157    0.000235403
 -------------------------------------------------------------------
 Cartesian Forces:  Max     0.004076147 RMS     0.000849102

 GradGradGradGradGradGradGradGradGradGradGradGradGradGradGradGradGradGrad
 Berny optimization.
 Using GEDIIS/GDIIS optimizer.
 FormGI is forming the generalized inverse of G from B-inverse, IUseBI=4.
 Internal  Forces:  Max     0.002468146 RMS     0.000481747
 Search for a local minimum.
 Step number   4 out of a maximum of  258
 All quantities printed in internal units (Hartrees-Bohrs-Radians)
 Mixed Optimization -- En-DIIS/RFO-DIIS
 Swapping is turned off.
 Update second derivatives using D2CorX and points    3    4
 DE= -6.39D-04 DEPred=-6.99D-04 R= 9.15D-01
 TightC=F SS=  1.41D+00  RLast= 5.31D-01 DXNew= 1.4270D+00 1.5926D+00
 Trust test= 9.15D-01 RLast= 5.31D-01 DXMaxT set to 1.43D+00
 ITU=  1  1  1  0
     Eigenvalues ---    0.00244   0.00265   0.00296   0.00340   0.00374
     Eigenvalues ---    0.00381   0.00449   0.00675   0.00701   0.00834
     Eigenvalues ---    0.00930   0.01108   0.01210   0.01244   0.01307
     Eigenvalues ---    0.01387   0.02494   0.02619   0.03170   0.03871
     Eigenvalues ---    0.03957   0.03987   0.04428   0.04587   0.04730
     Eigenvalues ---    0.04873   0.04934   0.05022   0.05121   0.05388
     Eigenvalues ---    0.05447   0.05553   0.05599   0.05600   0.05640
     Eigenvalues ---    0.05650   0.05705   0.05741   0.05962   0.06108
     Eigenvalues ---    0.06294   0.06434   0.07443   0.07737   0.08124
     Eigenvalues ---    0.08589   0.08923   0.09054   0.09210   0.09676
     Eigenvalues ---    0.10309   0.11627   0.12130   0.13381   0.13852
     Eigenvalues ---    0.14601   0.15852   0.15991   0.16000   0.16000
     Eigenvalues ---    0.16000   0.16000   0.16000   0.16000   0.16000
     Eigenvalues ---    0.16000   0.16037   0.16108   0.16235   0.16311
     Eigenvalues ---    0.17161   0.17833   0.18982   0.20501   0.20844
     Eigenvalues ---    0.22292   0.23191   0.24688   0.25003   0.26797
     Eigenvalues ---    0.27204   0.27590   0.27920   0.28037   0.28538
     Eigenvalues ---    0.28855   0.29244   0.29436   0.29692   0.30361
     Eigenvalues ---    0.31344   0.31886   0.32227   0.33715   0.33744
     Eigenvalues ---    0.33824   0.33852   0.33915   0.34022   0.34029
     Eigenvalues ---    0.34097   0.34114   0.34123   0.34129   0.34155
     Eigenvalues ---    0.34172   0.34197   0.34207   0.34224   0.34297
     Eigenvalues ---    0.34321   0.34380   0.34390   0.34499   0.34809
     Eigenvalues ---    0.39514   0.40835   0.41955   0.51480   0.52631
     Eigenvalues ---    0.52680   0.53241   0.95136
 En-DIIS/RFO-DIIS IScMMF=        0 using points:     4    3    2
 RFO step:  Lambda=-1.57170922D-04.
 DidBck=F Rises=F RFO-DIIS coefs:    0.86452    0.23947   -0.10399
 Iteration  1 RMS(Cart)=  0.04997342 RMS(Int)=  0.00155446
 Iteration  2 RMS(Cart)=  0.00193716 RMS(Int)=  0.00002866
 Iteration  3 RMS(Cart)=  0.00000605 RMS(Int)=  0.00002840
 Iteration  4 RMS(Cart)=  0.00000000 RMS(Int)=  0.00002840
 Variable       Old X    -DE/DX   Delta X   Delta X   Delta X     New X
                                 (Linear)    (Quad)   (Total)
    R1        2.55653   0.00247   0.00022   0.00119   0.00143   2.55797
    R2        2.86177  -0.00180  -0.00038   0.00115   0.00077   2.86254
    R3        2.77938   0.00110   0.00065  -0.00392  -0.00324   2.77614
    R4        2.83702   0.00085   0.00032  -0.00090  -0.00059   2.83643
    R5        2.90201  -0.00121  -0.00003   0.00102   0.00099   2.90300
    R6        2.92638   0.00010   0.00020   0.00005   0.00025   2.92664
    R7        2.07905  -0.00017   0.00006  -0.00053  -0.00047   2.07858
    R8        2.06589   0.00001  -0.00018  -0.00019  -0.00037   2.06553
    R9        2.92687  -0.00028   0.00010  -0.00037  -0.00026   2.92662
   R10        2.94189  -0.00081   0.00100  -0.00324  -0.00223   2.93966
   R11        2.07534   0.00012   0.00002   0.00036   0.00038   2.07572
   R12        2.91010   0.00001  -0.00002  -0.00116  -0.00117   2.90893
   R13        2.07541  -0.00028  -0.00016   0.00003  -0.00013   2.07527
   R14        2.06892   0.00066   0.00009   0.00059   0.00068   2.06960
   R15        2.91331  -0.00003  -0.00008  -0.00131  -0.00139   2.91192
   R16        2.07333   0.00021   0.00008  -0.00038  -0.00030   2.07304
   R17        2.07521  -0.00005   0.00006  -0.00031  -0.00024   2.07496
   R18        2.91639  -0.00044   0.00000  -0.00068  -0.00068   2.91571
   R19        2.07909   0.00009   0.00003   0.00032   0.00034   2.07943
   R20        2.87240  -0.00076   0.00028  -0.00211  -0.00185   2.87055
   R21        2.32546   0.00196   0.00025  -0.00041  -0.00016   2.32529
   R22        2.91595   0.00171   0.00069  -0.00255  -0.00190   2.91406
   R23        2.07254  -0.00057  -0.00006   0.00028   0.00022   2.07275
   R24        2.07237  -0.00040  -0.00002  -0.00044  -0.00046   2.07191
   R25        2.89296  -0.00031   0.00010  -0.00049  -0.00039   2.89257
   R26        2.72580  -0.00018   0.00028  -0.00193  -0.00165   2.72415
   R27        2.07309   0.00000   0.00004  -0.00023  -0.00019   2.07290
   R28        2.06977   0.00010   0.00024  -0.00044  -0.00019   2.06957
   R29        2.06991   0.00003   0.00006  -0.00048  -0.00042   2.06949
   R30        2.06704   0.00065   0.00002   0.00051   0.00053   2.06757
   R31        2.07126  -0.00003   0.00008  -0.00058  -0.00050   2.07076
   R32        2.06968  -0.00027   0.00002  -0.00044  -0.00042   2.06926
   R33        1.83906  -0.00002  -0.00017   0.00123   0.00106   1.84012
   R34        2.72866   0.00063   0.00024   0.00015   0.00039   2.72905
   R35        2.90464  -0.00045  -0.00032  -0.00103  -0.00135   2.90329
   R36        2.91765   0.00024  -0.00054   0.00328   0.00275   2.92040
   R37        1.84444   0.00036  -0.00013   0.00127   0.00114   1.84559
   R38        2.06754   0.00065   0.00000   0.00080   0.00079   2.06833
   R39        2.07049  -0.00004   0.00012  -0.00074  -0.00062   2.06987
   R40        2.07306  -0.00030  -0.00002  -0.00002  -0.00004   2.07302
   R41        2.71280   0.00030   0.00001  -0.00059  -0.00057   2.71223
   R42        2.06471   0.00026   0.00005   0.00009   0.00013   2.06484
   R43        2.07169  -0.00006  -0.00014   0.00065   0.00051   2.07220
   R44        1.83600   0.00014   0.00000   0.00041   0.00041   1.83641
    A1        2.25886   0.00065   0.00018  -0.00070  -0.00052   2.25834
    A2        1.91286  -0.00031   0.00015  -0.00010  -0.00004   1.91282
    A3        2.11065  -0.00034  -0.00031   0.00084   0.00059   2.11124
    A4        2.23727  -0.00055  -0.00034   0.00183   0.00152   2.23879
    A5        1.95816   0.00046   0.00024  -0.00166  -0.00153   1.95663
    A6        2.08773   0.00009   0.00006  -0.00017  -0.00002   2.08771
    A7        1.98691  -0.00073  -0.00015  -0.00326  -0.00342   1.98350
    A8        1.89957   0.00022  -0.00019   0.00137   0.00117   1.90073
    A9        1.87690   0.00079   0.00016   0.00319   0.00336   1.88026
   A10        1.93223   0.00002   0.00019  -0.00276  -0.00257   1.92966
   A11        1.90671  -0.00012  -0.00004   0.00113   0.00109   1.90780
   A12        1.85623  -0.00012   0.00005   0.00076   0.00081   1.85704
   A13        1.97386   0.00057   0.00009  -0.00138  -0.00130   1.97256
   A14        1.95587   0.00029   0.00181  -0.00210  -0.00034   1.95553
   A15        1.85381   0.00001  -0.00064   0.00538   0.00473   1.85854
   A16        1.97050  -0.00113   0.00037  -0.00781  -0.00744   1.96306
   A17        1.88513  -0.00024  -0.00132   0.00086  -0.00045   1.88467
   A18        1.81170   0.00055  -0.00062   0.00691   0.00630   1.81800
   A19        2.02692   0.00018  -0.00029   0.00084   0.00056   2.02749
   A20        1.91434  -0.00006   0.00055  -0.00010   0.00045   1.91478
   A21        1.89567  -0.00014  -0.00023  -0.00090  -0.00113   1.89453
   A22        1.86424   0.00015   0.00017   0.00021   0.00038   1.86462
   A23        1.90315  -0.00004  -0.00010   0.00051   0.00040   1.90356
   A24        1.85171  -0.00013  -0.00008  -0.00067  -0.00075   1.85096
   A25        2.04297  -0.00018  -0.00075   0.00101   0.00025   2.04322
   A26        1.91221  -0.00011   0.00051  -0.00204  -0.00152   1.91068
   A27        1.87703   0.00013   0.00015  -0.00039  -0.00024   1.87679
   A28        1.88267   0.00039  -0.00012   0.00184   0.00172   1.88439
   A29        1.88848  -0.00005   0.00007   0.00088   0.00095   1.88943
   A30        1.85138  -0.00019   0.00024  -0.00155  -0.00132   1.85006
   A31        1.96236   0.00009  -0.00015  -0.00071  -0.00088   1.96148
   A32        1.95989  -0.00026   0.00001  -0.00288  -0.00286   1.95703
   A33        1.83339   0.00024  -0.00008   0.00299   0.00291   1.83630
   A34        1.98323  -0.00009  -0.00083   0.00207   0.00124   1.98447
   A35        1.86456  -0.00023   0.00036  -0.00198  -0.00162   1.86294
   A36        1.84708   0.00030   0.00085   0.00076   0.00161   1.84869
   A37        1.90410  -0.00057  -0.00032   0.00016  -0.00034   1.90376
   A38        2.19383   0.00007   0.00018   0.00022   0.00044   2.19427
   A39        2.18515   0.00050   0.00017  -0.00020   0.00001   2.18516
   A40        1.82916   0.00112   0.00035  -0.00044  -0.00033   1.82884
   A41        1.93603  -0.00101   0.00069  -0.00975  -0.00899   1.92703
   A42        1.92502  -0.00086  -0.00075   0.00408   0.00340   1.92842
   A43        1.93586  -0.00016  -0.00029   0.00046   0.00022   1.93609
   A44        1.97637   0.00024  -0.00038   0.00673   0.00638   1.98275
   A45        1.86287   0.00059   0.00041  -0.00138  -0.00103   1.86184
   A46        1.81667  -0.00067  -0.00011  -0.00118  -0.00140   1.81527
   A47        1.95988  -0.00009   0.00043  -0.00576  -0.00529   1.95460
   A48        1.93153   0.00016   0.00039  -0.00127  -0.00086   1.93067
   A49        1.96739   0.00028  -0.00044   0.00374   0.00332   1.97072
   A50        1.95406   0.00088  -0.00065   0.00852   0.00791   1.96197
   A51        1.83742  -0.00050   0.00039  -0.00387  -0.00354   1.83387
   A52        1.92182   0.00046   0.00005   0.00104   0.00109   1.92291
   A53        1.95532   0.00006  -0.00030   0.00044   0.00014   1.95546
   A54        1.92888   0.00016   0.00026  -0.00132  -0.00106   1.92782
   A55        1.88829  -0.00027  -0.00004  -0.00061  -0.00066   1.88763
   A56        1.88384  -0.00027   0.00000   0.00037   0.00037   1.88421
   A57        1.88360  -0.00017   0.00005   0.00007   0.00012   1.88372
   A58        1.93254   0.00102  -0.00024   0.00392   0.00367   1.93621
   A59        1.91253  -0.00009   0.00033  -0.00340  -0.00307   1.90946
   A60        1.93175  -0.00013   0.00011  -0.00083  -0.00072   1.93102
   A61        1.89683  -0.00064  -0.00022  -0.00002  -0.00024   1.89659
   A62        1.89898  -0.00039   0.00014  -0.00123  -0.00109   1.89789
   A63        1.89036   0.00020  -0.00012   0.00155   0.00143   1.89179
   A64        1.88125   0.00032   0.00055  -0.00416  -0.00361   1.87764
   A65        1.84167   0.00122   0.00166   0.00505   0.00673   1.84841
   A66        1.95254  -0.00130  -0.00046  -0.00697  -0.00744   1.94510
   A67        1.97766  -0.00027   0.00100  -0.00513  -0.00415   1.97351
   A68        1.88545  -0.00016  -0.00166   0.00481   0.00315   1.88860
   A69        1.86845  -0.00041  -0.00011   0.00261   0.00251   1.87096
   A70        1.93154   0.00096  -0.00046   0.00085   0.00034   1.93188
   A71        1.82587   0.00078   0.00098  -0.00014   0.00085   1.82671
   A72        1.95532   0.00043   0.00004   0.00008   0.00011   1.95543
   A73        1.92776  -0.00036   0.00001  -0.00242  -0.00241   1.92535
   A74        1.91927   0.00050  -0.00059   0.00509   0.00449   1.92377
   A75        1.89616  -0.00014  -0.00011  -0.00020  -0.00031   1.89586
   A76        1.88085  -0.00012   0.00024   0.00040   0.00063   1.88148
   A77        1.88239  -0.00034   0.00045  -0.00307  -0.00262   1.87978
   A78        1.93774  -0.00031  -0.00082   0.00285   0.00202   1.93976
   A79        1.92836  -0.00042  -0.00032  -0.00072  -0.00103   1.92732
   A80        1.94116   0.00034   0.00037   0.00042   0.00079   1.94195
   A81        1.83530   0.00026  -0.00008   0.00066   0.00058   1.83588
   A82        1.92369   0.00030   0.00077  -0.00122  -0.00046   1.92323
   A83        1.89436  -0.00019   0.00008  -0.00211  -0.00203   1.89233
   A84        1.89038  -0.00086  -0.00031  -0.00276  -0.00307   1.88731
    D1        0.08124  -0.00011   0.00119  -0.00234  -0.00115   0.08009
    D2       -3.06826  -0.00025  -0.00131  -0.00303  -0.00434  -3.07260
    D3       -3.10424  -0.00018   0.00114  -0.00129  -0.00015  -3.10439
    D4        0.02945  -0.00032  -0.00136  -0.00197  -0.00334   0.02611
    D5        0.37286  -0.00003   0.00249  -0.00162   0.00087   0.37373
    D6       -1.88980   0.00024   0.00376  -0.00135   0.00240  -1.88739
    D7        2.39411  -0.00012   0.00280  -0.00257   0.00022   2.39433
    D8       -2.72053   0.00004   0.00254  -0.00275  -0.00022  -2.72075
    D9        1.30000   0.00031   0.00381  -0.00249   0.00132   1.30131
   D10       -0.69928  -0.00005   0.00284  -0.00371  -0.00087  -0.70015
   D11        0.02574   0.00017  -0.00059   0.02522   0.02462   0.05035
   D12       -3.10072   0.00006  -0.00276   0.01281   0.01003  -3.09069
   D13        3.12781   0.00014  -0.00065   0.02613   0.02549  -3.12989
   D14        0.00136   0.00003  -0.00282   0.01372   0.01090   0.01226
   D15        0.65210  -0.00021  -0.00341   0.00453   0.00113   0.65322
   D16       -1.51218   0.00012  -0.00340   0.00939   0.00600  -1.50618
   D17        2.76696  -0.00026  -0.00344   0.00614   0.00269   2.76965
   D18       -2.48108  -0.00006  -0.00074   0.00527   0.00453  -2.47654
   D19        1.63784   0.00027  -0.00073   0.01013   0.00940   1.64724
   D20       -0.36621  -0.00011  -0.00078   0.00687   0.00610  -0.36011
   D21       -0.07069   0.00041   0.00273  -0.02113  -0.01840  -0.08909
   D22        2.06262   0.00027   0.00235  -0.02054  -0.01818   2.04444
   D23       -2.17289  -0.00032   0.00337  -0.02989  -0.02651  -2.19940
   D24        3.06375   0.00027   0.00046  -0.02174  -0.02127   3.04248
   D25       -1.08612   0.00013   0.00008  -0.02115  -0.02106  -1.10717
   D26        0.96156  -0.00046   0.00110  -0.03050  -0.02939   0.93217
   D27       -1.36070   0.00007  -0.00033  -0.00279  -0.00312  -1.36382
   D28        2.67104   0.00089  -0.00252   0.01111   0.00860   2.67964
   D29        0.70398   0.00009  -0.00231   0.00094  -0.00137   0.70261
   D30        0.78583  -0.00017  -0.00055  -0.00551  -0.00606   0.77977
   D31       -1.46562   0.00065  -0.00274   0.00838   0.00565  -1.45996
   D32        2.85051  -0.00015  -0.00253  -0.00179  -0.00431   2.84620
   D33        2.82433  -0.00038  -0.00041  -0.00552  -0.00593   2.81840
   D34        0.57287   0.00045  -0.00260   0.00838   0.00579   0.57867
   D35       -1.39418  -0.00035  -0.00239  -0.00179  -0.00418  -1.39836
   D36        0.61525   0.00038   0.00348   0.00224   0.00572   0.62096
   D37       -1.49971   0.00009   0.00302   0.00144   0.00446  -1.49524
   D38        2.76689   0.00035   0.00294   0.00280   0.00574   2.77263
   D39        2.85917   0.00029   0.00641  -0.00881  -0.00238   2.85678
   D40        0.74421   0.00000   0.00596  -0.00960  -0.00364   0.74057
   D41       -1.27237   0.00026   0.00588  -0.00824  -0.00236  -1.27473
   D42       -1.43112   0.00020   0.00507  -0.00415   0.00093  -1.43019
   D43        2.73711  -0.00009   0.00462  -0.00495  -0.00033   2.73679
   D44        0.72053   0.00017   0.00454  -0.00359   0.00095   0.72148
   D45       -0.99579  -0.00052  -0.01281  -0.07012  -0.08292  -1.07871
   D46       -3.04187  -0.00038  -0.01156  -0.07526  -0.08679  -3.12866
   D47        1.04300  -0.00040  -0.01136  -0.06652  -0.07789   0.96511
   D48        3.03418  -0.00059  -0.01482  -0.05961  -0.07445   2.95974
   D49        0.98810  -0.00045  -0.01357  -0.06474  -0.07832   0.90978
   D50       -1.21021  -0.00046  -0.01337  -0.05601  -0.06942  -1.27963
   D51        0.99729  -0.00007  -0.01307  -0.06095  -0.07401   0.92328
   D52       -1.04879   0.00007  -0.01182  -0.06608  -0.07788  -1.12667
   D53        3.03608   0.00005  -0.01162  -0.05735  -0.06898   2.96710
   D54        0.86562   0.00008  -0.00245  -0.00021  -0.00267   0.86295
   D55       -1.28409  -0.00022  -0.00214  -0.00175  -0.00390  -1.28799
   D56        2.99424  -0.00001  -0.00276   0.00133  -0.00144   2.99280
   D57        3.00708   0.00025  -0.00180   0.00038  -0.00142   3.00566
   D58        0.85737  -0.00005  -0.00149  -0.00116  -0.00265   0.85472
   D59       -1.14749   0.00016  -0.00211   0.00192  -0.00019  -1.14768
   D60       -1.28212   0.00016  -0.00185  -0.00005  -0.00190  -1.28402
   D61        2.85136  -0.00014  -0.00154  -0.00159  -0.00313   2.84823
   D62        0.84650   0.00007  -0.00216   0.00150  -0.00067   0.84583
   D63       -1.29387   0.00022  -0.00160   0.00217   0.00057  -1.29330
   D64        0.95671  -0.00014  -0.00245  -0.00068  -0.00313   0.95357
   D65        2.98693   0.00003  -0.00164   0.00013  -0.00151   2.98542
   D66        0.87090   0.00027  -0.00158   0.00171   0.00013   0.87104
   D67        3.12148  -0.00009  -0.00242  -0.00114  -0.00357   3.11791
   D68       -1.13149   0.00007  -0.00161  -0.00033  -0.00194  -1.13343
   D69        2.86666   0.00022  -0.00133   0.00128  -0.00005   2.86661
   D70       -1.16595  -0.00014  -0.00218  -0.00158  -0.00375  -1.16970
   D71        0.86427   0.00002  -0.00137  -0.00077  -0.00213   0.86214
   D72       -3.06297  -0.00022  -0.00068   0.00068   0.00000  -3.06297
   D73        1.11791  -0.00023  -0.00045   0.00045   0.00000   1.11791
   D74       -0.98329  -0.00017  -0.00049   0.00098   0.00048  -0.98281
   D75        0.96839  -0.00004   0.00025   0.00243   0.00269   0.97108
   D76       -1.13392  -0.00005   0.00048   0.00220   0.00269  -1.13123
   D77        3.04807   0.00002   0.00044   0.00273   0.00317   3.05124
   D78       -1.07206   0.00010  -0.00028   0.00325   0.00297  -1.06909
   D79        3.10883   0.00009  -0.00005   0.00302   0.00296   3.11179
   D80        1.00762   0.00015  -0.00009   0.00354   0.00345   1.01107
   D81       -0.06774   0.00006   0.00223  -0.03709  -0.03487  -0.10261
   D82        2.02250   0.00000   0.00246  -0.04189  -0.03946   1.98305
   D83       -2.20048  -0.00044   0.00289  -0.04711  -0.04419  -2.24468
   D84        3.05881   0.00016   0.00440  -0.02475  -0.02037   3.03844
   D85       -1.13413   0.00011   0.00463  -0.02955  -0.02496  -1.15909
   D86        0.92606  -0.00033   0.00505  -0.03477  -0.02969   0.89637
   D87        0.07970  -0.00021  -0.00283   0.03402   0.03119   0.11089
   D88       -2.04865   0.00018  -0.00303   0.03972   0.03670  -2.01195
   D89        2.16668   0.00002  -0.00277   0.03619   0.03341   2.20009
   D90       -2.01065   0.00041  -0.00371   0.04566   0.04197  -1.96868
   D91        2.14418   0.00080  -0.00391   0.05135   0.04748   2.19166
   D92        0.07633   0.00065  -0.00365   0.04783   0.04419   0.12052
   D93        2.17863  -0.00039  -0.00373   0.04248   0.03872   2.21735
   D94        0.05027   0.00000  -0.00393   0.04817   0.04423   0.09450
   D95       -2.01758  -0.00016  -0.00367   0.04465   0.04094  -1.97664
   D96        1.00220   0.00039   0.00291  -0.00816  -0.00520   0.99700
   D97        3.09435   0.00018   0.00269  -0.00790  -0.00516   3.08919
   D98       -1.10518   0.00029   0.00282  -0.00866  -0.00579  -1.11097
   D99        3.04751  -0.00034   0.00275  -0.01106  -0.00835   3.03916
   D100      -1.14353  -0.00055   0.00253  -0.01080  -0.00831  -1.15184
   D101       0.94013  -0.00044   0.00266  -0.01156  -0.00894   0.93119
   D102      -1.10079   0.00058   0.00194  -0.00093   0.00100  -1.09979
   D103       0.99136   0.00036   0.00172  -0.00068   0.00103   0.99240
   D104       3.07502   0.00047   0.00185  -0.00144   0.00041   3.07543
   D105       0.84357   0.00084  -0.01661   0.17141   0.15476   0.99833
   D106      -1.17461   0.00103  -0.01632   0.16846   0.15218  -1.02243
   D107       2.96511   0.00050  -0.01564   0.16143   0.14579   3.11090
   D108       2.83306   0.00007   0.00552  -0.02594  -0.02043   2.81264
   D109      -1.35921  -0.00088   0.00502  -0.02893  -0.02390  -1.38311
   D110       0.72150  -0.00005   0.00353  -0.02395  -0.02043   0.70107
   D111      -1.16444   0.00058  -0.00197   0.01902   0.01705  -1.14739
   D112       0.95198   0.00044  -0.00208   0.01714   0.01505   0.96704
   D113       3.02757   0.00011  -0.00189   0.01503   0.01314   3.04070
   D114       3.09916  -0.00008  -0.00274   0.01387   0.01114   3.11031
   D115      -1.06760  -0.00022  -0.00284   0.01198   0.00915  -1.05845
   D116       1.00798  -0.00055  -0.00265   0.00988   0.00723   1.01521
   D117       1.05890  -0.00003  -0.00136   0.00742   0.00606   1.06496
   D118      -3.10786  -0.00017  -0.00147   0.00553   0.00406  -3.10380
   D119      -1.03228  -0.00050  -0.00128   0.00343   0.00214  -1.03014
   D120      -2.86494  -0.00066   0.00271  -0.02637  -0.02366  -2.88860
   D121      -0.83566  -0.00078   0.00192  -0.02426  -0.02235  -0.85801
   D122       1.26935  -0.00107   0.00205  -0.02713  -0.02508   1.24427
   D123      -0.84193   0.00042   0.00522  -0.02139  -0.01617  -0.85810
   D124       1.18734   0.00030   0.00443  -0.01928  -0.01485   1.17249
   D125      -2.99083   0.00001   0.00457  -0.02215  -0.01759  -3.00842
   D126       1.20879   0.00052   0.00291  -0.01364  -0.01072   1.19807
   D127      -3.04512   0.00039   0.00212  -0.01154  -0.00941  -3.05453
   D128      -0.94011   0.00011   0.00225  -0.01440  -0.01214  -0.95225
   D129      -1.33032  -0.00046  -0.00233   0.01617   0.01384  -1.31648
   D130       2.86704   0.00006  -0.00147   0.01513   0.01366   2.88070
   D131       0.82860  -0.00002  -0.00190   0.01784   0.01594   0.84454
         Item               Value     Threshold  Converged?
 Maximum Force            0.002468     0.000450     NO 
 RMS     Force            0.000482     0.000300     NO 
 Maximum Displacement     0.245628     0.001800     NO 
 RMS     Displacement     0.050146     0.001200     NO 
 Predicted change in Energy=-4.314945D-04
 GradGradGradGradGradGradGradGradGradGradGradGradGradGradGradGradGradGrad

                          Input orientation:                          
 ---------------------------------------------------------------------
 Center     Atomic      Atomic             Coordinates (Angstroms)
 Number     Number       Type             X           Y           Z
 ---------------------------------------------------------------------
      1          6           0        1.794441    0.629246    0.172894
      2          6           0        1.044713   -0.492725    0.279518
      3          6           0       -0.425713   -0.605271    0.558993
      4          6           0       -1.273212    0.499494   -0.119050
      5          6           0       -1.209264    1.855262    0.626785
      6          6           0        0.141354    2.210923    1.274006
      7          6           0        1.398434    2.074648    0.393313
      8          6           0        3.179039    0.266984   -0.158504
      9          6           0        3.269291   -1.238919   -0.336160
     10          6           0        1.875516   -1.766181    0.060465
     11          8           0        4.119092    1.052472   -0.274348
     12          6           0        1.316861    2.863279   -0.930330
     13          6           0        1.906399   -2.652102    1.308335
     14          8           0        1.285362   -2.586785   -0.967356
     15          6           0       -2.733961    0.034798   -0.383922
     16          8           0       -2.634589   -1.087686   -1.287096
     17          6           0       -3.556904    1.134039   -1.072995
     18          6           0       -3.450679   -0.466067    0.890336
     19          8           0       -4.647728   -1.186472    0.561652
     20          1           0       -0.583024   -0.599364    1.647608
     21          1           0       -0.757949   -1.584378    0.204473
     22          1           0       -0.851064    0.644323   -1.122718
     23          1           0       -1.960300    1.873082    1.427812
     24          1           0       -1.491961    2.650506   -0.071139
     25          1           0        0.289204    1.598313    2.171929
     26          1           0        0.077244    3.249834    1.623589
     27          1           0        2.231225    2.519190    0.958724
     28          1           0        3.500186   -1.487899   -1.379130
     29          1           0        4.083488   -1.649115    0.272886
     30          1           0        1.107206    3.920861   -0.728288
     31          1           0        0.531031    2.479539   -1.589583
     32          1           0        2.268001    2.804731   -1.469972
     33          1           0        0.893403   -2.922863    1.620751
     34          1           0        2.463052   -3.570219    1.089308
     35          1           0        2.403651   -2.135736    2.136071
     36          1           0        1.221999   -2.046410   -1.774928
     37          1           0       -3.490903   -1.549638   -1.202483
     38          1           0       -3.698260    2.006721   -0.427697
     39          1           0       -3.062538    1.457425   -1.995368
     40          1           0       -4.549269    0.752080   -1.342656
     41          1           0       -2.822514   -1.183144    1.424308
     42          1           0       -3.682519    0.363872    1.568496
     43          1           0       -5.327140   -0.541848    0.302367
 ---------------------------------------------------------------------
                    Distance matrix (angstroms):
                    1          2          3          4          5
     1  C    0.000000
     2  C    1.353618   0.000000
     3  C    2.569473   1.500975   0.000000
     4  C    3.084244   2.552671   1.548710   0.000000
     5  C    3.275878   3.273232   2.583171   1.548698   0.000000
     6  C    2.539064   3.019069   2.960365   2.621181   1.539337
     7  C    1.514792   2.594123   3.246064   3.143456   2.627304
     8  C    1.469071   2.307460   3.777548   4.458492   4.732495
     9  C    2.434001   2.425822   3.854331   4.868629   5.527990
    10  C    2.399435   1.536200   2.625243   3.883297   4.790766
    11  O    2.404817   3.485141   4.908954   5.422807   5.463322
    12  C    2.536945   3.577787   4.157583   3.599186   3.134010
    13  C    3.474047   2.542415   3.192143   4.698926   5.521611
    14  O    3.449955   2.449019   3.030498   4.097687   5.338186
    15  C    4.601069   3.872571   2.574255   1.555599   2.580759
    16  O    4.969481   4.042960   2.918887   2.395166   3.788856
    17  C    5.517604   5.064635   3.936107   2.554977   2.986775
    18  C    5.406082   4.536778   3.046241   2.586993   3.237586
    19  O    6.704439   5.741495   4.261831   3.833170   4.591232
    20  H    3.055586   2.128983   1.099938   2.192015   2.731198
    21  H    3.378732   2.108774   1.093030   2.170872   3.494732
    22  H    2.945766   2.617845   2.137887   1.098423   2.157647
    23  H    4.149703   3.993210   3.041717   2.179820   1.098188
    24  H    3.865939   4.054328   3.483394   2.162637   1.095184
    25  H    2.683463   2.919667   2.822845   2.982806   2.167694
    26  H    3.452646   4.092587   4.030902   3.524896   2.143258
    27  H    2.092891   3.307682   4.120845   4.185910   3.519652
    28  H    3.130598   3.125833   4.466322   5.321922   6.113864
    29  H    3.231201   3.251374   4.637279   5.784839   6.357603
    30  H    3.481257   4.527617   4.949021   4.212281   3.386585
    31  H    2.850634   3.548487   3.879149   3.055870   2.886285
    32  H    2.766947   3.928150   4.795927   4.436135   4.170043
    33  H    3.940259   2.779815   2.870301   4.408361   5.314099
    34  H    4.349984   3.484022   4.173381   5.655294   6.567775
    35  H    3.445335   2.827188   3.582569   5.054634   5.590990
    36  H    3.358696   2.581882   3.199848   3.930603   5.186744
    37  H    5.879971   4.887248   3.659237   3.207946   4.488367
    38  H    5.694551   5.407696   4.301816   2.871908   2.707392
    39  H    5.383074   5.084063   4.210976   2.764035   3.235519
    40  H    6.523392   5.955973   4.739450   3.506218   4.031295
    41  H    5.115376   4.091780   2.612922   2.759268   3.531363
    42  H    5.658200   4.974128   3.544731   2.944650   3.037771
    43  H    7.218390   6.372083   4.908550   4.206699   4.775802
                    6          7          8          9         10
     6  C    0.000000
     7  C    1.540922   0.000000
     8  C    3.880530   2.596672   0.000000
     9  C    4.927275   3.874528   1.519030   0.000000
    10  C    4.505259   3.884632   2.425053   1.542052   0.000000
    11  O    4.422873   2.982045   1.230492   2.444679   3.618085
    12  C    2.581954   1.542927   3.286969   4.581818   4.767146
    13  C    5.173545   4.841225   3.506036   2.561039   1.530682
    14  O    5.417607   4.857280   3.519127   2.480146   1.441558
    15  C    3.968839   4.673518   5.921849   6.137074   4.968731
    16  O    5.014571   5.393460   6.075124   5.981886   4.755768
    17  C    4.510566   5.252635   6.852810   7.264351   6.261565
    18  C    4.496240   5.496923   6.752080   6.874561   5.545029
    19  O    5.914815   6.871631   7.993087   7.967936   6.568102
    20  H    2.926092   3.556652   4.262126   4.380034   3.150382
    21  H    4.044373   4.251367   4.365681   4.078026   2.643659
    22  H    3.030415   3.066663   4.160988   4.598109   3.826839
    23  H    2.134184   3.520215   5.613266   6.335990   5.461444
    24  H    2.161103   2.983573   5.244716   6.153648   5.555569
    25  H    1.097003   2.149596   3.943920   4.818851   4.277206
    26  H    1.098023   2.154108   4.657722   5.846254   5.553157
    27  H    2.135882   1.100385   2.686816   4.108246   4.392926
    28  H    5.657046   4.500073   2.161638   1.096855   2.188476
    29  H    5.607366   4.592431   2.162304   1.096409   2.221253
    30  H    2.804628   2.179749   4.238863   5.608182   5.792658
    31  H    2.902438   2.201863   3.735683   4.784983   4.749362
    32  H    3.522024   2.181972   2.998349   4.317316   4.836271
    33  H    5.200150   5.170762   4.308713   3.508563   2.176454
    34  H    6.232655   5.786393   4.098024   2.849024   2.158301
    35  H    4.975399   4.666370   3.411652   2.768671   2.173393
    36  H    5.346838   4.659992   3.434330   2.629353   1.968319
    37  H    5.785162   6.291870   6.991289   6.822557   5.517280
    38  H    4.204774   5.162844   7.099041   7.686958   6.748339
    39  H    4.639125   5.097747   6.614265   7.079216   6.245195
    40  H    5.565706   6.335452   7.833535   8.130621   7.041893
    41  H    4.508525   5.430705   6.373916   6.341328   4.926610
    42  H    4.256798   5.488524   7.076221   7.384059   6.140280
    43  H    6.198892   7.217179   8.556968   8.648251   7.309977
                   11         12         13         14         15
    11  O    0.000000
    12  C    3.400269   0.000000
    13  C    4.596168   5.981522   0.000000
    14  O    4.664170   5.450281   2.359814   0.000000
    15  C    6.929069   4.970717   5.622820   4.834051   0.000000
    16  O    7.156685   5.599230   5.459325   4.208985   1.444150
    17  C    7.717862   5.173414   7.060685   6.107637   1.536355
    18  C    7.807937   6.093342   5.801013   5.511674   1.545408
    19  O    9.086743   7.362256   6.757380   6.284926   2.459292
    20  H    5.341570   4.716485   3.244389   3.778722   3.025857
    21  H    5.564870   5.037288   3.075272   2.559907   2.621557
    22  H    5.058534   3.108164   4.937614   3.876663   2.112496
    23  H    6.366298   4.157056   5.953396   6.013449   2.694480
    24  H    5.837715   2.944990   6.447437   5.995494   2.912443
    25  H    4.577145   3.504316   4.628946   5.325645   4.256346
    26  H    4.976655   2.865062   6.186925   6.499128   4.719050
    27  H    2.689938   2.126731   5.193264   5.538540   5.712090
    28  H    2.838499   4.888873   3.334365   2.506502   6.494123
    29  H    2.756683   5.428043   2.611102   3.201083   7.052983
    30  H    4.183918   1.096930   6.927509   6.514473   5.474909
    31  H    4.079282   1.095171   6.051719   5.159828   4.253298
    32  H    2.815397   1.095129   6.134066   5.503331   5.819936
    33  H    5.458915   6.337726   1.094110   2.639105   5.091585
    34  H    5.096204   6.839780   1.095798   2.565923   6.494266
    35  H    4.349429   5.964402   1.095007   3.329455   6.120184
    36  H    4.499773   4.982710   3.215863   0.973752   4.681447
    37  H    8.095951   6.531654   6.053965   4.893226   1.937380
    38  H    7.876871   5.112512   7.492038   6.799119   2.195511
    39  H    7.396060   4.721215   7.245205   6.026332   2.174531
    40  H    8.739107   6.248093   7.764783   6.732889   2.174628
    41  H    7.487944   6.249183   4.953171   4.956300   2.181954
    42  H    8.045830   6.122498   6.356083   6.310053   2.195447
    43  H    9.597174   7.566848   7.601923   7.036984   2.743737
                   16         17         18         19         20
    16  O    0.000000
    17  C    2.415071   0.000000
    18  C    2.406995   2.535014   0.000000
    19  O    2.735024   3.040845   1.435250   0.000000
    20  H    3.613844   4.387520   2.968952   4.248037   0.000000
    21  H    2.448114   4.105589   2.995300   3.926357   1.755987
    22  H    2.491553   2.750247   3.470353   4.539115   3.048493
    23  H    4.073271   3.057673   2.825195   4.163336   2.838696
    24  H    4.093681   2.750886   3.804476   5.008162   3.787072
    25  H    5.265740   5.053477   4.459918   5.892479   2.421875
    26  H    5.885593   4.995516   5.176082   6.567639   3.905491
    27  H    6.459830   6.288796   6.418759   7.823655   4.256752
    28  H    6.148504   7.534639   7.383030   8.381288   5.159771
    29  H    6.919632   8.242143   7.651439   8.748231   4.976763
    30  H    6.276850   5.444182   6.529885   7.801798   5.379051
    31  H    4.778885   4.334564   5.539008   6.699775   4.604364
    32  H    6.262567   6.072752   6.998034   8.239205   5.425450
    33  H    4.926477   6.596965   5.043848   5.902616   2.753035
    34  H    6.147862   7.940117   6.681883   7.518235   4.291416
    35  H    6.180643   7.517829   6.213922   7.287101   3.394004
    36  H    4.003799   5.783242   5.606696   6.375955   4.131078
    37  H    0.976643   2.687610   2.357040   2.140633   4.181124
    38  H    3.383093   1.094516   2.813039   3.475166   4.561060
    39  H    2.676262   1.095330   3.489665   4.005167   4.863090
    40  H    2.655903   1.096996   2.770746   2.719203   5.147735
    41  H    2.719585   3.484995   1.092665   2.018810   2.325076
    42  H    3.370398   2.754344   1.096562   2.085408   3.246684
    43  H    3.173982   2.798921   1.967881   0.971787   4.931493
                   21         22         23         24         25
    21  H    0.000000
    22  H    2.595614   0.000000
    23  H    3.859564   3.040634   0.000000
    24  H    4.306852   2.354004   1.752308   0.000000
    25  H    3.885477   3.614555   2.385262   3.051395   0.000000
    26  H    5.106960   3.897774   2.466853   2.386148   1.753033
    27  H    5.132575   4.165097   4.266894   3.865226   2.468061
    28  H    4.544097   4.852370   6.999430   6.615040   5.696063
    29  H    4.842353   5.617595   7.089929   7.049164   5.343103
    30  H    5.886977   3.837460   4.272207   2.966701   3.804552
    31  H    4.625530   2.344391   3.959696   2.535232   3.870919
    32  H    5.587881   3.810055   5.209957   4.014702   4.316773
    33  H    2.554280   4.826448   5.584079   6.294036   4.594550
    34  H    3.886045   5.799895   7.022119   7.462317   5.710640
    35  H    3.745769   5.379740   5.967942   6.554059   4.291305
    36  H    2.837552   3.458759   5.978879   5.685903   5.452687
    37  H    3.074047   3.433449   4.579979   4.787161   5.965355
    38  H    4.684128   3.231982   2.545835   2.325800   4.777522
    39  H    4.404883   2.512621   3.620201   2.755505   5.349802
    40  H    4.714525   3.706306   3.954099   3.816793   6.039804
    41  H    2.431340   3.703187   3.175523   4.324767   4.240074
    42  H    3.769528   3.916430   2.294242   3.565900   4.202685
    43  H    4.687638   4.844907   4.293498   5.003921   6.294352
                   26         27         28         29         30
    26  H    0.000000
    27  H    2.369709   0.000000
    28  H    6.571070   4.809634   0.000000
    29  H    6.471019   4.612593   1.759371   0.000000
    30  H    2.653756   2.464571   5.950179   6.394156   0.000000
    31  H    3.335229   3.063674   4.959912   5.756259   1.775167
    32  H    3.816759   2.445700   4.466900   5.115690   1.772932
    33  H    6.226420   5.643047   4.225367   3.689962   7.238802
    34  H    7.245043   6.095218   3.391885   2.642536   7.826765
    35  H    5.888903   4.804603   3.738813   2.555408   6.824053
    36  H    6.396138   5.416280   2.378807   3.541115   6.059452
    37  H    6.614627   7.346354   6.993592   7.717383   7.161970
    38  H    4.472978   6.110939   8.058239   8.626213   5.181389
    39  H    5.115448   6.154504   7.219696   8.115494   5.006073
    40  H    6.036722   7.375237   8.355391   9.104954   6.512629
    41  H    5.300906   6.282063   6.923053   7.016820   6.791703
    42  H    4.740004   6.323732   7.981780   8.126597   6.392875
    43  H    6.732745   8.181054   9.035714   9.475591   7.898027
                   31         32         33         34         35
    31  H    0.000000
    32  H    1.771192   0.000000
    33  H    6.294720   6.651873   0.000000
    34  H    6.892657   6.872258   1.779129   0.000000
    35  H    6.219965   6.118020   1.779318   1.776789   0.000000
    36  H    4.582140   4.971990   3.522326   3.473622   4.086587
    37  H    5.706142   7.224752   5.392451   6.692132   6.799649
    38  H    4.411399   6.108963   7.041328   8.447800   7.808084
    39  H    3.758073   5.523216   6.921900   8.082361   7.736848
    40  H    5.371642   7.120727   7.204836   8.588909   8.293619
    41  H    5.809049   7.084726   4.107706   5.809265   5.359742
    42  H    5.674814   7.113281   5.634219   7.312642   6.603912
    43  H    6.857582   8.486869   6.789884   8.395081   8.103585
                   36         37         38         39         40
    36  H    0.000000
    37  H    4.773460   0.000000
    38  H    6.515509   3.645679   0.000000
    39  H    5.539198   3.139202   1.778612   0.000000
    40  H    6.428526   2.537260   1.770732   1.770287   0.000000
    41  H    5.228616   2.735159   3.791054   4.327170   3.792475
    42  H    6.406422   3.372916   2.585340   3.779068   3.062150
    43  H    7.033498   2.579144   3.111503   3.795405   2.232808
                   41         42         43
    41  H    0.000000
    42  H    1.775854   0.000000
    43  H    2.818362   2.264550   0.000000
 Stoichiometry    C15H24O4
 Framework group  C1[X(C15H24O4)]
 Deg. of freedom   123
 Full point group                 C1      NOp   1
 Largest Abelian subgroup         C1      NOp   1
 Largest concise Abelian subgroup C1      NOp   1
                         Standard orientation:                         
 ---------------------------------------------------------------------
 Center     Atomic      Atomic             Coordinates (Angstroms)
 Number     Number       Type             X           Y           Z
 ---------------------------------------------------------------------
      1          6           0        1.836233    0.619590    0.156528
      2          6           0        1.094506   -0.509555    0.241118
      3          6           0       -0.373553   -0.638415    0.525940
      4          6           0       -1.232095    0.476099   -0.121568
      5          6           0       -1.172865    1.814574    0.655249
      6          6           0        0.179006    2.164147    1.303171
      7          6           0        1.431980    2.056795    0.412682
      8          6           0        3.221296    0.274411   -0.190778
      9          6           0        3.320443   -1.226320   -0.403916
     10          6           0        1.932417   -1.771982   -0.012047
     11          8           0        4.155499    1.068661   -0.293456
     12          6           0        1.337782    2.875398   -0.891788
     13          6           0        1.976140   -2.686425    1.214684
     14          8           0        1.341896   -2.572425   -1.055439
     15          6           0       -2.691225    0.007904   -0.389186
     16          8           0       -2.589560   -1.092605   -1.318763
     17          6           0       -3.525238    1.117316   -1.047983
     18          6           0       -3.397456   -0.527220    0.876976
     19          8           0       -4.591574   -1.247800    0.538172
     20          1           0       -0.524772   -0.658852    1.615241
     21          1           0       -0.701335   -1.611226    0.150557
     22          1           0       -0.816561    0.647031   -1.123889
     23          1           0       -1.919484    1.808748    1.460570
     24          1           0       -1.464704    2.623904   -0.022427
     25          1           0        0.335927    1.531848    2.185775
     26          1           0        0.110037    3.194204    1.677178
     27          1           0        2.264999    2.493653    0.983718
     28          1           0        3.547098   -1.449451   -1.453644
     29          1           0        4.140731   -1.645088    0.190957
     30          1           0        1.122320    3.926572   -0.664049
     31          1           0        0.550795    2.501818   -1.555482
     32          1           0        2.286236    2.835777   -1.437841
     33          1           0        0.966719   -2.971153    1.526253
     34          1           0        2.537575   -3.595455    0.971312
     35          1           0        2.474636   -2.186108    2.051478
     36          1           0        1.270442   -2.013872   -1.849861
     37          1           0       -3.442329   -1.562126   -1.240238
     38          1           0       -3.668694    1.973805   -0.381791
     39          1           0       -3.038204    1.465347   -1.965273
     40          1           0       -4.516572    0.735082   -1.321025
     41          1           0       -2.761598   -1.252282    1.390674
     42          1           0       -3.630928    0.285169    1.575520
     43          1           0       -5.276656   -0.601895    0.297677
 ---------------------------------------------------------------------
 Rotational constants (GHZ):      0.5732263      0.2576515      0.2038633
 Standard basis: 6-31G(d) (6D, 7F)
 There are   333 symmetry adapted cartesian basis functions of A   symmetry.
 There are   333 symmetry adapted basis functions of A   symmetry.
   333 basis functions,   628 primitive gaussians,   333 cartesian basis functions
    73 alpha electrons       73 beta electrons
       nuclear repulsion energy      1598.8909049862 Hartrees.
 NAtoms=   43 NActive=   43 NUniq=   43 SFac= 1.00D+00 NAtFMM=   60 NAOKFM=F Big=F
 Integral buffers will be    131072 words long.
 Raffenetti 2 integral format.
 Two-electron integral symmetry is turned on.
 ------------------------------------------------------------------------------
 Polarizable Continuum Model (PCM)
 =================================
 Model                : PCM (using non-symmetric T matrix).
 Atomic radii         : SMD-Coulomb.
 Polarization charges : Total charges.
 Charge compensation  : None.
 Solution method      : On-the-fly selection.
 Cavity type          : VdW (van der Waals Surface) (Alpha=1.000).
 Cavity algorithm     : GePol (No added spheres)
                        Default sphere list used, NSphG=   43.
                        Lebedev-Laikov grids with approx.  5.0 points / Ang**2.
                        Smoothing algorithm: Karplus/York (Gamma=1.0000).
                        Polarization charges: spherical gaussians, with
                                              point-specific exponents (IZeta= 3).
                        Self-potential: point-specific (ISelfS= 7).
                        Self-field    : sphere-specific E.n sum rule (ISelfD= 2).
 1st derivatives      : Analytical E(r).r(x)/FMM algorithm (CHGder, D1EAlg=3).
                        Cavity 1st derivative terms included.
 Solvent              : Methanol, Eps=  32.613000 Eps(inf)=   1.765709
 ------------------------------------------------------------------------------
 ------------------------------------------------------------------------------
 Atomic radii for non-electrostatic terms: SMD-CDS.
 ------------------------------------------------------------------------------
 Nuclear repulsion after PCM non-electrostatic terms =     1598.8924319608 Hartrees.
 One-electron integrals computed using PRISM.
 NBasis=   333 RedAO= T EigKep=  9.10D-04  NBF=   333
 NBsUse=   333 1.00D-06 EigRej= -1.00D+00 NBFU=   333
 Initial guess from the checkpoint file:  "DY-202A-11R_22.chk"
 B after Tr=     0.000000    0.000000    0.000000
         Rot=    0.999991   -0.004144   -0.001256   -0.000152 Ang=  -0.50 deg.
 ExpMin= 1.61D-01 ExpMax= 5.48D+03 ExpMxC= 8.25D+02 IAcc=1 IRadAn=         1 AccDes= 0.00D+00
 Harris functional with IExCor=  402 and IRadAn=       1 diagonalized for initial guess.
 HarFok:  IExCor=  402 AccDes= 0.00D+00 IRadAn=         1 IDoV= 1 UseB2=F ITyADJ=14
 ICtDFT=  3500011 ScaDFX=  1.000000  1.000000  1.000000  1.000000
 FoFCou: FMM=F IPFlag=           0 FMFlag=      100000 FMFlg1=           0
         NFxFlg=           0 DoJE=T BraDBF=F KetDBF=T FulRan=T
         wScrn=  0.000000 ICntrl=     500 IOpCl=  0 I1Cent=   200000004 NGrid=           0
         NMat0=    1 NMatS0=      1 NMatT0=    0 NMatD0=    1 NMtDS0=    0 NMtDT0=    0
 Petite list used in FoFCou.
 Keep R1 ints in memory in canonical form, NReq=1565304907.
 Requested convergence on RMS density matrix=1.00D-08 within 128 cycles.
 Requested convergence on MAX density matrix=1.00D-06.
 Requested convergence on             energy=1.00D-06.
 No special actions if energy rises.
 Inv3:  Mode=1 IEnd=    22244187.
 Iteration    1 A*A^-1 deviation from unit magnitude is 9.33D-15 for   2720.
 Iteration    1 A*A^-1 deviation from orthogonality  is 3.60D-15 for   1803    681.
 Iteration    1 A^-1*A deviation from unit magnitude is 8.88D-15 for   2720.
 Iteration    1 A^-1*A deviation from orthogonality  is 3.78D-10 for   2182   1980.
 Iteration    2 A*A^-1 deviation from unit magnitude is 8.88D-15 for    673.
 Iteration    2 A*A^-1 deviation from orthogonality  is 4.23D-15 for   1729    674.
 Iteration    2 A^-1*A deviation from unit magnitude is 1.11D-15 for   1275.
 Iteration    2 A^-1*A deviation from orthogonality  is 4.82D-16 for   1350    451.
 Error on total polarization charges =  0.05205
 SCF Done:  E(RB3LYP) =  -886.952886027     A.U. after   10 cycles
            NFock= 10  Conv=0.60D-08     -V/T= 2.0094
 SMD-CDS (non-electrostatic) energy       (kcal/mol) =       0.96
 (included in total energy above)
 D1PCM: PCM CHGder 1st derivatives, ID1Alg=3 FixD1E=F DoIter=F DoCFld=F I1PDM=0.
 Calling FoFJK, ICntrl=      2127 FMM=F ISym2X=0 I1Cent= 0 IOpClX= 0 NMat=1 NMatS=1 NMatT=0.
 ***** Axes restored to original set *****
 -------------------------------------------------------------------
 Center     Atomic                   Forces (Hartrees/Bohr)
 Number     Number              X              Y              Z
 -------------------------------------------------------------------
      1        6          -0.002955305    0.004085710    0.000553398
      2        6           0.001996437   -0.002674468   -0.000137510
      3        6          -0.000218347    0.000170140    0.000042775
      4        6          -0.000712242    0.000180383    0.000440620
      5        6           0.000442008   -0.000350565    0.000365219
      6        6           0.000003293    0.000059009   -0.000545969
      7        6           0.001964832   -0.001363227   -0.000641493
      8        6           0.000499718   -0.001739733   -0.001512537
      9        6           0.001785740   -0.000759077    0.001376650
     10        6          -0.002347811   -0.001631706   -0.001176903
     11        8           0.001848335    0.001466238    0.000312941
     12        6          -0.000358625   -0.000394521    0.001053500
     13        6           0.001144669    0.001372454   -0.000126474
     14        8          -0.000195254    0.000962438    0.000184330
     15        6           0.000714046   -0.000261371    0.000450880
     16        8          -0.001059193    0.000008534    0.000623464
     17        6          -0.000602763   -0.000301300    0.000515102
     18        6          -0.000415954    0.001355387    0.000191142
     19        8          -0.000013851   -0.000648036   -0.000761014
     20        1          -0.000178906   -0.000054190   -0.000144582
     21        1          -0.000278663   -0.000244029   -0.000238125
     22        1           0.000015484    0.000019998    0.000210253
     23        1          -0.000005008    0.000116254   -0.000315714
     24        1          -0.000155400    0.000190514    0.000000536
     25        1           0.000052579    0.000113472    0.000505320
     26        1           0.000051057    0.000054616    0.000105424
     27        1          -0.000102053   -0.000091724    0.000139218
     28        1          -0.000807988    0.001215931   -0.000171088
     29        1          -0.000261140    0.000595556    0.000079018
     30        1          -0.000045614    0.000142199   -0.000288303
     31        1           0.000001982   -0.000026199   -0.000213587
     32        1           0.000089608    0.000202454   -0.000255501
     33        1          -0.000278028   -0.000710237    0.000179738
     34        1          -0.000213048   -0.000326200    0.000206612
     35        1          -0.000435823    0.000045506    0.000069628
     36        1          -0.000095360   -0.000403687    0.000121107
     37        1           0.000460558   -0.000274925   -0.000131252
     38        1          -0.000309883    0.000068212   -0.000202376
     39        1           0.000062584    0.000105687   -0.000245127
     40        1           0.000294758    0.000111091   -0.000582952
     41        1          -0.000098461   -0.000145864   -0.000354246
     42        1           0.000545632    0.000002254    0.000050437
     43        1           0.000171404   -0.000242975    0.000267440
 -------------------------------------------------------------------
 Cartesian Forces:  Max     0.004085710 RMS     0.000831149

 GradGradGradGradGradGradGradGradGradGradGradGradGradGradGradGradGradGrad
 Berny optimization.
 Using GEDIIS/GDIIS optimizer.
 FormGI is forming the generalized inverse of G from B-inverse, IUseBI=4.
 Internal  Forces:  Max     0.002313486 RMS     0.000387312
 Search for a local minimum.
 Step number   5 out of a maximum of  258
 All quantities printed in internal units (Hartrees-Bohrs-Radians)
 Mixed Optimization -- En-DIIS/RFO-DIIS
 Swapping is turned off.
 Update second derivatives using D2CorX and points    4    5
 DE= -3.66D-04 DEPred=-4.31D-04 R= 8.48D-01
 TightC=F SS=  1.41D+00  RLast= 3.94D-01 DXNew= 2.4000D+00 1.1814D+00
 Trust test= 8.48D-01 RLast= 3.94D-01 DXMaxT set to 1.43D+00
 ITU=  1  1  1  1  0
     Eigenvalues ---    0.00252   0.00284   0.00324   0.00333   0.00378
     Eigenvalues ---    0.00407   0.00435   0.00681   0.00701   0.00828
     Eigenvalues ---    0.00978   0.01111   0.01195   0.01245   0.01281
     Eigenvalues ---    0.01387   0.02503   0.02640   0.03217   0.03862
     Eigenvalues ---    0.03978   0.04267   0.04422   0.04582   0.04702
     Eigenvalues ---    0.04861   0.04994   0.05040   0.05052   0.05373
     Eigenvalues ---    0.05446   0.05521   0.05567   0.05588   0.05627
     Eigenvalues ---    0.05644   0.05649   0.05752   0.05957   0.05983
     Eigenvalues ---    0.06136   0.06441   0.07436   0.07858   0.08110
     Eigenvalues ---    0.08598   0.08931   0.09060   0.09214   0.09600
     Eigenvalues ---    0.10286   0.11642   0.12167   0.13398   0.13875
     Eigenvalues ---    0.14647   0.15668   0.15937   0.16000   0.16000
     Eigenvalues ---    0.16000   0.16000   0.16000   0.16000   0.16000
     Eigenvalues ---    0.16010   0.16046   0.16069   0.16209   0.16320
     Eigenvalues ---    0.17002   0.17792   0.19431   0.20222   0.20818
     Eigenvalues ---    0.22235   0.23204   0.24686   0.24993   0.26748
     Eigenvalues ---    0.27198   0.27624   0.27937   0.28119   0.28626
     Eigenvalues ---    0.28861   0.29162   0.29357   0.29704   0.30323
     Eigenvalues ---    0.31017   0.31657   0.32197   0.33714   0.33746
     Eigenvalues ---    0.33825   0.33856   0.33914   0.33972   0.34031
     Eigenvalues ---    0.34099   0.34110   0.34125   0.34129   0.34139
     Eigenvalues ---    0.34158   0.34194   0.34199   0.34236   0.34288
     Eigenvalues ---    0.34324   0.34370   0.34383   0.34447   0.34576
     Eigenvalues ---    0.39528   0.40824   0.41965   0.51506   0.52223
     Eigenvalues ---    0.52670   0.52718   0.94621
 En-DIIS/RFO-DIIS IScMMF=        0 using points:     5    4    3    2
 RFO step:  Lambda=-9.46116568D-05.
 DidBck=F Rises=F RFO-DIIS coefs:    0.85173    0.02191   -0.04013    0.16649
 Iteration  1 RMS(Cart)=  0.01922458 RMS(Int)=  0.00027839
 Iteration  2 RMS(Cart)=  0.00033152 RMS(Int)=  0.00003673
 Iteration  3 RMS(Cart)=  0.00000015 RMS(Int)=  0.00003673
 Variable       Old X    -DE/DX   Delta X   Delta X   Delta X     New X
                                 (Linear)    (Quad)   (Total)
    R1        2.55797   0.00184   0.00132   0.00223   0.00352   2.56148
    R2        2.86254  -0.00192  -0.00303  -0.00311  -0.00614   2.85640
    R3        2.77614   0.00184   0.00327   0.00174   0.00494   2.78108
    R4        2.83643   0.00093   0.00192   0.00131   0.00324   2.83967
    R5        2.90300  -0.00092  -0.00277  -0.00045  -0.00317   2.89982
    R6        2.92664   0.00009  -0.00053   0.00068   0.00015   2.92679
    R7        2.07858  -0.00012  -0.00002  -0.00045  -0.00047   2.07811
    R8        2.06553   0.00038   0.00060   0.00025   0.00085   2.06638
    R9        2.92662   0.00032  -0.00075   0.00114   0.00038   2.92700
   R10        2.93966   0.00031  -0.00144   0.00293   0.00148   2.94114
   R11        2.07572  -0.00018  -0.00013  -0.00017  -0.00030   2.07542
   R12        2.90893   0.00048   0.00064   0.00026   0.00089   2.90981
   R13        2.07527  -0.00023  -0.00012  -0.00078  -0.00090   2.07437
   R14        2.06960   0.00018   0.00043   0.00052   0.00095   2.07055
   R15        2.91192   0.00022   0.00073  -0.00041   0.00030   2.91222
   R16        2.07304   0.00035   0.00048   0.00058   0.00105   2.07409
   R17        2.07496   0.00008   0.00001   0.00021   0.00022   2.07518
   R18        2.91571  -0.00027  -0.00039  -0.00113  -0.00152   2.91419
   R19        2.07943  -0.00004  -0.00016   0.00013  -0.00003   2.07939
   R20        2.87055  -0.00010  -0.00084  -0.00089  -0.00173   2.86882
   R21        2.32529   0.00231   0.00086   0.00141   0.00227   2.32756
   R22        2.91406   0.00139   0.00350   0.00120   0.00477   2.91882
   R23        2.07275  -0.00028  -0.00102   0.00001  -0.00102   2.07174
   R24        2.07191  -0.00037  -0.00028  -0.00093  -0.00121   2.07071
   R25        2.89257   0.00008  -0.00045   0.00046   0.00001   2.89258
   R26        2.72415  -0.00041   0.00049  -0.00198  -0.00149   2.72266
   R27        2.07290   0.00009   0.00008   0.00009   0.00017   2.07307
   R28        2.06957   0.00014  -0.00007   0.00058   0.00051   2.07009
   R29        2.06949   0.00020   0.00029   0.00024   0.00053   2.07002
   R30        2.06757   0.00049   0.00064   0.00098   0.00162   2.06919
   R31        2.07076   0.00012   0.00023   0.00008   0.00031   2.07107
   R32        2.06926  -0.00012  -0.00014  -0.00030  -0.00044   2.06883
   R33        1.84012  -0.00032  -0.00060   0.00006  -0.00054   1.83959
   R34        2.72905  -0.00015   0.00019  -0.00017   0.00002   2.72907
   R35        2.90329   0.00053   0.00070   0.00021   0.00091   2.90420
   R36        2.92040  -0.00070  -0.00085  -0.00120  -0.00205   2.91834
   R37        1.84559  -0.00028  -0.00029   0.00006  -0.00024   1.84535
   R38        2.06833  -0.00002   0.00044  -0.00016   0.00028   2.06861
   R39        2.06987   0.00027   0.00025   0.00045   0.00070   2.07057
   R40        2.07302  -0.00017  -0.00043  -0.00015  -0.00058   2.07244
   R41        2.71223   0.00042   0.00082  -0.00004   0.00079   2.71302
   R42        2.06484  -0.00014   0.00025  -0.00041  -0.00017   2.06467
   R43        2.07220  -0.00008  -0.00030  -0.00005  -0.00035   2.07185
   R44        1.83641  -0.00034  -0.00016  -0.00024  -0.00040   1.83601
    A1        2.25834   0.00083   0.00275   0.00279   0.00557   2.26391
    A2        1.91282  -0.00056  -0.00119  -0.00197  -0.00308   1.90974
    A3        2.11124  -0.00027  -0.00177  -0.00085  -0.00269   2.10855
    A4        2.23879  -0.00073  -0.00103  -0.00166  -0.00271   2.23609
    A5        1.95663   0.00069   0.00235   0.00177   0.00429   1.96091
    A6        2.08771   0.00004  -0.00133  -0.00014  -0.00161   2.08610
    A7        1.98350   0.00005   0.00107  -0.00066   0.00046   1.98396
    A8        1.90073   0.00013   0.00034   0.00140   0.00175   1.90248
    A9        1.88026   0.00008   0.00057   0.00105   0.00159   1.88185
   A10        1.92966  -0.00012   0.00054  -0.00158  -0.00105   1.92861
   A11        1.90780  -0.00016  -0.00158  -0.00076  -0.00235   1.90545
   A12        1.85704   0.00002  -0.00110   0.00070  -0.00040   1.85663
   A13        1.97256   0.00005   0.00134   0.00060   0.00195   1.97451
   A14        1.95553  -0.00069  -0.00160   0.00125  -0.00037   1.95517
   A15        1.85854   0.00000   0.00014  -0.00390  -0.00377   1.85477
   A16        1.96306   0.00088  -0.00057   0.00528   0.00469   1.96775
   A17        1.88467  -0.00024   0.00019  -0.00368  -0.00348   1.88119
   A18        1.81800  -0.00005   0.00056  -0.00052   0.00005   1.81805
   A19        2.02749   0.00012   0.00119   0.00075   0.00198   2.02947
   A20        1.91478  -0.00004  -0.00024   0.00140   0.00114   1.91592
   A21        1.89453  -0.00002  -0.00045  -0.00082  -0.00128   1.89326
   A22        1.86462   0.00003   0.00034   0.00126   0.00158   1.86620
   A23        1.90356  -0.00004   0.00014  -0.00128  -0.00115   1.90240
   A24        1.85096  -0.00009  -0.00119  -0.00151  -0.00270   1.84827
   A25        2.04322   0.00016   0.00146  -0.00064   0.00084   2.04406
   A26        1.91068  -0.00005   0.00017   0.00111   0.00128   1.91196
   A27        1.87679   0.00005  -0.00029  -0.00029  -0.00059   1.87620
   A28        1.88439   0.00001   0.00037   0.00158   0.00195   1.88634
   A29        1.88943  -0.00010  -0.00076  -0.00026  -0.00103   1.88840
   A30        1.85006  -0.00010  -0.00126  -0.00168  -0.00293   1.84713
   A31        1.96148  -0.00009  -0.00010  -0.00026  -0.00035   1.96114
   A32        1.95703   0.00005   0.00115  -0.00247  -0.00133   1.95570
   A33        1.83630   0.00011   0.00035   0.00249   0.00283   1.83913
   A34        1.98447  -0.00015  -0.00082  -0.00261  -0.00344   1.98103
   A35        1.86294  -0.00003  -0.00093  -0.00014  -0.00106   1.86188
   A36        1.84869   0.00015   0.00033   0.00388   0.00423   1.85292
   A37        1.90376  -0.00047  -0.00044  -0.00060  -0.00090   1.90286
   A38        2.19427   0.00018  -0.00052   0.00049  -0.00010   2.19417
   A39        2.18516   0.00029   0.00091   0.00010   0.00094   2.18609
   A40        1.82884   0.00078   0.00125   0.00103   0.00257   1.83141
   A41        1.92703  -0.00086  -0.00129  -0.01113  -0.01249   1.91454
   A42        1.92842  -0.00038  -0.00472   0.00220  -0.00264   1.92578
   A43        1.93609  -0.00019   0.00061  -0.00166  -0.00115   1.93494
   A44        1.98275   0.00000  -0.00092   0.00487   0.00390   1.98665
   A45        1.86184   0.00059   0.00472   0.00398   0.00873   1.87057
   A46        1.81527  -0.00040  -0.00092  -0.00230  -0.00306   1.81221
   A47        1.95460   0.00007  -0.00011  -0.00373  -0.00389   1.95071
   A48        1.93067  -0.00002   0.00048   0.00011   0.00053   1.93120
   A49        1.97072  -0.00019  -0.00123  -0.00111  -0.00245   1.96827
   A50        1.96197   0.00048   0.00015   0.00530   0.00542   1.96739
   A51        1.83387   0.00007   0.00160   0.00171   0.00336   1.83723
   A52        1.92291   0.00038   0.00084   0.00207   0.00291   1.92582
   A53        1.95546   0.00004   0.00049  -0.00043   0.00005   1.95552
   A54        1.92782   0.00027   0.00099   0.00068   0.00168   1.92950
   A55        1.88763  -0.00021  -0.00035  -0.00100  -0.00135   1.88628
   A56        1.88421  -0.00031  -0.00102  -0.00071  -0.00174   1.88247
   A57        1.88372  -0.00021  -0.00108  -0.00071  -0.00179   1.88193
   A58        1.93621   0.00042   0.00084   0.00177   0.00262   1.93883
   A59        1.90946   0.00039   0.00145   0.00074   0.00220   1.91166
   A60        1.93102   0.00002   0.00049   0.00069   0.00118   1.93220
   A61        1.89659  -0.00059  -0.00277  -0.00340  -0.00617   1.89042
   A62        1.89789  -0.00024  -0.00031  -0.00142  -0.00173   1.89616
   A63        1.89179  -0.00002   0.00019   0.00152   0.00172   1.89351
   A64        1.87764   0.00055   0.00321   0.00028   0.00349   1.88113
   A65        1.84841  -0.00007  -0.00040   0.00264   0.00224   1.85065
   A66        1.94510   0.00036  -0.00027   0.00225   0.00198   1.94707
   A67        1.97351  -0.00006  -0.00044   0.00178   0.00134   1.97484
   A68        1.88860  -0.00016   0.00051  -0.00471  -0.00420   1.88440
   A69        1.87096  -0.00020  -0.00025  -0.00371  -0.00396   1.86700
   A70        1.93188   0.00009   0.00083   0.00119   0.00201   1.93389
   A71        1.82671   0.00075   0.00062   0.00531   0.00593   1.83264
   A72        1.95543   0.00052   0.00202   0.00221   0.00423   1.95966
   A73        1.92535  -0.00012  -0.00035  -0.00187  -0.00221   1.92313
   A74        1.92377   0.00027  -0.00046   0.00269   0.00223   1.92600
   A75        1.89586  -0.00016  -0.00070  -0.00029  -0.00099   1.89487
   A76        1.88148  -0.00021   0.00068   0.00058   0.00125   1.88273
   A77        1.87978  -0.00033  -0.00132  -0.00353  -0.00485   1.87493
   A78        1.93976  -0.00049  -0.00070  -0.00194  -0.00266   1.93710
   A79        1.92732  -0.00021  -0.00168  -0.00359  -0.00529   1.92203
   A80        1.94195   0.00009   0.00082   0.00309   0.00391   1.94586
   A81        1.83588  -0.00013  -0.00019  -0.00448  -0.00469   1.83119
   A82        1.92323   0.00070   0.00201   0.00659   0.00859   1.93182
   A83        1.89233   0.00003  -0.00034  -0.00003  -0.00036   1.89197
   A84        1.88731   0.00004  -0.00013  -0.00121  -0.00134   1.88597
    D1        0.08009  -0.00003   0.00166   0.00028   0.00196   0.08204
    D2       -3.07260  -0.00008   0.00062  -0.00166  -0.00104  -3.07364
    D3       -3.10439  -0.00008  -0.00283  -0.00061  -0.00340  -3.10778
    D4        0.02611  -0.00013  -0.00387  -0.00256  -0.00639   0.01972
    D5        0.37373  -0.00004   0.00063   0.00174   0.00238   0.37611
    D6       -1.88739   0.00021   0.00085   0.00773   0.00859  -1.87880
    D7        2.39433  -0.00005  -0.00031   0.00291   0.00260   2.39693
    D8       -2.72075   0.00003   0.00551   0.00272   0.00823  -2.71252
    D9        1.30131   0.00027   0.00573   0.00872   0.01444   1.31576
   D10       -0.70015   0.00001   0.00457   0.00390   0.00846  -0.69169
   D11        0.05035  -0.00006  -0.00596   0.01272   0.00679   0.05714
   D12       -3.09069   0.00021  -0.00181   0.01972   0.01795  -3.07275
   D13       -3.12989  -0.00008  -0.00978   0.01202   0.00223  -3.12765
   D14        0.01226   0.00019  -0.00563   0.01902   0.01339   0.02565
   D15        0.65322  -0.00005  -0.00526  -0.00242  -0.00768   0.64554
   D16       -1.50618  -0.00004  -0.00699  -0.00096  -0.00797  -1.51415
   D17        2.76965  -0.00017  -0.00617  -0.00306  -0.00923   2.76042
   D18       -2.47654   0.00000  -0.00418  -0.00036  -0.00454  -2.48108
   D19        1.64724   0.00002  -0.00592   0.00110  -0.00482   1.64242
   D20       -0.36011  -0.00012  -0.00509  -0.00099  -0.00609  -0.36620
   D21       -0.08909   0.00031   0.01177  -0.00811   0.00370  -0.08539
   D22        2.04444  -0.00013   0.00965  -0.01296  -0.00329   2.04115
   D23       -2.19940  -0.00001   0.01189  -0.01310  -0.00120  -2.20060
   D24        3.04248   0.00026   0.01083  -0.00988   0.00098   3.04346
   D25       -1.10717  -0.00018   0.00871  -0.01473  -0.00601  -1.11318
   D26        0.93217  -0.00006   0.01095  -0.01487  -0.00391   0.92826
   D27       -1.36382   0.00028   0.00306   0.00077   0.00381  -1.36001
   D28        2.67964  -0.00039   0.00409  -0.00811  -0.00403   2.67560
   D29        0.70261   0.00001   0.00414  -0.00590  -0.00177   0.70084
   D30        0.77977   0.00040   0.00472   0.00093   0.00564   0.78541
   D31       -1.45996  -0.00027   0.00575  -0.00796  -0.00220  -1.46217
   D32        2.84620   0.00013   0.00580  -0.00574   0.00006   2.84625
   D33        2.81840   0.00026   0.00276   0.00041   0.00314   2.82155
   D34        0.57867  -0.00041   0.00379  -0.00848  -0.00470   0.57397
   D35       -1.39836  -0.00001   0.00384  -0.00627  -0.00244  -1.40079
   D36        0.62096   0.00000   0.00323   0.00252   0.00575   0.62671
   D37       -1.49524  -0.00011   0.00212  -0.00080   0.00131  -1.49394
   D38        2.77263   0.00003   0.00392   0.00069   0.00461   2.77725
   D39        2.85678  -0.00015   0.00167   0.00933   0.01101   2.86779
   D40        0.74057  -0.00025   0.00055   0.00601   0.00657   0.74714
   D41       -1.27473  -0.00012   0.00235   0.00751   0.00987  -1.26486
   D42       -1.43019   0.00013   0.00215   0.00937   0.01151  -1.41868
   D43        2.73679   0.00002   0.00103   0.00605   0.00707   2.74386
   D44        0.72148   0.00015   0.00283   0.00755   0.01038   0.73186
   D45       -1.07871   0.00046   0.00622   0.02072   0.02694  -1.05176
   D46       -3.12866   0.00050   0.00598   0.02362   0.02960  -3.09906
   D47        0.96511   0.00014   0.00542   0.01883   0.02425   0.98936
   D48        2.95974   0.00023   0.00622   0.01435   0.02057   2.98030
   D49        0.90978   0.00027   0.00598   0.01724   0.02323   0.93301
   D50       -1.27963  -0.00009   0.00543   0.01245   0.01788  -1.26176
   D51        0.92328   0.00011   0.00595   0.01643   0.02237   0.94566
   D52       -1.12667   0.00015   0.00571   0.01932   0.02503  -1.10164
   D53        2.96710  -0.00021   0.00516   0.01453   0.01968   2.98678
   D54        0.86295  -0.00001  -0.00539  -0.00243  -0.00782   0.85513
   D55       -1.28799  -0.00010  -0.00717  -0.00503  -0.01219  -1.30018
   D56        2.99280   0.00002  -0.00562  -0.00346  -0.00908   2.98372
   D57        3.00566   0.00005  -0.00463   0.00088  -0.00374   3.00192
   D58        0.85472  -0.00004  -0.00640  -0.00171  -0.00811   0.84661
   D59       -1.14768   0.00008  -0.00485  -0.00015  -0.00500  -1.15267
   D60       -1.28402  -0.00005  -0.00578  -0.00085  -0.00663  -1.29065
   D61        2.84823  -0.00014  -0.00755  -0.00344  -0.01100   2.83723
   D62        0.84583  -0.00002  -0.00600  -0.00188  -0.00788   0.83795
   D63       -1.29330   0.00017   0.00311   0.00046   0.00356  -1.28975
   D64        0.95357   0.00003   0.00391  -0.00554  -0.00162   0.95195
   D65        2.98542   0.00010   0.00329  -0.00231   0.00097   2.98639
   D66        0.87104   0.00023   0.00474   0.00280   0.00754   0.87857
   D67        3.11791   0.00008   0.00555  -0.00320   0.00236   3.12026
   D68       -1.13343   0.00016   0.00492   0.00003   0.00495  -1.12848
   D69        2.86661   0.00006   0.00308   0.00151   0.00458   2.87119
   D70       -1.16970  -0.00008   0.00388  -0.00448  -0.00060  -1.17030
   D71        0.86214   0.00000   0.00326  -0.00126   0.00199   0.86413
   D72       -3.06297  -0.00019  -0.00729  -0.00614  -0.01342  -3.07638
   D73        1.11791  -0.00022  -0.00775  -0.00601  -0.01375   1.10416
   D74       -0.98281  -0.00017  -0.00739  -0.00529  -0.01266  -0.99547
   D75        0.97108   0.00002  -0.00746  -0.00129  -0.00876   0.96232
   D76       -1.13123  -0.00001  -0.00792  -0.00116  -0.00909  -1.14032
   D77        3.05124   0.00005  -0.00756  -0.00043  -0.00800   3.04323
   D78       -1.06909   0.00004  -0.00610  -0.00218  -0.00828  -1.07737
   D79        3.11179   0.00001  -0.00656  -0.00205  -0.00861   3.10318
   D80        1.01107   0.00007  -0.00620  -0.00132  -0.00753   1.00354
   D81       -0.10261   0.00023   0.01289  -0.01722  -0.00435  -0.10695
   D82        1.98305   0.00001   0.01366  -0.02431  -0.01060   1.97244
   D83       -2.24468  -0.00004   0.01579  -0.02493  -0.00915  -2.25383
   D84        3.03844  -0.00004   0.00874  -0.02418  -0.01544   3.02300
   D85       -1.15909  -0.00026   0.00951  -0.03127  -0.02170  -1.18079
   D86        0.89637  -0.00031   0.01165  -0.03189  -0.02024   0.87612
   D87        0.11089  -0.00026  -0.01424   0.01485   0.00063   0.11153
   D88       -2.01195   0.00001  -0.01285   0.02150   0.00867  -2.00328
   D89        2.20009  -0.00028  -0.01415   0.01632   0.00220   2.20229
   D90       -1.96868   0.00040  -0.01376   0.02833   0.01455  -1.95413
   D91        2.19166   0.00068  -0.01237   0.03498   0.02259   2.21425
   D92        0.12052   0.00038  -0.01367   0.02980   0.01612   0.13664
   D93        2.21735  -0.00021  -0.01971   0.02099   0.00132   2.21867
   D94        0.09450   0.00006  -0.01831   0.02764   0.00936   0.10387
   D95       -1.97664  -0.00024  -0.01962   0.02247   0.00289  -1.97375
   D96        0.99700   0.00041   0.01613   0.01946   0.03552   1.03253
   D97        3.08919   0.00019   0.01415   0.01684   0.03092   3.12011
   D98       -1.11097   0.00043   0.01563   0.01962   0.03517  -1.07580
   D99        3.03916  -0.00017   0.01407   0.01325   0.02739   3.06655
   D100      -1.15184  -0.00039   0.01209   0.01063   0.02279  -1.12905
   D101       0.93119  -0.00016   0.01357   0.01341   0.02703   0.95822
   D102      -1.09979   0.00036   0.01460   0.02031   0.03492  -1.06487
   D103       0.99240   0.00014   0.01262   0.01768   0.03032   1.02272
   D104       3.07543   0.00037   0.01410   0.02046   0.03456   3.10999
   D105       0.99833  -0.00011  -0.06452   0.07316   0.00871   1.00704
   D106      -1.02243   0.00010  -0.06377   0.07269   0.00884  -1.01359
   D107       3.11090   0.00001  -0.06342   0.06978   0.00637   3.11727
   D108       2.81264  -0.00031  -0.00458  -0.00764  -0.01222   2.80041
   D109      -1.38311   0.00000  -0.00485  -0.00601  -0.01087  -1.39398
   D110       0.70107  -0.00009  -0.00373  -0.00920  -0.01292   0.68816
   D111      -1.14739  -0.00017  -0.01201  -0.03389  -0.04590  -1.19329
   D112       0.96704  -0.00011  -0.01179  -0.03406  -0.04585   0.92119
   D113       3.04070  -0.00043  -0.01391  -0.03790  -0.05182   2.98888
   D114       3.11031  -0.00019  -0.01168  -0.03552  -0.04720   3.06311
   D115      -1.05845  -0.00013  -0.01145  -0.03569  -0.04715  -1.10560
   D116       1.01521  -0.00045  -0.01358  -0.03953  -0.05312   0.96209
   D117       1.06496   0.00010  -0.01216  -0.02890  -0.04105   1.02390
   D118      -3.10380   0.00015  -0.01193  -0.02908  -0.04100   3.13838
   D119      -1.03014  -0.00017  -0.01405  -0.03292  -0.04698  -1.07711
   D120      -2.88860   0.00070  -0.00977   0.03784   0.02807  -2.86053
   D121      -0.85801   0.00011  -0.01144   0.02893   0.01749  -0.84052
   D122       1.24427   0.00008  -0.01245   0.02852   0.01607   1.26034
   D123      -0.85810   0.00045  -0.01066   0.03971   0.02905  -0.82905
   D124       1.17249  -0.00013  -0.01233   0.03080   0.01848   1.19096
   D125      -3.00842  -0.00017  -0.01334   0.03039   0.01705  -2.99137
   D126       1.19807   0.00019  -0.00973   0.03251   0.02278   1.22085
   D127      -3.05453  -0.00039  -0.01140   0.02360   0.01220  -3.04233
   D128      -0.95225  -0.00043  -0.01242   0.02319   0.01077  -0.94147
   D129      -1.31648  -0.00040  -0.01667   0.00041  -0.01625  -1.33273
   D130       2.88070   0.00019  -0.01418   0.00842  -0.00578   2.87492
   D131       0.84454  -0.00012  -0.01467   0.00770  -0.00696   0.83758
         Item               Value     Threshold  Converged?
 Maximum Force            0.002313     0.000450     NO 
 RMS     Force            0.000387     0.000300     NO 
 Maximum Displacement     0.127781     0.001800     NO 
 RMS     Displacement     0.019216     0.001200     NO 
 Predicted change in Energy=-1.967219D-04
 GradGradGradGradGradGradGradGradGradGradGradGradGradGradGradGradGradGrad

                          Input orientation:                          
 ---------------------------------------------------------------------
 Center     Atomic      Atomic             Coordinates (Angstroms)
 Number     Number       Type             X           Y           Z
 ---------------------------------------------------------------------
      1          6           0        1.793868    0.629335    0.170709
      2          6           0        1.045937   -0.496081    0.277307
      3          6           0       -0.425659   -0.608537    0.559864
      4          6           0       -1.273544    0.503138   -0.106489
      5          6           0       -1.203204    1.855334    0.645649
      6          6           0        0.152789    2.211583    1.282340
      7          6           0        1.404169    2.072652    0.393702
      8          6           0        3.181052    0.265495   -0.159746
      9          6           0        3.267473   -1.238833   -0.344682
     10          6           0        1.872168   -1.769393    0.051982
     11          8           0        4.125986    1.049356   -0.258376
     12          6           0        1.308650    2.857790   -0.930149
     13          6           0        1.907255   -2.651939    1.302135
     14          8           0        1.275677   -2.587345   -0.973186
     15          6           0       -2.734712    0.040008   -0.376359
     16          8           0       -2.635833   -1.096338   -1.262106
     17          6           0       -3.549358    1.129254   -1.091733
     18          6           0       -3.463501   -0.442837    0.896691
     19          8           0       -4.640116   -1.194252    0.561893
     20          1           0       -0.582060   -0.611945    1.648369
     21          1           0       -0.762594   -1.583441    0.196912
     22          1           0       -0.850058    0.654210   -1.108496
     23          1           0       -1.948602    1.871369    1.451312
     24          1           0       -1.492711    2.653411   -0.047017
     25          1           0        0.306044    1.604471    2.183765
     26          1           0        0.091838    3.251925    1.628586
     27          1           0        2.240310    2.517376    0.953967
     28          1           0        3.489575   -1.470048   -1.393072
     29          1           0        4.085165   -1.650263    0.257662
     30          1           0        1.089979    3.914369   -0.731961
     31          1           0        0.523295    2.465224   -1.585208
     32          1           0        2.256916    2.807706   -1.476230
     33          1           0        0.897351   -2.950235    1.602246
     34          1           0        2.486697   -3.558693    1.094347
     35          1           0        2.378287   -2.122518    2.136627
     36          1           0        1.214872   -2.051159   -1.783400
     37          1           0       -3.489152   -1.562423   -1.171561
     38          1           0       -3.735315    1.996811   -0.450600
     39          1           0       -3.021970    1.466603   -1.990964
     40          1           0       -4.520589    0.731801   -1.410274
     41          1           0       -2.831297   -1.141672    1.449569
     42          1           0       -3.714132    0.394839    1.558143
     43          1           0       -5.330248   -0.567310    0.288732
 ---------------------------------------------------------------------
                    Distance matrix (angstroms):
                    1          2          3          4          5
     1  C    0.000000
     2  C    1.355479   0.000000
     3  C    2.571005   1.502690   0.000000
     4  C    3.082495   2.554551   1.548792   0.000000
     5  C    3.272778   3.274669   2.585071   1.548900   0.000000
     6  C    2.536212   3.023119   2.968106   2.623367   1.539807
     7  C    1.511540   2.596202   3.250331   3.143837   2.628517
     8  C    1.471686   2.308620   3.780229   4.461248   4.732647
     9  C    2.434583   2.423587   3.854179   4.869500   5.526443
    10  C    2.402940   1.534520   2.624031   3.883943   4.790511
    11  O    2.408175   3.487410   4.912799   5.429212   5.465082
    12  C    2.532456   3.574271   4.152515   3.590337   3.130090
    13  C    3.472714   2.537689   3.188878   4.696404   5.515563
    14  O    3.453121   2.447427   3.026626   4.098875   5.338808
    15  C    4.599415   3.874013   2.574655   1.556384   2.585619
    16  O    4.965194   4.035534   2.905580   2.397834   3.795302
    17  C    5.513052   5.062877   3.937663   2.557745   3.008343
    18  C    5.414474   4.552088   3.060946   2.587885   3.233196
    19  O    6.698854   5.735820   4.254964   3.829057   4.595579
    20  H    3.060930   2.131575   1.099690   2.191138   2.734727
    21  H    3.381207   2.111776   1.093480   2.169547   3.495808
    22  H    2.937231   2.615037   2.134964   1.098263   2.155095
    23  H    4.145922   3.993791   3.043677   2.180482   1.097710
    24  H    3.865991   4.058229   3.485284   2.162231   1.095686
    25  H    2.686429   2.931610   2.840747   2.992205   2.169461
    26  H    3.449680   4.096805   4.038952   3.525703   2.143307
    27  H    2.092248   3.311392   4.127231   4.186752   3.520106
    28  H    3.119013   3.116111   4.459284   5.313761   6.102190
    29  H    3.233291   3.251065   4.639402   5.786666   6.356617
    30  H    3.478753   4.524669   4.941927   4.196897   3.375814
    31  H    2.840438   3.537152   3.866504   3.043850   2.886085
    32  H    2.769859   3.931459   4.797145   4.432986   4.169150
    33  H    3.958075   2.792922   2.884522   4.422482   5.331125
    34  H    4.344272   3.481800   4.179821   5.663911   6.567220
    35  H    3.432066   2.806693   3.555339   5.026083   5.556384
    36  H    3.367317   2.587145   3.203651   3.940644   5.196927
    37  H    5.875014   4.878866   3.645919   3.210894   4.495428
    38  H    5.729561   5.441023   4.331593   2.899964   2.762854
    39  H    5.344730   5.054211   4.189721   2.745270   3.226569
    40  H    6.510174   5.944900   4.737763   3.506486   4.061304
    41  H    5.115085   4.101698   2.619714   2.748329   3.504143
    42  H    5.684894   5.009245   3.580137   2.956214   3.044741
    43  H    7.224881   6.376593   4.912251   4.214132   4.798863
                    6          7          8          9         10
     6  C    0.000000
     7  C    1.541082   0.000000
     8  C    3.877789   2.594115   0.000000
     9  C    4.924818   3.870793   1.518115   0.000000
    10  C    4.507573   3.885499   2.428739   1.544575   0.000000
    11  O    4.417111   2.980038   1.231693   2.445466   3.622342
    12  C    2.578508   1.542124   3.289286   4.578436   4.763712
    13  C    5.170338   4.837365   3.503009   2.561068   1.530687
    14  O    5.420146   4.858031   3.525738   2.486112   1.440770
    15  C    3.975511   4.674930   5.924021   6.136991   4.967972
    16  O    5.019259   5.394980   6.075025   5.975867   4.743617
    17  C    4.529189   5.256800   6.849314   7.255006   6.253254
    18  C    4.502469   5.502263   6.765195   6.890618   5.562611
    19  O    5.923740   6.872724   7.988885   7.959512   6.557488
    20  H    2.940458   3.567402   4.266168   4.379971   3.148234
    21  H    4.051949   4.254480   4.370138   4.080872   2.645289
    22  H    3.024436   3.057796   4.159456   4.595768   3.825059
    23  H    2.135448   3.521381   5.611389   6.332960   5.459996
    24  H    2.161035   2.987211   5.249658   6.156096   5.558184
    25  H    1.097561   2.151604   3.943421   4.821564   4.287213
    26  H    1.098141   2.153564   4.654046   5.843403   5.555978
    27  H    2.135201   1.100367   2.682596   4.104955   4.396077
    28  H    5.643260   4.482433   2.151369   1.096318   2.189473
    29  H    5.606015   4.589808   2.159115   1.095770   2.225724
    30  H    2.799145   2.181228   4.244326   5.607759   5.790642
    31  H    2.902489   2.201395   3.732884   4.773831   4.736226
    32  H    3.520287   2.182688   3.008321   4.321586   4.840795
    33  H    5.225043   5.191034   4.319817   3.512393   2.178985
    34  H    6.227243   5.777093   4.084028   2.839395   2.160038
    35  H    4.946422   4.646089   3.408866   2.780008   2.174074
    36  H    5.357028   4.667057   3.445141   2.634948   1.969786
    37  H    5.790379   6.293521   6.989755   6.814721   5.503058
    38  H    4.262225   5.208925   7.135697   7.714898   6.773533
    39  H    4.620456   5.064053   6.578260   7.041784   6.212720
    40  H    5.592887   6.336795   7.816427   8.103875   7.018654
    41  H    4.491887   5.420877   6.381093   6.357969   4.946702
    42  H    4.281320   5.510715   7.107139   7.418385   6.177311
    43  H    6.226813   7.234141   8.563698   8.647136   7.305878
                   11         12         13         14         15
    11  O    0.000000
    12  C    3.414542   0.000000
    13  C    4.588850   5.974825   0.000000
    14  O    4.675554   5.445405   2.362234   0.000000
    15  C    6.935552   4.959370   5.622435   4.831398   0.000000
    16  O    7.164752   5.595022   5.443792   4.196008   1.444163
    17  C    7.720866   5.158894   7.057099   6.091644   1.536836
    18  C    7.820558   6.083165   5.821471   5.527672   1.544322
    19  O    9.085767   7.350717   6.748398   6.268476   2.456477
    20  H    5.344277   4.718326   3.236996   3.771730   3.026298
    21  H    5.571097   5.028404   3.080795   2.555680   2.617915
    22  H    5.063581   3.089917   4.934019   3.878755   2.113100
    23  H    6.363910   4.153801   5.945603   6.012844   2.704115
    24  H    5.847001   2.944370   6.444123   5.998940   2.912200
    25  H    4.567730   3.503211   4.632296   5.336464   4.271765
    26  H    4.968530   2.860611   6.185299   6.501367   4.724998
    27  H    2.679670   2.129264   5.191721   5.540994   5.714715
    28  H    2.835481   4.868359   3.341369   2.515154   6.485038
    29  H    2.748800   5.426092   2.614875   3.207231   7.054765
    30  H    4.201181   1.097021   6.922564   6.508837   5.455766
    31  H    4.092010   1.095442   6.036345   5.144813   4.237641
    32  H    2.840491   1.095409   6.135902   5.506583   5.812591
    33  H    5.466509   6.349436   1.094967   2.628245   5.103755
    34  H    5.074568   6.830639   1.095961   2.585494   6.509741
    35  H    4.341806   5.945814   1.094776   3.332079   6.093798
    36  H    4.518127   4.983434   3.218828   0.973467   4.685291
    37  H    8.102198   6.528052   6.035513   4.877849   1.941471
    38  H    7.920522   5.139341   7.518082   6.811580   2.199045
    39  H    7.366765   4.670653   7.218320   5.995009   2.173623
    40  H    8.728744   6.223373   7.753969   6.693614   2.176445
    41  H    7.491426   6.228796   4.975592   4.982665   2.177087
    42  H    8.074378   6.122586   6.399092   6.340287   2.197150
    43  H    9.609021   7.569144   7.599613   7.022195   2.747360
                   16         17         18         19         20
    16  O    0.000000
    17  C    2.411808   0.000000
    18  C    2.402603   2.536271   0.000000
    19  O    2.711772   3.053344   1.435666   0.000000
    20  H    3.594925   4.398271   2.982670   4.241147   0.000000
    21  H    2.423846   4.096996   3.014227   3.914059   1.755883
    22  H    2.505396   2.740834   3.471941   4.535587   3.045534
    23  H    4.079486   3.095195   2.821006   4.175326   2.841323
    24  H    4.104118   2.764829   3.789637   5.008137   3.790273
    25  H    5.274754   5.081224   4.478560   5.909976   2.447013
    26  H    5.890983   5.016390   5.179515   6.580099   3.922247
    27  H    6.461167   6.295398   6.426477   7.827526   4.270904
    28  H    6.138194   7.509578   7.392120   8.365992   5.154117
    29  H    6.912911   8.236050   7.671283   8.742484   4.979474
    30  H    6.266571   5.423075   6.509372   7.784989   5.380446
    31  H    4.771709   4.314491   5.523693   6.683010   4.598566
    32  H    6.263098   6.056224   6.994280   8.230350   5.432947
    33  H    4.911704   6.608554   5.079555   5.901640   2.767379
    34  H    6.152753   7.949198   6.719559   7.527652   4.290400
    35  H    6.143764   7.492217   6.203649   7.252548   3.359149
    36  H    4.001419   5.769863   5.626433   6.365184   4.132474
    37  H    0.976518   2.693534   2.351977   2.113086   4.160120
    38  H    3.381564   1.094663   2.800172   3.467952   4.599380
    39  H    2.692397   1.095700   3.489908   4.026862   4.849564
    40  H    2.629896   1.096689   2.796301   2.759240   5.164587
    41  H    2.719088   3.482949   1.092578   2.015580   2.319310
    42  H    3.367513   2.754698   1.096374   2.091691   3.291144
    43  H    3.153544   2.820564   1.967194   0.971573   4.939220
                   21         22         23         24         25
    21  H    0.000000
    22  H    2.592070   0.000000
    23  H    3.862104   3.039883   0.000000
    24  H    4.306215   2.352986   1.750546   0.000000
    25  H    3.905426   3.616428   2.385613   3.051587   0.000000
    26  H    5.114735   3.889333   2.469970   2.382574   1.751632
    27  H    5.138800   4.156383   4.267512   3.867289   2.467222
    28  H    4.541128   4.840028   6.987800   6.605903   5.690457
    29  H    4.848599   5.615462   7.087526   7.051747   5.346486
    30  H    5.875436   3.812369   4.263038   2.954564   3.801531
    31  H    4.606643   2.322310   3.960226   2.542780   3.872112
    32  H    5.585608   3.798165   5.208992   4.015739   4.318477
    33  H    2.568756   4.836692   5.600901   6.311364   4.629595
    34  H    3.907031   5.808184   7.020318   7.465161   5.709670
    35  H    3.730715   5.353808   5.928133   6.523989   4.264606
    36  H    2.837387   3.469647   5.988084   5.699036   5.470648
    37  H    3.050784   3.447065   4.587340   4.798294   5.974189
    38  H    4.698356   3.249633   2.612537   2.371344   4.840082
    39  H    4.381136   2.481115   3.628390   2.743369   5.340697
    40  H    4.697438   3.683733   4.012781   3.836548   6.080712
    41  H    2.458423   3.700567   3.139677   4.293510   4.233586
    42  H    3.805013   3.921882   2.304051   3.551393   4.244576
    43  H    4.680216   4.849377   4.328311   5.021200   6.330526
                   26         27         28         29         30
    26  H    0.000000
    27  H    2.368672   0.000000
    28  H    6.555309   4.792579   0.000000
    29  H    6.469741   4.610590   1.764123   0.000000
    30  H    2.647130   2.473298   5.931870   6.396532   0.000000
    31  H    3.336694   3.065660   4.931745   5.746331   1.774593
    32  H    3.811139   2.447535   4.452588   5.120777   1.772113
    33  H    6.254305   5.667325   4.228771   3.695942   7.253166
    34  H    7.239149   6.082682   3.399331   2.626261   7.818751
    35  H    5.862645   4.790234   3.757586   2.582047   6.806801
    36  H    6.405119   5.423671   2.379983   3.544747   6.058766
    37  H    6.621349   7.347746   6.982852   7.708480   7.152408
    38  H    4.532706   6.160511   8.068854   8.658099   5.199966
    39  H    5.097481   6.121139   7.168097   8.079761   4.948209
    40  H    6.071258   7.381577   8.307295   9.083790   6.485932
    41  H    5.280195   6.273392   6.938433   7.036814   6.760105
    42  H    4.759549   6.350242   8.005052   8.167173   6.380528
    43  H    6.766149   8.201901   9.024005   9.477539   7.895984
                   31         32         33         34         35
    31  H    0.000000
    32  H    1.770483   0.000000
    33  H    6.294997   6.669281   0.000000
    34  H    6.879138   6.869621   1.776007   0.000000
    35  H    6.191966   6.113475   1.778721   1.777835   0.000000
    36  H    4.573322   4.978833   3.517351   3.488785   4.089650
    37  H    5.700244   7.225520   5.372284   6.695535   6.759043
    38  H    4.431986   6.133212   7.081599   8.483155   7.812730
    39  H    3.705508   5.470845   6.912358   8.069581   7.686454
    40  H    5.336302   7.088603   7.210183   8.589733   8.265721
    41  H    5.785573   7.074446   4.146930   5.852284   5.345454
    42  H    5.667710   7.119182   5.697126   7.368568   6.617349
    43  H    6.853603   8.489456   6.796076   8.408449   8.078051
                   36         37         38         39         40
    36  H    0.000000
    37  H    4.768758   0.000000
    38  H    6.531980   3.639853   0.000000
    39  H    5.510768   3.172488   1.778399   0.000000
    40  H    6.385890   2.526719   1.771407   1.767199   0.000000
    41  H    5.258396   2.734982   3.778620   4.321657   3.813438
    42  H    6.437693   3.366419   2.569399   3.771462   3.094417
    43  H    7.023826   2.551929   3.108881   3.829094   2.286888
                   41         42         43
    41  H    0.000000
    42  H    1.775402   0.000000
    43  H    2.814639   2.269133   0.000000
 Stoichiometry    C15H24O4
 Framework group  C1[X(C15H24O4)]
 Deg. of freedom   123
 Full point group                 C1      NOp   1
 Largest Abelian subgroup         C1      NOp   1
 Largest concise Abelian subgroup C1      NOp   1
                         Standard orientation:                         
 ---------------------------------------------------------------------
 Center     Atomic      Atomic             Coordinates (Angstroms)
 Number     Number       Type             X           Y           Z
 ---------------------------------------------------------------------
      1          6           0        1.835518    0.619814    0.151195
      2          6           0        1.094929   -0.512073    0.238859
      3          6           0       -0.374463   -0.639196    0.526617
      4          6           0       -1.232491    0.480495   -0.112786
      5          6           0       -1.166331    1.817645    0.666150
      6          6           0        0.190818    2.169256    1.302958
      7          6           0        1.438334    2.055930    0.405298
      8          6           0        3.223111    0.271197   -0.193643
      9          6           0        3.317594   -1.228537   -0.409378
     10          6           0        1.927600   -1.775507   -0.016376
     11          8           0        4.162790    1.062648   -0.281251
     12          6           0        1.331161    2.867018   -0.901911
     13          6           0        1.974540   -2.682865    1.215492
     14          8           0        1.330665   -2.576240   -1.054796
     15          6           0       -2.692246    0.013984   -0.384475
     16          8           0       -2.591190   -1.103636   -1.293496
     17          6           0       -3.517159    1.112443   -1.073512
     18          6           0       -3.411438   -0.498891    0.882274
     19          8           0       -4.585258   -1.250573    0.538390
     20          1           0       -0.525132   -0.665519    1.615618
     21          1           0       -0.707435   -1.608620    0.145771
     22          1           0       -0.815179    0.654336   -1.113692
     23          1           0       -1.907577    1.812869    1.475779
     24          1           0       -1.464253    2.627751   -0.008756
     25          1           0        0.352440    1.545029    2.191135
     26          1           0        0.125436    3.202009    1.670462
     27          1           0        2.274714    2.494361    0.970147
     28          1           0        3.535581   -1.437193   -1.463350
     29          1           0        4.140889   -1.647032    0.180334
     30          1           0        1.107191    3.918028   -0.681297
     31          1           0        0.544755    2.482957   -1.560739
     32          1           0        2.276835    2.833756   -1.453741
     33          1           0        0.968033   -2.993320    1.514682
     34          1           0        2.558319   -3.581684    0.986460
     35          1           0        2.446753   -2.167519    2.058089
     36          1           0        1.262394   -2.024199   -1.853687
     37          1           0       -3.441208   -1.576658   -1.208019
     38          1           0       -3.704958    1.965737   -0.414036
     39          1           0       -2.996528    1.471081   -1.968431
     40          1           0       -4.487642    0.715570   -1.395042
     41          1           0       -2.772158   -1.204861    1.417674
     42          1           0       -3.663624    0.323724    1.561792
     43          1           0       -5.280566   -0.622476    0.281491
 ---------------------------------------------------------------------
 Rotational constants (GHZ):      0.5731914      0.2576760      0.2039094
 Standard basis: 6-31G(d) (6D, 7F)
 There are   333 symmetry adapted cartesian basis functions of A   symmetry.
 There are   333 symmetry adapted basis functions of A   symmetry.
   333 basis functions,   628 primitive gaussians,   333 cartesian basis functions
    73 alpha electrons       73 beta electrons
       nuclear repulsion energy      1598.7494723985 Hartrees.
 NAtoms=   43 NActive=   43 NUniq=   43 SFac= 1.00D+00 NAtFMM=   60 NAOKFM=F Big=F
 Integral buffers will be    131072 words long.
 Raffenetti 2 integral format.
 Two-electron integral symmetry is turned on.
 ------------------------------------------------------------------------------
 Polarizable Continuum Model (PCM)
 =================================
 Model                : PCM (using non-symmetric T matrix).
 Atomic radii         : SMD-Coulomb.
 Polarization charges : Total charges.
 Charge compensation  : None.
 Solution method      : On-the-fly selection.
 Cavity type          : VdW (van der Waals Surface) (Alpha=1.000).
 Cavity algorithm     : GePol (No added spheres)
                        Default sphere list used, NSphG=   43.
                        Lebedev-Laikov grids with approx.  5.0 points / Ang**2.
                        Smoothing algorithm: Karplus/York (Gamma=1.0000).
                        Polarization charges: spherical gaussians, with
                                              point-specific exponents (IZeta= 3).
                        Self-potential: point-specific (ISelfS= 7).
                        Self-field    : sphere-specific E.n sum rule (ISelfD= 2).
 1st derivatives      : Analytical E(r).r(x)/FMM algorithm (CHGder, D1EAlg=3).
                        Cavity 1st derivative terms included.
 Solvent              : Methanol, Eps=  32.613000 Eps(inf)=   1.765709
 ------------------------------------------------------------------------------
 ------------------------------------------------------------------------------
 Atomic radii for non-electrostatic terms: SMD-CDS.
 ------------------------------------------------------------------------------
 Nuclear repulsion after PCM non-electrostatic terms =     1598.7509502920 Hartrees.
 One-electron integrals computed using PRISM.
 NBasis=   333 RedAO= T EigKep=  9.17D-04  NBF=   333
 NBsUse=   333 1.00D-06 EigRej= -1.00D+00 NBFU=   333
 Initial guess from the checkpoint file:  "DY-202A-11R_22.chk"
 B after Tr=     0.000000    0.000000    0.000000
         Rot=    0.999999    0.001318   -0.000092    0.000502 Ang=   0.16 deg.
 ExpMin= 1.61D-01 ExpMax= 5.48D+03 ExpMxC= 8.25D+02 IAcc=1 IRadAn=         1 AccDes= 0.00D+00
 Harris functional with IExCor=  402 and IRadAn=       1 diagonalized for initial guess.
 HarFok:  IExCor=  402 AccDes= 0.00D+00 IRadAn=         1 IDoV= 1 UseB2=F ITyADJ=14
 ICtDFT=  3500011 ScaDFX=  1.000000  1.000000  1.000000  1.000000
 FoFCou: FMM=F IPFlag=           0 FMFlag=      100000 FMFlg1=           0
         NFxFlg=           0 DoJE=T BraDBF=F KetDBF=T FulRan=T
         wScrn=  0.000000 ICntrl=     500 IOpCl=  0 I1Cent=   200000004 NGrid=           0
         NMat0=    1 NMatS0=      1 NMatT0=    0 NMatD0=    1 NMtDS0=    0 NMtDT0=    0
 Petite list used in FoFCou.
 Keep R1 ints in memory in canonical form, NReq=1565304907.
 Requested convergence on RMS density matrix=1.00D-08 within 128 cycles.
 Requested convergence on MAX density matrix=1.00D-06.
 Requested convergence on             energy=1.00D-06.
 No special actions if energy rises.
 Inv3:  Mode=1 IEnd=    22293228.
 Iteration    1 A*A^-1 deviation from unit magnitude is 5.55D-15 for   2715.
 Iteration    1 A*A^-1 deviation from orthogonality  is 4.51D-15 for   2521   1269.
 Iteration    1 A^-1*A deviation from unit magnitude is 5.44D-15 for   2715.
 Iteration    1 A^-1*A deviation from orthogonality  is 9.68D-10 for   1242   1216.
 Iteration    2 A*A^-1 deviation from unit magnitude is 3.11D-15 for    671.
 Iteration    2 A*A^-1 deviation from orthogonality  is 3.33D-15 for   1697    687.
 Iteration    2 A^-1*A deviation from unit magnitude is 8.88D-16 for    103.
 Iteration    2 A^-1*A deviation from orthogonality  is 3.71D-16 for   2723   2636.
 Error on total polarization charges =  0.05204
 SCF Done:  E(RB3LYP) =  -886.953053876     A.U. after   10 cycles
            NFock= 10  Conv=0.33D-08     -V/T= 2.0094
 SMD-CDS (non-electrostatic) energy       (kcal/mol) =       0.93
 (included in total energy above)
 D1PCM: PCM CHGder 1st derivatives, ID1Alg=3 FixD1E=F DoIter=F DoCFld=F I1PDM=0.
 Calling FoFJK, ICntrl=      2127 FMM=F ISym2X=0 I1Cent= 0 IOpClX= 0 NMat=1 NMatS=1 NMatT=0.
 ***** Axes restored to original set *****
 -------------------------------------------------------------------
 Center     Atomic                   Forces (Hartrees/Bohr)
 Number     Number              X              Y              Z
 -------------------------------------------------------------------
      1        6          -0.001057767    0.000633149    0.000034442
      2        6           0.000538689   -0.000158559   -0.000467494
      3        6          -0.000133071    0.000224896    0.000172309
      4        6          -0.000088864   -0.000110515   -0.000203467
      5        6          -0.000331091   -0.000186419   -0.000226018
      6        6          -0.000221791    0.000109982    0.000081020
      7        6           0.000283053   -0.000568056   -0.000062126
      8        6          -0.000044570   -0.000273962    0.000494248
      9        6           0.000884903   -0.000335820    0.000471910
     10        6          -0.001195454   -0.000289062   -0.000555586
     11        8           0.000247033    0.000202604   -0.000135372
     12        6          -0.000046265    0.000096916    0.000178739
     13        6           0.000571772    0.000004456   -0.000184366
     14        8           0.000543954    0.000425889    0.000553391
     15        6          -0.000576953   -0.000378136   -0.000129446
     16        8           0.000836938    0.000227994   -0.000295984
     17        6           0.000298256    0.000380760   -0.000220615
     18        6           0.000686821   -0.000530044    0.000336343
     19        8          -0.000434805    0.000498751   -0.000109195
     20        1           0.000087464   -0.000086582    0.000101768
     21        1           0.000052467    0.000035028   -0.000043375
     22        1          -0.000245115   -0.000085722   -0.000070083
     23        1          -0.000106468   -0.000058268    0.000127391
     24        1          -0.000159520   -0.000000021   -0.000005925
     25        1           0.000069809   -0.000055179    0.000047486
     26        1          -0.000037822    0.000046207   -0.000006349
     27        1          -0.000032174   -0.000097651   -0.000153755
     28        1          -0.000315831    0.000021192   -0.000293613
     29        1          -0.000108874   -0.000059438   -0.000166815
     30        1           0.000034367    0.000072673   -0.000016132
     31        1           0.000168175    0.000031530    0.000016905
     32        1           0.000079582    0.000087808   -0.000117734
     33        1          -0.000059500    0.000040741   -0.000141571
     34        1           0.000016858   -0.000134760    0.000167842
     35        1          -0.000074469    0.000067839   -0.000034914
     36        1           0.000002284   -0.000018541    0.000107173
     37        1           0.000136474    0.000288386    0.000538200
     38        1           0.000099305    0.000153339    0.000046528
     39        1          -0.000017690    0.000130652   -0.000174775
     40        1          -0.000015869   -0.000202103    0.000310382
     41        1           0.000098022    0.000020903    0.000206494
     42        1          -0.000172346   -0.000110523   -0.000153319
     43        1          -0.000259918   -0.000062334   -0.000024543
 -------------------------------------------------------------------
 Cartesian Forces:  Max     0.001195454 RMS     0.000302241

 GradGradGradGradGradGradGradGradGradGradGradGradGradGradGradGradGradGrad
 Berny optimization.
 Using GEDIIS/GDIIS optimizer.
 FormGI is forming the generalized inverse of G from B-inverse, IUseBI=4.
 Internal  Forces:  Max     0.000954808 RMS     0.000178566
 Search for a local minimum.
 Step number   6 out of a maximum of  258
 All quantities printed in internal units (Hartrees-Bohrs-Radians)
 Mixed Optimization -- En-DIIS/RFO-DIIS
 Swapping is turned off.
 Update second derivatives using D2CorX and points    4    5    6
 DE= -1.68D-04 DEPred=-1.97D-04 R= 8.53D-01
 TightC=F SS=  1.41D+00  RLast= 2.13D-01 DXNew= 2.4000D+00 6.3995D-01
 Trust test= 8.53D-01 RLast= 2.13D-01 DXMaxT set to 1.43D+00
 ITU=  1  1  1  1  1  0
     Eigenvalues ---    0.00262   0.00292   0.00312   0.00343   0.00365
     Eigenvalues ---    0.00384   0.00435   0.00691   0.00738   0.00821
     Eigenvalues ---    0.00977   0.01110   0.01134   0.01248   0.01272
     Eigenvalues ---    0.01388   0.02524   0.02634   0.03210   0.03874
     Eigenvalues ---    0.03962   0.04238   0.04407   0.04573   0.04709
     Eigenvalues ---    0.04947   0.04997   0.05048   0.05191   0.05340
     Eigenvalues ---    0.05390   0.05445   0.05569   0.05577   0.05625
     Eigenvalues ---    0.05638   0.05689   0.05726   0.05951   0.06056
     Eigenvalues ---    0.06159   0.06590   0.07509   0.07896   0.08097
     Eigenvalues ---    0.08694   0.08955   0.09076   0.09219   0.09619
     Eigenvalues ---    0.10284   0.11630   0.12170   0.13314   0.13868
     Eigenvalues ---    0.14668   0.15572   0.15976   0.16000   0.16000
     Eigenvalues ---    0.16000   0.16000   0.16000   0.16000   0.16008
     Eigenvalues ---    0.16025   0.16064   0.16197   0.16245   0.16833
     Eigenvalues ---    0.17373   0.17862   0.19415   0.20221   0.20920
     Eigenvalues ---    0.22166   0.23356   0.24704   0.25038   0.26606
     Eigenvalues ---    0.27214   0.27686   0.27945   0.28340   0.28690
     Eigenvalues ---    0.28879   0.29301   0.29316   0.29753   0.30184
     Eigenvalues ---    0.30568   0.31650   0.32142   0.33517   0.33720
     Eigenvalues ---    0.33757   0.33825   0.33857   0.33966   0.34033
     Eigenvalues ---    0.34097   0.34107   0.34126   0.34136   0.34144
     Eigenvalues ---    0.34167   0.34194   0.34199   0.34219   0.34282
     Eigenvalues ---    0.34342   0.34375   0.34441   0.34476   0.34562
     Eigenvalues ---    0.39647   0.40814   0.42192   0.51503   0.52314
     Eigenvalues ---    0.52689   0.52762   0.94070
 En-DIIS/RFO-DIIS IScMMF=        0 using points:     6    5    4    3    2
 RFO step:  Lambda=-2.19465003D-05.
 DidBck=T Rises=F RFO-DIIS coefs:    0.78772    0.25845   -0.04613   -0.15096    0.15093
 Iteration  1 RMS(Cart)=  0.01070211 RMS(Int)=  0.00007573
 Iteration  2 RMS(Cart)=  0.00009549 RMS(Int)=  0.00001422
 Iteration  3 RMS(Cart)=  0.00000000 RMS(Int)=  0.00001422
 Variable       Old X    -DE/DX   Delta X   Delta X   Delta X     New X
                                 (Linear)    (Quad)   (Total)
    R1        2.56148  -0.00016   0.00008   0.00047   0.00054   2.56202
    R2        2.85640  -0.00033  -0.00013  -0.00168  -0.00181   2.85458
    R3        2.78108   0.00043   0.00005   0.00195   0.00197   2.78306
    R4        2.83967   0.00012   0.00016   0.00058   0.00075   2.84042
    R5        2.89982   0.00010  -0.00077   0.00063  -0.00012   2.89970
    R6        2.92679   0.00010  -0.00041   0.00078   0.00037   2.92716
    R7        2.07811   0.00009  -0.00001   0.00014   0.00014   2.07825
    R8        2.06638  -0.00004   0.00021  -0.00026  -0.00005   2.06633
    R9        2.92700  -0.00030  -0.00060  -0.00001  -0.00060   2.92639
   R10        2.94114  -0.00083  -0.00197   0.00048  -0.00149   2.93965
   R11        2.07542  -0.00004   0.00003  -0.00017  -0.00014   2.07528
   R12        2.90981   0.00011   0.00003   0.00054   0.00058   2.91039
   R13        2.07437   0.00016   0.00019  -0.00009   0.00010   2.07447
   R14        2.07055   0.00005   0.00008   0.00023   0.00031   2.07086
   R15        2.91222   0.00034   0.00021   0.00080   0.00101   2.91323
   R16        2.07409   0.00007  -0.00003   0.00040   0.00037   2.07446
   R17        2.07518   0.00004  -0.00010   0.00028   0.00017   2.07536
   R18        2.91419   0.00010   0.00001   0.00000   0.00001   2.91420
   R19        2.07939  -0.00014  -0.00005  -0.00024  -0.00030   2.07910
   R20        2.86882   0.00020  -0.00051   0.00089   0.00038   2.86920
   R21        2.32756   0.00033  -0.00014   0.00095   0.00081   2.32837
   R22        2.91882   0.00007   0.00037   0.00072   0.00112   2.91994
   R23        2.07174   0.00021  -0.00031   0.00065   0.00034   2.07208
   R24        2.07071  -0.00015   0.00005  -0.00062  -0.00057   2.07014
   R25        2.89258  -0.00011  -0.00036   0.00019  -0.00017   2.89241
   R26        2.72266  -0.00093   0.00023  -0.00211  -0.00189   2.72077
   R27        2.07307   0.00005  -0.00004   0.00021   0.00017   2.07324
   R28        2.07009  -0.00014  -0.00030   0.00023  -0.00007   2.07002
   R29        2.07002   0.00013  -0.00004   0.00044   0.00040   2.07043
   R30        2.06919   0.00001   0.00008   0.00023   0.00032   2.06950
   R31        2.07107   0.00008  -0.00004   0.00030   0.00026   2.07133
   R32        2.06883  -0.00002  -0.00005  -0.00007  -0.00012   2.06870
   R33        1.83959  -0.00011   0.00000  -0.00028  -0.00028   1.83931
   R34        2.72907  -0.00050   0.00003  -0.00088  -0.00085   2.72822
   R35        2.90420   0.00016   0.00020   0.00018   0.00039   2.90459
   R36        2.91834   0.00031   0.00059  -0.00034   0.00026   2.91860
   R37        1.84535  -0.00020   0.00010  -0.00048  -0.00038   1.84497
   R38        2.06861   0.00013   0.00030   0.00001   0.00031   2.06892
   R39        2.07057   0.00018  -0.00015   0.00072   0.00057   2.07114
   R40        2.07244   0.00000  -0.00011   0.00002  -0.00010   2.07235
   R41        2.71302   0.00036   0.00022   0.00055   0.00077   2.71379
   R42        2.06467   0.00014   0.00017   0.00010   0.00027   2.06494
   R43        2.07185  -0.00013   0.00004  -0.00042  -0.00038   2.07147
   R44        1.83601   0.00016   0.00005   0.00010   0.00015   1.83616
    A1        2.26391   0.00032   0.00023   0.00196   0.00221   2.26612
    A2        1.90974  -0.00024  -0.00011  -0.00131  -0.00139   1.90835
    A3        2.10855  -0.00009  -0.00020  -0.00083  -0.00105   2.10750
    A4        2.23609  -0.00033   0.00037  -0.00174  -0.00139   2.23470
    A5        1.96091   0.00019   0.00011   0.00091   0.00108   1.96199
    A6        2.08610   0.00015  -0.00046   0.00088   0.00036   2.08646
    A7        1.98396   0.00019   0.00015  -0.00006   0.00010   1.98406
    A8        1.90248  -0.00017   0.00008  -0.00028  -0.00020   1.90228
    A9        1.88185  -0.00005   0.00034  -0.00046  -0.00014   1.88171
   A10        1.92861   0.00005   0.00010   0.00063   0.00072   1.92933
   A11        1.90545  -0.00005  -0.00024  -0.00038  -0.00062   1.90483
   A12        1.85663   0.00002  -0.00047   0.00058   0.00012   1.85675
   A13        1.97451   0.00012   0.00013   0.00102   0.00117   1.97567
   A14        1.95517   0.00030  -0.00185   0.00345   0.00161   1.95677
   A15        1.85477  -0.00007   0.00184  -0.00186  -0.00002   1.85475
   A16        1.96775  -0.00048  -0.00250   0.00075  -0.00176   1.96599
   A17        1.88119   0.00017   0.00149  -0.00130   0.00020   1.88140
   A18        1.81805  -0.00003   0.00146  -0.00284  -0.00138   1.81666
   A19        2.02947  -0.00022   0.00049  -0.00010   0.00041   2.02988
   A20        1.91592   0.00004  -0.00062   0.00020  -0.00042   1.91550
   A21        1.89326   0.00003  -0.00002  -0.00004  -0.00006   1.89320
   A22        1.86620   0.00005  -0.00019  -0.00015  -0.00034   1.86586
   A23        1.90240   0.00017   0.00043   0.00069   0.00112   1.90352
   A24        1.84827  -0.00005  -0.00017  -0.00065  -0.00082   1.84744
   A25        2.04406   0.00018   0.00109   0.00043   0.00153   2.04559
   A26        1.91196  -0.00006  -0.00065   0.00059  -0.00006   1.91190
   A27        1.87620  -0.00003  -0.00015  -0.00005  -0.00021   1.87599
   A28        1.88634  -0.00012   0.00009  -0.00092  -0.00082   1.88552
   A29        1.88840  -0.00002  -0.00013  -0.00001  -0.00014   1.88826
   A30        1.84713   0.00004  -0.00040  -0.00009  -0.00048   1.84664
   A31        1.96114  -0.00010  -0.00002   0.00099   0.00098   1.96212
   A32        1.95570   0.00014   0.00056   0.00041   0.00097   1.95668
   A33        1.83913  -0.00002   0.00002  -0.00107  -0.00105   1.83808
   A34        1.98103   0.00007   0.00087  -0.00072   0.00014   1.98116
   A35        1.86188   0.00007  -0.00071   0.00017  -0.00054   1.86135
   A36        1.85292  -0.00017  -0.00095   0.00011  -0.00084   1.85208
   A37        1.90286   0.00015   0.00006  -0.00013  -0.00003   1.90283
   A38        2.19417  -0.00004  -0.00031   0.00051   0.00016   2.19433
   A39        2.18609  -0.00011   0.00023  -0.00027  -0.00007   2.18602
   A40        1.83141  -0.00019  -0.00006  -0.00056  -0.00052   1.83089
   A41        1.91454   0.00009   0.00037  -0.00286  -0.00252   1.91202
   A42        1.92578   0.00013  -0.00130   0.00252   0.00118   1.92696
   A43        1.93494  -0.00015   0.00078  -0.00305  -0.00231   1.93263
   A44        1.98665   0.00005  -0.00031   0.00176   0.00144   1.98808
   A45        1.87057   0.00007   0.00050   0.00196   0.00248   1.87305
   A46        1.81221   0.00008   0.00000  -0.00076  -0.00069   1.81152
   A47        1.95071   0.00008  -0.00016   0.00013  -0.00005   1.95066
   A48        1.93120   0.00002  -0.00016   0.00159   0.00140   1.93259
   A49        1.96827  -0.00024   0.00049  -0.00252  -0.00207   1.96620
   A50        1.96739  -0.00001   0.00032   0.00029   0.00060   1.96799
   A51        1.83723   0.00007  -0.00047   0.00131   0.00086   1.83809
   A52        1.92582   0.00003  -0.00002   0.00078   0.00077   1.92659
   A53        1.95552   0.00005   0.00045  -0.00034   0.00011   1.95563
   A54        1.92950   0.00011  -0.00006   0.00082   0.00076   1.93026
   A55        1.88628  -0.00001   0.00002  -0.00009  -0.00006   1.88622
   A56        1.88247  -0.00010  -0.00017  -0.00071  -0.00087   1.88160
   A57        1.88193  -0.00010  -0.00025  -0.00054  -0.00079   1.88114
   A58        1.93883  -0.00027   0.00054  -0.00175  -0.00121   1.93762
   A59        1.91166   0.00038  -0.00021   0.00276   0.00255   1.91421
   A60        1.93220  -0.00010  -0.00013  -0.00021  -0.00034   1.93187
   A61        1.89042  -0.00005  -0.00019  -0.00100  -0.00119   1.88923
   A62        1.89616   0.00011  -0.00003  -0.00039  -0.00042   1.89574
   A63        1.89351  -0.00006   0.00000   0.00060   0.00060   1.89411
   A64        1.88113  -0.00006   0.00033  -0.00003   0.00030   1.88143
   A65        1.85065  -0.00028  -0.00071  -0.00021  -0.00093   1.84972
   A66        1.94707  -0.00022  -0.00130  -0.00050  -0.00180   1.94527
   A67        1.97484   0.00022  -0.00161   0.00267   0.00106   1.97591
   A68        1.88440   0.00029   0.00249  -0.00179   0.00069   1.88509
   A69        1.86700   0.00008   0.00109  -0.00033   0.00076   1.86776
   A70        1.93389  -0.00008   0.00034  -0.00007   0.00027   1.93416
   A71        1.83264  -0.00095  -0.00132  -0.00157  -0.00288   1.82975
   A72        1.95966   0.00000   0.00026   0.00025   0.00051   1.96016
   A73        1.92313   0.00028  -0.00005   0.00129   0.00124   1.92437
   A74        1.92600  -0.00046   0.00017  -0.00225  -0.00208   1.92392
   A75        1.89487  -0.00011  -0.00017  -0.00021  -0.00038   1.89448
   A76        1.88273   0.00015   0.00008   0.00023   0.00031   1.88304
   A77        1.87493   0.00014  -0.00031   0.00071   0.00041   1.87534
   A78        1.93710  -0.00005   0.00087  -0.00198  -0.00111   1.93599
   A79        1.92203   0.00013   0.00019   0.00092   0.00112   1.92315
   A80        1.94586  -0.00001  -0.00045  -0.00011  -0.00057   1.94529
   A81        1.83119   0.00025   0.00101   0.00140   0.00241   1.83360
   A82        1.93182  -0.00028  -0.00115  -0.00059  -0.00173   1.93009
   A83        1.89197  -0.00003  -0.00043   0.00052   0.00009   1.89206
   A84        1.88597   0.00038  -0.00003   0.00143   0.00140   1.88738
    D1        0.08204  -0.00011  -0.00025  -0.00098  -0.00123   0.08082
    D2       -3.07364   0.00001   0.00071   0.00291   0.00363  -3.07001
    D3       -3.10778  -0.00019  -0.00153  -0.00523  -0.00673  -3.11451
    D4        0.01972  -0.00007  -0.00057  -0.00133  -0.00187   0.01785
    D5        0.37611  -0.00007  -0.00136  -0.00081  -0.00216   0.37395
    D6       -1.87880  -0.00020  -0.00303  -0.00102  -0.00404  -1.88285
    D7        2.39693  -0.00006  -0.00220  -0.00074  -0.00293   2.39401
    D8       -2.71252   0.00002   0.00003   0.00385   0.00387  -2.70865
    D9        1.31576  -0.00011  -0.00165   0.00365   0.00199   1.31775
   D10       -0.69169   0.00003  -0.00081   0.00393   0.00311  -0.68859
   D11        0.05714   0.00008  -0.00131   0.01017   0.00889   0.06602
   D12       -3.07275  -0.00006  -0.00206   0.00030  -0.00174  -3.07448
   D13       -3.12765   0.00002  -0.00239   0.00646   0.00408  -3.12357
   D14        0.02565  -0.00012  -0.00313  -0.00341  -0.00654   0.01911
   D15        0.64554   0.00007   0.00059   0.00097   0.00155   0.64708
   D16       -1.51415  -0.00001   0.00029   0.00041   0.00069  -1.51346
   D17        2.76042   0.00008   0.00062   0.00012   0.00073   2.76115
   D18       -2.48108  -0.00006  -0.00044  -0.00317  -0.00362  -2.48470
   D19        1.64242  -0.00014  -0.00074  -0.00373  -0.00447   1.63795
   D20       -0.36620  -0.00005  -0.00041  -0.00402  -0.00443  -0.37063
   D21       -0.08539   0.00003   0.00209  -0.00766  -0.00555  -0.09094
   D22        2.04115  -0.00017   0.00259  -0.01110  -0.00850   2.03264
   D23       -2.20060  -0.00002   0.00179  -0.00837  -0.00657  -2.20717
   D24        3.04346   0.00013   0.00296  -0.00416  -0.00117   3.04229
   D25       -1.11318  -0.00006   0.00346  -0.00760  -0.00413  -1.11731
   D26        0.92826   0.00009   0.00266  -0.00487  -0.00220   0.92606
   D27       -1.36001  -0.00013   0.00071  -0.00077  -0.00007  -1.36007
   D28        2.67560   0.00017   0.00567  -0.00570  -0.00003   2.67557
   D29        0.70084   0.00010   0.00380  -0.00297   0.00083   0.70166
   D30        0.78541  -0.00017   0.00100  -0.00071   0.00029   0.78570
   D31       -1.46217   0.00013   0.00597  -0.00563   0.00033  -1.46184
   D32        2.84625   0.00006   0.00410  -0.00291   0.00119   2.84744
   D33        2.82155  -0.00015   0.00035   0.00013   0.00048   2.82203
   D34        0.57397   0.00015   0.00531  -0.00479   0.00051   0.57449
   D35       -1.40079   0.00008   0.00345  -0.00207   0.00137  -1.39942
   D36        0.62671  -0.00005  -0.00048   0.00059   0.00011   0.62682
   D37       -1.49394   0.00001  -0.00010   0.00071   0.00061  -1.49333
   D38        2.77725   0.00004   0.00044   0.00140   0.00185   2.77910
   D39        2.86779   0.00005  -0.00512   0.00695   0.00183   2.86962
   D40        0.74714   0.00011  -0.00474   0.00707   0.00233   0.74947
   D41       -1.26486   0.00014  -0.00420   0.00776   0.00356  -1.26130
   D42       -1.41868  -0.00014  -0.00380   0.00313  -0.00068  -1.41935
   D43        2.74386  -0.00008  -0.00342   0.00324  -0.00018   2.74368
   D44        0.73186  -0.00006  -0.00288   0.00394   0.00106   0.73292
   D45       -1.05176   0.00002  -0.00618   0.00998   0.00379  -1.04798
   D46       -3.09906  -0.00005  -0.00806   0.01252   0.00445  -3.09460
   D47        0.98936   0.00006  -0.00618   0.01089   0.00471   0.99407
   D48        2.98030   0.00001  -0.00264   0.00493   0.00230   2.98260
   D49        0.93301  -0.00006  -0.00452   0.00747   0.00296   0.93597
   D50       -1.26176   0.00005  -0.00264   0.00585   0.00321  -1.25854
   D51        0.94566   0.00006  -0.00406   0.00780   0.00374   0.94939
   D52       -1.10164  -0.00001  -0.00593   0.01034   0.00440  -1.09723
   D53        2.98678   0.00010  -0.00406   0.00871   0.00465   2.99144
   D54        0.85513  -0.00003  -0.00047  -0.00220  -0.00266   0.85247
   D55       -1.30018   0.00004  -0.00088  -0.00178  -0.00266  -1.30284
   D56        2.98372   0.00004   0.00000  -0.00195  -0.00195   2.98177
   D57        3.00192  -0.00010  -0.00108  -0.00212  -0.00320   2.99872
   D58        0.84661  -0.00002  -0.00150  -0.00171  -0.00320   0.84340
   D59       -1.15267  -0.00002  -0.00062  -0.00188  -0.00249  -1.15517
   D60       -1.29065  -0.00005  -0.00116  -0.00263  -0.00379  -1.29444
   D61        2.83723   0.00003  -0.00158  -0.00221  -0.00379   2.83344
   D62        0.83795   0.00003  -0.00070  -0.00238  -0.00308   0.83487
   D63       -1.28975   0.00002   0.00195   0.00257   0.00453  -1.28522
   D64        0.95195   0.00018   0.00348   0.00340   0.00688   0.95883
   D65        2.98639   0.00006   0.00235   0.00324   0.00559   2.99198
   D66        0.87857  -0.00003   0.00198   0.00292   0.00489   0.88347
   D67        3.12026   0.00013   0.00351   0.00374   0.00725   3.12751
   D68       -1.12848   0.00002   0.00238   0.00358   0.00596  -1.12252
   D69        2.87119  -0.00005   0.00149   0.00235   0.00384   2.87503
   D70       -1.17030   0.00011   0.00302   0.00317   0.00619  -1.16411
   D71        0.86413  -0.00001   0.00189   0.00301   0.00490   0.86904
   D72       -3.07638   0.00004  -0.00096  -0.00154  -0.00250  -3.07889
   D73        1.10416   0.00000  -0.00128  -0.00175  -0.00302   1.10114
   D74       -0.99547   0.00001  -0.00122  -0.00140  -0.00262  -0.99809
   D75        0.96232   0.00000  -0.00219  -0.00266  -0.00485   0.95747
   D76       -1.14032  -0.00004  -0.00251  -0.00286  -0.00537  -1.14569
   D77        3.04323  -0.00003  -0.00245  -0.00252  -0.00497   3.03826
   D78       -1.07737  -0.00002  -0.00120  -0.00255  -0.00374  -1.08111
   D79        3.10318  -0.00006  -0.00151  -0.00275  -0.00427   3.09891
   D80        1.00354  -0.00005  -0.00145  -0.00240  -0.00386   0.99968
   D81       -0.10695  -0.00005   0.00254  -0.01444  -0.01191  -0.11886
   D82        1.97244  -0.00028   0.00359  -0.01979  -0.01618   1.95626
   D83       -2.25383  -0.00007   0.00365  -0.01762  -0.01398  -2.26781
   D84        3.02300   0.00009   0.00326  -0.00461  -0.00135   3.02165
   D85       -1.18079  -0.00014   0.00431  -0.00996  -0.00562  -1.18641
   D86        0.87612   0.00007   0.00437  -0.00780  -0.00342   0.87270
   D87        0.11153   0.00000  -0.00269   0.01290   0.01022   0.12175
   D88       -2.00328  -0.00002  -0.00277   0.01460   0.01184  -1.99144
   D89        2.20229   0.00007  -0.00272   0.01448   0.01178   2.21407
   D90       -1.95413   0.00008  -0.00348   0.01817   0.01467  -1.93946
   D91        2.21425   0.00006  -0.00356   0.01986   0.01630   2.23055
   D92        0.13664   0.00014  -0.00351   0.01975   0.01623   0.15287
   D93        2.21867   0.00006  -0.00450   0.01663   0.01215   2.23082
   D94        0.10387   0.00004  -0.00458   0.01833   0.01377   0.11764
   D95       -1.97375   0.00013  -0.00452   0.01822   0.01371  -1.96004
   D96        1.03253   0.00002  -0.00054   0.01183   0.01127   1.04380
   D97        3.12011   0.00003  -0.00057   0.01128   0.01068   3.13079
   D98       -1.07580   0.00014  -0.00078   0.01364   0.01283  -1.06296
   D99        3.06655   0.00002  -0.00032   0.00930   0.00900   3.07555
   D100      -1.12905   0.00003  -0.00035   0.00875   0.00841  -1.12064
   D101       0.95822   0.00014  -0.00056   0.01111   0.01056   0.96879
   D102      -1.06487  -0.00009   0.00004   0.00903   0.00908  -1.05579
   D103       1.02272  -0.00008   0.00001   0.00848   0.00849   1.03121
   D104       3.10999   0.00003  -0.00020   0.01084   0.01064   3.12064
   D105       1.00704  -0.00003  -0.00964   0.01301   0.00340   1.01044
   D106      -1.01359  -0.00014  -0.00973   0.01276   0.00299  -1.01059
   D107       3.11727   0.00012  -0.01020   0.01482   0.00462   3.12189
   D108       2.80041  -0.00004  -0.00566  -0.00463  -0.01028   2.79013
   D109      -1.39398  -0.00030  -0.00629  -0.00625  -0.01253  -1.40651
   D110       0.68816  -0.00020  -0.00396  -0.00747  -0.01142   0.67673
   D111      -1.19329  -0.00009   0.00615   0.00571   0.01186  -1.18143
   D112       0.92119  -0.00004   0.00607   0.00651   0.01258   0.93377
   D113       2.98888   0.00003   0.00576   0.00680   0.01256   3.00144
   D114       3.06311   0.00019   0.00625   0.00731   0.01356   3.07667
   D115      -1.10560   0.00024   0.00617   0.00812   0.01429  -1.09131
   D116       0.96209   0.00031   0.00586   0.00841   0.01427   0.97636
   D117       1.02390  -0.00003   0.00328   0.00881   0.01208   1.03598
   D118       3.13838   0.00002   0.00319   0.00961   0.01281  -3.13200
   D119      -1.07711   0.00009   0.00289   0.00990   0.01279  -1.06433
   D120      -2.86053  -0.00036  -0.01610  -0.00862  -0.02472  -2.88525
   D121      -0.84052   0.00000  -0.01422  -0.00753  -0.02175  -0.86227
   D122       1.26034   0.00004  -0.01493  -0.00632  -0.02125   1.23909
   D123      -0.82905  -0.00053  -0.01718  -0.00760  -0.02478  -0.85383
   D124       1.19096  -0.00016  -0.01530  -0.00651  -0.02181   1.16915
   D125      -2.99137  -0.00012  -0.01601  -0.00531  -0.02131  -3.01268
   D126       1.22085  -0.00017  -0.01337  -0.00998  -0.02335   1.19749
   D127      -3.04233   0.00019  -0.01149  -0.00889  -0.02038  -3.06271
   D128      -0.94147   0.00023  -0.01219  -0.00769  -0.01989  -0.96136
   D129      -1.33273   0.00014  -0.00304   0.00210  -0.00094  -1.33367
   D130       2.87492  -0.00014  -0.00432   0.00121  -0.00311   2.87182
   D131       0.83758  -0.00010  -0.00382   0.00011  -0.00371   0.83387
         Item               Value     Threshold  Converged?
 Maximum Force            0.000955     0.000450     NO 
 RMS     Force            0.000179     0.000300     YES
 Maximum Displacement     0.086110     0.001800     NO 
 RMS     Displacement     0.010700     0.001200     NO 
 Predicted change in Energy=-5.100725D-05
 GradGradGradGradGradGradGradGradGradGradGradGradGradGradGradGradGradGrad

                          Input orientation:                          
 ---------------------------------------------------------------------
 Center     Atomic      Atomic             Coordinates (Angstroms)
 Number     Number       Type             X           Y           Z
 ---------------------------------------------------------------------
      1          6           0        1.791651    0.628583    0.169461
      2          6           0        1.046073   -0.498985    0.273376
      3          6           0       -0.425526   -0.613396    0.557230
      4          6           0       -1.275449    0.498310   -0.106928
      5          6           0       -1.207117    1.850042    0.645568
      6          6           0        0.148691    2.209188    1.281763
      7          6           0        1.402086    2.070535    0.394997
      8          6           0        3.181772    0.265981   -0.154604
      9          6           0        3.268427   -1.237194   -0.350159
     10          6           0        1.874794   -1.771001    0.050317
     11          8           0        4.126236    1.051301   -0.251470
     12          6           0        1.311476    2.860744   -0.926184
     13          6           0        1.917294   -2.647813    1.304159
     14          8           0        1.279656   -2.594624   -0.969683
     15          6           0       -2.736127    0.036312   -0.376843
     16          8           0       -2.636409   -1.101259   -1.260182
     17          6           0       -3.546864    1.126484   -1.095681
     18          6           0       -3.468087   -0.442681    0.896007
     19          8           0       -4.662625   -1.165269    0.559466
     20          1           0       -0.580635   -0.619236    1.645984
     21          1           0       -0.761790   -1.587856    0.192546
     22          1           0       -0.853685    0.650538   -1.109405
     23          1           0       -1.951782    1.863719    1.452025
     24          1           0       -1.500398    2.647745   -0.046202
     25          1           0        0.302527    1.603953    2.184589
     26          1           0        0.086072    3.250031    1.626494
     27          1           0        2.237321    2.512458    0.958513
     28          1           0        3.481104   -1.458618   -1.402796
     29          1           0        4.090313   -1.652798    0.242993
     30          1           0        1.090026    3.916399   -0.725672
     31          1           0        0.530320    2.469193   -1.586787
     32          1           0        2.262302    2.815008   -1.468611
     33          1           0        0.909614   -2.956243    1.602102
     34          1           0        2.507111   -3.549741    1.103967
     35          1           0        2.378520   -2.108541    2.137733
     36          1           0        1.218332   -2.063298   -1.782876
     37          1           0       -3.486914   -1.570259   -1.160822
     38          1           0       -3.721626    2.001120   -0.460771
     39          1           0       -3.024146    1.452573   -2.002132
     40          1           0       -4.523180    0.732635   -1.402773
     41          1           0       -2.847613   -1.158126    1.441157
     42          1           0       -3.699570    0.394628    1.564531
     43          1           0       -5.341472   -0.521742    0.296504
 ---------------------------------------------------------------------
                    Distance matrix (angstroms):
                    1          2          3          4          5
     1  C    0.000000
     2  C    1.355764   0.000000
     3  C    2.570749   1.503085   0.000000
     4  C    3.082283   2.555131   1.548989   0.000000
     5  C    3.272804   3.276175   2.585965   1.548580   0.000000
     6  C    2.536700   3.025945   2.970127   2.623689   1.540112
     7  C    1.510580   2.596916   3.251150   3.145317   2.630464
     8  C    1.472731   2.308583   3.780557   4.463527   4.734118
     9  C    2.435569   2.423346   3.854577   4.870108   5.527476
    10  C    2.403979   1.534457   2.624592   3.885683   4.792124
    11  O    2.409597   3.488016   4.913629   5.431841   5.466929
    12  C    2.532498   3.577312   4.157805   3.597841   3.136117
    13  C    3.469597   2.537518   3.191482   4.699241   5.516012
    14  O    3.456712   2.447746   3.027272   4.103554   5.343045
    15  C    4.598914   3.874837   2.575557   1.555595   2.583179
    16  O    4.964268   4.034254   2.903275   2.396002   3.792748
    17  C    5.508923   5.060784   3.937264   2.555691   3.004980
    18  C    5.416671   4.557245   3.066120   2.588243   3.229750
    19  O    6.710268   5.754565   4.272889   3.832041   4.586944
    20  H    3.060215   2.131828   1.099763   2.191889   2.736904
    21  H    3.381301   2.111999   1.093453   2.169243   3.496096
    22  H    2.938330   2.615831   2.135070   1.098189   2.154914
    23  H    4.145337   3.994836   3.044046   2.179932   1.097764
    24  H    3.867960   4.060611   3.486334   2.162027   1.095851
    25  H    2.688788   2.937336   2.845170   2.993912   2.169832
    26  H    3.450207   4.099714   4.041179   3.525686   2.143484
    27  H    2.090504   3.310178   4.125863   4.187065   3.521488
    28  H    3.111696   3.108026   4.451726   5.304115   6.092819
    29  H    3.239437   3.255703   4.644555   5.791469   6.363545
    30  H    3.478975   4.527212   4.945885   4.202576   3.380383
    31  H    2.839579   3.540663   3.874637   3.055350   2.895763
    32  H    2.772227   3.936532   4.804415   4.442629   4.175856
    33  H    3.959979   2.796828   2.891934   4.430487   5.338153
    34  H    4.340919   3.483048   4.185857   5.671044   6.569876
    35  H    3.422041   2.800341   3.549102   5.018533   5.545605
    36  H    3.374395   2.589386   3.206334   3.948364   5.205225
    37  H    5.870930   4.873656   3.638597   3.206282   4.489875
    38  H    5.716404   5.433273   4.328545   2.892650   2.751285
    39  H    5.346651   5.055017   4.191824   2.749610   3.235721
    40  H    6.508444   5.944993   4.737529   3.504551   4.054698
    41  H    5.131502   4.118127   2.635254   2.758994   3.517566
    42  H    5.670490   4.998674   3.570732   2.946334   3.029034
    43  H    7.226399   6.387627   4.923709   4.211390   4.779132
                    6          7          8          9         10
     6  C    0.000000
     7  C    1.541615   0.000000
     8  C    3.877988   2.593407   0.000000
     9  C    4.926811   3.870343   1.518317   0.000000
    10  C    4.509745   3.885828   2.428885   1.545168   0.000000
    11  O    4.417281   2.979556   1.232121   2.445973   3.622907
    12  C    2.579074   1.542128   3.290310   4.577615   4.766964
    13  C    5.169035   4.832683   3.495296   2.559722   1.530596
    14  O    5.424455   4.862207   3.530646   2.486290   1.439772
    15  C    3.974234   4.675319   5.926523   6.138175   4.970859
    16  O    5.017702   5.395307   6.078066   5.976095   4.745199
    17  C    4.525662   5.254090   6.848404   7.251963   6.253247
    18  C    4.501367   5.503258   6.769536   6.896724   5.570099
    19  O    5.920932   6.875915   8.005807   7.983369   6.585134
    20  H    2.943562   3.568056   4.263970   4.379696   3.146720
    21  H    4.053753   4.255252   4.371374   4.081684   2.646761
    22  H    3.025200   3.060739   4.164667   4.596933   3.827977
    23  H    2.135492   3.522572   5.611364   6.333570   5.460646
    24  H    2.162248   2.992030   5.254263   6.158477   5.561165
    25  H    1.097757   2.151598   3.943609   4.826347   4.291557
    26  H    1.098232   2.153993   4.654054   5.845487   5.558293
    27  H    2.135144   1.100211   2.679119   4.103132   4.393663
    28  H    5.636012   4.473175   2.149842   1.096497   2.188459
    29  H    5.615190   4.594875   2.159917   1.095469   2.227020
    30  H    2.798298   2.181855   4.245830   5.607670   5.793491
    31  H    2.905481   2.201447   3.733028   4.771141   4.739934
    32  H    3.521210   2.183402   3.011574   4.322449   4.846523
    33  H    5.230994   5.193085   4.316416   3.511474   2.178166
    34  H    6.225674   5.771588   4.074175   2.835834   2.161924
    35  H    4.934330   4.631980   3.396819   2.782227   2.173702
    36  H    5.365658   4.676053   3.454259   2.634011   1.969003
    37  H    5.785159   6.291127   6.989681   6.811956   5.500461
    38  H    4.249597   5.195150   7.124701   7.704528   6.768311
    39  H    4.628534   5.071453   6.582916   7.039910   6.213179
    40  H    5.586888   6.334882   7.819334   8.105391   7.022374
    41  H    4.510217   5.438626   6.397502   6.373461   4.960966
    42  H    4.264000   5.495759   7.094000   7.408229   6.168981
    43  H    6.210524   7.225315   8.571447   8.663741   7.327738
                   11         12         13         14         15
    11  O    0.000000
    12  C    3.413531   0.000000
    13  C    4.580704   5.973746   0.000000
    14  O    4.680985   5.455634   2.362153   0.000000
    15  C    6.938151   4.966113   5.628909   4.837334   0.000000
    16  O    7.168290   5.603108   5.450127   4.201201   1.443711
    17  C    7.719767   5.161381   7.061272   6.095721   1.537041
    18  C    7.824476   6.089106   5.833654   5.536490   1.544457
    19  O    9.100268   7.355666   6.785856   6.300164   2.455986
    20  H    5.342814   4.722964   3.235988   3.768893   3.027824
    21  H    5.572710   5.033887   3.088152   2.555751   2.619185
    22  H    5.069150   3.099436   4.937888   3.886097   2.111281
    23  H    6.364293   4.159181   5.945211   6.015288   2.701735
    24  H    5.852332   2.954044   6.445699   6.005328   2.907909
    25  H    4.567337   3.503486   4.632510   5.341560   4.272218
    26  H    4.968308   2.858202   6.183999   6.505749   4.722939
    27  H    2.677133   2.128514   5.181727   5.542324   5.713988
    28  H    2.835742   4.857090   3.344742   2.514850   6.476215
    29  H    2.749169   5.427795   2.614984   3.202719   7.059573
    30  H    4.201455   1.097111   6.920510   6.518353   5.460421
    31  H    4.089511   1.095405   6.038627   5.156023   4.248829
    32  H    2.840131   1.095622   6.135935   5.520747   5.822147
    33  H    5.462856   6.355396   1.095134   2.623314   5.114981
    34  H    5.062446   6.829741   1.096100   2.592087   6.522585
    35  H    4.329827   5.934641   1.094711   3.331639   6.089590
    36  H    4.527895   4.998878   3.218694   0.973320   4.692871
    37  H    8.103058   6.535548   6.036780   4.879145   1.938911
    38  H    7.907901   5.127151   7.518309   6.811217   2.199710
    39  H    7.372503   4.683826   7.222365   5.997372   2.174928
    40  H    8.731520   6.228900   7.761096   6.703069   2.175076
    41  H    7.508737   6.249291   4.994224   4.990995   2.178127
    42  H    8.060540   6.115224   6.393230   6.336447   2.196712
    43  H    9.613128   7.562929   7.630546   7.052617   2.748208
                   16         17         18         19         20
    16  O    0.000000
    17  C    2.412225   0.000000
    18  C    2.403033   2.536791   0.000000
    19  O    2.724109   3.039172   1.436076   0.000000
    20  H    3.592264   4.400316   2.988481   4.259263   0.000000
    21  H    2.421031   4.096804   3.021643   3.940777   1.755997
    22  H    2.503923   2.734945   3.471585   4.537655   3.046154
    23  H    4.076258   3.094933   2.815638   4.161742   2.843014
    24  H    4.101135   2.757474   3.782894   4.990550   3.792443
    25  H    5.274653   5.079957   4.479585   5.912897   2.452068
    26  H    5.888848   5.011777   5.177044   6.571419   3.926335
    27  H    6.460248   6.292649   6.425608   7.829060   4.268606
    28  H    6.129601   7.494625   7.389715   8.381936   5.147558
    29  H    6.914659   8.236681   7.682461   8.772215   4.985417
    30  H    6.272871   5.424138   6.512128   7.782539   5.384035
    31  H    4.783615   4.320588   5.534486   6.691965   4.606889
    32  H    6.275186   6.061072   7.002950   8.240771   5.438476
    33  H    4.920153   6.618677   5.097139   5.945126   2.772070
    34  H    6.167662   7.959656   6.737956   7.575441   4.291365
    35  H    6.140844   7.485354   6.204820   7.277254   3.349096
    36  H    4.007213   5.775295   5.636075   6.393644   4.132636
    37  H    0.976316   2.698195   2.345705   2.122664   4.150791
    38  H    3.382531   1.094825   2.806652   3.457222   4.601142
    39  H    2.687543   1.096002   3.491172   4.012418   4.855089
    40  H    2.635035   1.096638   2.789082   2.733472   5.163927
    41  H    2.710180   3.484816   1.092721   2.017845   2.339134
    42  H    3.368530   2.763270   1.096173   2.090672   3.280596
    43  H    3.174347   2.806323   1.968559   0.971652   4.949361
                   21         22         23         24         25
    21  H    0.000000
    22  H    2.591125   0.000000
    23  H    3.862089   3.039498   0.000000
    24  H    4.306142   2.353184   1.750179   0.000000
    25  H    3.910070   3.618871   2.384541   3.052289   0.000000
    26  H    5.116661   3.889171   2.470860   2.382760   1.751541
    27  H    5.137504   4.159008   4.267669   3.872764   2.464158
    28  H    4.534751   4.829598   6.978838   6.596812   5.687884
    29  H    4.852799   5.619382   7.094685   7.059345   5.359435
    30  H    5.879554   3.819831   4.267136   2.963353   3.799629
    31  H    4.614674   2.334710   3.970114   2.555210   3.876056
    32  H    5.593727   3.810949   5.214745   4.026057   4.318940
    33  H    2.579326   4.844622   5.607329   6.318999   4.637158
    34  H    3.919872   5.816899   7.021995   7.469394   5.708633
    35  H    3.730471   5.348231   5.916127   6.514433   4.253769
    36  H    2.837115   3.480190   5.994637   5.709769   5.479800
    37  H    3.042732   3.445066   4.579935   4.793765   5.968857
    38  H    4.697680   3.235720   2.609601   2.350286   4.832130
    39  H    4.379392   2.480145   3.640083   2.752436   5.349608
    40  H    4.698699   3.682119   4.005161   3.826897   6.075838
    41  H    2.468675   3.708421   3.151854   4.302544   4.255015
    42  H    3.800412   3.913372   2.285967   3.536573   4.226548
    43  H    4.703285   4.846757   4.302982   4.991688   6.319665
                   26         27         28         29         30
    26  H    0.000000
    27  H    2.370250   0.000000
    28  H    6.547840   4.784581   0.000000
    29  H    6.479640   4.614640   1.765634   0.000000
    30  H    2.642849   2.474634   5.921702   6.399686   0.000000
    31  H    3.336500   3.065008   4.916165   5.745647   1.774597
    32  H    3.808529   2.446035   4.444512   5.121767   1.771793
    33  H    6.260723   5.664248   4.229049   3.696348   7.258394
    34  H    7.236806   6.069942   3.406658   2.616524   7.816581
    35  H    5.850725   4.771177   3.764763   2.593834   6.794057
    36  H    6.413835   5.430570   2.372812   3.538492   6.073789
    37  H    6.615932   7.343503   6.973112   7.706613   7.158292
    38  H    4.518299   6.146941   8.045901   8.652906   5.185601
    39  H    5.106000   6.129585   7.152098   8.080807   4.962479
    40  H    6.062916   7.378876   8.298804   9.087964   6.488674
    41  H    5.298369   6.289888   6.944856   7.057982   6.778713
    42  H    4.742178   6.332388   7.987592   8.162149   6.370880
    43  H    6.741912   8.190405   9.033450   9.499511   7.880742
                   31         32         33         34         35
    31  H    0.000000
    32  H    1.770117   0.000000
    33  H    6.304620   6.675806   0.000000
    34  H    6.882981   6.869361   1.775493   0.000000
    35  H    6.184137   6.104143   1.778535   1.778276   0.000000
    36  H    4.588604   4.998650   3.514361   3.493469   4.088919
    37  H    5.712862   7.237319   5.374398   6.706411   6.750817
    38  H    4.423353   6.122544   7.090788   8.488676   7.800854
    39  H    3.720249   5.485198   6.921172   8.078725   7.681720
    40  H    5.346714   7.098124   7.221658   8.605084   8.260807
    41  H    5.808298   7.096744   4.168438   5.874230   5.357329
    42  H    5.668032   7.113515   5.698624   7.368381   6.598302
    43  H    6.853497   8.489223   6.834285   8.451096   8.093598
                   36         37         38         39         40
    36  H    0.000000
    37  H    4.771728   0.000000
    38  H    6.532277   3.646904   0.000000
    39  H    5.514349   3.171667   1.778532   0.000000
    40  H    6.397397   2.536870   1.771697   1.767666   0.000000
    41  H    5.267413   2.710877   3.789732   4.324715   3.804004
    42  H    6.436792   3.366534   2.585179   3.781075   3.097979
    43  H    7.052039   2.581196   3.092281   3.814663   2.265085
                   41         42         43
    41  H    0.000000
    42  H    1.775415   0.000000
    43  H    2.816833   2.267922   0.000000
 Stoichiometry    C15H24O4
 Framework group  C1[X(C15H24O4)]
 Deg. of freedom   123
 Full point group                 C1      NOp   1
 Largest Abelian subgroup         C1      NOp   1
 Largest concise Abelian subgroup C1      NOp   1
                         Standard orientation:                         
 ---------------------------------------------------------------------
 Center     Atomic      Atomic             Coordinates (Angstroms)
 Number     Number       Type             X           Y           Z
 ---------------------------------------------------------------------
      1          6           0        1.833201    0.622188    0.148672
      2          6           0        1.096889   -0.512925    0.235043
      3          6           0       -0.372208   -0.644171    0.524512
      4          6           0       -1.234278    0.473320   -0.113780
      5          6           0       -1.172207    1.810980    0.663982
      6          6           0        0.184270    2.168501    1.299666
      7          6           0        1.433811    2.056510    0.403741
      8          6           0        3.224269    0.276652   -0.189662
      9          6           0        3.321397   -1.221809   -0.414307
     10          6           0        1.934123   -1.773975   -0.016653
     11          8           0        4.162126    1.071003   -0.276573
     12          6           0        1.329889    2.870986   -0.901627
     13          6           0        1.990233   -2.674130    1.219995
     14          8           0        1.339746   -2.582649   -1.048984
     15          6           0       -2.692821    0.005183   -0.384657
     16          8           0       -2.589211   -1.114563   -1.290049
     17          6           0       -3.515839    1.102490   -1.078238
     18          6           0       -3.414088   -0.503629    0.882715
     19          8           0       -4.604867   -1.228961    0.538835
     20          1           0       -0.521295   -0.671935    1.613769
     21          1           0       -0.702971   -1.614104    0.143111
     22          1           0       -0.819199    0.647876   -1.115408
     23          1           0       -1.912522    1.803510    1.474516
     24          1           0       -1.475398    2.619394   -0.010874
     25          1           0        0.347699    1.547412    2.189953
     26          1           0        0.115547    3.202076    1.664513
     27          1           0        2.268704    2.494120    0.971117
     28          1           0        3.529993   -1.421500   -1.472096
     29          1           0        4.149691   -1.642212    0.166417
     30          1           0        1.101437    3.920878   -0.679841
     31          1           0        0.548153    2.486007   -1.565399
     32          1           0        2.278049    2.842985   -1.449894
     33          1           0        0.986602   -2.996010    1.517375
     34          1           0        2.585856   -3.567465    0.999495
     35          1           0        2.451867   -2.147242    2.061229
     36          1           0        1.269884   -2.036438   -1.851557
     37          1           0       -3.435530   -1.591977   -1.195113
     38          1           0       -3.693832    1.963499   -0.425841
     39          1           0       -3.000621    1.449829   -1.981082
     40          1           0       -4.490770    0.706966   -1.387571
     41          1           0       -2.785155   -1.224465    1.410803
     42          1           0       -3.648327    0.318980    1.568310
     43          1           0       -5.290070   -0.585852    0.291819
 ---------------------------------------------------------------------
 Rotational constants (GHZ):      0.5738842      0.2570809      0.2035837
 Standard basis: 6-31G(d) (6D, 7F)
 There are   333 symmetry adapted cartesian basis functions of A   symmetry.
 There are   333 symmetry adapted basis functions of A   symmetry.
   333 basis functions,   628 primitive gaussians,   333 cartesian basis functions
    73 alpha electrons       73 beta electrons
       nuclear repulsion energy      1598.3363954752 Hartrees.
 NAtoms=   43 NActive=   43 NUniq=   43 SFac= 1.00D+00 NAtFMM=   60 NAOKFM=F Big=F
 Integral buffers will be    131072 words long.
 Raffenetti 2 integral format.
 Two-electron integral symmetry is turned on.
 ------------------------------------------------------------------------------
 Polarizable Continuum Model (PCM)
 =================================
 Model                : PCM (using non-symmetric T matrix).
 Atomic radii         : SMD-Coulomb.
 Polarization charges : Total charges.
 Charge compensation  : None.
 Solution method      : On-the-fly selection.
 Cavity type          : VdW (van der Waals Surface) (Alpha=1.000).
 Cavity algorithm     : GePol (No added spheres)
                        Default sphere list used, NSphG=   43.
                        Lebedev-Laikov grids with approx.  5.0 points / Ang**2.
                        Smoothing algorithm: Karplus/York (Gamma=1.0000).
                        Polarization charges: spherical gaussians, with
                                              point-specific exponents (IZeta= 3).
                        Self-potential: point-specific (ISelfS= 7).
                        Self-field    : sphere-specific E.n sum rule (ISelfD= 2).
 1st derivatives      : Analytical E(r).r(x)/FMM algorithm (CHGder, D1EAlg=3).
                        Cavity 1st derivative terms included.
 Solvent              : Methanol, Eps=  32.613000 Eps(inf)=   1.765709
 ------------------------------------------------------------------------------
 ------------------------------------------------------------------------------
 Atomic radii for non-electrostatic terms: SMD-CDS.
 ------------------------------------------------------------------------------
 Nuclear repulsion after PCM non-electrostatic terms =     1598.3378712546 Hartrees.
 One-electron integrals computed using PRISM.
 NBasis=   333 RedAO= T EigKep=  9.18D-04  NBF=   333
 NBsUse=   333 1.00D-06 EigRej= -1.00D+00 NBFU=   333
 Initial guess from the checkpoint file:  "DY-202A-11R_22.chk"
 B after Tr=     0.000000    0.000000    0.000000
         Rot=    1.000000    0.000672    0.000123   -0.000634 Ang=   0.11 deg.
 ExpMin= 1.61D-01 ExpMax= 5.48D+03 ExpMxC= 8.25D+02 IAcc=1 IRadAn=         1 AccDes= 0.00D+00
 Harris functional with IExCor=  402 and IRadAn=       1 diagonalized for initial guess.
 HarFok:  IExCor=  402 AccDes= 0.00D+00 IRadAn=         1 IDoV= 1 UseB2=F ITyADJ=14
 ICtDFT=  3500011 ScaDFX=  1.000000  1.000000  1.000000  1.000000
 FoFCou: FMM=F IPFlag=           0 FMFlag=      100000 FMFlg1=           0
         NFxFlg=           0 DoJE=T BraDBF=F KetDBF=T FulRan=T
         wScrn=  0.000000 ICntrl=     500 IOpCl=  0 I1Cent=   200000004 NGrid=           0
         NMat0=    1 NMatS0=      1 NMatT0=    0 NMatD0=    1 NMtDS0=    0 NMtDT0=    0
 Petite list used in FoFCou.
 Keep R1 ints in memory in canonical form, NReq=1565304907.
 Requested convergence on RMS density matrix=1.00D-08 within 128 cycles.
 Requested convergence on MAX density matrix=1.00D-06.
 Requested convergence on             energy=1.00D-06.
 No special actions if energy rises.
 Inv3:  Mode=1 IEnd=    22195200.
 Iteration    1 A*A^-1 deviation from unit magnitude is 3.55D-15 for   1812.
 Iteration    1 A*A^-1 deviation from orthogonality  is 3.29D-15 for   2105    624.
 Iteration    1 A^-1*A deviation from unit magnitude is 3.55D-15 for   2706.
 Iteration    1 A^-1*A deviation from orthogonality  is 1.04D-07 for   2105   1812.
 Iteration    2 A*A^-1 deviation from unit magnitude is 2.66D-15 for    305.
 Iteration    2 A*A^-1 deviation from orthogonality  is 3.12D-15 for   1814    667.
 Iteration    2 A^-1*A deviation from unit magnitude is 9.99D-16 for    316.
 Iteration    2 A^-1*A deviation from orthogonality  is 3.70D-16 for   1720    654.
 Error on total polarization charges =  0.05204
 SCF Done:  E(RB3LYP) =  -886.953091544     A.U. after    8 cycles
            NFock=  8  Conv=0.91D-08     -V/T= 2.0094
 SMD-CDS (non-electrostatic) energy       (kcal/mol) =       0.93
 (included in total energy above)
 D1PCM: PCM CHGder 1st derivatives, ID1Alg=3 FixD1E=F DoIter=F DoCFld=F I1PDM=0.
 Calling FoFJK, ICntrl=      2127 FMM=F ISym2X=0 I1Cent= 0 IOpClX= 0 NMat=1 NMatS=1 NMatT=0.
 ***** Axes restored to original set *****
 -------------------------------------------------------------------
 Center     Atomic                   Forces (Hartrees/Bohr)
 Number     Number              X              Y              Z
 -------------------------------------------------------------------
      1        6          -0.000143914   -0.000406066    0.000296308
      2        6           0.000210954    0.000314559   -0.000033908
      3        6          -0.000174022    0.000220518   -0.000075542
      4        6           0.000126011    0.000059554   -0.000076113
      5        6          -0.000019292   -0.000021858   -0.000135462
      6        6          -0.000124605    0.000071379    0.000107032
      7        6          -0.000104598   -0.000052144    0.000078004
      8        6          -0.000284825    0.000281966   -0.000961437
      9        6           0.000479291   -0.000016047    0.000663345
     10        6          -0.000426304   -0.000037478   -0.000330806
     11        8          -0.000217212   -0.000287002    0.000447710
     12        6          -0.000027829    0.000083595   -0.000050373
     13        6           0.000121666   -0.000159312   -0.000005860
     14        8           0.000440962    0.000194798    0.000414789
     15        6          -0.000013269   -0.000042301    0.000157586
     16        8           0.000082189   -0.000096744   -0.000073773
     17        6          -0.000090424    0.000055617   -0.000068784
     18        6           0.000186569    0.000225664   -0.000103358
     19        8           0.000070592   -0.000076565    0.000090546
     20        1           0.000057061   -0.000046973    0.000069504
     21        1           0.000025812    0.000000034   -0.000005883
     22        1          -0.000028146   -0.000039288   -0.000087057
     23        1          -0.000020652   -0.000030964    0.000101137
     24        1           0.000087831   -0.000041987    0.000060856
     25        1           0.000011524   -0.000055224   -0.000067631
     26        1           0.000015307    0.000006591   -0.000033419
     27        1           0.000003299   -0.000000346   -0.000035575
     28        1          -0.000130157    0.000018163   -0.000162987
     29        1          -0.000020223   -0.000243985   -0.000189572
     30        1           0.000024425   -0.000016312    0.000069902
     31        1           0.000011575   -0.000012269    0.000029964
     32        1          -0.000000581    0.000004866   -0.000007896
     33        1          -0.000020274    0.000114434   -0.000067340
     34        1           0.000006819    0.000045570    0.000028110
     35        1           0.000022545    0.000021806   -0.000013113
     36        1          -0.000046895    0.000044752   -0.000045675
     37        1          -0.000114860    0.000081946   -0.000049933
     38        1           0.000006933   -0.000041092   -0.000007568
     39        1           0.000016823   -0.000013882    0.000093339
     40        1           0.000057470   -0.000050343    0.000050830
     41        1           0.000076364   -0.000047583    0.000024624
     42        1          -0.000142406   -0.000032283   -0.000066053
     43        1           0.000008467    0.000022236   -0.000028470
 -------------------------------------------------------------------
 Cartesian Forces:  Max     0.000961437 RMS     0.000174321

 GradGradGradGradGradGradGradGradGradGradGradGradGradGradGradGradGradGrad
 Berny optimization.
 Using GEDIIS/GDIIS optimizer.
 FormGI is forming the generalized inverse of G from B-inverse, IUseBI=4.
 Internal  Forces:  Max     0.000560170 RMS     0.000084825
 Search for a local minimum.
 Step number   7 out of a maximum of  258
 All quantities printed in internal units (Hartrees-Bohrs-Radians)
 Mixed Optimization -- En-DIIS/RFO-DIIS
 Swapping is turned off.
 Update second derivatives using D2CorX and points    4    5    6    7
 DE= -3.77D-05 DEPred=-5.10D-05 R= 7.38D-01
 TightC=F SS=  1.41D+00  RLast= 1.05D-01 DXNew= 2.4000D+00 3.1399D-01
 Trust test= 7.38D-01 RLast= 1.05D-01 DXMaxT set to 1.43D+00
 ITU=  1  1  1  1  1  1  0
     Eigenvalues ---    0.00247   0.00287   0.00330   0.00344   0.00374
     Eigenvalues ---    0.00382   0.00435   0.00684   0.00725   0.00816
     Eigenvalues ---    0.00961   0.01109   0.01233   0.01270   0.01376
     Eigenvalues ---    0.01487   0.02548   0.02650   0.03197   0.03833
     Eigenvalues ---    0.03922   0.04235   0.04435   0.04610   0.04726
     Eigenvalues ---    0.04924   0.04991   0.05043   0.05203   0.05346
     Eigenvalues ---    0.05434   0.05452   0.05565   0.05583   0.05619
     Eigenvalues ---    0.05638   0.05703   0.05721   0.05952   0.06080
     Eigenvalues ---    0.06166   0.06611   0.07468   0.07902   0.08156
     Eigenvalues ---    0.08634   0.08965   0.09092   0.09270   0.09629
     Eigenvalues ---    0.10269   0.11625   0.12195   0.13271   0.13853
     Eigenvalues ---    0.14776   0.15549   0.15981   0.16000   0.16000
     Eigenvalues ---    0.16000   0.16000   0.16000   0.16005   0.16011
     Eigenvalues ---    0.16028   0.16081   0.16201   0.16314   0.16932
     Eigenvalues ---    0.17462   0.17803   0.19605   0.20342   0.20886
     Eigenvalues ---    0.22196   0.23017   0.24672   0.25016   0.26596
     Eigenvalues ---    0.27232   0.27693   0.27945   0.28434   0.28688
     Eigenvalues ---    0.28882   0.29277   0.29344   0.29753   0.30202
     Eigenvalues ---    0.30712   0.31643   0.32084   0.33599   0.33753
     Eigenvalues ---    0.33761   0.33825   0.33857   0.33973   0.34032
     Eigenvalues ---    0.34100   0.34106   0.34126   0.34136   0.34155
     Eigenvalues ---    0.34177   0.34195   0.34201   0.34228   0.34280
     Eigenvalues ---    0.34342   0.34385   0.34432   0.34467   0.34572
     Eigenvalues ---    0.39702   0.40764   0.41909   0.51530   0.52639
     Eigenvalues ---    0.52692   0.53310   0.94893
 En-DIIS/RFO-DIIS IScMMF=        0 using points:     7    6    5    4    3
 RFO step:  Lambda=-5.25784469D-06.
 DidBck=F Rises=F RFO-DIIS coefs:    0.88237    0.16202   -0.00617   -0.01027   -0.02794
 Iteration  1 RMS(Cart)=  0.00650822 RMS(Int)=  0.00002082
 Iteration  2 RMS(Cart)=  0.00002569 RMS(Int)=  0.00000566
 Iteration  3 RMS(Cart)=  0.00000000 RMS(Int)=  0.00000566
 Variable       Old X    -DE/DX   Delta X   Delta X   Delta X     New X
                                 (Linear)    (Quad)   (Total)
    R1        2.56202  -0.00051  -0.00001  -0.00056  -0.00057   2.56146
    R2        2.85458   0.00006   0.00026  -0.00114  -0.00088   2.85370
    R3        2.78306  -0.00009  -0.00045   0.00096   0.00052   2.78358
    R4        2.84042  -0.00007  -0.00016   0.00021   0.00005   2.84047
    R5        2.89970   0.00004   0.00013  -0.00038  -0.00026   2.89944
    R6        2.92716  -0.00013  -0.00001  -0.00014  -0.00015   2.92701
    R7        2.07825   0.00006  -0.00006   0.00018   0.00013   2.07838
    R8        2.06633  -0.00001   0.00001  -0.00002  -0.00001   2.06632
    R9        2.92639  -0.00007   0.00013  -0.00049  -0.00036   2.92603
   R10        2.93965  -0.00015   0.00017  -0.00122  -0.00105   2.93860
   R11        2.07528   0.00006   0.00002   0.00011   0.00013   2.07541
   R12        2.91039  -0.00010  -0.00011   0.00002  -0.00009   2.91030
   R13        2.07447   0.00008  -0.00002   0.00021   0.00019   2.07466
   R14        2.07086  -0.00009  -0.00002   0.00001  -0.00001   2.07085
   R15        2.91323  -0.00008  -0.00019   0.00033   0.00014   2.91337
   R16        2.07446  -0.00003  -0.00005   0.00014   0.00009   2.07455
   R17        2.07536   0.00000  -0.00003   0.00007   0.00004   2.07540
   R18        2.91420   0.00001  -0.00005  -0.00011  -0.00017   2.91403
   R19        2.07910  -0.00002   0.00005  -0.00018  -0.00013   2.07897
[truncated: 795,980 more chars]
