# Supplementary material for: New patchoulol- and guaiane-type sesquiterpenoids from Sanguisorba officinalis with anti-melanogenic activity
Source: Nat Prod Bioprospect. 2026 May 12;16(1):63. doi: 10.1007/s13659-026-00616-0 (PMC13161421; doi:10.1007/s13659-026-00616-0)
Supplement: Supplementary file 2 — Additional file 2. It includes the calculated NMR data of compound 11. [file 13659_2026_616_MOESM2_ESM.zip › New folder/11R-opt_freq-conf-23.log]

 Entering Gaussian System, Link 0=/gpfs/home/zhengshan/software/Gaussian/g09/g09
 Input=DY-202A-11R_23.gjf
 Output=DY-202A-11R_23.log
 Initial command:
 /gpfs/home/zhengshan/software/Gaussian/g09/l1.exe "/gpfs/home/zhengshan/software/Gaussian/g09/scratch/zhengshan/%J/Gau-9324.inp" -scrdir="/gpfs/home/zhengshan/software/Gaussian/g09/scratch/zhengshan/%J/"
 Entering Link 1 = /gpfs/home/zhengshan/software/Gaussian/g09/l1.exe PID=      9325.
  
 Copyright (c) 1988,1990,1992,1993,1995,1998,2003,2009,2013,
            Gaussian, Inc.  All Rights Reserved.
  
 This is part of the Gaussian(R) 09 program.  It is based on
 the Gaussian(R) 03 system (copyright 2003, Gaussian, Inc.),
 the Gaussian(R) 98 system (copyright 1998, Gaussian, Inc.),
 the Gaussian(R) 94 system (copyright 1995, Gaussian, Inc.),
 the Gaussian 92(TM) system (copyright 1992, Gaussian, Inc.),
 the Gaussian 90(TM) system (copyright 1990, Gaussian, Inc.),
 the Gaussian 88(TM) system (copyright 1988, Gaussian, Inc.),
 the Gaussian 86(TM) system (copyright 1986, Carnegie Mellon
 University), and the Gaussian 82(TM) system (copyright 1983,
 Carnegie Mellon University). Gaussian is a federally registered
 trademark of Gaussian, Inc.
  
 This software contains proprietary and confidential information,
 including trade secrets, belonging to Gaussian, Inc.
  
 This software is provided under written license and may be
 used, copied, transmitted, or stored only in accord with that
 written license.
  
 The following legend is applicable only to US Government
 contracts under FAR:
  
                    RESTRICTED RIGHTS LEGEND
  
 Use, reproduction and disclosure by the US Government is
 subject to restrictions as set forth in subparagraphs (a)
 and (c) of the Commercial Computer Software - Restricted
 Rights clause in FAR 52.227-19.
  
 Gaussian, Inc.
 340 Quinnipiac St., Bldg. 40, Wallingford CT 06492
  
  
 ---------------------------------------------------------------
 Warning -- This program may not be used in any manner that
 competes with the business of Gaussian, Inc. or will provide
 assistance to any competitor of Gaussian, Inc.  The licensee
 of this program is prohibited from giving any competitor of
 Gaussian, Inc. access to this program.  By using this program,
 the user acknowledges that Gaussian, Inc. is engaged in the
 business of creating and licensing software in the field of
 computational chemistry and represents and warrants to the
 licensee that it is not a competitor of Gaussian, Inc. and that
 it will not use this program in any manner prohibited above.
 ---------------------------------------------------------------
  

 Cite this work as:
 Gaussian 09, Revision D.01,
 M. J. Frisch, G. W. Trucks, H. B. Schlegel, G. E. Scuseria, 
 M. A. Robb, J. R. Cheeseman, G. Scalmani, V. Barone, B. Mennucci, 
 G. A. Petersson, H. Nakatsuji, M. Caricato, X. Li, H. P. Hratchian, 
 A. F. Izmaylov, J. Bloino, G. Zheng, J. L. Sonnenberg, M. Hada, 
 M. Ehara, K. Toyota, R. Fukuda, J. Hasegawa, M. Ishida, T. Nakajima, 
 Y. Honda, O. Kitao, H. Nakai, T. Vreven, J. A. Montgomery, Jr., 
 J. E. Peralta, F. Ogliaro, M. Bearpark, J. J. Heyd, E. Brothers, 
 K. N. Kudin, V. N. Staroverov, T. Keith, R. Kobayashi, J. Normand, 
 K. Raghavachari, A. Rendell, J. C. Burant, S. S. Iyengar, J. Tomasi, 
 M. Cossi, N. Rega, J. M. Millam, M. Klene, J. E. Knox, J. B. Cross, 
 V. Bakken, C. Adamo, J. Jaramillo, R. Gomperts, R. E. Stratmann, 
 O. Yazyev, A. J. Austin, R. Cammi, C. Pomelli, J. W. Ochterski, 
 R. L. Martin, K. Morokuma, V. G. Zakrzewski, G. A. Voth, 
 P. Salvador, J. J. Dannenberg, S. Dapprich, A. D. Daniels, 
 O. Farkas, J. B. Foresman, J. V. Ortiz, J. Cioslowski, 
 and D. J. Fox, Gaussian, Inc., Wallingford CT, 2013.
 
 ******************************************
 Gaussian 09:  ES64L-G09RevD.01 24-Apr-2013
                10-Mar-2024 
 ******************************************
 %nprocshared=4
 Will use up to    4 processors via shared memory.
 %mem=12GB
 %chk=DY-202A-11R_23.chk
 ----------------------------------------------------------
 # opt freq b3lyp/6-31g(d) scrf=(smd,solvent=methanol,read)
 ----------------------------------------------------------
 1/14=-1,18=20,19=15,26=3,38=1,40=2/1,3;
 2/9=110,12=2,17=6,18=5,40=1/2;
 3/5=1,6=6,7=1,11=2,16=1,25=1,30=1,70=32203,71=1,72=3,74=-5/1,2,3;
 4//1;
 5/5=2,38=5,53=3/2;
 6/7=2,8=2,9=2,10=2,28=1/1;
 7//1,2,3,16;
 1/14=-1,18=20,19=15,26=3/3(2);
 2/9=110/2;
 99//99;
 2/9=110/2;
 3/5=1,6=6,7=1,11=2,16=1,25=1,30=1,70=32205,71=1,72=3,74=-5/1,2,3;
 4/5=5,16=3,69=1/1;
 5/5=2,38=5,53=3/2;
 7//1,2,3,16;
 1/14=-1,18=20,19=15,26=3/3(-5);
 2/9=110/2;
 6/7=2,8=2,9=2,10=2,19=2,28=1/1;
 99/9=1/99;
 --------
 opt+freq
 --------
 Symbolic Z-matrix:
 Charge =  0 Multiplicity = 1
 C                    -1.7878    0.6327   -0.1709 
 C                    -1.0786   -0.5016   -0.2785 
 C                     0.3982   -0.5971   -0.565 
 C                     1.2497    0.4847    0.1395 
 C                     1.1809    1.8602   -0.5603 
 C                    -0.1511    2.2595   -1.2025 
 C                    -1.4202    2.0697   -0.3567 
 C                    -3.1818    0.218     0.092 
 C                    -3.3377   -1.2698    0.1155 
 C                    -1.8936   -1.7532   -0.0379 
 O                    -4.1019    1.0125    0.2275 
 C                    -1.3431    2.8111    0.9799 
 C                    -1.7706   -2.7938   -1.1486 
 O                    -1.4909   -2.3427    1.1954 
 C                     2.7207    0.0078    0.3727 
 O                     2.6655   -1.1874    1.1783 
 C                     3.5208    1.0304    1.1932 
 C                     3.4699   -0.3571   -0.9302 
 O                     4.7344   -0.9492   -0.6111 
 H                     0.5549   -0.5706   -1.6505 
 H                     0.743    -1.5851   -0.2433 
 H                     0.819     0.6047    1.1447 
 H                     1.9382    1.9172   -1.3503 
 H                     1.4574    2.6337    0.1676 
 H                    -0.2656    1.7171   -2.151 
 H                    -0.0776    3.3183   -1.4859 
 H                    -2.2293    2.5367   -0.936 
 H                    -3.7932   -1.5793    1.0608 
 H                    -3.9725   -1.5579   -0.7288 
 H                    -1.074     3.8613    0.8237 
 H                    -0.6048    2.3709    1.6571 
 H                    -2.3101    2.7937    1.4948 
 H                    -0.7539   -3.1981   -1.2077 
 H                    -2.4268   -3.6487   -0.9482 
 H                    -2.0334   -2.378    -2.1272 
 H                    -0.5238   -2.4468    1.1951 
 H                     3.5314   -1.6291    1.0553 
 H                     3.7341    1.9382    0.6207 
 H                     2.9734    1.3117    2.1003 
 H                     4.4732    0.6102    1.5359 
 H                     2.9205   -1.1141   -1.497 
 H                     3.6418    0.5063   -1.5791 
 H                     5.3675   -0.2245   -0.4615 
 

 GradGradGradGradGradGradGradGradGradGradGradGradGradGradGradGradGradGrad
 Berny optimization.
 Initialization pass.
                           ----------------------------
                           !    Initial Parameters    !
                           ! (Angstroms and Degrees)  !
 --------------------------                            --------------------------
 ! Name  Definition              Value          Derivative Info.                !
 --------------------------------------------------------------------------------
 ! R1    R(1,2)                  1.3421         estimate D2E/DX2                !
 ! R2    R(1,7)                  1.4949         estimate D2E/DX2                !
 ! R3    R(1,8)                  1.4779         estimate D2E/DX2                !
 ! R4    R(2,3)                  1.5074         estimate D2E/DX2                !
 ! R5    R(2,10)                 1.5128         estimate D2E/DX2                !
 ! R6    R(3,4)                  1.5465         estimate D2E/DX2                !
 ! R7    R(3,20)                 1.0971         estimate D2E/DX2                !
 ! R8    R(3,21)                 1.0948         estimate D2E/DX2                !
 ! R9    R(4,5)                  1.5448         estimate D2E/DX2                !
 ! R10   R(4,15)                 1.5639         estimate D2E/DX2                !
 ! R11   R(4,22)                 1.1001         estimate D2E/DX2                !
 ! R12   R(5,6)                  1.5317         estimate D2E/DX2                !
 ! R13   R(5,23)                 1.0958         estimate D2E/DX2                !
 ! R14   R(5,24)                 1.0975         estimate D2E/DX2                !
 ! R15   R(6,7)                  1.5369         estimate D2E/DX2                !
 ! R16   R(6,25)                 1.0986         estimate D2E/DX2                !
 ! R17   R(6,26)                 1.0985         estimate D2E/DX2                !
 ! R18   R(7,12)                 1.5304         estimate D2E/DX2                !
 ! R19   R(7,27)                 1.0992         estimate D2E/DX2                !
 ! R20   R(8,9)                  1.4961         estimate D2E/DX2                !
 ! R21   R(8,11)                 1.2232         estimate D2E/DX2                !
 ! R22   R(9,10)                 1.5306         estimate D2E/DX2                !
 ! R23   R(9,28)                 1.094          estimate D2E/DX2                !
 ! R24   R(9,29)                 1.0949         estimate D2E/DX2                !
 ! R25   R(10,13)                1.527          estimate D2E/DX2                !
 ! R26   R(10,14)                1.425          estimate D2E/DX2                !
 ! R27   R(12,30)                1.0953         estimate D2E/DX2                !
 ! R28   R(12,31)                1.0943         estimate D2E/DX2                !
 ! R29   R(12,32)                1.0957         estimate D2E/DX2                !
 ! R30   R(13,33)                1.0957         estimate D2E/DX2                !
 ! R31   R(13,34)                1.0962         estimate D2E/DX2                !
 ! R32   R(13,35)                1.0953         estimate D2E/DX2                !
 ! R33   R(14,36)                0.9727         estimate D2E/DX2                !
 ! R34   R(15,16)                1.4424         estimate D2E/DX2                !
 ! R35   R(15,17)                1.5359         estimate D2E/DX2                !
 ! R36   R(15,18)                1.5466         estimate D2E/DX2                !
 ! R37   R(16,37)                0.9798         estimate D2E/DX2                !
 ! R38   R(17,38)                1.0942         estimate D2E/DX2                !
 ! R39   R(17,39)                1.0962         estimate D2E/DX2                !
 ! R40   R(17,40)                1.0959         estimate D2E/DX2                !
 ! R41   R(18,19)                1.4323         estimate D2E/DX2                !
 ! R42   R(18,41)                1.0937         estimate D2E/DX2                !
 ! R43   R(18,42)                1.0937         estimate D2E/DX2                !
 ! R44   R(19,43)                0.9739         estimate D2E/DX2                !
 ! A1    A(2,1,7)              132.2644         estimate D2E/DX2                !
 ! A2    A(2,1,8)              105.9936         estimate D2E/DX2                !
 ! A3    A(7,1,8)              121.5862         estimate D2E/DX2                !
 ! A4    A(1,2,3)              125.9094         estimate D2E/DX2                !
 ! A5    A(1,2,10)             113.6914         estimate D2E/DX2                !
 ! A6    A(3,2,10)             120.3725         estimate D2E/DX2                !
 ! A7    A(2,3,4)              114.1127         estimate D2E/DX2                !
 ! A8    A(2,3,20)             109.0547         estimate D2E/DX2                !
 ! A9    A(2,3,21)             108.0527         estimate D2E/DX2                !
 ! A10   A(4,3,20)             110.8056         estimate D2E/DX2                !
 ! A11   A(4,3,21)             108.9061         estimate D2E/DX2                !
 ! A12   A(20,3,21)            105.5194         estimate D2E/DX2                !
 ! A13   A(3,4,5)              113.0767         estimate D2E/DX2                !
 ! A14   A(3,4,15)             111.8709         estimate D2E/DX2                !
 ! A15   A(3,4,22)             106.0797         estimate D2E/DX2                !
 ! A16   A(5,4,15)             112.3937         estimate D2E/DX2                !
 ! A17   A(5,4,22)             107.4183         estimate D2E/DX2                !
 ! A18   A(15,4,22)            105.3824         estimate D2E/DX2                !
 ! A19   A(4,5,6)              117.4375         estimate D2E/DX2                !
 ! A20   A(4,5,23)             110.0054         estimate D2E/DX2                !
 ! A21   A(4,5,24)             108.4128         estimate D2E/DX2                !
 ! A22   A(6,5,23)             106.568          estimate D2E/DX2                !
 ! A23   A(6,5,24)             108.2658         estimate D2E/DX2                !
 ! A24   A(23,5,24)            105.5072         estimate D2E/DX2                !
 ! A25   A(5,6,7)              117.0757         estimate D2E/DX2                !
 ! A26   A(5,6,25)             108.8996         estimate D2E/DX2                !
 ! A27   A(5,6,26)             107.5323         estimate D2E/DX2                !
 ! A28   A(7,6,25)             109.1536         estimate D2E/DX2                !
 ! A29   A(7,6,26)             108.4366         estimate D2E/DX2                !
 ! A30   A(25,6,26)            105.0759         estimate D2E/DX2                !
 ! A31   A(1,7,6)              112.9657         estimate D2E/DX2                !
 ! A32   A(1,7,12)             111.6868         estimate D2E/DX2                !
 ! A33   A(1,7,27)             107.0314         estimate D2E/DX2                !
 ! A34   A(6,7,12)             112.2851         estimate D2E/DX2                !
 ! A35   A(6,7,27)             105.3856         estimate D2E/DX2                !
 ! A36   A(12,7,27)            106.9499         estimate D2E/DX2                !
 ! A37   A(1,8,9)              112.3403         estimate D2E/DX2                !
 ! A38   A(1,8,11)             123.1576         estimate D2E/DX2                !
 ! A39   A(9,8,11)             124.4576         estimate D2E/DX2                !
 ! A40   A(8,9,10)             102.3676         estimate D2E/DX2                !
 ! A41   A(8,9,28)             109.7725         estimate D2E/DX2                !
 ! A42   A(8,9,29)             108.0571         estimate D2E/DX2                !
 ! A43   A(10,9,28)            112.9599         estimate D2E/DX2                !
 ! A44   A(10,9,29)            112.7453         estimate D2E/DX2                !
 ! A45   A(28,9,29)            110.5157         estimate D2E/DX2                !
 ! A46   A(2,10,9)             105.2445         estimate D2E/DX2                !
 ! A47   A(2,10,13)            113.8742         estimate D2E/DX2                !
 ! A48   A(2,10,14)            109.1262         estimate D2E/DX2                !
 ! A49   A(9,10,13)            111.3544         estimate D2E/DX2                !
 ! A50   A(9,10,14)            108.0917         estimate D2E/DX2                !
 ! A51   A(13,10,14)           108.9564         estimate D2E/DX2                !
 ! A52   A(7,12,30)            110.6293         estimate D2E/DX2                !
 ! A53   A(7,12,31)            112.3086         estimate D2E/DX2                !
 ! A54   A(7,12,32)            110.9941         estimate D2E/DX2                !
 ! A55   A(30,12,31)           107.9504         estimate D2E/DX2                !
 ! A56   A(30,12,32)           107.4017         estimate D2E/DX2                !
 ! A57   A(31,12,32)           107.3519         estimate D2E/DX2                !
 ! A58   A(10,13,33)           111.4338         estimate D2E/DX2                !
 ! A59   A(10,13,34)           110.5045         estimate D2E/DX2                !
 ! A60   A(10,13,35)           111.8308         estimate D2E/DX2                !
 ! A61   A(33,13,34)           106.1138         estimate D2E/DX2                !
 ! A62   A(33,13,35)           108.3318         estimate D2E/DX2                !
 ! A63   A(34,13,35)           108.4079         estimate D2E/DX2                !
 ! A64   A(10,14,36)           108.964          estimate D2E/DX2                !
 ! A65   A(4,15,16)            107.456          estimate D2E/DX2                !
 ! A66   A(4,15,17)            111.5072         estimate D2E/DX2                !
 ! A67   A(4,15,18)            113.7019         estimate D2E/DX2                !
 ! A68   A(16,15,17)           105.8581         estimate D2E/DX2                !
 ! A69   A(16,15,18)           107.0701         estimate D2E/DX2                !
 ! A70   A(17,15,18)           110.7791         estimate D2E/DX2                !
 ! A71   A(15,16,37)           105.6411         estimate D2E/DX2                !
 ! A72   A(15,17,38)           111.9871         estimate D2E/DX2                !
 ! A73   A(15,17,39)           110.6574         estimate D2E/DX2                !
 ! A74   A(15,17,40)           111.3749         estimate D2E/DX2                !
 ! A75   A(38,17,39)           108.5056         estimate D2E/DX2                !
 ! A76   A(38,17,40)           108.1975         estimate D2E/DX2                !
 ! A77   A(39,17,40)           105.8784         estimate D2E/DX2                !
 ! A78   A(15,18,19)           109.7261         estimate D2E/DX2                !
 ! A79   A(15,18,41)           110.8883         estimate D2E/DX2                !
 ! A80   A(15,18,42)           112.9367         estimate D2E/DX2                !
 ! A81   A(19,18,41)           105.8323         estimate D2E/DX2                !
 ! A82   A(19,18,42)           108.6501         estimate D2E/DX2                !
 ! A83   A(41,18,42)           108.5357         estimate D2E/DX2                !
 ! A84   A(18,19,43)           107.4901         estimate D2E/DX2                !
 ! D1    D(7,1,2,3)              3.7749         estimate D2E/DX2                !
 ! D2    D(7,1,2,10)          -178.1145         estimate D2E/DX2                !
 ! D3    D(8,1,2,3)            179.1516         estimate D2E/DX2                !
 ! D4    D(8,1,2,10)            -2.7378         estimate D2E/DX2                !
 ! D5    D(2,1,7,6)             20.4322         estimate D2E/DX2                !
 ! D6    D(2,1,7,12)          -107.2844         estimate D2E/DX2                !
 ! D7    D(2,1,7,27)           135.9748         estimate D2E/DX2                !
 ! D8    D(8,1,7,6)           -154.3489         estimate D2E/DX2                !
 ! D9    D(8,1,7,12)            77.9344         estimate D2E/DX2                !
 ! D10   D(8,1,7,27)           -38.8063         estimate D2E/DX2                !
 ! D11   D(2,1,8,9)             -1.3815         estimate D2E/DX2                !
 ! D12   D(2,1,8,11)          -179.0501         estimate D2E/DX2                !
 ! D13   D(7,1,8,9)            174.6031         estimate D2E/DX2                !
 ! D14   D(7,1,8,11)            -3.0656         estimate D2E/DX2                !
 ! D15   D(1,2,3,4)             38.7694         estimate D2E/DX2                !
 ! D16   D(1,2,3,20)           -85.7237         estimate D2E/DX2                !
 ! D17   D(1,2,3,21)           160.052          estimate D2E/DX2                !
 ! D18   D(10,2,3,4)          -139.2252         estimate D2E/DX2                !
 ! D19   D(10,2,3,20)           96.2817         estimate D2E/DX2                !
 ! D20   D(10,2,3,21)          -17.9426         estimate D2E/DX2                !
 ! D21   D(1,2,10,9)             5.6547         estimate D2E/DX2                !
 ! D22   D(1,2,10,13)          127.887          estimate D2E/DX2                !
 ! D23   D(1,2,10,14)         -110.142          estimate D2E/DX2                !
 ! D24   D(3,2,10,9)          -176.1189         estimate D2E/DX2                !
 ! D25   D(3,2,10,13)          -53.8867         estimate D2E/DX2                !
 ! D26   D(3,2,10,14)           68.0843         estimate D2E/DX2                !
 ! D27   D(2,3,4,5)            -78.0356         estimate D2E/DX2                !
 ! D28   D(2,3,4,15)           153.8492         estimate D2E/DX2                !
 ! D29   D(2,3,4,22)            39.4446         estimate D2E/DX2                !
 ! D30   D(20,3,4,5)            45.5171         estimate D2E/DX2                !
 ! D31   D(20,3,4,15)          -82.5982         estimate D2E/DX2                !
 ! D32   D(20,3,4,22)          162.9973         estimate D2E/DX2                !
 ! D33   D(21,3,4,5)           161.1556         estimate D2E/DX2                !
 ! D34   D(21,3,4,15)           33.0404         estimate D2E/DX2                !
 ! D35   D(21,3,4,22)          -81.3642         estimate D2E/DX2                !
 ! D36   D(3,4,5,6)             35.0942         estimate D2E/DX2                !
 ! D37   D(3,4,5,23)           -86.9754         estimate D2E/DX2                !
 ! D38   D(3,4,5,24)           158.1217         estimate D2E/DX2                !
 ! D39   D(15,4,5,6)           162.937          estimate D2E/DX2                !
 ! D40   D(15,4,5,23)           40.8675         estimate D2E/DX2                !
 ! D41   D(15,4,5,24)          -74.0355         estimate D2E/DX2                !
 ! D42   D(22,4,5,6)           -81.5983         estimate D2E/DX2                !
 ! D43   D(22,4,5,23)          156.3322         estimate D2E/DX2                !
 ! D44   D(22,4,5,24)           41.4292         estimate D2E/DX2                !
 ! D45   D(3,4,15,16)          -58.8443         estimate D2E/DX2                !
 ! D46   D(3,4,15,17)         -174.4259         estimate D2E/DX2                !
 ! D47   D(3,4,15,18)           59.457          estimate D2E/DX2                !
 ! D48   D(5,4,15,16)          172.6781         estimate D2E/DX2                !
 ! D49   D(5,4,15,17)           57.0964         estimate D2E/DX2                !
 ! D50   D(5,4,15,18)          -69.0207         estimate D2E/DX2                !
 ! D51   D(22,4,15,16)          55.9889         estimate D2E/DX2                !
 ! D52   D(22,4,15,17)         -59.5928         estimate D2E/DX2                !
 ! D53   D(22,4,15,18)         174.2902         estimate D2E/DX2                !
 ! D54   D(4,5,6,7)             47.6636         estimate D2E/DX2                !
 ! D55   D(4,5,6,25)           -76.7039         estimate D2E/DX2                !
 ! D56   D(4,5,6,26)           169.9382         estimate D2E/DX2                !
 ! D57   D(23,5,6,7)           171.4863         estimate D2E/DX2                !
 ! D58   D(23,5,6,25)           47.1188         estimate D2E/DX2                !
 ! D59   D(23,5,6,26)          -66.239          estimate D2E/DX2                !
 ! D60   D(24,5,6,7)           -75.4388         estimate D2E/DX2                !
 ! D61   D(24,5,6,25)          160.1937         estimate D2E/DX2                !
 ! D62   D(24,5,6,26)           46.8358         estimate D2E/DX2                !
 ! D63   D(5,6,7,1)            -71.0332         estimate D2E/DX2                !
 ! D64   D(5,6,7,12)            56.3694         estimate D2E/DX2                !
 ! D65   D(5,6,7,27)           172.4447         estimate D2E/DX2                !
 ! D66   D(25,6,7,1)            53.206          estimate D2E/DX2                !
 ! D67   D(25,6,7,12)         -179.3915         estimate D2E/DX2                !
 ! D68   D(25,6,7,27)          -63.3161         estimate D2E/DX2                !
 ! D69   D(26,6,7,1)           167.1613         estimate D2E/DX2                !
 ! D70   D(26,6,7,12)          -65.4362         estimate D2E/DX2                !
 ! D71   D(26,6,7,27)           50.6392         estimate D2E/DX2                !
 ! D72   D(1,7,12,30)         -179.9374         estimate D2E/DX2                !
 ! D73   D(1,7,12,31)           59.3712         estimate D2E/DX2                !
 ! D74   D(1,7,12,32)          -60.8104         estimate D2E/DX2                !
 ! D75   D(6,7,12,30)           51.9815         estimate D2E/DX2                !
 ! D76   D(6,7,12,31)          -68.7099         estimate D2E/DX2                !
 ! D77   D(6,7,12,32)          171.1085         estimate D2E/DX2                !
 ! D78   D(27,7,12,30)         -63.1473         estimate D2E/DX2                !
 ! D79   D(27,7,12,31)         176.1613         estimate D2E/DX2                !
 ! D80   D(27,7,12,32)          55.9797         estimate D2E/DX2                !
 ! D81   D(1,8,9,10)             4.6243         estimate D2E/DX2                !
 ! D82   D(1,8,9,28)           124.8361         estimate D2E/DX2                !
 ! D83   D(1,8,9,29)          -114.5726         estimate D2E/DX2                !
 ! D84   D(11,8,9,10)         -177.7427         estimate D2E/DX2                !
 ! D85   D(11,8,9,28)          -57.5309         estimate D2E/DX2                !
 ! D86   D(11,8,9,29)           63.0604         estimate D2E/DX2                !
 ! D87   D(8,9,10,2)            -5.753          estimate D2E/DX2                !
 ! D88   D(8,9,10,13)         -129.5992         estimate D2E/DX2                !
 ! D89   D(8,9,10,14)          110.7532         estimate D2E/DX2                !
 ! D90   D(28,9,10,2)         -123.7233         estimate D2E/DX2                !
 ! D91   D(28,9,10,13)         112.4305         estimate D2E/DX2                !
 ! D92   D(28,9,10,14)          -7.2171         estimate D2E/DX2                !
 ! D93   D(29,9,10,2)          110.0969         estimate D2E/DX2                !
 ! D94   D(29,9,10,13)         -13.7494         estimate D2E/DX2                !
 ! D95   D(29,9,10,14)        -133.397          estimate D2E/DX2                !
 ! D96   D(2,10,13,33)          65.6406         estimate D2E/DX2                !
 ! D97   D(2,10,13,34)        -176.6396         estimate D2E/DX2                !
 ! D98   D(2,10,13,35)         -55.7759         estimate D2E/DX2                !
 ! D99   D(9,10,13,33)        -175.5574         estimate D2E/DX2                !
 ! D100  D(9,10,13,34)         -57.8376         estimate D2E/DX2                !
 ! D101  D(9,10,13,35)          63.0262         estimate D2E/DX2                !
 ! D102  D(14,10,13,33)        -56.4242         estimate D2E/DX2                !
 ! D103  D(14,10,13,34)         61.2956         estimate D2E/DX2                !
 ! D104  D(14,10,13,35)       -177.8406         estimate D2E/DX2                !
 ! D105  D(2,10,14,36)         -51.7135         estimate D2E/DX2                !
 ! D106  D(9,10,14,36)        -165.6717         estimate D2E/DX2                !
 ! D107  D(13,10,14,36)         73.1802         estimate D2E/DX2                !
 ! D108  D(4,15,16,37)         161.1111         estimate D2E/DX2                !
 ! D109  D(17,15,16,37)        -79.624          estimate D2E/DX2                !
 ! D110  D(18,15,16,37)         38.6068         estimate D2E/DX2                !
 ! D111  D(4,15,17,38)         -70.7155         estimate D2E/DX2                !
 ! D112  D(4,15,17,39)          50.4853         estimate D2E/DX2                !
 ! D113  D(4,15,17,40)         167.9728         estimate D2E/DX2                !
 ! D114  D(16,15,17,38)        172.7256         estimate D2E/DX2                !
 ! D115  D(16,15,17,39)        -66.0736         estimate D2E/DX2                !
 ! D116  D(16,15,17,40)         51.4138         estimate D2E/DX2                !
 ! D117  D(18,15,17,38)         56.993          estimate D2E/DX2                !
 ! D118  D(18,15,17,39)        178.1938         estimate D2E/DX2                !
 ! D119  D(18,15,17,40)        -64.3188         estimate D2E/DX2                !
 ! D120  D(4,15,18,19)        -172.2583         estimate D2E/DX2                !
 ! D121  D(4,15,18,41)         -55.7031         estimate D2E/DX2                !
 ! D122  D(4,15,18,42)          66.3675         estimate D2E/DX2                !
 ! D123  D(16,15,18,19)        -53.7353         estimate D2E/DX2                !
 ! D124  D(16,15,18,41)         62.8198         estimate D2E/DX2                !
 ! D125  D(16,15,18,42)       -175.1095         estimate D2E/DX2                !
 ! D126  D(17,15,18,19)         61.2414         estimate D2E/DX2                !
 ! D127  D(17,15,18,41)        177.7966         estimate D2E/DX2                !
 ! D128  D(17,15,18,42)        -60.1328         estimate D2E/DX2                !
 ! D129  D(15,18,19,43)        -84.1501         estimate D2E/DX2                !
 ! D130  D(41,18,19,43)        156.1542         estimate D2E/DX2                !
 ! D131  D(42,18,19,43)         39.7658         estimate D2E/DX2                !
 --------------------------------------------------------------------------------
 Trust Radius=3.00D-01 FncErr=1.00D-07 GrdErr=1.00D-06
 Number of steps in this run=    258 maximum allowed number of steps=    258.
 GradGradGradGradGradGradGradGradGradGradGradGradGradGradGradGradGradGrad

                          Input orientation:                          
 ---------------------------------------------------------------------
 Center     Atomic      Atomic             Coordinates (Angstroms)
 Number     Number       Type             X           Y           Z
 ---------------------------------------------------------------------
      1          6           0       -1.787800    0.632700   -0.170900
      2          6           0       -1.078600   -0.501600   -0.278500
      3          6           0        0.398200   -0.597100   -0.565000
      4          6           0        1.249700    0.484700    0.139500
      5          6           0        1.180900    1.860200   -0.560300
      6          6           0       -0.151100    2.259500   -1.202500
      7          6           0       -1.420200    2.069700   -0.356700
      8          6           0       -3.181800    0.218000    0.092000
      9          6           0       -3.337700   -1.269800    0.115500
     10          6           0       -1.893600   -1.753200   -0.037900
     11          8           0       -4.101900    1.012500    0.227500
     12          6           0       -1.343100    2.811100    0.979900
     13          6           0       -1.770600   -2.793800   -1.148600
     14          8           0       -1.490900   -2.342700    1.195400
     15          6           0        2.720700    0.007800    0.372700
     16          8           0        2.665500   -1.187400    1.178300
     17          6           0        3.520800    1.030400    1.193200
     18          6           0        3.469900   -0.357100   -0.930200
     19          8           0        4.734400   -0.949200   -0.611100
     20          1           0        0.554900   -0.570600   -1.650500
     21          1           0        0.743000   -1.585100   -0.243300
     22          1           0        0.819000    0.604700    1.144700
     23          1           0        1.938200    1.917200   -1.350300
     24          1           0        1.457400    2.633700    0.167600
     25          1           0       -0.265600    1.717100   -2.151000
     26          1           0       -0.077600    3.318300   -1.485900
     27          1           0       -2.229300    2.536700   -0.936000
     28          1           0       -3.793200   -1.579300    1.060800
     29          1           0       -3.972500   -1.557900   -0.728800
     30          1           0       -1.074000    3.861300    0.823700
     31          1           0       -0.604800    2.370900    1.657100
     32          1           0       -2.310100    2.793700    1.494800
     33          1           0       -0.753900   -3.198100   -1.207700
     34          1           0       -2.426800   -3.648700   -0.948200
     35          1           0       -2.033400   -2.378000   -2.127200
     36          1           0       -0.523800   -2.446800    1.195100
     37          1           0        3.531400   -1.629100    1.055300
     38          1           0        3.734100    1.938200    0.620700
     39          1           0        2.973400    1.311700    2.100300
     40          1           0        4.473200    0.610200    1.535900
     41          1           0        2.920500   -1.114100   -1.497000
     42          1           0        3.641800    0.506300   -1.579100
     43          1           0        5.367500   -0.224500   -0.461500
 ---------------------------------------------------------------------
                    Distance matrix (angstroms):
                    1          2          3          4          5
     1  C    0.000000
     2  C    1.342080   0.000000
     3  C    2.538960   1.507362   0.000000
     4  C    3.056903   2.562907   1.546500   0.000000
     5  C    3.235980   3.280678   2.578946   1.544815   0.000000
     6  C    2.527739   3.055766   2.977969   2.629281   1.531694
     7  C    1.494865   2.595070   3.234469   3.144329   2.617454
     8  C    1.477947   2.253563   3.729938   4.439772   4.706959
     9  C    2.470571   2.418450   3.856495   4.911526   5.538172
    10  C    2.391945   1.512817   2.620448   3.862642   4.773061
    11  O    2.378661   3.418900   4.844561   5.378284   5.408068
    12  C    2.503503   3.553521   4.127308   3.583437   3.105962
    13  C    3.563298   2.547571   3.141620   4.640041   5.542307
    14  O    3.287542   2.394164   3.116862   4.076764   5.280660
    15  C    4.583947   3.888217   2.576663   1.563860   2.583188
    16  O    4.996497   4.075644   2.920308   2.424771   3.809807
    17  C    5.495468   5.066301   3.935817   2.562414   3.039484
    18  C    5.403670   4.597221   3.102630   2.604261   3.208234
    19  O    6.725718   5.839686   4.350716   3.842213   4.530195
    20  H    3.020826   2.134354   1.097072   2.191006   2.736640
    21  H    3.365832   2.119773   1.094770   2.165030   3.487454
    22  H    2.920102   2.617305   2.131776   1.100150   2.148087
    23  H    4.113879   4.012534   3.051229   2.178438   1.095834
    24  H    3.827520   4.057143   3.478028   2.159197   1.097539
    25  H    2.722832   3.014939   2.882976   3.010205   2.154801
    26  H    3.444772   4.129340   4.050284   3.526037   2.136964
    27  H    2.098932   3.314768   4.106349   4.179814   3.496894
    28  H    3.229808   3.213132   4.601715   5.526276   6.260974
    29  H    3.143707   3.113390   4.478056   5.674287   6.186221
    30  H    3.452911   4.499974   4.896243   4.155615   3.317293
    31  H    2.786111   3.496039   3.840932   3.049595   2.892473
    32  H    2.777998   3.939567   4.803664   4.454267   4.157155
    33  H    4.101089   2.870532   2.916436   4.403678   5.454262
    34  H    4.398057   3.488607   4.176090   5.637796   6.596510
    35  H    3.598853   2.801823   3.394813   4.910369   5.545200
    36  H    3.598190   2.502619   2.714669   3.585148   4.953552
    37  H    5.908739   4.929744   3.675233   3.242375   4.506687
    38  H    5.729078   5.470216   4.354522   2.918297   2.814192
    39  H    5.318686   5.036412   4.168812   2.738578   3.254643
    40  H    6.489514   5.945640   4.740989   3.515201   4.098267
    41  H    5.194029   4.225245   2.738231   2.832996   3.570725
    42  H    5.610665   4.998960   3.573070   2.945538   2.987813
    43  H    7.212320   6.454648   4.984324   4.221427   4.677965
                    6          7          8          9         10
     6  C    0.000000
     7  C    1.536885   0.000000
     8  C    3.876673   2.594872   0.000000
     9  C    4.934319   3.879696   1.496130   0.000000
    10  C    4.527070   3.865269   2.358381   1.530566   0.000000
    11  O    4.382776   2.941169   1.223182   2.409448   3.549102
    12  C    2.547155   1.530398   3.300508   4.623782   4.708694
    13  C    5.306743   4.939992   3.549861   2.525139   1.526968
    14  O    5.359593   4.677958   3.260954   2.393318   1.425029
    15  C    3.974751   4.683002   5.912908   6.196985   4.955954
    16  O    5.048026   5.445904   6.111147   6.097109   4.752333
    17  C    4.553341   5.281649   6.840869   7.313780   6.211261
    18  C    4.475755   5.489202   6.754313   6.947656   5.613593
    19  O    5.874829   6.859853   8.032617   8.111075   6.701146
    20  H    2.951035   3.542051   4.197752   4.331278   3.161356
    21  H    4.062072   4.248512   4.332165   4.108560   2.649926
    22  H    3.031304   3.068297   4.155011   4.674522   3.783706
    23  H    2.122307   3.505617   5.584076   6.335666   5.465979
    24  H    2.145803   2.978854   5.231013   6.183285   5.524158
    25  H    1.098617   2.162624   3.972729   4.847308   4.377049
    26  H    1.098533   2.153293   4.662369   5.851786   5.578053
    27  H    2.113475   1.099236   2.709319   4.101664   4.395739
    28  H    5.755328   4.577733   2.131354   1.094012   2.201332
    29  H    5.422180   4.451087   2.110152   1.094904   2.199389
    30  H    2.742808   2.173253   4.272217   5.652793   5.739051
    31  H    2.897510   2.193397   3.704787   4.806243   4.641361
    32  H    3.496009   2.178107   3.059729   4.412535   4.816320
    33  H    5.490792   5.377534   4.387899   3.485000   2.180616
    34  H    6.336427   5.836370   4.074728   2.760500   2.169301
    35  H    5.089649   4.826253   3.603177   2.821172   2.185199
    36  H    5.294965   4.859052   3.922111   3.235568   1.969193
    37  H    5.812029   6.339811   7.028996   6.942396   5.535441
    38  H    4.303728   5.247801   7.146208   7.781828   6.762484
    39  H    4.644277   5.090691   6.566273   7.101659   6.136220
    40  H    5.621670   6.359578   7.799852   8.158560   6.971273
    41  H    4.571940   5.502594   6.444957   6.464477   5.070797
    42  H    4.195429   5.437125   7.031160   7.398623   6.174244
    43  H    6.097072   7.165697   8.578619   8.786700   7.432357
                   11         12         13         14         15
    11  O    0.000000
    12  C    3.378172   0.000000
    13  C    4.670817   6.010672   0.000000
    14  O    4.360220   5.160420   2.403343   0.000000
    15  C    6.897708   4.974098   5.507730   4.892776   0.000000
    16  O    7.179226   5.665354   5.260605   4.314009   1.442408
    17  C    7.683648   5.184005   6.935953   6.041105   1.535933
    18  C    7.781274   6.070498   5.783429   5.750680   1.546610
    19  O    9.090199   7.321690   6.782808   6.630207   2.436945
    20  H    5.264872   4.685862   3.256144   3.927440   3.019698
    21  H    5.517448   5.017430   2.932355   2.762992   2.613060
    22  H    5.022232   3.093548   4.849232   3.745047   2.137460
    23  H    6.307990   4.122599   5.999117   6.032086   2.688279
    24  H    5.791174   2.921319   6.450591   5.874811   2.921189
    25  H    4.568470   3.487173   4.859840   5.402012   4.267172
    26  H    4.944436   2.817607   6.351204   6.421348   4.716385
    27  H    2.680214   2.128689   5.354422   5.375560   5.710563
    28  H    2.739911   5.028434   3.232239   2.429297   6.739678
    29  H    2.745580   5.377877   2.559696   3.236788   6.961584
    30  H    4.199916   1.095323   6.976072   6.229092   5.427026
    31  H    4.014812   1.094286   5.992092   4.818336   4.277017
    32  H    2.826530   1.095680   6.204739   5.209926   5.859121
    33  H    5.567590   6.422090   1.095733   2.655140   4.984807
    34  H    5.090679   6.827957   1.096181   2.678911   6.450700
    35  H    4.617228   6.087474   1.095268   3.366782   5.877330
    36  H    5.070089   5.325700   2.677284   0.972687   4.150685
    37  H    8.119764   6.594074   5.858746   5.074677   1.950030
    38  H    7.900280   5.164198   7.471544   6.779160   2.194294
    39  H    7.325078   4.704856   7.065127   5.839817   2.179132
    40  H    8.683668   6.243592   7.601236   6.663786   2.187962
    41  H    7.537269   6.302421   4.994917   5.312149   2.189602
    42  H    7.967743   6.058862   6.353744   6.493016   2.215051
    43  H    9.574676   7.504975   7.617472   7.366800   2.784852
                   16         17         18         19         20
    16  O    0.000000
    17  C    2.377056   0.000000
    18  C    2.404627   2.537041   0.000000
    19  O    2.745731   2.940602   1.432260   0.000000
    20  H    3.582902   4.409807   3.010256   4.323414   0.000000
    21  H    2.423864   4.076830   3.068517   4.058438   1.744937
    22  H    2.573386   2.735561   3.501077   4.563748   3.043718
    23  H    4.069561   3.124169   2.773992   4.072027   2.862305
    24  H    4.133016   2.807142   3.768316   4.917548   3.793090
    25  H    5.302047   5.098240   4.443717   5.872005   2.481389
    26  H    5.909644   5.035926   5.138300   6.490930   3.943437
    27  H    6.503711   6.313959   6.391791   7.794240   4.232918
    28  H    6.471646   7.766766   7.629579   8.712763   5.222509
    29  H    6.916455   8.157385   7.541339   8.728945   4.724579
    30  H    6.292771   5.409502   6.443453   7.677048   5.330733
    31  H    4.856502   4.362650   5.544302   6.683925   4.575756
    32  H    6.380119   6.099146   7.015452   8.250400   5.423989
    33  H    4.629061   6.474380   5.097919   5.961117   2.968634
    34  H    6.042476   7.864701   6.753223   7.660530   4.342633
    35  H    5.867156   7.313780   5.983574   7.081182   3.192685
    36  H    3.428995   5.333827   4.983311   5.757936   3.575075
    37  H    0.979801   2.663094   2.358808   2.164801   4.159487
    38  H    3.349955   1.094237   2.782714   3.294694   4.643247
    39  H    2.681490   1.096178   3.495044   3.945184   4.843624
    40  H    2.574300   1.095937   2.832654   2.666376   5.186570
    41  H    2.688425   3.492337   1.093687   2.025400   2.432081
    42  H    3.380094   2.823999   1.093655   2.061378   3.270132
    43  H    3.304077   2.779048   1.959119   0.973851   4.969369
                   21         22         23         24         25
    21  H    0.000000
    22  H    2.593751   0.000000
    23  H    3.862649   3.033198   0.000000
    24  H    4.298544   2.340752   1.746013   0.000000
    25  H    3.944758   3.643546   2.353273   3.030642   0.000000
    26  H    5.124526   3.884273   2.458642   2.357746   1.744002
    27  H    5.128707   4.165822   4.233613   3.849558   2.450324
    28  H    4.719939   5.103850   7.133573   6.790874   5.798782
    29  H    4.740505   5.580799   6.884690   6.917865   5.146784
    30  H    5.839799   3.780467   4.192750   2.888850   3.754989
    31  H    4.591081   2.325774   3.964486   2.557409   3.878677
    32  H    5.613938   3.834783   5.187572   3.997639   4.316353
    33  H    2.402612   4.740157   5.782217   6.386798   5.028662
    34  H    3.847462   5.745160   7.084783   7.469978   5.908411
    35  H    3.447632   5.266689   5.901349   6.524487   4.460440
    36  H    2.101500   3.334262   5.620053   5.549089   5.348001
    37  H    3.076276   3.514964   4.571809   4.822961   5.991212
    38  H    4.701789   3.248170   2.666559   2.423300   4.871222
    39  H    4.342648   2.460581   3.653069   2.789493   5.359946
    40  H    4.679667   3.675084   4.057662   3.880960   6.105300
    41  H    2.556386   3.788028   3.189861   4.354028   4.312151
    42  H    3.815935   3.923897   2.223790   3.514028   4.130482
    43  H    4.825437   4.894518   4.139679   4.884051   6.193225
                   26         27         28         29         30
    26  H    0.000000
    27  H    2.354379   0.000000
    28  H    6.654160   4.834713   0.000000
    29  H    6.286555   4.455045   1.798687   0.000000
    30  H    2.573308   2.487132   6.086903   6.338713   0.000000
    31  H    3.324749   3.064418   5.111316   5.698192   1.770874
    32  H    3.760829   2.445683   4.638003   5.161821   1.765811
    33  H    6.557305   5.927778   4.123585   3.644034   7.352835
    34  H    7.372038   6.188564   3.191480   2.609362   7.833888
    35  H    6.056753   5.060791   3.728024   2.527488   6.968294
    36  H    6.373636   5.682041   3.385199   4.047847   6.342932
    37  H    6.630184   7.382739   7.324771   7.713404   7.169926
    38  H    4.568533   6.192226   8.320261   8.569454   5.182408
    39  H    5.118191   6.147181   7.431374   8.030189   4.950921
    40  H    6.097119   7.399000   8.564637   9.008850   6.469027
    41  H    5.351158   6.337468   7.199481   6.949859   6.789424
    42  H    4.663686   6.245472   8.160761   7.934828   6.266438
    43  H    6.576469   8.096959   9.384631   9.438485   7.735530
                   31         32         33         34         35
    31  H    0.000000
    32  H    1.764412   0.000000
    33  H    6.264429   6.754771   0.000000
    34  H    6.807559   6.891037   1.751849   0.000000
    35  H    6.238099   6.319963   1.776278   1.777493   0.000000
    36  H    4.840479   5.544685   2.528012   3.108007   3.649836
    37  H    5.785353   7.340125   5.093793   6.602495   6.454158
    38  H    4.481898   6.166708   7.061641   8.463545   7.710032
    39  H    3.757904   5.520718   6.721155   7.941101   7.520219
    40  H    5.375950   7.126186   7.025174   8.480506   8.042604
    41  H    5.875484   7.181987   4.234143   5.942979   5.151283
    42  H    5.655381   7.078571   5.760442   7.381732   6.389640
    43  H    6.847842   8.478336   6.846214   8.527200   7.885775
                   36         37         38         39         40
    36  H    0.000000
    37  H    4.139182   0.000000
    38  H    6.139045   3.599388   0.000000
    39  H    5.213072   3.170441   1.777747   0.000000
    40  H    5.867828   2.476374   1.774104   1.749300   0.000000
    41  H    4.570196   2.674446   3.803043   4.339110   3.818713
    42  H    5.811128   3.392961   2.626400   3.825364   3.225716
    43  H    6.510788   2.764932   2.918291   3.828112   2.342243
                   41         42         43
    41  H    0.000000
    42  H    1.775587   0.000000
    43  H    2.802045   2.182003   0.000000
 Stoichiometry    C15H24O4
 Framework group  C1[X(C15H24O4)]
 Deg. of freedom   123
 Full point group                 C1      NOp   1
 Largest Abelian subgroup         C1      NOp   1
 Largest concise Abelian subgroup C1      NOp   1
                         Standard orientation:                         
 ---------------------------------------------------------------------
 Center     Atomic      Atomic             Coordinates (Angstroms)
 Number     Number       Type             X           Y           Z
 ---------------------------------------------------------------------
      1          6           0       -1.817289    0.643691   -0.165781
      2          6           0       -1.130829   -0.506446   -0.250256
      3          6           0        0.342569   -0.637363   -0.540259
      4          6           0        1.218065    0.443262    0.136069
      5          6           0        1.173076    1.803593   -0.594635
      6          6           0       -0.153657    2.214236   -1.240575
      7          6           0       -1.422533    2.068616   -0.385727
      8          6           0       -3.217959    0.262478    0.111938
      9          6           0       -3.402754   -1.221062    0.169960
     10          6           0       -1.969040   -1.736039    0.021992
     11          8           0       -4.121786    1.077737    0.232874
     12          6           0       -1.325178    2.838536    0.933312
     13          6           0       -1.871191   -2.803815   -1.065165
     14          8           0       -1.572565   -2.305149    1.266833
     15          6           0        2.680479   -0.056963    0.374346
     16          8           0        2.605471   -1.232241    1.207195
     17          6           0        3.503935    0.968132    1.168193
     18          6           0        3.416751   -0.465986   -0.922807
     19          8           0        4.670833   -1.075360   -0.595222
     20          1           0        0.495040   -0.638608   -1.626683
     21          1           0        0.669421   -1.624369   -0.197463
     22          1           0        0.794158    0.594488    1.139944
     23          1           0        1.927905    1.827773   -1.388676
     24          1           0        1.467773    2.587861    0.114357
     25          1           0       -0.282837    1.652776   -2.176009
     26          1           0       -0.060745    3.264679   -1.548325
     27          1           0       -2.224876    2.538107   -0.972365
     28          1           0       -3.860095   -1.500017    1.123839
     29          1           0       -4.046715   -1.515768   -0.665071
     30          1           0       -1.036321    3.879439    0.752161
     31          1           0       -0.592673    2.399446    1.617489
     32          1           0       -2.290088    2.851799    1.452240
     33          1           0       -0.862839   -3.229207   -1.118995
     34          1           0       -2.543069   -3.640913   -0.842770
     35          1           0       -2.130077   -2.405283   -2.051959
     36          1           0       -0.607690   -2.428169    1.265136
     37          1           0        3.462046   -1.693511    1.090923
     38          1           0        3.732417    1.858335    0.574317
     39          1           0        2.966072    1.280644    2.070771
     40          1           0        4.449435    0.537236    1.516669
     41          1           0        2.850230   -1.224752   -1.470055
     42          1           0        3.602644    0.378913   -1.591888
     43          1           0        5.318595   -0.359999   -0.464653
 ---------------------------------------------------------------------
 Rotational constants (GHZ):      0.5857015      0.2555636      0.2036621
 Standard basis: 6-31G(d) (6D, 7F)
 There are   333 symmetry adapted cartesian basis functions of A   symmetry.
 There are   333 symmetry adapted basis functions of A   symmetry.
   333 basis functions,   628 primitive gaussians,   333 cartesian basis functions
    73 alpha electrons       73 beta electrons
       nuclear repulsion energy      1603.0987423012 Hartrees.
 NAtoms=   43 NActive=   43 NUniq=   43 SFac= 1.00D+00 NAtFMM=   60 NAOKFM=F Big=F
 Integral buffers will be    131072 words long.
 Raffenetti 2 integral format.
 Two-electron integral symmetry is turned on.
 Using the following non-standard input for PCM:
 --- end of non-standard input.
 ------------------------------------------------------------------------------
 Polarizable Continuum Model (PCM)
 =================================
 Model                : PCM (using non-symmetric T matrix).
 Atomic radii         : SMD-Coulomb.
 Polarization charges : Total charges.
 Charge compensation  : None.
 Solution method      : On-the-fly selection.
 Cavity type          : VdW (van der Waals Surface) (Alpha=1.000).
 Cavity algorithm     : GePol (No added spheres)
                        Default sphere list used, NSphG=   43.
                        Lebedev-Laikov grids with approx.  5.0 points / Ang**2.
                        Smoothing algorithm: Karplus/York (Gamma=1.0000).
                        Polarization charges: spherical gaussians, with
                                              point-specific exponents (IZeta= 3).
                        Self-potential: point-specific (ISelfS= 7).
                        Self-field    : sphere-specific E.n sum rule (ISelfD= 2).
 1st derivatives      : Analytical E(r).r(x)/FMM algorithm (CHGder, D1EAlg=3).
                        Cavity 1st derivative terms included.
 Solvent              : Methanol, Eps=  32.613000 Eps(inf)=   1.765709
 ------------------------------------------------------------------------------
 ------------------------------------------------------------------------------
 Atomic radii for non-electrostatic terms: SMD-CDS.
 ------------------------------------------------------------------------------
 Nuclear repulsion after PCM non-electrostatic terms =     1603.1000871544 Hartrees.
 One-electron integrals computed using PRISM.
 NBasis=   333 RedAO= T EigKep=  8.64D-04  NBF=   333
 NBsUse=   333 1.00D-06 EigRej= -1.00D+00 NBFU=   333
 ExpMin= 1.61D-01 ExpMax= 5.48D+03 ExpMxC= 8.25D+02 IAcc=1 IRadAn=         1 AccDes= 0.00D+00
 Harris functional with IExCor=  402 and IRadAn=       1 diagonalized for initial guess.
 HarFok:  IExCor=  402 AccDes= 0.00D+00 IRadAn=         1 IDoV= 1 UseB2=F ITyADJ=14
 ICtDFT=  3500011 ScaDFX=  1.000000  1.000000  1.000000  1.000000
 FoFCou: FMM=F IPFlag=           0 FMFlag=      100000 FMFlg1=           0
         NFxFlg=           0 DoJE=T BraDBF=F KetDBF=T FulRan=T
         wScrn=  0.000000 ICntrl=     500 IOpCl=  0 I1Cent=   200000004 NGrid=           0
         NMat0=    1 NMatS0=      1 NMatT0=    0 NMatD0=    1 NMtDS0=    0 NMtDT0=    0
 Petite list used in FoFCou.
 Keep R1 ints in memory in canonical form, NReq=1565304907.
 Requested convergence on RMS density matrix=1.00D-08 within 128 cycles.
 Requested convergence on MAX density matrix=1.00D-06.
 Requested convergence on             energy=1.00D-06.
 No special actions if energy rises.
 Inv3:  Mode=1 IEnd=    21902412.
 Iteration    1 A*A^-1 deviation from unit magnitude is 6.22D-15 for   2680.
 Iteration    1 A*A^-1 deviation from orthogonality  is 3.28D-15 for   2173    713.
 Iteration    1 A^-1*A deviation from unit magnitude is 6.88D-15 for   2680.
 Iteration    1 A^-1*A deviation from orthogonality  is 4.04D-11 for   2386   2313.
 Error on total polarization charges =  0.05220
 SCF Done:  E(RB3LYP) =  -886.944815446     A.U. after   12 cycles
            NFock= 12  Conv=0.68D-08     -V/T= 2.0091
 SMD-CDS (non-electrostatic) energy       (kcal/mol) =       0.84
 (included in total energy above)

 **********************************************************************

            Population analysis using the SCF density.

 **********************************************************************

 Orbital symmetries:
       Occupied  (A) (A) (A) (A) (A) (A) (A) (A) (A) (A) (A) (A)
                 (A) (A) (A) (A) (A) (A) (A) (A) (A) (A) (A) (A)
                 (A) (A) (A) (A) (A) (A) (A) (A) (A) (A) (A) (A)
                 (A) (A) (A) (A) (A) (A) (A) (A) (A) (A) (A) (A)
                 (A) (A) (A) (A) (A) (A) (A) (A) (A) (A) (A) (A)
                 (A) (A) (A) (A) (A) (A) (A) (A) (A) (A) (A) (A)
                 (A)
       Virtual   (A) (A) (A) (A) (A) (A) (A) (A) (A) (A) (A) (A)
                 (A) (A) (A) (A) (A) (A) (A) (A) (A) (A) (A) (A)
                 (A) (A) (A) (A) (A) (A) (A) (A) (A) (A) (A) (A)
                 (A) (A) (A) (A) (A) (A) (A) (A) (A) (A) (A) (A)
                 (A) (A) (A) (A) (A) (A) (A) (A) (A) (A) (A) (A)
                 (A) (A) (A) (A) (A) (A) (A) (A) (A) (A) (A) (A)
                 (A) (A) (A) (A) (A) (A) (A) (A) (A) (A) (A) (A)
                 (A) (A) (A) (A) (A) (A) (A) (A) (A) (A) (A) (A)
                 (A) (A) (A) (A) (A) (A) (A) (A) (A) (A) (A) (A)
                 (A) (A) (A) (A) (A) (A) (A) (A) (A) (A) (A) (A)
                 (A) (A) (A) (A) (A) (A) (A) (A) (A) (A) (A) (A)
                 (A) (A) (A) (A) (A) (A) (A) (A) (A) (A) (A) (A)
                 (A) (A) (A) (A) (A) (A) (A) (A) (A) (A) (A) (A)
                 (A) (A) (A) (A) (A) (A) (A) (A) (A) (A) (A) (A)
                 (A) (A) (A) (A) (A) (A) (A) (A) (A) (A) (A) (A)
                 (A) (A) (A) (A) (A) (A) (A) (A) (A) (A) (A) (A)
                 (A) (A) (A) (A) (A) (A) (A) (A) (A) (A) (A) (A)
                 (A) (A) (A) (A) (A) (A) (A) (A) (A) (A) (A) (A)
                 (A) (A) (A) (A) (A) (A) (A) (A) (A) (A) (A) (A)
                 (A) (A) (A) (A) (A) (A) (A) (A) (A) (A) (A) (A)
                 (A) (A) (A) (A) (A) (A) (A) (A) (A) (A) (A) (A)
                 (A) (A) (A) (A) (A) (A) (A) (A)
 The electronic state is 1-A.
 Alpha  occ. eigenvalues --  -19.15078 -19.14470 -19.13670 -19.12997 -10.26327
 Alpha  occ. eigenvalues --  -10.24379 -10.23581 -10.22278 -10.20211 -10.18670
 Alpha  occ. eigenvalues --  -10.18648 -10.18310 -10.18127 -10.17871 -10.17213
 Alpha  occ. eigenvalues --  -10.17155 -10.16787 -10.16548 -10.16405  -1.03270
 Alpha  occ. eigenvalues --   -1.02785  -1.02237  -0.99915  -0.85734  -0.81158
 Alpha  occ. eigenvalues --   -0.78756  -0.74846  -0.73610  -0.71685  -0.68844
 Alpha  occ. eigenvalues --   -0.67786  -0.65212  -0.63484  -0.60230  -0.57524
 Alpha  occ. eigenvalues --   -0.54860  -0.53352  -0.52534  -0.50791  -0.48931
 Alpha  occ. eigenvalues --   -0.48616  -0.46682  -0.45320  -0.45005  -0.44855
 Alpha  occ. eigenvalues --   -0.44264  -0.43122  -0.42342  -0.41498  -0.41208
 Alpha  occ. eigenvalues --   -0.40182  -0.39497  -0.38753  -0.38489  -0.37442
 Alpha  occ. eigenvalues --   -0.37045  -0.36837  -0.36604  -0.35511  -0.35049
 Alpha  occ. eigenvalues --   -0.34413  -0.34127  -0.33300  -0.32853  -0.32461
 Alpha  occ. eigenvalues --   -0.31383  -0.30762  -0.30417  -0.27915  -0.26973
 Alpha  occ. eigenvalues --   -0.25594  -0.24856  -0.24093
 Alpha virt. eigenvalues --   -0.03795   0.05531   0.07418   0.08110   0.09878
 Alpha virt. eigenvalues --    0.10802   0.12660   0.12925   0.13391   0.14212
 Alpha virt. eigenvalues --    0.14418   0.14944   0.15363   0.15726   0.16413
 Alpha virt. eigenvalues --    0.16843   0.17276   0.17847   0.18412   0.18998
 Alpha virt. eigenvalues --    0.19394   0.19646   0.20397   0.20738   0.21447
 Alpha virt. eigenvalues --    0.21655   0.22727   0.22920   0.23478   0.24317
 Alpha virt. eigenvalues --    0.24829   0.25540   0.26584   0.26855   0.27097
 Alpha virt. eigenvalues --    0.27658   0.29594   0.30085   0.30289   0.32631
 Alpha virt. eigenvalues --    0.33687   0.34490   0.35902   0.36112   0.45882
 Alpha virt. eigenvalues --    0.47144   0.49902   0.51767   0.52354   0.53035
 Alpha virt. eigenvalues --    0.53805   0.54672   0.55912   0.56414   0.57129
 Alpha virt. eigenvalues --    0.58403   0.58725   0.60225   0.60619   0.60862
 Alpha virt. eigenvalues --    0.62238   0.62486   0.62571   0.65286   0.65918
 Alpha virt. eigenvalues --    0.66593   0.67617   0.68153   0.69222   0.70702
 Alpha virt. eigenvalues --    0.72012   0.73117   0.74788   0.75634   0.76567
 Alpha virt. eigenvalues --    0.77468   0.78310   0.78469   0.79856   0.80760
 Alpha virt. eigenvalues --    0.81514   0.82023   0.82591   0.82824   0.84083
 Alpha virt. eigenvalues --    0.84298   0.85153   0.85860   0.86970   0.87785
 Alpha virt. eigenvalues --    0.88211   0.88677   0.89444   0.89981   0.90535
 Alpha virt. eigenvalues --    0.90863   0.91264   0.92184   0.93420   0.93906
 Alpha virt. eigenvalues --    0.94726   0.94939   0.95558   0.95876   0.96847
 Alpha virt. eigenvalues --    0.97384   0.97796   0.99097   0.99607   1.00977
 Alpha virt. eigenvalues --    1.01942   1.03852   1.04764   1.05431   1.05708
 Alpha virt. eigenvalues --    1.06862   1.07408   1.08202   1.09037   1.10396
 Alpha virt. eigenvalues --    1.11298   1.12173   1.13569   1.13993   1.15717
 Alpha virt. eigenvalues --    1.17851   1.18789   1.23450   1.24423   1.25503
 Alpha virt. eigenvalues --    1.29885   1.31827   1.33631   1.36549   1.39864
 Alpha virt. eigenvalues --    1.41100   1.42801   1.43912   1.46292   1.48983
 Alpha virt. eigenvalues --    1.50995   1.54624   1.56217   1.57533   1.60389
 Alpha virt. eigenvalues --    1.62049   1.64021   1.64393   1.66129   1.66803
 Alpha virt. eigenvalues --    1.67930   1.70656   1.71194   1.73101   1.74869
 Alpha virt. eigenvalues --    1.75670   1.76364   1.77313   1.78255   1.79747
 Alpha virt. eigenvalues --    1.81290   1.82137   1.82958   1.83907   1.84572
 Alpha virt. eigenvalues --    1.86517   1.88573   1.89765   1.89918   1.90900
 Alpha virt. eigenvalues --    1.92302   1.93156   1.94046   1.94323   1.95288
 Alpha virt. eigenvalues --    1.96990   1.97815   1.99009   2.01061   2.01576
 Alpha virt. eigenvalues --    2.04304   2.05212   2.06109   2.07010   2.08478
 Alpha virt. eigenvalues --    2.10516   2.11521   2.12205   2.15423   2.16084
 Alpha virt. eigenvalues --    2.17676   2.20808   2.21364   2.23445   2.24288
 Alpha virt. eigenvalues --    2.25878   2.26855   2.28123   2.28636   2.29949
 Alpha virt. eigenvalues --    2.30338   2.32155   2.32443   2.33063   2.35185
 Alpha virt. eigenvalues --    2.36080   2.38892   2.39486   2.41682   2.43393
 Alpha virt. eigenvalues --    2.43633   2.45957   2.46301   2.47179   2.47896
 Alpha virt. eigenvalues --    2.50636   2.52354   2.53397   2.54542   2.57794
 Alpha virt. eigenvalues --    2.58158   2.64090   2.64414   2.66935   2.69215
 Alpha virt. eigenvalues --    2.69968   2.74132   2.74657   2.76222   2.76863
 Alpha virt. eigenvalues --    2.79701   2.81390   2.85950   2.87125   2.88714
 Alpha virt. eigenvalues --    2.94562   2.97435   2.98770   3.04078   3.17933
 Alpha virt. eigenvalues --    3.21349   3.80485   3.86040   3.88555   4.01210
 Alpha virt. eigenvalues --    4.14244   4.22184   4.25157   4.27017   4.28933
 Alpha virt. eigenvalues --    4.32204   4.36053   4.41607   4.45948   4.54362
 Alpha virt. eigenvalues --    4.61446   4.66823   4.73868   4.76820   4.78236
          Condensed to atoms (all electrons):
               1          2          3          4          5          6
     1  C    5.113026   0.521258  -0.052053  -0.004708  -0.004837  -0.027533
     2  C    0.521258   5.008221   0.313928  -0.017870  -0.006117  -0.007541
     3  C   -0.052053   0.313928   5.262846   0.339602  -0.038615  -0.001816
     4  C   -0.004708  -0.017870   0.339602   5.039562   0.354030  -0.039181
     5  C   -0.004837  -0.006117  -0.038615   0.354030   5.061296   0.363727
     6  C   -0.027533  -0.007541  -0.001816  -0.039181   0.363727   5.069920
     7  C    0.348061  -0.069926  -0.010858  -0.000131  -0.040576   0.357238
     8  C    0.343119   0.013526   0.005150  -0.000088  -0.000053   0.004302
     9  C   -0.140831  -0.078368   0.007697  -0.000140  -0.000005  -0.000095
    10  C   -0.002946   0.397282  -0.056989   0.002017  -0.000068  -0.000136
    11  O   -0.087802   0.005599  -0.000114   0.000002  -0.000005   0.000279
    12  C   -0.037701  -0.002036   0.001383  -0.003337  -0.003560  -0.050362
    13  C    0.003375  -0.061021  -0.008218   0.000236  -0.000004   0.000013
    14  O    0.001878  -0.045361  -0.003109  -0.000362   0.000000   0.000001
    15  C    0.000282   0.003220  -0.025243   0.355000  -0.030765   0.003280
    16  O    0.000015   0.000190  -0.010901  -0.046854   0.002118  -0.000033
    17  C   -0.000003  -0.000116   0.005066  -0.056228  -0.002219   0.000095
    18  C   -0.000018   0.000308  -0.009214  -0.044976  -0.004773   0.000101
    19  O    0.000000  -0.000001  -0.000064   0.002838   0.000063   0.000000
    20  H   -0.005954  -0.020761   0.350740  -0.029694  -0.005930  -0.000213
    21  H    0.004998  -0.040521   0.353420  -0.045052   0.004943  -0.000001
    22  H   -0.001904   0.000688  -0.059247   0.363540  -0.039266  -0.002753
    23  H   -0.000035   0.000001  -0.003708  -0.039520   0.369783  -0.033426
    24  H   -0.000389   0.000054   0.005181  -0.030797   0.370598  -0.036998
    25  H   -0.004335  -0.000340   0.004041  -0.005639  -0.037451   0.370788
    26  H    0.005259   0.000318  -0.000072   0.004615  -0.033222   0.365309
    27  H   -0.050566   0.004262  -0.000220  -0.000062   0.004922  -0.042182
    28  H    0.004155   0.002066  -0.000104   0.000004   0.000000   0.000001
    29  H    0.003756   0.000131  -0.000141   0.000001   0.000000   0.000004
    30  H    0.004680  -0.000010  -0.000035   0.000208  -0.001119  -0.003299
    31  H   -0.005764   0.001482  -0.000391  -0.000411   0.003374  -0.006557
    32  H   -0.007880  -0.000071  -0.000010   0.000044   0.000002   0.005276
    33  H   -0.000201  -0.008233   0.004074   0.000045   0.000001   0.000000
    34  H   -0.000116   0.005137  -0.000009  -0.000003   0.000000   0.000000
    35  H   -0.000209   0.001904   0.000288  -0.000004   0.000000  -0.000001
    36  H    0.000106  -0.007722   0.004359  -0.000456   0.000011  -0.000002
    37  H    0.000000   0.000008   0.000215   0.006926  -0.000183   0.000003
    38  H   -0.000001   0.000000  -0.000121  -0.002374   0.001436   0.000054
    39  H   -0.000004  -0.000003   0.000052  -0.005740  -0.000864  -0.000031
    40  H    0.000000   0.000002  -0.000115   0.005052   0.000125  -0.000002
    41  H    0.000000   0.000111   0.003594  -0.005580   0.000541  -0.000021
    42  H    0.000002  -0.000020   0.000105   0.000637  -0.000156  -0.000099
    43  H    0.000000   0.000000   0.000006  -0.000071   0.000004   0.000000
               7          8          9         10         11         12
     1  C    0.348061   0.343119  -0.140831  -0.002946  -0.087802  -0.037701
     2  C   -0.069926   0.013526  -0.078368   0.397282   0.005599  -0.002036
     3  C   -0.010858   0.005150   0.007697  -0.056989  -0.000114   0.001383
     4  C   -0.000131  -0.000088  -0.000140   0.002017   0.000002  -0.003337
     5  C   -0.040576  -0.000053  -0.000005  -0.000068  -0.000005  -0.003560
     6  C    0.357238   0.004302  -0.000095  -0.000136   0.000279  -0.050362
     7  C    5.022071  -0.052805   0.008079   0.005826   0.000903   0.355352
     8  C   -0.052805   4.524804   0.336155  -0.056532   0.527600  -0.001107
     9  C    0.008079   0.336155   5.452251   0.294340  -0.078808  -0.000192
    10  C    0.005826  -0.056532   0.294340   4.739431   0.004277  -0.000219
    11  O    0.000903   0.527600  -0.078808   0.004277   8.201568  -0.003956
    12  C    0.355352  -0.001107  -0.000192  -0.000219  -0.003956   5.151587
    13  C   -0.000179   0.000737  -0.058926   0.352287  -0.000088  -0.000002
    14  O   -0.000067  -0.000361  -0.045434   0.207545  -0.000015   0.000013
    15  C   -0.000063  -0.000001   0.000002  -0.000092   0.000000   0.000018
    16  O   -0.000001   0.000000   0.000000  -0.000086   0.000000   0.000000
    17  C   -0.000009   0.000000   0.000000   0.000000   0.000000  -0.000004
    18  C    0.000006   0.000000   0.000000   0.000001   0.000000  -0.000002
    19  O    0.000000   0.000000   0.000000   0.000000   0.000000   0.000000
    20  H    0.001124  -0.000098  -0.000284   0.000881   0.000002  -0.000067
    21  H   -0.000034  -0.000163   0.000369  -0.003570   0.000001   0.000006
    22  H    0.003272  -0.000060  -0.000059   0.000189   0.000000  -0.001175
    23  H    0.005148   0.000004   0.000000   0.000001   0.000000  -0.000010
    24  H   -0.006231  -0.000003   0.000000   0.000005   0.000000   0.004900
    25  H   -0.037309   0.000042  -0.000004  -0.000051  -0.000001   0.005741
    26  H   -0.031138  -0.000104   0.000004   0.000002   0.000003  -0.004746
    27  H    0.374761  -0.006712   0.000503  -0.000174   0.009603  -0.044136
    28  H   -0.000090  -0.017176   0.339450  -0.022632   0.000008   0.000017
    29  H   -0.000089  -0.021167   0.351486  -0.025650  -0.000201  -0.000004
    30  H   -0.031261  -0.000041   0.000004   0.000004   0.000028   0.367848
    31  H   -0.030785  -0.000199   0.000015  -0.000017   0.000058   0.373060
    32  H   -0.027116   0.003159   0.000127  -0.000006   0.007210   0.365418
    33  H   -0.000001  -0.000074   0.005110  -0.021353   0.000001   0.000000
    34  H    0.000003   0.000262  -0.007515  -0.022671   0.000000   0.000000
    35  H   -0.000008   0.000093  -0.001418  -0.021753  -0.000003   0.000000
    36  H   -0.000006  -0.000196   0.006599  -0.022401   0.000003   0.000000
    37  H    0.000000   0.000000   0.000000   0.000001   0.000000   0.000000
    38  H    0.000004   0.000000   0.000000   0.000000   0.000000  -0.000002
    39  H    0.000006   0.000000   0.000000   0.000000   0.000000  -0.000014
    40  H    0.000000   0.000000   0.000000   0.000000   0.000000   0.000000
    41  H    0.000001   0.000000   0.000000  -0.000001   0.000000   0.000000
    42  H    0.000000   0.000000   0.000000   0.000000   0.000000   0.000000
    43  H    0.000000   0.000000   0.000000   0.000000   0.000000   0.000000
              13         14         15         16         17         18
     1  C    0.003375   0.001878   0.000282   0.000015  -0.000003  -0.000018
     2  C   -0.061021  -0.045361   0.003220   0.000190  -0.000116   0.000308
     3  C   -0.008218  -0.003109  -0.025243  -0.010901   0.005066  -0.009214
     4  C    0.000236  -0.000362   0.355000  -0.046854  -0.056228  -0.044976
     5  C   -0.000004   0.000000  -0.030765   0.002118  -0.002219  -0.004773
     6  C    0.000013   0.000001   0.003280  -0.000033   0.000095   0.000101
     7  C   -0.000179  -0.000067  -0.000063  -0.000001  -0.000009   0.000006
     8  C    0.000737  -0.000361  -0.000001   0.000000   0.000000   0.000000
     9  C   -0.058926  -0.045434   0.000002   0.000000   0.000000   0.000000
    10  C    0.352287   0.207545  -0.000092  -0.000086   0.000000   0.000001
    11  O   -0.000088  -0.000015   0.000000   0.000000   0.000000   0.000000
    12  C   -0.000002   0.000013   0.000018   0.000000  -0.000004  -0.000002
    13  C    5.255981  -0.061096   0.000004   0.000008   0.000000   0.000000
    14  O   -0.061096   8.401915  -0.000011  -0.000025   0.000000   0.000000
    15  C    0.000004  -0.000011   4.761391   0.205543   0.359294   0.341649
    16  O    0.000008  -0.000025   0.205543   8.426764  -0.061177  -0.036757
    17  C    0.000000   0.000000   0.359294  -0.061177   5.242069  -0.059427
    18  C    0.000000   0.000000   0.341649  -0.036757  -0.059427   4.968607
    19  O    0.000000   0.000000  -0.051593  -0.010583  -0.003679   0.231758
    20  H    0.001595   0.000165  -0.003678   0.000259  -0.000062   0.001585
    21  H   -0.001612   0.002459  -0.007460   0.019988   0.000752  -0.001383
    22  H    0.000026   0.000284  -0.030766   0.001655  -0.009189   0.005472
    23  H    0.000000   0.000000  -0.007261   0.000068  -0.001832   0.002498
    24  H    0.000000   0.000000  -0.004234  -0.000020   0.003264  -0.000081
    25  H   -0.000004   0.000000  -0.000067   0.000000   0.000005  -0.000010
    26  H    0.000000   0.000000  -0.000079   0.000000   0.000003  -0.000003
    27  H    0.000018  -0.000001   0.000002   0.000000   0.000000   0.000000
    28  H    0.002114   0.003777   0.000000   0.000000   0.000000   0.000000
    29  H   -0.001756   0.001938   0.000000   0.000000   0.000000   0.000000
    30  H    0.000000   0.000000  -0.000001   0.000000  -0.000001   0.000000
    31  H    0.000001  -0.000003   0.000012  -0.000003   0.000005   0.000000
    32  H    0.000000   0.000001   0.000000   0.000000   0.000000   0.000000
    33  H    0.359006  -0.001568  -0.000001  -0.000025   0.000000   0.000001
    34  H    0.362565   0.001800   0.000000   0.000000   0.000000   0.000000
    35  H    0.345428   0.003968   0.000000   0.000000   0.000000   0.000000
    36  H   -0.002482   0.237342  -0.000052   0.000925   0.000001   0.000011
    37  H    0.000000   0.000001  -0.026375   0.227205  -0.001224  -0.017398
    38  H    0.000000   0.000000  -0.022924   0.004216   0.344718  -0.000448
    39  H    0.000000   0.000000  -0.025836   0.000890   0.365935   0.005334
    40  H    0.000000   0.000000  -0.023925  -0.001378   0.358013  -0.006838
    41  H    0.000000   0.000000  -0.039733  -0.001722   0.005855   0.373975
    42  H    0.000000   0.000000  -0.034300   0.003331  -0.002491   0.357649
    43  H    0.000000   0.000000  -0.002813   0.000379   0.004705  -0.024922
              19         20         21         22         23         24
     1  C    0.000000  -0.005954   0.004998  -0.001904  -0.000035  -0.000389
     2  C   -0.000001  -0.020761  -0.040521   0.000688   0.000001   0.000054
     3  C   -0.000064   0.350740   0.353420  -0.059247  -0.003708   0.005181
     4  C    0.002838  -0.029694  -0.045052   0.363540  -0.039520  -0.030797
     5  C    0.000063  -0.005930   0.004943  -0.039266   0.369783   0.370598
     6  C    0.000000  -0.000213  -0.000001  -0.002753  -0.033426  -0.036998
     7  C    0.000000   0.001124  -0.000034   0.003272   0.005148  -0.006231
     8  C    0.000000  -0.000098  -0.000163  -0.000060   0.000004  -0.000003
     9  C    0.000000  -0.000284   0.000369  -0.000059   0.000000   0.000000
    10  C    0.000000   0.000881  -0.003570   0.000189   0.000001   0.000005
    11  O    0.000000   0.000002   0.000001   0.000000   0.000000   0.000000
    12  C    0.000000  -0.000067   0.000006  -0.001175  -0.000010   0.004900
    13  C    0.000000   0.001595  -0.001612   0.000026   0.000000   0.000000
    14  O    0.000000   0.000165   0.002459   0.000284   0.000000   0.000000
    15  C   -0.051593  -0.003678  -0.007460  -0.030766  -0.007261  -0.004234
    16  O   -0.010583   0.000259   0.019988   0.001655   0.000068  -0.000020
    17  C   -0.003679  -0.000062   0.000752  -0.009189  -0.001832   0.003264
    18  C    0.231758   0.001585  -0.001383   0.005472   0.002498  -0.000081
    19  O    8.298428  -0.000008  -0.000037  -0.000065  -0.000094  -0.000002
    20  H   -0.000008   0.546303  -0.030934   0.005381   0.002380   0.000055
    21  H   -0.000037  -0.030934   0.567362  -0.001174  -0.000112  -0.000151
    22  H   -0.000065   0.005381  -0.001174   0.609795   0.005798  -0.009211
    23  H   -0.000094   0.002380  -0.000112   0.005798   0.589877  -0.037448
    24  H   -0.000002   0.000055  -0.000151  -0.009211  -0.037448   0.590301
    25  H    0.000000   0.001159   0.000005  -0.000172  -0.006475   0.005774
    26  H    0.000000  -0.000082   0.000002  -0.000092  -0.000911  -0.006310
    27  H    0.000000   0.000053   0.000003   0.000030  -0.000161  -0.000072
    28  H    0.000000  -0.000003  -0.000002   0.000000   0.000000   0.000000
    29  H    0.000000   0.000019  -0.000016   0.000001   0.000000   0.000000
    30  H    0.000000   0.000003   0.000000   0.000013  -0.000020   0.000614
    31  H    0.000000   0.000013   0.000003   0.005015  -0.000011  -0.000250
    32  H    0.000000   0.000000   0.000000  -0.000027   0.000000  -0.000059
    33  H    0.000000  -0.000187   0.002390  -0.000002   0.000000   0.000000
    34  H    0.000000   0.000004  -0.000128   0.000000   0.000000   0.000000
    35  H    0.000000   0.000116   0.000091  -0.000001   0.000000   0.000000
    36  H    0.000000  -0.000048   0.007515   0.000242   0.000000   0.000000
    37  H    0.033150  -0.000018  -0.000573  -0.000343   0.000000   0.000002
    38  H    0.000042  -0.000005  -0.000035   0.000332   0.001102   0.000731
    39  H    0.000180   0.000001  -0.000004   0.005270   0.000173   0.000582
    40  H    0.006974   0.000002  -0.000015  -0.000128  -0.000049   0.000035
    41  H   -0.036928   0.001140   0.002360  -0.000106  -0.000119  -0.000016
    42  H   -0.029115   0.000104   0.000114  -0.000155   0.005511  -0.000019
    43  H    0.243847   0.000001  -0.000002   0.000000  -0.000015  -0.000002
              25         26         27         28         29         30
     1  C   -0.004335   0.005259  -0.050566   0.004155   0.003756   0.004680
     2  C   -0.000340   0.000318   0.004262   0.002066   0.000131  -0.000010
     3  C    0.004041  -0.000072  -0.000220  -0.000104  -0.000141  -0.000035
     4  C   -0.005639   0.004615  -0.000062   0.000004   0.000001   0.000208
     5  C   -0.037451  -0.033222   0.004922   0.000000   0.000000  -0.001119
     6  C    0.370788   0.365309  -0.042182   0.000001   0.000004  -0.003299
     7  C   -0.037309  -0.031138   0.374761  -0.000090  -0.000089  -0.031261
     8  C    0.000042  -0.000104  -0.006712  -0.017176  -0.021167  -0.000041
     9  C   -0.000004   0.000004   0.000503   0.339450   0.351486   0.000004
    10  C   -0.000051   0.000002  -0.000174  -0.022632  -0.025650   0.000004
    11  O   -0.000001   0.000003   0.009603   0.000008  -0.000201   0.000028
    12  C    0.005741  -0.004746  -0.044136   0.000017  -0.000004   0.367848
    13  C   -0.000004   0.000000   0.000018   0.002114  -0.001756   0.000000
    14  O    0.000000   0.000000  -0.000001   0.003777   0.001938   0.000000
    15  C   -0.000067  -0.000079   0.000002   0.000000   0.000000  -0.000001
    16  O    0.000000   0.000000   0.000000   0.000000   0.000000   0.000000
    17  C    0.000005   0.000003   0.000000   0.000000   0.000000  -0.000001
    18  C   -0.000010  -0.000003   0.000000   0.000000   0.000000   0.000000
    19  O    0.000000   0.000000   0.000000   0.000000   0.000000   0.000000
    20  H    0.001159  -0.000082   0.000053  -0.000003   0.000019   0.000003
    21  H    0.000005   0.000002   0.000003  -0.000002  -0.000016   0.000000
    22  H   -0.000172  -0.000092   0.000030   0.000000   0.000001   0.000013
    23  H   -0.006475  -0.000911  -0.000161   0.000000   0.000000  -0.000020
    24  H    0.005774  -0.006310  -0.000072   0.000000   0.000000   0.000614
    25  H    0.599980  -0.036336  -0.002814   0.000000   0.000000  -0.000008
    26  H   -0.036336   0.595399  -0.004917   0.000000   0.000000   0.003978
    27  H   -0.002814  -0.004917   0.612045  -0.000015  -0.000004  -0.002751
    28  H    0.000000   0.000000  -0.000015   0.507149  -0.016692   0.000000
    29  H    0.000000   0.000000  -0.000004  -0.016692   0.502701   0.000000
    30  H   -0.000008   0.003978  -0.002751   0.000000   0.000000   0.565509
    31  H   -0.000057  -0.000146   0.005517  -0.000002   0.000000  -0.029054
    32  H   -0.000163  -0.000027  -0.004269  -0.000002   0.000000  -0.028451
    33  H   -0.000001   0.000000   0.000000  -0.000183   0.000197   0.000000
    34  H    0.000000   0.000000   0.000000   0.000701   0.000901   0.000000
    35  H    0.000005   0.000000  -0.000001   0.000000   0.001218   0.000000
    36  H    0.000000   0.000000   0.000000  -0.000056  -0.000189   0.000000
    37  H    0.000000   0.000000   0.000000   0.000000   0.000000   0.000000
    38  H   -0.000001  -0.000002   0.000000   0.000000   0.000000   0.000000
    39  H    0.000000   0.000001   0.000000   0.000000   0.000000   0.000000
    40  H    0.000000   0.000000   0.000000   0.000000   0.000000   0.000000
    41  H   -0.000017   0.000001   0.000000   0.000000   0.000000   0.000000
    42  H   -0.000007   0.000004   0.000000   0.000000   0.000000   0.000000
    43  H    0.000000   0.000000   0.000000   0.000000   0.000000   0.000000
              31         32         33         34         35         36
     1  C   -0.005764  -0.007880  -0.000201  -0.000116  -0.000209   0.000106
     2  C    0.001482  -0.000071  -0.008233   0.005137   0.001904  -0.007722
     3  C   -0.000391  -0.000010   0.004074  -0.000009   0.000288   0.004359
     4  C   -0.000411   0.000044   0.000045  -0.000003  -0.000004  -0.000456
     5  C    0.003374   0.000002   0.000001   0.000000   0.000000   0.000011
     6  C   -0.006557   0.005276   0.000000   0.000000  -0.000001  -0.000002
     7  C   -0.030785  -0.027116  -0.000001   0.000003  -0.000008  -0.000006
     8  C   -0.000199   0.003159  -0.000074   0.000262   0.000093  -0.000196
     9  C    0.000015   0.000127   0.005110  -0.007515  -0.001418   0.006599
    10  C   -0.000017  -0.000006  -0.021353  -0.022671  -0.021753  -0.022401
    11  O    0.000058   0.007210   0.000001   0.000000  -0.000003   0.000003
    12  C    0.373060   0.365418   0.000000   0.000000   0.000000   0.000000
    13  C    0.000001   0.000000   0.359006   0.362565   0.345428  -0.002482
    14  O   -0.000003   0.000001  -0.001568   0.001800   0.003968   0.237342
    15  C    0.000012   0.000000  -0.000001   0.000000   0.000000  -0.000052
    16  O   -0.000003   0.000000  -0.000025   0.000000   0.000000   0.000925
    17  C    0.000005   0.000000   0.000000   0.000000   0.000000   0.000001
    18  C    0.000000   0.000000   0.000001   0.000000   0.000000   0.000011
    19  O    0.000000   0.000000   0.000000   0.000000   0.000000   0.000000
    20  H    0.000013   0.000000  -0.000187   0.000004   0.000116  -0.000048
    21  H    0.000003   0.000000   0.002390  -0.000128   0.000091   0.007515
    22  H    0.005015  -0.000027  -0.000002   0.000000  -0.000001   0.000242
    23  H   -0.000011   0.000000   0.000000   0.000000   0.000000   0.000000
    24  H   -0.000250  -0.000059   0.000000   0.000000   0.000000   0.000000
    25  H   -0.000057  -0.000163  -0.000001   0.000000   0.000005   0.000000
    26  H   -0.000146  -0.000027   0.000000   0.000000   0.000000   0.000000
    27  H    0.005517  -0.004269   0.000000   0.000000  -0.000001   0.000000
    28  H   -0.000002  -0.000002  -0.000183   0.000701   0.000000  -0.000056
    29  H    0.000000   0.000000   0.000197   0.000901   0.001218  -0.000189
    30  H   -0.029054  -0.028451   0.000000   0.000000   0.000000   0.000000
    31  H    0.552591  -0.030097   0.000000   0.000000   0.000000  -0.000001
    32  H   -0.030097   0.563008   0.000000   0.000000   0.000000   0.000000
    33  H    0.000000   0.000000   0.555062  -0.030818  -0.025591   0.002848
    34  H    0.000000   0.000000  -0.030818   0.551580  -0.025226  -0.000376
    35  H    0.000000   0.000000  -0.025591  -0.025226   0.561315  -0.000151
    36  H   -0.000001   0.000000   0.002848  -0.000376  -0.000151   0.336330
    37  H    0.000000   0.000000   0.000001   0.000000   0.000000  -0.000024
    38  H   -0.000006   0.000000   0.000000   0.000000   0.000000   0.000000
    39  H    0.000090   0.000000   0.000000   0.000000   0.000000   0.000000
    40  H    0.000000   0.000000   0.000000   0.000000   0.000000   0.000000
    41  H    0.000000   0.000000   0.000005   0.000000   0.000000  -0.000001
    42  H    0.000000   0.000000   0.000000   0.000000   0.000000   0.000000
    43  H    0.000000   0.000000   0.000000   0.000000   0.000000   0.000000
              37         38         39         40         41         42
     1  C    0.000000  -0.000001  -0.000004   0.000000   0.000000   0.000002
     2  C    0.000008   0.000000  -0.000003   0.000002   0.000111  -0.000020
     3  C    0.000215  -0.000121   0.000052  -0.000115   0.003594   0.000105
     4  C    0.006926  -0.002374  -0.005740   0.005052  -0.005580   0.000637
     5  C   -0.000183   0.001436  -0.000864   0.000125   0.000541  -0.000156
     6  C    0.000003   0.000054  -0.000031  -0.000002  -0.000021  -0.000099
     7  C    0.000000   0.000004   0.000006   0.000000   0.000001   0.000000
     8  C    0.000000   0.000000   0.000000   0.000000   0.000000   0.000000
     9  C    0.000000   0.000000   0.000000   0.000000   0.000000   0.000000
    10  C    0.000001   0.000000   0.000000   0.000000  -0.000001   0.000000
    11  O    0.000000   0.000000   0.000000   0.000000   0.000000   0.000000
    12  C    0.000000  -0.000002  -0.000014   0.000000   0.000000   0.000000
    13  C    0.000000   0.000000   0.000000   0.000000   0.000000   0.000000
    14  O    0.000001   0.000000   0.000000   0.000000   0.000000   0.000000
    15  C   -0.026375  -0.022924  -0.025836  -0.023925  -0.039733  -0.034300
    16  O    0.227205   0.004216   0.000890  -0.001378  -0.001722   0.003331
    17  C   -0.001224   0.344718   0.365935   0.358013   0.005855  -0.002491
    18  C   -0.017398  -0.000448   0.005334  -0.006838   0.373975   0.357649
    19  O    0.033150   0.000042   0.000180   0.006974  -0.036928  -0.029115
    20  H   -0.000018  -0.000005   0.000001   0.000002   0.001140   0.000104
    21  H   -0.000573  -0.000035  -0.000004  -0.000015   0.002360   0.000114
    22  H   -0.000343   0.000332   0.005270  -0.000128  -0.000106  -0.000155
    23  H    0.000000   0.001102   0.000173  -0.000049  -0.000119   0.005511
    24  H    0.000002   0.000731   0.000582   0.000035  -0.000016  -0.000019
    25  H    0.000000  -0.000001   0.000000   0.000000  -0.000017  -0.000007
    26  H    0.000000  -0.000002   0.000001   0.000000   0.000001   0.000004
    27  H    0.000000   0.000000   0.000000   0.000000   0.000000   0.000000
    28  H    0.000000   0.000000   0.000000   0.000000   0.000000   0.000000
    29  H    0.000000   0.000000   0.000000   0.000000   0.000000   0.000000
    30  H    0.000000   0.000000   0.000000   0.000000   0.000000   0.000000
    31  H    0.000000  -0.000006   0.000090   0.000000   0.000000   0.000000
    32  H    0.000000   0.000000   0.000000   0.000000   0.000000   0.000000
    33  H    0.000001   0.000000   0.000000   0.000000   0.000005   0.000000
    34  H    0.000000   0.000000   0.000000   0.000000   0.000000   0.000000
    35  H    0.000000   0.000000   0.000000   0.000000   0.000000   0.000000
    36  H   -0.000024   0.000000   0.000000   0.000000  -0.000001   0.000000
    37  H    0.350248  -0.000226  -0.000392   0.004415   0.000056   0.001034
    38  H   -0.000226   0.569510  -0.025891  -0.026165  -0.000065   0.000507
    39  H   -0.000392  -0.025891   0.554117  -0.030816  -0.000137  -0.000059
    40  H    0.004415  -0.026165  -0.030816   0.559168   0.000001   0.000423
    41  H    0.000056  -0.000065  -0.000137   0.000001   0.555340  -0.032905
    42  H    0.001034   0.000507  -0.000059   0.000423  -0.032905   0.573310
    43  H   -0.001067   0.000038  -0.000093   0.001922   0.005529  -0.007504
              43
     1  C    0.000000
     2  C    0.000000
     3  C    0.000006
     4  C   -0.000071
     5  C    0.000004
     6  C    0.000000
     7  C    0.000000
     8  C    0.000000
     9  C    0.000000
    10  C    0.000000
    11  O    0.000000
    12  C    0.000000
    13  C    0.000000
    14  O    0.000000
    15  C   -0.002813
    16  O    0.000379
    17  C    0.004705
    18  C   -0.024922
    19  O    0.243847
    20  H    0.000001
    21  H   -0.000002
    22  H    0.000000
    23  H   -0.000015
    24  H   -0.000002
    25  H    0.000000
    26  H    0.000000
    27  H    0.000000
    28  H    0.000000
    29  H    0.000000
    30  H    0.000000
    31  H    0.000000
    32  H    0.000000
    33  H    0.000000
    34  H    0.000000
    35  H    0.000000
    36  H    0.000000
    37  H   -0.001067
    38  H    0.000038
    39  H   -0.000093
    40  H    0.001922
    41  H    0.005529
    42  H   -0.007504
    43  H    0.335527
 Mulliken charges:
               1
     1  C    0.081820
     2  C    0.086340
     3  C   -0.380381
     4  C   -0.095083
     5  C   -0.287182
     6  C   -0.288106
     7  C   -0.143172
     8  C    0.397985
     9  C   -0.390114
    10  C    0.253261
    11  O   -0.586152
    12  C   -0.472711
    13  C   -0.488007
    14  O   -0.705673
    15  C    0.307573
    16  O   -0.723986
    17  C   -0.492120
    18  C   -0.082705
    19  O   -0.685111
    20  H    0.184941
    21  H    0.166201
    22  H    0.148893
    23  H    0.148865
    24  H    0.150200
    25  H    0.143725
    26  H    0.143291
    27  H    0.147340
    28  H    0.197516
    29  H    0.203556
    30  H    0.153165
    31  H    0.162519
    32  H    0.153934
    33  H    0.159499
    34  H    0.163910
    35  H    0.159940
    36  H    0.437869
    37  H    0.424556
    38  H    0.155575
    39  H    0.157256
    40  H    0.153300
    41  H    0.168843
    42  H    0.164101
    43  H    0.444531
 Sum of Mulliken charges =   0.00000
 Mulliken charges with hydrogens summed into heavy atoms:
               1
     1  C    0.081820
     2  C    0.086340
     3  C   -0.029239
     4  C    0.053809
     5  C    0.011883
     6  C   -0.001091
     7  C    0.004168
     8  C    0.397985
     9  C    0.010958
    10  C    0.253261
    11  O   -0.586152
    12  C   -0.003093
    13  C   -0.004658
    14  O   -0.267803
    15  C    0.307573
    16  O   -0.299430
    17  C   -0.025989
    18  C    0.250238
    19  O   -0.240580
 Electronic spatial extent (au):  <R**2>=           5584.7938
 Charge=              0.0000 electrons
 Dipole moment (field-independent basis, Debye):
    X=              7.3843    Y=              0.3997    Z=             -3.7569  Tot=              8.2947
 Quadrupole moment (field-independent basis, Debye-Ang):
   XX=           -124.4048   YY=           -115.6846   ZZ=           -116.1721
   XY=             16.9670   XZ=              4.5797   YZ=              2.2320
 Traceless Quadrupole moment (field-independent basis, Debye-Ang):
   XX=             -5.6509   YY=              3.0692   ZZ=              2.5817
   XY=             16.9670   XZ=              4.5797   YZ=              2.2320
 Octapole moment (field-independent basis, Debye-Ang**2):
  XXX=            199.6086  YYY=            -10.5811  ZZZ=             -2.5197  XYY=             13.1614
  XXY=            -16.2828  XXZ=            -11.8503  XZZ=              5.2925  YZZ=              1.8939
  YYZ=             -6.8178  XYZ=            -13.8734
 Hexadecapole moment (field-independent basis, Debye-Ang**3):
 XXXX=          -4525.6747 YYYY=          -1950.8917 ZZZZ=           -622.0520 XXXY=            355.7730
 XXXZ=             75.9740 YYYX=            -35.6273 YYYZ=            -13.7310 ZZZX=             -9.4714
 ZZZY=             -5.1031 XXYY=          -1174.5938 XXZZ=           -857.4291 YYZZ=           -444.4714
 XXYZ=            -43.0951 YYXZ=             39.2317 ZZXY=            -12.5335
 N-N= 1.603100087154D+03 E-N=-5.271853508915D+03  KE= 8.789811272029D+02
 D1PCM: PCM CHGder 1st derivatives, ID1Alg=3 FixD1E=F DoIter=F DoCFld=F I1PDM=0.
 Calling FoFJK, ICntrl=      2127 FMM=F ISym2X=0 I1Cent= 0 IOpClX= 0 NMat=1 NMatS=1 NMatT=0.
 ***** Axes restored to original set *****
 -------------------------------------------------------------------
 Center     Atomic                   Forces (Hartrees/Bohr)
 Number     Number              X              Y              Z
 -------------------------------------------------------------------
      1        6          -0.017289019   -0.013291947   -0.000883620
      2        6           0.021095676    0.005822843   -0.007065009
      3        6          -0.000103831   -0.005746506    0.001820817
      4        6           0.000474876   -0.003636780    0.001618502
      5        6           0.005739243    0.005020665    0.002810971
      6        6           0.000906351   -0.002896019   -0.005132105
      7        6           0.004018967    0.005252261   -0.003562285
      8        6           0.000436363    0.020808674   -0.001450923
      9        6           0.008181024    0.003704639    0.002119476
     10        6          -0.003140933   -0.015296089   -0.007676466
     11        8          -0.016185486    0.009591412    0.002780446
     12        6          -0.002459438    0.003736088    0.006257253
     13        6           0.004583218   -0.004848521   -0.004797311
     14        8           0.001016540   -0.004120707    0.014654682
     15        6           0.002417762    0.002375954    0.002577895
     16        8          -0.003613327   -0.006515001   -0.001588035
     17        6          -0.000476052    0.005882081   -0.000030152
     18        6           0.001190188    0.001716558    0.001174534
     19        8           0.004575244   -0.002118856   -0.000685828
     20        1          -0.000096687    0.000138494   -0.001657611
     21        1           0.002200393    0.000238782   -0.000704681
     22        1           0.002375082   -0.001330163   -0.000346313
     23        1           0.001083242   -0.000417312   -0.000636218
     24        1           0.000932692   -0.001354104    0.000203328
     25        1          -0.002171396   -0.000880346    0.000689177
     26        1          -0.000428721   -0.000041652    0.000998097
     27        1          -0.002796435   -0.001644919    0.001815946
     28        1          -0.000909021   -0.003241578   -0.001793719
     29        1          -0.001412786   -0.002839319    0.002219988
     30        1           0.000226464    0.001226264   -0.000522113
     31        1           0.000944022   -0.000452031   -0.000157986
     32        1          -0.000331009   -0.000525817   -0.000047782
     33        1           0.001732074    0.002162047   -0.000774115
     34        1          -0.001930912    0.001730172    0.001152633
     35        1          -0.000461568    0.000221000   -0.000611016
     36        1          -0.000169756   -0.001266891   -0.001019486
     37        1          -0.002793213    0.003216451    0.000149828
     38        1           0.000689255    0.001635868    0.000583746
     39        1          -0.001993913    0.000235912   -0.001181872
     40        1           0.000267993   -0.001503378   -0.003334674
     41        1          -0.001093083    0.000013704    0.000847298
     42        1          -0.003939622    0.001983252    0.000182604
     43        1          -0.001290458   -0.002745186    0.001002099
 -------------------------------------------------------------------
 Cartesian Forces:  Max     0.021095676 RMS     0.004877146

 GradGradGradGradGradGradGradGradGradGradGradGradGradGradGradGradGradGrad
 Berny optimization.
 FormGI is forming the generalized inverse of G from B-inverse, IUseBI=4.
 Internal  Forces:  Max     0.018717110 RMS     0.003216852
 Search for a local minimum.
 Step number   1 out of a maximum of  258
 All quantities printed in internal units (Hartrees-Bohrs-Radians)
 Mixed Optimization -- RFO/linear search
 Second derivative matrix not updated -- first step.
 ITU=  0
     Eigenvalues ---    0.00230   0.00230   0.00291   0.00333   0.00364
     Eigenvalues ---    0.00409   0.00535   0.00672   0.00778   0.00913
     Eigenvalues ---    0.01092   0.01131   0.01201   0.01265   0.01361
     Eigenvalues ---    0.01389   0.02450   0.02527   0.03111   0.03849
     Eigenvalues ---    0.03908   0.04290   0.04441   0.04580   0.04740
     Eigenvalues ---    0.04796   0.04859   0.04936   0.05037   0.05285
     Eigenvalues ---    0.05372   0.05388   0.05453   0.05487   0.05529
     Eigenvalues ---    0.05556   0.05609   0.05618   0.05817   0.05903
     Eigenvalues ---    0.06037   0.06119   0.06730   0.07771   0.08078
     Eigenvalues ---    0.08466   0.09064   0.09094   0.09126   0.09674
     Eigenvalues ---    0.10308   0.11585   0.12060   0.13579   0.13766
     Eigenvalues ---    0.14602   0.15991   0.16000   0.16000   0.16000
     Eigenvalues ---    0.16000   0.16000   0.16000   0.16000   0.16000
     Eigenvalues ---    0.16000   0.16000   0.16000   0.16000   0.16404
     Eigenvalues ---    0.16607   0.17214   0.18334   0.19626   0.20811
     Eigenvalues ---    0.21997   0.23291   0.24620   0.24965   0.26506
     Eigenvalues ---    0.26907   0.27223   0.27941   0.27973   0.28464
     Eigenvalues ---    0.28824   0.28882   0.29387   0.29705   0.29943
     Eigenvalues ---    0.31049   0.32127   0.32256   0.33666   0.33767
     Eigenvalues ---    0.33820   0.33835   0.33845   0.33956   0.34008
     Eigenvalues ---    0.34108   0.34108   0.34135   0.34147   0.34158
     Eigenvalues ---    0.34164   0.34205   0.34211   0.34252   0.34267
     Eigenvalues ---    0.34322   0.34328   0.34353   0.34390   0.34394
     Eigenvalues ---    0.39257   0.40666   0.41712   0.51423   0.51440
     Eigenvalues ---    0.52598   0.52832   0.93987
 RFO step:  Lambda=-1.13103466D-02 EMin= 2.30000000D-03
 Linear search not attempted -- first point.
 Iteration  1 RMS(Cart)=  0.03696807 RMS(Int)=  0.00070448
 Iteration  2 RMS(Cart)=  0.00105680 RMS(Int)=  0.00018889
 Iteration  3 RMS(Cart)=  0.00000047 RMS(Int)=  0.00018889
 Variable       Old X    -DE/DX   Delta X   Delta X   Delta X     New X
                                 (Linear)    (Quad)   (Total)
    R1        2.53616   0.01490   0.00000   0.02996   0.03002   2.56619
    R2        2.82488   0.00530   0.00000   0.01735   0.01744   2.84233
    R3        2.79292   0.00171   0.00000   0.00278   0.00297   2.79588
    R4        2.84850  -0.00014   0.00000   0.00281   0.00277   2.85128
    R5        2.85881   0.00833   0.00000   0.03046   0.03027   2.88908
    R6        2.92246   0.00037   0.00000   0.00077   0.00072   2.92318
    R7        2.07317   0.00163   0.00000   0.00463   0.00463   2.07780
    R8        2.06882   0.00027   0.00000   0.00077   0.00077   2.06958
    R9        2.91928   0.00203   0.00000   0.00425   0.00415   2.92343
   R10        2.95527  -0.00700   0.00000  -0.02534  -0.02534   2.92993
   R11        2.07898  -0.00139   0.00000  -0.00400  -0.00400   2.07498
   R12        2.89448   0.00663   0.00000   0.01838   0.01836   2.91285
   R13        2.07083   0.00119   0.00000   0.00337   0.00337   2.07420
   R14        2.07405  -0.00059   0.00000  -0.00168  -0.00168   2.07237
   R15        2.90429   0.00457   0.00000   0.01265   0.01271   2.91700
   R16        2.07609   0.00007   0.00000   0.00020   0.00020   2.07629
   R17        2.07593  -0.00033   0.00000  -0.00093  -0.00093   2.07499
   R18        2.89203   0.00667   0.00000   0.02186   0.02186   2.91389
   R19        2.07726   0.00040   0.00000   0.00115   0.00115   2.07841
   R20        2.82728   0.01477   0.00000   0.03901   0.03911   2.86639
   R21        2.31148   0.01872   0.00000   0.01968   0.01968   2.33116
   R22        2.89235   0.00838   0.00000   0.02656   0.02645   2.91880
   R23        2.06738  -0.00025   0.00000  -0.00071  -0.00071   2.06667
   R24        2.06907  -0.00015   0.00000  -0.00042  -0.00042   2.06865
   R25        2.88555   0.00445   0.00000   0.01444   0.01444   2.89999
   R26        2.69291   0.01427   0.00000   0.03331   0.03331   2.72622
   R27        2.06986   0.00131   0.00000   0.00371   0.00371   2.07358
   R28        2.06790   0.00072   0.00000   0.00203   0.00203   2.06993
   R29        2.07053   0.00027   0.00000   0.00077   0.00077   2.07130
   R30        2.07063   0.00085   0.00000   0.00240   0.00240   2.07303
   R31        2.07148   0.00002   0.00000   0.00006   0.00006   2.07154
   R32        2.06976   0.00074   0.00000   0.00208   0.00208   2.07184
   R33        1.83811  -0.00004   0.00000  -0.00007  -0.00007   1.83804
   R34        2.72576   0.00218   0.00000   0.00540   0.00540   2.73116
   R35        2.90249   0.00125   0.00000   0.00416   0.00416   2.90665
   R36        2.92267  -0.00212   0.00000  -0.00729  -0.00729   2.91538
   R37        1.85156  -0.00394   0.00000  -0.00749  -0.00749   1.84406
   R38        2.06781   0.00118   0.00000   0.00334   0.00334   2.07115
   R39        2.07148   0.00007   0.00000   0.00021   0.00021   2.07169
   R40        2.07102  -0.00023   0.00000  -0.00066  -0.00066   2.07036
   R41        2.70658   0.00499   0.00000   0.01193   0.01193   2.71851
   R42        2.06677   0.00011   0.00000   0.00030   0.00030   2.06707
   R43        2.06671   0.00083   0.00000   0.00234   0.00234   2.06905
   R44        1.84031  -0.00274   0.00000  -0.00509  -0.00509   1.83522
    A1        2.30845  -0.00753   0.00000  -0.02759  -0.02761   2.28084
    A2        1.84994   0.01278   0.00000   0.05173   0.05181   1.90175
    A3        2.12208  -0.00518   0.00000  -0.02258  -0.02285   2.09923
    A4        2.19753   0.00603   0.00000   0.02255   0.02263   2.22017
    A5        1.98429  -0.00559   0.00000  -0.01333  -0.01350   1.97079
    A6        2.10090  -0.00044   0.00000  -0.00947  -0.00942   2.09148
    A7        1.99164  -0.00072   0.00000  -0.00839  -0.00842   1.98322
    A8        1.90336  -0.00037   0.00000  -0.00280  -0.00288   1.90049
    A9        1.88588   0.00204   0.00000   0.01987   0.01994   1.90582
   A10        1.93392   0.00022   0.00000   0.00091   0.00095   1.93487
   A11        1.90077  -0.00081   0.00000  -0.00585  -0.00588   1.89489
   A12        1.84166  -0.00028   0.00000  -0.00281  -0.00283   1.83883
   A13        1.97356   0.00063   0.00000   0.00459   0.00457   1.97813
   A14        1.95252  -0.00124   0.00000  -0.00406  -0.00409   1.94842
   A15        1.85144   0.00103   0.00000   0.00757   0.00747   1.85891
   A16        1.96164   0.00019   0.00000  -0.00052  -0.00045   1.96119
   A17        1.87480   0.00044   0.00000   0.00973   0.00961   1.88442
   A18        1.83927  -0.00104   0.00000  -0.01777  -0.01773   1.82154
   A19        2.04967  -0.00119   0.00000  -0.01673  -0.01679   2.03288
   A20        1.91996  -0.00092   0.00000  -0.00328  -0.00325   1.91671
   A21        1.89216   0.00028   0.00000  -0.00116  -0.00108   1.89108
   A22        1.85996   0.00138   0.00000   0.00603   0.00595   1.86592
   A23        1.88959   0.00075   0.00000   0.01597   0.01593   1.90553
   A24        1.84145  -0.00020   0.00000   0.00118   0.00109   1.84254
   A25        2.04336   0.00257   0.00000   0.00645   0.00643   2.04979
   A26        1.90066   0.00068   0.00000   0.01232   0.01241   1.91306
   A27        1.87679  -0.00081   0.00000  -0.00285  -0.00288   1.87391
   A28        1.90509  -0.00169   0.00000  -0.01470  -0.01476   1.89033
   A29        1.89258  -0.00182   0.00000  -0.00885  -0.00883   1.88375
   A30        1.83392   0.00094   0.00000   0.00808   0.00799   1.84191
   A31        1.97162  -0.00041   0.00000  -0.00643  -0.00646   1.96516
   A32        1.94930   0.00096   0.00000   0.00903   0.00902   1.95832
   A33        1.86805  -0.00164   0.00000  -0.02670  -0.02671   1.84134
   A34        1.95974   0.00015   0.00000   0.01317   0.01306   1.97280
   A35        1.83933   0.00192   0.00000   0.02040   0.02037   1.85970
   A36        1.86663  -0.00109   0.00000  -0.01161  -0.01175   1.85487
   A37        1.96071  -0.01424   0.00000  -0.06113  -0.06089   1.89982
   A38        2.14950   0.01102   0.00000   0.04581   0.04562   2.19512
   A39        2.17219   0.00324   0.00000   0.01601   0.01581   2.18800
   A40        1.78665   0.01117   0.00000   0.05270   0.05247   1.83912
   A41        1.91589  -0.00141   0.00000   0.01428   0.01470   1.93060
   A42        1.88595  -0.00283   0.00000   0.00515   0.00491   1.89086
   A43        1.97152  -0.00352   0.00000  -0.01901  -0.02012   1.95140
   A44        1.96778  -0.00256   0.00000  -0.01231  -0.01303   1.95475
   A45        1.92886  -0.00015   0.00000  -0.03222  -0.03280   1.89606
   A46        1.83686  -0.00404   0.00000  -0.02819  -0.02823   1.80863
   A47        1.98748  -0.00152   0.00000  -0.01236  -0.01185   1.97563
   A48        1.90461   0.00273   0.00000   0.01488   0.01445   1.91906
   A49        1.94350   0.00474   0.00000   0.02690   0.02659   1.97009
   A50        1.88656  -0.00180   0.00000  -0.01524  -0.01519   1.87137
   A51        1.90165  -0.00022   0.00000   0.01252   0.01253   1.91417
   A52        1.93085  -0.00024   0.00000  -0.00142  -0.00142   1.92942
   A53        1.96015  -0.00077   0.00000  -0.00498  -0.00498   1.95517
   A54        1.93721  -0.00035   0.00000  -0.00157  -0.00158   1.93564
   A55        1.88409   0.00041   0.00000   0.00148   0.00147   1.88556
   A56        1.87451   0.00045   0.00000   0.00359   0.00359   1.87811
   A57        1.87364   0.00060   0.00000   0.00347   0.00346   1.87711
   A58        1.94489  -0.00092   0.00000  -0.00294  -0.00293   1.94196
   A59        1.92867  -0.00291   0.00000  -0.01581  -0.01585   1.91282
   A60        1.95182   0.00034   0.00000  -0.00166  -0.00171   1.95011
   A61        1.85203   0.00297   0.00000   0.02451   0.02454   1.87657
   A62        1.89075   0.00000   0.00000  -0.00223  -0.00224   1.88850
   A63        1.89208   0.00074   0.00000  -0.00030  -0.00038   1.89169
   A64        1.90178  -0.00076   0.00000  -0.00445  -0.00445   1.89733
   A65        1.87546  -0.00290   0.00000  -0.02870  -0.02873   1.84673
   A66        1.94617  -0.00088   0.00000  -0.00652  -0.00630   1.93987
   A67        1.98447   0.00063   0.00000  -0.01089  -0.01102   1.97346
   A68        1.84757   0.00409   0.00000   0.04466   0.04462   1.89219
   A69        1.86873  -0.00031   0.00000  -0.00031  -0.00098   1.86775
   A70        1.93346  -0.00041   0.00000   0.00511   0.00486   1.93832
   A71        1.84378  -0.00271   0.00000  -0.01580  -0.01580   1.82798
   A72        1.95454   0.00275   0.00000   0.01402   0.01407   1.96861
   A73        1.93134  -0.00189   0.00000  -0.00900  -0.00901   1.92233
   A74        1.94386  -0.00387   0.00000  -0.02263  -0.02262   1.92123
   A75        1.89378  -0.00046   0.00000  -0.00275  -0.00272   1.89106
   A76        1.88840   0.00013   0.00000  -0.00292  -0.00286   1.88554
   A77        1.84793   0.00347   0.00000   0.02422   0.02416   1.87209
   A78        1.91508   0.00316   0.00000   0.01785   0.01783   1.93292
   A79        1.93537  -0.00146   0.00000  -0.01921  -0.01942   1.91594
   A80        1.97112  -0.00400   0.00000  -0.02188  -0.02245   1.94866
   A81        1.84712  -0.00162   0.00000  -0.01183  -0.01166   1.83546
   A82        1.89630   0.00305   0.00000   0.04031   0.04040   1.93670
   A83        1.89430   0.00109   0.00000  -0.00358  -0.00406   1.89025
   A84        1.87606   0.00202   0.00000   0.01176   0.01176   1.88782
    D1        0.06588  -0.00039   0.00000  -0.01089  -0.01086   0.05503
    D2       -3.10868  -0.00051   0.00000  -0.02004  -0.02019  -3.12887
    D3        3.12678   0.00053   0.00000   0.01214   0.01246   3.13925
    D4       -0.04778   0.00041   0.00000   0.00299   0.00313  -0.04465
    D5        0.35661   0.00031   0.00000   0.01638   0.01609   0.37270
    D6       -1.87247  -0.00036   0.00000  -0.00390  -0.00410  -1.87657
    D7        2.37321   0.00141   0.00000   0.02120   0.02106   2.39426
    D8       -2.69390  -0.00135   0.00000  -0.01226  -0.01216  -2.70606
    D9        1.36021  -0.00203   0.00000  -0.03254  -0.03235   1.32786
   D10       -0.67730  -0.00025   0.00000  -0.00743  -0.00720  -0.68449
   D11       -0.02411   0.00036   0.00000   0.00844   0.00808  -0.01603
   D12       -3.12501  -0.00014   0.00000  -0.00965  -0.00999  -3.13501
   D13        3.04740   0.00090   0.00000   0.02765   0.02779   3.07519
   D14       -0.05350   0.00040   0.00000   0.00956   0.00972  -0.04379
   D15        0.67665  -0.00046   0.00000  -0.00013  -0.00010   0.67655
   D16       -1.49616   0.00006   0.00000   0.00696   0.00692  -1.48925
   D17        2.79343  -0.00049   0.00000   0.00126   0.00120   2.79463
   D18       -2.42994  -0.00025   0.00000   0.00959   0.00982  -2.42012
   D19        1.68043   0.00026   0.00000   0.01668   0.01684   1.69727
   D20       -0.31316  -0.00029   0.00000   0.01099   0.01112  -0.30204
   D21        0.09869  -0.00118   0.00000  -0.01408  -0.01402   0.08468
   D22        2.23205   0.00102   0.00000  -0.00753  -0.00722   2.22483
   D23       -1.92234   0.00171   0.00000   0.01115   0.01145  -1.91089
   D24       -3.07386  -0.00115   0.00000  -0.02199  -0.02190  -3.09576
   D25       -0.94050   0.00105   0.00000  -0.01545  -0.01511  -0.95561
   D26        1.18830   0.00174   0.00000   0.00323   0.00356   1.19186
   D27       -1.36198   0.00014   0.00000  -0.00693  -0.00685  -1.36883
   D28        2.68517   0.00040   0.00000  -0.00661  -0.00657   2.67860
   D29        0.68844   0.00166   0.00000   0.01218   0.01226   0.70070
   D30        0.79442  -0.00072   0.00000  -0.01626  -0.01620   0.77822
   D31       -1.44161  -0.00046   0.00000  -0.01593  -0.01592  -1.45753
   D32        2.84484   0.00081   0.00000   0.00286   0.00291   2.84775
   D33        2.81270  -0.00141   0.00000  -0.02257  -0.02252   2.79018
   D34        0.57666  -0.00115   0.00000  -0.02225  -0.02224   0.55443
   D35       -1.42007   0.00011   0.00000  -0.00345  -0.00341  -1.42348
   D36        0.61251   0.00159   0.00000   0.00917   0.00924   0.62175
   D37       -1.51801   0.00139   0.00000   0.01639   0.01638  -1.50163
   D38        2.75974   0.00197   0.00000   0.01739   0.01741   2.77715
   D39        2.84379   0.00059   0.00000   0.00702   0.00709   2.85088
   D40        0.71327   0.00039   0.00000   0.01424   0.01423   0.72750
   D41       -1.29216   0.00096   0.00000   0.01524   0.01526  -1.27690
   D42       -1.42416  -0.00030   0.00000  -0.00887  -0.00883  -1.43298
   D43        2.72851  -0.00050   0.00000  -0.00165  -0.00169   2.72682
   D44        0.72308   0.00007   0.00000  -0.00066  -0.00066   0.72242
   D45       -1.02703   0.00130   0.00000   0.00344   0.00337  -1.02366
   D46       -3.04431  -0.00144   0.00000  -0.02986  -0.02987  -3.07418
   D47        1.03772  -0.00065   0.00000  -0.02258  -0.02252   1.01520
   D48        3.01380   0.00132   0.00000   0.00103   0.00096   3.01476
   D49        0.99652  -0.00141   0.00000  -0.03227  -0.03229   0.96423
   D50       -1.20464  -0.00063   0.00000  -0.02499  -0.02494  -1.22958
   D51        0.97719   0.00132   0.00000   0.00029   0.00025   0.97744
   D52       -1.04009  -0.00141   0.00000  -0.03301  -0.03299  -1.07308
   D53        3.04194  -0.00063   0.00000  -0.02573  -0.02564   3.01630
   D54        0.83189   0.00163   0.00000   0.01560   0.01554   0.84743
   D55       -1.33874   0.00138   0.00000   0.02013   0.02004  -1.31869
   D56        2.96598   0.00036   0.00000   0.00611   0.00602   2.97200
   D57        2.99300   0.00070   0.00000   0.00439   0.00436   2.99736
   D58        0.82238   0.00045   0.00000   0.00892   0.00886   0.83124
   D59       -1.15609  -0.00057   0.00000  -0.00511  -0.00516  -1.16125
   D60       -1.31665   0.00149   0.00000   0.01609   0.01616  -1.30050
   D61        2.79591   0.00124   0.00000   0.02061   0.02066   2.81656
   D62        0.81744   0.00022   0.00000   0.00659   0.00664   0.82408
   D63       -1.23976  -0.00151   0.00000  -0.02734  -0.02745  -1.26721
   D64        0.98383  -0.00041   0.00000  -0.00919  -0.00931   0.97452
   D65        3.00973  -0.00050   0.00000  -0.00432  -0.00426   3.00547
   D66        0.92862  -0.00005   0.00000  -0.01819  -0.01831   0.91031
   D67       -3.13097   0.00105   0.00000  -0.00004  -0.00018  -3.13115
   D68       -1.10507   0.00096   0.00000   0.00483   0.00487  -1.10020
   D69        2.91751  -0.00078   0.00000  -0.02097  -0.02102   2.89649
   D70       -1.14208   0.00032   0.00000  -0.00282  -0.00289  -1.14496
   D71        0.88382   0.00023   0.00000   0.00205   0.00216   0.88598
   D72       -3.14050   0.00091   0.00000   0.02576   0.02583  -3.11467
   D73        1.03622   0.00107   0.00000   0.02826   0.02832   1.06455
   D74       -1.06134   0.00108   0.00000   0.02832   0.02839  -1.03295
   D75        0.90725   0.00054   0.00000   0.01612   0.01600   0.92325
   D76       -1.19921   0.00070   0.00000   0.01861   0.01849  -1.18072
   D77        2.98641   0.00071   0.00000   0.01867   0.01856   3.00496
   D78       -1.10213  -0.00121   0.00000  -0.00848  -0.00843  -1.11056
   D79        3.07459  -0.00104   0.00000  -0.00598  -0.00593   3.06866
   D80        0.97703  -0.00103   0.00000  -0.00592  -0.00587   0.97116
   D81        0.08071  -0.00050   0.00000  -0.01379  -0.01365   0.06706
   D82        2.17880   0.00084   0.00000  -0.00056   0.00013   2.17893
   D83       -1.99967  -0.00190   0.00000  -0.02816  -0.02814  -2.02781
   D84       -3.10220   0.00022   0.00000   0.00536   0.00516  -3.09704
   D85       -1.00410   0.00155   0.00000   0.01859   0.01893  -0.98517
   D86        1.10061  -0.00119   0.00000  -0.00901  -0.00934   1.09128
   D87       -0.10041   0.00021   0.00000   0.01317   0.01344  -0.08697
   D88       -2.26193   0.00191   0.00000   0.03085   0.03115  -2.23078
   D89        1.93301   0.00049   0.00000   0.00905   0.00951   1.94251
   D90       -2.15938  -0.00311   0.00000  -0.02617  -0.02582  -2.18519
   D91        1.96228  -0.00141   0.00000  -0.00848  -0.00810   1.95418
   D92       -0.12596  -0.00284   0.00000  -0.03028  -0.02974  -0.15571
   D93        1.92155   0.00214   0.00000   0.04386   0.04366   1.96522
   D94       -0.23997   0.00384   0.00000   0.06155   0.06138  -0.17860
   D95       -2.32822   0.00241   0.00000   0.03974   0.03973  -2.28848
   D96        1.14564   0.00092   0.00000  -0.00894  -0.00895   1.13670
   D97       -3.08294   0.00218   0.00000   0.00960   0.00956  -3.07338
   D98       -0.97347   0.00134   0.00000  -0.00281  -0.00280  -0.97628
   D99       -3.06405  -0.00193   0.00000  -0.03454  -0.03475  -3.09881
   D100      -1.00946  -0.00068   0.00000  -0.01599  -0.01624  -1.02570
   D101       1.10001  -0.00151   0.00000  -0.02841  -0.02861   1.07140
   D102      -0.98479  -0.00140   0.00000  -0.02892  -0.02868  -1.01347
   D103       1.06981  -0.00014   0.00000  -0.01038  -0.01017   1.05964
   D104      -3.10390  -0.00098   0.00000  -0.02279  -0.02254  -3.12645
   D105      -0.90257  -0.00226   0.00000  -0.04870  -0.04901  -0.95158
   D106      -2.89152   0.00203   0.00000  -0.01518  -0.01520  -2.90672
   D107       1.27724  -0.00250   0.00000  -0.04599  -0.04566   1.23158
   D108       2.81192   0.00019   0.00000   0.00865   0.00890   2.82082
   D109      -1.38970  -0.00016   0.00000   0.00987   0.00958  -1.38012
   D110       0.67382   0.00125   0.00000   0.03799   0.03804   0.71186
   D111      -1.23422  -0.00044   0.00000   0.01351   0.01352  -1.22070
   D112       0.88113  -0.00046   0.00000   0.01331   0.01330   0.89443
   D113       2.93168   0.00021   0.00000   0.02348   0.02352   2.95520
   D114       3.01463   0.00109   0.00000   0.02506   0.02517   3.03980
   D115      -1.15320   0.00106   0.00000   0.02486   0.02495  -1.12825
   D116       0.89734   0.00174   0.00000   0.03503   0.03518   0.93252
   D117       0.99472  -0.00062   0.00000  -0.00205  -0.00218   0.99253
   D118       3.11007  -0.00064   0.00000  -0.00225  -0.00240   3.10766
   D119      -1.12257   0.00003   0.00000   0.00792   0.00782  -1.11475
   D120      -3.00647   0.00280   0.00000   0.07109   0.07106  -2.93542
   D121      -0.97220   0.00188   0.00000   0.05607   0.05591  -0.91629
   D122       1.15833  -0.00064   0.00000   0.02158   0.02182   1.18015
   D123      -0.93786  -0.00063   0.00000   0.02888   0.02886  -0.90900
   D124       1.09641  -0.00156   0.00000   0.01386   0.01371   1.11013
   D125      -3.05624  -0.00408   0.00000  -0.02064  -0.02038  -3.07662
   D126       1.06886   0.00383   0.00000   0.08436   0.08426   1.15313
   D127       3.10314   0.00290   0.00000   0.06934   0.06912  -3.11093
   D128      -1.04952   0.00039   0.00000   0.03485   0.03503  -1.01449
   D129      -1.46870   0.00071   0.00000   0.02035   0.01997  -1.44872
   D130       2.72541   0.00170   0.00000   0.04048   0.04043   2.76583
   D131       0.69404  -0.00021   0.00000   0.03124   0.03167   0.72571
         Item               Value     Threshold  Converged?
 Maximum Force            0.018717     0.000450     NO 
 RMS     Force            0.003217     0.000300     NO 
 Maximum Displacement     0.298553     0.001800     NO 
 RMS     Displacement     0.036946     0.001200     NO 
 Predicted change in Energy=-6.271188D-03
 GradGradGradGradGradGradGradGradGradGradGradGradGradGradGradGradGradGrad

                          Input orientation:                          
 ---------------------------------------------------------------------
 Center     Atomic      Atomic             Coordinates (Angstroms)
 Number     Number       Type             X           Y           Z
 ---------------------------------------------------------------------
      1          6           0       -1.800956    0.632058   -0.178902
      2          6           0       -1.057470   -0.498380   -0.294731
      3          6           0        0.421473   -0.592632   -0.578302
      4          6           0        1.260312    0.492670    0.136756
      5          6           0        1.198981    1.872584   -0.559895
      6          6           0       -0.147269    2.257871   -1.204189
      7          6           0       -1.421464    2.077183   -0.351833
      8          6           0       -3.205177    0.257609    0.098448
      9          6           0       -3.311812   -1.255121    0.130721
     10          6           0       -1.866858   -1.771352   -0.046178
     11          8           0       -4.143848    1.042963    0.252958
     12          6           0       -1.358976    2.828238    0.993404
     13          6           0       -1.735463   -2.801428   -1.176089
     14          8           0       -1.470962   -2.370006    1.205276
     15          6           0        2.716358    0.020064    0.382677
     16          8           0        2.611393   -1.178222    1.183860
     17          6           0        3.513050    1.068125    1.178100
     18          6           0        3.453391   -0.368225   -0.915823
     19          8           0        4.684273   -1.050894   -0.618522
     20          1           0        0.578469   -0.555428   -1.665923
     21          1           0        0.785943   -1.577079   -0.266151
     22          1           0        0.835746    0.602255    1.143438
     23          1           0        1.957931    1.924059   -1.351168
     24          1           0        1.482037    2.640668    0.169882
     25          1           0       -0.278766    1.703091   -2.143402
     26          1           0       -0.081392    3.314971   -1.493827
     27          1           0       -2.245937    2.531564   -0.920556
     28          1           0       -3.750183   -1.590172    1.074973
     29          1           0       -3.963772   -1.572016   -0.689556
     30          1           0       -1.107173    3.884222    0.833602
     31          1           0       -0.610641    2.399617    1.668749
     32          1           0       -2.326731    2.792158    1.506778
     33          1           0       -0.709249   -3.181949   -1.250238
     34          1           0       -2.390518   -3.656414   -0.972172
     35          1           0       -2.014109   -2.376238   -2.147480
     36          1           0       -0.508292   -2.508529    1.194128
     37          1           0        3.474332   -1.622050    1.080867
     38          1           0        3.723847    1.972657    0.596196
     39          1           0        2.960253    1.358455    2.079198
     40          1           0        4.469127    0.644933    1.505426
     41          1           0        2.854921   -1.089788   -1.479451
     42          1           0        3.632912    0.502894   -1.554350
     43          1           0        5.364465   -0.382488   -0.434899
 ---------------------------------------------------------------------
                    Distance matrix (angstroms):
                    1          2          3          4          5
     1  C    0.000000
     2  C    1.357968   0.000000
     3  C    2.568770   1.508831   0.000000
     4  C    3.080654   2.557436   1.546880   0.000000
     5  C    3.268591   3.283802   2.584986   1.547012   0.000000
     6  C    2.535580   3.041793   2.973310   2.625900   1.541412
     7  C    1.504096   2.601783   3.252017   3.152986   2.636643
     8  C    1.479517   2.310574   3.785960   4.471835   4.736894
     9  C    2.437210   2.415724   3.857333   4.894806   5.532336
    10  C    2.407974   1.528837   2.628497   3.865029   4.789733
    11  O    2.417537   3.493054   4.920195   5.433348   5.467616
    12  C    2.528410   3.580026   4.164446   3.612394   3.141521
    13  C    3.575961   2.557439   3.144599   4.642123   5.553112
    14  O    3.322233   2.433923   3.149844   4.098354   5.314508
    15  C    4.593042   3.869037   2.562298   1.550453   2.573462
    16  O    4.960147   4.013599   2.871215   2.390340   3.787216
    17  C    5.501843   5.051023   3.924400   2.547622   3.003780
    18  C    5.399239   4.555279   3.058890   2.580438   3.198480
    19  O    6.714446   5.777346   4.287550   3.830997   4.549441
    20  H    3.046805   2.135350   1.099524   2.193871   2.739266
    21  H    3.402932   2.136020   1.095176   2.161301   3.486698
    22  H    2.949860   2.619923   2.136297   1.098032   2.155695
    23  H    4.143997   4.009603   3.048239   2.179327   1.097619
    24  H    3.864481   4.064307   3.484079   2.159666   1.096653
    25  H    2.706185   2.978328   2.865348   3.005495   2.172547
    26  H    3.447311   4.114877   4.044803   3.524820   2.142911
    27  H    2.087147   3.314313   4.122235   4.191513   3.525875
    28  H    3.210917   3.212289   4.596860   5.506682   6.257611
    29  H    3.129933   3.123326   4.494657   5.677743   6.207746
    30  H    3.476072   4.525794   4.936847   4.194426   3.362569
    31  H    2.820449   3.528923   3.881759   3.079597   2.918793
    32  H    2.789980   3.960315   4.832907   4.475654   4.188961
    33  H    4.109287   2.869807   2.904237   4.393831   5.446671
    34  H    4.400892   3.494155   4.177222   5.636770   6.604869
    35  H    3.601469   2.806098   3.402298   4.916319   5.558495
    36  H    3.663261   2.561055   2.770674   3.640494   5.018519
    37  H    5.873388   4.867457   3.623878   3.203946   4.481271
    38  H    5.737721   5.455344   4.343482   2.910405   2.778760
    39  H    5.319378   5.022498   4.161064   2.722585   3.214221
    40  H    6.492386   5.923767   4.717732   3.491839   4.057897
    41  H    5.131605   4.130391   2.642139   2.767503   3.516158
    42  H    5.606734   4.958717   3.530749   2.913619   2.964627
    43  H    7.241416   6.424510   4.949535   4.235182   4.738378
                    6          7          8          9         10
     6  C    0.000000
     7  C    1.543610   0.000000
     8  C    3.879267   2.587514   0.000000
     9  C    4.912986   3.861414   1.516827   0.000000
    10  C    4.531293   3.886260   2.434892   1.544564   0.000000
    11  O    4.424017   2.974350   1.233595   2.447124   3.632428
    12  C    2.573512   1.541964   3.289002   4.607777   4.742879
    13  C    5.302798   4.957704   3.625219   2.565871   1.534608
    14  O    5.382837   4.712168   3.337204   2.405486   1.442656
    15  C    3.965638   4.678976   5.933109   6.166718   4.939530
    16  O    5.011959   5.405548   6.088696   6.016591   4.681829
    17  C    4.526448   5.263870   6.852529   7.285137   6.205231
    18  C    4.465903   5.482911   6.764388   6.902884   5.570467
    19  O    5.885127   6.865567   8.029299   8.033707   6.615433
    20  H    2.941861   3.557696   4.253235   4.341864   3.175164
    21  H    4.056802   4.270083   4.407726   4.129498   2.668985
    22  H    3.036238   3.083220   4.188059   4.655929   3.788570
    23  H    2.136563   3.527383   5.615704   6.330353   5.476137
    24  H    2.165466   3.003335   5.258711   6.177353   5.543257
    25  H    1.098723   2.157643   3.959696   4.808536   4.357997
    26  H    1.098039   2.152223   4.651971   5.827565   5.581600
    27  H    2.135361   1.099847   2.670090   4.071886   4.407190
    28  H    5.743083   4.572548   2.159844   1.093636   2.199254
    29  H    5.431260   4.460273   2.131654   1.094682   2.202434
    30  H    2.778313   2.183902   4.253750   5.636251   5.773790
    31  H    2.913517   2.200943   3.712904   4.797808   4.681456
    32  H    3.519213   2.187494   3.029686   4.386842   4.842393
    33  H    5.468966   5.382643   4.458607   3.520376   2.186231
    34  H    6.329674   5.847907   4.138777   2.798457   2.164519
    35  H    5.084276   4.838236   3.660599   2.851515   2.191584
    36  H    5.347976   4.924696   4.015623   3.249860   1.981790
    37  H    5.778517   6.301252   7.008146   6.862154   5.460845
    38  H    4.278816   5.232964   7.155454   7.754722   6.759159
    39  H    4.609368   5.062206   6.568695   7.068673   6.133019
    40  H    5.590589   6.340332   7.811821   8.126686   6.956336
    41  H    4.505079   5.439549   6.405468   6.375624   4.981365
    42  H    4.182383   5.428734   7.039273   7.359298   6.139564
    43  H    6.159749   7.218428   8.610049   8.738375   7.373743
                   11         12         13         14         15
    11  O    0.000000
    12  C    3.389835   0.000000
    13  C    4.756242   6.044964   0.000000
    14  O    4.438421   5.203765   2.434540   0.000000
    15  C    6.937260   4.986700   5.496297   4.891089   0.000000
    16  O    7.171717   5.643742   5.205700   4.252815   1.445268
    17  C    7.712627   5.183507   6.932715   6.054904   1.538132
    18  C    7.815084   6.084521   5.736935   5.723238   1.542753
    19  O    9.114792   7.359811   6.677444   6.553870   2.453984
    20  H    5.342025   4.719630   3.261707   3.966944   3.016376
    21  H    5.606864   5.059049   2.946948   2.808460   2.588116
    22  H    5.077749   3.129587   4.855551   3.762853   2.110546
    23  H    6.370342   4.161301   6.000170   6.060669   2.684516
    24  H    5.848944   2.963903   6.463772   5.907546   2.904548
    25  H    4.595342   3.503192   4.832013   5.406024   4.264319
    26  H    4.971602   2.838212   6.344072   6.444768   4.712228
    27  H    2.682375   2.130248   5.363459   5.398624   5.712305
    28  H    2.786409   5.024627   3.254769   2.412461   6.699872
    29  H    2.785476   5.383266   2.591048   3.231296   6.950434
    30  H    4.198964   1.097289   7.009389   6.275815   5.454764
    31  H    4.040857   1.095359   6.034004   4.868702   4.287795
    32  H    2.816676   1.096086   6.231820   5.241296   5.863519
    33  H    5.648535   6.448134   1.097000   2.696110   4.965288
    34  H    5.163259   6.854070   1.096212   2.691042   6.436791
    35  H    4.689224   6.113994   1.096371   3.396471   5.875481
    36  H    5.168769   5.407869   2.685083   0.972650   4.177392
    37  H    8.113224   6.570661   5.798858   5.003084   1.938693
    38  H    7.929866   5.169611   7.465719   6.798217   2.207543
    39  H    7.341863   4.689878   7.067622   5.856691   2.174618
    40  H    8.712660   6.244659   7.587151   6.668179   2.173299
    41  H    7.518818   6.262816   4.908499   5.249760   2.172208
    42  H    8.002252   6.067719   6.315147   6.474459   2.196649
    43  H    9.639143   7.586400   7.537215   7.305031   2.800526
                   16         17         18         19         20
    16  O    0.000000
    17  C    2.420557   0.000000
    18  C    2.402858   2.539917   0.000000
    19  O    2.749841   3.014939   1.438574   0.000000
    20  H    3.555547   4.397291   2.977058   4.266165   0.000000
    21  H    2.365140   4.064491   2.999781   3.949432   1.745331
    22  H    2.514887   2.717755   3.469071   4.544069   3.049415
    23  H    4.059252   3.090018   2.771370   4.101226   2.854793
    24  H    4.109443   2.759422   3.757450   4.950103   3.794950
    25  H    5.265515   5.080691   4.441429   5.877197   2.462467
    26  H    5.883017   5.010742   5.137579   6.522155   3.930016
    27  H    6.464112   6.301742   6.394618   7.807243   4.249984
    28  H    6.375830   7.735098   7.572840   8.619675   5.226895
    29  H    6.848179   8.146248   7.517620   8.664023   4.755911
    30  H    6.291165   5.421766   6.476306   7.746282   5.366517
    31  H    4.839169   4.361014   5.554937   6.721142   4.611542
    32  H    6.344546   6.097816   7.019033   8.272854   5.450922
    33  H    4.578910   6.464346   5.035519   5.833570   2.954594
    34  H    5.984064   7.861110   6.705717   7.547613   4.348826
    35  H    5.824803   7.312497   5.953373   6.997326   3.204482
    36  H    3.391498   5.381813   4.972699   5.689739   3.629814
    37  H    0.975835   2.692210   2.357814   2.162892   4.131412
    38  H    3.392779   1.096005   2.799835   3.397031   4.626209
    39  H    2.712576   1.096291   3.492100   4.006857   4.833403
    40  H    2.622685   1.095589   2.814366   2.726403   5.160964
    41  H    2.675883   3.486015   1.093845   2.022187   2.345751
    42  H    3.371564   2.792872   1.094893   2.096518   3.234520
    43  H    3.291349   2.851979   1.970709   0.971157   4.944804
                   21         22         23         24         25
    21  H    0.000000
    22  H    2.595942   0.000000
    23  H    3.848219   3.038014   0.000000
    24  H    4.296983   2.349603   1.747454   0.000000
    25  H    3.926473   3.641057   2.383123   3.054629   0.000000
    26  H    5.117775   3.892961   2.472616   2.380530   1.749017
    27  H    5.147960   4.180799   4.269309   3.885711   2.459977
    28  H    4.730245   5.083519   7.128713   6.789354   5.766650
    29  H    4.768551   5.578772   6.908462   6.938456   5.139968
    30  H    5.883805   3.826519   4.243857   2.948043   3.782346
    31  H    4.637715   2.366115   3.992946   2.585346   3.889445
    32  H    5.649977   3.863800   5.223005   4.039425   4.324816
    33  H    2.404087   4.736760   5.761542   6.381328   4.984644
    34  H    3.861606   5.746376   7.084796   7.480255   5.878399
    35  H    3.466748   5.274773   5.907942   6.539308   4.433098
    36  H    2.162188   3.389098   5.675265   5.614688   5.378619
    37  H    3.007311   3.451606   4.559513   4.792692   5.961394
    38  H    4.687809   3.243240   2.629267   2.377750   4.857877
    39  H    4.341158   2.441519   3.618282   2.733986   5.332951
    40  H    4.652061   3.651618   4.012779   3.832667   6.080800
    41  H    2.447493   3.717475   3.147113   4.303651   4.249823
    42  H    3.753796   3.887425   2.206027   3.488455   4.133846
    43  H    4.734807   4.895933   4.214757   4.957668   6.254172
                   26         27         28         29         30
    26  H    0.000000
    27  H    2.372261   0.000000
    28  H    6.642228   4.820124   0.000000
    29  H    6.293041   4.454626   1.777501   0.000000
    30  H    2.606377   2.490690   6.083811   6.344344   0.000000
    31  H    3.334647   3.065306   5.111527   5.707798   1.774280
    32  H    3.783980   2.442618   4.627903   5.152650   1.770054
    33  H    6.531732   5.925735   4.145798   3.673985   7.377772
    34  H    7.362364   6.189882   3.210739   2.626730   7.859325
    35  H    6.045868   5.064150   3.743802   2.563884   6.993050
    36  H    6.428103   5.735316   3.371563   4.045450   6.430856
    37  H    6.606543   7.347087   7.224588   7.646064   7.167312
    38  H    4.544211   6.184759   8.293619   8.562555   5.200884
    39  H    5.083904   6.122020   7.398164   8.012227   4.947218
    40  H    6.068925   7.384907   8.528660   8.991473   6.483784
    41  H    5.293774   6.280550   7.099497   6.881210   6.766770
    42  H    4.659131   6.251245   8.111989   7.922293   6.293179
    43  H    6.667075   8.163687   9.317458   9.407222   7.854681
                   31         32         33         34         35
    31  H    0.000000
    32  H    1.767848   0.000000
    33  H    6.299531   6.775496   0.000000
    34  H    6.842363   6.908932   1.768927   0.000000
    35  H    6.272329   6.337480   1.776759   1.778168   0.000000
    36  H    4.932103   5.612643   2.543385   3.090836   3.667606
    37  H    5.762501   7.301984   5.036833   6.538354   6.412021
    38  H    4.485584   6.173349   7.044972   8.457640   7.704855
    39  H    3.742162   5.507756   6.720541   7.942954   7.520440
    40  H    5.376768   7.127009   7.003877   8.467279   8.031410
    41  H    5.839284   7.129977   4.139201   5.861700   5.080223
    42  H    5.656295   7.080154   5.703062   7.343057   6.366322
    43  H    6.918623   8.544178   6.737341   8.434869   7.832709
                   36         37         38         39         40
    36  H    0.000000
    37  H    4.081663   0.000000
    38  H    6.192702   3.635806   0.000000
    39  H    5.269509   3.185020   1.777531   0.000000
    40  H    5.900503   2.511788   1.773413   1.764944   0.000000
    41  H    4.524606   2.687415   3.800252   4.320761   3.811090
    42  H    5.811401   3.388938   2.606400   3.793036   3.175162
    43  H    6.454693   2.721519   3.049835   3.889962   2.371094
                   41         42         43
    41  H    0.000000
    42  H    1.774124   0.000000
    43  H    2.808767   2.243957   0.000000
 Stoichiometry    C15H24O4
 Framework group  C1[X(C15H24O4)]
 Deg. of freedom   123
 Full point group                 C1      NOp   1
 Largest Abelian subgroup         C1      NOp   1
 Largest concise Abelian subgroup C1      NOp   1
                         Standard orientation:                         
 ---------------------------------------------------------------------
 Center     Atomic      Atomic             Coordinates (Angstroms)
 Number     Number       Type             X           Y           Z
 ---------------------------------------------------------------------
      1          6           0       -1.833584    0.622847   -0.182052
      2          6           0       -1.100570   -0.517192   -0.266188
      3          6           0        0.376863   -0.633101   -0.549604
      4          6           0        1.226959    0.464948    0.131912
      5          6           0        1.176613    1.824443   -0.604624
      6          6           0       -0.167459    2.202968   -1.257419
      7          6           0       -1.441437    2.058805   -0.397808
      8          6           0       -3.240539    0.269415    0.108697
      9          6           0       -3.360746   -1.240699    0.185327
     10          6           0       -1.920883   -1.774968    0.020922
     11          8           0       -4.171761    1.067432    0.241932
     12          6           0       -1.369347    2.848203    0.924805
     13          6           0       -1.801161   -2.838731   -1.078667
     14          8           0       -1.527772   -2.340413    1.288594
     15          6           0        2.679197   -0.013478    0.388851
     16          8           0        2.565113   -1.186869    1.224877
     17          6           0        3.486982    1.050076    1.151863
     18          6           0        3.409965   -0.446171   -0.899110
     19          8           0        4.635262   -1.131018   -0.584264
     20          1           0        0.531900   -0.629081   -1.638135
     21          1           0        0.733094   -1.611286   -0.209509
     22          1           0        0.805517    0.607715    1.135744
     23          1           0        1.934331    1.845912   -1.398458
     24          1           0        1.468120    2.610897    0.101889
     25          1           0       -0.305930    1.622230   -2.179786
     26          1           0       -0.092660    3.250523   -1.577924
     27          1           0       -2.262972    2.503861   -0.978040
     28          1           0       -3.800135   -1.544056    1.139765
     29          1           0       -4.017262   -1.575467   -0.624145
     30          1           0       -1.108367    3.896744    0.733772
     31          1           0       -0.623491    2.432698    1.611003
     32          1           0       -2.336307    2.835907    1.440793
     33          1           0       -0.778579   -3.230554   -1.143559
     34          1           0       -2.463471   -3.681420   -0.848664
     35          1           0       -2.078003   -2.439560   -2.061545
     36          1           0       -0.566416   -2.487936    1.279726
     37          1           0        3.423795   -1.641328    1.133302
     38          1           0        3.704705    1.935290    0.543405
     39          1           0        2.938722    1.371587    2.045113
     40          1           0        4.439889    0.627956    1.489648
     41          1           0        2.803827   -1.178414   -1.440324
     42          1           0        3.595993    0.404276   -1.563131
     43          1           0        5.321840   -0.463740   -0.421489
 ---------------------------------------------------------------------
 Rotational constants (GHZ):      0.5772909      0.2569405      0.2037846
 Standard basis: 6-31G(d) (6D, 7F)
 There are   333 symmetry adapted cartesian basis functions of A   symmetry.
 There are   333 symmetry adapted basis functions of A   symmetry.
   333 basis functions,   628 primitive gaussians,   333 cartesian basis functions
    73 alpha electrons       73 beta electrons
       nuclear repulsion energy      1599.0125499428 Hartrees.
 NAtoms=   43 NActive=   43 NUniq=   43 SFac= 1.00D+00 NAtFMM=   60 NAOKFM=F Big=F
 Integral buffers will be    131072 words long.
 Raffenetti 2 integral format.
 Two-electron integral symmetry is turned on.
 ------------------------------------------------------------------------------
 Polarizable Continuum Model (PCM)
 =================================
 Model                : PCM (using non-symmetric T matrix).
 Atomic radii         : SMD-Coulomb.
 Polarization charges : Total charges.
 Charge compensation  : None.
 Solution method      : On-the-fly selection.
 Cavity type          : VdW (van der Waals Surface) (Alpha=1.000).
 Cavity algorithm     : GePol (No added spheres)
                        Default sphere list used, NSphG=   43.
                        Lebedev-Laikov grids with approx.  5.0 points / Ang**2.
                        Smoothing algorithm: Karplus/York (Gamma=1.0000).
                        Polarization charges: spherical gaussians, with
                                              point-specific exponents (IZeta= 3).
                        Self-potential: point-specific (ISelfS= 7).
                        Self-field    : sphere-specific E.n sum rule (ISelfD= 2).
 1st derivatives      : Analytical E(r).r(x)/FMM algorithm (CHGder, D1EAlg=3).
                        Cavity 1st derivative terms included.
 Solvent              : Methanol, Eps=  32.613000 Eps(inf)=   1.765709
 ------------------------------------------------------------------------------
 ------------------------------------------------------------------------------
 Atomic radii for non-electrostatic terms: SMD-CDS.
 ------------------------------------------------------------------------------
 Nuclear repulsion after PCM non-electrostatic terms =     1599.0140652575 Hartrees.
 One-electron integrals computed using PRISM.
 NBasis=   333 RedAO= T EigKep=  9.31D-04  NBF=   333
 NBsUse=   333 1.00D-06 EigRej= -1.00D+00 NBFU=   333
 Initial guess from the checkpoint file:  "DY-202A-11R_23.chk"
 B after Tr=     0.000000    0.000000    0.000000
         Rot=    0.999985    0.003399    0.000852   -0.004215 Ang=   0.63 deg.
 ExpMin= 1.61D-01 ExpMax= 5.48D+03 ExpMxC= 8.25D+02 IAcc=1 IRadAn=         1 AccDes= 0.00D+00
 Harris functional with IExCor=  402 and IRadAn=       1 diagonalized for initial guess.
 HarFok:  IExCor=  402 AccDes= 0.00D+00 IRadAn=         1 IDoV= 1 UseB2=F ITyADJ=14
 ICtDFT=  3500011 ScaDFX=  1.000000  1.000000  1.000000  1.000000
 FoFCou: FMM=F IPFlag=           0 FMFlag=      100000 FMFlg1=           0
         NFxFlg=           0 DoJE=T BraDBF=F KetDBF=T FulRan=T
         wScrn=  0.000000 ICntrl=     500 IOpCl=  0 I1Cent=   200000004 NGrid=           0
         NMat0=    1 NMatS0=      1 NMatT0=    0 NMatD0=    1 NMtDS0=    0 NMtDT0=    0
 Petite list used in FoFCou.
 Keep R1 ints in memory in canonical form, NReq=1565304907.
 Requested convergence on RMS density matrix=1.00D-08 within 128 cycles.
 Requested convergence on MAX density matrix=1.00D-06.
 Requested convergence on             energy=1.00D-06.
 No special actions if energy rises.
 Inv3:  Mode=1 IEnd=    21805248.
 Iteration    1 A*A^-1 deviation from unit magnitude is 4.88D-15 for   2665.
 Iteration    1 A*A^-1 deviation from orthogonality  is 4.24D-15 for   2490   1268.
 Iteration    1 A^-1*A deviation from unit magnitude is 5.33D-15 for   2665.
 Iteration    1 A^-1*A deviation from orthogonality  is 3.40D-09 for   1503   1487.
 Iteration    2 A*A^-1 deviation from unit magnitude is 2.89D-15 for    544.
 Iteration    2 A*A^-1 deviation from orthogonality  is 2.73D-15 for   1763    261.
 Iteration    2 A^-1*A deviation from unit magnitude is 1.11D-15 for    917.
 Iteration    2 A^-1*A deviation from orthogonality  is 3.67D-16 for   2323    859.
 Error on total polarization charges =  0.05222
 SCF Done:  E(RB3LYP) =  -886.950269941     A.U. after   11 cycles
            NFock= 11  Conv=0.46D-08     -V/T= 2.0094
 SMD-CDS (non-electrostatic) energy       (kcal/mol) =       0.95
 (included in total energy above)
 D1PCM: PCM CHGder 1st derivatives, ID1Alg=3 FixD1E=F DoIter=F DoCFld=F I1PDM=0.
 Calling FoFJK, ICntrl=      2127 FMM=F ISym2X=0 I1Cent= 0 IOpClX= 0 NMat=1 NMatS=1 NMatT=0.
 ***** Axes restored to original set *****
 -------------------------------------------------------------------
 Center     Atomic                   Forces (Hartrees/Bohr)
 Number     Number              X              Y              Z
 -------------------------------------------------------------------
      1        6          -0.004949634   -0.006878238   -0.000397816
      2        6           0.004135253    0.005594032    0.000221284
      3        6          -0.002334187   -0.000581567    0.000298668
      4        6          -0.000650987    0.000050460   -0.001067194
      5        6          -0.000594291    0.001504240    0.000464400
      6        6           0.000101902    0.000300155   -0.000687654
      7        6           0.003403767    0.002566861   -0.000904899
      8        6           0.002920606    0.003248677    0.000913170
      9        6           0.002393129   -0.000045710   -0.000077439
     10        6          -0.004576489   -0.000617178   -0.002732746
     11        8           0.002592465   -0.002720556   -0.000880859
     12        6          -0.000455161    0.000296743    0.001381804
     13        6           0.000979699   -0.000803380    0.000862791
     14        8          -0.000812124    0.000877424    0.002141012
     15        6           0.001003653    0.001053265   -0.000084413
     16        8           0.001407839    0.000919838    0.000533962
     17        6          -0.000051142   -0.000556115    0.001281195
     18        6           0.000187374   -0.002033693    0.000789984
     19        8          -0.001286192    0.000703605   -0.001580450
     20        1          -0.000414958    0.000592283   -0.000201453
     21        1          -0.001093114    0.000578114    0.000094388
     22        1          -0.000313215   -0.000195535   -0.000043272
     23        1          -0.000452052   -0.000136816   -0.000249663
     24        1          -0.000618955   -0.000292020   -0.000246872
     25        1          -0.000087408   -0.000437311    0.000884298
     26        1           0.000028544    0.000175242   -0.000035743
     27        1          -0.000118191    0.000252564    0.000075138
     28        1          -0.000902780   -0.001212300   -0.000187855
     29        1          -0.001574208   -0.001632224    0.000571995
     30        1          -0.000113762   -0.000186437   -0.000499428
     31        1           0.000518018   -0.000066950   -0.000223055
     32        1           0.000120028   -0.000481900   -0.000435974
     33        1          -0.000150026    0.001237412    0.000137181
     34        1          -0.000216381    0.000296349    0.000034868
     35        1          -0.000340646    0.000423391    0.000514863
     36        1           0.000468923   -0.000904560   -0.001451648
     37        1           0.000312844   -0.000223114    0.000603268
     38        1          -0.000429680   -0.001005715   -0.000152525
     39        1          -0.000052613   -0.000059210   -0.000149931
     40        1           0.000824618   -0.000211603   -0.000730158
     41        1           0.000258975    0.000331894   -0.000077200
     42        1           0.001091421    0.000007295    0.000214529
     43        1          -0.000160862    0.000272285    0.001079453
 -------------------------------------------------------------------
 Cartesian Forces:  Max     0.006878238 RMS     0.001449160

 GradGradGradGradGradGradGradGradGradGradGradGradGradGradGradGradGradGrad
 Berny optimization.
 Using GEDIIS/GDIIS optimizer.
 FormGI is forming the generalized inverse of G from B-inverse, IUseBI=4.
 Internal  Forces:  Max     0.004084052 RMS     0.000794119
 Search for a local minimum.
 Step number   2 out of a maximum of  258
 All quantities printed in internal units (Hartrees-Bohrs-Radians)
 Mixed Optimization -- En-DIIS/RFO-DIIS
 Update second derivatives using D2CorX and points    1    2
 DE= -5.45D-03 DEPred=-6.27D-03 R= 8.70D-01
 TightC=F SS=  1.41D+00  RLast= 3.31D-01 DXNew= 5.0454D-01 9.9266D-01
 Trust test= 8.70D-01 RLast= 3.31D-01 DXMaxT set to 5.05D-01
 ITU=  1  0
 Use linear search instead of GDIIS.
     Eigenvalues ---    0.00230   0.00232   0.00291   0.00335   0.00364
     Eigenvalues ---    0.00409   0.00529   0.00675   0.00778   0.00914
     Eigenvalues ---    0.01101   0.01130   0.01219   0.01258   0.01351
     Eigenvalues ---    0.01385   0.02470   0.02545   0.03120   0.03881
     Eigenvalues ---    0.03956   0.04032   0.04428   0.04577   0.04717
     Eigenvalues ---    0.04872   0.04896   0.04964   0.05018   0.05286
     Eigenvalues ---    0.05412   0.05446   0.05535   0.05557   0.05571
     Eigenvalues ---    0.05649   0.05667   0.05682   0.05708   0.05901
     Eigenvalues ---    0.06068   0.06419   0.06650   0.07766   0.08359
     Eigenvalues ---    0.08662   0.08978   0.09133   0.09398   0.09617
     Eigenvalues ---    0.10291   0.11581   0.12107   0.13378   0.13813
     Eigenvalues ---    0.14529   0.15746   0.16000   0.16000   0.16000
     Eigenvalues ---    0.16000   0.16000   0.16000   0.16000   0.16000
     Eigenvalues ---    0.16000   0.16000   0.16037   0.16125   0.16312
     Eigenvalues ---    0.16677   0.17262   0.18325   0.20032   0.20770
     Eigenvalues ---    0.22053   0.22958   0.24738   0.25020   0.26835
     Eigenvalues ---    0.27116   0.27210   0.27829   0.27945   0.28466
     Eigenvalues ---    0.28809   0.28922   0.29299   0.29754   0.30250
     Eigenvalues ---    0.31120   0.31713   0.32285   0.33664   0.33766
     Eigenvalues ---    0.33835   0.33845   0.33952   0.34001   0.34089
     Eigenvalues ---    0.34108   0.34109   0.34139   0.34150   0.34163
     Eigenvalues ---    0.34189   0.34208   0.34219   0.34261   0.34304
     Eigenvalues ---    0.34320   0.34349   0.34388   0.34392   0.34720
     Eigenvalues ---    0.39259   0.40829   0.41590   0.51415   0.52543
     Eigenvalues ---    0.52756   0.53025   0.95106
 RFO step:  Lambda=-1.55483592D-03 EMin= 2.29923565D-03
 Quartic linear search produced a step of -0.02469.
 Iteration  1 RMS(Cart)=  0.05962287 RMS(Int)=  0.00107114
 Iteration  2 RMS(Cart)=  0.00190359 RMS(Int)=  0.00003396
 Iteration  3 RMS(Cart)=  0.00000222 RMS(Int)=  0.00003393
 Iteration  4 RMS(Cart)=  0.00000000 RMS(Int)=  0.00003393
 Variable       Old X    -DE/DX   Delta X   Delta X   Delta X     New X
                                 (Linear)    (Quad)   (Total)
    R1        2.56619  -0.00408  -0.00074  -0.00477  -0.00550   2.56069
    R2        2.84233   0.00331  -0.00043   0.01104   0.01060   2.85293
    R3        2.79588  -0.00307  -0.00007  -0.00810  -0.00813   2.78776
    R4        2.85128  -0.00257  -0.00007  -0.00787  -0.00792   2.84336
    R5        2.88908   0.00271  -0.00075   0.01062   0.00982   2.89891
    R6        2.92318   0.00086  -0.00002   0.00333   0.00330   2.92648
    R7        2.07780   0.00016  -0.00011   0.00089   0.00078   2.07858
    R8        2.06958  -0.00085  -0.00002  -0.00232  -0.00234   2.06724
    R9        2.92343   0.00078  -0.00010   0.00336   0.00327   2.92670
   R10        2.92993   0.00344   0.00063   0.01001   0.01064   2.94057
   R11        2.07498   0.00006   0.00010  -0.00021  -0.00011   2.07487
   R12        2.91285  -0.00082  -0.00045  -0.00069  -0.00113   2.91171
   R13        2.07420  -0.00014  -0.00008  -0.00006  -0.00014   2.07406
   R14        2.07237  -0.00053   0.00004  -0.00167  -0.00162   2.07075
   R15        2.91700  -0.00081  -0.00031  -0.00115  -0.00149   2.91551
   R16        2.07629  -0.00052   0.00000  -0.00145  -0.00146   2.07483
   R17        2.07499   0.00018   0.00002   0.00042   0.00044   2.07543
   R18        2.91389  -0.00005  -0.00054   0.00196   0.00142   2.91531
   R19        2.07841   0.00016  -0.00003   0.00056   0.00053   2.07894
   R20        2.86639   0.00083  -0.00097   0.00703   0.00610   2.87249
   R21        2.33116  -0.00381  -0.00049  -0.00202  -0.00250   2.32865
   R22        2.91880  -0.00271  -0.00065  -0.00583  -0.00651   2.91229
   R23        2.06667   0.00057   0.00002   0.00152   0.00154   2.06821
   R24        2.06865   0.00098   0.00001   0.00272   0.00273   2.07138
   R25        2.89999  -0.00190  -0.00036  -0.00475  -0.00511   2.89488
   R26        2.72622   0.00052  -0.00082   0.00441   0.00359   2.72981
   R27        2.07358  -0.00013  -0.00009   0.00000  -0.00009   2.07348
   R28        2.06993   0.00023  -0.00005   0.00085   0.00080   2.07073
   R29        2.07130  -0.00030  -0.00002  -0.00077  -0.00078   2.07052
   R30        2.07303  -0.00058  -0.00006  -0.00139  -0.00145   2.07158
   R31        2.07154  -0.00009   0.00000  -0.00026  -0.00026   2.07128
   R32        2.07184  -0.00021  -0.00005  -0.00039  -0.00044   2.07140
   R33        1.83804   0.00061   0.00000   0.00110   0.00110   1.83914
   R34        2.73116  -0.00007  -0.00013   0.00036   0.00023   2.73139
   R35        2.90665  -0.00096  -0.00010  -0.00279  -0.00289   2.90376
   R36        2.91538  -0.00016   0.00018  -0.00126  -0.00108   2.91430
   R37        1.84406   0.00031   0.00019  -0.00014   0.00004   1.84410
   R38        2.07115  -0.00083  -0.00008  -0.00201  -0.00209   2.06906
   R39        2.07169  -0.00011  -0.00001  -0.00028  -0.00029   2.07140
   R40        2.07036   0.00058   0.00002   0.00157   0.00159   2.07195
   R41        2.71851  -0.00180  -0.00029  -0.00310  -0.00339   2.71512
   R42        2.06707  -0.00032  -0.00001  -0.00087  -0.00088   2.06619
   R43        2.06905   0.00005  -0.00006   0.00037   0.00032   2.06936
   R44        1.83522   0.00028   0.00013   0.00002   0.00015   1.83537
    A1        2.28084  -0.00142   0.00068  -0.01146  -0.01088   2.26996
    A2        1.90175   0.00039  -0.00128   0.00664   0.00524   1.90698
    A3        2.09923   0.00104   0.00056   0.00601   0.00656   2.10580
    A4        2.22017   0.00135  -0.00056   0.00402   0.00352   2.22369
    A5        1.97079  -0.00081   0.00033  -0.00534  -0.00516   1.96563
    A6        2.09148  -0.00054   0.00023   0.00140   0.00173   2.09321
    A7        1.98322   0.00037   0.00021  -0.00265  -0.00249   1.98073
    A8        1.90049   0.00000   0.00007  -0.00184  -0.00175   1.89873
    A9        1.90582  -0.00095  -0.00049  -0.00483  -0.00530   1.90051
   A10        1.93487  -0.00006  -0.00002   0.00005   0.00002   1.93489
   A11        1.89489   0.00027   0.00015   0.00405   0.00420   1.89909
   A12        1.83883   0.00036   0.00007   0.00580   0.00585   1.84468
   A13        1.97813  -0.00100  -0.00011  -0.00549  -0.00574   1.97239
   A14        1.94842   0.00092   0.00010   0.01065   0.01075   1.95917
   A15        1.85891  -0.00009  -0.00018  -0.00524  -0.00545   1.85346
   A16        1.96119   0.00062   0.00001   0.01079   0.01078   1.97196
   A17        1.88442   0.00010  -0.00024  -0.00495  -0.00520   1.87922
   A18        1.82154  -0.00059   0.00044  -0.00764  -0.00714   1.81440
   A19        2.03288   0.00022   0.00041  -0.00723  -0.00682   2.02606
   A20        1.91671   0.00010   0.00008   0.00183   0.00193   1.91864
   A21        1.89108   0.00001   0.00003   0.00219   0.00217   1.89325
   A22        1.86592  -0.00029  -0.00015  -0.00004  -0.00021   1.86571
   A23        1.90553  -0.00029  -0.00039  -0.00085  -0.00122   1.90431
   A24        1.84254   0.00026  -0.00003   0.00527   0.00524   1.84778
   A25        2.04979  -0.00065  -0.00016  -0.00706  -0.00727   2.04251
   A26        1.91306   0.00043  -0.00031   0.00053   0.00020   1.91326
   A27        1.87391  -0.00006   0.00007   0.00298   0.00306   1.87697
   A28        1.89033  -0.00016   0.00036  -0.00427  -0.00394   1.88639
   A29        1.88375   0.00040   0.00022   0.00321   0.00348   1.88722
   A30        1.84191   0.00013  -0.00020   0.00622   0.00602   1.84793
   A31        1.96516   0.00039   0.00016  -0.00074  -0.00066   1.96450
   A32        1.95832  -0.00014  -0.00022  -0.00134  -0.00152   1.95681
   A33        1.84134  -0.00029   0.00066  -0.00307  -0.00240   1.83893
   A34        1.97280  -0.00009  -0.00032   0.00119   0.00088   1.97369
   A35        1.85970  -0.00001  -0.00050   0.00497   0.00449   1.86419
   A36        1.85487   0.00011   0.00029  -0.00095  -0.00068   1.85419
   A37        1.89982   0.00167   0.00150  -0.00019   0.00127   1.90108
   A38        2.19512  -0.00041  -0.00113   0.00308   0.00195   2.19708
   A39        2.18800  -0.00127  -0.00039  -0.00308  -0.00347   2.18453
   A40        1.83912  -0.00209  -0.00130  -0.00148  -0.00289   1.83623
   A41        1.93060   0.00123  -0.00036   0.01003   0.00969   1.94029
   A42        1.89086   0.00109  -0.00012   0.01053   0.01044   1.90131
   A43        1.95140   0.00047   0.00050  -0.00162  -0.00107   1.95033
   A44        1.95475   0.00067   0.00032   0.00144   0.00179   1.95654
   A45        1.89606  -0.00128   0.00081  -0.01742  -0.01664   1.87942
   A46        1.80863   0.00088   0.00070   0.00322   0.00380   1.81244
   A47        1.97563  -0.00042   0.00029  -0.00289  -0.00259   1.97304
   A48        1.91906  -0.00039  -0.00036  -0.00292  -0.00324   1.91582
   A49        1.97009   0.00006  -0.00066   0.00591   0.00531   1.97540
   A50        1.87137  -0.00034   0.00038  -0.00279  -0.00238   1.86898
   A51        1.91417   0.00022  -0.00031  -0.00053  -0.00088   1.91330
   A52        1.92942  -0.00060   0.00004  -0.00409  -0.00406   1.92536
   A53        1.95517  -0.00021   0.00012  -0.00169  -0.00157   1.95360
   A54        1.93564  -0.00056   0.00004  -0.00317  -0.00313   1.93251
   A55        1.88556   0.00036  -0.00004   0.00168   0.00164   1.88720
   A56        1.87811   0.00059  -0.00009   0.00378   0.00369   1.88180
   A57        1.87711   0.00050  -0.00009   0.00402   0.00394   1.88104
   A58        1.94196  -0.00088   0.00007  -0.00522  -0.00516   1.93679
   A59        1.91282   0.00009   0.00039   0.00037   0.00077   1.91359
   A60        1.95011  -0.00086   0.00004  -0.00706  -0.00704   1.94307
   A61        1.87657   0.00080  -0.00061   0.01058   0.00998   1.88655
   A62        1.88850   0.00066   0.00006   0.00123   0.00124   1.88974
   A63        1.89169   0.00029   0.00001   0.00092   0.00093   1.89262
   A64        1.89733  -0.00184   0.00011  -0.01141  -0.01130   1.88603
   A65        1.84673   0.00030   0.00071   0.00262   0.00335   1.85008
   A66        1.93987   0.00070   0.00016   0.00559   0.00576   1.94562
   A67        1.97346   0.00031   0.00027   0.00670   0.00698   1.98044
   A68        1.89219  -0.00095  -0.00110  -0.00949  -0.01061   1.88158
   A69        1.86775   0.00026   0.00002  -0.00093  -0.00096   1.86679
   A70        1.93832  -0.00065  -0.00012  -0.00517  -0.00534   1.93298
   A71        1.82798   0.00081   0.00039   0.00328   0.00367   1.83165
   A72        1.96861  -0.00110  -0.00035  -0.00717  -0.00754   1.96107
   A73        1.92233   0.00024   0.00022   0.00257   0.00280   1.92512
   A74        1.92123  -0.00025   0.00056  -0.00379  -0.00325   1.91798
   A75        1.89106   0.00044   0.00007   0.00243   0.00250   1.89356
   A76        1.88554   0.00029   0.00007  -0.00228  -0.00226   1.88328
   A77        1.87209   0.00046  -0.00060   0.00907   0.00847   1.88056
   A78        1.93292  -0.00057  -0.00044  -0.00208  -0.00253   1.93039
   A79        1.91594   0.00079   0.00048   0.00661   0.00710   1.92304
   A80        1.94866   0.00008   0.00055  -0.00357  -0.00303   1.94564
   A81        1.83546   0.00003   0.00029   0.00044   0.00073   1.83619
   A82        1.93670  -0.00028  -0.00100  -0.00375  -0.00478   1.93192
   A83        1.89025  -0.00002   0.00010   0.00291   0.00302   1.89327
   A84        1.88782  -0.00024  -0.00029  -0.00032  -0.00061   1.88721
    D1        0.05503   0.00039   0.00027   0.00021   0.00053   0.05556
    D2       -3.12887   0.00031   0.00050   0.00255   0.00312  -3.12575
    D3        3.13925   0.00066  -0.00031   0.02568   0.02533  -3.11861
    D4       -0.04465   0.00058  -0.00008   0.02803   0.02792  -0.01673
    D5        0.37270   0.00019  -0.00040   0.01145   0.01101   0.38372
    D6       -1.87657   0.00010   0.00010   0.01160   0.01166  -1.86490
    D7        2.39426   0.00021  -0.00052   0.01519   0.01462   2.40888
    D8       -2.70606  -0.00007   0.00030  -0.01639  -0.01607  -2.72213
    D9        1.32786  -0.00017   0.00080  -0.01623  -0.01542   1.31243
   D10       -0.68449  -0.00005   0.00018  -0.01265  -0.01247  -0.69696
   D11       -0.01603  -0.00038  -0.00020  -0.01054  -0.01082  -0.02685
   D12       -3.13501  -0.00006   0.00025  -0.00120  -0.00102  -3.13603
   D13        3.07519  -0.00024  -0.00069   0.01115   0.01057   3.08576
   D14       -0.04379   0.00008  -0.00024   0.02049   0.02037  -0.02342
   D15        0.67655   0.00021   0.00000   0.00067   0.00068   0.67723
   D16       -1.48925   0.00002  -0.00017   0.00389   0.00373  -1.48552
   D17        2.79463   0.00011  -0.00003   0.00059   0.00056   2.79520
   D18       -2.42012   0.00029  -0.00024  -0.00168  -0.00194  -2.42206
   D19        1.69727   0.00011  -0.00042   0.00154   0.00111   1.69838
   D20       -0.30204   0.00020  -0.00027  -0.00176  -0.00205  -0.30409
   D21        0.08468  -0.00041   0.00035  -0.03312  -0.03278   0.05190
   D22        2.22483   0.00001   0.00018  -0.02537  -0.02520   2.19962
   D23       -1.91089  -0.00030  -0.00028  -0.03030  -0.03057  -1.94146
   D24       -3.09576  -0.00043   0.00054  -0.03088  -0.03034  -3.12610
   D25       -0.95561  -0.00001   0.00037  -0.02313  -0.02276  -0.97837
   D26        1.19186  -0.00032  -0.00009  -0.02806  -0.02813   1.16373
   D27       -1.36883  -0.00012   0.00017  -0.01308  -0.01294  -1.38177
   D28        2.67860  -0.00092   0.00016  -0.03246  -0.03230   2.64631
   D29        0.70070  -0.00062  -0.00030  -0.02574  -0.02604   0.67465
   D30        0.77822   0.00010   0.00040  -0.01743  -0.01706   0.76116
   D31       -1.45753  -0.00070   0.00039  -0.03681  -0.03642  -1.49395
   D32        2.84775  -0.00040  -0.00007  -0.03009  -0.03017   2.81758
   D33        2.79018   0.00066   0.00056  -0.00808  -0.00753   2.78265
   D34        0.55443  -0.00014   0.00055  -0.02745  -0.02689   0.52754
   D35       -1.42348   0.00016   0.00008  -0.02074  -0.02064  -1.44412
   D36        0.62175  -0.00049  -0.00023   0.00781   0.00756   0.62931
   D37       -1.50163  -0.00035  -0.00040   0.01166   0.01125  -1.49037
   D38        2.77715  -0.00072  -0.00043   0.00321   0.00277   2.77992
   D39        2.85088   0.00046  -0.00018   0.02717   0.02697   2.87785
   D40        0.72750   0.00060  -0.00035   0.03102   0.03066   0.75816
   D41       -1.27690   0.00024  -0.00038   0.02257   0.02217  -1.25473
   D42       -1.43298   0.00014   0.00022   0.02082   0.02102  -1.41197
   D43        2.72682   0.00028   0.00004   0.02468   0.02470   2.75153
   D44        0.72242  -0.00008   0.00002   0.01623   0.01622   0.73864
   D45       -1.02366  -0.00063  -0.00008  -0.04768  -0.04770  -1.07135
   D46       -3.07418  -0.00003   0.00074  -0.04081  -0.04000  -3.11417
   D47        1.01520   0.00003   0.00056  -0.04361  -0.04300   0.97220
   D48        3.01476  -0.00056  -0.00002  -0.05817  -0.05825   2.95650
   D49        0.96423   0.00004   0.00080  -0.05130  -0.05055   0.91368
   D50       -1.22958   0.00011   0.00062  -0.05410  -0.05356  -1.28313
   D51        0.97744  -0.00064  -0.00001  -0.05311  -0.05312   0.92432
   D52       -1.07308  -0.00004   0.00081  -0.04624  -0.04542  -1.11850
   D53        3.01630   0.00003   0.00063  -0.04904  -0.04842   2.96787
   D54        0.84743  -0.00021  -0.00038   0.00475   0.00431   0.85174
   D55       -1.31869   0.00015  -0.00049   0.01566   0.01514  -1.30355
   D56        2.97200  -0.00018  -0.00015   0.00651   0.00633   2.97834
   D57        2.99736  -0.00015  -0.00011   0.00214   0.00200   2.99936
   D58        0.83124   0.00021  -0.00022   0.01305   0.01284   0.84407
   D59       -1.16125  -0.00012   0.00013   0.00391   0.00402  -1.15723
   D60       -1.30050  -0.00014  -0.00040   0.00785   0.00741  -1.29308
   D61        2.81656   0.00022  -0.00051   0.01876   0.01825   2.83481
   D62        0.82408  -0.00011  -0.00016   0.00962   0.00943   0.83351
   D63       -1.26721  -0.00042   0.00068  -0.02033  -0.01968  -1.28689
   D64        0.97452  -0.00035   0.00023  -0.02181  -0.02160   0.95292
   D65        3.00547  -0.00027   0.00011  -0.01923  -0.01913   2.98633
   D66        0.91031  -0.00047   0.00045  -0.02868  -0.02824   0.88207
   D67       -3.13115  -0.00041   0.00000  -0.03016  -0.03015   3.12188
   D68       -1.10020  -0.00033  -0.00012  -0.02758  -0.02769  -1.12789
   D69        2.89649  -0.00020   0.00052  -0.02194  -0.02144   2.87505
   D70       -1.14496  -0.00013   0.00007  -0.02343  -0.02336  -1.16833
   D71        0.88598  -0.00005  -0.00005  -0.02084  -0.02090   0.86508
   D72       -3.11467   0.00037  -0.00064   0.03192   0.03126  -3.08341
   D73        1.06455   0.00046  -0.00070   0.03375   0.03303   1.09757
   D74       -1.03295   0.00035  -0.00070   0.03196   0.03124  -1.00172
   D75        0.92325   0.00002  -0.00040   0.03310   0.03273   0.95598
   D76       -1.18072   0.00011  -0.00046   0.03493   0.03450  -1.14622
   D77        3.00496   0.00001  -0.00046   0.03314   0.03271   3.03767
   D78       -1.11056   0.00001   0.00021   0.02702   0.02723  -1.08333
   D79        3.06866   0.00010   0.00015   0.02885   0.02899   3.09765
   D80        0.97116   0.00000   0.00014   0.02706   0.02720   0.99836
   D81        0.06706   0.00011   0.00034  -0.00983  -0.00952   0.05754
   D82        2.17893   0.00007   0.00000  -0.00718  -0.00724   2.17168
   D83       -2.02781  -0.00010   0.00069  -0.01607  -0.01538  -2.04320
   D84       -3.09704  -0.00020  -0.00013  -0.01903  -0.01914  -3.11617
   D85       -0.98517  -0.00024  -0.00047  -0.01638  -0.01686  -1.00203
   D86        1.09128  -0.00041   0.00023  -0.02527  -0.02500   1.06627
   D87       -0.08697   0.00028  -0.00033   0.02406   0.02373  -0.06324
   D88       -2.23078   0.00018  -0.00077   0.02216   0.02137  -2.20942
   D89        1.94251   0.00010  -0.00023   0.02108   0.02082   1.96334
   D90       -2.18519  -0.00016   0.00064   0.01374   0.01440  -2.17080
   D91        1.95418  -0.00026   0.00020   0.01184   0.01203   1.96621
   D92       -0.15571  -0.00033   0.00073   0.01076   0.01149  -0.14422
   D93        1.96522   0.00068  -0.00108   0.03653   0.03545   2.00067
   D94       -0.17860   0.00058  -0.00152   0.03463   0.03309  -0.14550
   D95       -2.28848   0.00050  -0.00098   0.03355   0.03255  -2.25594
   D96        1.13670  -0.00097   0.00022  -0.04047  -0.04019   1.09651
   D97       -3.07338  -0.00047  -0.00024  -0.03035  -0.03055  -3.10393
   D98       -0.97628  -0.00059   0.00007  -0.03349  -0.03338  -1.00966
   D99       -3.09881  -0.00008   0.00086  -0.03418  -0.03335  -3.13216
   D100      -1.02570   0.00042   0.00040  -0.02407  -0.02371  -1.04941
   D101       1.07140   0.00029   0.00071  -0.02720  -0.02654   1.04486
   D102      -1.01347  -0.00033   0.00071  -0.03424  -0.03352  -1.04699
   D103       1.05964   0.00017   0.00025  -0.02412  -0.02388   1.03576
   D104      -3.12645   0.00005   0.00056  -0.02726  -0.02671   3.13003
   D105      -0.95158  -0.00033   0.00121  -0.05048  -0.04931  -1.00089
   D106      -2.90672  -0.00099   0.00038  -0.05139  -0.05096  -2.95768
   D107       1.23158  -0.00098   0.00113  -0.05654  -0.05542   1.17616
   D108       2.82082   0.00034  -0.00022   0.02556   0.02534   2.84616
   D109      -1.38012   0.00083  -0.00024   0.02867   0.02844  -1.35168
   D110       0.71186  -0.00031  -0.00094   0.01686   0.01592   0.72778
   D111      -1.22070  -0.00011  -0.00033   0.03080   0.03048  -1.19022
   D112       0.89443  -0.00012  -0.00033   0.03085   0.03052   0.92495
   D113       2.95520   0.00044  -0.00058   0.04123   0.04064   2.99584
   D114       3.03980  -0.00029  -0.00062   0.03013   0.02954   3.06935
   D115      -1.12825  -0.00030  -0.00062   0.03018   0.02958  -1.09867
   D116       0.93252   0.00026  -0.00087   0.04056   0.03970   0.97222
   D117       0.99253   0.00034   0.00005   0.03997   0.04002   1.03255
   D118       3.10766   0.00033   0.00006   0.04002   0.04005  -3.13547
   D119      -1.11475   0.00090  -0.00019   0.05040   0.05017  -1.06458
   D120      -2.93542  -0.00003  -0.00175   0.07182   0.07006  -2.86536
   D121      -0.91629   0.00014  -0.00138   0.07507   0.07369  -0.84261
   D122       1.18015   0.00070  -0.00054   0.08082   0.08027   1.26042
   D123      -0.90900   0.00066  -0.00071   0.07811   0.07741  -0.83159
   D124       1.11013   0.00083  -0.00034   0.08137   0.08103   1.19116
   D125      -3.07662   0.00139   0.00050   0.08712   0.08762  -2.98900
   D126       1.15313  -0.00069  -0.00208   0.06325   0.06118   1.21431
   D127      -3.11093  -0.00052  -0.00171   0.06650   0.06481  -3.04613
   D128      -1.01449   0.00004  -0.00086   0.07226   0.07139  -0.94310
   D129      -1.44872   0.00103  -0.00049   0.05171   0.05121  -1.39751
   D130       2.76583   0.00036  -0.00100   0.04467   0.04367   2.80951
   D131       0.72571   0.00051  -0.00078   0.04286   0.04207   0.76779
         Item               Value     Threshold  Converged?
 Maximum Force            0.004084     0.000450     NO 
 RMS     Force            0.000794     0.000300     NO 
 Maximum Displacement     0.293018     0.001800     NO 
 RMS     Displacement     0.059762     0.001200     NO 
 Predicted change in Energy=-9.060642D-04
 GradGradGradGradGradGradGradGradGradGradGradGradGradGradGradGradGradGrad

                          Input orientation:                          
 ---------------------------------------------------------------------
 Center     Atomic      Atomic             Coordinates (Angstroms)
 Number     Number       Type             X           Y           Z
 ---------------------------------------------------------------------
      1          6           0       -1.805843    0.626775   -0.179372
      2          6           0       -1.054275   -0.492869   -0.312497
      3          6           0        0.418648   -0.575186   -0.608574
      4          6           0        1.254796    0.510645    0.112590
      5          6           0        1.186863    1.890830   -0.586754
      6          6           0       -0.167387    2.263431   -1.220217
      7          6           0       -1.424994    2.078128   -0.345925
      8          6           0       -3.194670    0.245514    0.140102
      9          6           0       -3.295514   -1.270928    0.168378
     10          6           0       -1.859401   -1.776143   -0.071161
     11          8           0       -4.133975    1.022709    0.319446
     12          6           0       -1.334888    2.813922    1.007019
     13          6           0       -1.756645   -2.775072   -1.228018
     14          8           0       -1.420984   -2.404991    1.153206
     15          6           0        2.712088    0.042619    0.393024
     16          8           0        2.600929   -1.109714    1.258428
     17          6           0        3.513806    1.117832    1.142896
     18          6           0        3.464143   -0.416277   -0.872737
     19          8           0        4.637615   -1.166330   -0.519587
     20          1           0        0.564578   -0.522954   -1.697534
     21          1           0        0.785846   -1.560774   -0.307774
     22          1           0        0.815251    0.621717    1.112596
     23          1           0        1.937768    1.942857   -1.385529
     24          1           0        1.467654    2.662149    0.139184
     25          1           0       -0.310000    1.693189   -2.147572
     26          1           0       -0.112934    3.318190   -1.521414
     27          1           0       -2.262254    2.538433   -0.891266
     28          1           0       -3.694891   -1.622728    1.124702
     29          1           0       -3.984072   -1.596407   -0.619939
     30          1           0       -1.115153    3.877185    0.848510
     31          1           0       -0.551360    2.395845    1.648918
     32          1           0       -2.284154    2.745019    1.549829
     33          1           0       -0.723651   -3.117384   -1.360193
     34          1           0       -2.380766   -3.650626   -1.015274
     35          1           0       -2.094345   -2.329397   -2.170806
     36          1           0       -0.466272   -2.578447    1.078266
     37          1           0        3.469851   -1.550461    1.203519
     38          1           0        3.705503    2.001139    0.524974
     39          1           0        2.975789    1.434028    2.044048
     40          1           0        4.481741    0.709941    1.457358
     41          1           0        2.844471   -1.108076   -1.449709
     42          1           0        3.725672    0.432358   -1.513501
     43          1           0        5.337615   -0.537190   -0.279841
 ---------------------------------------------------------------------
                    Distance matrix (angstroms):
                    1          2          3          4          5
     1  C    0.000000
     2  C    1.355056   0.000000
     3  C    2.564622   1.504640   0.000000
     4  C    3.076726   2.553341   1.548628   0.000000
     5  C    3.274155   3.283282   2.582995   1.548744   0.000000
     6  C    2.539003   3.034421   2.962311   2.621304   1.540811
     7  C    1.509706   2.597801   3.241616   3.138234   2.629615
     8  C    1.475217   2.308970   3.780230   4.457443   4.736372
     9  C    2.437483   2.420695   3.857812   4.886966   5.537025
    10  C    2.405949   1.534035   2.630707   3.867995   4.795024
    11  O    2.413665   3.490111   4.913336   5.416996   5.466823
    12  C    2.532377   3.571377   4.143801   3.579323   3.122730
    13  C    3.560147   2.557334   3.155172   4.654240   5.553927
    14  O    3.333989   2.437000   3.136288   4.091896   5.318121
    15  C    4.591359   3.869108   2.577741   1.556082   2.588853
    16  O    4.949980   4.026018   2.921260   2.398037   3.795727
    17  C    5.503472   5.057657   3.938776   2.556038   3.000646
    18  C    5.416776   4.553662   3.061057   2.590611   3.254309
    19  O    6.696949   5.735334   4.261109   3.828232   4.610687
    20  H    3.040656   2.130709   1.099935   2.195741   2.728997
    21  H    3.393923   2.127555   1.093938   2.165040   3.486003
    22  H    2.922215   2.601599   2.133611   1.097975   2.153262
    23  H    4.147471   4.004557   3.041697   2.182210   1.097545
    24  H    3.867817   4.064268   3.484234   2.162171   1.095793
    25  H    2.692322   2.949626   2.836365   2.992546   2.171592
    26  H    3.451193   4.107526   4.034133   3.524623   2.144859
    27  H    2.090344   3.314057   4.118468   4.182020   3.522574
    28  H    3.213935   3.211694   4.585063   5.484073   6.253455
    29  H    3.143456   3.145795   4.519620   5.694033   6.237026
    30  H    3.478327   4.522058   4.929426   4.182323   3.362271
    31  H    2.836544   3.527710   3.855413   3.029271   2.876576
    32  H    2.775945   3.932527   4.794539   4.425183   4.164443
    33  H    4.072371   2.845182   2.886616   4.387019   5.415762
    34  H    4.396069   3.496413   4.178571   5.639642   6.604494
    35  H    3.576031   2.812098   3.439907   4.949392   5.575470
    36  H    3.694529   2.574802   2.764339   3.665664   5.047731
    37  H    5.872452   4.887180   3.680310   3.216326   4.501066
    38  H    5.723628   5.438467   4.327331   2.897861   2.755296
    39  H    5.334722   5.050510   4.196702   2.746813   3.214038
    40  H    6.497655   5.935202   4.735858   3.501613   4.053285
    41  H    5.123366   4.107548   2.622231   2.754651   3.533524
    42  H    5.693449   5.014614   3.573576   2.958975   3.071083
    43  H    7.238364   6.392128   4.930086   4.233364   4.818529
                    6          7          8          9         10
     6  C    0.000000
     7  C    1.542821   0.000000
     8  C    3.884186   2.593540   0.000000
     9  C    4.919864   3.870339   1.520054   0.000000
    10  C    4.527846   3.888394   2.432010   1.541117   0.000000
    11  O    4.432129   2.982483   1.232270   2.446754   3.627648
    12  C    2.574234   1.542715   3.287409   4.607968   4.744079
    13  C    5.283210   4.943848   3.614362   2.565246   1.531906
    14  O    5.385053   4.727130   3.346269   2.402051   1.444553
    15  C    3.978181   4.669560   5.915651   6.153629   4.941849
    16  O    5.018501   5.379994   6.056093   5.998519   4.701752
    17  C    4.521933   5.246952   6.838873   7.281669   6.222570
    18  C    4.526542   5.513913   6.767836   6.892554   5.552646
    19  O    5.944930   6.878364   7.985812   7.963591   6.540961
    20  H    2.920196   3.542720   4.254338   4.352172   3.176672
    21  H    4.045460   4.258037   4.394062   4.119251   2.664526
    22  H    3.017088   3.044193   4.143277   4.622990   3.782165
    23  H    2.135831   3.522391   5.616978   6.334846   5.475127
    24  H    2.163401   2.990622   5.251418   6.177193   5.550853
    25  H    1.097953   2.153444   3.956076   4.802385   4.329941
    26  H    1.098272   2.154305   4.658227   5.834742   5.577240
    27  H    2.138295   1.100129   2.681529   4.086771   4.410264
    28  H    5.748405   4.583832   2.170250   1.094451   2.196053
    29  H    5.461297   4.486220   2.143242   1.096126   2.201747
    30  H    2.789640   2.181578   4.244440   5.632017   5.775796
    31  H    2.897741   2.200814   3.726599   4.813273   4.698417
    32  H    3.519344   2.185585   3.010630   4.365671   4.821714
    33  H    5.411302   5.339847   4.434625   3.515737   2.179554
    34  H    6.317999   5.846379   4.144543   2.810829   2.162604
    35  H    5.070587   4.817105   3.630589   2.834598   2.183986
    36  H    5.368066   4.962978   4.037209   3.246862   1.976280
    37  H    5.800842   6.287045   6.983711   6.849804   5.484220
    38  H    4.256027   5.204459   7.130410   7.736138   6.752140
    39  H    4.606830   5.049131   6.565984   7.082666   6.177246
    40  H    5.585439   6.325606   7.802445   8.128407   6.980478
    41  H    4.526700   5.440456   6.389908   6.351703   4.947031
    42  H    4.312164   5.531831   7.117616   7.418015   6.176638
    43  H    6.247626   7.251009   8.578396   8.675840   7.305860
                   11         12         13         14         15
    11  O    0.000000
    12  C    3.393536   0.000000
    13  C    4.740199   6.034081   0.000000
    14  O    4.450236   5.221670   2.433076   0.000000
    15  C    6.916254   4.943191   5.526005   4.863225   0.000000
    16  O    7.126559   5.563163   5.286235   4.226653   1.445389
    17  C    7.692573   5.138582   6.968041   6.063212   1.536601
    18  C    7.824536   6.082628   5.739927   5.650124   1.542181
    19  O    9.079464   7.337829   6.631477   6.406180   2.449912
    20  H    5.341692   4.696523   3.268112   3.951106   3.049936
    21  H    5.592175   5.036285   2.964056   2.777996   2.602383
    22  H    5.028391   3.072460   4.861204   3.763424   2.109770
    23  H    6.373357   4.146483   5.994360   6.052287   2.715461
    24  H    5.839392   2.937757   6.467512   5.920167   2.911184
    25  H    4.599838   3.501126   4.785783   5.378150   4.279255
    26  H    4.982647   2.853145   6.317888   6.451309   4.730242
    27  H    2.695659   2.130584   5.348119   5.415260   5.711617
    28  H    2.799923   5.026662   3.258832   2.404870   6.660189
    29  H    2.786518   5.395940   2.592382   3.219824   6.967859
    30  H    4.188225   1.097240   6.998286   6.296992   5.436831
    31  H    4.060557   1.095783   6.038862   4.904080   4.214859
    32  H    2.811055   1.095671   6.202105   5.236885   5.796861
    33  H    5.620664   6.415426   1.096231   2.703877   4.986350
    34  H    5.166747   6.853752   1.096075   2.678637   6.446745
    35  H    4.647372   6.093364   1.096137   3.392371   5.941505
    36  H    5.195784   5.462345   2.650032   0.973231   4.176304
    37  H    8.075949   6.493995   5.893073   4.965181   1.941394
    38  H    7.902973   5.128210   7.464599   6.788927   2.200020
    39  H    7.327494   4.643434   7.128736   5.904514   2.175187
    40  H    8.696162   6.201832   7.633743   6.681128   2.170207
    41  H    7.507919   6.235754   4.898805   5.162486   2.176531
    42  H    8.092111   6.134668   6.358058   6.453677   2.194103
    43  H    9.617871   7.576825   7.499046   7.156883   2.771700
                   16         17         18         19         20
    16  O    0.000000
    17  C    2.410115   0.000000
    18  C    2.401636   2.533521   0.000000
    19  O    2.704188   3.040426   1.436779   0.000000
    20  H    3.637131   4.411142   3.016480   4.288488   0.000000
    21  H    2.439461   4.089149   2.966873   3.877703   1.748561
    22  H    2.491538   2.743948   3.469237   4.524556   3.044658
    23  H    4.092490   3.091520   2.856271   4.207859   2.839581
    24  H    4.094382   2.753015   3.806134   5.013969   3.786022
    25  H    5.284941   5.077372   4.507683   5.941892   2.424605
    26  H    5.890578   5.009328   5.211766   6.609259   3.904411
    27  H    6.448310   6.286398   6.443778   7.840384   4.244189
    28  H    6.318102   7.712089   7.529745   8.505448   5.226624
    29  H    6.864937   8.166569   7.545364   8.632991   4.796220
    30  H    6.232692   5.397032   6.508951   7.771941   5.353976
    31  H    4.730576   4.291265   5.512806   6.657099   4.578586
    32  H    6.229599   6.035700   6.993249   8.215353   5.416667
    33  H    4.684095   6.492962   5.007116   5.766837   2.916230
    34  H    6.036823   7.883011   6.681638   7.461575   4.350041
    35  H    5.940780   7.369896   6.020116   7.028409   3.249168
    36  H    3.405489   5.432097   4.891784   5.531444   3.604548
    37  H    0.975858   2.669343   2.365850   2.116678   4.232316
    38  H    3.381633   1.094900   2.802811   3.463062   4.601739
    39  H    2.688558   1.096138   3.488517   4.011951   4.862423
    40  H    2.624533   1.096431   2.780866   2.730019   5.178566
    41  H    2.719066   3.481993   1.093379   2.020863   2.366791
    42  H    3.365505   2.751583   1.095060   2.091724   3.307417
    43  H    3.191161   2.844215   1.968767   0.971234   4.979151
                   21         22         23         24         25
    21  H    0.000000
    22  H    2.604147   0.000000
    23  H    3.842384   3.040738   0.000000
    24  H    4.300897   2.352982   1.750182   0.000000
    25  H    3.895384   3.611501   2.386525   3.054208   0.000000
    26  H    5.107350   3.882075   2.472930   2.384583   1.752580
    27  H    5.141486   4.142500   4.270737   3.871608   2.470635
    28  H    4.704554   5.037764   7.123307   6.781098   5.758522
    29  H    4.780254   5.563744   6.941232   6.959373   5.162743
    30  H    5.875559   3.793978   4.248868   2.941147   3.794024
    31  H    4.612114   2.302780   3.950801   2.535080   3.868503
    32  H    5.604948   3.782313   5.204269   4.009095   4.321389
    33  H    2.410228   4.739597   5.717502   6.360263   4.892105
    34  H    3.859464   5.744151   7.076289   7.482929   5.841792
    35  H    3.515276   5.287301   5.926782   6.552818   4.400640
    36  H    2.127102   3.447394   5.682595   5.664432   5.355121
    37  H    3.080259   3.431257   4.610175   4.784107   6.003195
    38  H    4.680288   3.256020   2.603518   2.365109   4.833384
    39  H    4.392694   2.489051   3.619170   2.722363   5.332283
    40  H    4.683106   3.683720   4.009226   3.825366   6.076437
    41  H    2.397267   3.698016   3.183460   4.316805   4.276071
    42  H    3.750858   3.924640   2.344053   3.577986   4.275324
    43  H    4.665524   4.871727   4.351108   5.038646   6.352839
                   26         27         28         29         30
    26  H    0.000000
    27  H    2.371642   0.000000
    28  H    6.651693   4.840644   0.000000
    29  H    6.320730   4.487223   1.768640   0.000000
    30  H    2.633146   2.476877   6.081150   6.351948   0.000000
    31  H    3.330758   3.065946   5.128891   5.733175   1.775636
    32  H    3.804636   2.449918   4.609569   5.142527   1.772064
    33  H    6.466497   5.880090   4.151742   3.673104   7.345450
    34  H    7.345994   6.191435   3.227815   2.635659   7.857697
    35  H    6.020211   5.035989   3.731153   2.552163   6.971137
    36  H    6.453953   5.769494   3.367422   4.027805   6.492227
    37  H    6.630639   7.346033   7.165540   7.673857   7.113904
    38  H    4.528001   6.156992   8.261836   8.566372   5.182948
    39  H    5.079645   6.105151   7.395061   8.044876   4.912649
    40  H    6.065237   7.371628   8.509367   9.016895   6.459671
    41  H    5.323835   6.299804   7.046681   6.896084   6.768549
    42  H    4.802394   6.377930   8.139303   8.022125   6.393709
    43  H    6.790725   8.221394   9.205287   9.387836   7.899247
                   31         32         33         34         35
    31  H    0.000000
    32  H    1.770400   0.000000
    33  H    6.283321   6.728385   0.000000
    34  H    6.855979   6.891542   1.774639   0.000000
    35  H    6.268892   6.295145   1.776743   1.778464   0.000000
    36  H    5.007640   5.645029   2.510533   3.032781   3.642679
    37  H    5.651712   7.188856   5.158811   6.600261   6.553860
    38  H    4.420399   6.122065   7.026417   8.447336   7.723925
    39  H    3.677227   5.443340   6.781597   7.994113   7.591747
    40  H    5.311410   7.065935   7.048625   8.498380   8.102225
    41  H    5.780192   7.081409   4.095952   5.827211   5.138434
    42  H    5.670025   7.130947   5.693913   7.362579   6.475487
    43  H    6.855862   8.497762   6.675591   8.355103   7.875391
                   36         37         38         39         40
    36  H    0.000000
    37  H    4.070075   0.000000
    38  H    6.219522   3.623509   0.000000
    39  H    5.374056   3.139707   1.778112   0.000000
    40  H    5.953154   2.489532   1.771744   1.770988   0.000000
    41  H    4.417428   2.761598   3.782587   4.322716   3.799589
    42  H    5.775344   3.373309   2.572327   3.771183   3.078100
    43  H    6.300500   2.591451   3.123240   3.855436   2.303414
                   41         42         43
    41  H    0.000000
    42  H    1.775816   0.000000
    43  H    2.812521   2.249511   0.000000
 Stoichiometry    C15H24O4
 Framework group  C1[X(C15H24O4)]
 Deg. of freedom   123
 Full point group                 C1      NOp   1
 Largest Abelian subgroup         C1      NOp   1
 Largest concise Abelian subgroup C1      NOp   1
                         Standard orientation:                         
 ---------------------------------------------------------------------
 Center     Atomic      Atomic             Coordinates (Angstroms)
 Number     Number       Type             X           Y           Z
 ---------------------------------------------------------------------
      1          6           0       -1.840249    0.617208   -0.182130
      2          6           0       -1.098504   -0.512432   -0.281655
      3          6           0        0.371433   -0.616913   -0.585484
      4          6           0        1.221522    0.486559    0.091235
      5          6           0        1.159070    1.842075   -0.655280
      6          6           0       -0.197007    2.203346   -1.291391
      7          6           0       -1.449331    2.058758   -0.401966
      8          6           0       -3.229545    0.258540    0.160623
      9          6           0       -3.342036   -1.255133    0.242483
     10          6           0       -1.911788   -1.779977    0.010169
     11          8           0       -4.161344    1.049077    0.319653
     12          6           0       -1.343168    2.840437    0.923808
     13          6           0       -1.825667   -2.819358   -1.111885
     14          8           0       -1.468996   -2.369361    1.252464
     15          6           0        2.677199    0.016804    0.377112
     16          8           0        2.563618   -1.103777    1.282952
     17          6           0        3.492996    1.110943    1.083143
     18          6           0        3.415978   -0.491929   -0.877367
     19          8           0        4.586199   -1.238705   -0.506905
     20          1           0        0.509470   -0.603790   -1.676645
     21          1           0        0.733185   -1.594374   -0.253212
     22          1           0        0.790488    0.635915    1.089960
     23          1           0        1.904255    1.860198   -1.460871
     24          1           0        1.451410    2.635893    0.041249
     25          1           0       -0.351137    1.602350   -2.197233
     26          1           0       -0.136595    3.246510   -1.629566
     27          1           0       -2.287092    2.506563   -0.956863
     28          1           0       -3.736861   -1.570199    1.213395
     29          1           0       -4.039105   -1.602269   -0.528934
     30          1           0       -1.116330    3.895727    0.726723
     31          1           0       -0.558071    2.438627    1.574125
     32          1           0       -2.288783    2.798144    1.475641
     33          1           0       -0.796421   -3.174406   -1.239623
     34          1           0       -2.454983   -3.681902   -0.864174
     35          1           0       -2.167038   -2.404046   -2.067132
     36          1           0       -0.516269   -2.553035    1.176612
     37          1           0        3.428620   -1.553181    1.237067
     38          1           0        3.686890    1.970632    0.433416
     39          1           0        2.964349    1.462649    1.976649
     40          1           0        4.460076    0.706427    1.404523
     41          1           0        2.786534   -1.198354   -1.425310
     42          1           0        3.679255    0.331750   -1.549227
     43          1           0        5.292908   -0.607284   -0.294380
 ---------------------------------------------------------------------
 Rotational constants (GHZ):      0.5736260      0.2584967      0.2045228
 Standard basis: 6-31G(d) (6D, 7F)
 There are   333 symmetry adapted cartesian basis functions of A   symmetry.
 There are   333 symmetry adapted basis functions of A   symmetry.
   333 basis functions,   628 primitive gaussians,   333 cartesian basis functions
    73 alpha electrons       73 beta electrons
       nuclear repulsion energy      1599.5552290765 Hartrees.
 NAtoms=   43 NActive=   43 NUniq=   43 SFac= 1.00D+00 NAtFMM=   60 NAOKFM=F Big=F
 Integral buffers will be    131072 words long.
 Raffenetti 2 integral format.
 Two-electron integral symmetry is turned on.
 ------------------------------------------------------------------------------
 Polarizable Continuum Model (PCM)
 =================================
 Model                : PCM (using non-symmetric T matrix).
 Atomic radii         : SMD-Coulomb.
 Polarization charges : Total charges.
 Charge compensation  : None.
 Solution method      : On-the-fly selection.
 Cavity type          : VdW (van der Waals Surface) (Alpha=1.000).
 Cavity algorithm     : GePol (No added spheres)
                        Default sphere list used, NSphG=   43.
                        Lebedev-Laikov grids with approx.  5.0 points / Ang**2.
                        Smoothing algorithm: Karplus/York (Gamma=1.0000).
                        Polarization charges: spherical gaussians, with
                                              point-specific exponents (IZeta= 3).
                        Self-potential: point-specific (ISelfS= 7).
                        Self-field    : sphere-specific E.n sum rule (ISelfD= 2).
 1st derivatives      : Analytical E(r).r(x)/FMM algorithm (CHGder, D1EAlg=3).
                        Cavity 1st derivative terms included.
 Solvent              : Methanol, Eps=  32.613000 Eps(inf)=   1.765709
 ------------------------------------------------------------------------------
 ------------------------------------------------------------------------------
 Atomic radii for non-electrostatic terms: SMD-CDS.
 ------------------------------------------------------------------------------
 Nuclear repulsion after PCM non-electrostatic terms =     1599.5568593850 Hartrees.
 One-electron integrals computed using PRISM.
 NBasis=   333 RedAO= T EigKep=  9.24D-04  NBF=   333
 NBsUse=   333 1.00D-06 EigRej= -1.00D+00 NBFU=   333
 Initial guess from the checkpoint file:  "DY-202A-11R_23.chk"
 B after Tr=     0.000000    0.000000    0.000000
         Rot=    0.999992    0.003339   -0.002074   -0.000412 Ang=   0.45 deg.
 ExpMin= 1.61D-01 ExpMax= 5.48D+03 ExpMxC= 8.25D+02 IAcc=1 IRadAn=         1 AccDes= 0.00D+00
 Harris functional with IExCor=  402 and IRadAn=       1 diagonalized for initial guess.
 HarFok:  IExCor=  402 AccDes= 0.00D+00 IRadAn=         1 IDoV= 1 UseB2=F ITyADJ=14
 ICtDFT=  3500011 ScaDFX=  1.000000  1.000000  1.000000  1.000000
 FoFCou: FMM=F IPFlag=           0 FMFlag=      100000 FMFlg1=           0
         NFxFlg=           0 DoJE=T BraDBF=F KetDBF=T FulRan=T
         wScrn=  0.000000 ICntrl=     500 IOpCl=  0 I1Cent=   200000004 NGrid=           0
         NMat0=    1 NMatS0=      1 NMatT0=    0 NMatD0=    1 NMtDS0=    0 NMtDT0=    0
 Petite list used in FoFCou.
 Keep R1 ints in memory in canonical form, NReq=1565304907.
 Requested convergence on RMS density matrix=1.00D-08 within 128 cycles.
 Requested convergence on MAX density matrix=1.00D-06.
 Requested convergence on             energy=1.00D-06.
 No special actions if energy rises.
 Inv3:  Mode=1 IEnd=    22129968.
 Iteration    1 A*A^-1 deviation from unit magnitude is 5.11D-15 for    667.
 Iteration    1 A*A^-1 deviation from orthogonality  is 3.34D-15 for   1682   1227.
 Iteration    1 A^-1*A deviation from unit magnitude is 4.77D-15 for   2709.
 Iteration    1 A^-1*A deviation from orthogonality  is 5.51D-08 for   2494   2483.
 Iteration    2 A*A^-1 deviation from unit magnitude is 7.55D-15 for    673.
 Iteration    2 A*A^-1 deviation from orthogonality  is 7.59D-15 for   1810    666.
 Iteration    2 A^-1*A deviation from unit magnitude is 9.99D-16 for    905.
 Iteration    2 A^-1*A deviation from orthogonality  is 3.32D-16 for    874    847.
 Error on total polarization charges =  0.05222
 SCF Done:  E(RB3LYP) =  -886.950972048     A.U. after   11 cycles
            NFock= 11  Conv=0.33D-08     -V/T= 2.0094
 SMD-CDS (non-electrostatic) energy       (kcal/mol) =       1.02
 (included in total energy above)
 D1PCM: PCM CHGder 1st derivatives, ID1Alg=3 FixD1E=F DoIter=F DoCFld=F I1PDM=0.
 Calling FoFJK, ICntrl=      2127 FMM=F ISym2X=0 I1Cent= 0 IOpClX= 0 NMat=1 NMatS=1 NMatT=0.
 ***** Axes restored to original set *****
 -------------------------------------------------------------------
 Center     Atomic                   Forces (Hartrees/Bohr)
 Number     Number              X              Y              Z
 -------------------------------------------------------------------
      1        6          -0.001630844   -0.001332144    0.000816448
      2        6           0.000663459    0.001223732    0.000523283
      3        6          -0.000057397    0.000065106   -0.000192317
      4        6           0.000258579    0.000272251    0.000601377
      5        6           0.000053354   -0.000192161   -0.000153939
      6        6          -0.000375194   -0.000234113    0.000097090
      7        6           0.000912202    0.000666391    0.000047868
      8        6           0.000469202    0.000123514   -0.001330201
      9        6           0.001163043   -0.000182021   -0.000846355
     10        6          -0.002173658   -0.000131384    0.000024425
     11        8           0.001275900   -0.000974741    0.000059114
     12        6          -0.000217025   -0.000068330    0.000311976
     13        6           0.000375399    0.000330077    0.000166215
     14        8           0.000384820    0.001076157    0.000714160
     15        6           0.000045868    0.000543732    0.001165503
     16        8          -0.002103982    0.000478065   -0.000007927
     17        6          -0.000311021    0.000417639    0.000025322
     18        6          -0.000297360   -0.001247741    0.000218562
     19        8           0.000366534    0.000295439   -0.001163705
     20        1           0.000196054    0.000041649    0.000169086
     21        1           0.000189016   -0.000324384   -0.000164749
     22        1           0.000258221   -0.000162687    0.000077473
     23        1           0.000408417   -0.000332746   -0.000250379
     24        1          -0.000097406   -0.000131162   -0.000105660
     25        1           0.000151427    0.000066359    0.000140558
     26        1           0.000043196   -0.000151728   -0.000015179
     27        1           0.000186782    0.000247780    0.000031986
     28        1           0.000083515    0.000134921    0.000229940
     29        1          -0.000632831   -0.000087788    0.000478266
     30        1          -0.000047114   -0.000102314   -0.000051419
     31        1          -0.000434873    0.000301178   -0.000177747
     32        1           0.000048724   -0.000078377   -0.000151608
     33        1          -0.000086692    0.000061467   -0.000087563
     34        1           0.000132100    0.000074024   -0.000031223
     35        1          -0.000043731    0.000068529    0.000055412
     36        1          -0.000321152   -0.001101814   -0.000295055
     37        1           0.000161717   -0.000101580   -0.000861273
     38        1          -0.000056103   -0.000106134   -0.000083978
     39        1           0.000309148   -0.000232284   -0.000024827
     40        1           0.000095298    0.000251414    0.000248893
     41        1           0.000340210    0.000159505   -0.000013484
     42        1           0.000145423    0.000345863   -0.000503507
     43        1           0.000168775    0.000030842    0.000309140
 -------------------------------------------------------------------
 Cartesian Forces:  Max     0.002173658 RMS     0.000543395

 GradGradGradGradGradGradGradGradGradGradGradGradGradGradGradGradGradGrad
 Berny optimization.
 Using GEDIIS/GDIIS optimizer.
 FormGI is forming the generalized inverse of G from B-inverse, IUseBI=4.
 Internal  Forces:  Max     0.001579774 RMS     0.000367145
 Search for a local minimum.
 Step number   3 out of a maximum of  258
 All quantities printed in internal units (Hartrees-Bohrs-Radians)
 Mixed Optimization -- En-DIIS/RFO-DIIS
 Swapping is turned off.
 Update second derivatives using D2CorX and points    2    3
 DE= -7.02D-04 DEPred=-9.06D-04 R= 7.75D-01
 TightC=F SS=  1.41D+00  RLast= 3.89D-01 DXNew= 8.4853D-01 1.1664D+00
 Trust test= 7.75D-01 RLast= 3.89D-01 DXMaxT set to 8.49D-01
 ITU=  1  1  0
     Eigenvalues ---    0.00226   0.00275   0.00313   0.00342   0.00380
     Eigenvalues ---    0.00412   0.00493   0.00701   0.00793   0.00926
     Eigenvalues ---    0.01095   0.01117   0.01175   0.01248   0.01327
     Eigenvalues ---    0.01423   0.02470   0.02604   0.03162   0.03888
     Eigenvalues ---    0.03914   0.04005   0.04404   0.04576   0.04706
     Eigenvalues ---    0.04859   0.04896   0.04933   0.05050   0.05341
     Eigenvalues ---    0.05436   0.05464   0.05552   0.05562   0.05609
     Eigenvalues ---    0.05646   0.05657   0.05691   0.05724   0.05910
     Eigenvalues ---    0.06120   0.06434   0.07130   0.07727   0.08403
     Eigenvalues ---    0.08617   0.08928   0.09054   0.09394   0.09613
     Eigenvalues ---    0.10248   0.11564   0.12141   0.13321   0.13793
     Eigenvalues ---    0.14613   0.15608   0.16000   0.16000   0.16000
     Eigenvalues ---    0.16000   0.16000   0.16000   0.16000   0.16000
     Eigenvalues ---    0.16000   0.16031   0.16054   0.16209   0.16365
     Eigenvalues ---    0.16697   0.17437   0.18367   0.19775   0.20746
     Eigenvalues ---    0.22256   0.23067   0.24748   0.24986   0.26843
     Eigenvalues ---    0.27132   0.27511   0.27820   0.28231   0.28446
     Eigenvalues ---    0.28751   0.28962   0.29123   0.29575   0.29857
     Eigenvalues ---    0.31073   0.31719   0.32175   0.33637   0.33690
     Eigenvalues ---    0.33768   0.33835   0.33850   0.33953   0.34009
     Eigenvalues ---    0.34108   0.34109   0.34133   0.34153   0.34164
     Eigenvalues ---    0.34173   0.34205   0.34212   0.34250   0.34289
     Eigenvalues ---    0.34325   0.34350   0.34354   0.34390   0.34581
     Eigenvalues ---    0.39281   0.40778   0.41625   0.51419   0.52122
     Eigenvalues ---    0.52603   0.52851   0.94201
 En-DIIS/RFO-DIIS IScMMF=        0 using points:     3    2
 RFO step:  Lambda=-1.08971556D-04.
 DidBck=F Rises=F RFO-DIIS coefs:    0.91115    0.08885
 Iteration  1 RMS(Cart)=  0.05890470 RMS(Int)=  0.00135343
 Iteration  2 RMS(Cart)=  0.00205230 RMS(Int)=  0.00003367
 Iteration  3 RMS(Cart)=  0.00000211 RMS(Int)=  0.00003364
 Iteration  4 RMS(Cart)=  0.00000000 RMS(Int)=  0.00003364
 Variable       Old X    -DE/DX   Delta X   Delta X   Delta X     New X
                                 (Linear)    (Quad)   (Total)
    R1        2.56069  -0.00055   0.00049  -0.00435  -0.00385   2.55683
    R2        2.85293   0.00085  -0.00094   0.00821   0.00727   2.86020
    R3        2.78776  -0.00148   0.00072  -0.00868  -0.00789   2.77987
    R4        2.84336   0.00011   0.00070  -0.00449  -0.00381   2.83955
    R5        2.89891   0.00087  -0.00087   0.00827   0.00735   2.90625
    R6        2.92648  -0.00020  -0.00029   0.00155   0.00127   2.92775
    R7        2.07858  -0.00014  -0.00007   0.00007   0.00000   2.07858
    R8        2.06724   0.00031   0.00021  -0.00052  -0.00032   2.06693
    R9        2.92670  -0.00062  -0.00029   0.00012  -0.00017   2.92653
   R10        2.94057  -0.00145  -0.00095   0.00117   0.00023   2.94080
   R11        2.07487  -0.00005   0.00001  -0.00020  -0.00019   2.07468
   R12        2.91171  -0.00009   0.00010  -0.00078  -0.00068   2.91104
   R13        2.07406   0.00045   0.00001   0.00111   0.00112   2.07518
   R14        2.07075  -0.00019   0.00014  -0.00144  -0.00130   2.06945
   R15        2.91551  -0.00010   0.00013  -0.00093  -0.00077   2.91474
   R16        2.07483  -0.00017   0.00013  -0.00130  -0.00117   2.07366
   R17        2.07543  -0.00014  -0.00004  -0.00012  -0.00016   2.07527
   R18        2.91531  -0.00008  -0.00013   0.00057   0.00045   2.91575
   R19        2.07894  -0.00005  -0.00005   0.00016   0.00011   2.07906
   R20        2.87249  -0.00076  -0.00054   0.00145   0.00093   2.87341
   R21        2.32865  -0.00158   0.00022  -0.00298  -0.00276   2.32590
   R22        2.91229  -0.00129   0.00058  -0.00763  -0.00712   2.90517
   R23        2.06821   0.00013  -0.00014   0.00124   0.00110   2.06931
   R24        2.07138   0.00008  -0.00024   0.00178   0.00154   2.07291
   R25        2.89488  -0.00041   0.00045  -0.00420  -0.00375   2.89114
   R26        2.72981   0.00039  -0.00032   0.00292   0.00260   2.73241
   R27        2.07348  -0.00010   0.00001  -0.00032  -0.00032   2.07317
   R28        2.07073  -0.00053  -0.00007  -0.00095  -0.00102   2.06971
   R29        2.07052  -0.00011   0.00007  -0.00075  -0.00068   2.06984
   R30        2.07158  -0.00009   0.00013  -0.00108  -0.00095   2.07063
   R31        2.07128  -0.00014   0.00002  -0.00052  -0.00050   2.07079
   R32        2.07140  -0.00001   0.00004  -0.00029  -0.00025   2.07115
   R33        1.83914  -0.00009  -0.00010   0.00047   0.00037   1.83951
   R34        2.73139  -0.00068  -0.00002  -0.00144  -0.00146   2.72993
   R35        2.90376   0.00034   0.00026  -0.00061  -0.00036   2.90340
   R36        2.91430   0.00143   0.00010   0.00404   0.00413   2.91843
   R37        1.84410   0.00024   0.00000   0.00045   0.00045   1.84455
   R38        2.06906  -0.00004   0.00019  -0.00132  -0.00114   2.06792
   R39        2.07140  -0.00024   0.00003  -0.00081  -0.00079   2.07061
   R40        2.07195   0.00006  -0.00014   0.00108   0.00094   2.07289
   R41        2.71512   0.00005   0.00030  -0.00184  -0.00154   2.71358
   R42        2.06619  -0.00029   0.00008  -0.00127  -0.00119   2.06500
   R43        2.06936   0.00060  -0.00003   0.00177   0.00174   2.07111
   R44        1.83537   0.00022  -0.00001   0.00047   0.00045   1.83582
    A1        2.26996  -0.00008   0.00097  -0.00683  -0.00590   2.26406
    A2        1.90698  -0.00003  -0.00047   0.00272   0.00224   1.90922
    A3        2.10580   0.00011  -0.00058   0.00430   0.00378   2.10957
    A4        2.22369   0.00012  -0.00031   0.00235   0.00201   2.22570
    A5        1.96563  -0.00056   0.00046  -0.00471  -0.00440   1.96122
    A6        2.09321   0.00044  -0.00015   0.00282   0.00276   2.09597
    A7        1.98073   0.00008   0.00022  -0.00123  -0.00105   1.97969
    A8        1.89873   0.00002   0.00016  -0.00019  -0.00003   1.89870
    A9        1.90051   0.00012   0.00047  -0.00174  -0.00124   1.89927
   A10        1.93489  -0.00016   0.00000  -0.00121  -0.00120   1.93369
   A11        1.89909   0.00001  -0.00037   0.00264   0.00228   1.90137
   A12        1.84468  -0.00007  -0.00052   0.00193   0.00141   1.84609
   A13        1.97239   0.00010   0.00051  -0.00403  -0.00352   1.96887
   A14        1.95917  -0.00035  -0.00095   0.00031  -0.00065   1.95852
   A15        1.85346  -0.00002   0.00048  -0.00181  -0.00131   1.85215
   A16        1.97196  -0.00006  -0.00096   0.00265   0.00172   1.97368
   A17        1.87922   0.00025   0.00046   0.00488   0.00533   1.88455
   A18        1.81440   0.00011   0.00063  -0.00181  -0.00119   1.81320
   A19        2.02606  -0.00017   0.00061  -0.00283  -0.00227   2.02379
   A20        1.91864  -0.00023  -0.00017  -0.00363  -0.00380   1.91484
   A21        1.89325   0.00011  -0.00019   0.00303   0.00286   1.89611
   A22        1.86571   0.00021   0.00002  -0.00079  -0.00076   1.86495
   A23        1.90431   0.00006   0.00011   0.00091   0.00102   1.90533
   A24        1.84778   0.00004  -0.00047   0.00390   0.00343   1.85121
   A25        2.04251   0.00044   0.00065   0.00041   0.00106   2.04357
   A26        1.91326  -0.00025  -0.00002  -0.00257  -0.00259   1.91067
   A27        1.87697  -0.00013  -0.00027   0.00120   0.00094   1.87791
   A28        1.88639  -0.00008   0.00035  -0.00270  -0.00235   1.88404
   A29        1.88722  -0.00007  -0.00031   0.00155   0.00123   1.88845
   A30        1.84793   0.00005  -0.00053   0.00248   0.00195   1.84987
   A31        1.96450  -0.00035   0.00006   0.00053   0.00058   1.96508
   A32        1.95681  -0.00013   0.00013   0.00025   0.00035   1.95716
   A33        1.83893   0.00023   0.00021  -0.00155  -0.00134   1.83760
   A34        1.97369   0.00073  -0.00008   0.00603   0.00595   1.97964
   A35        1.86419  -0.00012  -0.00040  -0.00081  -0.00120   1.86299
   A36        1.85419  -0.00041   0.00006  -0.00555  -0.00549   1.84871
   A37        1.90108   0.00076  -0.00011   0.00385   0.00353   1.90461
   A38        2.19708  -0.00039  -0.00017   0.00004  -0.00026   2.19682
   A39        2.18453  -0.00036   0.00031  -0.00296  -0.00278   2.18176
   A40        1.83623  -0.00036   0.00026  -0.00264  -0.00260   1.83364
   A41        1.94029   0.00012  -0.00086   0.00352   0.00270   1.94298
   A42        1.90131  -0.00005  -0.00093   0.00702   0.00617   1.90748
   A43        1.95033   0.00001   0.00009  -0.00200  -0.00182   1.94851
   A44        1.95654   0.00053  -0.00016   0.00649   0.00636   1.96290
   A45        1.87942  -0.00024   0.00148  -0.01156  -0.01010   1.86931
   A46        1.81244   0.00020  -0.00034   0.00368   0.00320   1.81564
   A47        1.97304  -0.00020   0.00023  -0.00322  -0.00296   1.97008
   A48        1.91582  -0.00001   0.00029  -0.00164  -0.00130   1.91452
   A49        1.97540  -0.00005  -0.00047   0.00368   0.00330   1.97870
   A50        1.86898  -0.00009   0.00021  -0.00263  -0.00240   1.86658
   A51        1.91330   0.00015   0.00008   0.00015   0.00018   1.91348
   A52        1.92536  -0.00011   0.00036  -0.00299  -0.00263   1.92273
   A53        1.95360   0.00032   0.00014   0.00121   0.00135   1.95495
   A54        1.93251  -0.00024   0.00028  -0.00348  -0.00321   1.92930
   A55        1.88720  -0.00004  -0.00015   0.00122   0.00107   1.88827
   A56        1.88180   0.00011  -0.00033   0.00215   0.00182   1.88362
   A57        1.88104  -0.00003  -0.00035   0.00215   0.00180   1.88284
   A58        1.93679   0.00010   0.00046  -0.00241  -0.00195   1.93484
   A59        1.91359   0.00006  -0.00007   0.00094   0.00087   1.91446
   A60        1.94307  -0.00017   0.00063  -0.00519  -0.00457   1.93850
   A61        1.88655  -0.00004  -0.00089   0.00584   0.00495   1.89150
   A62        1.88974   0.00001  -0.00011   0.00051   0.00039   1.89013
   A63        1.89262   0.00004  -0.00008   0.00070   0.00061   1.89324
   A64        1.88603   0.00032   0.00100  -0.00472  -0.00371   1.88232
   A65        1.85008  -0.00085  -0.00030  -0.00680  -0.00710   1.84298
   A66        1.94562   0.00035  -0.00051   0.00425   0.00374   1.94936
   A67        1.98044  -0.00025  -0.00062  -0.00060  -0.00122   1.97922
   A68        1.88158   0.00056   0.00094   0.00165   0.00260   1.88417
   A69        1.86679   0.00042   0.00008   0.00297   0.00305   1.86984
   A70        1.93298  -0.00020   0.00047  -0.00161  -0.00113   1.93185
   A71        1.83165  -0.00098  -0.00033  -0.00343  -0.00376   1.82789
   A72        1.96107  -0.00027   0.00067  -0.00570  -0.00503   1.95604
   A73        1.92512   0.00006  -0.00025   0.00182   0.00157   1.92669
   A74        1.91798   0.00050   0.00029   0.00092   0.00121   1.91919
   A75        1.89356   0.00013  -0.00022   0.00229   0.00206   1.89563
   A76        1.88328  -0.00010   0.00020  -0.00159  -0.00139   1.88189
   A77        1.88056  -0.00033  -0.00075   0.00254   0.00178   1.88234
   A78        1.93039   0.00155   0.00022   0.00552   0.00573   1.93611
   A79        1.92304   0.00003  -0.00063   0.00642   0.00577   1.92881
   A80        1.94564  -0.00039   0.00027  -0.00437  -0.00409   1.94155
   A81        1.83619  -0.00046  -0.00006   0.00098   0.00087   1.83706
   A82        1.93192  -0.00075   0.00042  -0.00761  -0.00718   1.92475
   A83        1.89327  -0.00001  -0.00027  -0.00063  -0.00089   1.89238
   A84        1.88721   0.00025   0.00005   0.00104   0.00109   1.88830
    D1        0.05556  -0.00027  -0.00005  -0.00818  -0.00823   0.04732
    D2       -3.12575  -0.00008  -0.00028   0.00538   0.00508  -3.12068
    D3       -3.11861  -0.00033  -0.00225  -0.00125  -0.00351  -3.12212
    D4       -0.01673  -0.00013  -0.00248   0.01231   0.00980  -0.00693
    D5        0.38372  -0.00002  -0.00098  -0.00570  -0.00667   0.37705
    D6       -1.86490  -0.00062  -0.00104  -0.01468  -0.01571  -1.88062
    D7        2.40888  -0.00020  -0.00130  -0.00732  -0.00861   2.40028
    D8       -2.72213   0.00005   0.00143  -0.01325  -0.01181  -2.73394
    D9        1.31243  -0.00055   0.00137  -0.02223  -0.02085   1.29158
   D10       -0.69696  -0.00014   0.00111  -0.01487  -0.01375  -0.71071
   D11       -0.02685   0.00018   0.00096   0.01410   0.01506  -0.01179
   D12       -3.13603  -0.00019   0.00009  -0.01630  -0.01626   3.13090
   D13        3.08576   0.00013  -0.00094   0.02003   0.01909   3.10485
   D14       -0.02342  -0.00024  -0.00181  -0.01038  -0.01223  -0.03565
   D15        0.67723   0.00008  -0.00006   0.02014   0.02010   0.69732
   D16       -1.48552   0.00022  -0.00033   0.02272   0.02241  -1.46310
   D17        2.79520   0.00023  -0.00005   0.02145   0.02142   2.81662
   D18       -2.42206  -0.00011   0.00017   0.00585   0.00601  -2.41605
   D19        1.69838   0.00003  -0.00010   0.00843   0.00833   1.70671
   D20       -0.30409   0.00004   0.00018   0.00717   0.00734  -0.29675
   D21        0.05190   0.00004   0.00291  -0.03257  -0.02969   0.02221
   D22        2.19962   0.00000   0.00224  -0.02743  -0.02520   2.17442
   D23       -1.94146   0.00005   0.00272  -0.03070  -0.02798  -1.96945
   D24       -3.12610   0.00022   0.00270  -0.02014  -0.01749   3.13959
   D25       -0.97837   0.00017   0.00202  -0.01500  -0.01300  -0.99138
   D26        1.16373   0.00022   0.00250  -0.01827  -0.01579   1.14794
   D27       -1.38177  -0.00007   0.00115  -0.00784  -0.00666  -1.38843
   D28        2.64631   0.00024   0.00287  -0.00829  -0.00541   2.64090
   D29        0.67465   0.00028   0.00231  -0.00527  -0.00293   0.67172
   D30        0.76116  -0.00011   0.00152  -0.00991  -0.00838   0.75278
   D31       -1.49395   0.00020   0.00324  -0.01036  -0.00713  -1.50108
   D32        2.81758   0.00025   0.00268  -0.00734  -0.00466   2.81293
   D33        2.78265  -0.00028   0.00067  -0.00670  -0.00601   2.77664
   D34        0.52754   0.00003   0.00239  -0.00715  -0.00476   0.52278
   D35       -1.44412   0.00008   0.00183  -0.00413  -0.00229  -1.44640
   D36        0.62931   0.00015  -0.00067  -0.01200  -0.01267   0.61665
   D37       -1.49037   0.00018  -0.00100  -0.00602  -0.00702  -1.49740
   D38        2.77992   0.00019  -0.00025  -0.01040  -0.01065   2.76927
   D39        2.87785  -0.00031  -0.00240  -0.01279  -0.01518   2.86267
   D40        0.75816  -0.00028  -0.00272  -0.00681  -0.00953   0.74862
   D41       -1.25473  -0.00026  -0.00197  -0.01119  -0.01316  -1.26789
   D42       -1.41197  -0.00005  -0.00187  -0.01059  -0.01243  -1.42440
   D43        2.75153  -0.00002  -0.00219  -0.00461  -0.00679   2.74474
   D44        0.73864   0.00000  -0.00144  -0.00899  -0.01042   0.72822
   D45       -1.07135   0.00040   0.00424   0.07441   0.07863  -0.99272
   D46       -3.11417   0.00005   0.00355   0.07422   0.07777  -3.03641
   D47        0.97220   0.00024   0.00382   0.07338   0.07720   1.04940
   D48        2.95650   0.00063   0.00518   0.07743   0.08261   3.03911
   D49        0.91368   0.00027   0.00449   0.07725   0.08175   0.99543
   D50       -1.28313   0.00046   0.00476   0.07641   0.08118  -1.20195
   D51        0.92432   0.00029   0.00472   0.07141   0.07613   1.00045
   D52       -1.11850  -0.00007   0.00404   0.07122   0.07526  -1.04323
   D53        2.96787   0.00012   0.00430   0.07038   0.07470   3.04257
   D54        0.85174   0.00006  -0.00038   0.01393   0.01355   0.86530
   D55       -1.30355   0.00004  -0.00135   0.01947   0.01813  -1.28542
   D56        2.97834   0.00017  -0.00056   0.01721   0.01665   2.99499
   D57        2.99936  -0.00019  -0.00018   0.00665   0.00648   3.00584
   D58        0.84407  -0.00021  -0.00114   0.01219   0.01105   0.85512
   D59       -1.15723  -0.00008  -0.00036   0.00993   0.00958  -1.14765
   D60       -1.29308   0.00000  -0.00066   0.01123   0.01058  -1.28250
   D61        2.83481  -0.00003  -0.00162   0.01677   0.01515   2.84996
   D62        0.83351   0.00010  -0.00084   0.01451   0.01368   0.84719
   D63       -1.28689   0.00001   0.00175  -0.00288  -0.00112  -1.28801
   D64        0.95292   0.00016   0.00192   0.00315   0.00508   0.95800
   D65        2.98633  -0.00001   0.00170  -0.00081   0.00091   2.98724
   D66        0.88207  -0.00006   0.00251  -0.00831  -0.00579   0.87628
   D67        3.12188   0.00010   0.00268  -0.00228   0.00041   3.12229
   D68       -1.12789  -0.00008   0.00246  -0.00623  -0.00377  -1.13166
   D69        2.87505  -0.00007   0.00191  -0.00600  -0.00409   2.87096
   D70       -1.16833   0.00008   0.00208   0.00003   0.00211  -1.16621
   D71        0.86508  -0.00009   0.00186  -0.00392  -0.00206   0.86302
   D72       -3.08341   0.00008  -0.00278   0.02419   0.02141  -3.06200
   D73        1.09757   0.00000  -0.00293   0.02389   0.02095   1.11853
   D74       -1.00172  -0.00001  -0.00278   0.02274   0.01996  -0.98175
   D75        0.95598   0.00005  -0.00291   0.01806   0.01514   0.97112
   D76       -1.14622  -0.00003  -0.00307   0.01775   0.01468  -1.13154
   D77        3.03767  -0.00004  -0.00291   0.01661   0.01370   3.05137
   D78       -1.08333   0.00005  -0.00242   0.01924   0.01683  -1.06650
   D79        3.09765  -0.00003  -0.00258   0.01894   0.01637   3.11402
   D80        0.99836  -0.00004  -0.00242   0.01779   0.01538   1.01374
   D81        0.05754  -0.00014   0.00085  -0.03345  -0.03263   0.02492
   D82        2.17168  -0.00029   0.00064  -0.03555  -0.03494   2.13674
   D83       -2.04320  -0.00054   0.00137  -0.04324  -0.04187  -2.08506
   D84       -3.11617   0.00023   0.00170  -0.00325  -0.00159  -3.11776
   D85       -1.00203   0.00008   0.00150  -0.00535  -0.00390  -1.00593
   D86        1.06627  -0.00017   0.00222  -0.01304  -0.01083   1.05544
   D87       -0.06324   0.00008  -0.00211   0.03819   0.03605  -0.02719
   D88       -2.20942   0.00023  -0.00190   0.03757   0.03564  -2.17377
   D89        1.96334   0.00013  -0.00185   0.03692   0.03503   1.99837
   D90       -2.17080   0.00016  -0.00128   0.03669   0.03541  -2.13539
   D91        1.96621   0.00030  -0.00107   0.03607   0.03501   2.00122
   D92       -0.14422   0.00021  -0.00102   0.03542   0.03440  -0.10982
   D93        2.00067   0.00008  -0.00315   0.04844   0.04526   2.04593
   D94       -0.14550   0.00022  -0.00294   0.04782   0.04486  -0.10065
   D95       -2.25594   0.00013  -0.00289   0.04717   0.04425  -2.21169
   D96        1.09651  -0.00011   0.00357  -0.03331  -0.02968   1.06683
   D97       -3.10393  -0.00006   0.00271  -0.02698  -0.02420  -3.12813
   D98       -1.00966  -0.00007   0.00297  -0.02880  -0.02578  -1.03543
   D99       -3.13216  -0.00003   0.00296  -0.02821  -0.02530   3.12573
   D100      -1.04941   0.00002   0.00211  -0.02188  -0.01983  -1.06923
   D101       1.04486   0.00001   0.00236  -0.02370  -0.02140   1.02346
   D102      -1.04699  -0.00007   0.00298  -0.02905  -0.02607  -1.07307
   D103       1.03576  -0.00002   0.00212  -0.02271  -0.02060   1.01516
   D104       3.13003  -0.00003   0.00237  -0.02454  -0.02217   3.10785
   D105      -1.00089  -0.00057   0.00438  -0.07332  -0.06900  -1.06989
   D106      -2.95768  -0.00075   0.00453  -0.07548  -0.07088  -3.02856
   D107       1.17616  -0.00072   0.00492  -0.07841  -0.07350   1.10266
   D108       2.84616  -0.00065  -0.00225  -0.01988  -0.02214   2.82402
   D109      -1.35168  -0.00041  -0.00253  -0.01769  -0.02022  -1.37191
   D110       0.72778  -0.00012  -0.00141  -0.01712  -0.01853   0.70925
   D111      -1.19022  -0.00005  -0.00271   0.03041   0.02770  -1.16252
   D112       0.92495  -0.00003  -0.00271   0.03073   0.02801   0.95296
   D113       2.99584  -0.00009  -0.00361   0.03554   0.03193   3.02777
   D114       3.06935   0.00045  -0.00262   0.03531   0.03268   3.10202
   D115      -1.09867   0.00047  -0.00263   0.03563   0.03299  -1.06568
   D116       0.97222   0.00041  -0.00353   0.04044   0.03691   1.00912
   D117       1.03255  -0.00027  -0.00356   0.03166   0.02811   1.06066
   D118      -3.13547  -0.00025  -0.00356   0.03198   0.02842  -3.10705
   D119      -1.06458  -0.00031  -0.00446   0.03679   0.03234  -1.03224
   D120      -2.86536   0.00004  -0.00622  -0.00833  -0.01456  -2.87992
   D121      -0.84261   0.00042  -0.00655  -0.00004  -0.00658  -0.84918
   D122       1.26042   0.00017  -0.00713   0.00061  -0.00652   1.25390
   D123      -0.83159  -0.00088  -0.00688  -0.01510  -0.02199  -0.85358
   D124       1.19116  -0.00050  -0.00720  -0.00682  -0.01401   1.17715
   D125      -2.98900  -0.00075  -0.00778  -0.00616  -0.01395  -3.00295
   D126       1.21431  -0.00006  -0.00544  -0.01226  -0.01771   1.19660
   D127      -3.04613   0.00031  -0.00576  -0.00398  -0.00972  -3.05585
   D128      -0.94310   0.00006  -0.00634  -0.00333  -0.00967  -0.95277
   D129      -1.39751   0.00031  -0.00455   0.04270   0.03816  -1.35935
   D130       2.80951  -0.00027  -0.00388   0.03165   0.02777   2.83728
   D131       0.76779   0.00038  -0.00374   0.03563   0.03188   0.79967
         Item               Value     Threshold  Converged?
 Maximum Force            0.001580     0.000450     NO 
 RMS     Force            0.000367     0.000300     NO 
 Maximum Displacement     0.298005     0.001800     NO 
 RMS     Displacement     0.059002     0.001200     NO 
 Predicted change in Energy=-3.428481D-04
 GradGradGradGradGradGradGradGradGradGradGradGradGradGradGradGradGradGrad

                          Input orientation:                          
 ---------------------------------------------------------------------
 Center     Atomic      Atomic             Coordinates (Angstroms)
 Number     Number       Type             X           Y           Z
 ---------------------------------------------------------------------
      1          6           0       -1.805114    0.625593   -0.188297
      2          6           0       -1.052400   -0.492805   -0.303470
      3          6           0        0.416549   -0.580067   -0.607541
      4          6           0        1.259309    0.505103    0.108345
      5          6           0        1.195238    1.880100   -0.601305
      6          6           0       -0.154507    2.241972   -1.249561
      7          6           0       -1.417947    2.076109   -0.380515
      8          6           0       -3.188603    0.251195    0.142994
      9          6           0       -3.289181   -1.263914    0.222922
     10          6           0       -1.864078   -1.773619   -0.046760
     11          8           0       -4.122565    1.031481    0.326746
     12          6           0       -1.346858    2.841136    0.957535
     13          6           0       -1.784953   -2.770063   -1.204994
     14          8           0       -1.405183   -2.405621    1.170082
     15          6           0        2.714594    0.030216    0.388333
     16          8           0        2.585283   -1.179010    1.168055
     17          6           0        3.494366    1.053906    1.227722
     18          6           0        3.497477   -0.335348   -0.891717
     19          8           0        4.681703   -1.082364   -0.573020
     20          1           0        0.556475   -0.527306   -1.697266
     21          1           0        0.780769   -1.567094   -0.308453
     22          1           0        0.822331    0.619550    1.108987
     23          1           0        1.951695    1.922253   -1.396230
     24          1           0        1.468514    2.658654    0.118715
     25          1           0       -0.292175    1.649543   -2.162916
     26          1           0       -0.096621    3.289460   -1.574266
     27          1           0       -2.250082    2.526498   -0.941868
     28          1           0       -3.655136   -1.587561    1.202935
     29          1           0       -4.009767   -1.619166   -0.523957
     30          1           0       -1.144214    3.903815    0.775278
     31          1           0       -0.560629    2.450557    1.612401
     32          1           0       -2.298976    2.766696    1.493850
     33          1           0       -0.751374   -3.093532   -1.371442
     34          1           0       -2.390476   -3.653659   -0.973895
     35          1           0       -2.160064   -2.325197   -2.133765
     36          1           0       -0.468479   -2.641195    1.049020
     37          1           0        3.451859   -1.620771    1.086509
     38          1           0        3.666217    1.987114    0.682672
     39          1           0        2.951257    1.283292    2.151314
     40          1           0        4.472440    0.642657    1.506101
     41          1           0        2.903580   -0.995726   -1.528339
     42          1           0        3.756801    0.560136   -1.467942
     43          1           0        5.355125   -0.460518   -0.251198
 ---------------------------------------------------------------------
                    Distance matrix (angstroms):
                    1          2          3          4          5
     1  C    0.000000
     2  C    1.353018   0.000000
     3  C    2.562258   1.502626   0.000000
     4  C    3.081104   2.551355   1.549300   0.000000
     5  C    3.278182   3.281960   2.580468   1.548653   0.000000
     6  C    2.542335   3.029902   2.949949   2.619065   1.540454
     7  C    1.513553   2.595935   3.236076   3.142410   2.629811
     8  C    1.471044   2.305695   3.775105   4.455287   4.735544
     9  C    2.437580   2.423817   3.858725   4.881732   5.538429
    10  C    2.404107   1.537922   2.634446   3.869390   4.797562
    11  O    2.408443   3.485189   4.906480   5.411963   5.464473
    12  C    2.536052   3.576591   4.154961   3.601428   3.133022
    13  C    3.544652   2.556420   3.162222   4.660376   5.556078
    14  O    3.345653   2.440220   3.132300   4.086455   5.316710
    15  C    4.595077   3.865538   2.577832   1.556202   2.590347
    16  O    4.936787   3.983591   2.866161   2.391114   3.797501
    17  C    5.502095   5.040828   3.938403   2.559233   3.051873
    18  C    5.434673   4.590447   3.103668   2.591501   3.208248
    19  O    6.718923   5.770630   4.294768   3.833679   4.575198
    20  H    3.030390   2.128928   1.099938   2.195467   2.721168
    21  H    3.392507   2.124765   1.093770   2.167192   3.484350
    22  H    2.930264   2.597496   2.133122   1.097876   2.157115
    23  H    4.153798   4.006397   3.039787   2.179784   1.098139
    24  H    3.865777   4.057702   3.481866   2.163714   1.095105
    25  H    2.690088   2.936858   2.809383   2.979173   2.168912
    26  H    3.454858   4.102921   4.021335   3.524538   2.145191
    27  H    2.092679   3.310315   4.107729   4.183875   3.521937
    28  H    3.202525   3.200310   4.568533   5.452444   6.229454
    29  H    3.164191   3.172274   4.547416   5.716247   6.272394
    30  H    3.480231   4.527958   4.945035   4.215800   3.385770
    31  H    2.849869   3.546235   3.881714   3.059273   2.882531
    32  H    2.767280   3.925387   4.794866   4.437997   4.169563
    33  H    4.042535   2.827536   2.874908   4.379816   5.396242
    34  H    4.389967   3.497272   4.178586   5.638038   6.604443
    35  H    3.552182   2.816835   3.466089   4.972903   5.593837
    36  H    3.740247   2.604951   2.788498   3.710702   5.092508
    37  H    5.857222   4.846927   3.628495   3.206778   4.494125
    38  H    5.705066   5.421053   4.337672   2.884339   2.786716
    39  H    5.341293   5.020932   4.184272   2.764414   3.319140
    40  H    6.502227   5.923485   4.734214   3.506687   4.088090
    41  H    5.157149   4.171692   2.684392   2.763123   3.471052
    42  H    5.707597   5.058961   3.632854   2.953841   3.009148
    43  H    7.242418   6.407820   4.952858   4.223436   4.785993
                    6          7          8          9         10
     6  C    0.000000
     7  C    1.542412   0.000000
     8  C    3.886919   2.596073   0.000000
     9  C    4.928045   3.875746   1.520546   0.000000
    10  C    4.527067   3.889837   2.426982   1.537351   0.000000
    11  O    4.437964   2.984364   1.230812   2.444207   3.620616
    12  C    2.579142   1.542951   3.280746   4.600403   4.751009
    13  C    5.270754   4.929487   3.593787   2.563227   1.529924
    14  O    5.386927   4.742406   3.360679   2.397928   1.445930
    15  C    3.975713   4.674900   5.912423   6.143895   4.940380
    16  O    5.005440   5.386995   6.036057   5.950614   4.650392
    17  C    4.567571   5.268980   6.817848   7.238676   6.191295
    18  C    4.484152   5.498895   6.791047   6.939984   5.615055
    19  O    5.907440   6.871589   8.014535   8.012583   6.603184
    20  H    2.893931   3.522775   4.244788   4.361053   3.183794
    21  H    4.033536   4.255875   4.389292   4.115674   2.665774
    22  H    3.024767   3.059252   4.142030   4.608370   3.778862
    23  H    2.135373   3.522760   5.619992   6.343508   5.480936
    24  H    2.163330   2.986678   5.242631   6.167095   5.547846
    25  H    1.097334   2.150878   3.957511   4.812743   4.320536
    26  H    1.098187   2.154800   4.662659   5.844274   5.576015
    27  H    2.137069   1.100189   2.689750   4.099230   4.409221
    28  H    5.738856   4.575457   2.173051   1.095032   2.191859
    29  H    5.504354   4.515879   2.148810   1.096939   2.203532
    30  H    2.800217   2.179747   4.233313   5.622402   5.781627
    31  H    2.898150   2.201572   3.728618   4.813828   4.721807
    32  H    3.521418   2.183201   2.990651   4.340689   4.814257
    33  H    5.370168   5.305793   4.406904   3.511405   2.176020
    34  H    6.311420   5.841931   4.139122   2.819738   2.161302
    35  H    5.065877   4.795427   3.588777   2.820497   2.178861
    36  H    5.406234   5.019762   4.072575   3.245874   1.975124
    37  H    5.777879   6.287614   6.963491   6.805495   5.437541
    38  H    4.289103   5.194902   7.091771   7.691431   6.727506
    39  H    4.704337   5.111620   6.541899   7.010708   6.112584
    40  H    5.617839   6.349075   7.791205   8.094710   6.957099
    41  H    4.462320   5.424875   6.439166   6.441206   5.052797
    42  H    4.263167   5.500790   7.136469   7.472084   6.249836
    43  H    6.217413   7.233651   8.582378   8.694497   7.340499
                   11         12         13         14         15
    11  O    0.000000
    12  C    3.373025   0.000000
    13  C    4.718305   6.029429   0.000000
    14  O    4.461956   5.251384   2.432700   0.000000
    15  C    6.910359   4.971987   5.534092   4.849432   0.000000
    16  O    7.112615   5.627399   5.221281   4.174733   1.444616
    17  C    7.670066   5.167654   6.957878   5.998102   1.536412
    18  C    7.836958   6.080902   5.824951   5.707286   1.544367
    19  O    9.099070   7.353911   6.713074   6.468353   2.455922
    20  H    5.331028   4.692232   3.279418   3.949412   3.052545
    21  H    5.585585   5.055889   2.972180   2.769039   2.603188
    22  H    5.023304   3.108659   4.862295   3.757287   2.108866
    23  H    6.376422   4.155118   6.001412   6.048560   2.710440
    24  H    5.826760   2.943338   6.465928   5.916958   2.921318
    25  H    4.610023   3.502780   4.762239   5.365819   4.262832
    26  H    4.992048   2.859039   6.301162   6.455828   4.730474
    27  H    2.711209   2.126627   5.323452   5.431389   5.713918
    28  H    2.800996   5.000173   3.270171   2.394283   6.622253
    29  H    2.786099   5.401869   2.595799   3.205018   6.983535
    30  H    4.161978   1.097073   6.990900   6.327161   5.481322
    31  H    4.044017   1.095243   6.057356   4.948877   4.252468
    32  H    2.774632   1.095310   6.180912   5.258949   5.817763
    33  H    5.591468   6.403048   1.095730   2.712938   4.986736
    34  H    5.161622   6.855795   1.095813   2.669277   6.441144
    35  H    4.601393   6.075232   1.096006   3.389944   5.972540
    36  H    5.230925   5.553005   2.613482   0.973429   4.207719
    37  H    8.061240   6.553849   5.830614   4.920755   1.938239
    38  H    7.855256   5.092723   7.477250   6.727019   2.195830
    39  H    7.309680   4.725017   7.079984   5.792190   2.175847
    40  H    8.684249   6.244875   7.625724   6.629582   2.171293
    41  H    7.544378   6.242380   5.023462   5.275862   2.182179
    42  H    8.094905   6.093705   6.470735   6.511602   2.193802
    43  H    9.611800   7.568259   7.564685   7.176714   2.760838
                   16         17         18         19         20
    16  O    0.000000
    17  C    2.411619   0.000000
    18  C    2.405519   2.534178   0.000000
    19  O    2.726841   3.035802   1.435964   0.000000
    20  H    3.570833   4.437003   3.055364   4.311557   0.000000
    21  H    2.363674   4.073461   3.039391   3.939828   1.749363
    22  H    2.519188   2.709712   3.474342   4.540971   3.043191
    23  H    4.073674   3.165278   2.782218   4.142263   2.835066
    24  H    4.132306   2.812329   3.755225   4.979789   3.778881
    25  H    5.232192   5.117529   4.462868   5.893262   2.382374
    26  H    5.888985   5.073857   5.150014   6.553451   3.874192
    27  H    6.446961   6.314613   6.420834   7.823655   4.215816
    28  H    6.253876   7.621900   7.557478   8.538860   5.222354
    29  H    6.822853   8.156329   7.625100   8.708169   4.839357
    30  H    6.316528   5.462885   6.503435   7.785962   5.351696
    31  H    4.823687   4.305996   5.522689   6.688770   4.590151
    32  H    6.287345   6.047089   6.993745   8.235113   5.402524
    33  H    4.609525   6.479445   5.088265   5.848128   2.898645
    34  H    5.955671   7.851093   6.759137   7.535780   4.356819
    35  H    5.893562   7.395304   6.124537   7.126734   3.286720
    36  H    3.387863   5.421241   4.981184   5.620084   3.614020
    37  H    0.976093   2.678740   2.359612   2.134581   4.162730
    38  H    3.380585   1.094298   2.810872   3.468381   4.653698
    39  H    2.676502   1.095722   3.489754   4.001596   4.881067
    40  H    2.644637   1.096927   2.767052   2.709656   5.192798
    41  H    2.721296   3.485096   1.092749   2.020362   2.399345
    42  H    3.368317   2.753050   1.095982   2.086656   3.387802
    43  H    3.194141   2.818352   1.968957   0.971473   5.012247
                   21         22         23         24         25
    21  H    0.000000
    22  H    2.606199   0.000000
    23  H    3.837951   3.041153   0.000000
    24  H    4.302605   2.357146   1.752373   0.000000
    25  H    3.864840   3.606709   2.386866   3.053550   0.000000
    26  H    5.094920   3.895219   2.469119   2.390344   1.753305
    27  H    5.132715   4.157183   4.269249   3.869141   2.468483
    28  H    4.686360   4.992783   7.107110   6.742230   5.754764
    29  H    4.795663   5.570235   6.988672   6.980281   5.214512
    30  H    5.900075   3.842533   4.269273   2.967802   3.800092
    31  H    4.650866   2.349168   3.955091   2.528206   3.868683
    32  H    5.613809   3.808006   5.209016   4.012063   4.318243
    33  H    2.409859   4.734559   5.697832   6.343194   4.830533
    34  H    3.854006   5.737668   7.079803   7.478696   5.825855
    35  H    3.543301   5.299213   5.957462   6.563461   4.391858
    36  H    2.134724   3.507455   5.715028   5.718899   5.362652
    37  H    3.013888   3.454557   4.579029   4.814953   5.938982
    38  H    4.684072   3.184284   2.695483   2.366202   4.886735
    39  H    4.345822   2.461570   3.740650   2.867335   5.409858
    40  H    4.669480   3.671720   4.051549   3.874617   6.097299
    41  H    2.514142   3.727761   3.072155   4.257546   4.196782
    42  H    3.837485   3.905792   2.262502   3.486763   4.250176
    43  H    4.706647   4.854161   4.309528   4.997181   6.324478
                   26         27         28         29         30
    26  H    0.000000
    27  H    2.370534   0.000000
    28  H    6.645390   4.847664   0.000000
    29  H    6.364783   4.523015   1.763212   0.000000
    30  H    2.644851   2.463440   6.053333   6.356313   0.000000
    31  H    3.327748   3.063382   5.103924   5.746583   1.775755
    32  H    3.812740   2.448022   4.569831   5.121926   1.772812
    33  H    6.419690   5.832272   4.162596   3.675475   7.329775
    34  H    7.336833   6.181834   3.256795   2.638884   7.856729
    35  H    6.007929   4.996766   3.730002   2.551738   6.949466
    36  H    6.495580   5.817455   3.359854   4.007432   6.585492
    37  H    6.616782   7.336640   7.108027   7.633444   7.193178
    38  H    4.576988   6.158949   8.164018   8.566325   5.179051
    39  H    5.214807   6.177966   7.265374   8.002324   5.053069
    40  H    6.113145   7.398223   8.433462   9.010261   6.535752
    41  H    5.231265   6.269788   7.129298   7.013689   6.759940
    42  H    4.723280   6.342395   8.165966   8.121579   6.342884
    43  H    6.747917   8.199906   9.196170   9.440237   7.895725
                   31         32         33         34         35
    31  H    0.000000
    32  H    1.770832   0.000000
    33  H    6.298939   6.704270   0.000000
    34  H    6.877407   6.878887   1.777201   0.000000
    35  H    6.276925   6.253500   1.776480   1.778539   0.000000
    36  H    5.123654   5.726593   2.478563   2.968390   3.618208
    37  H    5.740413   7.244853   5.087014   6.520029   6.508461
    38  H    4.352632   6.070361   7.038995   8.440738   7.776496
    39  H    3.739824   5.495242   6.728734   7.916725   7.583449
    40  H    5.348980   7.096743   7.037584   8.468077   8.126924
    41  H    5.808775   7.096198   4.217119   5.949710   5.270154
    42  H    5.630490   7.093204   5.803640   7.469215   6.616476
    43  H    6.851534   8.487954   6.743667   8.409090   7.968636
                   36         37         38         39         40
    36  H    0.000000
    37  H    4.051139   0.000000
    38  H    6.217006   3.636739   0.000000
    39  H    5.320831   3.133368   1.778607   0.000000
    40  H    5.950234   2.518085   1.770761   1.772205   0.000000
    41  H    4.552047   2.743852   3.790451   4.328515   3.788594
    42  H    5.868271   3.372620   2.582559   3.777680   3.060046
    43  H    6.352975   2.599629   3.116958   3.819884   2.254823
                   41         42         43
    41  H    0.000000
    42  H    1.775483   0.000000
    43  H    2.815602   2.253185   0.000000
 Stoichiometry    C15H24O4
 Framework group  C1[X(C15H24O4)]
 Deg. of freedom   123
 Full point group                 C1      NOp   1
 Largest Abelian subgroup         C1      NOp   1
 Largest concise Abelian subgroup C1      NOp   1
                         Standard orientation:                         
 ---------------------------------------------------------------------
 Center     Atomic      Atomic             Coordinates (Angstroms)
 Number     Number       Type             X           Y           Z
 ---------------------------------------------------------------------
      1          6           0       -1.840972    0.619819   -0.187427
      2          6           0       -1.099143   -0.507867   -0.280554
      3          6           0        0.368131   -0.615508   -0.586175
      4          6           0        1.222929    0.476590    0.104457
      5          6           0        1.170014    1.836736   -0.634142
      6          6           0       -0.177917    2.197536   -1.286756
      7          6           0       -1.440630    2.062181   -0.411388
      8          6           0       -3.227077    0.265693    0.155031
      9          6           0       -3.341742   -1.246352    0.267424
     10          6           0       -1.922209   -1.775175    0.005278
     11          8           0       -4.153160    1.058536    0.324346
     12          6           0       -1.358889    2.854772    0.909905
     13          6           0       -1.855466   -2.796722   -1.131671
     14          8           0       -1.466174   -2.385491    1.234205
     15          6           0        2.674382   -0.006025    0.391042
     16          8           0        2.535670   -1.197120    1.196627
     17          6           0        3.465934    1.027833    1.206607
     18          6           0        3.450491   -0.406131   -0.882787
     19          8           0        4.628430   -1.157406   -0.551069
     20          1           0        0.505749   -0.587255   -1.677104
     21          1           0        0.723788   -1.599365   -0.267011
     22          1           0        0.789622    0.616425    1.103468
     23          1           0        1.924790    1.854800   -1.431573
     24          1           0        1.452472    2.627793    0.068497
     25          1           0       -0.323515    1.587157   -2.186966
     26          1           0       -0.110984    3.237288   -1.633816
     27          1           0       -2.269917    2.508411   -0.980228
     28          1           0       -3.708217   -1.545605    1.254966
     29          1           0       -4.067564   -1.610548   -0.470017
     30          1           0       -1.146695    3.911366    0.704594
     31          1           0       -0.574701    2.470761    1.571073
     32          1           0       -2.310285    2.800788    1.449936
     33          1           0       -0.825416   -3.133449   -1.293644
     34          1           0       -2.468705   -3.669420   -0.880387
     35          1           0       -2.228746   -2.368162   -2.068809
     36          1           0       -0.532050   -2.632462    1.115966
     37          1           0        3.397827   -1.648718    1.122450
     38          1           0        3.645182    1.947570    0.641414
     39          1           0        2.927387    1.281945    2.126390
     40          1           0        4.440795    0.613333    1.491359
     41          1           0        2.848756   -1.074228   -1.503803
     42          1           0        3.716772    0.474400   -1.478552
     43          1           0        5.308515   -0.535277   -0.244148
 ---------------------------------------------------------------------
 Rotational constants (GHZ):      0.5751488      0.2576108      0.2043350
 Standard basis: 6-31G(d) (6D, 7F)
 There are   333 symmetry adapted cartesian basis functions of A   symmetry.
 There are   333 symmetry adapted basis functions of A   symmetry.
   333 basis functions,   628 primitive gaussians,   333 cartesian basis functions
    73 alpha electrons       73 beta electrons
       nuclear repulsion energy      1599.4120869236 Hartrees.
 NAtoms=   43 NActive=   43 NUniq=   43 SFac= 1.00D+00 NAtFMM=   60 NAOKFM=F Big=F
 Integral buffers will be    131072 words long.
 Raffenetti 2 integral format.
 Two-electron integral symmetry is turned on.
 ------------------------------------------------------------------------------
 Polarizable Continuum Model (PCM)
 =================================
 Model                : PCM (using non-symmetric T matrix).
 Atomic radii         : SMD-Coulomb.
 Polarization charges : Total charges.
 Charge compensation  : None.
 Solution method      : On-the-fly selection.
 Cavity type          : VdW (van der Waals Surface) (Alpha=1.000).
 Cavity algorithm     : GePol (No added spheres)
                        Default sphere list used, NSphG=   43.
                        Lebedev-Laikov grids with approx.  5.0 points / Ang**2.
                        Smoothing algorithm: Karplus/York (Gamma=1.0000).
                        Polarization charges: spherical gaussians, with
                                              point-specific exponents (IZeta= 3).
                        Self-potential: point-specific (ISelfS= 7).
                        Self-field    : sphere-specific E.n sum rule (ISelfD= 2).
 1st derivatives      : Analytical E(r).r(x)/FMM algorithm (CHGder, D1EAlg=3).
                        Cavity 1st derivative terms included.
 Solvent              : Methanol, Eps=  32.613000 Eps(inf)=   1.765709
 ------------------------------------------------------------------------------
 ------------------------------------------------------------------------------
 Atomic radii for non-electrostatic terms: SMD-CDS.
 ------------------------------------------------------------------------------
 Nuclear repulsion after PCM non-electrostatic terms =     1599.4137020344 Hartrees.
 One-electron integrals computed using PRISM.
 NBasis=   333 RedAO= T EigKep=  9.21D-04  NBF=   333
 NBsUse=   333 1.00D-06 EigRej= -1.00D+00 NBFU=   333
 Initial guess from the checkpoint file:  "DY-202A-11R_23.chk"
 B after Tr=     0.000000    0.000000    0.000000
         Rot=    0.999974   -0.007095    0.001099    0.000453 Ang=  -0.82 deg.
 ExpMin= 1.61D-01 ExpMax= 5.48D+03 ExpMxC= 8.25D+02 IAcc=1 IRadAn=         1 AccDes= 0.00D+00
 Harris functional with IExCor=  402 and IRadAn=       1 diagonalized for initial guess.
 HarFok:  IExCor=  402 AccDes= 0.00D+00 IRadAn=         1 IDoV= 1 UseB2=F ITyADJ=14
 ICtDFT=  3500011 ScaDFX=  1.000000  1.000000  1.000000  1.000000
 FoFCou: FMM=F IPFlag=           0 FMFlag=      100000 FMFlg1=           0
         NFxFlg=           0 DoJE=T BraDBF=F KetDBF=T FulRan=T
         wScrn=  0.000000 ICntrl=     500 IOpCl=  0 I1Cent=   200000004 NGrid=           0
         NMat0=    1 NMatS0=      1 NMatT0=    0 NMatD0=    1 NMtDS0=    0 NMtDT0=    0
 Petite list used in FoFCou.
 Keep R1 ints in memory in canonical form, NReq=1565304907.
 Requested convergence on RMS density matrix=1.00D-08 within 128 cycles.
 Requested convergence on MAX density matrix=1.00D-06.
 Requested convergence on             energy=1.00D-06.
 No special actions if energy rises.
 Inv3:  Mode=1 IEnd=    21853803.
 Iteration    1 A*A^-1 deviation from unit magnitude is 1.61D-14 for   2693.
 Iteration    1 A*A^-1 deviation from orthogonality  is 6.53D-15 for   2693   1132.
 Iteration    1 A^-1*A deviation from unit magnitude is 1.62D-14 for   2693.
 Iteration    1 A^-1*A deviation from orthogonality  is 3.91D-12 for   2097   1466.
 Error on total polarization charges =  0.05221
 SCF Done:  E(RB3LYP) =  -886.951191768     A.U. after   11 cycles
            NFock= 11  Conv=0.35D-08     -V/T= 2.0094
 SMD-CDS (non-electrostatic) energy       (kcal/mol) =       1.01
 (included in total energy above)
 D1PCM: PCM CHGder 1st derivatives, ID1Alg=3 FixD1E=F DoIter=F DoCFld=F I1PDM=0.
 Calling FoFJK, ICntrl=      2127 FMM=F ISym2X=0 I1Cent= 0 IOpClX= 0 NMat=1 NMatS=1 NMatT=0.
 ***** Axes restored to original set *****
 -------------------------------------------------------------------
 Center     Atomic                   Forces (Hartrees/Bohr)
 Number     Number              X              Y              Z
 -------------------------------------------------------------------
      1        6           0.000555069    0.002338636   -0.000217271
      2        6          -0.001021442   -0.001756922   -0.000338479
      3        6           0.000861152   -0.000584642   -0.000507064
      4        6           0.000182694    0.000340049    0.000689535
      5        6           0.000228704   -0.000585828   -0.000318813
      6        6          -0.000322919   -0.000219705    0.000531397
      7        6          -0.000988888   -0.000461916    0.000427180
      8        6           0.000153676   -0.001303545    0.002668405
      9        6          -0.000615187   -0.000107587   -0.002423332
     10        6           0.000519705   -0.000343373    0.001506200
     11        8          -0.001204517    0.000780845   -0.000984964
     12        6           0.000120692   -0.000372428   -0.000563874
     13        6          -0.000031516    0.000875241   -0.000409530
     14        8           0.000896212    0.000899040   -0.000315728
     15        6          -0.001067015   -0.000942619   -0.000159861
     16        8           0.000863856   -0.000087035    0.000461275
     17        6          -0.000208121   -0.000100411   -0.001074875
     18        6           0.000770044    0.001118092    0.000139814
     19        8          -0.000317367   -0.000841830    0.000024329
     20        1           0.000161711   -0.000017714    0.000174307
     21        1           0.000693946    0.000207438   -0.000398219
     22        1          -0.000266688    0.000227022   -0.000010737
     23        1          -0.000087106    0.000133393    0.000232198
     24        1           0.000341622    0.000245406    0.000251587
     25        1           0.000121167    0.000272049   -0.000316305
     26        1          -0.000005560   -0.000102875   -0.000006800
     27        1           0.000111138    0.000037978   -0.000243987
     28        1           0.000644520    0.001145800    0.000397839
     29        1           0.000119590    0.000298666    0.000314749
     30        1           0.000089921    0.000020138    0.000215964
     31        1          -0.000024593    0.000031400    0.000115484
     32        1           0.000056850    0.000128654    0.000088074
     33        1           0.000054852   -0.000498957   -0.000258607
     34        1           0.000190497   -0.000110877   -0.000041950
     35        1           0.000107953   -0.000137712   -0.000213363
     36        1          -0.000552007   -0.000879457    0.000307171
     37        1           0.000156653   -0.000403143   -0.000148030
     38        1           0.000051180    0.000628953    0.000019406
     39        1           0.000084486   -0.000059544   -0.000032616
     40        1          -0.000405584    0.000202408    0.000543106
     41        1          -0.000522591   -0.000187476    0.000066467
     42        1          -0.000407417   -0.000085963   -0.000226306
     43        1          -0.000089374    0.000260347    0.000036223
 -------------------------------------------------------------------
 Cartesian Forces:  Max     0.002668405 RMS     0.000635784

 GradGradGradGradGradGradGradGradGradGradGradGradGradGradGradGradGradGrad
 Berny optimization.
 Using GEDIIS/GDIIS optimizer.
 FormGI is forming the generalized inverse of G from B-inverse, IUseBI=4.
 Internal  Forces:  Max     0.001868488 RMS     0.000360926
 Search for a local minimum.
 Step number   4 out of a maximum of  258
 All quantities printed in internal units (Hartrees-Bohrs-Radians)
 Mixed Optimization -- En-DIIS/RFO-DIIS
 Swapping is turned off.
 Update second derivatives using D2CorX and points    2    3    4
 DE= -2.20D-04 DEPred=-3.43D-04 R= 6.41D-01
 TightC=F SS=  1.41D+00  RLast= 3.50D-01 DXNew= 1.4270D+00 1.0486D+00
 Trust test= 6.41D-01 RLast= 3.50D-01 DXMaxT set to 1.05D+00
 ITU=  1  1  1  0
     Eigenvalues ---    0.00239   0.00275   0.00320   0.00345   0.00378
     Eigenvalues ---    0.00401   0.00452   0.00697   0.00760   0.00917
     Eigenvalues ---    0.01078   0.01107   0.01173   0.01254   0.01316
     Eigenvalues ---    0.01415   0.02523   0.02603   0.03162   0.03898
     Eigenvalues ---    0.03943   0.03978   0.04440   0.04576   0.04739
     Eigenvalues ---    0.04881   0.04888   0.05021   0.05155   0.05398
     Eigenvalues ---    0.05440   0.05556   0.05572   0.05603   0.05637
     Eigenvalues ---    0.05643   0.05681   0.05707   0.05810   0.06043
     Eigenvalues ---    0.06165   0.06467   0.07155   0.07728   0.08412
     Eigenvalues ---    0.08580   0.08900   0.09060   0.09423   0.09669
     Eigenvalues ---    0.10271   0.11653   0.12179   0.13406   0.13843
     Eigenvalues ---    0.14589   0.15912   0.15999   0.16000   0.16000
     Eigenvalues ---    0.16000   0.16000   0.16000   0.16000   0.16000
     Eigenvalues ---    0.16005   0.16058   0.16123   0.16228   0.16411
     Eigenvalues ---    0.17436   0.17643   0.18676   0.19986   0.20856
     Eigenvalues ---    0.22328   0.23063   0.24769   0.25057   0.26930
     Eigenvalues ---    0.27240   0.27500   0.27957   0.28239   0.28466
     Eigenvalues ---    0.28790   0.29049   0.29317   0.29556   0.29938
     Eigenvalues ---    0.31715   0.31849   0.32132   0.33668   0.33686
     Eigenvalues ---    0.33775   0.33835   0.33857   0.33982   0.34008
     Eigenvalues ---    0.34108   0.34108   0.34145   0.34161   0.34171
     Eigenvalues ---    0.34177   0.34205   0.34213   0.34268   0.34287
     Eigenvalues ---    0.34346   0.34351   0.34377   0.34501   0.34755
     Eigenvalues ---    0.39372   0.40748   0.41646   0.51418   0.52593
     Eigenvalues ---    0.52761   0.53744   0.94924
 En-DIIS/RFO-DIIS IScMMF=        0 using points:     4    3    2
 RFO step:  Lambda=-8.29193443D-05.
 DidBck=T Rises=F RFO-DIIS coefs:    0.73922    0.32473   -0.06394
 Iteration  1 RMS(Cart)=  0.02696738 RMS(Int)=  0.00029144
 Iteration  2 RMS(Cart)=  0.00045368 RMS(Int)=  0.00000976
 Iteration  3 RMS(Cart)=  0.00000007 RMS(Int)=  0.00000976
 Variable       Old X    -DE/DX   Delta X   Delta X   Delta X     New X
                                 (Linear)    (Quad)   (Total)
    R1        2.55683   0.00187   0.00065  -0.00030   0.00035   2.55718
    R2        2.86020  -0.00099  -0.00122   0.00231   0.00109   2.86129
    R3        2.77987   0.00045   0.00154  -0.00417  -0.00262   2.77725
    R4        2.83955   0.00102   0.00049  -0.00001   0.00048   2.84004
    R5        2.90625  -0.00067  -0.00129   0.00287   0.00157   2.90782
    R6        2.92775  -0.00011  -0.00012   0.00018   0.00005   2.92780
    R7        2.07858  -0.00016   0.00005  -0.00039  -0.00034   2.07824
    R8        2.06693  -0.00006  -0.00007  -0.00025  -0.00031   2.06661
    R9        2.92653  -0.00019   0.00025  -0.00095  -0.00069   2.92584
   R10        2.94080  -0.00094   0.00062  -0.00223  -0.00161   2.93919
   R11        2.07468   0.00012   0.00004   0.00017   0.00021   2.07490
   R12        2.91104   0.00003   0.00010  -0.00063  -0.00053   2.91051
   R13        2.07518  -0.00022  -0.00030   0.00026  -0.00004   2.07514
   R14        2.06945   0.00042   0.00024   0.00005   0.00029   2.06974
   R15        2.91474  -0.00024   0.00011  -0.00123  -0.00113   2.91360
   R16        2.07366   0.00011   0.00021  -0.00049  -0.00028   2.07338
   R17        2.07527  -0.00010   0.00007  -0.00030  -0.00023   2.07504
   R18        2.91575  -0.00025  -0.00003  -0.00062  -0.00064   2.91511
   R19        2.07906   0.00006   0.00000   0.00016   0.00016   2.07922
   R20        2.87341  -0.00084   0.00015  -0.00216  -0.00200   2.87142
   R21        2.32590   0.00126   0.00056  -0.00108  -0.00052   2.32538
   R22        2.90517   0.00055   0.00144  -0.00347  -0.00203   2.90314
   R23        2.06931  -0.00020  -0.00019   0.00029   0.00010   2.06941
   R24        2.07291  -0.00039  -0.00023   0.00015  -0.00008   2.07283
   R25        2.89114   0.00062   0.00065  -0.00106  -0.00041   2.89073
   R26        2.73241   0.00011  -0.00045   0.00125   0.00080   2.73322
   R27        2.07317   0.00000   0.00008  -0.00024  -0.00017   2.07300
   R28        2.06971   0.00003   0.00032  -0.00066  -0.00034   2.06937
   R29        2.06984  -0.00002   0.00013  -0.00046  -0.00033   2.06951
   R30        2.07063   0.00024   0.00015  -0.00013   0.00003   2.07066
   R31        2.07079  -0.00002   0.00011  -0.00035  -0.00024   2.07055
   R32        2.07115   0.00008   0.00004  -0.00003   0.00001   2.07116
   R33        1.83951  -0.00036  -0.00003  -0.00024  -0.00027   1.83925
   R34        2.72993   0.00048   0.00040  -0.00022   0.00018   2.73010
   R35        2.90340  -0.00008  -0.00009  -0.00035  -0.00045   2.90295
   R36        2.91843  -0.00040  -0.00115   0.00187   0.00072   2.91915
   R37        1.84455   0.00033  -0.00011   0.00081   0.00070   1.84525
   R38        2.06792   0.00054   0.00016   0.00033   0.00049   2.06842
   R39        2.07061  -0.00008   0.00019  -0.00065  -0.00047   2.07015
   R40        2.07289  -0.00030  -0.00014  -0.00003  -0.00017   2.07272
   R41        2.71358  -0.00002   0.00018  -0.00106  -0.00087   2.71270
   R42        2.06500   0.00036   0.00025  -0.00006   0.00019   2.06519
   R43        2.07111  -0.00005  -0.00043   0.00098   0.00055   2.07166
   R44        1.83582   0.00012  -0.00011   0.00051   0.00040   1.83622
    A1        2.26406   0.00042   0.00084  -0.00119  -0.00035   2.26371
    A2        1.90922  -0.00007  -0.00025   0.00038   0.00014   1.90937
    A3        2.10957  -0.00035  -0.00057   0.00080   0.00021   2.10979
    A4        2.22570  -0.00048  -0.00030  -0.00018  -0.00046   2.22524
    A5        1.96122  -0.00008   0.00082  -0.00194  -0.00112   1.96010
    A6        2.09597   0.00056  -0.00061   0.00233   0.00171   2.09767
    A7        1.97969  -0.00051   0.00011  -0.00203  -0.00192   1.97777
    A8        1.89870   0.00012  -0.00010   0.00000  -0.00011   1.89859
    A9        1.89927   0.00079  -0.00002   0.00474   0.00472   1.90399
   A10        1.93369   0.00001   0.00031  -0.00237  -0.00207   1.93163
   A11        1.90137  -0.00017  -0.00033   0.00080   0.00048   1.90184
   A12        1.84609  -0.00020   0.00001  -0.00092  -0.00092   1.84518
   A13        1.96887   0.00039   0.00055  -0.00269  -0.00216   1.96671
   A14        1.95852  -0.00016   0.00086  -0.00272  -0.00188   1.95664
   A15        1.85215   0.00016  -0.00001   0.00366   0.00365   1.85580
   A16        1.97368  -0.00059   0.00024  -0.00418  -0.00395   1.96973
   A17        1.88455  -0.00016  -0.00172   0.00321   0.00150   1.88605
   A18        1.81320   0.00041  -0.00015   0.00426   0.00413   1.81733
   A19        2.02379   0.00017   0.00016   0.00028   0.00045   2.02424
   A20        1.91484  -0.00003   0.00111  -0.00204  -0.00093   1.91391
   A21        1.89611  -0.00010  -0.00061   0.00074   0.00013   1.89624
   A22        1.86495   0.00000   0.00019  -0.00051  -0.00033   1.86462
   A23        1.90533   0.00002  -0.00034   0.00099   0.00064   1.90597
   A24        1.85121  -0.00007  -0.00056   0.00056   0.00000   1.85121
   A25        2.04357  -0.00008  -0.00074   0.00164   0.00090   2.04447
   A26        1.91067  -0.00007   0.00069  -0.00125  -0.00056   1.91011
   A27        1.87791   0.00008  -0.00005  -0.00040  -0.00046   1.87745
   A28        1.88404   0.00026   0.00036   0.00056   0.00091   1.88495
   A29        1.88845  -0.00008  -0.00010   0.00000  -0.00010   1.88836
   A30        1.84987  -0.00013  -0.00012  -0.00077  -0.00089   1.84898
   A31        1.96508   0.00008  -0.00019   0.00028   0.00009   1.96517
   A32        1.95716  -0.00013  -0.00019  -0.00053  -0.00071   1.95646
   A33        1.83760   0.00015   0.00019   0.00125   0.00145   1.83904
   A34        1.97964  -0.00013  -0.00150   0.00238   0.00089   1.98053
   A35        1.86299  -0.00011   0.00060  -0.00218  -0.00158   1.86141
   A36        1.84871   0.00017   0.00139  -0.00155  -0.00016   1.84854
   A37        1.90461  -0.00043  -0.00084   0.00176   0.00092   1.90554
   A38        2.19682   0.00018   0.00019  -0.00048  -0.00036   2.19645
   A39        2.18176   0.00025   0.00050  -0.00130  -0.00087   2.18088
   A40        1.83364   0.00090   0.00049  -0.00014   0.00039   1.83403
   A41        1.94298  -0.00095  -0.00008  -0.00724  -0.00734   1.93564
   A42        1.90748  -0.00025  -0.00094   0.00480   0.00383   1.91131
   A43        1.94851  -0.00013   0.00041  -0.00192  -0.00154   1.94697
   A44        1.96290  -0.00006  -0.00154   0.00665   0.00508   1.96798
   A45        1.86931   0.00043   0.00157  -0.00208  -0.00050   1.86882
   A46        1.81564  -0.00033  -0.00059   0.00049  -0.00010   1.81554
   A47        1.97008  -0.00005   0.00061  -0.00369  -0.00308   1.96699
   A48        1.91452   0.00018   0.00013   0.00116   0.00129   1.91581
   A49        1.97870   0.00002  -0.00052   0.00077   0.00024   1.97893
   A50        1.86658   0.00013   0.00047  -0.00024   0.00024   1.86681
   A51        1.91348   0.00005  -0.00010   0.00162   0.00152   1.91500
   A52        1.92273   0.00023   0.00043  -0.00055  -0.00012   1.92261
   A53        1.95495   0.00006  -0.00045   0.00116   0.00071   1.95566
   A54        1.92930   0.00016   0.00064  -0.00124  -0.00060   1.92870
   A55        1.88827  -0.00017  -0.00018  -0.00021  -0.00038   1.88789
   A56        1.88362  -0.00017  -0.00024   0.00045   0.00021   1.88383
   A57        1.88284  -0.00013  -0.00022   0.00039   0.00018   1.88302
   A58        1.93484   0.00056   0.00018   0.00119   0.00137   1.93621
   A59        1.91446  -0.00001  -0.00018   0.00039   0.00022   1.91467
   A60        1.93850   0.00028   0.00074  -0.00113  -0.00039   1.93811
   A61        1.89150  -0.00041  -0.00065   0.00000  -0.00065   1.89085
   A62        1.89013  -0.00035  -0.00002  -0.00061  -0.00064   1.88949
   A63        1.89324  -0.00010  -0.00010   0.00014   0.00004   1.89328
   A64        1.88232   0.00113   0.00025   0.00271   0.00296   1.88528
   A65        1.84298   0.00104   0.00207   0.00234   0.00442   1.84740
   A66        1.94936  -0.00090  -0.00061  -0.00274  -0.00335   1.94601
   A67        1.97922  -0.00054   0.00076  -0.00484  -0.00408   1.97514
   A68        1.88417  -0.00009  -0.00136   0.00311   0.00175   1.88592
   A69        1.86984  -0.00048  -0.00086   0.00170   0.00085   1.87069
   A70        1.93185   0.00100  -0.00005   0.00112   0.00106   1.93291
   A71        1.82789   0.00030   0.00122  -0.00111   0.00011   1.82800
   A72        1.95604   0.00039   0.00083  -0.00088  -0.00005   1.95599
   A73        1.92669  -0.00024  -0.00023  -0.00096  -0.00119   1.92550
   A74        1.91919   0.00049  -0.00052   0.00358   0.00306   1.92225
   A75        1.89563  -0.00018  -0.00038  -0.00010  -0.00048   1.89515
   A76        1.88189  -0.00014   0.00022   0.00061   0.00082   1.88271
   A77        1.88234  -0.00035   0.00008  -0.00232  -0.00224   1.88010
   A78        1.93611  -0.00016  -0.00166   0.00346   0.00181   1.93792
   A79        1.92881  -0.00054  -0.00105  -0.00072  -0.00177   1.92705
   A80        1.94155   0.00019   0.00087  -0.00024   0.00063   1.94218
   A81        1.83706   0.00011  -0.00018  -0.00055  -0.00072   1.83634
   A82        1.92475   0.00038   0.00157  -0.00063   0.00093   1.92567
   A83        1.89238   0.00001   0.00043  -0.00145  -0.00102   1.89135
   A84        1.88830  -0.00046  -0.00032  -0.00133  -0.00165   1.88665
    D1        0.04732  -0.00005   0.00218  -0.00449  -0.00230   0.04503
    D2       -3.12068  -0.00008  -0.00112   0.00510   0.00398  -3.11669
    D3       -3.12212  -0.00004   0.00253  -0.00468  -0.00215  -3.12426
    D4       -0.00693  -0.00007  -0.00077   0.00490   0.00413  -0.00280
    D5        0.37705  -0.00006   0.00244  -0.00540  -0.00296   0.37409
    D6       -1.88062   0.00017   0.00484  -0.00849  -0.00365  -1.88427
    D7        2.40028  -0.00006   0.00318  -0.00712  -0.00394   2.39633
    D8       -2.73394  -0.00008   0.00205  -0.00517  -0.00312  -2.73706
    D9        1.29158   0.00015   0.00445  -0.00826  -0.00381   1.28777
   D10       -0.71071  -0.00007   0.00279  -0.00689  -0.00410  -0.71482
   D11       -0.01179  -0.00014  -0.00462   0.00673   0.00210  -0.00970
   D12        3.13090   0.00046   0.00417   0.02261   0.02679  -3.12550
   D13        3.10485  -0.00012  -0.00430   0.00651   0.00222   3.10707
   D14       -0.03565   0.00048   0.00449   0.02240   0.02691  -0.00874
   D15        0.69732  -0.00013  -0.00520   0.01203   0.00683   0.70415
   D16       -1.46310   0.00012  -0.00561   0.01652   0.01092  -1.45219
   D17        2.81662  -0.00013  -0.00555   0.01509   0.00954   2.82616
   D18       -2.41605  -0.00009  -0.00169   0.00184   0.00015  -2.41590
   D19        1.70671   0.00017  -0.00210   0.00634   0.00424   1.71095
   D20       -0.29675  -0.00008  -0.00204   0.00491   0.00286  -0.29389
   D21        0.02221   0.00024   0.00565  -0.01414  -0.00849   0.01372
   D22        2.17442   0.00002   0.00496  -0.01500  -0.01003   2.16439
   D23       -1.96945   0.00018   0.00534  -0.01462  -0.00927  -1.97872
   D24        3.13959   0.00020   0.00262  -0.00539  -0.00276   3.13684
   D25       -0.99138  -0.00003   0.00194  -0.00625  -0.00430  -0.99568
   D26        1.14794   0.00013   0.00232  -0.00587  -0.00354   1.14440
   D27       -1.38843   0.00003   0.00091  -0.00524  -0.00434  -1.39277
   D28        2.64090   0.00065  -0.00066   0.00528   0.00462   2.64553
   D29        0.67172   0.00015  -0.00090  -0.00051  -0.00141   0.67031
   D30        0.75278  -0.00018   0.00109  -0.00852  -0.00743   0.74535
   D31       -1.50108   0.00044  -0.00047   0.00200   0.00153  -1.49955
   D32        2.81293  -0.00006  -0.00071  -0.00379  -0.00451   2.80842
   D33        2.77664  -0.00052   0.00109  -0.01051  -0.00943   2.76721
   D34        0.52278   0.00011  -0.00048   0.00001  -0.00047   0.52231
   D35       -1.44640  -0.00039  -0.00072  -0.00578  -0.00650  -1.45291
   D36        0.61665   0.00031   0.00379  -0.00330   0.00048   0.61713
   D37       -1.49740   0.00022   0.00255  -0.00122   0.00132  -1.49607
   D38        2.76927   0.00038   0.00295  -0.00119   0.00176   2.77103
   D39        2.86267  -0.00009   0.00568  -0.01316  -0.00747   2.85520
   D40        0.74862  -0.00019   0.00445  -0.01108  -0.00663   0.74199
   D41       -1.26789  -0.00003   0.00485  -0.01105  -0.00619  -1.27409
   D42       -1.42440  -0.00001   0.00459  -0.00828  -0.00370  -1.42810
   D43        2.74474  -0.00010   0.00335  -0.00621  -0.00286   2.74188
   D44        0.72822   0.00005   0.00375  -0.00617  -0.00242   0.72580
   D45       -0.99272  -0.00031  -0.02356  -0.02149  -0.04503  -1.03776
   D46       -3.03641  -0.00035  -0.02284  -0.02516  -0.04799  -3.08439
   D47        1.04940  -0.00053  -0.02288  -0.02054  -0.04342   1.00597
   D48        3.03911  -0.00020  -0.02527  -0.01171  -0.03698   3.00213
   D49        0.99543  -0.00024  -0.02455  -0.01539  -0.03994   0.95549
   D50       -1.20195  -0.00041  -0.02459  -0.01076  -0.03537  -1.23733
   D51        1.00045   0.00003  -0.02325  -0.01606  -0.03930   0.96115
   D52       -1.04323  -0.00001  -0.02253  -0.01973  -0.04226  -1.08549
   D53        3.04257  -0.00019  -0.02258  -0.01511  -0.03769   3.00488
   D54        0.86530   0.00011  -0.00326   0.00389   0.00062   0.86592
   D55       -1.28542  -0.00012  -0.00376   0.00294  -0.00082  -1.28625
   D56        2.99499   0.00002  -0.00394   0.00469   0.00075   2.99574
   D57        3.00584   0.00019  -0.00156   0.00103  -0.00054   3.00530
   D58        0.85512  -0.00005  -0.00206   0.00008  -0.00198   0.85314
   D59       -1.14765   0.00010  -0.00224   0.00183  -0.00041  -1.14806
   D60       -1.28250   0.00011  -0.00229   0.00190  -0.00039  -1.28290
   D61        2.84996  -0.00012  -0.00278   0.00095  -0.00184   2.84812
   D62        0.84719   0.00002  -0.00296   0.00271  -0.00026   0.84693
   D63       -1.28801   0.00018  -0.00097   0.00333   0.00235  -1.28566
   D64        0.95800  -0.00005  -0.00271   0.00494   0.00222   0.96023
   D65        2.98724   0.00002  -0.00146   0.00298   0.00151   2.98875
   D66        0.87628   0.00025  -0.00029   0.00333   0.00303   0.87931
   D67        3.12229   0.00002  -0.00203   0.00493   0.00290   3.12519
   D68       -1.13166   0.00009  -0.00079   0.00298   0.00219  -1.12947
   D69        2.87096   0.00019  -0.00031   0.00271   0.00241   2.87336
   D70       -1.16621  -0.00004  -0.00204   0.00432   0.00228  -1.16394
   D71        0.86302   0.00003  -0.00080   0.00237   0.00157   0.86459
   D72       -3.06200  -0.00017  -0.00358   0.00353  -0.00006  -3.06205
   D73        1.11853  -0.00015  -0.00335   0.00339   0.00004   1.11856
   D74       -0.98175  -0.00014  -0.00321   0.00296  -0.00025  -0.98200
   D75        0.97112  -0.00005  -0.00186   0.00152  -0.00033   0.97080
   D76       -1.13154  -0.00003  -0.00162   0.00139  -0.00023  -1.13177
   D77        3.05137  -0.00001  -0.00148   0.00096  -0.00052   3.05085
   D78       -1.06650   0.00004  -0.00265   0.00387   0.00122  -1.06529
   D79        3.11402   0.00006  -0.00241   0.00373   0.00131   3.11533
   D80        1.01374   0.00008  -0.00227   0.00330   0.00102   1.01477
   D81        0.02492   0.00029   0.00790  -0.01509  -0.00719   0.01772
   D82        2.13674   0.00018   0.00865  -0.02146  -0.01280   2.12394
   D83       -2.08506  -0.00002   0.00993  -0.02538  -0.01545  -2.10052
   D84       -3.11776  -0.00030  -0.00081  -0.03081  -0.03161   3.13381
   D85       -1.00593  -0.00042  -0.00006  -0.03718  -0.03722  -1.04315
   D86        1.05544  -0.00062   0.00123  -0.04110  -0.03987   1.01557
   D87       -0.02719  -0.00032  -0.00788   0.01686   0.00899  -0.01821
   D88       -2.17377  -0.00005  -0.00793   0.02064   0.01272  -2.16106
   D89        1.99837  -0.00021  -0.00780   0.01830   0.01050   2.00887
   D90       -2.13539   0.00033  -0.00831   0.02675   0.01844  -2.11695
   D91        2.00122   0.00061  -0.00836   0.03053   0.02217   2.02339
   D92       -0.10982   0.00044  -0.00824   0.02819   0.01995  -0.08987
   D93        2.04593  -0.00009  -0.00954   0.02613   0.01660   2.06253
   D94       -0.10065   0.00018  -0.00958   0.02990   0.02033  -0.08032
   D95       -2.21169   0.00002  -0.00946   0.02756   0.01812  -2.19357
   D96        1.06683   0.00035   0.00517  -0.01003  -0.00487   1.06196
   D97       -3.12813   0.00019   0.00436  -0.00902  -0.00467  -3.13280
   D98       -1.03543   0.00023   0.00459  -0.00931  -0.00472  -1.04016
   D99        3.12573  -0.00010   0.00447  -0.01149  -0.00702   3.11871
   D100      -1.06923  -0.00026   0.00365  -0.01048  -0.00682  -1.07605
   D101       1.02346  -0.00022   0.00388  -0.01076  -0.00688   1.01659
   D102      -1.07307   0.00011   0.00466  -0.01016  -0.00550  -1.07857
   D103       1.01516  -0.00005   0.00384  -0.00915  -0.00530   1.00986
   D104       3.10785  -0.00001   0.00407  -0.00943  -0.00536   3.10250
   D105      -1.06989  -0.00058   0.01484  -0.06503  -0.05018  -1.12007
   D106      -3.02856  -0.00035   0.01522  -0.06603  -0.05081  -3.07936
   D107       1.10266  -0.00049   0.01562  -0.06779  -0.05216   1.05050
   D108       2.82402  -0.00008   0.00739  -0.02407  -0.01668   2.80734
   D109      -1.37191  -0.00062   0.00709  -0.02445  -0.01735  -1.38926
   D110       0.70925   0.00025   0.00585  -0.02054  -0.01469   0.69456
   D111      -1.16252   0.00056  -0.00527   0.00976   0.00449  -1.15803
   D112       0.95296   0.00044  -0.00535   0.00836   0.00301   0.95597
   D113       3.02777   0.00016  -0.00573   0.00715   0.00142   3.02918
   D114       3.10202  -0.00015  -0.00663   0.00658  -0.00005   3.10198
   D115      -1.06568  -0.00027  -0.00671   0.00518  -0.00153  -1.06720
   D116       1.00912  -0.00055  -0.00709   0.00397  -0.00312   1.00601
   D117       1.06066  -0.00007  -0.00477   0.00208  -0.00269   1.05796
   D118      -3.10705  -0.00020  -0.00485   0.00068  -0.00417  -3.11122
   D119      -1.03224  -0.00048  -0.00522  -0.00054  -0.00577  -1.03801
   D120      -2.87992  -0.00018   0.00828   0.00157   0.00985  -2.87007
   D121      -0.84918  -0.00046   0.00643   0.00255   0.00898  -0.84021
   D122       1.25390  -0.00069   0.00683   0.00008   0.00691   1.26081
   D123      -0.85358   0.00049   0.01068   0.00282   0.01351  -0.84007
   D124       1.17715   0.00021   0.00883   0.00381   0.01264   1.18979
   D125      -3.00295  -0.00002   0.00924   0.00134   0.01058  -2.99237
   D126       1.19660   0.00064   0.00853   0.00816   0.01669   1.21329
   D127      -3.05585   0.00036   0.00668   0.00914   0.01582  -3.04003
   D128      -0.95277   0.00013   0.00709   0.00667   0.01376  -0.93901
   D129      -1.35935  -0.00033  -0.00668   0.01961   0.01293  -1.34643
   D130       2.83728   0.00033  -0.00445   0.01896   0.01451   2.85178
   D131       0.79967   0.00007  -0.00562   0.02127   0.01565   0.81532
         Item               Value     Threshold  Converged?
 Maximum Force            0.001868     0.000450     NO 
 RMS     Force            0.000361     0.000300     NO 
 Maximum Displacement     0.131967     0.001800     NO 
 RMS     Displacement     0.026968     0.001200     NO 
 Predicted change in Energy=-1.798551D-04
 GradGradGradGradGradGradGradGradGradGradGradGradGradGradGradGradGradGrad

                          Input orientation:                          
 ---------------------------------------------------------------------
 Center     Atomic      Atomic             Coordinates (Angstroms)
 Number     Number       Type             X           Y           Z
 ---------------------------------------------------------------------
      1          6           0       -1.802950    0.624245   -0.185716
      2          6           0       -1.047032   -0.492334   -0.299720
      3          6           0        0.423008   -0.575055   -0.601041
      4          6           0        1.259854    0.507540    0.125660
      5          6           0        1.196841    1.884320   -0.579815
      6          6           0       -0.149534    2.245963   -1.234512
      7          6           0       -1.417861    2.076377   -0.374414
      8          6           0       -3.185509    0.246619    0.139583
      9          6           0       -3.283605   -1.267557    0.220177
     10          6           0       -1.859734   -1.775497   -0.053200
     11          8           0       -4.127194    1.023385    0.294787
     12          6           0       -1.358834    2.839802    0.964745
     13          6           0       -1.779865   -2.758634   -1.222415
     14          8           0       -1.401666   -2.419497    1.158155
     15          6           0        2.716183    0.035345    0.399983
     16          8           0        2.599277   -1.148490    1.219772
     17          6           0        3.509061    1.086288    1.191627
     18          6           0        3.475111   -0.370922   -0.882679
     19          8           0        4.654812   -1.125160   -0.566303
     20          1           0        0.565514   -0.510175   -1.689594
     21          1           0        0.792283   -1.563079   -0.312223
     22          1           0        0.820797    0.617210    1.126051
     23          1           0        1.957323    1.929311   -1.370705
     24          1           0        1.465764    2.661240    0.143833
     25          1           0       -0.279982    1.656749   -2.150826
     26          1           0       -0.090852    3.294299   -1.555908
     27          1           0       -2.246138    2.526347   -0.941941
     28          1           0       -3.641360   -1.584034    1.205604
     29          1           0       -4.011360   -1.627291   -0.517485
     30          1           0       -1.157509    3.903096    0.785168
     31          1           0       -0.576857    2.451065    1.625469
     32          1           0       -2.314943    2.762134    1.493087
     33          1           0       -0.745862   -3.076655   -1.396648
     34          1           0       -2.380925   -3.647232   -0.999587
     35          1           0       -2.159642   -2.304777   -2.144925
     36          1           0       -0.479007   -2.697316    1.021026
     37          1           0        3.459020   -1.601751    1.125576
     38          1           0        3.671304    2.001024    0.612838
     39          1           0        2.979652    1.346503    2.114709
     40          1           0        4.491306    0.686377    1.471471
     41          1           0        2.862308   -1.039380   -1.492563
     42          1           0        3.734551    0.506678   -1.486272
     43          1           0        5.336452   -0.504580   -0.259029
 ---------------------------------------------------------------------
                    Distance matrix (angstroms):
                    1          2          3          4          5
     1  C    0.000000
     2  C    1.353203   0.000000
     3  C    2.562363   1.502882   0.000000
     4  C    3.080802   2.549984   1.549328   0.000000
     5  C    3.277476   3.280534   2.578331   1.548286   0.000000
     6  C    2.542386   3.029457   2.947410   2.618885   1.540175
     7  C    1.514130   2.596416   3.235777   3.143483   2.629780
     8  C    1.469656   2.304804   3.774264   4.453035   4.733349
     9  C    2.436391   2.423535   3.859137   4.878823   5.536128
    10  C    2.404068   1.538754   2.636684   3.869893   4.797315
    11  O    2.406721   3.483998   4.905289   5.414331   5.463651
    12  C    2.535644   3.577600   4.157871   3.605694   3.135297
    13  C    3.538240   2.554315   3.163349   4.661018   5.552543
    14  O    3.351325   2.442360   3.134673   4.088676   5.319362
    15  C    4.594824   3.863912   2.575517   1.555351   2.585945
    16  O    4.949503   4.004368   2.894881   2.394487   3.795165
    17  C    5.507087   5.047191   3.936678   2.555419   3.020136
    18  C    5.416091   4.561179   3.071859   2.587626   3.219993
    19  O    6.701339   5.743044   4.267550   3.830178   4.584181
    20  H    3.026248   2.128937   1.099756   2.193855   2.713630
    21  H    3.396413   2.128315   1.093605   2.167447   3.481355
    22  H    2.933399   2.598595   2.136019   1.097989   2.157998
    23  H    4.152957   4.004688   3.036174   2.178763   1.098118
    24  H    3.865545   4.056589   3.480773   2.163598   1.095258
    25  H    2.692054   2.938284   2.806595   2.978954   2.168149
    26  H    3.455126   4.102546   4.018423   3.523934   2.144517
    27  H    2.094346   3.311003   4.106001   4.184177   3.521000
    28  H    3.192494   3.191919   4.560822   5.437173   6.214932
    29  H    3.171208   3.181634   4.558268   5.723359   6.281772
    30  H    3.479954   4.528686   4.947065   4.220000   3.388452
    31  H    2.849731   3.548382   3.887734   3.065978   2.886258
    32  H    2.766059   3.925980   4.797768   4.442097   4.171344
    33  H    4.034904   2.823591   2.873543   4.380270   5.390045
    34  H    4.386565   3.496064   4.178416   5.637693   6.601113
    35  H    3.541878   2.815605   3.470677   4.975704   5.591429
    36  H    3.773833   2.632293   2.819349   3.754519   5.134447
    37  H    5.861985   4.854563   3.640423   3.207066   4.492049
    38  H    5.700935   5.414082   4.319850   2.878008   2.749365
    39  H    5.356014   5.042318   4.195725   2.760051   3.275381
    40  H    6.509054   5.932930   4.736830   3.505064   4.061569
    41  H    5.122511   4.123720   2.638293   2.753083   3.486389
    42  H    5.689392   5.026874   3.594453   2.953380   3.026472
    43  H    7.228463   6.383625   4.925837   4.217941   4.790211
                    6          7          8          9         10
     6  C    0.000000
     7  C    1.541811   0.000000
     8  C    3.886214   2.595533   0.000000
     9  C    4.927813   3.875104   1.519488   0.000000
    10  C    4.526855   3.890420   2.425653   1.536276   0.000000
    11  O    4.433422   2.982802   1.230539   2.442463   3.618868
    12  C    2.579105   1.542611   3.277534   4.596685   4.752693
    13  C    5.263470   4.922142   3.586421   2.562346   1.529706
    14  O    5.390659   4.749939   3.365673   2.397595   1.446355
    15  C    3.971239   4.675021   5.911210   6.142258   4.942017
    16  O    5.010168   5.392457   6.047882   5.968388   4.679356
    17  C    4.540519   5.263774   6.828550   7.254282   6.209940
    18  C    4.484408   5.494432   6.766848   6.906553   5.578659
    19  O    5.907005   6.867606   7.990662   7.978551   6.567002
    20  H    2.883520   3.514787   4.241320   4.363092   3.187578
    21  H    4.030686   4.258432   4.393399   4.121121   2.673089
    22  H    3.027645   3.064662   4.142577   4.606415   3.781656
    23  H    2.134868   3.522228   5.617930   6.341782   5.480086
    24  H    2.163672   2.987630   5.240682   6.164233   5.548188
    25  H    1.097188   2.150929   3.959359   4.816115   4.321569
    26  H    1.098066   2.154115   4.662611   5.844542   5.575832
    27  H    2.135407   1.100274   2.692448   4.101288   4.409652
    28  H    5.728515   4.564977   2.166908   1.095086   2.189848
    29  H    5.516333   4.523701   2.150653   1.096897   2.206133
    30  H    2.800217   2.179293   4.230767   5.619177   5.782940
    31  H    2.898994   2.201639   3.724581   4.809311   4.725201
    32  H    3.520686   2.182333   2.986247   4.335552   4.815424
    33  H    5.358372   5.296252   4.399549   3.510996   2.176827
    34  H    6.305874   5.837640   4.136077   2.822323   2.161176
    35  H    5.057531   4.783248   3.575052   2.816527   2.178393
    36  H    5.443529   5.061309   4.094978   3.248283   1.977402
    37  H    5.778977   6.289878   6.966952   6.811345   5.450582
    38  H    4.251058   5.184587   7.093503   7.694709   6.730386
    39  H    4.670986   5.105543   6.566588   7.046343   6.153566
    40  H    5.593929   6.344892   7.803896   8.113743   6.980054
    41  H    4.464443   5.410919   6.394824   6.384182   4.991123
    42  H    4.263169   5.499776   7.113245   7.437364   6.209512
    43  H    6.213943   7.231555   8.564286   8.667015   7.310451
                   11         12         13         14         15
    11  O    0.000000
    12  C    3.378170   0.000000
    13  C    4.702714   6.025232   0.000000
    14  O    4.475192   5.263028   2.434166   0.000000
    15  C    6.915135   4.978925   5.536509   4.853632   0.000000
    16  O    7.128677   5.624780   5.266282   4.198428   1.444709
    17  C    7.688996   5.179062   6.970205   6.033811   1.536176
    18  C    7.818283   6.090053   5.781986   5.669622   1.544748
    19  O    9.081924   7.364032   6.671116   6.428840   2.457390
    20  H    5.320816   4.687320   3.282473   3.952845   3.047835
    21  H    5.591020   5.063922   2.978883   2.776485   2.600690
    22  H    5.033745   3.117166   4.865702   3.763238   2.111452
    23  H    6.373061   4.156948   5.997115   6.048973   2.701539
    24  H    5.829797   2.946885   6.463418   5.921561   2.919673
    25  H    4.602522   3.502901   4.754703   5.368734   4.255888
    26  H    4.987402   2.857978   6.293010   6.460018   4.725012
    27  H    2.706799   2.126268   5.312918   5.439201   5.712310
    28  H    2.804328   4.983799   3.277213   2.390916   6.609823
    29  H    2.774759   5.402575   2.599314   3.200916   6.990418
    30  H    4.165602   1.096985   6.985440   6.338290   5.487564
    31  H    4.051404   1.095062   6.057940   4.961961   4.263992
    32  H    2.782701   1.095136   6.175689   5.272149   5.826018
    33  H    5.577157   6.399716   1.095745   2.718263   4.989808
    34  H    5.151652   6.854551   1.095688   2.668732   6.442102
    35  H    4.571665   6.064489   1.096011   3.390873   5.977156
    36  H    5.261208   5.606865   2.594035   0.973287   4.249984
    37  H    8.070452   6.554767   5.856395   4.929101   1.938652
    38  H    7.865971   5.111719   7.465771   6.750807   2.195782
    39  H    7.343281   4.730202   7.116288   5.856082   2.174589
    40  H    8.704981   6.254450   7.645437   6.668713   2.173244
    41  H    7.503516   6.237343   4.957679   5.206966   2.181311
    42  H    8.077511   6.115024   6.414099   6.475818   2.194810
    43  H    9.602186   7.583492   7.526675   7.146856   2.755290
                   16         17         18         19         20
    16  O    0.000000
    17  C    2.413034   0.000000
    18  C    2.406657   2.535224   0.000000
    19  O    2.723203   3.048535   1.435501   0.000000
    20  H    3.606667   4.417532   3.022624   4.285131   0.000000
    21  H    2.405020   4.081861   2.990690   3.895570   1.748480
    22  H    2.507881   2.729670   3.472288   4.538677   3.043685
    23  H    4.073762   3.111932   2.798735   4.153709   2.826643
    24  H    4.117832   2.784495   3.779578   5.001115   3.772237
    25  H    5.245991   5.084709   4.452007   5.882340   2.371319
    26  H    5.888936   5.038217   5.157827   6.559898   3.862992
    27  H    6.454105   6.304617   6.413296   7.816503   4.205334
    28  H    6.255832   7.632779   7.515099   8.495686   5.218537
    29  H    6.851849   8.175653   7.599939   8.680844   4.854850
    30  H    6.310376   5.465940   6.519978   7.803391   5.345112
    31  H    4.817594   4.329614   5.538308   6.705491   4.589509
    32  H    6.286273   6.067813   6.998930   8.241943   5.397638
    33  H    4.664057   6.491042   5.040017   5.802162   2.896954
    34  H    5.997639   7.867628   6.711262   7.486667   4.358755
    35  H    5.941842   7.400411   6.089622   7.093681   3.294601
    36  H    3.451694   5.499950   4.967016   5.598873   3.636217
    37  H    0.976462   2.689316   2.355480   2.125914   4.181997
    38  H    3.381871   1.094560   2.810906   3.482914   4.610124
    39  H    2.677796   1.095476   3.489895   4.012868   4.873196
    40  H    2.647615   1.096835   2.773546   2.731469   5.180339
    41  H    2.727243   3.484484   1.092851   2.019502   2.365193
    42  H    3.369140   2.749171   1.096273   2.087132   3.334385
    43  H    3.177043   2.823937   1.967586   0.971685   4.980803
                   21         22         23         24         25
    21  H    0.000000
    22  H    2.612107   0.000000
    23  H    3.830730   3.040903   0.000000
    24  H    4.301910   2.357710   1.752477   0.000000
    25  H    3.859728   3.609748   2.385040   3.053210   0.000000
    26  H    5.091247   3.897540   2.468302   2.390175   1.752504
    27  H    5.133415   4.162630   4.267244   3.869795   2.466449
    28  H    4.686301   4.976207   7.094097   6.725505   5.750404
    29  H    4.808455   5.575728   7.000185   6.987684   5.232198
    30  H    5.906355   3.850578   4.271510   2.972386   3.799499
    31  H    4.662890   2.359211   3.958706   2.532137   3.870333
    32  H    5.623296   3.816842   5.210293   4.015521   4.317527
    33  H    2.415115   4.739522   5.689251   6.339386   4.815697
    34  H    3.858162   5.740629   7.075024   7.476714   5.819925
    35  H    3.552854   5.302858   5.956200   6.560739   4.384842
    36  H    2.163382   3.561826   5.749936   5.767645   5.390560
    37  H    3.029893   3.447319   4.577653   4.807284   5.944137
    38  H    4.674113   3.209941   2.622463   2.349523   4.834152
    39  H    4.374957   2.483942   3.678713   2.811538   5.377384
    40  H    4.682348   3.687375   4.005486   3.849236   6.068595
    41  H    2.439768   3.710687   3.105958   4.280504   4.192422
    42  H    3.784075   3.914896   2.279425   3.527999   4.228566
    43  H    4.666125   4.854688   4.310239   5.016666   6.308294
                   26         27         28         29         30
    26  H    0.000000
    27  H    2.368958   0.000000
    28  H    6.635524   4.842915   0.000000
    29  H    6.377363   4.533088   1.762898   0.000000
    30  H    2.643677   2.462409   6.037787   6.358188   0.000000
    31  H    3.326922   3.063293   5.084238   5.746395   1.775291
    32  H    3.811319   2.447385   4.553152   5.117351   1.772737
    33  H    6.406517   5.818180   4.169357   3.679274   7.324391
    34  H    7.330674   6.175319   3.272362   2.640246   7.854270
    35  H    5.998040   4.979399   3.733765   2.556640   6.937392
    36  H    6.533813   5.853431   3.357669   3.998686   6.639386
    37  H    6.615380   7.339254   7.100853   7.648979   7.192466
    38  H    4.530986   6.140799   8.165724   8.571209   5.192785
    39  H    5.166753   6.167983   7.297418   8.040283   5.041820
    40  H    6.079676   7.389398   8.447822   9.033512   6.536621
    41  H    5.244611   6.254103   7.062184   6.967333   6.765727
    42  H    4.733856   6.335929   8.125351   8.092682   6.373959
    43  H    6.750482   8.194422   9.160320   9.418539   7.917669
                   31         32         33         34         35
    31  H    0.000000
    32  H    1.770659   0.000000
    33  H    6.302177   6.701047   0.000000
    34  H    6.880029   6.877336   1.776696   0.000000
    35  H    6.272090   6.239618   1.776087   1.778469   0.000000
    36  H    5.184665   5.779195   2.461759   2.933004   3.605810
    37  H    5.741386   7.246875   5.120351   6.542574   6.539096
    38  H    4.390311   6.098301   7.023689   8.433990   7.755327
    39  H    3.756084   5.515719   6.765605   7.960655   7.608460
    40  H    5.368809   7.115775   7.057935   8.491988   8.140051
    41  H    5.808027   7.083046   4.144705   5.876684   5.219845
    42  H    5.661432   7.110558   5.737805   7.408838   6.563505
    43  H    6.874183   8.502069   6.701066   8.365561   7.936544
                   36         37         38         39         40
    36  H    0.000000
    37  H    4.088918   0.000000
    38  H    6.282205   3.645264   0.000000
    39  H    5.432397   3.146487   1.778313   0.000000
    40  H    6.029618   2.533927   1.771427   1.770486   0.000000
    41  H    4.497918   2.743534   3.785663   4.326502   3.797021
    42  H    5.857149   3.367958   2.577467   3.773890   3.058303
    43  H    6.345565   2.577919   3.132239   3.823042   2.264350
                   41         42         43
    41  H    0.000000
    42  H    1.775146   0.000000
    43  H    2.815849   2.257179   0.000000
 Stoichiometry    C15H24O4
 Framework group  C1[X(C15H24O4)]
 Deg. of freedom   123
 Full point group                 C1      NOp   1
 Largest Abelian subgroup         C1      NOp   1
 Largest concise Abelian subgroup C1      NOp   1
                         Standard orientation:                         
 ---------------------------------------------------------------------
 Center     Atomic      Atomic             Coordinates (Angstroms)
 Number     Number       Type             X           Y           Z
 ---------------------------------------------------------------------
      1          6           0       -1.840089    0.616948   -0.183169
      2          6           0       -1.094213   -0.508548   -0.273094
      3          6           0        0.373302   -0.611364   -0.580475
      4          6           0        1.223395    0.482100    0.113855
      5          6           0        1.167787    1.841088   -0.625908
      6          6           0       -0.179311    2.197502   -1.281984
      7          6           0       -1.443976    2.060516   -0.410755
      8          6           0       -3.223837    0.259444    0.159352
      9          6           0       -3.334121   -1.251320    0.278830
     10          6           0       -1.916167   -1.778106    0.010415
     11          8           0       -4.158073    1.047870    0.300115
     12          6           0       -1.370760    2.857027    0.908281
     13          6           0       -1.851340   -2.791136   -1.133948
     14          8           0       -1.456445   -2.395144    1.235104
     15          6           0        2.677299    0.004619    0.391869
     16          8           0        2.555278   -1.157071    1.242029
     17          6           0        3.483540    1.068459    1.152168
     18          6           0        3.425311   -0.440393   -0.884332
     19          8           0        4.600488   -1.196400   -0.555582
     20          1           0        0.509997   -0.575245   -1.671105
     21          1           0        0.735978   -1.594876   -0.268798
     22          1           0        0.791111    0.620761    1.113597
     23          1           0        1.923994    1.859595   -1.421942
     24          1           0        1.447411    2.633741    0.076304
     25          1           0       -0.320023    1.586438   -2.182329
     26          1           0       -0.113739    3.236840   -1.630159
     27          1           0       -2.271756    2.503022   -0.984838
     28          1           0       -3.688759   -1.539723    1.273952
     29          1           0       -4.069148   -1.623387   -0.445383
     30          1           0       -1.161600    3.913690    0.700697
     31          1           0       -0.588222    2.478483    1.574239
     32          1           0       -2.324388    2.800881    1.443783
     33          1           0       -0.821067   -3.122247   -1.305874
     34          1           0       -2.458502   -3.668670   -0.885308
     35          1           0       -2.232680   -2.357536   -2.065512
     36          1           0       -0.536957   -2.684182    1.099877
     37          1           0        3.410637   -1.619867    1.154518
     38          1           0        3.650050    1.966855    0.549489
     39          1           0        2.961717    1.356427    2.071321
     40          1           0        4.464021    0.667410    1.436532
     41          1           0        2.803394   -1.118820   -1.473635
     42          1           0        3.688558    0.419425   -1.511413
     43          1           0        5.289074   -0.574070   -0.267961
 ---------------------------------------------------------------------
 Rotational constants (GHZ):      0.5739928      0.2582036      0.2044634
 Standard basis: 6-31G(d) (6D, 7F)
 There are   333 symmetry adapted cartesian basis functions of A   symmetry.
 There are   333 symmetry adapted basis functions of A   symmetry.
   333 basis functions,   628 primitive gaussians,   333 cartesian basis functions
    73 alpha electrons       73 beta electrons
       nuclear repulsion energy      1599.5832651163 Hartrees.
 NAtoms=   43 NActive=   43 NUniq=   43 SFac= 1.00D+00 NAtFMM=   60 NAOKFM=F Big=F
 Integral buffers will be    131072 words long.
 Raffenetti 2 integral format.
 Two-electron integral symmetry is turned on.
 ------------------------------------------------------------------------------
 Polarizable Continuum Model (PCM)
 =================================
 Model                : PCM (using non-symmetric T matrix).
 Atomic radii         : SMD-Coulomb.
 Polarization charges : Total charges.
 Charge compensation  : None.
 Solution method      : On-the-fly selection.
 Cavity type          : VdW (van der Waals Surface) (Alpha=1.000).
 Cavity algorithm     : GePol (No added spheres)
                        Default sphere list used, NSphG=   43.
                        Lebedev-Laikov grids with approx.  5.0 points / Ang**2.
                        Smoothing algorithm: Karplus/York (Gamma=1.0000).
                        Polarization charges: spherical gaussians, with
                                              point-specific exponents (IZeta= 3).
                        Self-potential: point-specific (ISelfS= 7).
                        Self-field    : sphere-specific E.n sum rule (ISelfD= 2).
 1st derivatives      : Analytical E(r).r(x)/FMM algorithm (CHGder, D1EAlg=3).
                        Cavity 1st derivative terms included.
 Solvent              : Methanol, Eps=  32.613000 Eps(inf)=   1.765709
 ------------------------------------------------------------------------------
 ------------------------------------------------------------------------------
 Atomic radii for non-electrostatic terms: SMD-CDS.
 ------------------------------------------------------------------------------
 Nuclear repulsion after PCM non-electrostatic terms =     1599.5849040977 Hartrees.
 One-electron integrals computed using PRISM.
 NBasis=   333 RedAO= T EigKep=  9.20D-04  NBF=   333
 NBsUse=   333 1.00D-06 EigRej= -1.00D+00 NBFU=   333
 Initial guess from the checkpoint file:  "DY-202A-11R_23.chk"
 B after Tr=     0.000000    0.000000    0.000000
         Rot=    0.999997    0.002383   -0.000718   -0.000445 Ang=   0.29 deg.
 ExpMin= 1.61D-01 ExpMax= 5.48D+03 ExpMxC= 8.25D+02 IAcc=1 IRadAn=         1 AccDes= 0.00D+00
 Harris functional with IExCor=  402 and IRadAn=       1 diagonalized for initial guess.
 HarFok:  IExCor=  402 AccDes= 0.00D+00 IRadAn=         1 IDoV= 1 UseB2=F ITyADJ=14
 ICtDFT=  3500011 ScaDFX=  1.000000  1.000000  1.000000  1.000000
 FoFCou: FMM=F IPFlag=           0 FMFlag=      100000 FMFlg1=           0
         NFxFlg=           0 DoJE=T BraDBF=F KetDBF=T FulRan=T
         wScrn=  0.000000 ICntrl=     500 IOpCl=  0 I1Cent=   200000004 NGrid=           0
         NMat0=    1 NMatS0=      1 NMatT0=    0 NMatD0=    1 NMtDS0=    0 NMtDT0=    0
 Petite list used in FoFCou.
 Keep R1 ints in memory in canonical form, NReq=1565304907.
 Requested convergence on RMS density matrix=1.00D-08 within 128 cycles.
 Requested convergence on MAX density matrix=1.00D-06.
 Requested convergence on             energy=1.00D-06.
 No special actions if energy rises.
 Inv3:  Mode=1 IEnd=    22129968.
 Iteration    1 A*A^-1 deviation from unit magnitude is 6.00D-15 for   2689.
 Iteration    1 A*A^-1 deviation from orthogonality  is 3.98D-15 for   2663   2627.
 Iteration    1 A^-1*A deviation from unit magnitude is 6.00D-15 for   2682.
 Iteration    1 A^-1*A deviation from orthogonality  is 7.67D-08 for   1535   1527.
 Iteration    2 A*A^-1 deviation from unit magnitude is 7.55D-15 for    674.
 Iteration    2 A*A^-1 deviation from orthogonality  is 5.97D-15 for   1810    664.
 Iteration    2 A^-1*A deviation from unit magnitude is 1.11D-15 for    728.
 Iteration    2 A^-1*A deviation from orthogonality  is 4.14D-16 for   1265   1254.
 Error on total polarization charges =  0.05218
 SCF Done:  E(RB3LYP) =  -886.951387095     A.U. after   10 cycles
            NFock= 10  Conv=0.29D-08     -V/T= 2.0094
 SMD-CDS (non-electrostatic) energy       (kcal/mol) =       1.03
 (included in total energy above)
 D1PCM: PCM CHGder 1st derivatives, ID1Alg=3 FixD1E=F DoIter=F DoCFld=F I1PDM=0.
 Calling FoFJK, ICntrl=      2127 FMM=F ISym2X=0 I1Cent= 0 IOpClX= 0 NMat=1 NMatS=1 NMatT=0.
 ***** Axes restored to original set *****
 -------------------------------------------------------------------
 Center     Atomic                   Forces (Hartrees/Bohr)
 Number     Number              X              Y              Z
 -------------------------------------------------------------------
      1        6           0.001693315    0.002796779    0.000588526
      2        6          -0.001098948   -0.002350549   -0.000273238
      3        6           0.000536518   -0.000151735   -0.000122699
      4        6           0.000321633    0.000005909    0.000037588
      5        6          -0.000051681   -0.000232047   -0.000297752
      6        6          -0.000068124   -0.000079583    0.000409240
      7        6          -0.001172376   -0.000756182    0.000370923
      8        6          -0.000847143   -0.001397591   -0.000918641
      9        6          -0.000979721   -0.000092910   -0.000855955
     10        6           0.001553653   -0.000431508    0.001738551
     11        8          -0.001400057    0.001318704    0.000375155
     12        6           0.000177890   -0.000278330   -0.000650743
     13        6          -0.000157117    0.000678366   -0.000477402
     14        8           0.000545731    0.000726422   -0.000599154
     15        6          -0.000483376   -0.000326578    0.000028600
     16        8           0.000382699    0.000021511   -0.000221984
     17        6           0.000177277   -0.000102402   -0.000654349
     18        6           0.000338739    0.000738618   -0.000210926
     19        8          -0.000015719   -0.000441019    0.000371014
     20        1           0.000090595   -0.000039609    0.000132115
     21        1           0.000196564   -0.000007026   -0.000039059
     22        1          -0.000095870    0.000153192   -0.000064689
     23        1          -0.000016233    0.000199639    0.000225565
     24        1           0.000152663    0.000174229    0.000071242
     25        1           0.000003471    0.000184037   -0.000348651
     26        1          -0.000024773    0.000007710   -0.000018975
     27        1          -0.000019515   -0.000164325   -0.000144742
     28        1           0.000640715    0.000633197    0.000396871
     29        1           0.000339821    0.000484973    0.000235100
     30        1           0.000076141    0.000095636    0.000232696
     31        1           0.000122468   -0.000095437    0.000180494
     32        1          -0.000047292    0.000139174    0.000190548
     33        1           0.000120240   -0.000402834   -0.000185258
     34        1           0.000065652   -0.000164273   -0.000027408
     35        1           0.000119897   -0.000131520   -0.000172593
     36        1          -0.000530515   -0.000653682    0.000185328
     37        1          -0.000056363   -0.000175431   -0.000099116
     38        1           0.000145354    0.000256255    0.000139986
     39        1          -0.000044677    0.000013387    0.000166719
     40        1          -0.000266803    0.000057710    0.000339042
     41        1          -0.000072594   -0.000153444    0.000093128
     42        1          -0.000392999   -0.000110215   -0.000098896
     43        1           0.000040863    0.000052784   -0.000026204
 -------------------------------------------------------------------
 Cartesian Forces:  Max     0.002796779 RMS     0.000580617

 GradGradGradGradGradGradGradGradGradGradGradGradGradGradGradGradGradGrad
 Berny optimization.
 Using GEDIIS/GDIIS optimizer.
 FormGI is forming the generalized inverse of G from B-inverse, IUseBI=4.
 Internal  Forces:  Max     0.001948642 RMS     0.000302488
 Search for a local minimum.
 Step number   5 out of a maximum of  258
 All quantities printed in internal units (Hartrees-Bohrs-Radians)
 Mixed Optimization -- En-DIIS/RFO-DIIS
 Swapping is turned off.
 Update second derivatives using D2CorX and points    3    4    5
 DE= -1.95D-04 DEPred=-1.80D-04 R= 1.09D+00
 TightC=F SS=  1.41D+00  RLast= 1.90D-01 DXNew= 1.7636D+00 5.7095D-01
 Trust test= 1.09D+00 RLast= 1.90D-01 DXMaxT set to 1.05D+00
 ITU=  1  1  1  1  0
     Eigenvalues ---    0.00195   0.00239   0.00300   0.00338   0.00366
     Eigenvalues ---    0.00399   0.00438   0.00710   0.00770   0.00862
     Eigenvalues ---    0.01099   0.01111   0.01179   0.01278   0.01368
     Eigenvalues ---    0.01510   0.02525   0.02763   0.03256   0.03885
     Eigenvalues ---    0.03946   0.04290   0.04476   0.04578   0.04734
     Eigenvalues ---    0.04874   0.04891   0.05024   0.05117   0.05394
     Eigenvalues ---    0.05437   0.05539   0.05571   0.05588   0.05623
     Eigenvalues ---    0.05637   0.05650   0.05693   0.05719   0.05948
     Eigenvalues ---    0.06149   0.06426   0.07190   0.07824   0.08365
     Eigenvalues ---    0.08641   0.08916   0.09072   0.09446   0.09660
     Eigenvalues ---    0.10244   0.11658   0.12181   0.13424   0.13851
     Eigenvalues ---    0.14662   0.15766   0.15978   0.16000   0.16000
     Eigenvalues ---    0.16000   0.16000   0.16000   0.16000   0.16000
     Eigenvalues ---    0.16017   0.16060   0.16116   0.16242   0.16393
     Eigenvalues ---    0.17273   0.17570   0.18456   0.19987   0.20773
     Eigenvalues ---    0.22609   0.23053   0.24758   0.25083   0.26823
     Eigenvalues ---    0.27181   0.27718   0.27931   0.28383   0.28495
     Eigenvalues ---    0.28844   0.29054   0.29379   0.29799   0.30330
     Eigenvalues ---    0.31096   0.31720   0.32320   0.33667   0.33766
     Eigenvalues ---    0.33835   0.33851   0.33964   0.34002   0.34075
     Eigenvalues ---    0.34108   0.34133   0.34142   0.34165   0.34171
     Eigenvalues ---    0.34191   0.34210   0.34214   0.34285   0.34326
     Eigenvalues ---    0.34350   0.34372   0.34450   0.34506   0.35343
     Eigenvalues ---    0.39381   0.40813   0.41706   0.51404   0.52571
     Eigenvalues ---    0.52771   0.53325   0.96057
 En-DIIS/RFO-DIIS IScMMF=        0 using points:     5    4    3    2
 RFO step:  Lambda=-5.42664095D-05.
 DidBck=F Rises=F RFO-DIIS coefs:    1.37156   -0.27770   -0.17710    0.08324
 Iteration  1 RMS(Cart)=  0.02761040 RMS(Int)=  0.00095328
 Iteration  2 RMS(Cart)=  0.00102283 RMS(Int)=  0.00005662
 Iteration  3 RMS(Cart)=  0.00000110 RMS(Int)=  0.00005661
 Iteration  4 RMS(Cart)=  0.00000000 RMS(Int)=  0.00005661
 Variable       Old X    -DE/DX   Delta X   Delta X   Delta X     New X
                                 (Linear)    (Quad)   (Total)
    R1        2.55718   0.00183   0.00023   0.00245   0.00270   2.55988
    R2        2.86129  -0.00132   0.00021  -0.00070  -0.00052   2.86077
    R3        2.77725   0.00110  -0.00104  -0.00112  -0.00212   2.77513
    R4        2.84004   0.00081   0.00048   0.00136   0.00181   2.84185
    R5        2.90782  -0.00071   0.00046   0.00162   0.00208   2.90991
    R6        2.92780   0.00017  -0.00014   0.00143   0.00130   2.92911
    R7        2.07824  -0.00012  -0.00019  -0.00061  -0.00080   2.07744
    R8        2.06661   0.00006   0.00005  -0.00052  -0.00047   2.06614
    R9        2.92584   0.00025  -0.00055   0.00097   0.00045   2.92628
   R10        2.93919  -0.00022  -0.00146   0.00073  -0.00073   2.93846
   R11        2.07490  -0.00001   0.00007   0.00011   0.00018   2.07508
   R12        2.91051   0.00009  -0.00016  -0.00087  -0.00101   2.90950
   R13        2.07514  -0.00016   0.00010  -0.00050  -0.00040   2.07474
   R14        2.06974   0.00021   0.00012   0.00036   0.00049   2.07022
   R15        2.91360  -0.00001  -0.00037  -0.00170  -0.00205   2.91155
   R16        2.07338   0.00020  -0.00009   0.00004  -0.00005   2.07333
   R17        2.07504   0.00001  -0.00014  -0.00002  -0.00016   2.07489
   R18        2.91511  -0.00012  -0.00032  -0.00094  -0.00126   2.91386
   R19        2.07922   0.00003   0.00003   0.00031   0.00034   2.07956
   R20        2.87142  -0.00030  -0.00116  -0.00216  -0.00336   2.86806
   R21        2.32538   0.00195  -0.00024   0.00094   0.00070   2.32608
   R22        2.90314   0.00105  -0.00088  -0.00006  -0.00100   2.90214
   R23        2.06941  -0.00003   0.00001   0.00052   0.00054   2.06995
   R24        2.07283  -0.00054  -0.00011  -0.00123  -0.00134   2.07150
   R25        2.89073   0.00068  -0.00008   0.00059   0.00051   2.89123
   R26        2.73322  -0.00036   0.00024   0.00004   0.00029   2.73350
   R27        2.07300   0.00007  -0.00008   0.00001  -0.00007   2.07293
   R28        2.06937   0.00022  -0.00029   0.00057   0.00028   2.06964
   R29        2.06951   0.00012  -0.00012  -0.00005  -0.00017   2.06934
   R30        2.07066   0.00026   0.00004   0.00048   0.00052   2.07118
   R31        2.07055   0.00009  -0.00011   0.00006  -0.00005   2.07050
   R32        2.07116   0.00004   0.00002  -0.00002  -0.00001   2.07115
   R33        1.83925  -0.00034  -0.00016  -0.00070  -0.00086   1.83839
   R34        2.73010  -0.00009  -0.00009  -0.00058  -0.00068   2.72943
   R35        2.90295   0.00017   0.00004  -0.00025  -0.00021   2.90274
   R36        2.91915  -0.00020   0.00075   0.00034   0.00109   2.92024
   R37        1.84525   0.00004   0.00030   0.00076   0.00106   1.84630
   R38        2.06842   0.00017   0.00025   0.00017   0.00042   2.06884
   R39        2.07015   0.00017  -0.00022   0.00014  -0.00008   2.07007
   R40        2.07272  -0.00018  -0.00011  -0.00023  -0.00034   2.07238
   R41        2.71270   0.00030  -0.00019  -0.00083  -0.00102   2.71169
   R42        2.06519   0.00008   0.00003  -0.00005  -0.00002   2.06517
   R43        2.07166  -0.00013   0.00034   0.00025   0.00060   2.07225
   R44        1.83622   0.00006   0.00018   0.00062   0.00080   1.83701
    A1        2.26371   0.00059   0.00022   0.00139   0.00162   2.26533
    A2        1.90937  -0.00004  -0.00017   0.00063   0.00028   1.90965
    A3        2.10979  -0.00056  -0.00011  -0.00218  -0.00212   2.10767
    A4        2.22524  -0.00067  -0.00028  -0.00205  -0.00231   2.22292
    A5        1.96010   0.00013  -0.00040  -0.00074  -0.00134   1.95876
    A6        2.09767   0.00054   0.00075   0.00276   0.00369   2.10137
    A7        1.97777  -0.00026  -0.00060  -0.00222  -0.00285   1.97492
    A8        1.89859   0.00011   0.00010   0.00037   0.00045   1.89904
    A9        1.90399   0.00024   0.00208   0.00340   0.00549   1.90949
   A10        1.93163   0.00000  -0.00088  -0.00248  -0.00337   1.92826
   A11        1.90184  -0.00001   0.00004   0.00105   0.00111   1.90295
   A12        1.84518  -0.00007  -0.00070   0.00013  -0.00057   1.84461
   A13        1.96671   0.00033  -0.00066  -0.00003  -0.00070   1.96601
   A14        1.95664  -0.00018  -0.00166   0.00108  -0.00060   1.95603
   A15        1.85580  -0.00005   0.00169  -0.00076   0.00093   1.85673
   A16        1.96973  -0.00008  -0.00220   0.00041  -0.00179   1.96794
   A17        1.88605  -0.00017   0.00149  -0.00229  -0.00080   1.88525
   A18        1.81733   0.00013   0.00202   0.00145   0.00347   1.82080
   A19        2.02424   0.00010   0.00052   0.00001   0.00054   2.02477
   A20        1.91391   0.00004  -0.00086   0.00165   0.00077   1.91468
   A21        1.89624  -0.00003   0.00013  -0.00056  -0.00042   1.89582
   A22        1.86462   0.00003  -0.00018   0.00129   0.00112   1.86575
   A23        1.90597  -0.00006   0.00044  -0.00155  -0.00113   1.90484
   A24        1.85121  -0.00009  -0.00012  -0.00091  -0.00102   1.85019
   A25        2.04447  -0.00010   0.00104  -0.00126  -0.00023   2.04423
   A26        1.91011   0.00002  -0.00047   0.00142   0.00095   1.91106
   A27        1.87745   0.00008  -0.00034  -0.00059  -0.00092   1.87653
   A28        1.88495   0.00015   0.00045   0.00214   0.00260   1.88755
   A29        1.88836  -0.00005  -0.00021  -0.00036  -0.00058   1.88777
   A30        1.84898  -0.00011  -0.00065  -0.00145  -0.00210   1.84688
   A31        1.96517   0.00017   0.00014   0.00058   0.00070   1.96587
   A32        1.95646  -0.00012  -0.00010  -0.00278  -0.00289   1.95357
   A33        1.83904   0.00001   0.00061   0.00121   0.00184   1.84088
   A34        1.98053  -0.00021   0.00081  -0.00144  -0.00062   1.97991
   A35        1.86141  -0.00007  -0.00107  -0.00077  -0.00183   1.85957
   A36        1.84854   0.00026  -0.00052   0.00379   0.00327   1.85181
   A37        1.90554  -0.00065   0.00057  -0.00020  -0.00011   1.90543
   A38        2.19645   0.00021  -0.00032   0.00062   0.00032   2.19678
   A39        2.18088   0.00044  -0.00030   0.00037   0.00009   2.18098
   A40        1.83403   0.00088   0.00014   0.00241   0.00204   1.83607
   A41        1.93564  -0.00049  -0.00328  -0.00981  -0.01297   1.92267
   A42        1.91131  -0.00048   0.00113   0.00305   0.00427   1.91558
   A43        1.94697  -0.00037  -0.00065  -0.00471  -0.00526   1.94171
   A44        1.96798  -0.00006   0.00234   0.00751   0.00992   1.97789
   A45        1.86882   0.00046   0.00025   0.00130   0.00152   1.87033
   A46        1.81554  -0.00033  -0.00005  -0.00113  -0.00139   1.81415
   A47        1.96699   0.00003  -0.00121  -0.00468  -0.00579   1.96120
   A48        1.91581   0.00021   0.00063   0.00348   0.00415   1.91996
   A49        1.97893   0.00003  -0.00004   0.00002   0.00002   1.97895
   A50        1.86681   0.00009   0.00006   0.00007   0.00021   1.86702
   A51        1.91500  -0.00003   0.00066   0.00240   0.00300   1.91801
   A52        1.92261   0.00030   0.00005   0.00115   0.00120   1.92381
   A53        1.95566  -0.00007   0.00052  -0.00045   0.00007   1.95573
   A54        1.92870   0.00023  -0.00026   0.00031   0.00004   1.92874
   A55        1.88789  -0.00014  -0.00018  -0.00107  -0.00124   1.88665
   A56        1.88383  -0.00022  -0.00006   0.00004  -0.00002   1.88381
   A57        1.88302  -0.00011  -0.00009  -0.00002  -0.00011   1.88291
   A58        1.93621   0.00039   0.00076   0.00232   0.00308   1.93929
   A59        1.91467   0.00000   0.00010   0.00036   0.00046   1.91513
   A60        1.93811   0.00027   0.00001   0.00015   0.00016   1.93827
   A61        1.89085  -0.00030  -0.00061  -0.00143  -0.00204   1.88881
   A62        1.88949  -0.00028  -0.00030  -0.00146  -0.00176   1.88774
   A63        1.89328  -0.00010   0.00000  -0.00004  -0.00005   1.89323
   A64        1.88528   0.00075   0.00169   0.00484   0.00653   1.89181
   A65        1.84740   0.00020   0.00070   0.00407   0.00476   1.85216
   A66        1.94601  -0.00030  -0.00137  -0.00130  -0.00267   1.94334
   A67        1.97514   0.00011  -0.00221   0.00028  -0.00193   1.97321
   A68        1.88592   0.00007   0.00178  -0.00120   0.00058   1.88651
   A69        1.87069  -0.00032   0.00068  -0.00275  -0.00207   1.86862
   A70        1.93291   0.00023   0.00073   0.00088   0.00160   1.93451
   A71        1.82800   0.00015  -0.00062   0.00157   0.00095   1.82896
   A72        1.95599   0.00044   0.00014   0.00174   0.00187   1.95786
   A73        1.92550  -0.00014  -0.00053  -0.00194  -0.00247   1.92303
   A74        1.92225   0.00015   0.00152   0.00312   0.00464   1.92688
   A75        1.89515  -0.00015  -0.00019  -0.00051  -0.00070   1.89445
   A76        1.88271  -0.00013   0.00036   0.00093   0.00128   1.88399
   A77        1.88010  -0.00019  -0.00137  -0.00353  -0.00489   1.87521
   A78        1.93792  -0.00051   0.00142  -0.00139   0.00003   1.93794
   A79        1.92705  -0.00008  -0.00071  -0.00101  -0.00172   1.92533
   A80        1.94218   0.00015   0.00010   0.00162   0.00172   1.94390
   A81        1.83634   0.00010  -0.00025  -0.00187  -0.00212   1.83422
   A82        1.92567   0.00041   0.00007   0.00315   0.00322   1.92889
   A83        1.89135  -0.00006  -0.00072  -0.00068  -0.00140   1.88995
   A84        1.88665  -0.00004  -0.00046  -0.00140  -0.00186   1.88479
    D1        0.04503  -0.00006  -0.00167  -0.00279  -0.00446   0.04057
    D2       -3.11669  -0.00017   0.00170  -0.00403  -0.00234  -3.11903
    D3       -3.12426  -0.00014  -0.00324  -0.00930  -0.01249  -3.13675
    D4       -0.00280  -0.00026   0.00013  -0.01054  -0.01037  -0.01317
    D5        0.37409   0.00001  -0.00264   0.00508   0.00245   0.37654
    D6       -1.88427   0.00027  -0.00380   0.00900   0.00522  -1.87905
    D7        2.39633   0.00001  -0.00349   0.00518   0.00170   2.39804
    D8       -2.73706   0.00009  -0.00093   0.01219   0.01123  -2.72583
    D9        1.28777   0.00035  -0.00209   0.01611   0.01400   1.30176
   D10       -0.71482   0.00010  -0.00178   0.01228   0.01048  -0.70433
   D11       -0.00970   0.00023   0.00309   0.03834   0.04142   0.03172
   D12       -3.12550  -0.00004   0.00851   0.00542   0.01391  -3.11159
   D13        3.10707   0.00018   0.00174   0.03257   0.03430   3.14136
   D14       -0.00874  -0.00010   0.00716  -0.00035   0.00679  -0.00195
   D15        0.70415  -0.00012   0.00437  -0.00046   0.00389   0.70804
   D16       -1.45219  -0.00003   0.00585   0.00402   0.00987  -1.44232
   D17        2.82616  -0.00014   0.00551   0.00185   0.00735   2.83350
   D18       -2.41590   0.00001   0.00078   0.00091   0.00168  -2.41422
   D19        1.71095   0.00010   0.00226   0.00538   0.00765   1.71860
   D20       -0.29389  -0.00001   0.00192   0.00321   0.00513  -0.28876
   D21        0.01372   0.00018  -0.00321  -0.02043  -0.02361  -0.00989
   D22        2.16439   0.00001  -0.00400  -0.02383  -0.02780   2.13659
   D23       -1.97872   0.00014  -0.00353  -0.02146  -0.02495  -2.00367
   D24        3.13684   0.00005  -0.00014  -0.02162  -0.02173   3.11510
   D25       -0.99568  -0.00012  -0.00092  -0.02503  -0.02592  -1.02160
   D26        1.14440   0.00002  -0.00046  -0.02265  -0.02307   1.12133
   D27       -1.39277   0.00010  -0.00116  -0.00345  -0.00458  -1.39735
   D28        2.64553   0.00008   0.00390  -0.00491  -0.00100   2.64453
   D29        0.67031   0.00005   0.00137  -0.00673  -0.00535   0.66496
   D30        0.74535   0.00006  -0.00213  -0.00643  -0.00855   0.73680
   D31       -1.49955   0.00004   0.00293  -0.00790  -0.00497  -1.50451
   D32        2.80842   0.00001   0.00040  -0.00972  -0.00932   2.79910
   D33        2.76721  -0.00003  -0.00344  -0.00706  -0.01049   2.75671
   D34        0.52231  -0.00004   0.00162  -0.00853  -0.00691   0.51540
   D35       -1.45291  -0.00008  -0.00091  -0.01035  -0.01126  -1.46417
   D36        0.61713   0.00010  -0.00164   0.00693   0.00531   0.62244
   D37       -1.49607  -0.00003  -0.00110   0.00393   0.00283  -1.49324
   D38        2.77103   0.00007  -0.00057   0.00443   0.00386   2.77490
   D39        2.85520   0.00006  -0.00645   0.00875   0.00232   2.85752
   D40        0.74199  -0.00007  -0.00591   0.00575  -0.00016   0.74184
   D41       -1.27409   0.00003  -0.00538   0.00625   0.00088  -1.27321
   D42       -1.42810   0.00008  -0.00429   0.00935   0.00507  -1.42303
   D43        2.74188  -0.00005  -0.00376   0.00635   0.00259   2.74447
   D44        0.72580   0.00004  -0.00323   0.00685   0.00363   0.72942
   D45       -1.03776   0.00021  -0.00538  -0.00596  -0.01134  -1.04910
   D46       -3.08439   0.00016  -0.00720  -0.00624  -0.01345  -3.09784
   D47        1.00597   0.00001  -0.00531  -0.00660  -0.01191   0.99406
   D48        3.00213  -0.00002  -0.00114  -0.00719  -0.00833   2.99379
   D49        0.95549  -0.00007  -0.00296  -0.00748  -0.01043   0.94505
   D50       -1.23733  -0.00022  -0.00107  -0.00783  -0.00890  -1.24623
   D51        0.96115   0.00014  -0.00304  -0.00554  -0.00857   0.95258
   D52       -1.08549   0.00009  -0.00486  -0.00583  -0.01068  -1.09616
   D53        3.00488  -0.00006  -0.00296  -0.00618  -0.00914   2.99574
   D54        0.86592   0.00003   0.00114  -0.00501  -0.00385   0.86207
   D55       -1.28625  -0.00011   0.00013  -0.00815  -0.00800  -1.29425
   D56        2.99574  -0.00004   0.00132  -0.00684  -0.00552   2.99022
   D57        3.00530   0.00016   0.00024  -0.00187  -0.00162   3.00369
   D58        0.85314   0.00002  -0.00077  -0.00501  -0.00577   0.84737
   D59       -1.14806   0.00009   0.00041  -0.00370  -0.00328  -1.15134
   D60       -1.28290   0.00004   0.00023  -0.00302  -0.00278  -1.28567
   D61        2.84812  -0.00010  -0.00078  -0.00615  -0.00693   2.84119
   D62        0.84693  -0.00002   0.00040  -0.00485  -0.00445   0.84248
   D63       -1.28566   0.00012   0.00241  -0.00114   0.00128  -1.28438
   D64        0.96023  -0.00009   0.00310  -0.00579  -0.00269   0.95754
   D65        2.98875   0.00007   0.00224  -0.00245  -0.00020   2.98855
   D66        0.87931   0.00021   0.00293   0.00162   0.00456   0.88387
   D67        3.12519  -0.00001   0.00363  -0.00303   0.00060   3.12578
   D68       -1.12947   0.00015   0.00276   0.00032   0.00309  -1.12639
   D69        2.87336   0.00012   0.00230   0.00083   0.00313   2.87650
   D70       -1.16394  -0.00009   0.00299  -0.00383  -0.00084  -1.16477
   D71        0.86459   0.00007   0.00213  -0.00048   0.00165   0.86624
   D72       -3.06205  -0.00012  -0.00061  -0.00294  -0.00356  -3.06561
   D73        1.11856  -0.00009  -0.00077  -0.00207  -0.00285   1.11571
   D74       -0.98200  -0.00006  -0.00082  -0.00196  -0.00279  -0.98479
   D75        0.97080  -0.00005  -0.00142  -0.00002  -0.00144   0.96936
   D76       -1.13177  -0.00003  -0.00158   0.00084  -0.00073  -1.13251
   D77        3.05085   0.00001  -0.00163   0.00095  -0.00067   3.05017
   D78       -1.06529  -0.00002  -0.00023  -0.00070  -0.00093  -1.06622
   D79        3.11533   0.00000  -0.00039   0.00016  -0.00023   3.11511
   D80        1.01477   0.00004  -0.00044   0.00028  -0.00016   1.01460
   D81        0.01772  -0.00011  -0.00494  -0.04931  -0.05430  -0.03658
   D82        2.12394  -0.00028  -0.00743  -0.05881  -0.06628   2.05766
   D83       -2.10052  -0.00030  -0.00839  -0.06124  -0.06961  -2.17013
   D84        3.13381   0.00016  -0.01030  -0.01676  -0.02710   3.10671
   D85       -1.04315  -0.00001  -0.01279  -0.02625  -0.03908  -1.08223
   D86        1.01557  -0.00003  -0.01375  -0.02869  -0.04241   0.97316
   D87       -0.01821  -0.00004   0.00475   0.04097   0.04573   0.02752
   D88       -2.16106   0.00013   0.00629   0.04748   0.05378  -2.10727
   D89        2.00887   0.00008   0.00546   0.04441   0.04986   2.05874
   D90       -2.11695   0.00020   0.00898   0.05386   0.06288  -2.05407
   D91        2.02339   0.00037   0.01052   0.06038   0.07093   2.09432
   D92       -0.08987   0.00033   0.00969   0.05730   0.06701  -0.02285
   D93        2.06253  -0.00009   0.00747   0.05027   0.05772   2.12025
   D94       -0.08032   0.00008   0.00901   0.05678   0.06577  -0.01455
   D95       -2.19357   0.00003   0.00818   0.05371   0.06185  -2.13172
   D96        1.06196   0.00033  -0.00125  -0.00251  -0.00369   1.05827
   D97       -3.13280   0.00019  -0.00146  -0.00260  -0.00399  -3.13679
   D98       -1.04016   0.00024  -0.00140  -0.00232  -0.00365  -1.04380
   D99        3.11871  -0.00006  -0.00221  -0.00728  -0.00957   3.10914
   D100      -1.07605  -0.00019  -0.00242  -0.00737  -0.00987  -1.08592
   D101       1.01659  -0.00015  -0.00235  -0.00709  -0.00953   1.00706
   D102      -1.07857   0.00006  -0.00170  -0.00549  -0.00719  -1.08575
   D103       1.00986  -0.00008  -0.00192  -0.00558  -0.00748   1.00237
   D104       3.10250  -0.00003  -0.00185  -0.00530  -0.00714   3.09536
   D105      -1.12007  -0.00053  -0.02102  -0.09545  -0.11657  -1.23665
   D106      -3.07936  -0.00029  -0.02129  -0.09584  -0.11704   3.08678
   D107       1.05050  -0.00037  -0.02167  -0.09735  -0.11901   0.93150
   D108       2.80734  -0.00001  -0.01038  -0.02147  -0.03186   2.77548
   D109      -1.38926  -0.00022  -0.01071  -0.02142  -0.03213  -1.42138
   D110       0.69456  -0.00009  -0.00852  -0.02254  -0.03106   0.66349
   D111      -1.15803   0.00002   0.00173  -0.01032  -0.00859  -1.16662
   D112       0.95597   0.00002   0.00121  -0.01115  -0.00994   0.94603
   D113       3.02918  -0.00021   0.00014  -0.01477  -0.01464   3.01455
   D114       3.10198  -0.00010   0.00059  -0.01381  -0.01321   3.08877
   D115      -1.06720  -0.00010   0.00007  -0.01464  -0.01457  -1.08177
   D116       1.00601  -0.00033  -0.00100  -0.01826  -0.01926   0.98675
   D117       1.05796   0.00011  -0.00169  -0.01026  -0.01196   1.04601
   D118      -3.11122   0.00012  -0.00222  -0.01109  -0.01331  -3.12453
   D119      -1.03801  -0.00012  -0.00328  -0.01471  -0.01800  -1.05601
   D120      -2.87007   0.00005  -0.00354   0.00320  -0.00034  -2.87041
   D121      -0.84021  -0.00019  -0.00342  -0.00056  -0.00398  -0.84419
   D122       1.26081  -0.00022  -0.00472  -0.00103  -0.00576   1.25506
   D123      -0.84007   0.00016  -0.00349   0.00659   0.00310  -0.83696
   D124       1.18979  -0.00008  -0.00336   0.00283  -0.00053   1.18926
   D125      -2.99237  -0.00011  -0.00467   0.00236  -0.00231  -2.99469
   D126       1.21329   0.00018  -0.00055   0.00401   0.00346   1.21675
   D127      -3.04003  -0.00006  -0.00043   0.00025  -0.00018  -3.04021
   D128      -0.93901  -0.00009  -0.00174  -0.00022  -0.00196  -0.94097
   D129      -1.34643  -0.00017   0.00412   0.02118   0.02531  -1.32112
   D130       2.85178   0.00014   0.00436   0.02424   0.02860   2.88039
   D131       0.81532  -0.00004   0.00531   0.02453   0.02984   0.84516
         Item               Value     Threshold  Converged?
 Maximum Force            0.001949     0.000450     NO 
 RMS     Force            0.000302     0.000300     NO 
 Maximum Displacement     0.231671     0.001800     NO 
 RMS     Displacement     0.027538     0.001200     NO 
 Predicted change in Energy=-1.676471D-04
 GradGradGradGradGradGradGradGradGradGradGradGradGradGradGradGradGradGrad

                          Input orientation:                          
 ---------------------------------------------------------------------
 Center     Atomic      Atomic             Coordinates (Angstroms)
 Number     Number       Type             X           Y           Z
 ---------------------------------------------------------------------
      1          6           0       -1.798232    0.621434   -0.191007
      2          6           0       -1.040911   -0.496407   -0.300207
      3          6           0        0.430512   -0.576189   -0.600350
      4          6           0        1.261241    0.509777    0.129800
      5          6           0        1.199002    1.885039   -0.579215
      6          6           0       -0.145898    2.245723   -1.236212
      7          6           0       -1.414798    2.073760   -0.379379
      8          6           0       -3.183589    0.244292    0.117446
      9          6           0       -3.271516   -1.265042    0.250186
     10          6           0       -1.856171   -1.778922   -0.051884
     11          8           0       -4.129599    1.020401    0.251080
     12          6           0       -1.356921    2.832718    0.961603
     13          6           0       -1.800572   -2.743103   -1.238513
     14          8           0       -1.383588   -2.442009    1.143675
     15          6           0        2.717809    0.042175    0.408502
     16          8           0        2.609328   -1.133630    1.240287
     17          6           0        3.507203    1.105636    1.186579
     18          6           0        3.474512   -0.376572   -0.872153
     19          8           0        4.655347   -1.125954   -0.550938
     20          1           0        0.574797   -0.504432   -1.687810
     21          1           0        0.806123   -1.563062   -0.316761
     22          1           0        0.816204    0.621534    1.127421
     23          1           0        1.961598    1.929792   -1.367785
     24          1           0        1.465883    2.663716    0.143690
     25          1           0       -0.272666    1.660927   -2.155833
     26          1           0       -0.087407    3.294958   -1.554413
     27          1           0       -2.241333    2.524083   -0.949507
     28          1           0       -3.584815   -1.537266    1.263879
     29          1           0       -4.030628   -1.653936   -0.438392
     30          1           0       -1.153397    3.896367    0.786905
     31          1           0       -0.576321    2.441049    1.622468
     32          1           0       -2.313804    2.754563    1.488283
     33          1           0       -0.771308   -3.060383   -1.441521
     34          1           0       -2.397018   -3.635421   -1.018297
     35          1           0       -2.198754   -2.274390   -2.145701
     36          1           0       -0.506435   -2.819911    0.958748
     37          1           0        3.460186   -1.599880    1.125301
     38          1           0        3.675298    2.010989    0.594439
     39          1           0        2.969879    1.381782    2.100361
     40          1           0        4.485657    0.711819    1.486896
     41          1           0        2.861130   -1.054730   -1.470624
     42          1           0        3.727659    0.493694   -1.489454
     43          1           0        5.328511   -0.502489   -0.229795
 ---------------------------------------------------------------------
                    Distance matrix (angstroms):
                    1          2          3          4          5
     1  C    0.000000
     2  C    1.354631   0.000000
     3  C    2.563038   1.503842   0.000000
     4  C    3.078272   2.548964   1.550016   0.000000
     5  C    3.275792   3.281211   2.578501   1.548522   0.000000
     6  C    2.541845   3.032562   2.949535   2.619072   1.539642
     7  C    1.513855   2.598425   3.236700   3.141096   2.628212
     8  C    1.468535   2.305241   3.774937   4.452769   4.731225
     9  C    2.433928   2.422670   3.860433   4.869328   5.531406
    10  C    2.405082   1.539856   2.641269   3.871616   4.799664
    11  O    2.406219   3.484912   4.905981   5.416327   5.461775
    12  C    2.532398   3.574226   4.153945   3.597599   3.131286
    13  C    3.523830   2.550519   3.174981   4.672066   5.554441
    14  O    3.367192   2.446955   3.132709   4.090978   5.325548
    15  C    4.592339   3.862683   2.575244   1.554966   2.584281
    16  O    4.955344   4.012907   2.906187   2.398188   3.796310
    17  C    5.502712   5.046030   3.935439   2.552681   3.008869
    18  C    5.409418   4.553080   3.062623   2.586135   3.221591
    19  O    6.695639   5.736423   4.260740   3.828704   4.584015
    20  H    3.023120   2.129793   1.099334   2.191696   2.707063
    21  H    3.401544   2.132971   1.093355   2.168689   3.480322
    22  H    2.928058   2.595533   2.137403   1.098087   2.157680
    23  H    4.151256   4.005150   3.035312   2.179381   1.097906
    24  H    3.864891   4.058009   3.481748   2.163683   1.095515
    25  H    2.696004   2.947480   2.814014   2.983644   2.168354
    26  H    3.454494   4.105685   4.020479   3.523160   2.143299
    27  H    2.095647   3.314507   4.107597   4.182147   3.518721
    28  H    3.157303   3.162468   4.530108   5.381522   6.163934
    29  H    3.197202   3.208952   4.592335   5.745291   6.316107
    30  H    3.478119   4.526690   4.943379   4.210849   3.383120
    31  H    2.844777   3.541351   3.880510   3.055242   2.882417
    32  H    2.763344   3.922723   4.794535   4.434578   4.167784
    33  H    4.021708   2.819443   2.884989   4.398448   5.392856
    34  H    4.377644   3.494008   4.186706   5.646561   6.603002
    35  H    3.516681   2.812059   3.490707   4.990096   5.594594
    36  H    3.851432   2.696165   2.888416   3.859878   5.235495
    37  H    5.858144   4.848670   3.633832   3.205782   4.490322
    38  H    5.701519   5.415723   4.318523   2.880486   2.743240
    39  H    5.344471   5.037535   4.192359   2.750082   3.251061
    40  H    6.504674   5.932664   4.739173   3.504196   4.055534
    41  H    5.114352   4.111877   2.625697   2.751124   3.492782
    42  H    5.677830   5.013370   3.578594   2.950502   3.026299
    43  H    7.214927   6.369814   4.912548   4.206742   4.782806
                    6          7          8          9         10
     6  C    0.000000
     7  C    1.540727   0.000000
     8  C    3.881454   2.592761   0.000000
     9  C    4.929943   3.871867   1.517709   0.000000
    10  C    4.530500   3.891686   2.425718   1.535747   0.000000
    11  O    4.425305   2.979462   1.230909   2.441221   3.618905
    12  C    2.577116   1.541946   3.278607   4.578583   4.748013
    13  C    5.256076   4.908064   3.560322   2.562141   1.529975
    14  O    5.400979   4.765798   3.392546   2.397467   1.446507
    15  C    3.970080   4.671888   5.912028   6.132365   4.944658
    16  O    5.014414   5.394836   6.059483   5.965055   4.693270
    17  C    4.529334   5.255053   6.830202   7.242098   6.214519
    18  C    4.485125   5.491111   6.759815   6.896225   5.572756
    19  O    5.906756   6.863982   7.985814   7.968456   6.563176
    20  H    2.878662   3.509637   4.236154   4.373611   3.195337
    21  H    4.032194   4.261794   4.401463   4.127637   2.684132
    22  H    3.024962   3.058884   4.142549   4.586738   3.780812
    23  H    2.135103   3.521040   5.614247   6.341157   5.482838
    24  H    2.162565   2.986632   5.241363   6.155439   5.550795
    25  H    1.097159   2.151903   3.955771   4.831493   4.332049
    26  H    1.097983   2.152672   4.657039   5.847113   5.579460
    27  H    2.133197   1.100453   2.687690   4.105850   4.412474
    28  H    5.691012   4.522033   2.156210   1.095370   2.185828
    29  H    5.561922   4.554313   2.151674   1.096188   2.212074
    30  H    2.798693   2.179552   4.231726   5.604876   5.779824
    31  H    2.897494   2.201212   3.726752   4.783549   4.716951
    32  H    3.518751   2.181712   2.989511   4.313620   4.809784
    33  H    5.346780   5.282201   4.378397   3.512287   2.179486
    34  H    6.301023   5.828183   4.118347   2.827100   2.161726
    35  H    5.047059   4.758244   3.526400   2.812450   2.178743
    36  H    5.532494   5.154001   4.155032   3.250438   1.981622
    37  H    5.776613   6.286903   6.968249   6.796598   5.448070
    38  H    4.243575   5.182792   7.098808   7.688245   6.736342
    39  H    4.646201   5.084617   6.564374   7.027363   6.157351
    40  H    5.587440   6.336657   7.804570   8.100072   6.985014
    41  H    4.471036   5.409420   6.383421   6.372972   4.978977
    42  H    4.258895   5.493063   7.099978   7.423473   6.197625
    43  H    6.207633   7.220225   8.551848   8.647099   7.299355
                   11         12         13         14         15
    11  O    0.000000
    12  C    3.387784   0.000000
    13  C    4.669820   6.010583   0.000000
    14  O    4.508391   5.277935   2.437079   0.000000
    15  C    6.918722   4.969555   5.557535   4.851093   0.000000
    16  O    7.143635   5.616111   5.308678   4.202923   1.444352
    17  C    7.694360   5.166539   6.990446   6.042141   1.536066
    18  C    7.812535   6.083169   5.793203   5.650728   1.545323
    19  O    9.078841   7.355693   6.690800   6.408778   2.457458
    20  H    5.311850   4.678406   3.294828   3.950542   3.047262
    21  H    5.599829   5.063186   3.006157   2.774933   2.599487
    22  H    5.038655   3.104722   4.875032   3.771557   2.113907
    23  H    6.367920   4.153780   6.000548   6.050648   2.700028
    24  H    5.832790   2.943767   6.466367   5.931937   2.917178
    25  H    4.591234   3.502443   4.750942   5.380983   4.259004
    26  H    4.977221   2.855812   6.284338   6.470900   4.722592
    27  H    2.695926   2.128328   5.293490   5.457033   5.709391
    28  H    2.804321   4.914432   3.301444   2.382942   6.553578
    29  H    2.763556   5.407287   2.607610   3.182894   7.009666
    30  H    4.173257   1.096946   6.971636   6.352581   5.475785
    31  H    4.065062   1.095209   6.046439   4.972442   4.252013
    32  H    2.799125   1.095046   6.158177   5.290408   5.817225
    33  H    5.549398   6.391133   1.096021   2.727730   5.022190
    34  H    5.127362   6.843875   1.095662   2.669344   6.459251
    35  H    4.508699   6.037099   1.096007   3.393021   6.005249
    36  H    5.326924   5.716253   2.551204   0.972834   4.346269
    37  H    8.076817   6.548224   5.879638   4.916468   1.939399
    38  H    7.874997   5.112071   7.479723   6.761891   2.197177
    39  H    7.345273   4.703528   7.135822   5.872759   2.172666
    40  H    8.708910   6.237777   7.673396   6.671766   2.176383
    41  H    7.492712   6.230564   4.963461   5.174624   2.180563
    42  H    8.064948   6.109965   6.411019   6.455739   2.196794
    43  H    9.591991   7.565582   7.540668   7.120423   2.742233
                   16         17         18         19         20
    16  O    0.000000
    17  C    2.413168   0.000000
    18  C    2.405012   2.537004   0.000000
    19  O    2.719327   3.052408   1.434964   0.000000
    20  H    3.620630   4.410606   3.014962   4.281315   0.000000
    21  H    2.420817   4.083848   2.972628   3.881034   1.747566
    22  H    2.511699   2.734836   3.472911   4.539782   3.041644
    23  H    4.075065   3.097242   2.802477   4.154648   2.819766
    24  H    4.114588   2.771682   3.782841   5.001678   3.766376
    25  H    5.258238   5.076168   4.454277   5.884530   2.371923
    26  H    5.890256   5.022688   5.160706   6.560879   3.858973
    27  H    6.457784   6.294483   6.410200   7.813182   4.200902
    28  H    6.207325   7.568860   7.466187   8.447663   5.203997
    29  H    6.868602   8.189912   7.625414   8.702734   4.908395
    30  H    6.297978   5.446936   6.513680   7.794551   5.336469
    31  H    4.803411   4.318391   5.529139   6.694591   4.578086
    32  H    6.278278   6.057566   6.991443   8.233219   5.390049
    33  H    4.725798   6.524438   5.055098   5.829557   2.899231
    34  H    6.035201   7.886630   6.716868   7.500113   4.368412
    35  H    5.990317   7.422036   6.116338   7.130278   3.321897
    36  H    3.553981   5.618818   5.016976   5.638495   3.678964
    37  H    0.977021   2.706619   2.342330   2.112532   4.176011
    38  H    3.382609   1.094783   2.809209   3.480344   4.598816
    39  H    2.682727   1.095432   3.490316   4.019817   4.862557
    40  H    2.643315   1.096656   2.787852   2.749358   5.181974
    41  H    2.723723   3.485014   1.092842   2.017450   2.361635
    42  H    3.369026   2.753948   1.096589   2.089180   3.313026
    43  H    3.154907   2.812356   1.966161   0.972106   4.972284
                   21         22         23         24         25
    21  H    0.000000
    22  H    2.618821   0.000000
    23  H    3.826200   3.041302   0.000000
    24  H    4.302668   2.358032   1.751837   0.000000
    25  H    3.865240   3.611887   2.384375   3.052203   0.000000
    26  H    5.092204   3.893063   2.469196   2.386363   1.751024
    27  H    5.137325   4.157145   4.265298   3.867560   2.464936
    28  H    4.666844   4.903877   7.050450   6.664280   5.735259
    29  H    4.839133   5.578648   7.043696   7.013741   5.297187
    30  H    5.904504   3.836640   4.267704   2.965431   3.799024
    31  H    4.658827   2.344106   3.955254   2.531198   3.869930
    32  H    5.624412   3.804863   5.207344   4.012757   4.317623
    33  H    2.448540   4.761951   5.689997   6.346907   4.801005
    34  H    3.879038   5.748963   7.077519   7.480063   5.818776
    35  H    3.588913   5.309395   5.965637   6.561689   4.381396
    36  H    2.220225   3.690714   5.836405   5.884261   5.461975
    37  H    3.020752   3.453306   4.573820   4.808228   5.944147
    38  H    4.672932   3.223208   2.606469   2.347497   4.824205
    39  H    4.381372   2.482520   3.653078   2.780993   5.357911
    40  H    4.686921   3.688124   4.000442   3.838377   6.067282
    41  H    2.410987   3.706942   3.118831   4.287140   4.202973
    42  H    3.760429   3.916752   2.279508   3.534373   4.220083
    43  H    4.645898   4.844210   4.306636   5.008417   6.305805
                   26         27         28         29         30
    26  H    0.000000
    27  H    2.366338   0.000000
    28  H    6.597350   4.816490   0.000000
    29  H    6.425421   4.573691   1.763544   0.000000
    30  H    2.641930   2.466150   5.971907   6.370688   0.000000
    31  H    3.325774   3.064998   5.000661   5.740059   1.774579
    32  H    3.808788   2.449733   4.481699   5.108270   1.772623
    33  H    6.393029   5.795629   4.189857   3.688838   7.314933
    34  H    7.324744   6.161855   3.319856   2.632728   7.844309
    35  H    5.985402   4.945506   3.753632   2.579851   6.911671
    36  H    6.624439   5.933766   3.348837   3.966287   6.749554
    37  H    6.612543   7.336158   7.046642   7.652473   7.183898
    38  H    4.519302   6.136249   8.108484   8.595330   5.187290
    39  H    5.134648   6.145183   7.223888   8.041638   5.004968
    40  H    6.069191   7.380566   8.380969   9.046029   6.513851
    41  H    5.255538   6.254166   7.018587   6.994346   6.762117
    42  H    4.733501   6.327945   8.073285   8.118378   6.370613
    43  H    6.745916   8.184171   9.096659   9.432010   7.899287
                   31         32         33         34         35
    31  H    0.000000
    32  H    1.770633   0.000000
    33  H    6.300143   6.691535   0.000000
    34  H    6.871104   6.864529   1.775590   0.000000
    35  H    6.250340   6.205598   1.775178   1.778413   0.000000
    36  H    5.303123   5.884025   2.426783   2.854482   3.577589
    37  H    5.733208   7.240987   5.160154   6.560890   6.570998
    38  H    4.395232   6.100918   7.045300   8.447241   7.770285
    39  H    3.731751   5.493312   6.802518   7.981349   7.623084
    40  H    5.350911   7.099681   7.102170   8.517376   8.172794
    41  H    5.796876   7.074305   4.149470   5.874750   5.248403
    42  H    5.656899   7.104768   5.733626   7.401571   6.573836
    43  H    6.852908   8.483228   6.724499   8.373816   7.966809
                   36         37         38         39         40
    36  H    0.000000
    37  H    4.153347   0.000000
    38  H    6.399782   3.656018   0.000000
    39  H    5.571559   3.175131   1.778010   0.000000
    40  H    6.137837   2.554662   1.772288   1.767137   0.000000
    41  H    4.512007   2.719353   3.784969   4.324390   3.808767
    42  H    5.907726   3.360289   2.578282   3.774878   3.079090
    43  H    6.389810   2.555620   3.119303   3.813562   2.265386
                   41         42         43
    41  H    0.000000
    42  H    1.774498   0.000000
    43  H    2.816486   2.267564   0.000000
 Stoichiometry    C15H24O4
 Framework group  C1[X(C15H24O4)]
 Deg. of freedom   123
 Full point group                 C1      NOp   1
 Largest Abelian subgroup         C1      NOp   1
 Largest concise Abelian subgroup C1      NOp   1
                         Standard orientation:                         
 ---------------------------------------------------------------------
 Center     Atomic      Atomic             Coordinates (Angstroms)
 Number     Number       Type             X           Y           Z
 ---------------------------------------------------------------------
      1          6           0       -1.836774    0.618843   -0.178900
      2          6           0       -1.092565   -0.509431   -0.269323
      3          6           0        0.374947   -0.612193   -0.581395
      4          6           0        1.224287    0.481166    0.115553
      5          6           0        1.169928    1.840319   -0.624494
      6          6           0       -0.177326    2.200447   -1.276961
      7          6           0       -1.439644    2.062162   -0.404453
      8          6           0       -3.223043    0.264082    0.151246
      9          6           0       -3.325846   -1.240741    0.319719
     10          6           0       -1.919077   -1.776891    0.016300
     11          8           0       -4.159348    1.053361    0.275785
     12          6           0       -1.360667    2.851150    0.917991
     13          6           0       -1.885294   -2.768717   -1.148158
     14          8           0       -1.442078   -2.417372    1.222384
     15          6           0        2.678391    0.004214    0.391265
     16          8           0        2.565372   -1.150850    1.251037
     17          6           0        3.486624    1.076633    1.137037
     18          6           0        3.418138   -0.452188   -0.886426
     19          8           0        4.593929   -1.206833   -0.559092
     20          1           0        0.509462   -0.567102   -1.671536
     21          1           0        0.742690   -1.596315   -0.278585
     22          1           0        0.790147    0.620748    1.114470
     23          1           0        1.925294    1.858543   -1.421042
     24          1           0        1.452117    2.632487    0.077640
     25          1           0       -0.319243    1.596030   -2.181559
     26          1           0       -0.110679    3.241366   -1.619906
     27          1           0       -2.266785    2.508235   -0.977039
     28          1           0       -3.632221   -1.486086    1.342351
     29          1           0       -4.095708   -1.637079   -0.352485
     30          1           0       -1.147460    3.908201    0.716803
     31          1           0       -0.577951    2.466306    1.580361
     32          1           0       -2.313192    2.795622    1.455336
     33          1           0       -0.861501   -3.101827   -1.353459
     34          1           0       -2.489106   -3.649148   -0.901729
     35          1           0       -2.287191   -2.316714   -2.062162
     36          1           0       -0.570854   -2.809004    1.037996
     37          1           0        3.410035   -1.628901    1.138862
     38          1           0        3.658671    1.966205    0.522535
     39          1           0        2.961156    1.379627    2.049204
     40          1           0        4.463663    0.679168    1.437154
     41          1           0        2.791764   -1.137214   -1.463227
     42          1           0        3.674609    0.400798   -1.526070
     43          1           0        5.276810   -0.583529   -0.258829
 ---------------------------------------------------------------------
 Rotational constants (GHZ):      0.5736553      0.2582865      0.2044605
 Standard basis: 6-31G(d) (6D, 7F)
 There are   333 symmetry adapted cartesian basis functions of A   symmetry.
 There are   333 symmetry adapted basis functions of A   symmetry.
   333 basis functions,   628 primitive gaussians,   333 cartesian basis functions
    73 alpha electrons       73 beta electrons
       nuclear repulsion energy      1599.4741911648 Hartrees.
 NAtoms=   43 NActive=   43 NUniq=   43 SFac= 1.00D+00 NAtFMM=   60 NAOKFM=F Big=F
 Integral buffers will be    131072 words long.
 Raffenetti 2 integral format.
 Two-electron integral symmetry is turned on.
 ------------------------------------------------------------------------------
 Polarizable Continuum Model (PCM)
 =================================
 Model                : PCM (using non-symmetric T matrix).
 Atomic radii         : SMD-Coulomb.
 Polarization charges : Total charges.
 Charge compensation  : None.
 Solution method      : On-the-fly selection.
 Cavity type          : VdW (van der Waals Surface) (Alpha=1.000).
 Cavity algorithm     : GePol (No added spheres)
                        Default sphere list used, NSphG=   43.
                        Lebedev-Laikov grids with approx.  5.0 points / Ang**2.
                        Smoothing algorithm: Karplus/York (Gamma=1.0000).
                        Polarization charges: spherical gaussians, with
                                              point-specific exponents (IZeta= 3).
                        Self-potential: point-specific (ISelfS= 7).
                        Self-field    : sphere-specific E.n sum rule (ISelfD= 2).
 1st derivatives      : Analytical E(r).r(x)/FMM algorithm (CHGder, D1EAlg=3).
                        Cavity 1st derivative terms included.
 Solvent              : Methanol, Eps=  32.613000 Eps(inf)=   1.765709
 ------------------------------------------------------------------------------
 ------------------------------------------------------------------------------
 Atomic radii for non-electrostatic terms: SMD-CDS.
 ------------------------------------------------------------------------------
 Nuclear repulsion after PCM non-electrostatic terms =     1599.4758208320 Hartrees.
 One-electron integrals computed using PRISM.
 NBasis=   333 RedAO= T EigKep=  9.28D-04  NBF=   333
 NBsUse=   333 1.00D-06 EigRej= -1.00D+00 NBFU=   333
 Initial guess from the checkpoint file:  "DY-202A-11R_23.chk"
 B after Tr=     0.000000    0.000000    0.000000
         Rot=    0.999999   -0.000608   -0.000833    0.000819 Ang=  -0.15 deg.
 ExpMin= 1.61D-01 ExpMax= 5.48D+03 ExpMxC= 8.25D+02 IAcc=1 IRadAn=         1 AccDes= 0.00D+00
 Harris functional with IExCor=  402 and IRadAn=       1 diagonalized for initial guess.
 HarFok:  IExCor=  402 AccDes= 0.00D+00 IRadAn=         1 IDoV= 1 UseB2=F ITyADJ=14
 ICtDFT=  3500011 ScaDFX=  1.000000  1.000000  1.000000  1.000000
 FoFCou: FMM=F IPFlag=           0 FMFlag=      100000 FMFlg1=           0
         NFxFlg=           0 DoJE=T BraDBF=F KetDBF=T FulRan=T
         wScrn=  0.000000 ICntrl=     500 IOpCl=  0 I1Cent=   200000004 NGrid=           0
         NMat0=    1 NMatS0=      1 NMatT0=    0 NMatD0=    1 NMtDS0=    0 NMtDT0=    0
 Petite list used in FoFCou.
 Keep R1 ints in memory in canonical form, NReq=1565304907.
 Requested convergence on RMS density matrix=1.00D-08 within 128 cycles.
 Requested convergence on MAX density matrix=1.00D-06.
 Requested convergence on             energy=1.00D-06.
 No special actions if energy rises.
 Inv3:  Mode=1 IEnd=    22064832.
 Iteration    1 A*A^-1 deviation from unit magnitude is 4.66D-15 for   2709.
 Iteration    1 A*A^-1 deviation from orthogonality  is 3.37D-15 for   2709   1698.
 Iteration    1 A^-1*A deviation from unit magnitude is 4.66D-15 for   2709.
 Iteration    1 A^-1*A deviation from orthogonality  is 2.49D-09 for   2517   1515.
 Iteration    2 A*A^-1 deviation from unit magnitude is 2.66D-15 for    125.
 Iteration    2 A*A^-1 deviation from orthogonality  is 3.14D-15 for   2267    161.
 Iteration    2 A^-1*A deviation from unit magnitude is 1.11D-15 for    517.
 Iteration    2 A^-1*A deviation from orthogonality  is 3.46D-16 for   1388   1359.
 Error on total polarization charges =  0.05215
 SCF Done:  E(RB3LYP) =  -886.951603429     A.U. after   10 cycles
            NFock= 10  Conv=0.59D-08     -V/T= 2.0094
 SMD-CDS (non-electrostatic) energy       (kcal/mol) =       1.02
 (included in total energy above)
 D1PCM: PCM CHGder 1st derivatives, ID1Alg=3 FixD1E=F DoIter=F DoCFld=F I1PDM=0.
 Calling FoFJK, ICntrl=      2127 FMM=F ISym2X=0 I1Cent= 0 IOpClX= 0 NMat=1 NMatS=1 NMatT=0.
 ***** Axes restored to original set *****
 -------------------------------------------------------------------
 Center     Atomic                   Forces (Hartrees/Bohr)
 Number     Number              X              Y              Z
 -------------------------------------------------------------------
      1        6           0.002200359    0.001974409   -0.001063795
      2        6          -0.001119520   -0.001809595    0.000514959
      3        6           0.000164184    0.000214687    0.000346577
      4        6           0.000193785   -0.000321566   -0.000329941
      5        6           0.000034760   -0.000079413    0.000126161
      6        6           0.000380412    0.000267645   -0.000001080
      7        6          -0.001078043   -0.001048464   -0.000090877
      8        6          -0.000054959   -0.000668560    0.002377685
      9        6          -0.002109360   -0.000034487   -0.001285658
     10        6           0.002562069   -0.000566910    0.001350391
     11        8          -0.001430999    0.001140291   -0.000743224
     12        6           0.000194383    0.000047079   -0.000403137
     13        6          -0.000417141    0.000083470   -0.000364409
     14        8          -0.000045971    0.000750637   -0.000956043
     15        6           0.000306671   -0.000236020   -0.000408758
     16        8           0.000071986   -0.000184335   -0.000263253
     17        6           0.000255251    0.000124339    0.000012745
     18        6          -0.000405709    0.000652922   -0.000398945
     19        8           0.000420058    0.000078078    0.000542126
     20        1          -0.000112479   -0.000000112   -0.000171240
     21        1          -0.000545111   -0.000135261    0.000544879
     22        1           0.000248920   -0.000028294   -0.000049258
     23        1           0.000032245    0.000102489    0.000098774
     24        1           0.000096052    0.000018718    0.000004239
     25        1          -0.000138942   -0.000069364   -0.000226322
     26        1          -0.000004657    0.000146770   -0.000028568
     27        1          -0.000099874   -0.000254728    0.000240271
     28        1           0.000558675    0.000352254    0.000232017
     29        1           0.000388175   -0.000183162    0.000066687
     30        1          -0.000012340    0.000157599    0.000140583
     31        1          -0.000053350   -0.000105680    0.000089435
     32        1          -0.000148141    0.000138582    0.000252044
     33        1           0.000218430   -0.000005945    0.000048558
     34        1          -0.000086507   -0.000179891   -0.000025208
     35        1           0.000097662   -0.000057274   -0.000033347
     36        1          -0.000131056   -0.000035356   -0.000575576
     37        1          -0.000252443    0.000308418    0.000061225
     38        1           0.000126518    0.000003433    0.000148323
     39        1          -0.000160620    0.000171605    0.000233610
     40        1          -0.000067854   -0.000193413   -0.000127705
     41        1          -0.000022932   -0.000098312    0.000045741
     42        1          -0.000087073   -0.000188592    0.000207560
     43        1           0.000034482   -0.000248691   -0.000138245
 -------------------------------------------------------------------
 Cartesian Forces:  Max     0.002562069 RMS     0.000616294

 GradGradGradGradGradGradGradGradGradGradGradGradGradGradGradGradGradGrad
 Berny optimization.
 Using GEDIIS/GDIIS optimizer.
 FormGI is forming the generalized inverse of G from B-inverse, IUseBI=4.
 Internal  Forces:  Max     0.001735653 RMS     0.000301416
 Search for a local minimum.
 Step number   6 out of a maximum of  258
 All quantities printed in internal units (Hartrees-Bohrs-Radians)
 Mixed Optimization -- En-DIIS/RFO-DIIS
 Swapping is turned off.
 Update second derivatives using D2CorX and points    4    5    6
 DE= -2.16D-04 DEPred=-1.68D-04 R= 1.29D+00
 TightC=F SS=  1.41D+00  RLast= 3.29D-01 DXNew= 1.7636D+00 9.8723D-01
 Trust test= 1.29D+00 RLast= 3.29D-01 DXMaxT set to 1.05D+00
 ITU=  1  1  1  1  1  0
     Eigenvalues ---    0.00112   0.00242   0.00297   0.00338   0.00364
     Eigenvalues ---    0.00410   0.00470   0.00710   0.00795   0.00856
     Eigenvalues ---    0.01091   0.01105   0.01179   0.01271   0.01369
     Eigenvalues ---    0.01825   0.02530   0.02766   0.03265   0.03856
     Eigenvalues ---    0.03955   0.04278   0.04476   0.04579   0.04723
     Eigenvalues ---    0.04868   0.04927   0.04992   0.05126   0.05368
     Eigenvalues ---    0.05435   0.05468   0.05556   0.05578   0.05622
     Eigenvalues ---    0.05628   0.05650   0.05692   0.05721   0.06070
     Eigenvalues ---    0.06159   0.06424   0.07180   0.07821   0.08506
     Eigenvalues ---    0.08683   0.08923   0.09078   0.09448   0.09745
     Eigenvalues ---    0.10253   0.11647   0.12253   0.13472   0.13853
     Eigenvalues ---    0.14633   0.15766   0.15992   0.16000   0.16000
     Eigenvalues ---    0.16000   0.16000   0.16000   0.16000   0.16009
     Eigenvalues ---    0.16042   0.16088   0.16229   0.16379   0.16621
     Eigenvalues ---    0.17339   0.17943   0.18523   0.19917   0.20976
     Eigenvalues ---    0.22587   0.23226   0.24882   0.25202   0.26863
     Eigenvalues ---    0.27258   0.27755   0.28062   0.28378   0.28493
     Eigenvalues ---    0.28843   0.29111   0.29342   0.29841   0.30425
     Eigenvalues ---    0.31308   0.31728   0.32478   0.33668   0.33778
     Eigenvalues ---    0.33835   0.33853   0.33954   0.34004   0.34079
     Eigenvalues ---    0.34108   0.34136   0.34151   0.34163   0.34172
     Eigenvalues ---    0.34199   0.34213   0.34253   0.34283   0.34344
     Eigenvalues ---    0.34355   0.34381   0.34394   0.34509   0.35816
     Eigenvalues ---    0.39418   0.40934   0.43353   0.51575   0.52482
     Eigenvalues ---    0.52636   0.52908   0.95421
 En-DIIS/RFO-DIIS IScMMF=        0 using points:     6    5    4    3    2
 RFO step:  Lambda=-5.21320216D-05.
 DidBck=F Rises=F RFO-DIIS coefs:    0.96405    0.55466   -0.48046   -0.12088    0.08263
 Iteration  1 RMS(Cart)=  0.02496691 RMS(Int)=  0.00071130
 Iteration  2 RMS(Cart)=  0.00075743 RMS(Int)=  0.00002939
 Iteration  3 RMS(Cart)=  0.00000033 RMS(Int)=  0.00002939
 Variable       Old X    -DE/DX   Delta X   Delta X   Delta X     New X
                                 (Linear)    (Quad)   (Total)
    R1        2.55988   0.00056   0.00039   0.00230   0.00270   2.56258
    R2        2.86077  -0.00106  -0.00001  -0.00245  -0.00247   2.85830
    R3        2.77513   0.00152  -0.00091   0.00213   0.00126   2.77639
    R4        2.84185  -0.00015   0.00069   0.00029   0.00098   2.84283
    R5        2.90991  -0.00123   0.00021  -0.00124  -0.00106   2.90885
    R6        2.92911   0.00014  -0.00024   0.00167   0.00142   2.93053
    R7        2.07744   0.00015  -0.00021  -0.00002  -0.00023   2.07721
    R8        2.06614   0.00008   0.00004  -0.00031  -0.00027   2.06587
    R9        2.92628   0.00021  -0.00065   0.00158   0.00094   2.92722
   R10        2.93846   0.00012  -0.00168   0.00113  -0.00054   2.93792
   R11        2.07508  -0.00015   0.00011  -0.00028  -0.00017   2.07491
   R12        2.90950   0.00047  -0.00017   0.00063   0.00048   2.90998
   R13        2.07474  -0.00004   0.00005  -0.00041  -0.00037   2.07438
   R14        2.07022   0.00004   0.00022   0.00025   0.00047   2.07069
   R15        2.91155   0.00059  -0.00042   0.00010  -0.00031   2.91124
   R16        2.07333   0.00025  -0.00007   0.00049   0.00042   2.07376
   R17        2.07489   0.00015  -0.00016   0.00033   0.00017   2.07506
   R18        2.91386   0.00017  -0.00039  -0.00007  -0.00046   2.91339
   R19        2.07956  -0.00015   0.00003  -0.00010  -0.00007   2.07948
   R20        2.86806   0.00056  -0.00138   0.00010  -0.00127   2.86678
   R21        2.32608   0.00174  -0.00019   0.00194   0.00175   2.32783
   R22        2.90214   0.00139  -0.00075   0.00294   0.00215   2.90429
   R23        2.06995  -0.00003  -0.00005   0.00037   0.00032   2.07027
   R24        2.07150  -0.00025  -0.00016  -0.00123  -0.00139   2.07011
   R25        2.89123   0.00038   0.00005   0.00112   0.00117   2.89240
   R26        2.73350  -0.00164   0.00021  -0.00269  -0.00248   2.73102
   R27        2.07293   0.00013  -0.00009   0.00029   0.00020   2.07313
   R28        2.06964   0.00005  -0.00029   0.00049   0.00019   2.06984
   R29        2.06934   0.00024  -0.00013   0.00045   0.00033   2.06967
   R30        2.07118   0.00020   0.00008   0.00071   0.00079   2.07197
   R31        2.07050   0.00019  -0.00012   0.00044   0.00032   2.07083
   R32        2.07115  -0.00004   0.00003  -0.00012  -0.00009   2.07106
   R33        1.83839   0.00001  -0.00018  -0.00042  -0.00060   1.83779
   R34        2.72943  -0.00021   0.00004  -0.00078  -0.00074   2.72869
   R35        2.90274   0.00030   0.00000   0.00049   0.00049   2.90323
   R36        2.92024  -0.00031   0.00058  -0.00061  -0.00003   2.92021
   R37        1.84630  -0.00038   0.00034  -0.00003   0.00030   1.84660
   R38        2.06884  -0.00005   0.00037  -0.00007   0.00030   2.06914
   R39        2.07007   0.00032  -0.00024   0.00077   0.00052   2.07059
   R40        2.07238  -0.00003  -0.00017  -0.00015  -0.00032   2.07206
   R41        2.71169   0.00055  -0.00020   0.00031   0.00011   2.71180
   R42        2.06517   0.00005   0.00013   0.00003   0.00016   2.06533
   R43        2.07225  -0.00029   0.00030  -0.00039  -0.00009   2.07217
   R44        1.83701  -0.00018   0.00018   0.00017   0.00036   1.83737
    A1        2.26533   0.00043   0.00043   0.00251   0.00294   2.26827
    A2        1.90965  -0.00027  -0.00028  -0.00003  -0.00036   1.90929
    A3        2.10767  -0.00016  -0.00021  -0.00249  -0.00263   2.10504
    A4        2.22292  -0.00032  -0.00037  -0.00046  -0.00084   2.22209
    A5        1.95876   0.00077  -0.00027   0.00097   0.00056   1.95932
    A6        2.10137  -0.00044   0.00072  -0.00039   0.00040   2.10176
    A7        1.97492   0.00035  -0.00073   0.00121   0.00047   1.97538
    A8        1.89904  -0.00018   0.00007  -0.00014  -0.00008   1.89897
    A9        1.90949  -0.00048   0.00264  -0.00330  -0.00066   1.90883
   A10        1.92826  -0.00006  -0.00100  -0.00097  -0.00198   1.92628
   A11        1.90295   0.00014  -0.00005   0.00079   0.00075   1.90370
   A12        1.84461   0.00022  -0.00088   0.00246   0.00157   1.84618
   A13        1.96601  -0.00002  -0.00076   0.00237   0.00159   1.96760
   A14        1.95603   0.00016  -0.00187   0.00214   0.00024   1.95628
   A15        1.85673  -0.00009   0.00226  -0.00218   0.00009   1.85683
   A16        1.96794   0.00008  -0.00281   0.00108  -0.00174   1.96620
   A17        1.88525  -0.00004   0.00144  -0.00241  -0.00096   1.88429
   A18        1.82080  -0.00012   0.00256  -0.00182   0.00074   1.82154
   A19        2.02477  -0.00009   0.00069   0.00168   0.00238   2.02715
   A20        1.91468   0.00009  -0.00081   0.00094   0.00012   1.91480
   A21        1.89582  -0.00003   0.00001  -0.00090  -0.00089   1.89493
   A22        1.86575   0.00000  -0.00022   0.00064   0.00042   1.86617
   A23        1.90484   0.00011   0.00051  -0.00109  -0.00058   1.90426
   A24        1.85019  -0.00007  -0.00027  -0.00154  -0.00181   1.84838
   A25        2.04423   0.00012   0.00111  -0.00035   0.00076   2.04499
   A26        1.91106  -0.00001  -0.00044   0.00150   0.00106   1.91212
   A27        1.87653   0.00003  -0.00042  -0.00040  -0.00081   1.87572
   A28        1.88755  -0.00013   0.00062   0.00064   0.00126   1.88881
   A29        1.88777  -0.00002  -0.00027  -0.00051  -0.00078   1.88700
   A30        1.84688   0.00000  -0.00081  -0.00101  -0.00182   1.84506
   A31        1.96587  -0.00009   0.00010   0.00061   0.00070   1.96656
   A32        1.95357   0.00014  -0.00012  -0.00161  -0.00173   1.95184
   A33        1.84088  -0.00007   0.00083  -0.00068   0.00016   1.84104
   A34        1.97991  -0.00010   0.00064  -0.00141  -0.00077   1.97913
   A35        1.85957   0.00018  -0.00117   0.00149   0.00032   1.85990
   A36        1.85181  -0.00005  -0.00036   0.00195   0.00160   1.85341
   A37        1.90543  -0.00052   0.00051  -0.00183  -0.00151   1.90392
   A38        2.19678   0.00010  -0.00037   0.00071   0.00030   2.19707
   A39        2.18098   0.00043  -0.00027   0.00114   0.00082   2.18180
   A40        1.83607   0.00019   0.00027   0.00138   0.00137   1.83744
   A41        1.92267  -0.00028  -0.00404  -0.00921  -0.01321   1.90947
   A42        1.91558   0.00026   0.00121   0.00609   0.00729   1.92287
   A43        1.94171  -0.00017  -0.00059  -0.00505  -0.00565   1.93606
   A44        1.97789  -0.00031   0.00237   0.00382   0.00619   1.98409
   A45        1.87033   0.00029   0.00068   0.00257   0.00327   1.87360
   A46        1.81415  -0.00016  -0.00019  -0.00159  -0.00191   1.81224
   A47        1.96120   0.00022  -0.00129  -0.00418  -0.00541   1.95579
   A48        1.91996  -0.00016   0.00074   0.00143   0.00219   1.92215
   A49        1.97895  -0.00017  -0.00019  -0.00086  -0.00106   1.97789
   A50        1.86702   0.00051   0.00022   0.00480   0.00508   1.87210
   A51        1.91801  -0.00022   0.00076   0.00076   0.00149   1.91950
   A52        1.92381   0.00020   0.00013   0.00166   0.00179   1.92561
   A53        1.95573  -0.00008   0.00055  -0.00076  -0.00021   1.95552
   A54        1.92874   0.00024  -0.00018   0.00103   0.00085   1.92959
   A55        1.88665  -0.00004  -0.00025  -0.00058  -0.00083   1.88582
   A56        1.88381  -0.00021  -0.00012  -0.00071  -0.00083   1.88298
   A57        1.88291  -0.00013  -0.00016  -0.00073  -0.00089   1.88202
   A58        1.93929  -0.00022   0.00095   0.00001   0.00097   1.94026
   A59        1.91513   0.00012   0.00007   0.00099   0.00106   1.91619
   A60        1.93827   0.00015   0.00020   0.00047   0.00067   1.93895
   A61        1.88881   0.00002  -0.00090  -0.00049  -0.00139   1.88742
   A62        1.88774   0.00000  -0.00036  -0.00128  -0.00163   1.88611
   A63        1.89323  -0.00006  -0.00003   0.00024   0.00021   1.89344
   A64        1.89181  -0.00097   0.00209  -0.00198   0.00011   1.89192
   A65        1.85216  -0.00022   0.00157   0.00106   0.00263   1.85480
   A66        1.94334   0.00014  -0.00198   0.00059  -0.00140   1.94194
   A67        1.97321   0.00024  -0.00267   0.00225  -0.00043   1.97278
   A68        1.88651   0.00001   0.00186  -0.00205  -0.00018   1.88632
   A69        1.86862   0.00002   0.00071  -0.00246  -0.00174   1.86688
   A70        1.93451  -0.00020   0.00089   0.00029   0.00116   1.93567
   A71        1.82896  -0.00020  -0.00042   0.00013  -0.00029   1.82867
   A72        1.95786   0.00030   0.00034   0.00232   0.00265   1.96051
   A73        1.92303   0.00009  -0.00070  -0.00060  -0.00130   1.92173
   A74        1.92688  -0.00041   0.00173  -0.00020   0.00153   1.92841
   A75        1.89445  -0.00014  -0.00035  -0.00041  -0.00076   1.89368
   A76        1.88399   0.00002   0.00051   0.00027   0.00077   1.88476
   A77        1.87521   0.00013  -0.00162  -0.00153  -0.00314   1.87207
   A78        1.93794  -0.00043   0.00136  -0.00250  -0.00114   1.93681
   A79        1.92533   0.00002  -0.00122  -0.00061  -0.00183   1.92350
   A80        1.94390   0.00010   0.00036   0.00124   0.00159   1.94549
   A81        1.83422   0.00014  -0.00032  -0.00117  -0.00149   1.83273
   A82        1.92889   0.00017   0.00048   0.00253   0.00301   1.93190
   A83        1.88995   0.00002  -0.00076   0.00043  -0.00033   1.88962
   A84        1.88479   0.00035  -0.00070   0.00068  -0.00002   1.88477
    D1        0.04057   0.00009  -0.00139   0.00063  -0.00074   0.03983
    D2       -3.11903   0.00015   0.00209   0.00842   0.01051  -3.10853
    D3       -3.13675   0.00006  -0.00289   0.00030  -0.00254  -3.13929
    D4       -0.01317   0.00013   0.00058   0.00809   0.00871  -0.00446
    D5        0.37654  -0.00006  -0.00279   0.00216  -0.00063   0.37591
    D6       -1.87905   0.00003  -0.00365   0.00498   0.00134  -1.87771
    D7        2.39804   0.00007  -0.00364   0.00385   0.00021   2.39825
    D8       -2.72583  -0.00004  -0.00115   0.00246   0.00129  -2.72455
    D9        1.30176   0.00006  -0.00200   0.00528   0.00326   1.30502
   D10       -0.70433   0.00009  -0.00200   0.00415   0.00213  -0.70221
   D11        0.03172  -0.00023   0.00107   0.01327   0.01434   0.04606
   D12       -3.11159   0.00033   0.01286   0.03207   0.04492  -3.06667
   D13        3.14136  -0.00023  -0.00023   0.01309   0.01287  -3.12895
   D14       -0.00195   0.00033   0.01156   0.03189   0.04345   0.04150
   D15        0.70804  -0.00007   0.00411  -0.00538  -0.00129   0.70676
   D16       -1.44232  -0.00011   0.00586  -0.00486   0.00099  -1.44133
   D17        2.83350  -0.00001   0.00546  -0.00593  -0.00048   2.83302
   D18       -2.41422  -0.00016   0.00041  -0.01376  -0.01336  -2.42758
   D19        1.71860  -0.00019   0.00215  -0.01323  -0.01108   1.70752
   D20       -0.28876  -0.00009   0.00175  -0.01431  -0.01256  -0.30131
   D21       -0.00989   0.00001  -0.00198  -0.02544  -0.02738  -0.03728
   D22        2.13659  -0.00018  -0.00309  -0.02987  -0.03292   2.10367
   D23       -2.00367  -0.00043  -0.00246  -0.03077  -0.03320  -2.03687
   D24        3.11510   0.00007   0.00119  -0.01826  -0.01702   3.09808
   D25       -1.02160  -0.00012   0.00008  -0.02269  -0.02256  -1.04416
   D26        1.12133  -0.00037   0.00071  -0.02359  -0.02284   1.09849
   D27       -1.39735   0.00013  -0.00127   0.00547   0.00421  -1.39314
   D28        2.64453  -0.00010   0.00490   0.00015   0.00505   2.64957
   D29        0.66496   0.00002   0.00150   0.00248   0.00399   0.66894
   D30        0.73680   0.00010  -0.00246   0.00543   0.00298   0.73977
   D31       -1.50451  -0.00013   0.00371   0.00010   0.00381  -1.50070
   D32        2.79910  -0.00001   0.00031   0.00244   0.00276   2.80186
   D33        2.75671   0.00041  -0.00412   0.00831   0.00420   2.76091
   D34        0.51540   0.00018   0.00205   0.00299   0.00503   0.52043
   D35       -1.46417   0.00030  -0.00135   0.00533   0.00397  -1.46019
   D36        0.62244  -0.00020  -0.00105  -0.00046  -0.00150   0.62094
   D37       -1.49324  -0.00020  -0.00061  -0.00324  -0.00385  -1.49710
   D38        2.77490  -0.00015   0.00014  -0.00141  -0.00127   2.77362
   D39        2.85752   0.00007  -0.00677   0.00547  -0.00129   2.85622
   D40        0.74184   0.00007  -0.00633   0.00268  -0.00364   0.73819
   D41       -1.27321   0.00012  -0.00558   0.00451  -0.00106  -1.27427
   D42       -1.42303  -0.00005  -0.00431   0.00237  -0.00193  -1.42497
   D43        2.74447  -0.00005  -0.00388  -0.00041  -0.00428   2.74018
   D44        0.72942   0.00000  -0.00313   0.00142  -0.00170   0.72772
   D45       -1.04910   0.00016  -0.01600   0.02349   0.00749  -1.04161
   D46       -3.09784   0.00021  -0.01813   0.02501   0.00689  -3.09095
   D47        0.99406   0.00018  -0.01559   0.02239   0.00679   1.00085
   D48        2.99379  -0.00001  -0.01091   0.01748   0.00657   3.00036
   D49        0.94505   0.00003  -0.01304   0.01900   0.00597   0.95102
   D50       -1.24623   0.00000  -0.01050   0.01637   0.00586  -1.24037
   D51        0.95258   0.00006  -0.01278   0.02091   0.00813   0.96071
   D52       -1.09616   0.00011  -0.01490   0.02243   0.00754  -1.08863
   D53        2.99574   0.00008  -0.01236   0.01980   0.00743   3.00317
   D54        0.86207  -0.00011   0.00062  -0.00263  -0.00200   0.86007
   D55       -1.29425  -0.00001  -0.00070  -0.00450  -0.00520  -1.29945
   D56        2.99022  -0.00003   0.00070  -0.00386  -0.00316   2.98707
   D57        3.00369  -0.00006  -0.00014   0.00022   0.00009   3.00378
   D58        0.84737   0.00004  -0.00146  -0.00165  -0.00311   0.84426
   D59       -1.15134   0.00003  -0.00006  -0.00101  -0.00107  -1.15241
   D60       -1.28567  -0.00009  -0.00031  -0.00178  -0.00208  -1.28776
   D61        2.84119   0.00001  -0.00163  -0.00365  -0.00528   2.83591
   D62        0.84248   0.00000  -0.00023  -0.00301  -0.00324   0.83924
   D63       -1.28438   0.00009   0.00276   0.00149   0.00425  -1.28013
   D64        0.95754   0.00012   0.00323  -0.00146   0.00177   0.95931
   D65        2.98855   0.00012   0.00241   0.00109   0.00350   2.99205
   D66        0.88387   0.00006   0.00352   0.00379   0.00731   0.89118
   D67        3.12578   0.00009   0.00399   0.00084   0.00483   3.13061
   D68       -1.12639   0.00008   0.00317   0.00339   0.00656  -1.11983
   D69        2.87650  -0.00001   0.00275   0.00267   0.00542   2.88192
   D70       -1.16477   0.00002   0.00322  -0.00028   0.00294  -1.16183
   D71        0.86624   0.00001   0.00240   0.00227   0.00467   0.87091
   D72       -3.06561  -0.00004  -0.00167  -0.00572  -0.00739  -3.07300
   D73        1.11571  -0.00008  -0.00181  -0.00562  -0.00743   1.10828
   D74       -0.98479  -0.00002  -0.00185  -0.00490  -0.00674  -0.99154
   D75        0.96936   0.00005  -0.00224  -0.00393  -0.00617   0.96318
   D76       -1.13251   0.00001  -0.00238  -0.00383  -0.00621  -1.13872
   D77        3.05017   0.00006  -0.00242  -0.00311  -0.00553   3.04465
   D78       -1.06622  -0.00008  -0.00094  -0.00621  -0.00715  -1.07337
   D79        3.11511  -0.00012  -0.00108  -0.00611  -0.00720   3.10791
   D80        1.01460  -0.00007  -0.00112  -0.00539  -0.00651   1.00809
   D81       -0.03658   0.00023  -0.00224  -0.02842  -0.03069  -0.06727
   D82        2.05766  -0.00001  -0.00499  -0.03846  -0.04343   2.01423
   D83       -2.17013   0.00034  -0.00584  -0.03715  -0.04301  -2.21314
   D84        3.10671  -0.00033  -0.01390  -0.04701  -0.06094   3.04577
   D85       -1.08223  -0.00056  -0.01666  -0.05704  -0.07368  -1.15591
   D86        0.97316  -0.00021  -0.01751  -0.05574  -0.07325   0.89991
   D87        0.02752  -0.00013   0.00244   0.03111   0.03357   0.06109
   D88       -2.10727  -0.00019   0.00426   0.03779   0.04206  -2.06521
   D89        2.05874  -0.00016   0.00327   0.03405   0.03733   2.09607
   D90       -2.05407   0.00018   0.00747   0.04397   0.05146  -2.00261
   D91        2.09432   0.00012   0.00929   0.05065   0.05995   2.15427
   D92       -0.02285   0.00014   0.00831   0.04691   0.05522   0.03237
   D93        2.12025   0.00014   0.00534   0.04163   0.04698   2.16723
   D94       -0.01455   0.00008   0.00716   0.04830   0.05547   0.04093
   D95       -2.13172   0.00010   0.00618   0.04456   0.05074  -2.08098
   D96        1.05827   0.00000  -0.00021  -0.00147  -0.00164   1.05663
   D97       -3.13679  -0.00004  -0.00068  -0.00143  -0.00207  -3.13886
   D98       -1.04380   0.00005  -0.00055  -0.00018  -0.00069  -1.04449
   D99        3.10914  -0.00017  -0.00151  -0.00704  -0.00859   3.10055
   D100      -1.08592  -0.00021  -0.00198  -0.00699  -0.00902  -1.09494
   D101       1.00706  -0.00012  -0.00185  -0.00574  -0.00764   0.99943
   D102      -1.08575   0.00021  -0.00082  -0.00095  -0.00177  -1.08752
   D103       1.00237   0.00017  -0.00130  -0.00091  -0.00219   1.00018
   D104       3.09536   0.00027  -0.00116   0.00034  -0.00081   3.09455
   D105      -1.23665  -0.00015  -0.02040  -0.07877  -0.09923  -1.33588
   D106       3.08678  -0.00016  -0.02065  -0.08009  -0.10070   2.98608
   D107       0.93150  -0.00014  -0.02101  -0.08256  -0.10355   0.82794
   D108       2.77548   0.00011  -0.01045  -0.00937  -0.01982   2.75566
   D109      -1.42138   0.00016  -0.01097  -0.00917  -0.02013  -1.44152
   D110       0.66349  -0.00006  -0.00853  -0.01128  -0.01981   0.64368
   D111      -1.16662  -0.00022   0.00118  -0.01348  -0.01230  -1.17892
   D112       0.94603  -0.00014   0.00047  -0.01287  -0.01240   0.93363
   D113       3.01455  -0.00017  -0.00088  -0.01525  -0.01613   2.99842
   D114       3.08877  -0.00004  -0.00074  -0.01387  -0.01460   3.07417
   D115      -1.08177   0.00005  -0.00145  -0.01325  -0.01470  -1.09647
   D116       0.98675   0.00002  -0.00279  -0.01563  -0.01843   0.96832
   D117       1.04601   0.00004  -0.00320  -0.00984  -0.01304   1.03297
   D118      -3.12453   0.00013  -0.00391  -0.00922  -0.01313  -3.13766
   D119      -1.05601   0.00010  -0.00525  -0.01161  -0.01687  -1.07288
   D120      -2.87041   0.00010  -0.00123   0.00193   0.00071  -2.86970
   D121      -0.84419   0.00003  -0.00154  -0.00137  -0.00292  -0.84710
   D122       1.25506   0.00013  -0.00309  -0.00042  -0.00351   1.25154
   D123      -0.83696  -0.00003  -0.00034   0.00293   0.00259  -0.83437
   D124       1.18926  -0.00010  -0.00066  -0.00038  -0.00104   1.18822
   D125      -2.99469   0.00000  -0.00220   0.00057  -0.00163  -2.99632
   D126       1.21675  -0.00010   0.00280  -0.00083   0.00197   1.21872
   D127      -3.04021  -0.00018   0.00249  -0.00414  -0.00165  -3.04186
   D128      -0.94097  -0.00008   0.00094  -0.00318  -0.00225  -0.94322
   D129      -1.32112  -0.00008   0.00302   0.01431   0.01733  -1.30379
   D130       2.88039   0.00004   0.00395   0.01704   0.02099   2.90138
   D131       0.84516  -0.00014   0.00479   0.01595   0.02074   0.86590
         Item               Value     Threshold  Converged?
 Maximum Force            0.001736     0.000450     NO 
 RMS     Force            0.000301     0.000300     NO 
 Maximum Displacement     0.201678     0.001800     NO 
 RMS     Displacement     0.024874     0.001200     NO 
 Predicted change in Energy=-1.439137D-04
 GradGradGradGradGradGradGradGradGradGradGradGradGradGradGradGradGradGrad

                          Input orientation:                          
 ---------------------------------------------------------------------
 Center     Atomic      Atomic             Coordinates (Angstroms)
 Number     Number       Type             X           Y           Z
 ---------------------------------------------------------------------
      1          6           0       -1.794596    0.618197   -0.188069
      2          6           0       -1.037056   -0.502111   -0.287754
      3          6           0        0.435207   -0.583929   -0.585823
      4          6           0        1.265731    0.509180    0.135444
      5          6           0        1.200506    1.880902   -0.581208
      6          6           0       -0.144245    2.238744   -1.240655
      7          6           0       -1.414353    2.068793   -0.385510
      8          6           0       -3.181733    0.243488    0.118516
      9          6           0       -3.264564   -1.262632    0.280190
     10          6           0       -1.855761   -1.783032   -0.046113
     11          8           0       -4.137189    1.016656    0.200567
     12          6           0       -1.358992    2.834110    0.951677
     13          6           0       -1.821603   -2.723367   -1.253306
     14          8           0       -1.369497   -2.469908    1.128761
     15          6           0        2.724036    0.047326    0.413042
     16          8           0        2.624519   -1.129396    1.243971
     17          6           0        3.508217    1.115238    1.190805
     18          6           0        3.480885   -0.368358   -0.868507
     19          8           0        4.664154   -1.113939   -0.547149
     20          1           0        0.580600   -0.519481   -1.673470
     21          1           0        0.810105   -1.568397   -0.293618
     22          1           0        0.822674    0.626989    1.133151
     23          1           0        1.964022    1.923839   -1.368718
     24          1           0        1.466713    2.663465    0.138115
     25          1           0       -0.269289    1.653927   -2.160766
     26          1           0       -0.085792    3.287566   -1.560529
     27          1           0       -2.240991    2.513644   -0.959697
     28          1           0       -3.541212   -1.503210    1.312563
     29          1           0       -4.045789   -1.670045   -0.370750
     30          1           0       -1.150234    3.896437    0.774451
     31          1           0       -0.582804    2.442244    1.617769
     32          1           0       -2.318050    2.762616    1.475703
     33          1           0       -0.796562   -3.039890   -1.479763
     34          1           0       -2.416670   -3.619151   -1.042786
     35          1           0       -2.231500   -2.235521   -2.144999
     36          1           0       -0.542732   -2.926635    0.897140
     37          1           0        3.470902   -1.599711    1.112357
     38          1           0        3.683764    2.017789    0.596264
     39          1           0        2.962329    1.397250    2.098027
     40          1           0        4.482268    0.722598    1.505989
     41          1           0        2.869108   -1.051059   -1.463597
     42          1           0        3.727631    0.501519   -1.488859
     43          1           0        5.330043   -0.490247   -0.211057
 ---------------------------------------------------------------------
                    Distance matrix (angstroms):
                    1          2          3          4          5
     1  C    0.000000
     2  C    1.356059   0.000000
     3  C    2.564242   1.504359   0.000000
     4  C    3.079309   2.550418   1.550769   0.000000
     5  C    3.274083   3.282004   2.580910   1.549021   0.000000
     6  C    2.541213   3.036020   2.955004   2.621654   1.539895
     7  C    1.512546   2.600280   3.240051   3.144302   2.628895
     8  C    1.469200   2.306646   3.776634   4.455425   4.730196
     9  C    2.432610   2.421310   3.859912   4.866604   5.528170
    10  C    2.406200   1.539295   2.641528   3.876972   4.801199
    11  O    2.407809   3.486536   4.907859   5.427090   5.463431
    12  C    2.529633   3.573542   4.155243   3.600098   3.131991
    13  C    3.507351   2.545935   3.180553   4.680771   5.548347
    14  O    3.383954   2.447295   3.123087   4.099520   5.334646
    15  C    4.594046   3.865075   2.575840   1.554678   2.582959
    16  O    4.963205   4.018308   2.904956   2.400015   3.797498
    17  C    5.501652   5.045935   3.935348   2.551438   3.008621
    18  C    5.409897   4.557077   3.066356   2.585517   3.215874
    19  O    6.696617   5.739809   4.262206   3.827496   4.578984
    20  H    3.023621   2.130099   1.099213   2.190826   2.709089
    21  H    3.402471   2.132839   1.093211   2.169797   3.483215
    22  H    2.931860   2.598544   2.138065   1.097997   2.157332
    23  H    4.150403   4.007516   3.039589   2.179764   1.097713
    24  H    3.863373   4.058460   3.483340   2.163641   1.095762
    25  H    2.700154   2.957387   2.825731   2.989868   2.169521
    26  H    3.453866   4.109320   4.026160   3.524537   2.142973
    27  H    2.094611   3.315983   4.110568   4.185010   3.519591
    28  H    3.130964   3.135922   4.501205   5.342473   6.125559
    29  H    3.215166   3.228534   4.615759   5.763462   6.338543
    30  H    3.476852   4.526402   4.943444   4.209361   3.380261
    31  H    2.838421   3.536465   3.879418   3.057957   2.886312
    32  H    2.764177   3.925452   4.798924   4.440468   4.169956
    33  H    4.005764   2.814079   2.889312   4.411104   5.386082
    34  H    4.367223   3.491324   4.189820   5.656096   6.599060
    35  H    3.487717   2.807271   3.502872   4.996442   5.582925
    36  H    3.912886   2.743473   2.940037   3.956709   5.323232
    37  H    5.859667   4.846309   3.623682   3.203835   4.487485
    38  H    5.708456   5.423793   4.326591   2.887065   2.751682
    39  H    5.334931   5.029373   4.185029   2.742051   3.242875
    40  H    6.502289   5.931303   4.739345   3.502864   4.058081
    41  H    5.115029   4.116074   2.629178   2.749927   3.487011
    42  H    5.674563   5.015194   3.582419   2.949470   3.018757
    43  H    7.210385   6.367571   4.910056   4.199708   4.776237
                    6          7          8          9         10
     6  C    0.000000
     7  C    1.540562   0.000000
     8  C    3.880041   2.590253   0.000000
     9  C    4.930415   3.868440   1.517036   0.000000
    10  C    4.531104   3.891862   2.427363   1.536885   0.000000
    11  O    4.417490   2.977299   1.231834   2.441919   3.619947
    12  C    2.576119   1.541702   3.275342   4.567865   4.749776
    13  C    5.237961   4.887097   3.540351   2.562712   1.530592
    14  O    5.411725   4.784854   3.415745   2.401846   1.445192
    15  C    3.970398   4.674428   5.916361   6.131636   4.953340
    16  O    5.018345   5.403342   6.071575   5.968913   4.707915
    17  C    4.529320   5.256019   6.831192   7.235609   6.221109
    18  C    4.480741   5.489658   6.763065   6.900747   5.581884
    19  O    5.902722   6.863247   7.990223   7.973152   6.573280
    20  H    2.884534   3.512526   4.236565   4.376568   3.190722
    21  H    4.037572   4.264482   4.403130   4.126218   2.685921
    22  H    3.027811   3.064216   4.148715   4.582982   3.791158
    23  H    2.135499   3.521523   5.613754   6.341183   5.484608
    24  H    2.162540   2.988036   5.240679   6.149748   5.553748
    25  H    1.097384   2.152863   3.958130   4.841100   4.336051
    26  H    1.098073   2.152011   4.655153   5.847832   5.580073
    27  H    2.133273   1.100415   2.683494   4.104300   4.409588
    28  H    5.662201   4.490678   2.146143   1.095539   2.182898
    29  H    5.590832   4.572043   2.155825   1.095455   2.216840
    30  H    2.796536   2.180723   4.230990   5.597381   5.781649
    31  H    2.899023   2.200924   3.719774   4.765192   4.716130
    32  H    3.518305   2.182240   2.988965   4.304389   4.815865
    33  H    5.324158   5.260959   4.361663   3.513846   2.181042
    34  H    6.286334   5.812861   4.105353   2.832379   2.163170
    35  H    5.019314   4.721297   3.488829   2.809854   2.179736
    36  H    5.604471   5.230603   4.197650   3.249292   1.980302
    37  H    5.774052   6.290250   6.974429   6.795044   5.454264
    38  H    4.251676   5.192040   7.107140   7.690275   6.748721
    39  H    4.637424   5.076837   6.557372   7.010969   6.158370
    40  H    5.589935   6.337204   7.803303   8.090557   6.989837
    41  H    4.466856   5.407753   6.386831   6.380242   4.986926
    42  H    4.250998   5.487598   7.098559   7.425130   6.202819
    43  H    6.202845   7.215677   8.549696   8.643215   7.303032
                   11         12         13         14         15
    11  O    0.000000
    12  C    3.403775   0.000000
    13  C    4.632867   5.996792   0.000000
    14  O    4.547284   5.306983   2.437804   0.000000
    15  C    6.932615   4.972666   5.578197   4.858572   0.000000
    16  O    7.170420   5.627004   5.342765   4.214547   1.443961
    17  C    7.709897   5.167342   7.008249   6.053859   1.536324
    18  C    7.816408   6.082210   5.814681   5.650822   1.545310
    19  O    9.086371   7.356076   6.719669   6.407204   2.456535
    20  H    5.303702   4.679743   3.286978   3.931862   3.044523
    21  H    5.603788   5.063380   3.029991   2.754369   2.602510
    22  H    5.061798   3.108695   4.890017   3.794259   2.114176
    23  H    6.364779   4.153944   5.995065   6.054317   2.696959
    24  H    5.841198   2.945439   6.462742   5.947855   2.915584
    25  H    4.576314   3.502512   4.732215   5.388641   4.262117
    26  H    4.967123   2.852690   6.264084   6.482953   4.721151
    27  H    2.680065   2.129313   5.261974   5.473294   5.711272
    28  H    2.818058   4.868744   3.321072   2.384247   6.516642
    29  H    2.748293   5.408799   2.614460   3.170308   7.028102
    30  H    4.188602   1.097054   6.955886   6.379965   5.473229
    31  H    4.083432   1.095311   6.038314   4.998724   4.257016
    32  H    2.825530   1.095220   6.147354   5.329111   5.824489
    33  H    5.517142   6.382171   1.096439   2.730848   5.050566
    34  H    5.098707   6.836749   1.095834   2.670758   6.479918
    35  H    4.439592   6.004318   1.095959   3.393449   6.025969
    36  H    5.380973   5.818543   2.510228   0.972516   4.444161
    37  H    8.096899   6.558388   5.905046   4.918025   1.938964
    38  H    7.894691   5.120751   7.497236   6.779264   2.199403
    39  H    7.358557   4.696008   7.148211   5.887197   2.172154
    40  H    8.722708   6.235869   7.695919   6.676642   2.177592
    41  H    7.492201   6.229360   4.984336   5.167129   2.179282
    42  H    8.060702   6.104993   6.422567   6.454612   2.197891
    43  H    9.595242   7.559529   7.564334   7.113227   2.733086
                   16         17         18         19         20
    16  O    0.000000
    17  C    2.412910   0.000000
    18  C    2.403145   2.538222   0.000000
    19  O    2.714491   3.053835   1.435022   0.000000
    20  H    3.614010   4.409912   3.013712   4.277545   0.000000
    21  H    2.418471   4.084755   2.983899   3.889023   1.748396
    22  H    2.518693   2.730174   3.473245   4.539956   3.041400
    23  H    4.072425   3.096697   2.793788   4.146539   2.824278
    24  H    4.116944   2.770000   3.776523   4.996198   3.768048
    25  H    5.264337   5.078658   4.452345   5.882491   2.384003
    26  H    5.892415   5.020532   5.154208   6.554553   3.866581
    27  H    6.465376   6.295522   6.407349   7.810927   4.203653
    28  H    6.177433   7.521007   7.440080   8.422475   5.183960
    29  H    6.884231   8.201174   7.654604   8.729460   4.942100
    30  H    6.303031   5.441468   6.506539   7.788299   5.337456
    31  H    4.814899   4.322001   5.531240   6.698050   4.577945
    32  H    6.295272   6.061387   6.994710   8.238373   5.393666
    33  H    4.772055   6.551957   5.080085   5.865021   2.878637
    34  H    6.069738   7.906178   6.736407   7.527271   4.357676
    35  H    6.024081   7.436365   6.143865   7.166667   3.327918
    36  H    3.658120   5.730023   5.084465   5.699430   3.696525
    37  H    0.977181   2.716338   2.332413   2.100901   4.157111
    38  H    3.383238   1.094940   2.807207   3.475094   4.606416
    39  H    2.688395   1.095708   3.490931   4.024827   4.854965
    40  H    2.636241   1.096487   2.798425   2.760675   5.184085
    41  H    2.719722   3.485277   1.092924   2.016438   2.358790
    42  H    3.368249   2.757788   1.096543   2.091315   3.313658
    43  H    3.137750   2.803899   1.966337   0.972295   4.969579
                   21         22         23         24         25
    21  H    0.000000
    22  H    2.618310   0.000000
    23  H    3.831851   3.040369   0.000000
    24  H    4.304206   2.356293   1.750687   0.000000
    25  H    3.877461   3.618960   2.384926   3.052495   0.000000
    26  H    5.097850   3.893571   2.469469   2.384358   1.750067
    27  H    5.139641   4.162394   4.265830   3.869717   2.463593
    28  H    4.638753   4.859366   7.017231   6.619654   5.721626
    29  H    4.857570   5.589277   7.073173   7.030358   5.339934
    30  H    5.903229   3.835404   4.264141   2.962018   3.797422
    31  H    4.656054   2.346353   3.959061   2.537486   3.872604
    32  H    5.627924   3.813450   5.208687   4.015396   4.318625
    33  H    2.480647   4.784897   5.680824   6.345723   4.772179
    34  H    3.896013   5.766953   7.072583   7.479736   5.802281
    35  H    3.622710   5.316786   5.958632   6.549004   4.356411
    36  H    2.256742   3.814220   5.911432   5.988590   5.514263
    37  H    3.009582   3.460019   4.565284   4.810467   5.940414
    38  H    4.680870   3.226206   2.612947   2.354170   4.833244
    39  H    4.375740   2.470305   3.645851   2.771538   5.352247
    40  H    4.687433   3.679779   4.006056   3.838179   6.073694
    41  H    2.424043   3.707673   3.110981   4.281341   4.201491
    42  H    3.771619   3.915285   2.268865   3.526019   4.213653
    43  H    4.647479   4.834406   4.300940   4.999314   6.304868
                   26         27         28         29         30
    26  H    0.000000
    27  H    2.367454   0.000000
    28  H    6.568571   4.794669   0.000000
    29  H    6.455622   4.594279   1.765212   0.000000
    30  H    2.637402   2.471667   5.929800   6.378201   0.000000
    31  H    3.326134   3.065618   4.940843   5.732136   1.774215
    32  H    3.804898   2.449306   4.440723   5.103230   1.772314
    33  H    6.367764   5.761821   4.206135   3.696466   7.301999
    34  H    7.307790   6.135873   3.359980   2.627675   7.835194
    35  H    5.954004   4.894854   3.769132   2.599879   6.877008
    36  H    6.698151   5.994043   3.345085   3.931663   6.851162
    37  H    6.609074   7.337494   7.015635   7.661932   7.188652
    38  H    4.524781   6.145699   8.069126   8.618656   5.189278
    39  H    5.123413   6.137634   7.164193   8.038462   4.991088
    40  H    6.070401   7.381712   8.328737   9.053985   6.506418
    41  H    5.250190   6.250931   7.000265   7.028034   6.755863
    42  H    4.723282   6.320848   8.043816   8.148123   6.359372
    43  H    6.739749   8.179510   9.057961   9.451119   7.887218
                   31         32         33         34         35
    31  H    0.000000
    32  H    1.770283   0.000000
    33  H    6.300332   6.687210   0.000000
    34  H    6.868924   6.861448   1.775174   0.000000
    35  H    6.225601   6.172386   1.774429   1.778650   0.000000
    36  H    5.417173   5.987827   2.393099   2.784696   3.547420
    37  H    5.746770   7.257677   5.196580   6.586826   6.597880
    38  H    4.407634   6.111461   7.068474   8.466219   7.784313
    39  H    3.727013   5.489436   6.827741   7.997663   7.627329
    40  H    5.350199   7.099783   7.137021   8.540631   8.194807
    41  H    5.797730   7.077444   4.170473   5.891657   5.280479
    42  H    5.656625   7.102919   5.745431   7.411567   6.590383
    43  H    6.848785   8.480542   6.756151   8.396033   7.997690
                   36         37         38         39         40
    36  H    0.000000
    37  H    4.232766   0.000000
    38  H    6.511615   3.660323   0.000000
    39  H    5.694169   3.195617   1.777872   0.000000
    40  H    6.240050   2.563381   1.772774   1.765186   0.000000
    41  H    4.553188   2.701613   3.784775   4.322971   3.816620
    42  H    5.973377   3.353714   2.578515   3.775417   3.096364
    43  H    6.453958   2.537467   3.106806   3.807963   2.266707
                   41         42         43
    41  H    0.000000
    42  H    1.774316   0.000000
    43  H    2.817724   2.276862   0.000000
 Stoichiometry    C15H24O4
 Framework group  C1[X(C15H24O4)]
 Deg. of freedom   123
 Full point group                 C1      NOp   1
 Largest Abelian subgroup         C1      NOp   1
 Largest concise Abelian subgroup C1      NOp   1
                         Standard orientation:                         
 ---------------------------------------------------------------------
 Center     Atomic      Atomic             Coordinates (Angstroms)
 Number     Number       Type             X           Y           Z
 ---------------------------------------------------------------------
      1          6           0       -1.834230    0.621090   -0.168117
      2          6           0       -1.092661   -0.510950   -0.254474
      3          6           0        0.374639   -0.618233   -0.568509
      4          6           0        1.228153    0.477825    0.120732
      5          6           0        1.172052    1.835810   -0.622367
      6          6           0       -0.175904    2.198352   -1.272638
      7          6           0       -1.437532    2.062299   -0.399074
      8          6           0       -3.222273    0.271014    0.162536
      9          6           0       -3.322770   -1.230369    0.355274
     10          6           0       -1.924992   -1.775827    0.022544
     11          8           0       -4.166474    1.058293    0.240582
     12          6           0       -1.355777    2.853183    0.921783
     13          6           0       -1.917932   -2.740290   -1.165931
     14          8           0       -1.433355   -2.445670    1.204992
     15          6           0        2.683601    0.002216    0.389973
     16          8           0        2.578935   -1.156367    1.245399
     17          6           0        3.491144    1.074822    1.136755
     18          6           0        3.419173   -0.448831   -0.892006
     19          8           0        4.596462   -1.203561   -0.570040
     20          1           0        0.507502   -0.577310   -1.658895
     21          1           0        0.740210   -1.601611   -0.261203
     22          1           0        0.798951    0.621279    1.121133
     23          1           0        1.926341    1.852962   -1.419692
     24          1           0        1.457262    2.628876    0.077916
     25          1           0       -0.319856    1.597115   -2.179305
     26          1           0       -0.107693    3.239754   -1.614097
     27          1           0       -2.265277    2.506627   -0.972070
     28          1           0       -3.589844   -1.446724    1.395498
     29          1           0       -4.117178   -1.640187   -0.277961
     30          1           0       -1.135358    3.908916    0.720859
     31          1           0       -0.576655    2.464318    1.586206
     32          1           0       -2.309183    2.804856    1.458615
     33          1           0       -0.899967   -3.074845   -1.398308
     34          1           0       -2.522015   -3.623730   -0.930411
     35          1           0       -2.332338   -2.264818   -2.062212
     36          1           0       -0.615529   -2.917855    0.972635
     37          1           0        3.417427   -1.640412    1.113058
     38          1           0        3.671150    1.962989    0.522223
     39          1           0        2.960160    1.382006    2.044648
     40          1           0        4.463781    0.675592    1.448005
     41          1           0        2.791278   -1.135005   -1.465937
     42          1           0        3.669623    0.405212   -1.532545
     43          1           0        5.274512   -0.582235   -0.254507
 ---------------------------------------------------------------------
 Rotational constants (GHZ):      0.5738759      0.2577441      0.2040784
 Standard basis: 6-31G(d) (6D, 7F)
 There are   333 symmetry adapted cartesian basis functions of A   symmetry.
 There are   333 symmetry adapted basis functions of A   symmetry.
   333 basis functions,   628 primitive gaussians,   333 cartesian basis functions
    73 alpha electrons       73 beta electrons
       nuclear repulsion energy      1598.8497932578 Hartrees.
 NAtoms=   43 NActive=   43 NUniq=   43 SFac= 1.00D+00 NAtFMM=   60 NAOKFM=F Big=F
 Integral buffers will be    131072 words long.
 Raffenetti 2 integral format.
 Two-electron integral symmetry is turned on.
 ------------------------------------------------------------------------------
 Polarizable Continuum Model (PCM)
 =================================
 Model                : PCM (using non-symmetric T matrix).
 Atomic radii         : SMD-Coulomb.
 Polarization charges : Total charges.
 Charge compensation  : None.
 Solution method      : On-the-fly selection.
 Cavity type          : VdW (van der Waals Surface) (Alpha=1.000).
 Cavity algorithm     : GePol (No added spheres)
                        Default sphere list used, NSphG=   43.
                        Lebedev-Laikov grids with approx.  5.0 points / Ang**2.
                        Smoothing algorithm: Karplus/York (Gamma=1.0000).
                        Polarization charges: spherical gaussians, with
                                              point-specific exponents (IZeta= 3).
                        Self-potential: point-specific (ISelfS= 7).
                        Self-field    : sphere-specific E.n sum rule (ISelfD= 2).
 1st derivatives      : Analytical E(r).r(x)/FMM algorithm (CHGder, D1EAlg=3).
                        Cavity 1st derivative terms included.
 Solvent              : Methanol, Eps=  32.613000 Eps(inf)=   1.765709
 ------------------------------------------------------------------------------
 ------------------------------------------------------------------------------
 Atomic radii for non-electrostatic terms: SMD-CDS.
 ------------------------------------------------------------------------------
 Nuclear repulsion after PCM non-electrostatic terms =     1598.8514059356 Hartrees.
 One-electron integrals computed using PRISM.
 NBasis=   333 RedAO= T EigKep=  9.32D-04  NBF=   333
 NBsUse=   333 1.00D-06 EigRej= -1.00D+00 NBFU=   333
 Initial guess from the checkpoint file:  "DY-202A-11R_23.chk"
 B after Tr=     0.000000    0.000000    0.000000
         Rot=    0.999999   -0.001322   -0.000657    0.000695 Ang=  -0.19 deg.
 ExpMin= 1.61D-01 ExpMax= 5.48D+03 ExpMxC= 8.25D+02 IAcc=1 IRadAn=         1 AccDes= 0.00D+00
 Harris functional with IExCor=  402 and IRadAn=       1 diagonalized for initial guess.
 HarFok:  IExCor=  402 AccDes= 0.00D+00 IRadAn=         1 IDoV= 1 UseB2=F ITyADJ=14
 ICtDFT=  3500011 ScaDFX=  1.000000  1.000000  1.000000  1.000000
 FoFCou: FMM=F IPFlag=           0 FMFlag=      100000 FMFlg1=           0
         NFxFlg=           0 DoJE=T BraDBF=F KetDBF=T FulRan=T
         wScrn=  0.000000 ICntrl=     500 IOpCl=  0 I1Cent=   200000004 NGrid=           0
         NMat0=    1 NMatS0=      1 NMatT0=    0 NMatD0=    1 NMtDS0=    0 NMtDT0=    0
 Petite list used in FoFCou.
 Keep R1 ints in memory in canonical form, NReq=1565304907.
 Requested convergence on RMS density matrix=1.00D-08 within 128 cycles.
 Requested convergence on MAX density matrix=1.00D-06.
 Requested convergence on             energy=1.00D-06.
 No special actions if energy rises.
 Inv3:  Mode=1 IEnd=    22048563.
 Iteration    1 A*A^-1 deviation from unit magnitude is 5.77D-15 for   2705.
 Iteration    1 A*A^-1 deviation from orthogonality  is 4.22D-15 for   2675   2525.
 Iteration    1 A^-1*A deviation from unit magnitude is 5.77D-15 for   2705.
 Iteration    1 A^-1*A deviation from orthogonality  is 2.99D-10 for   2494   2269.
 Iteration    2 A*A^-1 deviation from unit magnitude is 2.78D-15 for    380.
 Iteration    2 A*A^-1 deviation from orthogonality  is 3.10D-15 for   1488     17.
 Iteration    2 A^-1*A deviation from unit magnitude is 1.11D-15 for     67.
 Iteration    2 A^-1*A deviation from orthogonality  is 5.49D-16 for   1429    937.
 Error on total polarization charges =  0.05213
 SCF Done:  E(RB3LYP) =  -886.951684338     A.U. after   10 cycles
            NFock= 10  Conv=0.48D-08     -V/T= 2.0094
 SMD-CDS (non-electrostatic) energy       (kcal/mol) =       1.01
 (included in total energy above)
 D1PCM: PCM CHGder 1st derivatives, ID1Alg=3 FixD1E=F DoIter=F DoCFld=F I1PDM=0.
 Calling FoFJK, ICntrl=      2127 FMM=F ISym2X=0 I1Cent= 0 IOpClX= 0 NMat=1 NMatS=1 NMatT=0.
 ***** Axes restored to original set *****
 -------------------------------------------------------------------
 Center     Atomic                   Forces (Hartrees/Bohr)
 Number     Number              X              Y              Z
 -------------------------------------------------------------------
      1        6           0.002221983    0.000670592    0.000386543
      2        6          -0.001181102   -0.000291536    0.000244564
      3        6           0.000032812    0.000684538    0.000304672
      4        6          -0.000235283   -0.000506427   -0.000485831
      5        6           0.000039941    0.000017233    0.000345400
      6        6           0.000519638    0.000405168   -0.000253543
      7        6          -0.000427414   -0.000860258   -0.000148544
      8        6          -0.000964291   -0.000494494   -0.002441186
      9        6          -0.001756691    0.000178996    0.000589189
     10        6           0.002354397   -0.000045932    0.001122391
     11        8           0.000017953    0.000492338    0.000828248
     12        6           0.000176445    0.000288598   -0.000103746
     13        6          -0.000690173   -0.000293636   -0.000499436
     14        8          -0.000330733    0.000249012   -0.000860425
     15        6           0.000639797   -0.000147010   -0.000623414
     16        8          -0.000140578   -0.000207597   -0.000101364
     17        6           0.000140017    0.000259951    0.000524851
     18        6          -0.000798096    0.000264651   -0.000341026
     19        8           0.000542560    0.000349341    0.000421876
     20        1          -0.000142676   -0.000074222   -0.000290070
     21        1          -0.000826110   -0.000280352    0.001019869
     22        1           0.000186070   -0.000124431    0.000032001
     23        1          -0.000011668    0.000040407   -0.000068205
     24        1          -0.000008336   -0.000090031   -0.000017796
     25        1          -0.000143481   -0.000252568   -0.000002137
     26        1           0.000023458    0.000148162    0.000006919
     27        1          -0.000102918   -0.000209918    0.000272976
     28        1           0.000396121   -0.000506721    0.000211639
     29        1           0.000210759   -0.000124167   -0.000028995
     30        1          -0.000083921    0.000096293    0.000006687
     31        1          -0.000047601   -0.000124164    0.000014869
     32        1          -0.000144898    0.000072148    0.000183967
     33        1           0.000164773    0.000218769    0.000246109
     34        1          -0.000150816   -0.000042702    0.000018964
     35        1           0.000068394    0.000006489    0.000098540
     36        1           0.000384823    0.000540964   -0.000679845
     37        1          -0.000199591    0.000445822    0.000201079
     38        1           0.000022335   -0.000146474    0.000075502
     39        1          -0.000144401    0.000181026    0.000118180
     40        1           0.000115763   -0.000319016   -0.000402311
     41        1           0.000021279   -0.000022936   -0.000059555
     42        1           0.000234630   -0.000211686    0.000362646
     43        1           0.000016829   -0.000234224   -0.000230252
 -------------------------------------------------------------------
 Cartesian Forces:  Max     0.002441186 RMS     0.000539204

 GradGradGradGradGradGradGradGradGradGradGradGradGradGradGradGradGradGrad
 Berny optimization.
 Using GEDIIS/GDIIS optimizer.
 FormGI is forming the generalized inverse of G from B-inverse, IUseBI=4.
 Internal  Forces:  Max     0.001601660 RMS     0.000324107
 Search for a local minimum.
 Step number   7 out of a maximum of  258
 All quantities printed in internal units (Hartrees-Bohrs-Radians)
 Mixed Optimization -- En-DIIS/RFO-DIIS
 Swapping is turned off.
 Update second derivatives using D2CorX and points    6    7
 DE= -8.09D-05 DEPred=-1.44D-04 R= 5.62D-01
 TightC=F SS=  1.41D+00  RLast= 2.95D-01 DXNew= 1.7636D+00 8.8514D-01
 Trust test= 5.62D-01 RLast= 2.95D-01 DXMaxT set to 1.05D+00
 ITU=  1  1  1  1  1  1  0
     Eigenvalues ---    0.00119   0.00242   0.00298   0.00342   0.00362
     Eigenvalues ---    0.00407   0.00500   0.00707   0.00783   0.00964
     Eigenvalues ---    0.01103   0.01148   0.01197   0.01272   0.01413
     Eigenvalues ---    0.02254   0.02552   0.02860   0.03260   0.03891
     Eigenvalues ---    0.04111   0.04352   0.04484   0.04578   0.04722
     Eigenvalues ---    0.04881   0.04929   0.05041   0.05147   0.05351
     Eigenvalues ---    0.05417   0.05450   0.05546   0.05584   0.05618
     Eigenvalues ---    0.05632   0.05657   0.05687   0.05734   0.06064
     Eigenvalues ---    0.06147   0.06429   0.07182   0.07828   0.08529
     Eigenvalues ---    0.08703   0.08949   0.09089   0.09570   0.09911
     Eigenvalues ---    0.10258   0.11640   0.12258   0.13245   0.13850
     Eigenvalues ---    0.14638   0.15776   0.15993   0.16000   0.16000
     Eigenvalues ---    0.16000   0.16000   0.16000   0.16004   0.16015
     Eigenvalues ---    0.16041   0.16067   0.16225   0.16355   0.16565
     Eigenvalues ---    0.17339   0.17957   0.18579   0.19777   0.20965
     Eigenvalues ---    0.22528   0.23123   0.24841   0.25327   0.26980
     Eigenvalues ---    0.27421   0.27747   0.28112   0.28400   0.28497
     Eigenvalues ---    0.28840   0.29007   0.29230   0.29595   0.29852
     Eigenvalues ---    0.31525   0.31805   0.32363   0.33667   0.33772
     Eigenvalues ---    0.33834   0.33854   0.33909   0.34000   0.34024
     Eigenvalues ---    0.34108   0.34129   0.34152   0.34159   0.34171
     Eigenvalues ---    0.34189   0.34216   0.34220   0.34259   0.34301
     Eigenvalues ---    0.34356   0.34378   0.34435   0.34501   0.34873
     Eigenvalues ---    0.39412   0.40839   0.42149   0.51489   0.52604
     Eigenvalues ---    0.52770   0.53777   0.95040
 En-DIIS/RFO-DIIS IScMMF=        0 using points:     7    6    5    4    3
 RFO step:  Lambda=-6.27983935D-05.
 DidBck=F Rises=F RFO-DIIS coefs:    0.80852    0.04356   -0.02449    0.08528    0.08713
 Iteration  1 RMS(Cart)=  0.01815818 RMS(Int)=  0.00012172
 Iteration  2 RMS(Cart)=  0.00017364 RMS(Int)=  0.00002926
 Iteration  3 RMS(Cart)=  0.00000001 RMS(Int)=  0.00002926
 Variable       Old X    -DE/DX   Delta X   Delta X   Delta X     New X
                                 (Linear)    (Quad)   (Total)
    R1        2.56258  -0.00107  -0.00064   0.00050  -0.00015   2.56243
    R2        2.85830  -0.00052  -0.00027  -0.00365  -0.00390   2.85439
    R3        2.77639   0.00116   0.00121   0.00312   0.00432   2.78070
    R4        2.84283  -0.00086  -0.00021  -0.00029  -0.00049   2.84233
    R5        2.90885  -0.00132  -0.00102  -0.00451  -0.00553   2.90331
    R6        2.93053  -0.00025  -0.00058   0.00012  -0.00048   2.93005
    R7        2.07721   0.00026   0.00022   0.00032   0.00054   2.07775
    R8        2.06587   0.00024   0.00020   0.00045   0.00065   2.06652
    R9        2.92722  -0.00005  -0.00011   0.00026   0.00013   2.92736
   R10        2.93792   0.00034   0.00047  -0.00109  -0.00062   2.93730
   R11        2.07491  -0.00006  -0.00002  -0.00010  -0.00012   2.07479
   R12        2.90998   0.00021   0.00021   0.00063   0.00083   2.91081
   R13        2.07438   0.00004   0.00004  -0.00014  -0.00010   2.07428
   R14        2.07069  -0.00008  -0.00010   0.00041   0.00031   2.07100
   R15        2.91124   0.00064   0.00063   0.00065   0.00127   2.91251
   R16        2.07376   0.00016   0.00008   0.00061   0.00068   2.07444
   R17        2.07506   0.00014   0.00004   0.00027   0.00032   2.07538
   R18        2.91339   0.00024   0.00035   0.00001   0.00036   2.91375
   R19        2.07948  -0.00015  -0.00007  -0.00038  -0.00045   2.07903
   R20        2.86678   0.00083   0.00100  -0.00002   0.00100   2.86779
   R21        2.32783   0.00035  -0.00011   0.00120   0.00109   2.32892
   R22        2.90429   0.00090   0.00071   0.00316   0.00390   2.90819
   R23        2.07027   0.00021  -0.00025   0.00050   0.00025   2.07052
   R24        2.07011  -0.00009   0.00034  -0.00116  -0.00082   2.06929
[truncated: 1,068,018 more chars]
