# Supplementary material for: New patchoulol- and guaiane-type sesquiterpenoids from Sanguisorba officinalis with anti-melanogenic activity
Source: Nat Prod Bioprospect. 2026 May 12;16(1):63. doi: 10.1007/s13659-026-00616-0 (PMC13161421; doi:10.1007/s13659-026-00616-0)
Supplement: Supplementary file 2 — Additional file 2. It includes the calculated NMR data of compound 11. [file 13659_2026_616_MOESM2_ESM.zip › New folder/11R-opt_freq-conf-24.log]

 Entering Gaussian System, Link 0=/gpfs/home/zhengshan/software/Gaussian/g09/g09
 Input=DY-202A-11R_24.gjf
 Output=DY-202A-11R_24.log
 Initial command:
 /gpfs/home/zhengshan/software/Gaussian/g09/l1.exe "/gpfs/home/zhengshan/software/Gaussian/g09/scratch/zhengshan/%J/Gau-9440.inp" -scrdir="/gpfs/home/zhengshan/software/Gaussian/g09/scratch/zhengshan/%J/"
 Entering Link 1 = /gpfs/home/zhengshan/software/Gaussian/g09/l1.exe PID=      9441.
  
 Copyright (c) 1988,1990,1992,1993,1995,1998,2003,2009,2013,
            Gaussian, Inc.  All Rights Reserved.
  
 This is part of the Gaussian(R) 09 program.  It is based on
 the Gaussian(R) 03 system (copyright 2003, Gaussian, Inc.),
 the Gaussian(R) 98 system (copyright 1998, Gaussian, Inc.),
 the Gaussian(R) 94 system (copyright 1995, Gaussian, Inc.),
 the Gaussian 92(TM) system (copyright 1992, Gaussian, Inc.),
 the Gaussian 90(TM) system (copyright 1990, Gaussian, Inc.),
 the Gaussian 88(TM) system (copyright 1988, Gaussian, Inc.),
 the Gaussian 86(TM) system (copyright 1986, Carnegie Mellon
 University), and the Gaussian 82(TM) system (copyright 1983,
 Carnegie Mellon University). Gaussian is a federally registered
 trademark of Gaussian, Inc.
  
 This software contains proprietary and confidential information,
 including trade secrets, belonging to Gaussian, Inc.
  
 This software is provided under written license and may be
 used, copied, transmitted, or stored only in accord with that
 written license.
  
 The following legend is applicable only to US Government
 contracts under FAR:
  
                    RESTRICTED RIGHTS LEGEND
  
 Use, reproduction and disclosure by the US Government is
 subject to restrictions as set forth in subparagraphs (a)
 and (c) of the Commercial Computer Software - Restricted
 Rights clause in FAR 52.227-19.
  
 Gaussian, Inc.
 340 Quinnipiac St., Bldg. 40, Wallingford CT 06492
  
  
 ---------------------------------------------------------------
 Warning -- This program may not be used in any manner that
 competes with the business of Gaussian, Inc. or will provide
 assistance to any competitor of Gaussian, Inc.  The licensee
 of this program is prohibited from giving any competitor of
 Gaussian, Inc. access to this program.  By using this program,
 the user acknowledges that Gaussian, Inc. is engaged in the
 business of creating and licensing software in the field of
 computational chemistry and represents and warrants to the
 licensee that it is not a competitor of Gaussian, Inc. and that
 it will not use this program in any manner prohibited above.
 ---------------------------------------------------------------
  

 Cite this work as:
 Gaussian 09, Revision D.01,
 M. J. Frisch, G. W. Trucks, H. B. Schlegel, G. E. Scuseria, 
 M. A. Robb, J. R. Cheeseman, G. Scalmani, V. Barone, B. Mennucci, 
 G. A. Petersson, H. Nakatsuji, M. Caricato, X. Li, H. P. Hratchian, 
 A. F. Izmaylov, J. Bloino, G. Zheng, J. L. Sonnenberg, M. Hada, 
 M. Ehara, K. Toyota, R. Fukuda, J. Hasegawa, M. Ishida, T. Nakajima, 
 Y. Honda, O. Kitao, H. Nakai, T. Vreven, J. A. Montgomery, Jr., 
 J. E. Peralta, F. Ogliaro, M. Bearpark, J. J. Heyd, E. Brothers, 
 K. N. Kudin, V. N. Staroverov, T. Keith, R. Kobayashi, J. Normand, 
 K. Raghavachari, A. Rendell, J. C. Burant, S. S. Iyengar, J. Tomasi, 
 M. Cossi, N. Rega, J. M. Millam, M. Klene, J. E. Knox, J. B. Cross, 
 V. Bakken, C. Adamo, J. Jaramillo, R. Gomperts, R. E. Stratmann, 
 O. Yazyev, A. J. Austin, R. Cammi, C. Pomelli, J. W. Ochterski, 
 R. L. Martin, K. Morokuma, V. G. Zakrzewski, G. A. Voth, 
 P. Salvador, J. J. Dannenberg, S. Dapprich, A. D. Daniels, 
 O. Farkas, J. B. Foresman, J. V. Ortiz, J. Cioslowski, 
 and D. J. Fox, Gaussian, Inc., Wallingford CT, 2013.
 
 ******************************************
 Gaussian 09:  ES64L-G09RevD.01 24-Apr-2013
                10-Mar-2024 
 ******************************************
 %nprocshared=4
 Will use up to    4 processors via shared memory.
 %mem=12GB
 %chk=DY-202A-11R_24.chk
 ----------------------------------------------------------
 # opt freq b3lyp/6-31g(d) scrf=(smd,solvent=methanol,read)
 ----------------------------------------------------------
 1/14=-1,18=20,19=15,26=3,38=1,40=2/1,3;
 2/9=110,12=2,17=6,18=5,40=1/2;
 3/5=1,6=6,7=1,11=2,16=1,25=1,30=1,70=32203,71=1,72=3,74=-5/1,2,3;
 4//1;
 5/5=2,38=5,53=3/2;
 6/7=2,8=2,9=2,10=2,28=1/1;
 7//1,2,3,16;
 1/14=-1,18=20,19=15,26=3/3(2);
 2/9=110/2;
 99//99;
 2/9=110/2;
 3/5=1,6=6,7=1,11=2,16=1,25=1,30=1,70=32205,71=1,72=3,74=-5/1,2,3;
 4/5=5,16=3,69=1/1;
 5/5=2,38=5,53=3/2;
 7//1,2,3,16;
 1/14=-1,18=20,19=15,26=3/3(-5);
 2/9=110/2;
 6/7=2,8=2,9=2,10=2,19=2,28=1/1;
 99/9=1/99;
 --------
 opt+freq
 --------
 Symbolic Z-matrix:
 Charge =  0 Multiplicity = 1
 C                     1.7799    0.6379    0.035 
 C                     1.0938   -0.4777    0.3255 
 C                    -0.3475   -0.561     0.7597 
 C                    -1.2757    0.4854    0.1053 
 C                    -1.1193    1.8997    0.7177 
 C                     0.285     2.342     1.1374 
 C                     1.4279    2.0865    0.1429 
 C                     3.1356    0.1941   -0.3517 
 C                     3.2861   -1.2944   -0.2951 
 C                     1.8961   -1.7472    0.1575 
 O                     4.0269    0.9659   -0.6744 
 C                     1.1701    2.7183   -1.226 
 C                     1.969    -2.5844    1.4325 
 O                     1.2835   -2.5348   -0.8589 
 C                    -2.7751    0.0276    0.0707 
 O                    -3.5842    1.0984   -0.4633 
 C                    -3.3394   -0.3405    1.4512 
 C                    -2.9748   -1.1547   -0.9123 
 O                    -4.3702   -1.3953   -1.1085 
 H                    -0.3985   -0.4941    1.8534 
 H                    -0.7081   -1.5619    0.504 
 H                    -0.9765    0.5828   -0.948 
 H                    -1.7556    1.9972    1.6045 
 H                    -1.5066    2.6316   -0.0035 
 H                     0.5318    1.87      2.0985 
 H                     0.2434    3.4189    1.3504 
 H                     2.3028    2.5976    0.5694 
 H                     3.5555   -1.676    -1.2843 
 H                     4.0682   -1.5344    0.4322 
 H                     0.9179    3.7789   -1.1196 
 H                     0.3522    2.2303   -1.764 
 H                     2.0612    2.6551   -1.8603 
 H                     0.9794   -2.954     1.7248 
 H                     2.5916   -3.4726    1.2737 
 H                     2.3856   -2.0158    2.2709 
 H                     1.1984   -1.9888   -1.6598 
 H                    -3.6996    1.7677    0.234 
 H                    -2.8402   -1.217     1.8754 
 H                    -3.2439    0.4868    2.161 
 H                    -4.4125   -0.556     1.3912 
 H                    -2.5543   -0.9184   -1.8957 
 H                    -2.5227   -2.0825   -0.553 
 H                    -4.7517   -0.5052   -1.2499 
 

 GradGradGradGradGradGradGradGradGradGradGradGradGradGradGradGradGradGrad
 Berny optimization.
 Initialization pass.
                           ----------------------------
                           !    Initial Parameters    !
                           ! (Angstroms and Degrees)  !
 --------------------------                            --------------------------
 ! Name  Definition              Value          Derivative Info.                !
 --------------------------------------------------------------------------------
 ! R1    R(1,2)                  1.3415         estimate D2E/DX2                !
 ! R2    R(1,7)                  1.4947         estimate D2E/DX2                !
 ! R3    R(1,8)                  1.478          estimate D2E/DX2                !
 ! R4    R(2,3)                  1.5076         estimate D2E/DX2                !
 ! R5    R(2,10)                 1.5111         estimate D2E/DX2                !
 ! R6    R(3,4)                  1.5443         estimate D2E/DX2                !
 ! R7    R(3,20)                 1.0969         estimate D2E/DX2                !
 ! R8    R(3,21)                 1.0942         estimate D2E/DX2                !
 ! R9    R(4,5)                  1.5491         estimate D2E/DX2                !
 ! R10   R(4,15)                 1.5681         estimate D2E/DX2                !
 ! R11   R(4,22)                 1.0993         estimate D2E/DX2                !
 ! R12   R(5,6)                  1.531          estimate D2E/DX2                !
 ! R13   R(5,23)                 1.0958         estimate D2E/DX2                !
 ! R14   R(5,24)                 1.0981         estimate D2E/DX2                !
 ! R15   R(6,7)                  1.5364         estimate D2E/DX2                !
 ! R16   R(6,25)                 1.0988         estimate D2E/DX2                !
 ! R17   R(6,26)                 1.0986         estimate D2E/DX2                !
 ! R18   R(7,12)                 1.5295         estimate D2E/DX2                !
 ! R19   R(7,27)                 1.0994         estimate D2E/DX2                !
 ! R20   R(8,9)                  1.4972         estimate D2E/DX2                !
 ! R21   R(8,11)                 1.2224         estimate D2E/DX2                !
 ! R22   R(9,10)                 1.5304         estimate D2E/DX2                !
 ! R23   R(9,28)                 1.0939         estimate D2E/DX2                !
 ! R24   R(9,29)                 1.0946         estimate D2E/DX2                !
 ! R25   R(10,13)                1.527          estimate D2E/DX2                !
 ! R26   R(10,14)                1.4243         estimate D2E/DX2                !
 ! R27   R(12,30)                1.0954         estimate D2E/DX2                !
 ! R28   R(12,31)                1.0939         estimate D2E/DX2                !
 ! R29   R(12,32)                1.0956         estimate D2E/DX2                !
 ! R30   R(13,33)                1.0961         estimate D2E/DX2                !
 ! R31   R(13,34)                1.0962         estimate D2E/DX2                !
 ! R32   R(13,35)                1.0953         estimate D2E/DX2                !
 ! R33   R(14,36)                0.973          estimate D2E/DX2                !
 ! R34   R(15,16)                1.4444         estimate D2E/DX2                !
 ! R35   R(15,17)                1.5361         estimate D2E/DX2                !
 ! R36   R(15,18)                1.5505         estimate D2E/DX2                !
 ! R37   R(16,37)                0.9734         estimate D2E/DX2                !
 ! R38   R(17,38)                1.0943         estimate D2E/DX2                !
 ! R39   R(17,39)                1.0942         estimate D2E/DX2                !
 ! R40   R(17,40)                1.0962         estimate D2E/DX2                !
 ! R41   R(18,19)                1.4295         estimate D2E/DX2                !
 ! R42   R(18,41)                1.0953         estimate D2E/DX2                !
 ! R43   R(18,42)                1.0928         estimate D2E/DX2                !
 ! R44   R(19,43)                0.9787         estimate D2E/DX2                !
 ! A1    A(2,1,7)              132.0586         estimate D2E/DX2                !
 ! A2    A(2,1,8)              106.0259         estimate D2E/DX2                !
 ! A3    A(7,1,8)              121.7311         estimate D2E/DX2                !
 ! A4    A(1,2,3)              126.6741         estimate D2E/DX2                !
 ! A5    A(1,2,10)             113.7664         estimate D2E/DX2                !
 ! A6    A(3,2,10)             119.5499         estimate D2E/DX2                !
 ! A7    A(2,3,4)              114.5286         estimate D2E/DX2                !
 ! A8    A(2,3,20)             109.1621         estimate D2E/DX2                !
 ! A9    A(2,3,21)             107.3562         estimate D2E/DX2                !
 ! A10   A(4,3,20)             110.6858         estimate D2E/DX2                !
 ! A11   A(4,3,21)             108.8277         estimate D2E/DX2                !
 ! A12   A(20,3,21)            105.8709         estimate D2E/DX2                !
 ! A13   A(3,4,5)              112.9812         estimate D2E/DX2                !
 ! A14   A(3,4,15)             112.7216         estimate D2E/DX2                !
 ! A15   A(3,4,22)             107.6063         estimate D2E/DX2                !
 ! A16   A(5,4,15)             111.8265         estimate D2E/DX2                !
 ! A17   A(5,4,22)             105.6888         estimate D2E/DX2                !
 ! A18   A(15,4,22)            105.3654         estimate D2E/DX2                !
 ! A19   A(4,5,6)              117.6938         estimate D2E/DX2                !
 ! A20   A(4,5,23)             110.031          estimate D2E/DX2                !
 ! A21   A(4,5,24)             108.2563         estimate D2E/DX2                !
 ! A22   A(6,5,23)             106.5629         estimate D2E/DX2                !
 ! A23   A(6,5,24)             108.1202         estimate D2E/DX2                !
 ! A24   A(23,5,24)            105.5095         estimate D2E/DX2                !
 ! A25   A(5,6,7)              117.1837         estimate D2E/DX2                !
 ! A26   A(5,6,25)             108.7661         estimate D2E/DX2                !
 ! A27   A(5,6,26)             107.5555         estimate D2E/DX2                !
 ! A28   A(7,6,25)             109.1263         estimate D2E/DX2                !
 ! A29   A(7,6,26)             108.4631         estimate D2E/DX2                !
 ! A30   A(25,6,26)            105.0701         estimate D2E/DX2                !
 ! A31   A(1,7,6)              112.5253         estimate D2E/DX2                !
 ! A32   A(1,7,12)             112.0503         estimate D2E/DX2                !
 ! A33   A(1,7,27)             106.9279         estimate D2E/DX2                !
 ! A34   A(6,7,12)             112.6584         estimate D2E/DX2                !
 ! A35   A(6,7,27)             105.282          estimate D2E/DX2                !
 ! A36   A(12,7,27)            106.8164         estimate D2E/DX2                !
 ! A37   A(1,8,9)              112.3866         estimate D2E/DX2                !
 ! A38   A(1,8,11)             123.2508         estimate D2E/DX2                !
 ! A39   A(9,8,11)             124.362          estimate D2E/DX2                !
 ! A40   A(8,9,10)             102.3595         estimate D2E/DX2                !
 ! A41   A(8,9,28)             109.7175         estimate D2E/DX2                !
 ! A42   A(8,9,29)             108.3561         estimate D2E/DX2                !
 ! A43   A(10,9,28)            112.8239         estimate D2E/DX2                !
 ! A44   A(10,9,29)            112.804          estimate D2E/DX2                !
 ! A45   A(28,9,29)            110.3875         estimate D2E/DX2                !
 ! A46   A(2,10,9)             105.4588         estimate D2E/DX2                !
 ! A47   A(2,10,13)            113.1478         estimate D2E/DX2                !
 ! A48   A(2,10,14)            108.3928         estimate D2E/DX2                !
 ! A49   A(9,10,13)            111.4563         estimate D2E/DX2                !
 ! A50   A(9,10,14)            110.0732         estimate D2E/DX2                !
 ! A51   A(13,10,14)           108.2518         estimate D2E/DX2                !
 ! A52   A(7,12,30)            110.5992         estimate D2E/DX2                !
 ! A53   A(7,12,31)            112.4528         estimate D2E/DX2                !
 ! A54   A(7,12,32)            110.9298         estimate D2E/DX2                !
 ! A55   A(30,12,31)           107.9138         estimate D2E/DX2                !
 ! A56   A(30,12,32)           107.4189         estimate D2E/DX2                !
 ! A57   A(31,12,32)           107.3171         estimate D2E/DX2                !
 ! A58   A(10,13,33)           111.373          estimate D2E/DX2                !
 ! A59   A(10,13,34)           110.5099         estimate D2E/DX2                !
 ! A60   A(10,13,35)           111.8789         estimate D2E/DX2                !
 ! A61   A(33,13,34)           106.1524         estimate D2E/DX2                !
 ! A62   A(33,13,35)           108.3196         estimate D2E/DX2                !
 ! A63   A(34,13,35)           108.3886         estimate D2E/DX2                !
 ! A64   A(10,14,36)           108.3424         estimate D2E/DX2                !
 ! A65   A(4,15,16)            109.1071         estimate D2E/DX2                !
 ! A66   A(4,15,17)            113.6646         estimate D2E/DX2                !
 ! A67   A(4,15,18)            111.0855         estimate D2E/DX2                !
 ! A68   A(16,15,17)           107.7045         estimate D2E/DX2                !
 ! A69   A(16,15,18)           104.9963         estimate D2E/DX2                !
 ! A70   A(17,15,18)           109.86           estimate D2E/DX2                !
 ! A71   A(15,16,37)           108.1378         estimate D2E/DX2                !
 ! A72   A(15,17,38)           111.8847         estimate D2E/DX2                !
 ! A73   A(15,17,39)           111.6982         estimate D2E/DX2                !
 ! A74   A(15,17,40)           110.9491         estimate D2E/DX2                !
 ! A75   A(38,17,39)           108.3196         estimate D2E/DX2                !
 ! A76   A(38,17,40)           108.0801         estimate D2E/DX2                !
 ! A77   A(39,17,40)           105.6392         estimate D2E/DX2                !
 ! A78   A(15,18,19)           109.9427         estimate D2E/DX2                !
 ! A79   A(15,18,41)           110.8093         estimate D2E/DX2                !
 ! A80   A(15,18,42)           112.6842         estimate D2E/DX2                !
 ! A81   A(19,18,41)           106.7279         estimate D2E/DX2                !
 ! A82   A(19,18,42)           107.8215         estimate D2E/DX2                !
 ! A83   A(41,18,42)           108.6337         estimate D2E/DX2                !
 ! A84   A(18,19,43)           104.3156         estimate D2E/DX2                !
 ! D1    D(7,1,2,3)              5.7491         estimate D2E/DX2                !
 ! D2    D(7,1,2,10)          -175.3916         estimate D2E/DX2                !
 ! D3    D(8,1,2,3)           -179.2689         estimate D2E/DX2                !
 ! D4    D(8,1,2,10)            -0.4096         estimate D2E/DX2                !
 ! D5    D(2,1,7,6)             21.3048         estimate D2E/DX2                !
 ! D6    D(2,1,7,12)          -106.8619         estimate D2E/DX2                !
 ! D7    D(2,1,7,27)           136.4231         estimate D2E/DX2                !
 ! D8    D(8,1,7,6)           -153.0225         estimate D2E/DX2                !
 ! D9    D(8,1,7,12)            78.8107         estimate D2E/DX2                !
 ! D10   D(8,1,7,27)           -37.9043         estimate D2E/DX2                !
 ! D11   D(2,1,8,9)              0.0897         estimate D2E/DX2                !
 ! D12   D(2,1,8,11)          -179.6385         estimate D2E/DX2                !
 ! D13   D(7,1,8,9)            175.7106         estimate D2E/DX2                !
 ! D14   D(7,1,8,11)            -4.0176         estimate D2E/DX2                !
 ! D15   D(1,2,3,4)             35.2598         estimate D2E/DX2                !
 ! D16   D(1,2,3,20)           -89.4647         estimate D2E/DX2                !
 ! D17   D(1,2,3,21)           156.2092         estimate D2E/DX2                !
 ! D18   D(10,2,3,4)          -143.5401         estimate D2E/DX2                !
 ! D19   D(10,2,3,20)           91.7354         estimate D2E/DX2                !
 ! D20   D(10,2,3,21)          -22.5907         estimate D2E/DX2                !
 ! D21   D(1,2,10,9)             0.5687         estimate D2E/DX2                !
 ! D22   D(1,2,10,13)          122.6404         estimate D2E/DX2                !
 ! D23   D(1,2,10,14)         -117.2861         estimate D2E/DX2                !
 ! D24   D(3,2,10,9)           179.517          estimate D2E/DX2                !
 ! D25   D(3,2,10,13)          -58.4113         estimate D2E/DX2                !
 ! D26   D(3,2,10,14)           61.6622         estimate D2E/DX2                !
 ! D27   D(2,3,4,5)            -76.5229         estimate D2E/DX2                !
 ! D28   D(2,3,4,15)           155.4949         estimate D2E/DX2                !
 ! D29   D(2,3,4,22)            39.7559         estimate D2E/DX2                !
 ! D30   D(20,3,4,5)            47.3925         estimate D2E/DX2                !
 ! D31   D(20,3,4,15)          -80.5896         estimate D2E/DX2                !
 ! D32   D(20,3,4,22)          163.6714         estimate D2E/DX2                !
 ! D33   D(21,3,4,5)           163.3424         estimate D2E/DX2                !
 ! D34   D(21,3,4,15)           35.3603         estimate D2E/DX2                !
 ! D35   D(21,3,4,22)          -80.3787         estimate D2E/DX2                !
 ! D36   D(3,4,5,6)             36.7455         estimate D2E/DX2                !
 ! D37   D(3,4,5,23)           -85.5333         estimate D2E/DX2                !
 ! D38   D(3,4,5,24)           159.6342         estimate D2E/DX2                !
 ! D39   D(15,4,5,6)           165.1934         estimate D2E/DX2                !
 ! D40   D(15,4,5,23)           42.9146         estimate D2E/DX2                !
 ! D41   D(15,4,5,24)          -71.918          estimate D2E/DX2                !
 ! D42   D(22,4,5,6)           -80.6662         estimate D2E/DX2                !
 ! D43   D(22,4,5,23)          157.055          estimate D2E/DX2                !
 ! D44   D(22,4,5,24)           42.2224         estimate D2E/DX2                !
 ! D45   D(3,4,15,16)          175.8008         estimate D2E/DX2                !
 ! D46   D(3,4,15,17)           55.589          estimate D2E/DX2                !
 ! D47   D(3,4,15,18)          -68.9177         estimate D2E/DX2                !
 ! D48   D(5,4,15,16)           47.2155         estimate D2E/DX2                !
 ! D49   D(5,4,15,17)          -72.9963         estimate D2E/DX2                !
 ! D50   D(5,4,15,18)          162.497          estimate D2E/DX2                !
 ! D51   D(22,4,15,16)         -67.1245         estimate D2E/DX2                !
 ! D52   D(22,4,15,17)         172.6637         estimate D2E/DX2                !
 ! D53   D(22,4,15,18)          48.157          estimate D2E/DX2                !
 ! D54   D(4,5,6,7)             46.2235         estimate D2E/DX2                !
 ! D55   D(4,5,6,25)           -78.0753         estimate D2E/DX2                !
 ! D56   D(4,5,6,26)           168.6273         estimate D2E/DX2                !
 ! D57   D(23,5,6,7)           170.258          estimate D2E/DX2                !
 ! D58   D(23,5,6,25)           45.9592         estimate D2E/DX2                !
 ! D59   D(23,5,6,26)          -67.3381         estimate D2E/DX2                !
 ! D60   D(24,5,6,7)           -76.7342         estimate D2E/DX2                !
 ! D61   D(24,5,6,25)          158.967          estimate D2E/DX2                !
 ! D62   D(24,5,6,26)           45.6697         estimate D2E/DX2                !
 ! D63   D(5,6,7,1)            -71.6427         estimate D2E/DX2                !
 ! D64   D(5,6,7,12)            56.2041         estimate D2E/DX2                !
 ! D65   D(5,6,7,27)           172.2478         estimate D2E/DX2                !
 ! D66   D(25,6,7,1)            52.4743         estimate D2E/DX2                !
 ! D67   D(25,6,7,12)         -179.6789         estimate D2E/DX2                !
 ! D68   D(25,6,7,27)          -63.6352         estimate D2E/DX2                !
 ! D69   D(26,6,7,1)           166.4226         estimate D2E/DX2                !
 ! D70   D(26,6,7,12)          -65.7306         estimate D2E/DX2                !
 ! D71   D(26,6,7,27)           50.3131         estimate D2E/DX2                !
 ! D72   D(1,7,12,30)         -179.8106         estimate D2E/DX2                !
 ! D73   D(1,7,12,31)           59.4674         estimate D2E/DX2                !
 ! D74   D(1,7,12,32)          -60.7231         estimate D2E/DX2                !
 ! D75   D(6,7,12,30)           52.0932         estimate D2E/DX2                !
 ! D76   D(6,7,12,31)          -68.6287         estimate D2E/DX2                !
 ! D77   D(6,7,12,32)          171.1807         estimate D2E/DX2                !
 ! D78   D(27,7,12,30)         -63.0285         estimate D2E/DX2                !
 ! D79   D(27,7,12,31)         176.2496         estimate D2E/DX2                !
 ! D80   D(27,7,12,32)          56.059          estimate D2E/DX2                !
 ! D81   D(1,8,9,10)             0.2436         estimate D2E/DX2                !
 ! D82   D(1,8,9,28)           120.268          estimate D2E/DX2                !
 ! D83   D(1,8,9,29)          -119.1466         estimate D2E/DX2                !
 ! D84   D(11,8,9,10)          179.9682         estimate D2E/DX2                !
 ! D85   D(11,8,9,28)          -60.0074         estimate D2E/DX2                !
 ! D86   D(11,8,9,29)           60.5781         estimate D2E/DX2                !
 ! D87   D(8,9,10,2)            -0.4473         estimate D2E/DX2                !
 ! D88   D(8,9,10,13)         -123.6034         estimate D2E/DX2                !
 ! D89   D(8,9,10,14)          116.2708         estimate D2E/DX2                !
 ! D90   D(28,9,10,2)         -118.2836         estimate D2E/DX2                !
 ! D91   D(28,9,10,13)         118.5603         estimate D2E/DX2                !
 ! D92   D(28,9,10,14)          -1.5654         estimate D2E/DX2                !
 ! D93   D(29,9,10,2)          115.7752         estimate D2E/DX2                !
 ! D94   D(29,9,10,13)          -7.3809         estimate D2E/DX2                !
 ! D95   D(29,9,10,14)        -127.5066         estimate D2E/DX2                !
 ! D96   D(2,10,13,33)          64.474          estimate D2E/DX2                !
 ! D97   D(2,10,13,34)        -177.7928         estimate D2E/DX2                !
 ! D98   D(2,10,13,35)         -56.9175         estimate D2E/DX2                !
 ! D99   D(9,10,13,33)        -176.8735         estimate D2E/DX2                !
 ! D100  D(9,10,13,34)         -59.1403         estimate D2E/DX2                !
 ! D101  D(9,10,13,35)          61.7351         estimate D2E/DX2                !
 ! D102  D(14,10,13,33)        -55.68           estimate D2E/DX2                !
 ! D103  D(14,10,13,34)         62.0532         estimate D2E/DX2                !
 ! D104  D(14,10,13,35)       -177.0714         estimate D2E/DX2                !
 ! D105  D(2,10,14,36)          54.2979         estimate D2E/DX2                !
 ! D106  D(9,10,14,36)         -60.5726         estimate D2E/DX2                !
 ! D107  D(13,10,14,36)        177.3821         estimate D2E/DX2                !
 ! D108  D(4,15,16,37)         -76.7976         estimate D2E/DX2                !
 ! D109  D(17,15,16,37)         47.0157         estimate D2E/DX2                !
 ! D110  D(18,15,16,37)        164.0615         estimate D2E/DX2                !
 ! D111  D(4,15,17,38)         -64.9001         estimate D2E/DX2                !
 ! D112  D(4,15,17,39)          56.7274         estimate D2E/DX2                !
 ! D113  D(4,15,17,40)         174.309          estimate D2E/DX2                !
 ! D114  D(16,15,17,38)        174.099          estimate D2E/DX2                !
 ! D115  D(16,15,17,39)        -64.2735         estimate D2E/DX2                !
 ! D116  D(16,15,17,40)         53.3081         estimate D2E/DX2                !
 ! D117  D(18,15,17,38)         60.264          estimate D2E/DX2                !
 ! D118  D(18,15,17,39)       -178.1085         estimate D2E/DX2                !
 ! D119  D(18,15,17,40)        -60.5269         estimate D2E/DX2                !
 ! D120  D(4,15,18,19)        -169.6481         estimate D2E/DX2                !
 ! D121  D(4,15,18,41)         -51.9086         estimate D2E/DX2                !
 ! D122  D(4,15,18,42)          70.0515         estimate D2E/DX2                !
 ! D123  D(16,15,18,19)        -51.8419         estimate D2E/DX2                !
 ! D124  D(16,15,18,41)         65.8976         estimate D2E/DX2                !
 ! D125  D(16,15,18,42)       -172.1423         estimate D2E/DX2                !
 ! D126  D(17,15,18,19)         63.7208         estimate D2E/DX2                !
 ! D127  D(17,15,18,41)       -178.5397         estimate D2E/DX2                !
 ! D128  D(17,15,18,42)        -56.5796         estimate D2E/DX2                !
 ! D129  D(15,18,19,43)         45.7087         estimate D2E/DX2                !
 ! D130  D(41,18,19,43)        -74.5345         estimate D2E/DX2                !
 ! D131  D(42,18,19,43)        168.9096         estimate D2E/DX2                !
 --------------------------------------------------------------------------------
 Trust Radius=3.00D-01 FncErr=1.00D-07 GrdErr=1.00D-06
 Number of steps in this run=    258 maximum allowed number of steps=    258.
 GradGradGradGradGradGradGradGradGradGradGradGradGradGradGradGradGradGrad

                          Input orientation:                          
 ---------------------------------------------------------------------
 Center     Atomic      Atomic             Coordinates (Angstroms)
 Number     Number       Type             X           Y           Z
 ---------------------------------------------------------------------
      1          6           0        1.779900    0.637900    0.035000
      2          6           0        1.093800   -0.477700    0.325500
      3          6           0       -0.347500   -0.561000    0.759700
      4          6           0       -1.275700    0.485400    0.105300
      5          6           0       -1.119300    1.899700    0.717700
      6          6           0        0.285000    2.342000    1.137400
      7          6           0        1.427900    2.086500    0.142900
      8          6           0        3.135600    0.194100   -0.351700
      9          6           0        3.286100   -1.294400   -0.295100
     10          6           0        1.896100   -1.747200    0.157500
     11          8           0        4.026900    0.965900   -0.674400
     12          6           0        1.170100    2.718300   -1.226000
     13          6           0        1.969000   -2.584400    1.432500
     14          8           0        1.283500   -2.534800   -0.858900
     15          6           0       -2.775100    0.027600    0.070700
     16          8           0       -3.584200    1.098400   -0.463300
     17          6           0       -3.339400   -0.340500    1.451200
     18          6           0       -2.974800   -1.154700   -0.912300
     19          8           0       -4.370200   -1.395300   -1.108500
     20          1           0       -0.398500   -0.494100    1.853400
     21          1           0       -0.708100   -1.561900    0.504000
     22          1           0       -0.976500    0.582800   -0.948000
     23          1           0       -1.755600    1.997200    1.604500
     24          1           0       -1.506600    2.631600   -0.003500
     25          1           0        0.531800    1.870000    2.098500
     26          1           0        0.243400    3.418900    1.350400
     27          1           0        2.302800    2.597600    0.569400
     28          1           0        3.555500   -1.676000   -1.284300
     29          1           0        4.068200   -1.534400    0.432200
     30          1           0        0.917900    3.778900   -1.119600
     31          1           0        0.352200    2.230300   -1.764000
     32          1           0        2.061200    2.655100   -1.860300
     33          1           0        0.979400   -2.954000    1.724800
     34          1           0        2.591600   -3.472600    1.273700
     35          1           0        2.385600   -2.015800    2.270900
     36          1           0        1.198400   -1.988800   -1.659800
     37          1           0       -3.699600    1.767700    0.234000
     38          1           0       -2.840200   -1.217000    1.875400
     39          1           0       -3.243900    0.486800    2.161000
     40          1           0       -4.412500   -0.556000    1.391200
     41          1           0       -2.554300   -0.918400   -1.895700
     42          1           0       -2.522700   -2.082500   -0.553000
     43          1           0       -4.751700   -0.505200   -1.249900
 ---------------------------------------------------------------------
                    Distance matrix (angstroms):
                    1          2          3          4          5
     1  C    0.000000
     2  C    1.341524   0.000000
     3  C    2.547230   1.507586   0.000000
     4  C    3.060211   2.567212   1.544263   0.000000
     5  C    3.234746   3.271645   2.579241   1.549109   0.000000
     6  C    2.520708   3.043690   2.995016   2.635902   1.530959
     7  C    1.494653   2.592313   3.246805   3.142354   2.617922
     8  C    1.477978   2.253633   3.733279   4.444465   4.707108
     9  C    2.472122   2.420397   3.854027   4.913047   5.534942
    10  C    2.391069   1.511138   2.608344   3.879116   4.765117
    11  O    2.379042   3.418604   4.850097   5.381113   5.412328
    12  C    2.507995   3.553504   4.123096   3.569333   3.112785
    13  C    3.517383   2.535667   3.148488   4.659744   5.491420
    14  O    3.333391   2.381271   3.029177   4.074407   5.284307
    15  C    4.595842   3.910069   2.591218   1.568113   2.581674
    16  O    5.406841   4.998998   3.837390   2.455249   2.848258
    17  C    5.400937   4.575947   3.078678   2.598541   3.238111
    18  C    5.168942   4.306273   3.170295   2.571455   3.927994
    19  O    6.577631   5.723080   4.513130   3.819198   4.975981
    20  H    3.055066   2.135815   1.096930   2.187408   2.745842
    21  H    3.353986   2.110497   1.094174   2.161613   3.492482
    22  H    2.926955   2.651906   2.149455   1.099294   2.128186
    23  H    4.100096   3.984978   3.039872   2.182532   1.095809
    24  H    3.844139   4.066702   3.481190   2.161325   1.098093
    25  H    2.708109   2.995174   2.911239   3.026057   2.152585
    26  H    3.438760   4.117899   4.066656   3.530349   2.136640
    27  H    2.097482   3.313403   4.127597   4.181201   3.495687
    28  H    3.201162   3.176058   4.544730   5.472032   6.216702
    29  H    3.180090   3.158331   4.533560   5.722213   6.227737
    30  H    3.455724   4.498655   4.895686   4.142391   3.325244
    31  H    2.794721   3.499892   3.827532   3.031339   2.904039
    32  H    2.782155   3.940561   4.796826   4.439153   4.163207
    33  H    4.049441   2.846610   2.901470   4.420150   5.383047
    34  H    4.369147   3.480218   4.168923   5.655699   6.552978
    35  H    3.522534   2.796262   3.445287   4.934667   5.479771
    36  H    3.179629   2.497154   3.206618   3.918981   5.113186
    37  H    5.598301   5.294042   4.115310   2.745205   2.628562
    38  H    5.307829   4.292448   2.808679   2.911886   3.743739
    39  H    5.457222   4.807802   3.383882   2.846000   2.931438
    40  H    6.450620   5.609027   4.113763   3.546487   4.162839
    41  H    4.993492   4.293784   3.471145   2.758527   4.102532
    42  H    5.124323   4.052927   2.961358   2.929587   4.409323
    43  H    6.754217   6.054132   4.841341   3.860108   4.780097
                    6          7          8          9         10
     6  C    0.000000
     7  C    1.536402   0.000000
     8  C    3.867404   2.596545   0.000000
     9  C    4.927683   3.882684   1.497159   0.000000
    10  C    4.503044   3.862212   2.358875   1.530351   0.000000
    11  O    4.379279   2.945934   1.222385   2.408653   3.548701
    12  C    2.551600   1.529549   3.316501   4.630960   4.730945
    13  C    5.214629   4.875773   3.502055   2.526550   1.527037
    14  O    5.363338   4.730842   3.336828   2.422162   1.424311
    15  C    3.982274   4.680758   5.928113   6.214470   4.997755
    16  O    4.368008   5.144411   6.781292   7.277005   6.206168
    17  C    4.520017   5.507189   6.742542   6.917857   5.573412
    18  C    5.201392   5.567997   6.282557   6.292799   5.022071
    19  O    6.378273   6.878001   7.709473   7.700047   6.402586
    20  H    3.003879   3.594585   4.222079   4.339679   3.116332
    21  H    4.077730   4.243078   4.311588   4.082126   2.633677
    22  H    3.005838   3.038473   4.173251   4.703182   3.860422
    23  H    2.121584   3.504129   5.567919   6.313624   5.426717
    24  H    2.143677   2.988287   5.254776   6.202296   5.547808
    25  H    1.098821   2.161999   3.948657   4.830002   4.325845
    26  H    1.098550   2.153227   4.654170   5.846443   5.553649
    27  H    2.111746   1.099352   2.705327   4.106325   4.383190
    28  H    5.718839   4.551921   2.131510   1.093943   2.199424
    29  H    5.462269   4.490634   2.114700   1.094644   2.199719
    30  H    2.749417   2.172147   4.284700   5.659200   5.755488
    31  H    2.904327   2.194100   3.726663   4.815490   4.679348
    32  H    3.498446   2.176508   3.080054   4.421400   4.845515
    33  H    5.373532   5.301905   4.344144   3.486421   2.180168
    34  H    6.256881   5.791071   4.047536   2.772728   2.169476
    35  H    4.968678   4.719580   3.510582   2.813481   2.185913
    36  H    5.235882   4.462115   3.198269   2.589032   1.961564
    37  H    4.125893   5.138209   7.038410   7.645679   6.608497
    38  H    4.793537   5.668452   6.531567   6.499893   5.066047
    39  H    4.116146   5.334556   6.862751   7.200417   5.951837
    40  H    5.525335   6.530799   7.782941   7.915635   6.537538
    41  H    5.281243   5.389177   5.999713   6.067419   4.970775
    42  H    5.506072   5.785506   6.102441   5.867689   4.488099
    43  H    6.258921   6.844286   7.969020   8.132694   6.907719
                   11         12         13         14         15
    11  O    0.000000
    12  C    3.396539   0.000000
    13  C    4.612874   5.985356   0.000000
    14  O    4.451425   5.267132   2.392255   0.000000
    15  C    6.906720   4.948323   5.584221   4.888996   0.000000
    16  O    7.615180   5.080271   6.927850   6.086965   1.444442
    17  C    7.777354   6.071182   5.763206   5.614510   1.536136
    18  C    7.319655   5.681438   5.655377   4.476678   1.550485
    19  O    8.733556   6.901481   6.932250   5.772788   2.441209
    20  H    5.301466   4.718339   3.186152   3.788159   3.016358
    21  H    5.495328   4.984039   3.012388   2.602019   2.643246
    22  H    5.025498   3.040647   4.936994   3.851619   2.140317
    23  H    6.300339   4.134179   5.907054   5.986943   2.696525
    24  H    5.817584   2.943934   6.430284   5.933638   2.897484
    25  H    4.552153   3.489891   4.727661   5.358501   4.294415
    26  H    4.942863   2.826208   6.246923   6.435010   4.716979
    27  H    2.679926   2.126273   5.263980   5.424071   5.713026
    28  H    2.752060   5.000340   3.274626   2.465864   6.694384
    29  H    2.734551   5.406854   2.551419   3.228358   7.028604
    30  H    4.216284   1.095353   6.936109   6.329647   5.396973
    31  H    4.036007   1.093869   6.001082   4.938897   4.242407
    32  H    2.850216   1.095623   6.188973   5.342535   5.832865
    33  H    5.514439   6.396763   1.096062   2.635092   5.071711
    34  H    5.055241   6.826156   1.096242   2.671812   6.519208
    35  H    4.501021   6.009780   1.095343   3.358517   5.970694
    36  H    4.207336   4.727132   3.242049   0.973036   4.780084
    37  H    7.820926   5.171965   7.246392   6.673621   1.977199
    38  H    7.643533   6.417770   5.019397   5.120341   2.193219
    39  H    7.818795   5.994561   6.094039   6.224726   2.190888
    40  H    8.820791   6.981132   6.696242   6.436071   2.182977
    41  H    6.953729   5.248356   5.857706   4.291435   2.193262
    42  H    7.225285   6.094045   4.936546   3.845167   2.214775
    43  H    8.919594   6.742347   7.529021   6.379326   2.436146
                   16         17         18         19         20
    16  O    0.000000
    17  C    2.407420   0.000000
    18  C    2.376853   2.526259   0.000000
    19  O    2.693069   2.954186   1.429519   0.000000
    20  H    4.248746   2.972247   3.837031   5.035813   0.000000
    21  H    4.035445   3.051679   2.703636   4.004858   1.748408
    22  H    2.702013   3.491696   2.648279   3.931392   3.056410
    23  H    2.903001   2.827855   4.213693   5.070065   2.847850
    24  H    2.622697   3.782682   4.161442   5.063314   3.800785
    25  H    4.909139   4.504608   5.523583   6.706462   2.552352
    26  H    4.829570   5.194199   6.032780   7.106899   3.997076
    27  H    6.162048   6.422182   6.642910   7.955346   4.301661
    28  H    7.703678   7.536987   6.561628   7.932617   5.184223
    29  H    8.142038   7.572073   7.180230   8.579027   4.801400
    30  H    5.280598   6.457792   6.287805   7.398410   5.369373
    31  H    4.297472   5.529415   4.822089   5.989634   4.590369
    32  H    6.020421   7.007577   6.385497   7.637660   5.455195
    33  H    6.483531   5.055420   5.082074   6.251028   2.822455
    34  H    7.877291   6.709569   6.413740   7.645699   4.260072
    35  H    7.267228   6.021143   6.293500   7.579327   3.200170
    36  H    5.816844   5.743417   4.320888   5.627209   4.138453
    37  H    0.973400   2.460859   3.221764   3.500940   4.316880
    38  H    3.374038   1.094257   2.791643   3.358028   2.546560
    39  H    2.716028   1.094240   3.494583   3.937065   3.025406
    40  H    2.619597   1.096168   2.780564   2.637179   4.040997
    41  H    2.679542   3.485985   1.095323   2.035832   4.345487
    42  H    3.354542   2.778197   1.092842   2.047945   3.581341
    43  H    2.133853   3.052484   1.921769   0.978680   5.346115
                   21         22         23         24         25
    21  H    0.000000
    22  H    2.603859   0.000000
    23  H    3.869825   3.020394   0.000000
    24  H    4.298907   2.317470   1.746462   0.000000
    25  H    3.982175   3.634971   2.343590   3.025477   0.000000
    26  H    5.141023   3.848930   2.466130   2.348486   1.744110
    27  H    5.135293   4.137116   4.231137   3.852389   2.450304
    28  H    4.624859   5.074869   7.074274   6.769101   5.758491
    29  H    4.776919   5.642383   6.911088   6.973076   5.183881
    30  H    5.814129   3.719308   4.212218   2.905198   3.761534
    31  H    4.544100   2.268382   3.980446   2.591436   3.883424
    32  H    5.571537   3.788712   5.196694   4.022121   4.315964
    33  H    2.505185   4.845447   5.657657   6.353436   4.859112
    34  H    3.889889   5.840681   6.994733   7.462422   5.785019
    35  H    3.591510   5.330831   5.804980   6.474600   4.308798
    36  H    2.915307   3.442379   5.938852   5.604324   5.427662
    37  H    4.484218   3.196308   2.389577   2.368961   4.625102
    38  H    2.558426   3.832003   3.403061   4.485585   4.577087
    39  H    3.656925   3.849182   2.192268   3.507626   4.021574
    40  H    3.939738   4.309851   3.690995   4.533237   5.552644
    41  H    3.095336   2.375119   4.624937   4.156994   5.766526
    42  H    2.163573   3.106539   4.678376   4.853571   5.655323
    43  H    4.532492   3.940434   4.835930   4.682275   6.690944
                   26         27         28         29         30
    26  H    0.000000
    27  H    2.350664   0.000000
    28  H    6.623417   4.823807   0.000000
    29  H    6.325138   4.495429   1.797021   0.000000
    30  H    2.585624   2.483171   6.061352   6.368958   0.000000
    31  H    3.335280   3.063414   5.074487   5.727558   1.770150
    32  H    3.767809   2.442359   4.617698   5.180301   1.765984
    33  H    6.426175   5.822937   4.162242   3.636862   7.309332
    34  H    7.280982   6.117742   3.271122   2.577807   7.817507
    35  H    5.913739   4.917867   3.758135   2.538446   6.872276
    36  H    6.262312   5.217672   2.407232   3.580321   5.799729
    37  H    4.418151   6.068775   8.173174   8.442859   5.215215
    38  H    5.592476   6.535079   7.148382   7.064670   6.931981
    39  H    4.627693   6.144473   7.923360   7.780797   6.238657
    40  H    6.122001   7.464302   8.479488   8.590647   7.314960
    41  H    6.097250   6.483085   6.186875   7.046707   5.892634
    42  H    6.445126   6.815319   6.135516   6.686628   6.820174
    43  H    6.863756   7.918535   8.389370   9.037663   7.107380
                   31         32         33         34         35
    31  H    0.000000
    32  H    1.763635   0.000000
    33  H    6.280292   6.744274   0.000000
    34  H    6.838538   6.903042   1.752605   0.000000
    35  H    6.200363   6.244146   1.776469   1.777389   0.000000
    36  H    4.304383   4.727624   3.526342   3.570447   4.106163
    37  H    4.541265   6.193576   6.812487   8.253540   7.449395
    38  H    5.943108   7.278210   4.198713   5.912210   5.301272
    39  H    5.601549   7.001176   5.464946   7.107546   6.161684
    40  H    6.357761   7.924153   5.910523   7.588002   7.008499
    41  H    4.287120   5.837294   5.453322   6.561198   6.554956
    42  H    5.322764   6.720567   4.267621   5.605825   5.663062
    43  H    5.813523   7.534965   6.905865   8.312525   8.100555
                   36         37         38         39         40
    36  H    0.000000
    37  H    6.456638   0.000000
    38  H    5.422509   3.513004   0.000000
    39  H    6.360907   2.358325   1.774113   0.000000
    40  H    6.545511   2.692010   1.772991   1.745179   0.000000
    41  H    3.909496   3.614204   3.793692   4.348212   3.793145
    42  H    3.883345   4.102256   2.597503   3.806209   3.111504
    43  H    6.145956   2.911176   3.732022   3.858985   2.663277
                   41         42         43
    41  H    0.000000
    42  H    1.777349   0.000000
    43  H    2.327307   2.818153   0.000000
 Stoichiometry    C15H24O4
 Framework group  C1[X(C15H24O4)]
 Deg. of freedom   123
 Full point group                 C1      NOp   1
 Largest Abelian subgroup         C1      NOp   1
 Largest concise Abelian subgroup C1      NOp   1
                         Standard orientation:                         
 ---------------------------------------------------------------------
 Center     Atomic      Atomic             Coordinates (Angstroms)
 Number     Number       Type             X           Y           Z
 ---------------------------------------------------------------------
      1          6           0        1.800413    0.647703    0.030230
      2          6           0        1.125837   -0.480520    0.298089
      3          6           0       -0.316235   -0.587733    0.724407
      4          6           0       -1.253522    0.459458    0.084383
      5          6           0       -1.115804    1.864443    0.722183
      6          6           0        0.281594    2.315138    1.155760
      7          6           0        1.431500    2.090109    0.161975
      8          6           0        3.162690    0.226129   -0.358220
      9          6           0        3.329880   -1.261340   -0.327080
     10          6           0        1.943232   -1.737717    0.111379
     11          8           0        4.046499    1.013512   -0.663402
     12          6           0        1.172286    2.742938   -1.196753
     13          6           0        2.020292   -2.596340    1.371805
     14          8           0        1.343915   -2.514189   -0.921370
     15          6           0       -2.747457   -0.014584    0.035152
     16          8           0       -3.566437    1.056230   -0.483539
     17          6           0       -3.313332   -0.413268    1.406483
     18          6           0       -2.929553   -1.181590   -0.969308
     19          8           0       -4.321287   -1.434460   -1.175844
     20          1           0       -0.372592   -0.540665    1.818877
     21          1           0       -0.664342   -1.587992    0.449601
     22          1           0       -0.951023    0.578748   -0.965718
     23          1           0       -1.756897    1.939128    1.607745
     24          1           0       -1.508372    2.604492    0.012235
     25          1           0        0.529705    1.829123    2.109509
     26          1           0        0.226845    3.387585    1.387434
     27          1           0        2.298725    2.603484    0.601225
     28          1           0        3.607764   -1.622409   -1.321626
     29          1           0        4.111595   -1.505241    0.399336
     30          1           0        0.907587    3.798584   -1.072875
     31          1           0        0.362263    2.255264   -1.746829
     32          1           0        2.066708    2.700984   -1.828133
     33          1           0        1.033741   -2.982188    1.653213
     34          1           0        2.653622   -3.474514    1.200191
     35          1           0        2.426864   -2.037904    2.221878
     36          1           0        1.255976   -1.955181   -1.712935
     37          1           0       -3.692378    1.711812    0.224880
     38          1           0       -2.805978   -1.291396    1.817436
     39          1           0       -3.230239    0.402444    2.131101
     40          1           0       -4.383648   -0.639796    1.337985
     41          1           0       -2.507637   -0.923288   -1.946550
     42          1           0       -2.468439   -2.110397   -0.624352
     43          1           0       -4.712294   -0.546380   -1.303286
 ---------------------------------------------------------------------
 Rotational constants (GHZ):      0.5616007      0.2589047      0.2069957
 Standard basis: 6-31G(d) (6D, 7F)
 There are   333 symmetry adapted cartesian basis functions of A   symmetry.
 There are   333 symmetry adapted basis functions of A   symmetry.
   333 basis functions,   628 primitive gaussians,   333 cartesian basis functions
    73 alpha electrons       73 beta electrons
       nuclear repulsion energy      1603.4297654376 Hartrees.
 NAtoms=   43 NActive=   43 NUniq=   43 SFac= 1.00D+00 NAtFMM=   60 NAOKFM=F Big=F
 Integral buffers will be    131072 words long.
 Raffenetti 2 integral format.
 Two-electron integral symmetry is turned on.
 Using the following non-standard input for PCM:
 --- end of non-standard input.
 ------------------------------------------------------------------------------
 Polarizable Continuum Model (PCM)
 =================================
 Model                : PCM (using non-symmetric T matrix).
 Atomic radii         : SMD-Coulomb.
 Polarization charges : Total charges.
 Charge compensation  : None.
 Solution method      : On-the-fly selection.
 Cavity type          : VdW (van der Waals Surface) (Alpha=1.000).
 Cavity algorithm     : GePol (No added spheres)
                        Default sphere list used, NSphG=   43.
                        Lebedev-Laikov grids with approx.  5.0 points / Ang**2.
                        Smoothing algorithm: Karplus/York (Gamma=1.0000).
                        Polarization charges: spherical gaussians, with
                                              point-specific exponents (IZeta= 3).
                        Self-potential: point-specific (ISelfS= 7).
                        Self-field    : sphere-specific E.n sum rule (ISelfD= 2).
 1st derivatives      : Analytical E(r).r(x)/FMM algorithm (CHGder, D1EAlg=3).
                        Cavity 1st derivative terms included.
 Solvent              : Methanol, Eps=  32.613000 Eps(inf)=   1.765709
 ------------------------------------------------------------------------------
 ------------------------------------------------------------------------------
 Atomic radii for non-electrostatic terms: SMD-CDS.
 ------------------------------------------------------------------------------
 Nuclear repulsion after PCM non-electrostatic terms =     1603.4311346783 Hartrees.
 One-electron integrals computed using PRISM.
 NBasis=   333 RedAO= T EigKep=  8.46D-04  NBF=   333
 NBsUse=   333 1.00D-06 EigRej= -1.00D+00 NBFU=   333
 ExpMin= 1.61D-01 ExpMax= 5.48D+03 ExpMxC= 8.25D+02 IAcc=1 IRadAn=         1 AccDes= 0.00D+00
 Harris functional with IExCor=  402 and IRadAn=       1 diagonalized for initial guess.
 HarFok:  IExCor=  402 AccDes= 0.00D+00 IRadAn=         1 IDoV= 1 UseB2=F ITyADJ=14
 ICtDFT=  3500011 ScaDFX=  1.000000  1.000000  1.000000  1.000000
 FoFCou: FMM=F IPFlag=           0 FMFlag=      100000 FMFlg1=           0
         NFxFlg=           0 DoJE=T BraDBF=F KetDBF=T FulRan=T
         wScrn=  0.000000 ICntrl=     500 IOpCl=  0 I1Cent=   200000004 NGrid=           0
         NMat0=    1 NMatS0=      1 NMatT0=    0 NMatD0=    1 NMtDS0=    0 NMtDT0=    0
 Petite list used in FoFCou.
 Keep R1 ints in memory in canonical form, NReq=1565304907.
 Requested convergence on RMS density matrix=1.00D-08 within 128 cycles.
 Requested convergence on MAX density matrix=1.00D-06.
 Requested convergence on             energy=1.00D-06.
 No special actions if energy rises.
 Inv3:  Mode=1 IEnd=    21434787.
 Iteration    1 A*A^-1 deviation from unit magnitude is 6.88D-15 for    665.
 Iteration    1 A*A^-1 deviation from orthogonality  is 4.69D-15 for   2651   1700.
 Iteration    1 A^-1*A deviation from unit magnitude is 4.44D-15 for   1338.
 Iteration    1 A^-1*A deviation from orthogonality  is 1.65D-06 for   2663   2284.
 Iteration    2 A*A^-1 deviation from unit magnitude is 8.66D-15 for    665.
 Iteration    2 A*A^-1 deviation from orthogonality  is 7.00D-15 for   2651   1700.
 Iteration    2 A^-1*A deviation from unit magnitude is 1.33D-15 for    665.
 Iteration    2 A^-1*A deviation from orthogonality  is 4.00D-16 for   2667   1775.
 Error on total polarization charges =  0.05205
 SCF Done:  E(RB3LYP) =  -886.944893890     A.U. after   12 cycles
            NFock= 12  Conv=0.69D-08     -V/T= 2.0091
 SMD-CDS (non-electrostatic) energy       (kcal/mol) =       0.86
 (included in total energy above)

 **********************************************************************

            Population analysis using the SCF density.

 **********************************************************************

 Orbital symmetries:
       Occupied  (A) (A) (A) (A) (A) (A) (A) (A) (A) (A) (A) (A)
                 (A) (A) (A) (A) (A) (A) (A) (A) (A) (A) (A) (A)
                 (A) (A) (A) (A) (A) (A) (A) (A) (A) (A) (A) (A)
                 (A) (A) (A) (A) (A) (A) (A) (A) (A) (A) (A) (A)
                 (A) (A) (A) (A) (A) (A) (A) (A) (A) (A) (A) (A)
                 (A) (A) (A) (A) (A) (A) (A) (A) (A) (A) (A) (A)
                 (A)
       Virtual   (A) (A) (A) (A) (A) (A) (A) (A) (A) (A) (A) (A)
                 (A) (A) (A) (A) (A) (A) (A) (A) (A) (A) (A) (A)
                 (A) (A) (A) (A) (A) (A) (A) (A) (A) (A) (A) (A)
                 (A) (A) (A) (A) (A) (A) (A) (A) (A) (A) (A) (A)
                 (A) (A) (A) (A) (A) (A) (A) (A) (A) (A) (A) (A)
                 (A) (A) (A) (A) (A) (A) (A) (A) (A) (A) (A) (A)
                 (A) (A) (A) (A) (A) (A) (A) (A) (A) (A) (A) (A)
                 (A) (A) (A) (A) (A) (A) (A) (A) (A) (A) (A) (A)
                 (A) (A) (A) (A) (A) (A) (A) (A) (A) (A) (A) (A)
                 (A) (A) (A) (A) (A) (A) (A) (A) (A) (A) (A) (A)
                 (A) (A) (A) (A) (A) (A) (A) (A) (A) (A) (A) (A)
                 (A) (A) (A) (A) (A) (A) (A) (A) (A) (A) (A) (A)
                 (A) (A) (A) (A) (A) (A) (A) (A) (A) (A) (A) (A)
                 (A) (A) (A) (A) (A) (A) (A) (A) (A) (A) (A) (A)
                 (A) (A) (A) (A) (A) (A) (A) (A) (A) (A) (A) (A)
                 (A) (A) (A) (A) (A) (A) (A) (A) (A) (A) (A) (A)
                 (A) (A) (A) (A) (A) (A) (A) (A) (A) (A) (A) (A)
                 (A) (A) (A) (A) (A) (A) (A) (A) (A) (A) (A) (A)
                 (A) (A) (A) (A) (A) (A) (A) (A) (A) (A) (A) (A)
                 (A) (A) (A) (A) (A) (A) (A) (A) (A) (A) (A) (A)
                 (A) (A) (A) (A) (A) (A) (A) (A) (A) (A) (A) (A)
                 (A) (A) (A) (A) (A) (A) (A) (A)
 The electronic state is 1-A.
 Alpha  occ. eigenvalues --  -19.14762 -19.14585 -19.13821 -19.13033 -10.26365
 Alpha  occ. eigenvalues --  -10.24443 -10.24019 -10.22102 -10.20203 -10.18700
 Alpha  occ. eigenvalues --  -10.18442 -10.18406 -10.18194 -10.17659 -10.17229
 Alpha  occ. eigenvalues --  -10.17209 -10.17014 -10.16605 -10.16572  -1.03363
 Alpha  occ. eigenvalues --   -1.02764  -1.02389  -0.99879  -0.85758  -0.80988
 Alpha  occ. eigenvalues --   -0.78924  -0.74423  -0.74080  -0.72205  -0.68762
 Alpha  occ. eigenvalues --   -0.67563  -0.65455  -0.63246  -0.59984  -0.57757
 Alpha  occ. eigenvalues --   -0.55264  -0.54037  -0.51886  -0.50017  -0.48965
 Alpha  occ. eigenvalues --   -0.47855  -0.46708  -0.46320  -0.45156  -0.44968
 Alpha  occ. eigenvalues --   -0.44118  -0.43329  -0.42301  -0.41287  -0.40934
 Alpha  occ. eigenvalues --   -0.40076  -0.39861  -0.38607  -0.38406  -0.37702
 Alpha  occ. eigenvalues --   -0.37285  -0.36947  -0.36651  -0.36176  -0.35394
 Alpha  occ. eigenvalues --   -0.34827  -0.34177  -0.33583  -0.33047  -0.31914
 Alpha  occ. eigenvalues --   -0.30899  -0.30669  -0.29846  -0.28189  -0.26763
 Alpha  occ. eigenvalues --   -0.26261  -0.24895  -0.23795
 Alpha virt. eigenvalues --   -0.03795   0.05449   0.07526   0.08318   0.10442
 Alpha virt. eigenvalues --    0.10772   0.11950   0.12505   0.13618   0.14380
 Alpha virt. eigenvalues --    0.14497   0.14803   0.15403   0.15747   0.16595
 Alpha virt. eigenvalues --    0.16844   0.17208   0.17633   0.18231   0.18758
 Alpha virt. eigenvalues --    0.19400   0.19613   0.20615   0.20738   0.21068
 Alpha virt. eigenvalues --    0.21649   0.22316   0.22484   0.23695   0.24483
 Alpha virt. eigenvalues --    0.24787   0.24886   0.25619   0.26567   0.26981
 Alpha virt. eigenvalues --    0.28445   0.29549   0.29989   0.30832   0.32091
 Alpha virt. eigenvalues --    0.33965   0.34380   0.36043   0.37582   0.45921
 Alpha virt. eigenvalues --    0.47467   0.49464   0.51983   0.52751   0.53022
 Alpha virt. eigenvalues --    0.53428   0.54399   0.54838   0.55305   0.56535
 Alpha virt. eigenvalues --    0.57879   0.59092   0.60349   0.61140   0.62469
 Alpha virt. eigenvalues --    0.62733   0.63222   0.63799   0.64146   0.65213
 Alpha virt. eigenvalues --    0.65962   0.67283   0.68622   0.69710   0.71676
 Alpha virt. eigenvalues --    0.72700   0.73238   0.74185   0.74268   0.75561
 Alpha virt. eigenvalues --    0.77580   0.77959   0.78902   0.79660   0.80439
 Alpha virt. eigenvalues --    0.81101   0.82052   0.82383   0.82767   0.83145
 Alpha virt. eigenvalues --    0.84137   0.85240   0.85940   0.86728   0.87374
 Alpha virt. eigenvalues --    0.87763   0.88639   0.89225   0.89499   0.90082
 Alpha virt. eigenvalues --    0.90589   0.90892   0.92024   0.92911   0.93206
 Alpha virt. eigenvalues --    0.94261   0.95141   0.95351   0.97007   0.97303
 Alpha virt. eigenvalues --    0.97845   0.98129   0.99513   1.00340   1.01186
 Alpha virt. eigenvalues --    1.02395   1.03028   1.04341   1.05196   1.05625
 Alpha virt. eigenvalues --    1.05972   1.07678   1.08140   1.09561   1.10272
 Alpha virt. eigenvalues --    1.11342   1.13014   1.14530   1.15278   1.16904
 Alpha virt. eigenvalues --    1.17931   1.18469   1.22436   1.24739   1.28543
 Alpha virt. eigenvalues --    1.28945   1.32209   1.35669   1.37429   1.38132
 Alpha virt. eigenvalues --    1.40101   1.41734   1.43918   1.46023   1.47260
 Alpha virt. eigenvalues --    1.50214   1.54084   1.55704   1.58918   1.61215
 Alpha virt. eigenvalues --    1.62222   1.63094   1.64975   1.66234   1.67781
 Alpha virt. eigenvalues --    1.68856   1.69198   1.70741   1.72207   1.72556
 Alpha virt. eigenvalues --    1.73539   1.75344   1.77095   1.78786   1.79581
 Alpha virt. eigenvalues --    1.80497   1.81766   1.82535   1.83716   1.84754
 Alpha virt. eigenvalues --    1.87224   1.88517   1.88973   1.89876   1.90617
 Alpha virt. eigenvalues --    1.92373   1.93448   1.94229   1.94517   1.96522
 Alpha virt. eigenvalues --    1.97477   1.98143   1.98657   2.01900   2.02697
 Alpha virt. eigenvalues --    2.04368   2.05158   2.06408   2.07389   2.08072
 Alpha virt. eigenvalues --    2.10494   2.12183   2.13791   2.14828   2.15420
 Alpha virt. eigenvalues --    2.18569   2.19084   2.20913   2.23269   2.24483
 Alpha virt. eigenvalues --    2.25425   2.26524   2.27395   2.28383   2.29378
 Alpha virt. eigenvalues --    2.31242   2.31660   2.32250   2.34029   2.35710
 Alpha virt. eigenvalues --    2.36296   2.37388   2.38921   2.40919   2.42094
 Alpha virt. eigenvalues --    2.42555   2.44054   2.46122   2.48543   2.48959
 Alpha virt. eigenvalues --    2.52267   2.53028   2.54887   2.56154   2.58434
 Alpha virt. eigenvalues --    2.59855   2.62010   2.64343   2.67195   2.67453
 Alpha virt. eigenvalues --    2.69539   2.73042   2.74713   2.76557   2.77362
 Alpha virt. eigenvalues --    2.79598   2.81635   2.84808   2.87167   2.89401
 Alpha virt. eigenvalues --    2.94571   2.95657   2.99028   3.02766   3.18043
 Alpha virt. eigenvalues --    3.21396   3.80113   3.82645   3.87025   4.01157
 Alpha virt. eigenvalues --    4.13930   4.21305   4.23630   4.27117   4.28483
 Alpha virt. eigenvalues --    4.32350   4.37595   4.40822   4.45954   4.54410
 Alpha virt. eigenvalues --    4.60832   4.66735   4.73437   4.76905   4.77543
          Condensed to atoms (all electrons):
               1          2          3          4          5          6
     1  C    5.110753   0.530335  -0.052024  -0.003387  -0.005177  -0.028378
     2  C    0.530335   4.990636   0.318357  -0.015042  -0.005195  -0.007560
     3  C   -0.052024   0.318357   5.258087   0.319446  -0.039466   0.000370
     4  C   -0.003387  -0.015042   0.319446   5.100900   0.350023  -0.040742
     5  C   -0.005177  -0.005195  -0.039466   0.350023   5.086936   0.356394
     6  C   -0.028378  -0.007560   0.000370  -0.040742   0.356394   5.070390
     7  C    0.344998  -0.066822  -0.011168  -0.000196  -0.040920   0.358653
     8  C    0.347024   0.010133   0.005496  -0.000160  -0.000048   0.004289
     9  C   -0.145063  -0.077993   0.007870  -0.000172  -0.000004  -0.000099
    10  C   -0.009317   0.406498  -0.057040   0.002350  -0.000042  -0.000152
    11  O   -0.086755   0.005308  -0.000110   0.000002  -0.000005   0.000280
    12  C   -0.036034  -0.002025   0.001392  -0.003668  -0.003165  -0.049702
    13  C    0.002796  -0.063521  -0.006129   0.000265  -0.000005   0.000014
    14  O   -0.000713  -0.051729  -0.004861  -0.000405  -0.000002   0.000000
    15  C    0.000317   0.002434  -0.026477   0.334341  -0.019161   0.003291
    16  O   -0.000002  -0.000043   0.002684  -0.054761  -0.001206   0.000485
    17  C   -0.000027   0.000352  -0.004310  -0.056599  -0.009815   0.000094
    18  C    0.000015  -0.000035  -0.003137  -0.054211   0.003680  -0.000055
    19  O    0.000000   0.000000   0.000063   0.002441  -0.000044   0.000000
    20  H   -0.004984  -0.023699   0.351255  -0.026739  -0.006497  -0.000195
    21  H    0.004416  -0.040555   0.361647  -0.045364   0.004721   0.000044
    22  H   -0.002156   0.000937  -0.055402   0.368107  -0.046326  -0.002669
    23  H   -0.000025  -0.000028  -0.003853  -0.041390   0.366141  -0.032000
    24  H   -0.000371  -0.000022   0.005685  -0.031003   0.363130  -0.035120
    25  H   -0.004463  -0.000098   0.003867  -0.005240  -0.037395   0.370571
    26  H    0.005416   0.000327  -0.000098   0.004649  -0.033564   0.365801
    27  H   -0.051437   0.004238  -0.000212  -0.000068   0.004936  -0.042309
    28  H    0.004318   0.001123  -0.000101   0.000005   0.000000   0.000001
    29  H    0.003844   0.001337  -0.000147   0.000002   0.000000   0.000003
    30  H    0.004628  -0.000007  -0.000035   0.000221  -0.001052  -0.003344
    31  H   -0.005878   0.001411  -0.000405  -0.000822   0.003526  -0.006406
    32  H   -0.007608  -0.000055  -0.000015   0.000057  -0.000008   0.005273
    33  H   -0.000156  -0.008562   0.003261   0.000020   0.000001   0.000000
    34  H   -0.000109   0.005326  -0.000032  -0.000002   0.000000   0.000000
    35  H    0.000255   0.001545   0.000052  -0.000013   0.000000   0.000000
    36  H    0.003109  -0.000298  -0.000950   0.000104   0.000001   0.000001
    37  H    0.000001  -0.000003  -0.000054  -0.005439   0.006651  -0.000129
    38  H   -0.000001   0.000167   0.001211  -0.001566   0.000275  -0.000021
    39  H    0.000004  -0.000036  -0.000017  -0.005709   0.000884  -0.000201
    40  H    0.000000  -0.000002  -0.000054   0.005879   0.000000   0.000001
    41  H   -0.000011   0.000003   0.000068  -0.003594  -0.000010   0.000001
    42  H    0.000000   0.000010  -0.000135  -0.001284  -0.000077   0.000001
    43  H    0.000000   0.000001  -0.000028   0.001127  -0.000036   0.000000
               7          8          9         10         11         12
     1  C    0.344998   0.347024  -0.145063  -0.009317  -0.086755  -0.036034
     2  C   -0.066822   0.010133  -0.077993   0.406498   0.005308  -0.002025
     3  C   -0.011168   0.005496   0.007870  -0.057040  -0.000110   0.001392
     4  C   -0.000196  -0.000160  -0.000172   0.002350   0.000002  -0.003668
     5  C   -0.040920  -0.000048  -0.000004  -0.000042  -0.000005  -0.003165
     6  C    0.358653   0.004289  -0.000099  -0.000152   0.000280  -0.049702
     7  C    5.022953  -0.053014   0.007879   0.005619   0.000732   0.354376
     8  C   -0.053014   4.531610   0.331052  -0.059916   0.525923  -0.000989
     9  C    0.007879   0.331052   5.485376   0.288898  -0.077858  -0.000231
    10  C    0.005619  -0.059916   0.288898   4.735417   0.004144  -0.000167
    11  O    0.000732   0.525923  -0.077858   0.004144   8.201695  -0.003738
    12  C    0.354376  -0.000989  -0.000231  -0.000167  -0.003738   5.150538
    13  C   -0.000147   0.000065  -0.053673   0.369724  -0.000079  -0.000003
    14  O   -0.000076   0.000847  -0.048308   0.202771  -0.000018   0.000008
    15  C   -0.000057  -0.000001   0.000002  -0.000089   0.000000   0.000020
    16  O   -0.000001   0.000000   0.000000   0.000000   0.000000  -0.000004
    17  C    0.000007   0.000000   0.000000   0.000006   0.000000  -0.000002
    18  C   -0.000003   0.000000   0.000000  -0.000016   0.000000   0.000002
    19  O    0.000000   0.000000   0.000000   0.000000   0.000000   0.000000
    20  H    0.001040  -0.000104  -0.000190   0.000376   0.000002  -0.000064
    21  H   -0.000087  -0.000113   0.000665  -0.006526   0.000001   0.000005
    22  H    0.003750  -0.000068  -0.000046   0.000220   0.000000  -0.001374
    23  H    0.005178   0.000003   0.000000   0.000001   0.000000  -0.000027
    24  H   -0.006011  -0.000003   0.000000   0.000005   0.000000   0.004626
    25  H   -0.037641   0.000074  -0.000009  -0.000059  -0.000001   0.005739
    26  H   -0.031744  -0.000107   0.000004   0.000002   0.000003  -0.004545
    27  H    0.375713  -0.006611   0.000576  -0.000202   0.009635  -0.043983
    28  H   -0.000074  -0.018003   0.345358  -0.023212  -0.000234   0.000018
    29  H   -0.000069  -0.017145   0.340759  -0.024594  -0.000325  -0.000004
    30  H   -0.031210  -0.000041   0.000004   0.000003   0.000025   0.368088
    31  H   -0.030926  -0.000201   0.000017  -0.000019   0.000053   0.373028
    32  H   -0.027221   0.002962   0.000104  -0.000004   0.006868   0.365356
    33  H   -0.000002  -0.000074   0.005326  -0.023148   0.000001   0.000000
    34  H    0.000004   0.000277  -0.007922  -0.022262   0.000000   0.000000
    35  H   -0.000028  -0.000011  -0.001701  -0.025067  -0.000009   0.000000
    36  H   -0.000053   0.000020  -0.002209  -0.021535  -0.000061  -0.000007
    37  H    0.000002   0.000000   0.000000   0.000000   0.000000   0.000000
    38  H    0.000000   0.000000   0.000000   0.000000   0.000000   0.000000
    39  H    0.000000   0.000000   0.000000   0.000000   0.000000   0.000000
    40  H    0.000000   0.000000   0.000000   0.000000   0.000000   0.000000
    41  H    0.000002   0.000000   0.000000   0.000001   0.000000  -0.000004
    42  H    0.000000   0.000000   0.000000  -0.000032   0.000000   0.000000
    43  H    0.000000   0.000000   0.000000   0.000000   0.000000   0.000000
              13         14         15         16         17         18
     1  C    0.002796  -0.000713   0.000317  -0.000002  -0.000027   0.000015
     2  C   -0.063521  -0.051729   0.002434  -0.000043   0.000352  -0.000035
     3  C   -0.006129  -0.004861  -0.026477   0.002684  -0.004310  -0.003137
     4  C    0.000265  -0.000405   0.334341  -0.054761  -0.056599  -0.054211
     5  C   -0.000005  -0.000002  -0.019161  -0.001206  -0.009815   0.003680
     6  C    0.000014   0.000000   0.003291   0.000485   0.000094  -0.000055
     7  C   -0.000147  -0.000076  -0.000057  -0.000001   0.000007  -0.000003
     8  C    0.000065   0.000847  -0.000001   0.000000   0.000000   0.000000
     9  C   -0.053673  -0.048308   0.000002   0.000000   0.000000   0.000000
    10  C    0.369724   0.202771  -0.000089   0.000000   0.000006  -0.000016
    11  O   -0.000079  -0.000018   0.000000   0.000000   0.000000   0.000000
    12  C   -0.000003   0.000008   0.000020  -0.000004  -0.000002   0.000002
    13  C    5.201425  -0.055014   0.000005   0.000000  -0.000001   0.000001
    14  O   -0.055014   8.395658  -0.000026   0.000000   0.000001  -0.000022
    15  C    0.000005  -0.000026   4.749408   0.216382   0.359292   0.365989
    16  O    0.000000   0.000000   0.216382   8.382101  -0.054011  -0.051048
    17  C   -0.000001   0.000001   0.359292  -0.054011   5.240718  -0.058753
    18  C    0.000001  -0.000022   0.365989  -0.051048  -0.058753   4.916619
    19  O    0.000000   0.000000  -0.036250  -0.010399  -0.003992   0.245592
    20  H    0.001440   0.000297  -0.004440  -0.000039   0.002641  -0.000062
    21  H   -0.002448   0.014523  -0.002427   0.000072  -0.001905   0.001946
    22  H    0.000009   0.000144  -0.038759   0.000863   0.006608  -0.008636
    23  H    0.000000   0.000000  -0.005111  -0.000844   0.002172   0.000128
    24  H    0.000000   0.000000  -0.005356   0.008068   0.000432  -0.000018
    25  H   -0.000003   0.000001  -0.000113  -0.000003   0.000021  -0.000002
    26  H    0.000000   0.000000  -0.000068   0.000002  -0.000004   0.000001
    27  H    0.000021  -0.000001   0.000002   0.000000   0.000000   0.000000
    28  H    0.001398   0.002026   0.000000   0.000000   0.000000   0.000000
    29  H   -0.002706   0.002681   0.000000   0.000000   0.000000   0.000000
    30  H    0.000000   0.000000  -0.000002   0.000000   0.000000   0.000000
    31  H    0.000001  -0.000002   0.000038  -0.000009   0.000000  -0.000008
    32  H    0.000000   0.000000   0.000000   0.000000   0.000000   0.000000
    33  H    0.360871   0.000027  -0.000001   0.000000   0.000001  -0.000006
    34  H    0.360850   0.001469   0.000000   0.000000   0.000000   0.000000
    35  H    0.365341   0.002931   0.000000   0.000000   0.000000   0.000000
    36  H    0.007491   0.235701  -0.000012   0.000000   0.000001   0.000037
    37  H    0.000000   0.000000  -0.020566   0.239781  -0.003973   0.006083
    38  H   -0.000001  -0.000002  -0.022878   0.003682   0.352737  -0.002100
    39  H    0.000000   0.000000  -0.026875  -0.002117   0.364779   0.004899
    40  H    0.000000   0.000000  -0.026334   0.000083   0.359226  -0.009511
    41  H    0.000000   0.000002  -0.038062  -0.002172   0.006991   0.358641
    42  H   -0.000001   0.000088  -0.024047   0.002794  -0.006017   0.370956
    43  H    0.000000   0.000000  -0.012299   0.032847  -0.000203  -0.040032
              19         20         21         22         23         24
     1  C    0.000000  -0.004984   0.004416  -0.002156  -0.000025  -0.000371
     2  C    0.000000  -0.023699  -0.040555   0.000937  -0.000028  -0.000022
     3  C    0.000063   0.351255   0.361647  -0.055402  -0.003853   0.005685
     4  C    0.002441  -0.026739  -0.045364   0.368107  -0.041390  -0.031003
     5  C   -0.000044  -0.006497   0.004721  -0.046326   0.366141   0.363130
     6  C    0.000000  -0.000195   0.000044  -0.002669  -0.032000  -0.035120
     7  C    0.000000   0.001040  -0.000087   0.003750   0.005178  -0.006011
     8  C    0.000000  -0.000104  -0.000113  -0.000068   0.000003  -0.000003
     9  C    0.000000  -0.000190   0.000665  -0.000046   0.000000   0.000000
    10  C    0.000000   0.000376  -0.006526   0.000220   0.000001   0.000005
    11  O    0.000000   0.000002   0.000001   0.000000   0.000000   0.000000
    12  C    0.000000  -0.000064   0.000005  -0.001374  -0.000027   0.004626
    13  C    0.000000   0.001440  -0.002448   0.000009   0.000000   0.000000
    14  O    0.000000   0.000297   0.014523   0.000144   0.000000   0.000000
    15  C   -0.036250  -0.004440  -0.002427  -0.038759  -0.005111  -0.005356
    16  O   -0.010399  -0.000039   0.000072   0.000863  -0.000844   0.008068
    17  C   -0.003992   0.002641  -0.001905   0.006608   0.002172   0.000432
    18  C    0.245592  -0.000062   0.001946  -0.008636   0.000128  -0.000018
    19  O    8.328758  -0.000001  -0.000113   0.000012  -0.000001   0.000000
    20  H   -0.000001   0.545879  -0.030474   0.005335   0.002533   0.000058
    21  H   -0.000113  -0.030474   0.563187  -0.001374  -0.000115  -0.000149
    22  H    0.000012   0.005335  -0.001374   0.614028   0.006112  -0.007961
    23  H   -0.000001   0.002533  -0.000115   0.006112   0.594024  -0.038095
    24  H    0.000000   0.000058  -0.000149  -0.007961  -0.038095   0.598102
    25  H    0.000000   0.000952  -0.000005  -0.000164  -0.006955   0.005818
    26  H    0.000000  -0.000084   0.000002  -0.000113  -0.000739  -0.006610
    27  H    0.000000   0.000045   0.000003   0.000031  -0.000163  -0.000070
    28  H    0.000000  -0.000004  -0.000001  -0.000001   0.000000   0.000000
    29  H    0.000000   0.000013  -0.000030   0.000000   0.000000   0.000000
    30  H    0.000000   0.000002   0.000000   0.000009  -0.000016   0.000574
    31  H    0.000000   0.000012   0.000004   0.005881  -0.000015  -0.000362
    32  H    0.000000   0.000000   0.000000  -0.000038   0.000000  -0.000056
    33  H    0.000000   0.000164   0.003220   0.000000   0.000000   0.000000
    34  H    0.000000   0.000002  -0.000131   0.000000   0.000000   0.000000
    35  H    0.000000   0.000116   0.000130   0.000000   0.000000   0.000000
    36  H    0.000000   0.000023  -0.000485   0.000239   0.000000   0.000000
    37  H    0.000155   0.000003   0.000003  -0.000354   0.001580   0.000523
    38  H   -0.000073   0.000644   0.000952  -0.000089  -0.000070  -0.000040
    39  H    0.000164   0.000234   0.000119  -0.000006   0.005996  -0.000029
    40  H    0.011792  -0.000016  -0.000097  -0.000118  -0.000237  -0.000016
    41  H   -0.041578   0.000002  -0.000188   0.008768   0.000010   0.000000
    42  H   -0.032361   0.000080   0.004456  -0.000106   0.000000  -0.000001
    43  H    0.237505   0.000001  -0.000002  -0.000003  -0.000002  -0.000002
              25         26         27         28         29         30
     1  C   -0.004463   0.005416  -0.051437   0.004318   0.003844   0.004628
     2  C   -0.000098   0.000327   0.004238   0.001123   0.001337  -0.000007
     3  C    0.003867  -0.000098  -0.000212  -0.000101  -0.000147  -0.000035
     4  C   -0.005240   0.004649  -0.000068   0.000005   0.000002   0.000221
     5  C   -0.037395  -0.033564   0.004936   0.000000   0.000000  -0.001052
     6  C    0.370571   0.365801  -0.042309   0.000001   0.000003  -0.003344
     7  C   -0.037641  -0.031744   0.375713  -0.000074  -0.000069  -0.031210
     8  C    0.000074  -0.000107  -0.006611  -0.018003  -0.017145  -0.000041
     9  C   -0.000009   0.000004   0.000576   0.345358   0.340759   0.000004
    10  C   -0.000059   0.000002  -0.000202  -0.023212  -0.024594   0.000003
    11  O   -0.000001   0.000003   0.009635  -0.000234  -0.000325   0.000025
    12  C    0.005739  -0.004545  -0.043983   0.000018  -0.000004   0.368088
    13  C   -0.000003   0.000000   0.000021   0.001398  -0.002706   0.000000
    14  O    0.000001   0.000000  -0.000001   0.002026   0.002681   0.000000
    15  C   -0.000113  -0.000068   0.000002   0.000000   0.000000  -0.000002
    16  O   -0.000003   0.000002   0.000000   0.000000   0.000000   0.000000
    17  C    0.000021  -0.000004   0.000000   0.000000   0.000000   0.000000
    18  C   -0.000002   0.000001   0.000000   0.000000   0.000000   0.000000
    19  O    0.000000   0.000000   0.000000   0.000000   0.000000   0.000000
    20  H    0.000952  -0.000084   0.000045  -0.000004   0.000013   0.000002
    21  H   -0.000005   0.000002   0.000003  -0.000001  -0.000030   0.000000
    22  H   -0.000164  -0.000113   0.000031  -0.000001   0.000000   0.000009
    23  H   -0.006955  -0.000739  -0.000163   0.000000   0.000000  -0.000016
    24  H    0.005818  -0.006610  -0.000070   0.000000   0.000000   0.000574
    25  H    0.601735  -0.036522  -0.002771   0.000000   0.000000  -0.000016
    26  H   -0.036522   0.596406  -0.004970   0.000000   0.000000   0.003858
    27  H   -0.002771  -0.004970   0.611046  -0.000015  -0.000004  -0.002794
    28  H    0.000000   0.000000  -0.000015   0.503076  -0.016431   0.000000
    29  H    0.000000   0.000000  -0.000004  -0.016431   0.511133   0.000000
    30  H   -0.000016   0.003858  -0.002794   0.000000   0.000000   0.564436
    31  H   -0.000057  -0.000158   0.005532  -0.000002   0.000000  -0.028908
    32  H   -0.000162  -0.000033  -0.004321  -0.000002   0.000001  -0.028383
    33  H   -0.000002   0.000000   0.000000  -0.000175   0.000130   0.000000
    34  H    0.000000   0.000000   0.000000   0.000587   0.001512   0.000000
    35  H    0.000015   0.000000  -0.000001   0.000106   0.001231   0.000000
    36  H    0.000000   0.000000   0.000003   0.001623  -0.000037   0.000000
    37  H    0.000007   0.000002   0.000000   0.000000   0.000000   0.000000
    38  H   -0.000002   0.000000   0.000000   0.000000   0.000000   0.000000
    39  H   -0.000011   0.000010   0.000000   0.000000   0.000000   0.000000
    40  H    0.000000   0.000000   0.000000   0.000000   0.000000   0.000000
    41  H    0.000000   0.000000   0.000000   0.000000   0.000000   0.000000
    42  H    0.000000   0.000000   0.000000   0.000000   0.000000   0.000000
    43  H    0.000000   0.000000   0.000000   0.000000   0.000000   0.000000
              31         32         33         34         35         36
     1  C   -0.005878  -0.007608  -0.000156  -0.000109   0.000255   0.003109
     2  C    0.001411  -0.000055  -0.008562   0.005326   0.001545  -0.000298
     3  C   -0.000405  -0.000015   0.003261  -0.000032   0.000052  -0.000950
     4  C   -0.000822   0.000057   0.000020  -0.000002  -0.000013   0.000104
     5  C    0.003526  -0.000008   0.000001   0.000000   0.000000   0.000001
     6  C   -0.006406   0.005273   0.000000   0.000000   0.000000   0.000001
     7  C   -0.030926  -0.027221  -0.000002   0.000004  -0.000028  -0.000053
     8  C   -0.000201   0.002962  -0.000074   0.000277  -0.000011   0.000020
     9  C    0.000017   0.000104   0.005326  -0.007922  -0.001701  -0.002209
    10  C   -0.000019  -0.000004  -0.023148  -0.022262  -0.025067  -0.021535
    11  O    0.000053   0.006868   0.000001   0.000000  -0.000009  -0.000061
    12  C    0.373028   0.365356   0.000000   0.000000   0.000000  -0.000007
    13  C    0.000001   0.000000   0.360871   0.360850   0.365341   0.007491
    14  O   -0.000002   0.000000   0.000027   0.001469   0.002931   0.235701
    15  C    0.000038   0.000000  -0.000001   0.000000   0.000000  -0.000012
    16  O   -0.000009   0.000000   0.000000   0.000000   0.000000   0.000000
    17  C    0.000000   0.000000   0.000001   0.000000   0.000000   0.000001
    18  C   -0.000008   0.000000  -0.000006   0.000000   0.000000   0.000037
    19  O    0.000000   0.000000   0.000000   0.000000   0.000000   0.000000
    20  H    0.000012   0.000000   0.000164   0.000002   0.000116   0.000023
    21  H    0.000004   0.000000   0.003220  -0.000131   0.000130  -0.000485
    22  H    0.005881  -0.000038   0.000000   0.000000   0.000000   0.000239
    23  H   -0.000015   0.000000   0.000000   0.000000   0.000000   0.000000
    24  H   -0.000362  -0.000056   0.000000   0.000000   0.000000   0.000000
    25  H   -0.000057  -0.000162  -0.000002   0.000000   0.000015   0.000000
    26  H   -0.000158  -0.000033   0.000000   0.000000   0.000000   0.000000
    27  H    0.005532  -0.004321   0.000000   0.000000  -0.000001   0.000003
    28  H   -0.000002  -0.000002  -0.000175   0.000587   0.000106   0.001623
    29  H    0.000000   0.000001   0.000130   0.001512   0.001231  -0.000037
    30  H   -0.028908  -0.028383   0.000000   0.000000   0.000000   0.000000
    31  H    0.551886  -0.030199   0.000000   0.000000   0.000000   0.000017
    32  H   -0.030199   0.563849   0.000000   0.000000   0.000000   0.000000
    33  H    0.000000   0.000000   0.550720  -0.030640  -0.025791  -0.000144
    34  H    0.000000   0.000000  -0.030640   0.549053  -0.025290  -0.000208
    35  H    0.000000   0.000000  -0.025791  -0.025290   0.534309  -0.000235
    36  H    0.000017   0.000000  -0.000144  -0.000208  -0.000235   0.344441
    37  H   -0.000003   0.000000   0.000000   0.000000   0.000000   0.000000
    38  H    0.000000   0.000000   0.000015   0.000000   0.000000   0.000000
    39  H    0.000000   0.000000   0.000000   0.000000   0.000000   0.000000
    40  H    0.000000   0.000000   0.000000   0.000000   0.000000   0.000000
    41  H   -0.000007   0.000000   0.000000   0.000000   0.000000   0.000055
    42  H    0.000000   0.000000   0.000002   0.000000   0.000000   0.000003
    43  H    0.000000   0.000000   0.000000   0.000000   0.000000   0.000000
              37         38         39         40         41         42
     1  C    0.000001  -0.000001   0.000004   0.000000  -0.000011   0.000000
     2  C   -0.000003   0.000167  -0.000036  -0.000002   0.000003   0.000010
     3  C   -0.000054   0.001211  -0.000017  -0.000054   0.000068  -0.000135
     4  C   -0.005439  -0.001566  -0.005709   0.005879  -0.003594  -0.001284
     5  C    0.006651   0.000275   0.000884   0.000000  -0.000010  -0.000077
     6  C   -0.000129  -0.000021  -0.000201   0.000001   0.000001   0.000001
     7  C    0.000002   0.000000   0.000000   0.000000   0.000002   0.000000
     8  C    0.000000   0.000000   0.000000   0.000000   0.000000   0.000000
     9  C    0.000000   0.000000   0.000000   0.000000   0.000000   0.000000
    10  C    0.000000   0.000000   0.000000   0.000000   0.000001  -0.000032
    11  O    0.000000   0.000000   0.000000   0.000000   0.000000   0.000000
    12  C    0.000000   0.000000   0.000000   0.000000  -0.000004   0.000000
    13  C    0.000000  -0.000001   0.000000   0.000000   0.000000  -0.000001
    14  O    0.000000  -0.000002   0.000000   0.000000   0.000002   0.000088
    15  C   -0.020566  -0.022878  -0.026875  -0.026334  -0.038062  -0.024047
    16  O    0.239781   0.003682  -0.002117   0.000083  -0.002172   0.002794
    17  C   -0.003973   0.352737   0.364779   0.359226   0.006991  -0.006017
    18  C    0.006083  -0.002100   0.004899  -0.009511   0.358641   0.370956
    19  O    0.000155  -0.000073   0.000164   0.011792  -0.041578  -0.032361
    20  H    0.000003   0.000644   0.000234  -0.000016   0.000002   0.000080
    21  H    0.000003   0.000952   0.000119  -0.000097  -0.000188   0.004456
    22  H   -0.000354  -0.000089  -0.000006  -0.000118   0.008768  -0.000106
    23  H    0.001580  -0.000070   0.005996  -0.000237   0.000010   0.000000
    24  H    0.000523  -0.000040  -0.000029  -0.000016   0.000000  -0.000001
    25  H    0.000007  -0.000002  -0.000011   0.000000   0.000000   0.000000
    26  H    0.000002   0.000000   0.000010   0.000000   0.000000   0.000000
    27  H    0.000000   0.000000   0.000000   0.000000   0.000000   0.000000
    28  H    0.000000   0.000000   0.000000   0.000000   0.000000   0.000000
    29  H    0.000000   0.000000   0.000000   0.000000   0.000000   0.000000
    30  H    0.000000   0.000000   0.000000   0.000000   0.000000   0.000000
    31  H   -0.000003   0.000000   0.000000   0.000000  -0.000007   0.000000
    32  H    0.000000   0.000000   0.000000   0.000000   0.000000   0.000000
    33  H    0.000000   0.000015   0.000000   0.000000   0.000000   0.000002
    34  H    0.000000   0.000000   0.000000   0.000000   0.000000   0.000000
    35  H    0.000000   0.000000   0.000000   0.000000   0.000000   0.000000
    36  H    0.000000   0.000000   0.000000   0.000000   0.000055   0.000003
    37  H    0.330322   0.000011   0.003961  -0.000298  -0.000261  -0.000181
    38  H    0.000011   0.552659  -0.025612  -0.025245  -0.000096   0.001740
    39  H    0.003961  -0.025612   0.549287  -0.032073  -0.000131  -0.000024
    40  H   -0.000298  -0.025245  -0.032073   0.558759   0.000302  -0.000175
    41  H   -0.000261  -0.000096  -0.000131   0.000302   0.612582  -0.040945
    42  H   -0.000181   0.001740  -0.000024  -0.000175  -0.040945   0.545335
    43  H   -0.001126  -0.000012  -0.000130   0.001364  -0.001896   0.006035
              43
     1  C    0.000000
     2  C    0.000001
     3  C   -0.000028
     4  C    0.001127
     5  C   -0.000036
     6  C    0.000000
     7  C    0.000000
     8  C    0.000000
     9  C    0.000000
    10  C    0.000000
    11  O    0.000000
    12  C    0.000000
    13  C    0.000000
    14  O    0.000000
    15  C   -0.012299
    16  O    0.032847
    17  C   -0.000203
    18  C   -0.040032
    19  O    0.237505
    20  H    0.000001
    21  H   -0.000002
    22  H   -0.000003
    23  H   -0.000002
    24  H   -0.000002
    25  H    0.000000
    26  H    0.000000
    27  H    0.000000
    28  H    0.000000
    29  H    0.000000
    30  H    0.000000
    31  H    0.000000
    32  H    0.000000
    33  H    0.000000
    34  H    0.000000
    35  H    0.000000
    36  H    0.000000
    37  H   -0.001126
    38  H   -0.000012
    39  H   -0.000130
    40  H    0.001364
    41  H   -0.001896
    42  H    0.006035
    43  H    0.350218
 Mulliken charges:
               1
     1  C    0.081845
     2  C    0.082851
     3  C   -0.374553
     4  C   -0.092362
     5  C   -0.298080
     6  C   -0.286876
     7  C   -0.143437
     8  C    0.396833
     9  C   -0.398411
    10  C    0.257363
    11  O   -0.585478
    12  C   -0.473460
    13  C   -0.487986
    14  O   -0.697999
    15  C    0.277890
    16  O   -0.713186
    17  C   -0.496466
    18  C   -0.046934
    19  O   -0.701671
    20  H    0.184443
    21  H    0.172476
    22  H    0.144708
    23  H    0.145806
    24  H    0.144272
    25  H    0.142898
    26  H    0.142879
    27  H    0.148151
    28  H    0.198618
    29  H    0.198848
    30  H    0.153959
    31  H    0.162982
    32  H    0.153633
    33  H    0.164943
    34  H    0.167516
    35  H    0.172114
    36  H    0.433367
    37  H    0.443300
    38  H    0.163714
    39  H    0.162635
    40  H    0.156769
    41  H    0.141528
    42  H    0.173884
    43  H    0.426673
 Sum of Mulliken charges =   0.00000
 Mulliken charges with hydrogens summed into heavy atoms:
               1
     1  C    0.081845
     2  C    0.082851
     3  C   -0.017634
     4  C    0.052346
     5  C   -0.008002
     6  C   -0.001100
     7  C    0.004714
     8  C    0.396833
     9  C   -0.000946
    10  C    0.257363
    11  O   -0.585478
    12  C   -0.002885
    13  C    0.016587
    14  O   -0.264632
    15  C    0.277890
    16  O   -0.269885
    17  C   -0.013348
    18  C    0.268478
    19  O   -0.274998
 Electronic spatial extent (au):  <R**2>=           5547.6512
 Charge=              0.0000 electrons
 Dipole moment (field-independent basis, Debye):
    X=             -1.8016    Y=              1.2165    Z=              3.4984  Tot=              4.1187
 Quadrupole moment (field-independent basis, Debye-Ang):
   XX=           -143.0004   YY=           -120.6634   ZZ=           -109.8644
   XY=            -21.8547   XZ=             -3.3867   YZ=              0.4289
 Traceless Quadrupole moment (field-independent basis, Debye-Ang):
   XX=            -18.4910   YY=              3.8460   ZZ=             14.6450
   XY=            -21.8547   XZ=             -3.3867   YZ=              0.4289
 Octapole moment (field-independent basis, Debye-Ang**2):
  XXX=            -63.4528  YYY=             31.2018  ZZZ=            -16.4550  XYY=             -5.1902
  XXY=              2.8478  XXZ=             51.7192  XZZ=              2.2614  YZZ=             -7.6473
  YYZ=             17.4093  XYZ=              8.2411
 Hexadecapole moment (field-independent basis, Debye-Ang**3):
 XXXX=          -4985.7562 YYYY=          -2021.1903 ZZZZ=           -677.5203 XXXY=           -471.6096
 XXXZ=              6.0446 YYYX=            -42.4319 YYYZ=            -15.9485 ZZZX=             -2.1294
 ZZZY=             26.6458 XXYY=          -1149.7905 XXZZ=           -851.3365 YYZZ=           -450.9912
 XXYZ=              3.0815 YYXZ=            -14.7368 ZZXY=            -32.3810
 N-N= 1.603431134678D+03 E-N=-5.271857102070D+03  KE= 8.789795541714D+02
 D1PCM: PCM CHGder 1st derivatives, ID1Alg=3 FixD1E=F DoIter=F DoCFld=F I1PDM=0.
 Calling FoFJK, ICntrl=      2127 FMM=F ISym2X=0 I1Cent= 0 IOpClX= 0 NMat=1 NMatS=1 NMatT=0.
 ***** Axes restored to original set *****
 -------------------------------------------------------------------
 Center     Atomic                   Forces (Hartrees/Bohr)
 Number     Number              X              Y              Z
 -------------------------------------------------------------------
      1        6           0.017321160   -0.012058194    0.000339828
      2        6          -0.021347764    0.004809129    0.011103747
      3        6          -0.001384793   -0.005357577   -0.003697264
      4        6          -0.000044462    0.004396978   -0.001799368
      5        6          -0.006513298    0.003993871   -0.002722602
      6        6          -0.000289410   -0.002261926    0.005965817
      7        6          -0.003405678    0.005245647    0.003986896
      8        6          -0.000544664    0.018617020   -0.002806085
      9        6          -0.003734721    0.007166657    0.005366691
     10        6           0.006528891   -0.007461726   -0.000836381
     11        8           0.016609907    0.010861424   -0.004687906
     12        6           0.001447397    0.003409871   -0.006613249
     13        6          -0.006911111   -0.008430886    0.000914153
     14        8          -0.009658095   -0.015255324   -0.003151163
     15        6           0.005024596   -0.002608935    0.009042470
     16        8           0.000806835   -0.000750470   -0.006838751
     17        6          -0.000856048   -0.001015634    0.002246332
     18        6          -0.009408642    0.009941422   -0.004841245
     19        8          -0.004214059   -0.001125498    0.002585400
     20        1          -0.000469876    0.000505653    0.001705312
     21        1           0.000868430   -0.001349679    0.001369364
     22        1          -0.000122248   -0.003219209    0.000362696
     23        1          -0.001054581   -0.000306790    0.001603949
     24        1          -0.000941938   -0.002080392   -0.000216743
     25        1           0.002484800   -0.000934593   -0.001164391
     26        1           0.000216345   -0.000054946   -0.000931839
     27        1           0.002642219   -0.002018433   -0.002094298
     28        1           0.001230619   -0.002980876    0.001758938
     29        1           0.002445758   -0.002297385   -0.002782471
     30        1          -0.000213379    0.001259955    0.000245096
     31        1          -0.001142902   -0.000506798    0.000035990
     32        1           0.000484307   -0.000365469    0.000014098
     33        1          -0.001029919    0.002168295    0.000475971
     34        1           0.001779443    0.001301282   -0.001459981
     35        1           0.000261714    0.001193156   -0.002166252
     36        1           0.000971736    0.000175822    0.000678829
     37        1          -0.000353040   -0.002036975   -0.001329184
     38        1           0.000540336   -0.000135487    0.000598722
     39        1           0.002878891    0.001161292    0.000787903
     40        1           0.001448625   -0.001950759   -0.003501583
     41        1           0.008058257    0.002705325    0.000188024
     42        1          -0.001057376    0.001487280    0.001631071
     43        1           0.000647738   -0.003836117    0.000633457
 -------------------------------------------------------------------
 Cartesian Forces:  Max     0.021347764 RMS     0.005130738

 GradGradGradGradGradGradGradGradGradGradGradGradGradGradGradGradGradGrad
 Berny optimization.
 FormGI is forming the generalized inverse of G from B-inverse, IUseBI=4.
 Internal  Forces:  Max     0.020208010 RMS     0.003543726
 Search for a local minimum.
 Step number   1 out of a maximum of  258
 All quantities printed in internal units (Hartrees-Bohrs-Radians)
 Mixed Optimization -- RFO/linear search
 Second derivative matrix not updated -- first step.
 ITU=  0
     Eigenvalues ---    0.00230   0.00230   0.00288   0.00340   0.00375
     Eigenvalues ---    0.00408   0.00533   0.00680   0.00760   0.00902
     Eigenvalues ---    0.01103   0.01104   0.01204   0.01301   0.01370
     Eigenvalues ---    0.01395   0.02451   0.02523   0.03090   0.03892
     Eigenvalues ---    0.03983   0.04289   0.04424   0.04606   0.04707
     Eigenvalues ---    0.04831   0.04855   0.04965   0.05076   0.05267
     Eigenvalues ---    0.05366   0.05386   0.05444   0.05482   0.05488
     Eigenvalues ---    0.05569   0.05606   0.05619   0.05836   0.05856
     Eigenvalues ---    0.05929   0.05993   0.06859   0.07798   0.08075
     Eigenvalues ---    0.08452   0.08997   0.09115   0.09170   0.09722
     Eigenvalues ---    0.10370   0.11598   0.12110   0.13603   0.13778
     Eigenvalues ---    0.14680   0.15979   0.16000   0.16000   0.16000
     Eigenvalues ---    0.16000   0.16000   0.16000   0.16000   0.16000
     Eigenvalues ---    0.16000   0.16000   0.16000   0.16000   0.16343
     Eigenvalues ---    0.16452   0.17212   0.18448   0.19597   0.20763
     Eigenvalues ---    0.22007   0.23407   0.24652   0.25000   0.26167
     Eigenvalues ---    0.26956   0.27091   0.27610   0.27933   0.28486
     Eigenvalues ---    0.28864   0.28870   0.29465   0.29699   0.30050
     Eigenvalues ---    0.31041   0.32102   0.32266   0.33754   0.33760
     Eigenvalues ---    0.33813   0.33824   0.33843   0.33894   0.34024
     Eigenvalues ---    0.34101   0.34109   0.34121   0.34150   0.34171
     Eigenvalues ---    0.34201   0.34202   0.34205   0.34281   0.34325
     Eigenvalues ---    0.34327   0.34335   0.34361   0.34369   0.34486
     Eigenvalues ---    0.38982   0.41059   0.41818   0.51543   0.51642
     Eigenvalues ---    0.52688   0.52761   0.94334
 RFO step:  Lambda=-1.41821657D-02 EMin= 2.30000000D-03
 Linear search not attempted -- first point.
 Iteration  1 RMS(Cart)=  0.03312169 RMS(Int)=  0.00060460
 Iteration  2 RMS(Cart)=  0.00086025 RMS(Int)=  0.00024312
 Iteration  3 RMS(Cart)=  0.00000069 RMS(Int)=  0.00024312
 Variable       Old X    -DE/DX   Delta X   Delta X   Delta X     New X
                                 (Linear)    (Quad)   (Total)
    R1        2.53511   0.01599   0.00000   0.03184   0.03187   2.56698
    R2        2.82449   0.00551   0.00000   0.01738   0.01745   2.84194
    R3        2.79297   0.00182   0.00000   0.00495   0.00499   2.79796
    R4        2.84892  -0.00103   0.00000   0.00014   0.00013   2.84905
    R5        2.85564   0.00949   0.00000   0.03189   0.03184   2.88748
    R6        2.91823   0.00141   0.00000   0.00375   0.00371   2.92195
    R7        2.07290   0.00175   0.00000   0.00495   0.00495   2.07785
    R8        2.06769   0.00063   0.00000   0.00175   0.00175   2.06944
    R9        2.92739   0.00055   0.00000   0.00032   0.00024   2.92763
   R10        2.96330  -0.00392   0.00000  -0.01421  -0.01421   2.94910
   R11        2.07737  -0.00067   0.00000  -0.00189  -0.00189   2.07547
   R12        2.89309   0.00666   0.00000   0.01910   0.01908   2.91217
   R13        2.07078   0.00188   0.00000   0.00529   0.00529   2.07607
   R14        2.07510  -0.00091   0.00000  -0.00258  -0.00258   2.07252
   R15        2.90338   0.00472   0.00000   0.01231   0.01234   2.91572
   R16        2.07647  -0.00006   0.00000  -0.00018  -0.00018   2.07629
   R17        2.07596  -0.00024   0.00000  -0.00069  -0.00069   2.07527
   R18        2.89043   0.00714   0.00000   0.02313   0.02313   2.91356
   R19        2.07747   0.00035   0.00000   0.00099   0.00099   2.07847
   R20        2.82922   0.01428   0.00000   0.03801   0.03805   2.86727
   R21        2.30997   0.02021   0.00000   0.02110   0.02110   2.33108
   R22        2.89194   0.01440   0.00000   0.04416   0.04416   2.93610
   R23        2.06725  -0.00025   0.00000  -0.00069  -0.00069   2.06656
   R24        2.06858   0.00040   0.00000   0.00113   0.00113   2.06970
   R25        2.88568  -0.00008   0.00000  -0.00027  -0.00027   2.88541
   R26        2.69156   0.01384   0.00000   0.03200   0.03200   2.72356
   R27        2.06992   0.00129   0.00000   0.00363   0.00363   2.07355
   R28        2.06711   0.00107   0.00000   0.00298   0.00298   2.07010
   R29        2.07043   0.00041   0.00000   0.00114   0.00114   2.07157
   R30        2.07126   0.00032   0.00000   0.00091   0.00091   2.07216
   R31        2.07160   0.00017   0.00000   0.00047   0.00047   2.07207
   R32        2.06990  -0.00093   0.00000  -0.00262  -0.00262   2.06727
   R33        1.83877  -0.00055   0.00000  -0.00101  -0.00101   1.83776
   R34        2.72960   0.00070   0.00000   0.00172   0.00172   2.73132
   R35        2.90288  -0.00088   0.00000  -0.00291  -0.00291   2.89997
   R36        2.92999  -0.00635   0.00000  -0.02186  -0.02186   2.90813
   R37        1.83946  -0.00231   0.00000  -0.00427  -0.00427   1.83519
   R38        2.06785   0.00059   0.00000   0.00165   0.00165   2.06950
   R39        2.06781   0.00164   0.00000   0.00459   0.00459   2.07241
   R40        2.07146  -0.00084   0.00000  -0.00238  -0.00238   2.06908
   R41        2.70140   0.00388   0.00000   0.00912   0.00912   2.71052
   R42        2.06986   0.00350   0.00000   0.00984   0.00984   2.07970
   R43        2.06517  -0.00116   0.00000  -0.00323  -0.00323   2.06194
   R44        1.84944  -0.00384   0.00000  -0.00723  -0.00723   1.84220
    A1        2.30486  -0.00717   0.00000  -0.02677  -0.02673   2.27813
    A2        1.85050   0.01318   0.00000   0.05331   0.05335   1.90385
    A3        2.12461  -0.00598   0.00000  -0.02535  -0.02554   2.09907
    A4        2.21088   0.00507   0.00000   0.02078   0.02081   2.23169
    A5        1.98560  -0.00446   0.00000  -0.01288  -0.01289   1.97271
    A6        2.08654  -0.00061   0.00000  -0.00814  -0.00825   2.07829
    A7        1.99890  -0.00040   0.00000  -0.00601  -0.00603   1.99287
    A8        1.90524   0.00017   0.00000  -0.00003  -0.00010   1.90513
    A9        1.87372  -0.00034   0.00000  -0.00010  -0.00006   1.87365
   A10        1.93183  -0.00065   0.00000  -0.00531  -0.00528   1.92656
   A11        1.89940   0.00172   0.00000   0.01614   0.01611   1.91551
   A12        1.84780  -0.00049   0.00000  -0.00431  -0.00430   1.84350
   A13        1.97189   0.00154   0.00000   0.00666   0.00665   1.97855
   A14        1.96736  -0.00192   0.00000  -0.01060  -0.01065   1.95671
   A15        1.87808  -0.00030   0.00000  -0.01059  -0.01075   1.86733
   A16        1.95174  -0.00023   0.00000  -0.00192  -0.00187   1.94988
   A17        1.84462   0.00091   0.00000   0.02168   0.02168   1.86630
   A18        1.83897   0.00007   0.00000  -0.00419  -0.00430   1.83467
   A19        2.05414  -0.00159   0.00000  -0.01551  -0.01556   2.03858
   A20        1.92040  -0.00058   0.00000  -0.00223  -0.00222   1.91819
   A21        1.88943  -0.00008   0.00000  -0.00514  -0.00506   1.88437
   A22        1.85987   0.00125   0.00000   0.00331   0.00322   1.86309
   A23        1.88705   0.00126   0.00000   0.01854   0.01851   1.90556
   A24        1.84149  -0.00009   0.00000   0.00334   0.00325   1.84474
   A25        2.04524   0.00252   0.00000   0.00590   0.00592   2.05116
   A26        1.89833   0.00095   0.00000   0.01455   0.01462   1.91294
   A27        1.87720  -0.00080   0.00000  -0.00278  -0.00280   1.87439
   A28        1.90461  -0.00201   0.00000  -0.01723  -0.01729   1.88732
   A29        1.89304  -0.00173   0.00000  -0.00784  -0.00784   1.88520
   A30        1.83382   0.00094   0.00000   0.00794   0.00784   1.84166
   A31        1.96394  -0.00012   0.00000  -0.00478  -0.00483   1.95911
   A32        1.95565   0.00081   0.00000   0.00881   0.00878   1.96443
   A33        1.86624  -0.00174   0.00000  -0.02703  -0.02704   1.83921
   A34        1.96626   0.00016   0.00000   0.01192   0.01183   1.97809
   A35        1.83752   0.00173   0.00000   0.01964   0.01961   1.85713
   A36        1.86430  -0.00096   0.00000  -0.01081  -0.01094   1.85336
   A37        1.96152  -0.01413   0.00000  -0.05969  -0.05954   1.90197
   A38        2.15113   0.01000   0.00000   0.04089   0.04072   2.19185
   A39        2.17053   0.00413   0.00000   0.01871   0.01856   2.18908
   A40        1.78651   0.01191   0.00000   0.05035   0.05014   1.83665
   A41        1.91493  -0.00200   0.00000   0.00773   0.00791   1.92284
   A42        1.89117  -0.00342   0.00000   0.00211   0.00164   1.89281
   A43        1.96915  -0.00412   0.00000  -0.02191  -0.02262   1.94653
   A44        1.96880  -0.00129   0.00000   0.00274   0.00213   1.97093
   A45        1.92663  -0.00040   0.00000  -0.03344  -0.03370   1.89292
   A46        1.84060  -0.00651   0.00000  -0.03128  -0.03144   1.80917
   A47        1.97480   0.00095   0.00000  -0.01028  -0.01019   1.96462
   A48        1.89181   0.00429   0.00000   0.02869   0.02846   1.92027
   A49        1.94528   0.00464   0.00000   0.02127   0.02146   1.96673
   A50        1.92114   0.00536   0.00000   0.04736   0.04761   1.96875
   A51        1.88935  -0.00825   0.00000  -0.05164  -0.05184   1.83751
   A52        1.93032   0.00002   0.00000   0.00006   0.00006   1.93038
   A53        1.96267  -0.00061   0.00000  -0.00378  -0.00379   1.95888
   A54        1.93609  -0.00040   0.00000  -0.00196  -0.00197   1.93412
   A55        1.88345   0.00022   0.00000   0.00058   0.00057   1.88403
   A56        1.87481   0.00029   0.00000   0.00226   0.00226   1.87707
   A57        1.87304   0.00055   0.00000   0.00326   0.00326   1.87629
   A58        1.94383  -0.00013   0.00000   0.00265   0.00263   1.94645
   A59        1.92876  -0.00195   0.00000  -0.00943  -0.00957   1.91919
   A60        1.95265  -0.00309   0.00000  -0.02297  -0.02313   1.92952
   A61        1.85271   0.00259   0.00000   0.02514   0.02515   1.87785
   A62        1.89053   0.00126   0.00000   0.00394   0.00389   1.89443
   A63        1.89174   0.00172   0.00000   0.00342   0.00315   1.89489
   A64        1.89093  -0.00160   0.00000  -0.00921  -0.00921   1.88172
   A65        1.90428   0.00090   0.00000   0.00532   0.00455   1.90882
   A66        1.98382  -0.00229   0.00000   0.00086   0.00064   1.98446
   A67        1.93881   0.00098   0.00000  -0.00602  -0.00619   1.93262
   A68        1.87980   0.00398   0.00000   0.03916   0.03917   1.91897
   A69        1.83253  -0.00520   0.00000  -0.04979  -0.04983   1.78270
   A70        1.91742   0.00149   0.00000   0.00787   0.00820   1.92562
   A71        1.88736  -0.00020   0.00000  -0.00114  -0.00114   1.88622
   A72        1.95276   0.00073   0.00000  -0.00018  -0.00025   1.95251
   A73        1.94950  -0.00096   0.00000  -0.00267  -0.00265   1.94685
   A74        1.93643  -0.00396   0.00000  -0.02133  -0.02137   1.91505
   A75        1.89053  -0.00026   0.00000  -0.00409  -0.00410   1.88644
   A76        1.88635   0.00097   0.00000   0.00018   0.00007   1.88642
   A77        1.84375   0.00376   0.00000   0.03005   0.03009   1.87384
   A78        1.91886   0.00521   0.00000   0.02739   0.02717   1.94603
   A79        1.93399  -0.00551   0.00000  -0.02694  -0.02838   1.90561
   A80        1.96671  -0.00273   0.00000  -0.03263  -0.03306   1.93365
   A81        1.86275   0.00503   0.00000   0.06674   0.06676   1.92952
   A82        1.88184  -0.00315   0.00000  -0.02503  -0.02469   1.85715
   A83        1.89602   0.00161   0.00000  -0.00427  -0.00513   1.89088
   A84        1.82065   0.00167   0.00000   0.00960   0.00960   1.83025
    D1        0.10034  -0.00070   0.00000  -0.01061  -0.01060   0.08975
    D2       -3.06116  -0.00105   0.00000  -0.02494  -0.02492  -3.08608
    D3       -3.12883  -0.00033   0.00000   0.00528   0.00535  -3.12348
    D4       -0.00715  -0.00068   0.00000  -0.00905  -0.00898  -0.01613
    D5        0.37184   0.00046   0.00000   0.01605   0.01577   0.38761
    D6       -1.86509  -0.00034   0.00000  -0.00372  -0.00394  -1.86903
    D7        2.38103   0.00143   0.00000   0.02095   0.02077   2.40180
    D8       -2.67075  -0.00071   0.00000  -0.00500  -0.00483  -2.67558
    D9        1.37551  -0.00150   0.00000  -0.02477  -0.02454   1.35096
   D10       -0.66156   0.00027   0.00000  -0.00010   0.00016  -0.66139
   D11        0.00157  -0.00015   0.00000  -0.00351  -0.00347  -0.00190
   D12       -3.13528   0.00036   0.00000   0.01580   0.01599  -3.11930
   D13        3.06673  -0.00004   0.00000   0.00970   0.00993   3.07666
   D14       -0.07012   0.00047   0.00000   0.02900   0.02939  -0.04074
   D15        0.61540  -0.00084   0.00000  -0.00246  -0.00238   0.61302
   D16       -1.56145   0.00017   0.00000   0.00904   0.00907  -1.55238
   D17        2.72637   0.00085   0.00000   0.01416   0.01419   2.74056
   D18       -2.50525  -0.00044   0.00000   0.01264   0.01273  -2.49252
   D19        1.60108   0.00058   0.00000   0.02414   0.02418   1.62527
   D20       -0.39428   0.00125   0.00000   0.02926   0.02930  -0.36498
   D21        0.00992   0.00114   0.00000   0.01736   0.01682   0.02674
   D22        2.14048   0.00305   0.00000   0.01641   0.01656   2.15704
   D23       -2.04703  -0.00378   0.00000  -0.03533  -0.03572  -2.08275
   D24        3.13316   0.00089   0.00000   0.00451   0.00425   3.13741
   D25       -1.01947   0.00280   0.00000   0.00356   0.00400  -1.01547
   D26        1.07621  -0.00403   0.00000  -0.04818  -0.04829   1.02792
   D27       -1.33558  -0.00023   0.00000  -0.00424  -0.00418  -1.33976
   D28        2.71390   0.00041   0.00000   0.00185   0.00190   2.71580
   D29        0.69387   0.00157   0.00000   0.01937   0.01932   0.71319
   D30        0.82716  -0.00083   0.00000  -0.01312  -0.01304   0.81412
   D31       -1.40655  -0.00019   0.00000  -0.00703  -0.00696  -1.41352
   D32        2.85660   0.00097   0.00000   0.01049   0.01046   2.86707
   D33        2.85086  -0.00078   0.00000  -0.01186  -0.01180   2.83906
   D34        0.61715  -0.00014   0.00000  -0.00577  -0.00572   0.61143
   D35       -1.40287   0.00102   0.00000   0.01175   0.01170  -1.39118
   D36        0.64133   0.00144   0.00000   0.00551   0.00557   0.64690
   D37       -1.49284   0.00145   0.00000   0.01473   0.01474  -1.47809
   D38        2.78614   0.00191   0.00000   0.01479   0.01484   2.80099
   D39        2.88317  -0.00008   0.00000  -0.00510  -0.00508   2.87808
   D40        0.74900  -0.00008   0.00000   0.00412   0.00409   0.75310
   D41       -1.25521   0.00038   0.00000   0.00418   0.00419  -1.25101
   D42       -1.40789   0.00041   0.00000   0.00126   0.00124  -1.40665
   D43        2.74113   0.00041   0.00000   0.01047   0.01042   2.75154
   D44        0.73692   0.00087   0.00000   0.01053   0.01052   0.74744
   D45        3.06830   0.00364   0.00000   0.04223   0.04228   3.11058
   D46        0.97021  -0.00057   0.00000  -0.01199  -0.01193   0.95828
   D47       -1.20284  -0.00158   0.00000  -0.01837  -0.01843  -1.22127
   D48        0.82407   0.00333   0.00000   0.04368   0.04369   0.86775
   D49       -1.27403  -0.00087   0.00000  -0.01054  -0.01052  -1.28454
   D50        2.83611  -0.00188   0.00000  -0.01692  -0.01702   2.81909
   D51       -1.17154   0.00233   0.00000   0.02138   0.02142  -1.15013
   D52        3.01355  -0.00188   0.00000  -0.03284  -0.03278   2.98077
   D53        0.84050  -0.00289   0.00000  -0.03922  -0.03929   0.80121
   D54        0.80675   0.00144   0.00000   0.01503   0.01497   0.82172
   D55       -1.36267   0.00143   0.00000   0.02151   0.02143  -1.34124
   D56        2.94310   0.00027   0.00000   0.00653   0.00645   2.94955
   D57        2.97156   0.00057   0.00000   0.00375   0.00372   2.97528
   D58        0.80214   0.00057   0.00000   0.01023   0.01018   0.81232
   D59       -1.17527  -0.00060   0.00000  -0.00475  -0.00480  -1.18007
   D60       -1.33926   0.00165   0.00000   0.01775   0.01782  -1.32144
   D61        2.77450   0.00164   0.00000   0.02423   0.02428   2.79878
   D62        0.79709   0.00048   0.00000   0.00925   0.00930   0.80639
   D63       -1.25040  -0.00149   0.00000  -0.02537  -0.02545  -1.27585
   D64        0.98095  -0.00034   0.00000  -0.00718  -0.00727   0.97367
   D65        3.00629  -0.00037   0.00000  -0.00232  -0.00225   3.00404
   D66        0.91585   0.00003   0.00000  -0.01578  -0.01589   0.89995
   D67       -3.13599   0.00117   0.00000   0.00240   0.00228  -3.13371
   D68       -1.11064   0.00114   0.00000   0.00727   0.00731  -1.10334
   D69        2.90462  -0.00081   0.00000  -0.01951  -0.01954   2.88508
   D70       -1.14722   0.00033   0.00000  -0.00132  -0.00137  -1.14858
   D71        0.87813   0.00030   0.00000   0.00355   0.00366   0.88179
   D72       -3.13829   0.00103   0.00000   0.02208   0.02213  -3.11615
   D73        1.03790   0.00116   0.00000   0.02388   0.02394   1.06184
   D74       -1.05982   0.00114   0.00000   0.02367   0.02372  -1.03610
   D75        0.90920   0.00038   0.00000   0.01113   0.01103   0.92023
   D76       -1.19780   0.00050   0.00000   0.01294   0.01284  -1.18496
   D77        2.98767   0.00049   0.00000   0.01273   0.01262   3.00029
   D78       -1.10005  -0.00121   0.00000  -0.01235  -0.01230  -1.11236
   D79        3.07614  -0.00109   0.00000  -0.01054  -0.01050   3.06564
   D80        0.97841  -0.00110   0.00000  -0.01076  -0.01071   0.96770
   D81        0.00425   0.00087   0.00000   0.01370   0.01380   0.01805
   D82        2.09907   0.00161   0.00000   0.01912   0.01938   2.11846
   D83       -2.07950  -0.00216   0.00000  -0.01573  -0.01594  -2.09544
   D84        3.14104   0.00037   0.00000  -0.00578  -0.00554   3.13550
   D85       -1.04733   0.00111   0.00000  -0.00037   0.00004  -1.04729
   D86        1.05729  -0.00267   0.00000  -0.03522  -0.03528   1.02200
   D87       -0.00781  -0.00118   0.00000  -0.01756  -0.01776  -0.02556
   D88       -2.15729  -0.00084   0.00000   0.00287   0.00284  -2.15445
   D89        2.02931   0.00294   0.00000   0.02234   0.02158   2.05089
   D90       -2.06444  -0.00392   0.00000  -0.04619  -0.04584  -2.11028
   D91        2.06927  -0.00358   0.00000  -0.02576  -0.02525   2.04402
   D92       -0.02732   0.00019   0.00000  -0.00629  -0.00650  -0.03382
   D93        2.02066   0.00109   0.00000   0.01518   0.01534   2.03600
   D94       -0.12882   0.00142   0.00000   0.03562   0.03593  -0.09289
   D95       -2.22541   0.00520   0.00000   0.05508   0.05468  -2.17073
   D96        1.12528   0.00055   0.00000  -0.01414  -0.01382   1.11147
   D97       -3.10307   0.00244   0.00000   0.01278   0.01301  -3.09006
   D98       -0.99340   0.00119   0.00000  -0.00493  -0.00456  -0.99796
   D99       -3.08702  -0.00390   0.00000  -0.04635  -0.04621  -3.13323
   D100      -1.03219  -0.00200   0.00000  -0.01944  -0.01938  -1.05158
   D101       1.07748  -0.00325   0.00000  -0.03714  -0.03695   1.04053
   D102      -0.97180   0.00021   0.00000  -0.00829  -0.00871  -0.98051
   D103       1.08303   0.00211   0.00000   0.01862   0.01811   1.10114
   D104      -3.09048   0.00086   0.00000   0.00092   0.00054  -3.08994
   D105       0.94768  -0.00005   0.00000   0.02305   0.02380   0.97148
   D106      -1.05719   0.00245   0.00000   0.01897   0.01801  -1.03918
   D107       3.09590  -0.00132   0.00000  -0.00354  -0.00333   3.09257
   D108      -1.34037  -0.00098   0.00000  -0.03944  -0.03953  -1.37991
   D109       0.82058  -0.00073   0.00000  -0.01040  -0.00989   0.81069
   D110       2.86341   0.00025   0.00000  -0.00786  -0.00827   2.85514
   D111      -1.13272   0.00060   0.00000   0.02127   0.02136  -1.11136
   D112       0.99008   0.00010   0.00000   0.01393   0.01401   1.00409
   D113       3.04227   0.00162   0.00000   0.03601   0.03603   3.07830
   D114       3.03860  -0.00188   0.00000  -0.01354  -0.01352   3.02508
   D115      -1.12178  -0.00238   0.00000  -0.02087  -0.02087  -1.14266
   D116       0.93040  -0.00086   0.00000   0.00120   0.00115   0.93155
   D117       1.05180   0.00136   0.00000   0.02016   0.02014   1.07194
   D118      -3.10858   0.00086   0.00000   0.01283   0.01279  -3.09579
   D119      -1.05639   0.00238   0.00000   0.03490   0.03481  -1.02158
   D120      -2.96092  -0.00280   0.00000  -0.03893  -0.03903  -2.99995
   D121      -0.90598   0.00326   0.00000   0.04381   0.04318  -0.86280
   D122       1.22263  -0.00061   0.00000  -0.00450  -0.00433   1.21830
   D123      -0.90481  -0.00424   0.00000  -0.06441  -0.06414  -0.96895
   D124       1.15013   0.00182   0.00000   0.01833   0.01807   1.16820
   D125      -3.00445  -0.00205   0.00000  -0.02998  -0.02944  -3.03389
   D126       1.11214  -0.00166   0.00000  -0.04151  -0.04143   1.07071
   D127      -3.11611   0.00440   0.00000   0.04123   0.04078  -3.07532
   D128      -0.98750   0.00053   0.00000  -0.00708  -0.00672  -0.99422
   D129       0.79777   0.00037   0.00000   0.01668   0.01761   0.81538
   D130      -1.30087   0.00108   0.00000  -0.00598  -0.00711  -1.30798
   D131       2.94803  -0.00178   0.00000  -0.02261  -0.02241   2.92562
         Item               Value     Threshold  Converged?
 Maximum Force            0.020208     0.000450     NO 
 RMS     Force            0.003544     0.000300     NO 
 Maximum Displacement     0.166392     0.001800     NO 
 RMS     Displacement     0.033193     0.001200     NO 
 Predicted change in Energy=-7.850215D-03
 GradGradGradGradGradGradGradGradGradGradGradGradGradGradGradGradGradGrad

                          Input orientation:                          
 ---------------------------------------------------------------------
 Center     Atomic      Atomic             Coordinates (Angstroms)
 Number     Number       Type             X           Y           Z
 ---------------------------------------------------------------------
      1          6           0        1.799680    0.642315    0.037102
      2          6           0        1.082868   -0.471984    0.336665
      3          6           0       -0.358475   -0.556239    0.770776
      4          6           0       -1.280588    0.496499    0.113305
      5          6           0       -1.131420    1.911812    0.725491
      6          6           0        0.287913    2.341561    1.144604
      7          6           0        1.432822    2.097167    0.139573
      8          6           0        3.168127    0.244206   -0.364256
      9          6           0        3.282502   -1.267193   -0.295127
     10          6           0        1.879109   -1.762806    0.150845
     11          8           0        4.077563    1.016505   -0.677521
     12          6           0        1.184193    2.742798   -1.238271
     13          6           0        1.929443   -2.608199    1.421352
     14          8           0        1.242039   -2.597867   -0.836072
     15          6           0       -2.770969    0.034677    0.082633
     16          8           0       -3.583563    1.076284   -0.503700
     17          6           0       -3.326272   -0.349300    1.460742
     18          6           0       -2.961984   -1.123607   -0.912431
     19          8           0       -4.349820   -1.437034   -1.094164
     20          1           0       -0.410347   -0.479895    1.866445
     21          1           0       -0.714354   -1.563066    0.528089
     22          1           0       -0.982010    0.570953   -0.940997
     23          1           0       -1.765967    2.002153    1.617754
     24          1           0       -1.528926    2.636021    0.004157
     25          1           0        0.555481    1.855090    2.092736
     26          1           0        0.253612    3.416767    1.365448
     27          1           0        2.322044    2.593661    0.554916
     28          1           0        3.557869   -1.669683   -1.273946
     29          1           0        4.072174   -1.522718    0.419489
     30          1           0        0.944745    3.807935   -1.128013
     31          1           0        0.358503    2.265211   -1.776928
     32          1           0        2.076883    2.668396   -1.870159
     33          1           0        0.931026   -2.954560    1.713926
     34          1           0        2.552767   -3.495076    1.256402
     35          1           0        2.354419   -2.032745    2.248990
     36          1           0        1.150102   -2.076851   -1.652067
     37          1           0       -3.739191    1.754340    0.173891
     38          1           0       -2.806166   -1.215492    1.883246
     39          1           0       -3.242242    0.479481    2.174008
     40          1           0       -4.388676   -0.599640    1.374390
     41          1           0       -2.497457   -0.855183   -1.873331
     42          1           0       -2.486259   -2.033609   -0.543444
     43          1           0       -4.785697   -0.575086   -1.226049
 ---------------------------------------------------------------------
                    Distance matrix (angstroms):
                    1          2          3          4          5
     1  C    0.000000
     2  C    1.358389   0.000000
     3  C    2.575354   1.507655   0.000000
     4  C    3.084659   2.563937   1.546227   0.000000
     5  C    3.267545   3.276696   2.586652   1.549236   0.000000
     6  C    2.529711   3.033274   2.992459   2.632114   1.541054
     7  C    1.503888   2.600355   3.263085   3.150463   2.636853
     8  C    1.480617   2.313552   3.790242   4.481382   4.738625
     9  C    2.440360   2.422790   3.859835   4.909096   5.534478
    10  C    2.409119   1.527989   2.616659   3.884528   4.785010
    11  O    2.416496   3.494620   4.924380   5.441102   5.468411
    12  C    2.533264   3.581272   4.159295   3.598299   3.147850
    13  C    3.535368   2.540994   3.141394   4.653433   5.503054
    14  O    3.401790   2.433111   3.051533   4.103665   5.330009
    15  C    4.611088   3.895292   2.577372   1.560594   2.573911
    16  O    5.427717   4.987878   3.832834   2.453679   2.867407
    17  C    5.411603   4.551826   3.053964   2.591483   3.235830
    18  C    5.166579   4.283186   3.151722   2.550289   3.904807
    19  O    6.589371   5.700236   4.492731   3.823181   4.988387
    20  H    3.080596   2.137752   1.099549   2.187273   2.746266
    21  H    3.380110   2.111187   1.095102   2.175886   3.505380
    22  H    2.949503   2.642699   2.142317   1.098292   2.144156
    23  H    4.130552   3.984771   3.040357   2.183106   1.098610
    24  H    3.880151   4.073294   3.485424   2.156650   1.096728
    25  H    2.691559   2.962634   2.897827   3.022428   2.172145
    26  H    3.442734   4.107121   4.063626   3.528398   2.143070
    27  H    2.085364   3.313814   4.141696   4.191905   3.524263
    28  H    3.186755   3.186562   4.556139   5.479733   6.230111
    29  H    3.161932   3.169677   4.548421   5.729140   6.242357
    30  H    3.479878   4.525711   4.934551   4.178347   3.367673
    31  H    2.828690   3.533300   3.868518   3.063974   2.933745
    32  H    2.796335   3.964861   4.827399   4.463617   4.195597
    33  H    4.062488   2.843078   2.881716   4.400345   5.377012
    34  H    4.378566   3.485055   4.165084   5.651013   6.564262
    35  H    3.515129   2.776653   3.424176   4.916452   5.480114
    36  H    3.266360   2.556399   3.233920   3.955619   5.173737
    37  H    5.651053   5.313687   4.138150   2.762347   2.670117
    38  H    5.298445   4.250801   2.768284   2.896721   3.731648
    39  H    5.478491   4.794548   3.370146   2.845149   2.933486
    40  H    6.451864   5.570544   4.075384   3.528749   4.163913
    41  H    4.935347   4.224885   3.414076   2.693425   4.034377
    42  H    5.085949   3.993987   2.904696   2.878613   4.360290
    43  H    6.815043   6.073941   4.856744   3.902301   4.831864
                    6          7          8          9         10
     6  C    0.000000
     7  C    1.542931   0.000000
     8  C    3.869263   2.588163   0.000000
     9  C    4.905456   3.863832   1.517296   0.000000
    10  C    4.512792   3.885703   2.440286   1.553717   0.000000
    11  O    4.408782   2.971552   1.233553   2.448188   3.639226
    12  C    2.577286   1.541787   3.307999   4.623035   4.765818
    13  C    5.222196   4.902046   3.585937   2.564248   1.526895
    14  O    5.406606   4.799127   3.465516   2.495356   1.441245
    15  C    3.975708   4.682837   5.959570   6.203393   4.985862
    16  O    4.393878   5.159469   6.804199   7.257978   6.191094
    17  C    4.516969   5.511775   6.772008   6.899384   5.550660
    18  C    5.176931   5.549271   6.304734   6.276567   4.997531
    19  O    6.387364   6.888514   7.738143   7.675913   6.360482
    20  H    2.994868   3.608408   4.278531   4.350790   3.135403
    21  H    4.078081   4.261293   4.374491   4.091465   2.628356
    22  H    3.016204   3.054238   4.202740   4.688495   3.850266
    23  H    2.134828   3.525095   5.600359   6.311479   5.441812
    24  H    2.165232   3.013412   5.283826   6.202781   5.566498
    25  H    1.098727   2.154803   3.931626   4.784056   4.314175
    26  H    1.098188   2.152824   4.642351   5.819894   5.562866
    27  H    2.132833   1.099878   2.660953   4.068322   4.397530
    28  H    5.712450   4.550057   2.154625   1.093577   2.203846
    29  H    5.457021   4.488663   2.133911   1.095240   2.222464
    30  H    2.783248   2.184427   4.269299   5.649401   5.791517
    31  H    2.923382   2.203491   3.738193   4.819064   4.717359
    32  H    3.520800   2.186353   3.055364   4.407165   4.874333
    33  H    5.365317   5.315104   4.422168   3.523201   2.182283
    34  H    6.261661   5.811606   4.121582   2.811267   2.162598
    35  H    4.962325   4.728123   3.560293   2.814239   2.168179
    36  H    5.299727   4.551080   3.334395   2.654047   1.969916
    37  H    4.183859   5.183476   7.090920   7.658578   6.628434
    38  H    4.771954   5.655362   6.547837   6.466828   5.025193
    39  H    4.121772   5.349024   6.898621   7.191647   5.945526
    40  H    5.529371   6.533558   7.800015   7.879079   6.491159
    41  H    5.204363   5.311803   5.965301   6.005698   4.906669
    42  H    5.448638   5.734894   6.098576   5.824745   4.428522
    43  H    6.314139   6.904769   8.042216   8.151164   6.908412
                   11         12         13         14         15
    11  O    0.000000
    12  C    3.415570   0.000000
    13  C    4.707246   6.021807   0.000000
    14  O    4.596631   5.356101   2.359787   0.000000
    15  C    6.960187   4.972123   5.556153   4.886567   0.000000
    16  O    7.663331   5.103759   6.904671   6.074232   1.445352
    17  C    7.826517   6.098363   5.720727   5.585775   1.534596
    18  C    7.361419   5.678559   5.619308   4.455681   1.538916
    19  O    8.787162   6.936646   6.865027   5.716908   2.458364
    20  H    5.371435   4.750533   3.194121   3.810483   3.003215
    21  H    5.574061   5.026428   2.979913   2.599850   2.642136
    22  H    5.085981   3.081836   4.915715   3.872832   2.129738
    23  H    6.355047   4.172394   5.911850   6.019098   2.690276
    24  H    5.875392   2.985974   6.439767   5.981456   2.883716
    25  H    4.558795   3.504128   4.717995   5.373836   4.291817
    26  H    4.955560   2.845973   6.253939   6.480702   4.715107
    27  H    2.662361   2.128959   5.288117   5.482081   5.719286
    28  H    2.800253   5.010549   3.285911   2.533047   6.693231
    29  H    2.766065   5.411398   2.602555   3.277505   7.026205
    30  H    4.220138   1.097273   6.973927   6.419339   5.432280
    31  H    4.074232   1.095447   6.037132   5.031438   4.269290
    32  H    2.855494   1.096228   6.220790   5.431374   5.852482
    33  H    5.602595   6.421795   1.096542   2.593539   5.030051
    34  H    5.139983   6.856199   1.096491   2.627059   6.494540
    35  H    4.564167   6.027953   1.093954   3.327815   5.936070
    36  H    4.369053   4.837500   3.214904   0.972502   4.779386
    37  H    7.897527   5.216412   7.260945   6.691367   1.975607
    38  H    7.676266   6.429221   4.957718   5.068887   2.192343
    39  H    7.873954   6.029890   6.070139   6.216062   2.189474
    40  H    8.859992   7.003910   6.629868   6.370558   2.165172
    41  H    6.940034   5.186841   5.790117   4.254021   2.166208
    42  H    7.239125   6.063750   4.867135   3.782093   2.179643
    43  H    9.021719   6.829940   7.499026   6.370034   2.478627
                   16         17         18         19         20
    16  O    0.000000
    17  C    2.440804   0.000000
    18  C    2.322271   2.522739   0.000000
    19  O    2.693058   2.959452   1.434347   0.000000
    20  H    4.255417   2.946908   3.827188   5.020036   0.000000
    21  H    4.032756   3.027406   2.705562   3.982989   1.748392
    22  H    2.686013   3.480055   2.606271   3.923980   3.051689
    23  H    2.943036   2.826400   4.195553   5.085155   2.839033
    24  H    2.629112   3.776802   4.126571   5.074793   3.798455
    25  H    4.947698   4.508521   5.502384   6.712406   2.536964
    26  H    4.867801   5.196913   6.011970   7.127457   3.984446
    27  H    6.188643   6.433119   6.625114   7.967417   4.316574
    28  H    7.689842   7.524183   6.552662   7.913153   5.198499
    29  H    8.137407   7.562944   7.170264   8.557363   4.824330
    30  H    5.325153   6.498141   6.295166   7.452735   5.402641
    31  H    4.309819   5.558393   4.822558   6.028356   4.626110
    32  H    6.036777   7.028192   6.378614   7.665457   5.482723
    33  H    6.445703   4.997606   5.040404   6.170541   2.818956
    34  H    7.851741   6.670889   6.382804   7.576701   4.271243
    35  H    7.245895   5.977087   6.251820   7.515209   3.193997
    36  H    5.802464   5.719435   4.285439   5.565048   4.167157
    37  H    0.971138   2.500358   3.172810   3.487936   4.351751
    38  H    3.399132   1.095130   2.801523   3.361088   2.506259
    39  H    2.764560   1.096670   3.489203   3.947240   3.005765
    40  H    2.642755   1.094910   2.745823   2.607009   4.010431
    41  H    2.605011   3.472592   1.100529   2.092104   4.299162
    42  H    3.298044   2.749415   1.091133   2.032746   3.539915
    43  H    2.166550   3.065901   1.930067   0.974852   5.358756
                   21         22         23         24         25
    21  H    0.000000
    22  H    2.604591   0.000000
    23  H    3.873506   3.034819   0.000000
    24  H    4.309335   2.336009   1.749764   0.000000
    25  H    3.967921   3.635440   2.374101   3.052339   0.000000
    26  H    5.141679   3.865889   2.478606   2.374893   1.748974
    27  H    5.147700   4.152815   4.265131   3.890386   2.455835
    28  H    4.637950   5.073638   7.084316   6.785877   5.724763
    29  H    4.787930   5.637300   6.924192   6.988557   5.155238
    30  H    5.860285   3.771659   4.260052   2.962135   3.786602
    31  H    4.595632   2.316519   4.013282   2.621479   3.896319
    32  H    5.607840   3.823537   5.232295   4.063985   4.322114
    33  H    2.459621   4.810152   5.643759   6.342655   4.839139
    34  H    3.864864   5.818574   7.000111   7.471190   5.771731
    35  H    3.549572   5.299718   5.801416   6.474335   4.286707
    36  H    2.914318   3.473095   5.986105   5.668459   5.462352
    37  H    4.503363   3.200848   2.457593   2.385674   4.704926
    38  H    2.516532   3.807267   3.392011   4.471741   4.557745
    39  H    3.642975   3.849710   2.192564   3.506332   4.040001
    40  H    3.891665   4.282135   3.702318   4.530476   5.566544
    41  H    3.073659   2.280284   4.570243   4.080628   5.691723
    42  H    2.123498   3.033902   4.634326   4.798104   5.596751
    43  H    4.541910   3.982801   4.883457   4.736156   6.741534
                   26         27         28         29         30
    26  H    0.000000
    27  H    2.369152   0.000000
    28  H    6.614869   4.800844   0.000000
    29  H    6.314647   4.475027   1.775902   0.000000
    30  H    2.616872   2.490715   6.070751   6.371140   0.000000
    31  H    3.348374   3.066084   5.096305   5.741429   1.773350
    32  H    3.788605   2.438581   4.622523   5.175819   1.769482
    33  H    6.416708   5.836180   4.180740   3.686808   7.335403
    34  H    7.285024   6.133354   3.277949   2.626637   7.848894
    35  H    5.906879   4.926922   3.740479   2.560837   6.892377
    36  H    6.331582   5.296971   2.471053   3.624488   5.911642
    37  H    4.486194   6.130922   8.189460   8.474482   5.277448
    38  H    5.575678   6.524772   7.118644   7.039072   6.954986
    39  H    4.637069   6.168671   7.921414   7.783818   6.285921
    40  H    6.138602   7.476796   8.444303   8.564455   7.357589
    41  H    6.025581   6.404569   6.139190   6.990185   5.843709
    42  H    6.391976   6.762973   6.098980   6.648405   6.799790
    43  H    6.931477   7.983281   8.415197   9.059121   7.215155
                   31         32         33         34         35
    31  H    0.000000
    32  H    1.767508   0.000000
    33  H    6.305541   6.765817   0.000000
    34  H    6.869992   6.927498   1.769612   0.000000
    35  H    6.218048   6.256607   1.778225   1.778478   0.000000
    36  H    4.415396   4.839820   3.485438   3.526759   4.082961
    37  H    4.567031   6.232203   6.808551   8.265405   7.468609
    38  H    5.960478   7.281264   4.125485   5.857268   5.237681
    39  H    5.635963   7.031339   5.424065   7.086694   6.135105
    40  H    6.377608   7.937923   5.827535   7.522041   6.948960
    41  H    4.231153   5.774098   5.387977   6.501464   6.474634
    42  H    5.300378   6.685154   4.197821   5.546811   5.588367
    43  H    5.901995   7.617747   6.854653   8.279007   8.073532
                   36         37         38         39         40
    36  H    0.000000
    37  H    6.474359   0.000000
    38  H    5.375168   3.551385   0.000000
    39  H    6.361318   2.423364   1.774159   0.000000
    40  H    6.482257   2.721076   1.772723   1.765843   0.000000
    41  H    3.853066   3.541558   3.786422   4.326313   3.766922
    42  H    3.801846   4.053760   2.580791   3.777788   3.058357
    43  H    6.137630   2.912256   3.741173   3.880045   2.630687
                   41         42         43
    41  H    0.000000
    42  H    1.776911   0.000000
    43  H    2.394466   2.807251   0.000000
 Stoichiometry    C15H24O4
 Framework group  C1[X(C15H24O4)]
 Deg. of freedom   123
 Full point group                 C1      NOp   1
 Largest Abelian subgroup         C1      NOp   1
 Largest concise Abelian subgroup C1      NOp   1
                         Standard orientation:                         
 ---------------------------------------------------------------------
 Center     Atomic      Atomic             Coordinates (Angstroms)
 Number     Number       Type             X           Y           Z
 ---------------------------------------------------------------------
      1          6           0        1.826166    0.629108    0.037155
      2          6           0        1.106930   -0.490861    0.308430
      3          6           0       -0.336982   -0.583392    0.732195
      4          6           0       -1.254585    0.483954    0.092198
      5          6           0       -1.108140    1.885630    0.735617
      6          6           0        0.308976    2.305199    1.172185
      7          6           0        1.459603    2.081682    0.168824
      8          6           0        3.196696    0.238734   -0.364691
      9          6           0        3.309741   -1.273888   -0.327498
     10          6           0        1.903457   -1.777965    0.099477
     11          8           0        4.108423    1.016936   -0.655912
     12          6           0        1.219443    2.757048   -1.196208
     13          6           0        1.945832   -2.650586    1.351734
     14          8           0        1.271669   -2.591087   -0.908920
     15          6           0       -2.745042    0.023999    0.042868
     16          8           0       -3.553551    1.078603   -0.525609
     17          6           0       -3.308643   -0.389186    1.409110
     18          6           0       -2.930934   -1.112423   -0.978038
     19          8           0       -4.317872   -1.420837   -1.174592
     20          1           0       -0.395225   -0.530646    1.828932
     21          1           0       -0.692049   -1.584491    0.465781
     22          1           0       -0.949790    0.580898   -0.958491
     23          1           0       -1.747847    1.957184    1.625898
     24          1           0       -1.500972    2.625514    0.027755
     25          1           0        0.570689    1.798205    2.111155
     26          1           0        0.274039    3.375419    1.415955
     27          1           0        2.346680    2.568451    0.599964
     28          1           0        3.590590   -1.655388   -1.313141
     29          1           0        4.095057   -1.545341    0.386044
     30          1           0        0.980005    3.819737   -1.064411
     31          1           0        0.396631    2.291793   -1.749852
     32          1           0        2.115774    2.695627   -1.824327
     33          1           0        0.945506   -3.002438    1.630933
     34          1           0        2.569568   -3.534161    1.171346
     35          1           0        2.366303   -2.093420    2.194056
     36          1           0        1.184831   -2.052534   -1.714016
     37          1           0       -3.712731    1.742009    0.165523
     38          1           0       -2.791550   -1.264669    1.815871
     39          1           0       -3.228286    0.423964    2.140557
     40          1           0       -4.370675   -0.636823    1.311174
     41          1           0       -2.460623   -0.823691   -1.930196
     42          1           0       -2.457934   -2.030520   -0.625984
     43          1           0       -4.752443   -0.555925   -1.290406
 ---------------------------------------------------------------------
 Rotational constants (GHZ):      0.5539669      0.2587449      0.2059216
 Standard basis: 6-31G(d) (6D, 7F)
 There are   333 symmetry adapted cartesian basis functions of A   symmetry.
 There are   333 symmetry adapted basis functions of A   symmetry.
   333 basis functions,   628 primitive gaussians,   333 cartesian basis functions
    73 alpha electrons       73 beta electrons
       nuclear repulsion energy      1597.7547072418 Hartrees.
 NAtoms=   43 NActive=   43 NUniq=   43 SFac= 1.00D+00 NAtFMM=   60 NAOKFM=F Big=F
 Integral buffers will be    131072 words long.
 Raffenetti 2 integral format.
 Two-electron integral symmetry is turned on.
 ------------------------------------------------------------------------------
 Polarizable Continuum Model (PCM)
 =================================
 Model                : PCM (using non-symmetric T matrix).
 Atomic radii         : SMD-Coulomb.
 Polarization charges : Total charges.
 Charge compensation  : None.
 Solution method      : On-the-fly selection.
 Cavity type          : VdW (van der Waals Surface) (Alpha=1.000).
 Cavity algorithm     : GePol (No added spheres)
                        Default sphere list used, NSphG=   43.
                        Lebedev-Laikov grids with approx.  5.0 points / Ang**2.
                        Smoothing algorithm: Karplus/York (Gamma=1.0000).
                        Polarization charges: spherical gaussians, with
                                              point-specific exponents (IZeta= 3).
                        Self-potential: point-specific (ISelfS= 7).
                        Self-field    : sphere-specific E.n sum rule (ISelfD= 2).
 1st derivatives      : Analytical E(r).r(x)/FMM algorithm (CHGder, D1EAlg=3).
                        Cavity 1st derivative terms included.
 Solvent              : Methanol, Eps=  32.613000 Eps(inf)=   1.765709
 ------------------------------------------------------------------------------
 ------------------------------------------------------------------------------
 Atomic radii for non-electrostatic terms: SMD-CDS.
 ------------------------------------------------------------------------------
 Nuclear repulsion after PCM non-electrostatic terms =     1597.7562284044 Hartrees.
 One-electron integrals computed using PRISM.
 NBasis=   333 RedAO= T EigKep=  9.24D-04  NBF=   333
 NBsUse=   333 1.00D-06 EigRej= -1.00D+00 NBFU=   333
 Initial guess from the checkpoint file:  "DY-202A-11R_24.chk"
 B after Tr=     0.000000    0.000000    0.000000
         Rot=    0.999984   -0.001325    0.000963    0.005459 Ang=  -0.65 deg.
 ExpMin= 1.61D-01 ExpMax= 5.48D+03 ExpMxC= 8.25D+02 IAcc=1 IRadAn=         1 AccDes= 0.00D+00
 Harris functional with IExCor=  402 and IRadAn=       1 diagonalized for initial guess.
 HarFok:  IExCor=  402 AccDes= 0.00D+00 IRadAn=         1 IDoV= 1 UseB2=F ITyADJ=14
 ICtDFT=  3500011 ScaDFX=  1.000000  1.000000  1.000000  1.000000
 FoFCou: FMM=F IPFlag=           0 FMFlag=      100000 FMFlg1=           0
         NFxFlg=           0 DoJE=T BraDBF=F KetDBF=T FulRan=T
         wScrn=  0.000000 ICntrl=     500 IOpCl=  0 I1Cent=   200000004 NGrid=           0
         NMat0=    1 NMatS0=      1 NMatT0=    0 NMatD0=    1 NMtDS0=    0 NMtDT0=    0
 Petite list used in FoFCou.
 Keep R1 ints in memory in canonical form, NReq=1565304907.
 Requested convergence on RMS density matrix=1.00D-08 within 128 cycles.
 Requested convergence on MAX density matrix=1.00D-06.
 Requested convergence on             energy=1.00D-06.
 No special actions if energy rises.
 Inv3:  Mode=1 IEnd=    21611568.
 Iteration    1 A*A^-1 deviation from unit magnitude is 4.44D-15 for   2674.
 Iteration    1 A*A^-1 deviation from orthogonality  is 4.05D-15 for   2467   1272.
 Iteration    1 A^-1*A deviation from unit magnitude is 5.33D-15 for    664.
 Iteration    1 A^-1*A deviation from orthogonality  is 1.21D-09 for   2303   2268.
 Iteration    2 A*A^-1 deviation from unit magnitude is 1.14D-14 for    664.
 Iteration    2 A*A^-1 deviation from orthogonality  is 5.01D-15 for   1827    664.
 Iteration    2 A^-1*A deviation from unit magnitude is 1.11D-15 for   1353.
 Iteration    2 A^-1*A deviation from orthogonality  is 2.96D-16 for   1262   1252.
 Error on total polarization charges =  0.05208
 SCF Done:  E(RB3LYP) =  -886.951548192     A.U. after   11 cycles
            NFock= 11  Conv=0.27D-08     -V/T= 2.0094
 SMD-CDS (non-electrostatic) energy       (kcal/mol) =       0.95
 (included in total energy above)
 D1PCM: PCM CHGder 1st derivatives, ID1Alg=3 FixD1E=F DoIter=F DoCFld=F I1PDM=0.
 Calling FoFJK, ICntrl=      2127 FMM=F ISym2X=0 I1Cent= 0 IOpClX= 0 NMat=1 NMatS=1 NMatT=0.
 ***** Axes restored to original set *****
 -------------------------------------------------------------------
 Center     Atomic                   Forces (Hartrees/Bohr)
 Number     Number              X              Y              Z
 -------------------------------------------------------------------
      1        6           0.004742237   -0.006834788   -0.000140102
      2        6          -0.003412847    0.005584738   -0.000020959
      3        6           0.001229310   -0.000745444   -0.000971336
      4        6          -0.000340118    0.001433974   -0.000976825
      5        6          -0.000483088    0.000618271   -0.000345727
      6        6          -0.000077398    0.000336607    0.000774191
      7        6          -0.003405656    0.002697989    0.001309404
      8        6          -0.002974575    0.002979432    0.000467908
      9        6          -0.003569235    0.000806823    0.000301135
     10        6           0.004438740    0.000688764   -0.000872227
     11        8          -0.002316005   -0.002676725    0.001137073
     12        6           0.000313548    0.000021602   -0.001522775
     13        6          -0.000197279   -0.002064731    0.001477797
     14        8           0.000619276    0.000099193    0.000446919
     15        6           0.001059613   -0.002669928    0.001268949
     16        8           0.000143907    0.002417238    0.000749807
     17        6          -0.001743858    0.002490508    0.000298613
     18        6          -0.003698539   -0.001867088    0.000092431
     19        8           0.004203819    0.000858866    0.000029990
     20        1           0.000061677    0.000381559    0.000242768
     21        1           0.000910083    0.000323528    0.000487309
     22        1           0.000442873   -0.000458735    0.000281225
     23        1           0.000343711   -0.000285597    0.000078431
     24        1           0.000355770   -0.000490754   -0.000093176
     25        1           0.000006250   -0.000572047   -0.000864161
     26        1          -0.000093441    0.000125376    0.000009497
     27        1           0.000228761    0.000161174   -0.000364827
     28        1           0.001129572   -0.001680465   -0.000291486
     29        1           0.000788598   -0.002041040   -0.000836242
     30        1           0.000133826   -0.000159070    0.000541467
     31        1          -0.000330589   -0.000144481    0.000362084
     32        1           0.000012111   -0.000330638    0.000478309
     33        1           0.000375343    0.001442573   -0.000641547
     34        1           0.000294096    0.000591549   -0.000262239
     35        1           0.000610833   -0.000143220    0.000529851
     36        1           0.000358186    0.000226429   -0.001049564
     37        1          -0.000946241    0.000611765    0.000080881
     38        1           0.000388074    0.000387129   -0.000555905
     39        1           0.000427325   -0.000288503   -0.000110266
     40        1           0.000420394   -0.000739031   -0.000422832
     41        1          -0.000844231    0.000217222   -0.000308274
     42        1           0.000166017   -0.001124921   -0.000703563
     43        1           0.000229150   -0.000185102   -0.000092007
 -------------------------------------------------------------------
 Cartesian Forces:  Max     0.006834788 RMS     0.001531049

 GradGradGradGradGradGradGradGradGradGradGradGradGradGradGradGradGradGrad
 Berny optimization.
 Using GEDIIS/GDIIS optimizer.
 FormGI is forming the generalized inverse of G from B-inverse, IUseBI=4.
 Internal  Forces:  Max     0.004428918 RMS     0.000823097
 Search for a local minimum.
 Step number   2 out of a maximum of  258
 All quantities printed in internal units (Hartrees-Bohrs-Radians)
 Mixed Optimization -- En-DIIS/RFO-DIIS
 Update second derivatives using D2CorX and points    1    2
 DE= -6.65D-03 DEPred=-7.85D-03 R= 8.48D-01
 TightC=F SS=  1.41D+00  RLast= 3.31D-01 DXNew= 5.0454D-01 9.9265D-01
 Trust test= 8.48D-01 RLast= 3.31D-01 DXMaxT set to 5.05D-01
 ITU=  1  0
 Use linear search instead of GDIIS.
     Eigenvalues ---    0.00230   0.00230   0.00288   0.00341   0.00375
     Eigenvalues ---    0.00408   0.00529   0.00683   0.00761   0.00906
     Eigenvalues ---    0.01103   0.01112   0.01227   0.01302   0.01369
     Eigenvalues ---    0.01389   0.02474   0.02549   0.03113   0.03854
     Eigenvalues ---    0.03925   0.04036   0.04410   0.04593   0.04711
     Eigenvalues ---    0.04853   0.04905   0.05005   0.05055   0.05329
     Eigenvalues ---    0.05396   0.05507   0.05521   0.05539   0.05580
     Eigenvalues ---    0.05603   0.05682   0.05688   0.05855   0.05916
     Eigenvalues ---    0.05996   0.06056   0.07174   0.07786   0.08216
     Eigenvalues ---    0.08681   0.09012   0.09150   0.09225   0.09698
     Eigenvalues ---    0.10344   0.11639   0.12086   0.13332   0.13800
     Eigenvalues ---    0.14589   0.15797   0.16000   0.16000   0.16000
     Eigenvalues ---    0.16000   0.16000   0.16000   0.16000   0.16000
     Eigenvalues ---    0.16000   0.16000   0.16019   0.16084   0.16226
     Eigenvalues ---    0.16655   0.17259   0.18368   0.20485   0.20739
     Eigenvalues ---    0.21944   0.23289   0.24662   0.25008   0.26159
     Eigenvalues ---    0.26915   0.27141   0.27718   0.27930   0.28583
     Eigenvalues ---    0.28841   0.28920   0.29398   0.29716   0.30411
     Eigenvalues ---    0.31127   0.31668   0.32226   0.33753   0.33759
     Eigenvalues ---    0.33812   0.33843   0.33891   0.34016   0.34066
     Eigenvalues ---    0.34103   0.34107   0.34132   0.34163   0.34174
     Eigenvalues ---    0.34198   0.34202   0.34258   0.34288   0.34325
     Eigenvalues ---    0.34328   0.34345   0.34368   0.34451   0.34672
     Eigenvalues ---    0.39007   0.41217   0.42106   0.51621   0.52507
     Eigenvalues ---    0.52717   0.53005   0.95124
 RFO step:  Lambda=-1.07182461D-03 EMin= 2.29789954D-03
 Quartic linear search produced a step of -0.05000.
 Iteration  1 RMS(Cart)=  0.03628952 RMS(Int)=  0.00055202
 Iteration  2 RMS(Cart)=  0.00074420 RMS(Int)=  0.00002797
 Iteration  3 RMS(Cart)=  0.00000033 RMS(Int)=  0.00002797
 Variable       Old X    -DE/DX   Delta X   Delta X   Delta X     New X
                                 (Linear)    (Quad)   (Total)
    R1        2.56698  -0.00406  -0.00159  -0.00414  -0.00569   2.56130
    R2        2.84194   0.00325  -0.00087   0.01054   0.00967   2.85160
    R3        2.79796  -0.00322  -0.00025  -0.00818  -0.00838   2.78958
    R4        2.84905  -0.00164  -0.00001  -0.00505  -0.00505   2.84400
    R5        2.88748   0.00302  -0.00159   0.01201   0.01040   2.89788
    R6        2.92195   0.00081  -0.00019   0.00369   0.00349   2.92544
    R7        2.07785   0.00026  -0.00025   0.00125   0.00100   2.07885
    R8        2.06944  -0.00070  -0.00009  -0.00174  -0.00183   2.06761
    R9        2.92763  -0.00075  -0.00001  -0.00191  -0.00192   2.92571
   R10        2.94910   0.00015   0.00071  -0.00095  -0.00024   2.94885
   R11        2.07547  -0.00018   0.00009  -0.00070  -0.00061   2.07486
   R12        2.91217  -0.00083  -0.00095  -0.00047  -0.00142   2.91074
   R13        2.07607  -0.00016  -0.00026   0.00012  -0.00015   2.07593
   R14        2.07252  -0.00039   0.00013  -0.00137  -0.00124   2.07128
   R15        2.91572  -0.00068  -0.00062  -0.00083  -0.00146   2.91426
   R16        2.07629  -0.00049   0.00001  -0.00138  -0.00137   2.07492
   R17        2.07527   0.00013   0.00003   0.00028   0.00032   2.07559
   R18        2.91356  -0.00016  -0.00116   0.00189   0.00073   2.91429
   R19        2.07847   0.00012  -0.00005   0.00044   0.00039   2.07886
   R20        2.86727   0.00040  -0.00190   0.00570   0.00379   2.87106
   R21        2.33108  -0.00367  -0.00106  -0.00151  -0.00256   2.32851
   R22        2.93610  -0.00418  -0.00221  -0.00846  -0.01072   2.92538
   R23        2.06656   0.00117   0.00003   0.00313   0.00317   2.06973
   R24        2.06970   0.00050  -0.00006   0.00149   0.00143   2.07113
   R25        2.88541   0.00104   0.00001   0.00328   0.00329   2.88871
   R26        2.72356  -0.00020  -0.00160   0.00286   0.00126   2.72482
   R27        2.07355  -0.00013  -0.00018   0.00003  -0.00015   2.07339
   R28        2.07010   0.00013  -0.00015   0.00067   0.00052   2.07062
   R29        2.07157  -0.00025  -0.00006  -0.00056  -0.00062   2.07095
   R30        2.07216  -0.00097  -0.00005  -0.00259  -0.00263   2.06953
   R31        2.07207  -0.00027  -0.00002  -0.00070  -0.00072   2.07135
   R32        2.06727   0.00056   0.00013   0.00127   0.00140   2.06867
   R33        1.83776   0.00097   0.00005   0.00164   0.00169   1.83945
   R34        2.73132   0.00230  -0.00009   0.00575   0.00566   2.73698
   R35        2.89997  -0.00099   0.00015  -0.00354  -0.00339   2.89657
   R36        2.90813   0.00221   0.00109   0.00526   0.00635   2.91448
   R37        1.83519   0.00064   0.00021   0.00070   0.00092   1.83610
   R38        2.06950  -0.00034  -0.00008  -0.00075  -0.00083   2.06866
   R39        2.07241  -0.00026  -0.00023  -0.00023  -0.00046   2.07194
   R40        2.06908  -0.00021   0.00012  -0.00082  -0.00070   2.06838
   R41        2.71052  -0.00443  -0.00046  -0.00925  -0.00971   2.70082
   R42        2.07970  -0.00003  -0.00049   0.00093   0.00044   2.08014
   R43        2.06194   0.00077   0.00016   0.00177   0.00194   2.06388
   R44        1.84220  -0.00025   0.00036  -0.00121  -0.00085   1.84136
    A1        2.27813  -0.00118   0.00134  -0.01056  -0.00929   2.26884
    A2        1.90385   0.00030  -0.00267   0.00680   0.00407   1.90792
    A3        2.09907   0.00089   0.00128   0.00496   0.00622   2.10529
    A4        2.23169   0.00088  -0.00104   0.00258   0.00156   2.23326
    A5        1.97271  -0.00116   0.00064  -0.00681  -0.00625   1.96646
    A6        2.07829   0.00028   0.00041   0.00405   0.00451   2.08280
    A7        1.99287   0.00001   0.00030  -0.00277  -0.00251   1.99035
    A8        1.90513   0.00015   0.00001  -0.00121  -0.00120   1.90393
    A9        1.87365  -0.00063   0.00000  -0.00287  -0.00285   1.87080
   A10        1.92656  -0.00013   0.00026  -0.00252  -0.00226   1.92429
   A11        1.91551   0.00060  -0.00081   0.00923   0.00844   1.92396
   A12        1.84350  -0.00002   0.00021   0.00040   0.00061   1.84411
   A13        1.97855  -0.00006  -0.00033  -0.00299  -0.00333   1.97522
   A14        1.95671   0.00071   0.00053   0.00280   0.00334   1.96006
   A15        1.86733  -0.00040   0.00054  -0.00391  -0.00337   1.86396
   A16        1.94988  -0.00070   0.00009  -0.00253  -0.00243   1.94744
   A17        1.86630   0.00036  -0.00108   0.00473   0.00364   1.86994
   A18        1.83467   0.00010   0.00022   0.00239   0.00261   1.83728
   A19        2.03858  -0.00012   0.00078  -0.00684  -0.00609   2.03249
   A20        1.91819   0.00006   0.00011  -0.00051  -0.00039   1.91780
   A21        1.88437  -0.00017   0.00025  -0.00049  -0.00025   1.88412
   A22        1.86309  -0.00009  -0.00016   0.00006  -0.00012   1.86298
   A23        1.90556   0.00014  -0.00093   0.00359   0.00268   1.90825
   A24        1.84474   0.00022  -0.00016   0.00546   0.00530   1.85004
   A25        2.05116  -0.00068  -0.00030  -0.00620  -0.00654   2.04462
   A26        1.91294   0.00043  -0.00073   0.00037  -0.00039   1.91255
   A27        1.87439  -0.00007   0.00014   0.00272   0.00288   1.87727
   A28        1.88732  -0.00018   0.00086  -0.00549  -0.00466   1.88266
   A29        1.88520   0.00044   0.00039   0.00360   0.00403   1.88923
   A30        1.84166   0.00015  -0.00039   0.00659   0.00620   1.84786
   A31        1.95911   0.00061   0.00024   0.00002   0.00023   1.95934
   A32        1.96443  -0.00048  -0.00044  -0.00319  -0.00361   1.96082
   A33        1.83921  -0.00025   0.00135  -0.00337  -0.00202   1.83719
   A34        1.97809  -0.00001  -0.00059   0.00195   0.00137   1.97946
   A35        1.85713   0.00004  -0.00098   0.00675   0.00578   1.86291
   A36        1.85336   0.00006   0.00055  -0.00206  -0.00152   1.85184
   A37        1.90197   0.00164   0.00298  -0.00122   0.00167   1.90365
   A38        2.19185  -0.00023  -0.00204   0.00410   0.00208   2.19394
   A39        2.18908  -0.00141  -0.00093  -0.00267  -0.00358   2.18550
   A40        1.83665  -0.00181  -0.00251  -0.00004  -0.00269   1.83397
   A41        1.92284   0.00128  -0.00040   0.01260   0.01222   1.93507
   A42        1.89281   0.00134  -0.00008   0.01288   0.01289   1.90569
   A43        1.94653   0.00043   0.00113  -0.00197  -0.00078   1.94575
   A44        1.97093   0.00008  -0.00011  -0.00301  -0.00307   1.96786
   A45        1.89292  -0.00121   0.00169  -0.01854  -0.01694   1.87598
   A46        1.80917   0.00104   0.00157   0.00209   0.00358   1.81274
   A47        1.96462  -0.00015   0.00051   0.00253   0.00305   1.96766
   A48        1.92027  -0.00032  -0.00142   0.00236   0.00099   1.92126
   A49        1.96673  -0.00039  -0.00107   0.00130   0.00025   1.96698
   A50        1.96875  -0.00105  -0.00238  -0.00540  -0.00777   1.96097
   A51        1.83751   0.00079   0.00259  -0.00275  -0.00019   1.83732
   A52        1.93038  -0.00063   0.00000  -0.00410  -0.00411   1.92627
   A53        1.95888  -0.00033   0.00019  -0.00232  -0.00214   1.95675
   A54        1.93412  -0.00049   0.00010  -0.00277  -0.00267   1.93145
   A55        1.88403   0.00046  -0.00003   0.00214   0.00210   1.88613
   A56        1.87707   0.00057  -0.00011   0.00352   0.00340   1.88047
   A57        1.87629   0.00052  -0.00016   0.00411   0.00394   1.88024
   A58        1.94645  -0.00143  -0.00013  -0.00778  -0.00791   1.93854
   A59        1.91919  -0.00050   0.00048  -0.00362  -0.00313   1.91606
   A60        1.92952   0.00079   0.00116   0.00146   0.00262   1.93214
   A61        1.87785   0.00115  -0.00126   0.01077   0.00951   1.88736
   A62        1.89443   0.00026  -0.00019   0.00131   0.00112   1.89555
   A63        1.89489  -0.00023  -0.00016  -0.00175  -0.00189   1.89300
   A64        1.88172   0.00026   0.00046   0.00054   0.00100   1.88272
   A65        1.90882  -0.00029  -0.00023  -0.00572  -0.00592   1.90290
   A66        1.98446   0.00043  -0.00003   0.00118   0.00112   1.98559
   A67        1.93262  -0.00049   0.00031   0.00010   0.00041   1.93303
   A68        1.91897  -0.00078  -0.00196  -0.00454  -0.00652   1.91245
   A69        1.78270   0.00076   0.00249   0.00186   0.00437   1.78707
   A70        1.92562   0.00038  -0.00041   0.00696   0.00653   1.93215
   A71        1.88622   0.00143   0.00006   0.00830   0.00836   1.89458
   A72        1.95251  -0.00108   0.00001  -0.00892  -0.00892   1.94359
   A73        1.94685   0.00021   0.00013   0.00222   0.00234   1.94919
   A74        1.91505  -0.00015   0.00107  -0.00191  -0.00086   1.91420
   A75        1.88644   0.00022   0.00020  -0.00139  -0.00119   1.88525
   A76        1.88642   0.00033   0.00000  -0.00065  -0.00068   1.88575
   A77        1.87384   0.00055  -0.00150   0.01140   0.00988   1.88373
   A78        1.94603   0.00069  -0.00136   0.00541   0.00405   1.95008
   A79        1.90561  -0.00024   0.00142  -0.00572  -0.00422   1.90139
   A80        1.93365   0.00108   0.00165   0.00773   0.00939   1.94304
   A81        1.92952  -0.00074  -0.00334  -0.00248  -0.00582   1.92370
   A82        1.85715  -0.00067   0.00123  -0.00408  -0.00291   1.85425
   A83        1.89088  -0.00013   0.00026  -0.00085  -0.00055   1.89033
   A84        1.83025  -0.00020  -0.00048  -0.00017  -0.00065   1.82960
    D1        0.08975   0.00014   0.00053  -0.00542  -0.00488   0.08487
    D2       -3.08608   0.00003   0.00125  -0.01176  -0.01047  -3.09656
    D3       -3.12348   0.00039  -0.00027   0.01506   0.01473  -3.10875
    D4       -0.01613   0.00027   0.00045   0.00872   0.00913  -0.00699
    D5        0.38761   0.00009  -0.00079   0.01039   0.00958   0.39720
    D6       -1.86903   0.00000   0.00020   0.01043   0.01061  -1.85842
    D7        2.40180   0.00031  -0.00104   0.01647   0.01540   2.41720
    D8       -2.67558  -0.00014   0.00024  -0.01200  -0.01175  -2.68733
    D9        1.35096  -0.00024   0.00123  -0.01195  -0.01072   1.34024
   D10       -0.66139   0.00007  -0.00001  -0.00592  -0.00593  -0.66733
   D11       -0.00190   0.00003   0.00017   0.01029   0.01042   0.00852
   D12       -3.11930   0.00002  -0.00080   0.00151   0.00062  -3.11867
   D13        3.07666   0.00015  -0.00050   0.02756   0.02714   3.10380
   D14       -0.04074   0.00014  -0.00147   0.01877   0.01734  -0.02340
   D15        0.61302   0.00003   0.00012   0.00617   0.00628   0.61930
   D16       -1.55238   0.00008  -0.00045   0.01243   0.01198  -1.54040
   D17        2.74056   0.00034  -0.00071   0.01406   0.01334   2.75389
   D18       -2.49252   0.00017  -0.00064   0.01303   0.01239  -2.48013
   D19        1.62527   0.00022  -0.00121   0.01930   0.01809   1.64335
   D20       -0.36498   0.00049  -0.00146   0.02092   0.01945  -0.34554
   D21        0.02674  -0.00040  -0.00084  -0.02317  -0.02401   0.00273
   D22        2.15704  -0.00028  -0.00083  -0.01886  -0.01971   2.13733
   D23       -2.08275   0.00040   0.00179  -0.01919  -0.01740  -2.10015
   D24        3.13741  -0.00049  -0.00021  -0.02890  -0.02912   3.10830
   D25       -1.01547  -0.00037  -0.00020  -0.02460  -0.02482  -1.04029
   D26        1.02792   0.00031   0.00241  -0.02492  -0.02250   1.00542
   D27       -1.33976  -0.00047   0.00021  -0.01263  -0.01242  -1.35217
   D28        2.71580  -0.00006  -0.00009  -0.00901  -0.00912   2.70668
   D29        0.71319  -0.00032  -0.00097  -0.01104  -0.01201   0.70118
   D30        0.81412  -0.00036   0.00065  -0.01826  -0.01761   0.79650
   D31       -1.41352   0.00005   0.00035  -0.01465  -0.01431  -1.42783
   D32        2.86707  -0.00021  -0.00052  -0.01668  -0.01720   2.84986
   D33        2.83906  -0.00011   0.00059  -0.01380  -0.01321   2.82585
   D34        0.61143   0.00030   0.00029  -0.01019  -0.00991   0.60152
   D35       -1.39118   0.00004  -0.00058  -0.01222  -0.01280  -1.40398
   D36        0.64690  -0.00027  -0.00028   0.00270   0.00239   0.64929
   D37       -1.47809  -0.00011  -0.00074   0.00809   0.00733  -1.47076
   D38        2.80099  -0.00030  -0.00074   0.00215   0.00138   2.80236
   D39        2.87808   0.00006   0.00025   0.00187   0.00212   2.88021
   D40        0.75310   0.00022  -0.00020   0.00727   0.00706   0.76016
   D41       -1.25101   0.00002  -0.00021   0.00132   0.00111  -1.24990
   D42       -1.40665   0.00002  -0.00006   0.00615   0.00608  -1.40057
   D43        2.75154   0.00018  -0.00052   0.01154   0.01102   2.76256
   D44        0.74744  -0.00001  -0.00053   0.00560   0.00507   0.75251
   D45        3.11058  -0.00063  -0.00211  -0.04701  -0.04913   3.06145
   D46        0.95828   0.00030   0.00060  -0.03761  -0.03702   0.92127
   D47       -1.22127  -0.00014   0.00092  -0.04788  -0.04696  -1.26823
   D48        0.86775  -0.00056  -0.00218  -0.04316  -0.04534   0.82241
   D49       -1.28454   0.00038   0.00053  -0.03375  -0.03323  -1.31777
   D50        2.81909  -0.00007   0.00085  -0.04402  -0.04316   2.77592
   D51       -1.15013  -0.00069  -0.00107  -0.04888  -0.04995  -1.20008
   D52        2.98077   0.00024   0.00164  -0.03947  -0.03784   2.94293
   D53        0.80121  -0.00020   0.00196  -0.04975  -0.04777   0.75343
   D54        0.82172  -0.00021  -0.00075   0.00796   0.00718   0.82891
   D55       -1.34124   0.00020  -0.00107   0.02000   0.01892  -1.32232
   D56        2.94955  -0.00016  -0.00032   0.01063   0.01029   2.95984
   D57        2.97528  -0.00029  -0.00019   0.00259   0.00239   2.97767
   D58        0.81232   0.00012  -0.00051   0.01463   0.01412   0.82644
   D59       -1.18007  -0.00024   0.00024   0.00526   0.00550  -1.17458
   D60       -1.32144  -0.00001  -0.00089   0.01071   0.00980  -1.31164
   D61        2.79878   0.00040  -0.00121   0.02275   0.02154   2.82032
   D62        0.80639   0.00004  -0.00047   0.01338   0.01291   0.81930
   D63       -1.27585  -0.00024   0.00127  -0.01795  -0.01670  -1.29255
   D64        0.97367  -0.00038   0.00036  -0.02069  -0.02034   0.95334
   D65        3.00404  -0.00029   0.00011  -0.01790  -0.01780   2.98624
   D66        0.89995  -0.00034   0.00079  -0.02687  -0.02608   0.87388
   D67       -3.13371  -0.00048  -0.00011  -0.02961  -0.02972   3.11976
   D68       -1.10334  -0.00038  -0.00037  -0.02682  -0.02718  -1.13051
   D69        2.88508  -0.00003   0.00098  -0.02014  -0.01917   2.86590
   D70       -1.14858  -0.00017   0.00007  -0.02288  -0.02282  -1.17140
   D71        0.88179  -0.00007  -0.00018  -0.02009  -0.02028   0.86151
   D72       -3.11615   0.00038  -0.00111   0.02163   0.02051  -3.09565
   D73        1.06184   0.00047  -0.00120   0.02333   0.02212   1.08396
   D74       -1.03610   0.00037  -0.00119   0.02159   0.02039  -1.01570
   D75        0.92023  -0.00004  -0.00055   0.02271   0.02218   0.94241
   D76       -1.18496   0.00005  -0.00064   0.02442   0.02379  -1.16117
   D77        3.00029  -0.00005  -0.00063   0.02268   0.02206   3.02235
   D78       -1.11236  -0.00013   0.00062   0.01474   0.01536  -1.09700
   D79        3.06564  -0.00004   0.00052   0.01645   0.01697   3.08261
   D80        0.96770  -0.00014   0.00054   0.01471   0.01524   0.98295
   D81        0.01805  -0.00027  -0.00069  -0.02387  -0.02457  -0.00652
   D82        2.11846  -0.00014  -0.00097  -0.01955  -0.02057   2.09789
   D83       -2.09544  -0.00006   0.00080  -0.02700  -0.02617  -2.12161
   D84        3.13550  -0.00024   0.00028  -0.01499  -0.01473   3.12076
   D85       -1.04729  -0.00011   0.00000  -0.01067  -0.01073  -1.05802
   D86        1.02200  -0.00002   0.00176  -0.01812  -0.01633   1.00567
   D87       -0.02556   0.00041   0.00089   0.02716   0.02804   0.00247
   D88       -2.15445   0.00014  -0.00014   0.02203   0.02187  -2.13258
   D89        2.05089   0.00014  -0.00108   0.02851   0.02744   2.07833
   D90       -2.11028  -0.00026   0.00229   0.01310   0.01540  -2.09487
   D91        2.04402  -0.00054   0.00126   0.00797   0.00924   2.05326
   D92       -0.03382  -0.00053   0.00033   0.01446   0.01481  -0.01901
   D93        2.03600   0.00095  -0.00077   0.04111   0.04030   2.07630
   D94       -0.09289   0.00067  -0.00180   0.03598   0.03414  -0.05875
   D95       -2.17073   0.00068  -0.00273   0.04247   0.03971  -2.13103
   D96        1.11147  -0.00058   0.00069  -0.03740  -0.03669   1.07478
   D97       -3.09006  -0.00038  -0.00065  -0.03127  -0.03189  -3.12196
   D98       -0.99796  -0.00049   0.00023  -0.03483  -0.03458  -1.03254
   D99       -3.13323   0.00039   0.00231  -0.03213  -0.02986   3.12010
   D100      -1.05158   0.00058   0.00097  -0.02600  -0.02506  -1.07664
   D101       1.04053   0.00048   0.00185  -0.02956  -0.02776   1.01277
   D102      -0.98051  -0.00061   0.00044  -0.03991  -0.03946  -1.01998
   D103       1.10114  -0.00041  -0.00091  -0.03378  -0.03467   1.06647
   D104      -3.08994  -0.00052  -0.00003  -0.03735  -0.03736  -3.12730
   D105       0.97148   0.00045  -0.00119   0.02240   0.02114   0.99261
   D106      -1.03918  -0.00001  -0.00090   0.02155   0.02074  -1.01844
   D107       3.09257   0.00056   0.00017   0.02506   0.02521   3.11778
   D108      -1.37991  -0.00033   0.00198  -0.02457  -0.02261  -1.40252
   D109       0.81069  -0.00053   0.00049  -0.03020  -0.02970   0.78098
   D110       2.85514  -0.00003   0.00041  -0.02320  -0.02276   2.83237
   D111      -1.11136  -0.00009  -0.00107   0.03168   0.03061  -1.08075
   D112       1.00409  -0.00042  -0.00070   0.02518   0.02447   1.02857
   D113       3.07830   0.00030  -0.00180   0.03953   0.03772   3.11602
   D114       3.02508   0.00058   0.00068   0.04176   0.04243   3.06751
   D115      -1.14266   0.00025   0.00104   0.03526   0.03630  -1.10636
   D116       0.93155   0.00096  -0.00006   0.04961   0.04954   0.98109
   D117       1.07194  -0.00011  -0.00101   0.03826   0.03727   1.10921
   D118      -3.09579  -0.00044  -0.00064   0.03176   0.03113  -3.06466
   D119      -1.02158   0.00027  -0.00174   0.04610   0.04438  -0.97721
   D120      -2.99995   0.00039   0.00195  -0.03237  -0.03040  -3.03035
   D121      -0.86280  -0.00025  -0.00216  -0.03585  -0.03798  -0.90077
   D122       1.21830   0.00009   0.00022  -0.03578  -0.03558   1.18272
   D123      -0.96895   0.00025   0.00321  -0.03794  -0.03474  -1.00369
   D124       1.16820  -0.00039  -0.00090  -0.04142  -0.04231   1.12588
   D125      -3.03389  -0.00005   0.00147  -0.04135  -0.03992  -3.07381
   D126       1.07071  -0.00009   0.00207  -0.03920  -0.03711   1.03360
   D127      -3.07532  -0.00073  -0.00204  -0.04268  -0.04469  -3.12001
   D128      -0.99422  -0.00039   0.00034  -0.04260  -0.04229  -1.03652
   D129       0.81538  -0.00046  -0.00088  -0.00008  -0.00100   0.81437
   D130      -1.30798  -0.00011   0.00036   0.00523   0.00565  -1.30233
   D131       2.92562   0.00082   0.00112   0.00989   0.01099   2.93661
         Item               Value     Threshold  Converged?
 Maximum Force            0.004429     0.000450     NO 
 RMS     Force            0.000823     0.000300     NO 
 Maximum Displacement     0.210296     0.001800     NO 
 RMS     Displacement     0.036290     0.001200     NO 
 Predicted change in Energy=-6.067285D-04
 GradGradGradGradGradGradGradGradGradGradGradGradGradGradGradGradGradGrad

                          Input orientation:                          
 ---------------------------------------------------------------------
 Center     Atomic      Atomic             Coordinates (Angstroms)
 Number     Number       Type             X           Y           Z
 ---------------------------------------------------------------------
      1          6           0        1.801917    0.638523    0.052468
      2          6           0        1.082062   -0.467946    0.360018
      3          6           0       -0.357314   -0.545127    0.792697
      4          6           0       -1.276036    0.501464    0.116582
      5          6           0       -1.134379    1.918821    0.723223
      6          6           0        0.283364    2.344274    1.149271
      7          6           0        1.424755    2.096878    0.142161
      8          6           0        3.160338    0.237324   -0.363271
      9          6           0        3.268414   -1.277233   -0.311181
     10          6           0        1.881458   -1.763454    0.175008
     11          8           0        4.069480    1.003965   -0.685811
     12          6           0        1.165402    2.721750   -1.243685
     13          6           0        1.963289   -2.595161    1.454969
     14          8           0        1.229399   -2.614056   -0.789564
     15          6           0       -2.766607    0.041618    0.074248
     16          8           0       -3.575786    1.112262   -0.470415
     17          6           0       -3.322411   -0.378644    1.439510
     18          6           0       -2.962577   -1.082212   -0.963647
     19          8           0       -4.342217   -1.418492   -1.125360
     20          1           0       -0.409687   -0.447356    1.887170
     21          1           0       -0.708235   -1.557129    0.569467
     22          1           0       -0.963542    0.566426   -0.933972
     23          1           0       -1.772787    2.010075    1.612538
     24          1           0       -1.525843    2.638586   -0.004837
     25          1           0        0.550190    1.845151    2.090169
     26          1           0        0.252601    3.418292    1.377136
     27          1           0        2.315898    2.602360    0.542840
     28          1           0        3.513279   -1.685116   -1.297717
     29          1           0        4.078909   -1.557274    0.371376
     30          1           0        0.940136    3.790964   -1.144359
     31          1           0        0.325733    2.244180   -1.760882
     32          1           0        2.049997    2.624828   -1.883290
     33          1           0        0.967061   -2.906432    1.786615
     34          1           0        2.559858   -3.496730    1.274044
     35          1           0        2.435999   -2.022319    2.259179
     36          1           0        1.137648   -2.110925   -1.617779
     37          1           0       -3.748051    1.758702    0.234207
     38          1           0       -2.777494   -1.237278    1.844673
     39          1           0       -3.261854    0.436805    2.169936
     40          1           0       -4.374645   -0.662257    1.337583
     41          1           0       -2.534466   -0.759389   -1.924992
     42          1           0       -2.458531   -2.000534   -0.654728
     43          1           0       -4.799222   -0.562187   -1.211096
 ---------------------------------------------------------------------
                    Distance matrix (angstroms):
                    1          2          3          4          5
     1  C    0.000000
     2  C    1.355379   0.000000
     3  C    2.571234   1.504982   0.000000
     4  C    3.081670   2.561181   1.548074   0.000000
     5  C    3.272752   3.277376   2.584511   1.548219   0.000000
     6  C    2.533489   3.028106   2.980981   2.625667   1.540300
     7  C    1.509004   2.596772   3.252562   3.136921   2.630306
     8  C    1.476180   2.310797   3.784490   4.470061   4.738407
     9  C    2.439872   2.426023   3.860107   4.898854   5.537991
    10  C    2.406416   1.533493   2.622587   3.886262   4.791134
    11  O    2.412560   3.490694   4.917537   5.428709   5.468317
    12  C    2.534758   3.571130   4.139806   3.569400   3.130880
    13  C    3.528422   2.549612   3.166456   4.676921   5.523318
    14  O    3.408236   2.439064   3.049865   4.099362   5.331318
    15  C    4.607405   3.892759   2.581691   1.560465   2.570842
    16  O    5.423792   4.988210   3.834182   2.450814   2.834745
    17  C    5.405298   4.535710   3.039389   2.590826   3.252522
    18  C    5.166606   4.299828   3.187569   2.553300   3.897953
    19  O    6.585512   5.703743   4.507899   3.824933   4.984490
    20  H    3.071881   2.134932   1.100079   2.187648   2.734729
    21  H    3.374765   2.106028   1.094133   2.182959   3.505349
    22  H    2.937009   2.632268   2.141132   1.097969   2.145799
    23  H    4.134426   3.982407   3.033935   2.181870   1.098533
    24  H    3.882978   4.072448   3.483898   2.155096   1.096073
    25  H    2.678618   2.937129   2.867128   3.005934   2.170655
    26  H    3.447063   4.101876   4.052438   3.526134   2.144699
    27  H    2.088371   3.313994   4.137047   4.182996   3.521956
    28  H    3.186073   3.184400   4.544326   5.451506   6.218785
    29  H    3.179296   3.188707   4.569686   5.742714   6.275780
    30  H    3.480365   4.519028   4.923134   4.161995   3.361011
    31  H    2.836458   3.525037   3.842857   3.021191   2.899752
    32  H    2.784620   3.941393   4.796318   4.423874   4.175238
    33  H    4.033727   2.827475   2.884026   4.408429   5.369350
    34  H    4.378018   3.491826   4.177744   5.660332   6.578677
    35  H    3.514500   2.802861   3.483570   4.973872   5.535282
    36  H    3.284881   2.571799   3.239912   3.957077   5.184713
    37  H    5.664801   5.320130   4.137226   2.775850   2.663842
    38  H    5.263233   4.206215   2.728185   2.874699   3.730742
    39  H    5.492371   4.792076   3.361151   2.857257   2.969091
    40  H    6.441542   5.546985   4.055807   3.527955   4.187926
    41  H    4.966762   4.287830   3.488801   2.709505   4.018221
    42  H    5.061242   3.989278   2.937408   2.872840   4.360445
    43  H    6.827395   6.088250   4.872989   3.912406   4.829913
                    6          7          8          9         10
     6  C    0.000000
     7  C    1.542158   0.000000
     8  C    3.873500   2.593385   0.000000
     9  C    4.915156   3.871591   1.519302   0.000000
    10  C    4.514036   3.887392   2.434829   1.548043   0.000000
    11  O    4.415725   2.979020   1.232197   2.446614   3.631398
    12  C    2.578123   1.542173   3.305642   4.613468   4.758411
    13  C    5.226243   4.901909   3.572380   2.561166   1.528638
    14  O    5.407320   4.806160   3.469960   2.484659   1.441910
    15  C    3.969915   4.668643   5.946293   6.189458   4.987278
    16  O    4.362829   5.133238   6.793553   7.251077   6.202244
    17  C    4.527708   5.508804   6.756883   6.878325   5.531448
    18  C    5.171205   5.529748   6.292194   6.268093   5.022479
    19  O    6.381877   6.871856   7.720805   7.655360   6.367424
    20  H    2.969514   3.589340   4.275319   4.364616   3.148486
    21  H    4.066988   4.252529   4.365309   4.082600   2.627675
    22  H    3.009223   3.033861   4.176170   4.657939   3.840859
    23  H    2.134025   3.520486   5.601981   6.318291   5.446056
    24  H    2.166060   3.003512   5.277767   6.197772   5.569560
    25  H    1.098002   2.150108   3.926493   4.785865   4.296760
    26  H    1.098355   2.155283   4.647850   5.830394   5.563163
    27  H    2.136718   1.100086   2.669739   4.085080   4.402768
    28  H    5.714551   4.553972   2.166456   1.095254   2.199521
    29  H    5.498487   4.522157   2.145708   1.095997   2.215821
    30  H    2.790161   2.181723   4.262364   5.639298   5.786050
    31  H    2.912182   2.202526   3.743765   4.812625   4.714773
    32  H    3.520814   2.184517   3.040310   4.379742   4.849950
    33  H    5.333250   5.286475   4.394960   3.514436   2.177108
    34  H    6.270193   5.818768   4.121230   2.818005   2.161562
    35  H    4.993282   4.740481   3.536651   2.802645   2.172164
    36  H    5.313677   4.570057   3.343552   2.634844   1.971820
    37  H    4.175230   5.184666   7.099113   7.664537   6.640818
    38  H    4.762347   5.627969   6.504407   6.418901   4.976994
    39  H    4.153164   5.369546   6.906626   7.192932   5.939238
    40  H    5.547228   6.532603   7.776768   7.843020   6.457789
    41  H    5.198460   5.301586   5.988589   6.045325   4.991846
    42  H    5.445160   5.701205   6.055134   5.782654   4.424949
    43  H    6.312807   6.902161   8.044415   8.149103   6.927901
                   11         12         13         14         15
    11  O    0.000000
    12  C    3.419894   0.000000
    13  C    4.687503   6.015721   0.000000
    14  O    4.600750   5.355478   2.361542   0.000000
    15  C    6.945205   4.937686   5.588462   4.875124   0.000000
    16  O    7.649066   5.066287   6.937827   6.089098   1.448347
    17  C    7.814643   6.078852   5.731650   5.539387   1.532801
    18  C    7.340241   5.620387   5.692352   4.466487   1.542279
    19  O    8.764596   6.891260   6.913903   5.708330   2.460391
    20  H    5.365585   4.725081   3.229687   3.813935   3.013445
    21  H    5.564304   5.010672   2.999778   2.592004   2.652947
    22  H    5.058095   3.045282   4.926359   3.865916   2.131425
    23  H    6.358203   4.159020   5.932225   6.013802   2.688650
    24  H    5.868845   2.963858   6.457335   5.983093   2.879235
    25  H    4.560599   3.501641   4.702839   5.351515   4.279931
    26  H    4.965208   2.861307   6.252530   6.483668   4.713287
    27  H    2.671984   2.128278   5.288718   5.492429   5.710415
    28  H    2.813351   4.993587   3.287542   2.517391   6.655889
    29  H    2.770863   5.422822   2.593691   3.253349   7.036038
    30  H    4.215498   1.097192   6.970362   6.421358   5.411335
    31  H    4.087732   1.095723   6.036763   5.036123   4.216817
    32  H    2.852974   1.095901   6.196755   5.414381   5.805567
    33  H    5.570376   6.395192   1.095148   2.605956   5.056033
    34  H    5.135780   6.852223   1.096109   2.609159   6.506200
    35  H    4.527650   6.032467   1.094695   3.331797   6.008399
    36  H    4.377983   4.847212   3.218377   0.973396   4.768606
    37  H    7.907582   5.220502   7.284627   6.704038   1.984238
    38  H    7.635938   6.384221   4.946790   4.988979   2.184055
    39  H    7.888309   6.039402   6.083266   6.183668   2.189372
    40  H    8.841587   6.986169   6.627164   6.303934   2.162693
    41  H    6.946732   5.125576   5.918107   4.346914   2.166209
    42  H    7.186300   5.981616   4.935271   3.741045   2.190137
    43  H    9.021232   6.808967   7.548009   6.382173   2.479559
                   16         17         18         19         20
    16  O    0.000000
    17  C    2.436147   0.000000
    18  C    2.331314   2.529753   0.000000
    19  O    2.724167   2.949549   1.429210   0.000000
    20  H    4.244384   2.947725   3.879104   5.048092   0.000000
    21  H    4.053376   2.996618   2.767316   4.012166   1.748448
    22  H    2.708624   3.477188   2.591337   3.923260   3.048500
    23  H    2.897510   2.852587   4.196972   5.084597   2.823549
    24  H    2.597825   3.797035   4.102178   5.064328   3.787945
    25  H    4.910946   4.512833   5.498616   6.702733   2.493623
    26  H    4.836091   5.215490   6.005929   7.125259   3.954996
    27  H    6.161089   6.440570   6.611193   7.954912   4.305439
    28  H    7.665807   7.478365   6.512435   7.861909   5.202425
    29  H    8.150423   7.570312   7.182652   8.554229   4.865907
    30  H    5.293694   6.498563   6.245933   7.419033   5.382894
    31  H    4.262440   5.516400   4.744834   5.967312   4.592765
    32  H    5.994457   6.994614   6.301888   7.601532   5.450204
    33  H    6.471595   4.990968   5.131644   6.235543   2.820036
    34  H    7.869694   6.659649   6.429187   7.597029   4.300326
    35  H    7.308751   6.044238   6.357281   7.600258   3.273657
    36  H    5.824246   5.678023   4.277614   5.545346   4.176886
    37  H    0.971623   2.490416   3.181606   3.506567   4.329394
    38  H    3.393706   1.094689   2.818680   3.361888   2.496455
    39  H    2.743401   1.096425   3.495186   3.932974   2.999426
    40  H    2.656304   1.094542   2.732390   2.576631   4.008631
    41  H    2.589059   3.476449   1.100763   2.083697   4.375458
    42  H    3.312361   2.786153   1.092158   2.026953   3.615435
    43  H    2.202086   3.039797   1.924818   0.974404   5.374054
                   21         22         23         24         25
    21  H    0.000000
    22  H    2.614382   0.000000
    23  H    3.866034   3.037057   0.000000
    24  H    4.313042   2.339513   1.752686   0.000000
    25  H    3.933405   3.615515   2.377300   3.054259   0.000000
    26  H    5.131311   3.866959   2.478041   2.383412   1.752640
    27  H    5.142707   4.132884   4.267599   3.880752   2.466844
    28  H    4.617785   5.024309   7.075770   6.764517   5.720180
    29  H    4.791241   5.624976   6.964827   7.011421   5.194479
    30  H    5.852899   3.750453   4.258169   2.950854   3.794788
    31  H    4.577070   2.271755   3.979768   2.582166   3.878169
    32  H    5.577869   3.770894   5.216553   4.039234   4.318066
    33  H    2.471575   4.815554   5.631084   6.338067   4.779484
    34  H    3.865089   5.813683   7.015076   7.481349   5.765459
    35  H    3.599686   5.334294   5.864489   6.522729   4.306061
    36  H    2.915136   3.471426   5.990678   5.679227   5.453854
    37  H    4.510833   3.246484   2.421704   2.401988   4.682621
    38  H    2.451588   3.776855   3.407143   4.473213   4.542588
    39  H    3.613620   3.864361   2.236781   3.548410   4.064662
    40  H    3.851410   4.278463   3.739870   4.562163   5.577408
    41  H    3.192778   2.282040   4.556776   4.031198   5.693878
    42  H    2.181467   2.983665   4.657868   4.776370   5.601442
    43  H    4.571268   4.007868   4.873268   4.734450   6.731257
                   26         27         28         29         30
    26  H    0.000000
    27  H    2.370441   0.000000
    28  H    6.620547   4.817034   0.000000
    29  H    6.356764   4.521080   1.766961   0.000000
    30  H    2.639986   2.480351   6.052441   6.383808   0.000000
    31  H    3.351275   3.065320   5.080782   5.751862   1.774861
    32  H    3.806652   2.440761   4.589085   5.166235   1.771351
    33  H    6.378108   5.806300   4.181859   3.675150   7.310707
    34  H    7.290514   6.147607   3.287082   2.623702   7.847461
    35  H    5.928362   4.934359   3.731722   2.545431   6.900430
    36  H    6.350202   5.317104   2.434620   3.593645   5.924140
    37  H    4.479481   6.130130   8.181295   8.501519   5.292413
    38  H    5.574442   6.510009   7.046204   7.020204   6.930966
    39  H    4.676451   6.200677   7.901240   7.816520   6.315984
    40  H    6.169592   7.486836   8.379164   8.555536   7.364653
    41  H    6.010393   6.396685   6.150257   7.046038   5.778232
    42  H    6.390806   6.739138   6.014602   6.632307   6.732914
    43  H    6.932826   7.982204   8.388453   9.072796   7.203791
                   31         32         33         34         35
    31  H    0.000000
    32  H    1.770018   0.000000
    33  H    6.286878   6.725755   0.000000
    34  H    6.867324   6.906677   1.774312   0.000000
    35  H    6.230339   6.237389   1.778413   1.777560   0.000000
    36  H    4.432451   4.830137   3.500262   3.507959   4.089544
    37  H    4.561993   6.233084   6.812175   8.275901   7.525896
    38  H    5.894963   7.219296   4.100138   5.823921   5.288535
    39  H    5.620384   7.030779   5.404433   7.082913   6.206512
    40  H    6.335725   7.902846   5.811349   7.491703   7.005996
    41  H    4.150795   5.698418   5.535929   6.609009   6.618746
    42  H    5.195508   6.574965   4.302963   5.580591   5.696293
    43  H    5.868826   7.584241   6.908819   8.303223   8.156176
                   36         37         38         39         40
    36  H    0.000000
    37  H    6.501840   0.000000
    38  H    5.299072   3.537157   0.000000
    39  H    6.339822   2.393918   1.772838   0.000000
    40  H    6.420139   2.733332   1.771633   1.771737   0.000000
    41  H    3.924977   3.532098   3.807599   4.327634   3.747011
    42  H    3.724535   4.072460   2.632737   3.816370   3.071120
    43  H    6.149017   2.929229   3.725702   3.846149   2.585738
                   41         42         43
    41  H    0.000000
    42  H    1.777576   0.000000
    43  H    2.382784   2.803074   0.000000
 Stoichiometry    C15H24O4
 Framework group  C1[X(C15H24O4)]
 Deg. of freedom   123
 Full point group                 C1      NOp   1
 Largest Abelian subgroup         C1      NOp   1
 Largest concise Abelian subgroup C1      NOp   1
                         Standard orientation:                         
 ---------------------------------------------------------------------
 Center     Atomic      Atomic             Coordinates (Angstroms)
 Number     Number       Type             X           Y           Z
 ---------------------------------------------------------------------
      1          6           0        1.823685    0.638253    0.044180
      2          6           0        1.111906   -0.481138    0.322361
      3          6           0       -0.327421   -0.580270    0.750710
      4          6           0       -1.253212    0.476165    0.100027
      5          6           0       -1.123228    1.878657    0.742757
      6          6           0        0.290640    2.303913    1.181684
      7          6           0        1.435252    2.090937    0.170371
      8          6           0        3.185698    0.258127   -0.379533
      9          6           0        3.305293   -1.256398   -0.365833
     10          6           0        1.921444   -1.765389    0.105681
     11          8           0        4.089381    1.039633   -0.681055
     12          6           0        1.172996    2.748893   -1.199525
     13          6           0        2.007908   -2.628764    1.364188
     14          8           0        1.277219   -2.596102   -0.881231
     15          6           0       -2.740161    0.006204    0.043701
     16          8           0       -3.556774    1.084173   -0.474792
     17          6           0       -3.294577   -0.452899    1.396965
     18          6           0       -2.926120   -1.092299   -1.022757
     19          8           0       -4.302926   -1.434852   -1.195107
     20          1           0       -0.382020   -0.510795    1.847235
     21          1           0       -0.670283   -1.588905    0.501258
     22          1           0       -0.939804    0.570229   -0.948050
     23          1           0       -1.763517    1.942376    1.633118
     24          1           0       -1.519205    2.613721    0.032644
     25          1           0        0.560007    1.783045    2.109988
     26          1           0        0.251350    3.371517    1.436758
     27          1           0        2.321957    2.592828    0.585159
     28          1           0        3.554606   -1.637157   -1.362049
     29          1           0        4.116985   -1.547543    0.310629
     30          1           0        0.939420    3.813485   -1.073372
     31          1           0        0.337707    2.278263   -1.730005
     32          1           0        2.059172    2.675026   -1.840021
     33          1           0        1.013645   -2.955956    1.686266
     34          1           0        2.611605   -3.520864    1.161302
     35          1           0        2.475133   -2.072996    2.183445
     36          1           0        1.182739   -2.072763   -1.696515
     37          1           0       -3.734934    1.711135    0.245784
     38          1           0       -2.743651   -1.317393    1.780990
     39          1           0       -3.241250    0.344129    2.147998
     40          1           0       -4.344470   -0.741832    1.286228
     41          1           0       -2.499193   -0.741855   -1.974914
     42          1           0       -2.415478   -2.014322   -0.736528
     43          1           0       -4.766356   -0.580148   -1.259732
 ---------------------------------------------------------------------
 Rotational constants (GHZ):      0.5533526      0.2590514      0.2064718
 Standard basis: 6-31G(d) (6D, 7F)
 There are   333 symmetry adapted cartesian basis functions of A   symmetry.
 There are   333 symmetry adapted basis functions of A   symmetry.
   333 basis functions,   628 primitive gaussians,   333 cartesian basis functions
    73 alpha electrons       73 beta electrons
       nuclear repulsion energy      1598.2952036147 Hartrees.
 NAtoms=   43 NActive=   43 NUniq=   43 SFac= 1.00D+00 NAtFMM=   60 NAOKFM=F Big=F
 Integral buffers will be    131072 words long.
 Raffenetti 2 integral format.
 Two-electron integral symmetry is turned on.
 ------------------------------------------------------------------------------
 Polarizable Continuum Model (PCM)
 =================================
 Model                : PCM (using non-symmetric T matrix).
 Atomic radii         : SMD-Coulomb.
 Polarization charges : Total charges.
 Charge compensation  : None.
 Solution method      : On-the-fly selection.
 Cavity type          : VdW (van der Waals Surface) (Alpha=1.000).
 Cavity algorithm     : GePol (No added spheres)
                        Default sphere list used, NSphG=   43.
                        Lebedev-Laikov grids with approx.  5.0 points / Ang**2.
                        Smoothing algorithm: Karplus/York (Gamma=1.0000).
                        Polarization charges: spherical gaussians, with
                                              point-specific exponents (IZeta= 3).
                        Self-potential: point-specific (ISelfS= 7).
                        Self-field    : sphere-specific E.n sum rule (ISelfD= 2).
 1st derivatives      : Analytical E(r).r(x)/FMM algorithm (CHGder, D1EAlg=3).
                        Cavity 1st derivative terms included.
 Solvent              : Methanol, Eps=  32.613000 Eps(inf)=   1.765709
 ------------------------------------------------------------------------------
 ------------------------------------------------------------------------------
 Atomic radii for non-electrostatic terms: SMD-CDS.
 ------------------------------------------------------------------------------
 Nuclear repulsion after PCM non-electrostatic terms =     1598.2967815631 Hartrees.
 One-electron integrals computed using PRISM.
 NBasis=   333 RedAO= T EigKep=  9.17D-04  NBF=   333
 NBsUse=   333 1.00D-06 EigRej= -1.00D+00 NBFU=   333
 Initial guess from the checkpoint file:  "DY-202A-11R_24.chk"
 B after Tr=     0.000000    0.000000    0.000000
         Rot=    0.999992   -0.001514   -0.001423   -0.003459 Ang=  -0.46 deg.
 ExpMin= 1.61D-01 ExpMax= 5.48D+03 ExpMxC= 8.25D+02 IAcc=1 IRadAn=         1 AccDes= 0.00D+00
 Harris functional with IExCor=  402 and IRadAn=       1 diagonalized for initial guess.
 HarFok:  IExCor=  402 AccDes= 0.00D+00 IRadAn=         1 IDoV= 1 UseB2=F ITyADJ=14
 ICtDFT=  3500011 ScaDFX=  1.000000  1.000000  1.000000  1.000000
 FoFCou: FMM=F IPFlag=           0 FMFlag=      100000 FMFlg1=           0
         NFxFlg=           0 DoJE=T BraDBF=F KetDBF=T FulRan=T
         wScrn=  0.000000 ICntrl=     500 IOpCl=  0 I1Cent=   200000004 NGrid=           0
         NMat0=    1 NMatS0=      1 NMatT0=    0 NMatD0=    1 NMtDS0=    0 NMtDT0=    0
 Petite list used in FoFCou.
 Keep R1 ints in memory in canonical form, NReq=1565304907.
 Requested convergence on RMS density matrix=1.00D-08 within 128 cycles.
 Requested convergence on MAX density matrix=1.00D-06.
 Requested convergence on             energy=1.00D-06.
 No special actions if energy rises.
 Inv3:  Mode=1 IEnd=    21708300.
 Iteration    1 A*A^-1 deviation from unit magnitude is 5.55D-15 for   2663.
 Iteration    1 A*A^-1 deviation from orthogonality  is 8.22D-15 for   2689   1495.
 Iteration    1 A^-1*A deviation from unit magnitude is 6.33D-15 for   2669.
 Iteration    1 A^-1*A deviation from orthogonality  is 3.49D-11 for   1802   1765.
 Error on total polarization charges =  0.05207
 SCF Done:  E(RB3LYP) =  -886.952158106     A.U. after   10 cycles
            NFock= 10  Conv=0.94D-08     -V/T= 2.0094
 SMD-CDS (non-electrostatic) energy       (kcal/mol) =       0.99
 (included in total energy above)
 D1PCM: PCM CHGder 1st derivatives, ID1Alg=3 FixD1E=F DoIter=F DoCFld=F I1PDM=0.
 Calling FoFJK, ICntrl=      2127 FMM=F ISym2X=0 I1Cent= 0 IOpClX= 0 NMat=1 NMatS=1 NMatT=0.
 ***** Axes restored to original set *****
 -------------------------------------------------------------------
 Center     Atomic                   Forces (Hartrees/Bohr)
 Number     Number              X              Y              Z
 -------------------------------------------------------------------
      1        6           0.002082878   -0.001634050   -0.000224121
      2        6          -0.001272491    0.000917441   -0.000432532
      3        6           0.000930961   -0.000331343    0.000183730
      4        6          -0.000138852   -0.000342461   -0.000580050
      5        6           0.000290950    0.000213434    0.000100021
      6        6           0.000263798   -0.000097338    0.000080067
      7        6          -0.000874747    0.000819188    0.000254966
      8        6          -0.001020603    0.000269307   -0.000703016
      9        6          -0.001273969    0.000566170    0.001358464
     10        6           0.002091206    0.000073443   -0.001142315
     11        8          -0.000772156   -0.000735911    0.000775394
     12        6           0.000160377   -0.000179223   -0.000461309
     13        6          -0.000435105    0.000005608    0.000452749
     14        8          -0.000476283    0.000240215    0.000460483
     15        6           0.000561585   -0.000363798    0.000876303
     16        8          -0.000943354    0.000295950   -0.001092562
     17        6          -0.000538048    0.000416562   -0.000006960
     18        6          -0.001541615   -0.000537662    0.000388741
     19        8           0.001138968    0.000957637    0.000285621
     20        1          -0.000067996    0.000159635   -0.000090867
     21        1          -0.000220205   -0.000016846    0.000077662
     22        1           0.000325417   -0.000077243    0.000140700
     23        1          -0.000091683   -0.000194330    0.000015851
     24        1           0.000268229   -0.000142789    0.000208166
     25        1          -0.000183209    0.000049835   -0.000044705
     26        1           0.000015258   -0.000121030    0.000031679
     27        1          -0.000043387    0.000133672   -0.000030099
     28        1           0.000014443    0.000153246   -0.000181712
     29        1           0.000551325   -0.000477248   -0.000563511
     30        1           0.000071665   -0.000064410    0.000059929
     31        1           0.000091346    0.000234155    0.000071561
     32        1          -0.000068497   -0.000054118    0.000135799
     33        1          -0.000019296    0.000177655    0.000063748
     34        1          -0.000041846    0.000156044   -0.000141086
     35        1           0.000125151   -0.000018535    0.000023227
     36        1           0.000331928   -0.000069866   -0.000106558
     37        1          -0.000114193   -0.000558674    0.000200106
     38        1          -0.000051362   -0.000031586    0.000071854
     39        1           0.000253061    0.000070564   -0.000378427
     40        1           0.000195786   -0.000165005    0.000150805
     41        1           0.000038690    0.000352094    0.000168691
     42        1           0.000874951   -0.000056578    0.000013468
     43        1          -0.000489079    0.000008189   -0.000469956
 -------------------------------------------------------------------
 Cartesian Forces:  Max     0.002091206 RMS     0.000554321

 GradGradGradGradGradGradGradGradGradGradGradGradGradGradGradGradGradGrad
 Berny optimization.
 Using GEDIIS/GDIIS optimizer.
 FormGI is forming the generalized inverse of G from B-inverse, IUseBI=4.
 Internal  Forces:  Max     0.001443232 RMS     0.000284946
 Search for a local minimum.
 Step number   3 out of a maximum of  258
 All quantities printed in internal units (Hartrees-Bohrs-Radians)
 Mixed Optimization -- En-DIIS/RFO-DIIS
 Swapping is turned off.
 Update second derivatives using D2CorX and points    1    2    3
 DE= -6.10D-04 DEPred=-6.07D-04 R= 1.01D+00
 TightC=F SS=  1.41D+00  RLast= 2.96D-01 DXNew= 8.4853D-01 8.8764D-01
 Trust test= 1.01D+00 RLast= 2.96D-01 DXMaxT set to 8.49D-01
 ITU=  1  1  0
     Eigenvalues ---    0.00225   0.00261   0.00315   0.00339   0.00371
     Eigenvalues ---    0.00398   0.00486   0.00703   0.00741   0.00899
     Eigenvalues ---    0.01065   0.01130   0.01220   0.01298   0.01350
     Eigenvalues ---    0.01393   0.02489   0.02561   0.03141   0.03854
     Eigenvalues ---    0.03919   0.04018   0.04398   0.04500   0.04678
     Eigenvalues ---    0.04803   0.04891   0.04982   0.05038   0.05325
     Eigenvalues ---    0.05420   0.05487   0.05548   0.05570   0.05611
     Eigenvalues ---    0.05617   0.05670   0.05711   0.05874   0.05928
     Eigenvalues ---    0.06063   0.06370   0.07175   0.07756   0.08128
     Eigenvalues ---    0.08662   0.08939   0.09086   0.09228   0.09740
     Eigenvalues ---    0.10294   0.11774   0.12074   0.13278   0.13859
     Eigenvalues ---    0.14556   0.15396   0.15997   0.16000   0.16000
     Eigenvalues ---    0.16000   0.16000   0.16000   0.16000   0.16000
     Eigenvalues ---    0.16000   0.16000   0.16041   0.16154   0.16497
     Eigenvalues ---    0.16946   0.17407   0.18613   0.20375   0.20788
     Eigenvalues ---    0.21896   0.23124   0.24747   0.25008   0.26205
     Eigenvalues ---    0.26767   0.27140   0.27841   0.27968   0.28586
     Eigenvalues ---    0.28829   0.28918   0.29305   0.29720   0.30225
     Eigenvalues ---    0.30815   0.31747   0.32214   0.33689   0.33755
     Eigenvalues ---    0.33768   0.33816   0.33848   0.33901   0.34032
     Eigenvalues ---    0.34099   0.34107   0.34137   0.34161   0.34171
     Eigenvalues ---    0.34201   0.34205   0.34227   0.34277   0.34327
     Eigenvalues ---    0.34333   0.34345   0.34369   0.34434   0.34502
     Eigenvalues ---    0.38803   0.40952   0.41928   0.51658   0.52147
     Eigenvalues ---    0.52721   0.52863   0.94678
 En-DIIS/RFO-DIIS IScMMF=        0 using points:     3    2
 RFO step:  Lambda=-6.88956402D-05.
 DidBck=F Rises=F RFO-DIIS coefs:    1.11519   -0.11519
 Iteration  1 RMS(Cart)=  0.05578227 RMS(Int)=  0.00116526
 Iteration  2 RMS(Cart)=  0.00174980 RMS(Int)=  0.00003311
 Iteration  3 RMS(Cart)=  0.00000104 RMS(Int)=  0.00003310
 Iteration  4 RMS(Cart)=  0.00000000 RMS(Int)=  0.00003310
 Variable       Old X    -DE/DX   Delta X   Delta X   Delta X     New X
                                 (Linear)    (Quad)   (Total)
    R1        2.56130  -0.00067  -0.00066  -0.00255  -0.00319   2.55810
    R2        2.85160   0.00078   0.00111   0.00687   0.00799   2.85960
    R3        2.78958  -0.00144  -0.00097  -0.00747  -0.00838   2.78120
    R4        2.84400  -0.00048  -0.00058  -0.00400  -0.00460   2.83941
    R5        2.89788   0.00007   0.00120   0.00481   0.00596   2.90384
    R6        2.92544  -0.00008   0.00040   0.00067   0.00106   2.92649
    R7        2.07885  -0.00007   0.00012   0.00026   0.00038   2.07923
    R8        2.06761   0.00007  -0.00021  -0.00036  -0.00057   2.06704
    R9        2.92571   0.00010  -0.00022  -0.00045  -0.00067   2.92504
   R10        2.94885   0.00047  -0.00003   0.00148   0.00146   2.95031
   R11        2.07486  -0.00005  -0.00007  -0.00043  -0.00050   2.07436
   R12        2.91074  -0.00007  -0.00016   0.00022   0.00007   2.91081
   R13        2.07593   0.00005  -0.00002   0.00029   0.00027   2.07620
   R14        2.07128  -0.00033  -0.00014  -0.00162  -0.00176   2.06952
   R15        2.91426  -0.00011  -0.00017  -0.00001  -0.00016   2.91410
   R16        2.07492  -0.00010  -0.00016  -0.00082  -0.00098   2.07394
   R17        2.07559  -0.00011   0.00004  -0.00029  -0.00025   2.07534
   R18        2.91429   0.00009   0.00008   0.00133   0.00141   2.91570
   R19        2.07886   0.00002   0.00005   0.00023   0.00027   2.07913
   R20        2.87106  -0.00053   0.00044   0.00088   0.00134   2.87240
   R21        2.32851  -0.00123  -0.00030  -0.00171  -0.00200   2.32651
   R22        2.92538  -0.00116  -0.00124  -0.00670  -0.00799   2.91739
   R23        2.06973   0.00011   0.00037   0.00146   0.00183   2.07156
   R24        2.07113   0.00018   0.00016   0.00112   0.00128   2.07242
   R25        2.88871   0.00012   0.00038   0.00162   0.00200   2.89070
   R26        2.72482  -0.00027   0.00014   0.00072   0.00087   2.72568
   R27        2.07339  -0.00007  -0.00002  -0.00016  -0.00018   2.07321
   R28        2.07062  -0.00021   0.00006  -0.00041  -0.00035   2.07027
   R29        2.07095  -0.00013  -0.00007  -0.00062  -0.00070   2.07026
   R30        2.06953  -0.00002  -0.00030  -0.00095  -0.00126   2.06827
   R31        2.07135  -0.00012  -0.00008  -0.00065  -0.00073   2.07061
   R32        2.06867   0.00006   0.00016   0.00060   0.00076   2.06943
   R33        1.83945   0.00003   0.00019   0.00063   0.00082   1.84027
   R34        2.73698   0.00073   0.00065   0.00415   0.00480   2.74178
   R35        2.89657  -0.00017  -0.00039  -0.00196  -0.00235   2.89423
   R36        2.91448  -0.00079   0.00073  -0.00165  -0.00092   2.91357
   R37        1.83610  -0.00020   0.00011  -0.00025  -0.00014   1.83596
   R38        2.06866   0.00003  -0.00010  -0.00015  -0.00024   2.06842
   R39        2.07194  -0.00019  -0.00005  -0.00064  -0.00069   2.07125
   R40        2.06838  -0.00016  -0.00008  -0.00084  -0.00092   2.06746
   R41        2.70082  -0.00083  -0.00112  -0.00542  -0.00654   2.69427
   R42        2.08014  -0.00003   0.00005   0.00038   0.00043   2.08057
   R43        2.06388   0.00045   0.00022   0.00206   0.00228   2.06616
   R44        1.84136   0.00028  -0.00010   0.00008  -0.00002   1.84134
    A1        2.26884  -0.00039  -0.00107  -0.00657  -0.00772   2.26113
    A2        1.90792   0.00009   0.00047   0.00320   0.00360   1.91152
    A3        2.10529   0.00030   0.00072   0.00376   0.00455   2.10983
    A4        2.23326   0.00062   0.00018   0.00237   0.00250   2.23576
    A5        1.96646  -0.00038  -0.00072  -0.00401  -0.00488   1.96159
    A6        2.08280  -0.00024   0.00052   0.00201   0.00267   2.08547
    A7        1.99035  -0.00026  -0.00029  -0.00526  -0.00564   1.98471
    A8        1.90393   0.00019  -0.00014   0.00128   0.00114   1.90507
    A9        1.87080   0.00018  -0.00033   0.00172   0.00144   1.87225
   A10        1.92429   0.00004  -0.00026  -0.00089  -0.00114   1.92316
   A11        1.92396  -0.00012   0.00097   0.00278   0.00378   1.92774
   A12        1.84411  -0.00001   0.00007   0.00090   0.00096   1.84507
   A13        1.97522  -0.00025  -0.00038  -0.00516  -0.00558   1.96963
   A14        1.96006  -0.00011   0.00038   0.00024   0.00065   1.96071
   A15        1.86396  -0.00012  -0.00039  -0.00629  -0.00667   1.85729
   A16        1.94744   0.00032  -0.00028   0.00315   0.00290   1.95034
   A17        1.86994   0.00013   0.00042   0.00463   0.00500   1.87495
   A18        1.83728   0.00004   0.00030   0.00390   0.00418   1.84146
   A19        2.03249   0.00016  -0.00070  -0.00309  -0.00388   2.02861
   A20        1.91780  -0.00026  -0.00004  -0.00299  -0.00301   1.91479
   A21        1.88412   0.00011  -0.00003   0.00186   0.00186   1.88598
   A22        1.86298   0.00010  -0.00001   0.00051   0.00050   1.86347
   A23        1.90825  -0.00019   0.00031   0.00114   0.00147   1.90972
   A24        1.85004   0.00007   0.00061   0.00314   0.00374   1.85378
   A25        2.04462  -0.00015  -0.00075  -0.00208  -0.00287   2.04175
   A26        1.91255  -0.00007  -0.00005  -0.00099  -0.00104   1.91151
   A27        1.87727   0.00006   0.00033   0.00105   0.00140   1.87867
   A28        1.88266   0.00020  -0.00054  -0.00040  -0.00095   1.88171
   A29        1.88923   0.00001   0.00046   0.00093   0.00141   1.89064
   A30        1.84786  -0.00004   0.00071   0.00193   0.00264   1.85050
   A31        1.95934  -0.00013   0.00003   0.00026   0.00026   1.95960
   A32        1.96082  -0.00010  -0.00042  -0.00142  -0.00183   1.95899
   A33        1.83719   0.00008  -0.00023  -0.00149  -0.00172   1.83547
   A34        1.97946   0.00031   0.00016   0.00317   0.00334   1.98280
   A35        1.86291  -0.00001   0.00067   0.00260   0.00328   1.86619
   A36        1.85184  -0.00017  -0.00018  -0.00351  -0.00371   1.84813
   A37        1.90365   0.00041   0.00019   0.00010   0.00018   1.90383
   A38        2.19394  -0.00022   0.00024   0.00119   0.00147   2.19541
   A39        2.18550  -0.00019  -0.00041  -0.00138  -0.00175   2.18375
   A40        1.83397  -0.00030  -0.00031  -0.00044  -0.00098   1.83298
   A41        1.93507  -0.00002   0.00141   0.00100   0.00247   1.93754
   A42        1.90569   0.00020   0.00148   0.00924   0.01080   1.91649
   A43        1.94575   0.00014  -0.00009  -0.00131  -0.00134   1.94441
   A44        1.96786   0.00031  -0.00035   0.00332   0.00298   1.97083
   A45        1.87598  -0.00030  -0.00195  -0.01105  -0.01305   1.86293
   A46        1.81274   0.00019   0.00041   0.00109   0.00136   1.81410
   A47        1.96766  -0.00030   0.00035  -0.00325  -0.00285   1.96481
   A48        1.92126  -0.00016   0.00011  -0.00096  -0.00079   1.92047
   A49        1.96698   0.00016   0.00003   0.00377   0.00386   1.97084
   A50        1.96097   0.00003  -0.00090   0.00049  -0.00037   1.96060
   A51        1.83732   0.00007  -0.00002  -0.00123  -0.00131   1.83601
   A52        1.92627  -0.00014  -0.00047  -0.00274  -0.00322   1.92305
   A53        1.95675   0.00020  -0.00025   0.00082   0.00057   1.95732
   A54        1.93145  -0.00014  -0.00031  -0.00193  -0.00224   1.92922
   A55        1.88613  -0.00003   0.00024   0.00047   0.00071   1.88684
   A56        1.88047   0.00009   0.00039   0.00130   0.00169   1.88216
   A57        1.88024   0.00003   0.00045   0.00226   0.00272   1.88296
   A58        1.93854  -0.00001  -0.00091  -0.00254  -0.00345   1.93510
   A59        1.91606  -0.00026  -0.00036  -0.00331  -0.00367   1.91239
   A60        1.93214   0.00006   0.00030   0.00045   0.00075   1.93289
   A61        1.88736   0.00017   0.00110   0.00561   0.00671   1.89407
   A62        1.89555  -0.00001   0.00013   0.00067   0.00080   1.89634
   A63        1.89300   0.00005  -0.00022  -0.00068  -0.00090   1.89209
   A64        1.88272  -0.00009   0.00011  -0.00056  -0.00045   1.88227
   A65        1.90290   0.00081  -0.00068   0.00639   0.00569   1.90859
   A66        1.98559  -0.00017   0.00013   0.00079   0.00092   1.98650
   A67        1.93303  -0.00061   0.00005  -0.00518  -0.00514   1.92789
   A68        1.91245  -0.00035  -0.00075  -0.00263  -0.00338   1.90907
   A69        1.78707  -0.00043   0.00050  -0.00541  -0.00489   1.78218
   A70        1.93215   0.00073   0.00075   0.00549   0.00624   1.93839
   A71        1.89458  -0.00070   0.00096  -0.00201  -0.00105   1.89353
   A72        1.94359   0.00016  -0.00103  -0.00237  -0.00341   1.94018
   A73        1.94919  -0.00065   0.00027  -0.00415  -0.00389   1.94530
   A74        1.91420   0.00035  -0.00010   0.00211   0.00201   1.91621
   A75        1.88525   0.00016  -0.00014  -0.00057  -0.00073   1.88452
   A76        1.88575  -0.00021  -0.00008  -0.00109  -0.00117   1.88457
   A77        1.88373   0.00020   0.00114   0.00639   0.00753   1.89125
   A78        1.95008   0.00011   0.00047   0.00356   0.00400   1.95408
   A79        1.90139  -0.00036  -0.00049  -0.00823  -0.00871   1.89268
   A80        1.94304  -0.00032   0.00108   0.00115   0.00220   1.94524
   A81        1.92370  -0.00003  -0.00067  -0.00200  -0.00267   1.92103
   A82        1.85425   0.00057  -0.00033   0.00767   0.00730   1.86155
   A83        1.89033   0.00005  -0.00006  -0.00196  -0.00203   1.88830
   A84        1.82960   0.00086  -0.00008   0.00611   0.00603   1.83563
    D1        0.08487  -0.00001  -0.00056  -0.00682  -0.00738   0.07749
    D2       -3.09656   0.00007  -0.00121   0.00426   0.00305  -3.09351
    D3       -3.10875   0.00002   0.00170   0.00218   0.00385  -3.10490
    D4       -0.00699   0.00011   0.00105   0.01326   0.01428   0.00729
    D5        0.39720  -0.00002   0.00110  -0.00808  -0.00699   0.39020
    D6       -1.85842  -0.00026   0.00122  -0.01147  -0.01025  -1.86867
    D7        2.41720  -0.00005   0.00177  -0.00573  -0.00397   2.41324
    D8       -2.68733  -0.00005  -0.00135  -0.01789  -0.01924  -2.70658
    D9        1.34024  -0.00029  -0.00124  -0.02128  -0.02250   1.31773
   D10       -0.66733  -0.00008  -0.00068  -0.01554  -0.01622  -0.68354
   D11        0.00852  -0.00009   0.00120   0.00736   0.00851   0.01703
   D12       -3.11867   0.00009   0.00007   0.01444   0.01447  -3.10421
   D13        3.10380  -0.00008   0.00313   0.01501   0.01817   3.12197
   D14       -0.02340   0.00009   0.00200   0.02210   0.02412   0.00073
   D15        0.61930   0.00022   0.00072   0.02349   0.02421   0.64351
   D16       -1.54040   0.00021   0.00138   0.02743   0.02883  -1.51157
   D17        2.75389   0.00003   0.00154   0.02486   0.02640   2.78029
   D18       -2.48013   0.00013   0.00143   0.01188   0.01328  -2.46685
   D19        1.64335   0.00012   0.00208   0.01582   0.01790   1.66126
   D20       -0.34554  -0.00006   0.00224   0.01325   0.01547  -0.33006
   D21        0.00273  -0.00008  -0.00277  -0.02765  -0.03042  -0.02769
   D22        2.13733   0.00007  -0.00227  -0.02415  -0.02642   2.11091
   D23       -2.10015  -0.00013  -0.00200  -0.02836  -0.03035  -2.13050
   D24        3.10830   0.00002  -0.00335  -0.01760  -0.02097   3.08732
   D25       -1.04029   0.00016  -0.00286  -0.01411  -0.01698  -1.05726
   D26        1.00542  -0.00004  -0.00259  -0.01832  -0.02091   0.98451
   D27       -1.35217  -0.00005  -0.00143  -0.01416  -0.01555  -1.36772
   D28        2.70668  -0.00018  -0.00105  -0.01435  -0.01538   2.69130
   D29        0.70118  -0.00010  -0.00138  -0.01543  -0.01679   0.68439
   D30        0.79650   0.00004  -0.00203  -0.01701  -0.01903   0.77747
   D31       -1.42783  -0.00009  -0.00165  -0.01721  -0.01886  -1.44669
   D32        2.84986  -0.00001  -0.00198  -0.01829  -0.02027   2.82959
   D33        2.82585  -0.00001  -0.00152  -0.01479  -0.01629   2.80957
   D34        0.60152  -0.00015  -0.00114  -0.01498  -0.01612   0.58540
   D35       -1.40398  -0.00007  -0.00147  -0.01607  -0.01753  -1.42150
   D36        0.64929  -0.00002   0.00028  -0.00880  -0.00854   0.64074
   D37       -1.47076  -0.00005   0.00084  -0.00482  -0.00400  -1.47476
   D38        2.80236  -0.00006   0.00016  -0.00800  -0.00787   2.79450
   D39        2.88021  -0.00011   0.00024  -0.01009  -0.00985   2.87036
   D40        0.76016  -0.00014   0.00081  -0.00611  -0.00530   0.75485
   D41       -1.24990  -0.00015   0.00013  -0.00929  -0.00917  -1.25907
   D42       -1.40057   0.00019   0.00070  -0.00111  -0.00039  -1.40096
   D43        2.76256   0.00015   0.00127   0.00287   0.00416   2.76672
   D44        0.75251   0.00014   0.00058  -0.00031   0.00029   0.75280
   D45        3.06145   0.00032  -0.00566   0.07608   0.07041   3.13186
   D46        0.92127   0.00029  -0.00426   0.07419   0.06990   0.99117
   D47       -1.26823  -0.00006  -0.00541   0.07041   0.06499  -1.20324
   D48        0.82241   0.00048  -0.00522   0.08027   0.07506   0.89747
   D49       -1.31777   0.00045  -0.00383   0.07837   0.07455  -1.24322
   D50        2.77592   0.00010  -0.00497   0.07460   0.06964   2.84556
   D51       -1.20008   0.00014  -0.00575   0.07099   0.06525  -1.13483
   D52        2.94293   0.00011  -0.00436   0.06910   0.06474   3.00767
   D53        0.75343  -0.00024  -0.00550   0.06533   0.05983   0.81326
   D54        0.82891   0.00016   0.00083   0.01528   0.01609   0.84500
   D55       -1.32232   0.00007   0.00218   0.01824   0.02042  -1.30191
   D56        2.95984   0.00012   0.00119   0.01591   0.01708   2.97693
   D57        2.97767   0.00001   0.00028   0.00965   0.00991   2.98758
   D58        0.82644  -0.00009   0.00163   0.01262   0.01424   0.84068
   D59       -1.17458  -0.00003   0.00063   0.01028   0.01091  -1.16367
   D60       -1.31164   0.00005   0.00113   0.01413   0.01526  -1.29638
   D61        2.82032  -0.00004   0.00248   0.01710   0.01959   2.83991
   D62        0.81930   0.00001   0.00149   0.01476   0.01625   0.83555
   D63       -1.29255   0.00000  -0.00192  -0.00306  -0.00497  -1.29752
   D64        0.95334   0.00002  -0.00234  -0.00205  -0.00439   0.94895
   D65        2.98624  -0.00003  -0.00205  -0.00295  -0.00499   2.98126
   D66        0.87388  -0.00005  -0.00300  -0.00626  -0.00926   0.86462
   D67        3.11976  -0.00002  -0.00342  -0.00525  -0.00867   3.11109
   D68       -1.13051  -0.00007  -0.00313  -0.00614  -0.00927  -1.13978
   D69        2.86590   0.00001  -0.00221  -0.00374  -0.00594   2.85996
   D70       -1.17140   0.00003  -0.00263  -0.00273  -0.00536  -1.17675
   D71        0.86151  -0.00001  -0.00234  -0.00363  -0.00596   0.85555
   D72       -3.09565   0.00009   0.00236   0.02162   0.02397  -3.07168
   D73        1.08396   0.00009   0.00255   0.02237   0.02490   1.10886
   D74       -1.01570   0.00002   0.00235   0.02027   0.02260  -0.99310
   D75        0.94241   0.00008   0.00255   0.01975   0.02231   0.96472
   D76       -1.16117   0.00008   0.00274   0.02050   0.02325  -1.13792
   D77        3.02235   0.00001   0.00254   0.01839   0.02095   3.04330
   D78       -1.09700   0.00003   0.00177   0.01709   0.01886  -1.07814
   D79        3.08261   0.00003   0.00196   0.01783   0.01979   3.10240
   D80        0.98295  -0.00004   0.00176   0.01573   0.01749   1.00044
   D81       -0.00652   0.00004  -0.00283  -0.02388  -0.02672  -0.03324
   D82        2.09789   0.00002  -0.00237  -0.02518  -0.02759   2.07030
   D83       -2.12161  -0.00025  -0.00301  -0.03241  -0.03543  -2.15704
   D84        3.12076  -0.00013  -0.00170  -0.03090  -0.03260   3.08816
   D85       -1.05802  -0.00016  -0.00124  -0.03220  -0.03346  -1.09148
   D86        1.00567  -0.00042  -0.00188  -0.03943  -0.04130   0.96437
   D87        0.00247   0.00001   0.00323   0.02957   0.03279   0.03527
   D88       -2.13258   0.00017   0.00252   0.03072   0.03323  -2.09935
   D89        2.07833  -0.00005   0.00316   0.02934   0.03248   2.11081
   D90       -2.09487   0.00015   0.00177   0.02934   0.03114  -2.06373
   D91        2.05326   0.00031   0.00106   0.03049   0.03158   2.08484
   D92       -0.01901   0.00008   0.00171   0.02911   0.03082   0.01181
   D93        2.07630   0.00022   0.00464   0.04227   0.04689   2.12319
   D94       -0.05875   0.00038   0.00393   0.04342   0.04733  -0.01142
   D95       -2.13103   0.00016   0.00457   0.04204   0.04657  -2.08445
   D96        1.07478  -0.00022  -0.00423  -0.03107  -0.03523   1.03955
   D97       -3.12196  -0.00018  -0.00367  -0.02782  -0.03144   3.12979
   D98       -1.03254  -0.00024  -0.00398  -0.03051  -0.03443  -1.06698
   D99        3.12010  -0.00008  -0.00344  -0.02931  -0.03281   3.08729
   D100      -1.07664  -0.00004  -0.00289  -0.02607  -0.02901  -1.10565
   D101       1.01277  -0.00010  -0.00320  -0.02876  -0.03201   0.98077
   D102      -1.01998   0.00010  -0.00455  -0.02730  -0.03185  -1.05183
   D103       1.06647   0.00013  -0.00399  -0.02406  -0.02805   1.03842
   D104      -3.12730   0.00007  -0.00430  -0.02674  -0.03105   3.12483
   D105       0.99261   0.00039   0.00243   0.02695   0.02932   1.02193
   D106      -1.01844   0.00024   0.00239   0.02591   0.02836  -0.99008
   D107       3.11778  -0.00001   0.00290   0.02179   0.02469  -3.14071
   D108      -1.40252  -0.00047  -0.00260  -0.03734  -0.03995  -1.44247
   D109       0.78098  -0.00037  -0.00342  -0.03379  -0.03722   0.74376
   D110       2.83237   0.00010  -0.00262  -0.03143  -0.03404   2.79833
   D111      -1.08075   0.00042   0.00353   0.02061   0.02413  -1.05662
   D112       1.02857   0.00029   0.00282   0.01535   0.01817   1.04673
   D113       3.11602   0.00036   0.00434   0.02209   0.02643  -3.14074
   D114       3.06751  -0.00025   0.00489   0.01374   0.01862   3.08613
   D115      -1.10636  -0.00038   0.00418   0.00847   0.01266  -1.09370
   D116       0.98109  -0.00032   0.00571   0.01522   0.02092   1.00202
   D117       1.10921   0.00007   0.00429   0.01872   0.02301   1.13222
   D118      -3.06466  -0.00007   0.00359   0.01345   0.01705  -3.04761
   D119      -0.97721   0.00000   0.00511   0.02019   0.02531  -0.95190
   D120      -3.03035   0.00009  -0.00350   0.00530   0.00179  -3.02856
   D121      -0.90077  -0.00012  -0.00437  -0.00052  -0.00491  -0.90568
   D122       1.18272  -0.00049  -0.00410  -0.00752  -0.01164   1.17108
   D123      -1.00369   0.00054  -0.00400   0.00757   0.00358  -1.00011
   D124       1.12588   0.00033  -0.00487   0.00174  -0.00312   1.12276
   D125      -3.07381  -0.00004  -0.00460  -0.00526  -0.00985  -3.08366
   D126       1.03360   0.00023  -0.00427   0.00403  -0.00023   1.03336
   D127      -3.12001   0.00001  -0.00515  -0.00179  -0.00694  -3.12695
   D128      -1.03652  -0.00035  -0.00487  -0.00879  -0.01367  -1.05018
   D129       0.81437   0.00009  -0.00012   0.01649   0.01636   0.83073
   D130      -1.30233   0.00050   0.00065   0.02592   0.02657  -1.27576
   D131       2.93661   0.00013   0.00127   0.02496   0.02624   2.96285
         Item               Value     Threshold  Converged?
 Maximum Force            0.001443     0.000450     NO 
 RMS     Force            0.000285     0.000300     YES
 Maximum Displacement     0.263469     0.001800     NO 
 RMS     Displacement     0.055944     0.001200     NO 
 Predicted change in Energy=-2.426604D-04
 GradGradGradGradGradGradGradGradGradGradGradGradGradGradGradGradGradGrad

                          Input orientation:                          
 ---------------------------------------------------------------------
 Center     Atomic      Atomic             Coordinates (Angstroms)
 Number     Number       Type             X           Y           Z
 ---------------------------------------------------------------------
      1          6           0        1.802453    0.636273    0.061030
      2          6           0        1.075668   -0.467194    0.355336
      3          6           0       -0.358123   -0.542031    0.798390
      4          6           0       -1.275430    0.504466    0.118933
      5          6           0       -1.135805    1.917088    0.736090
      6          6           0        0.280094    2.328382    1.181853
      7          6           0        1.425293    2.097290    0.175318
      8          6           0        3.149017    0.235732   -0.377573
      9          6           0        3.243578   -1.281310   -0.369262
     10          6           0        1.873468   -1.764778    0.152676
     11          8           0        4.064442    1.000771   -0.681563
     12          6           0        1.177182    2.745915   -1.202480
     13          6           0        1.982615   -2.593226    1.433975
     14          8           0        1.196832   -2.618290   -0.792897
     15          6           0       -2.765468    0.041508    0.064959
     16          8           0       -3.566320    1.071518   -0.569702
     17          6           0       -3.359799   -0.291321    1.436698
     18          6           0       -2.927336   -1.141230   -0.910775
     19          8           0       -4.295875   -1.494479   -1.098064
     20          1           0       -0.404009   -0.433883    1.892379
     21          1           0       -0.711278   -1.555217    0.585777
     22          1           0       -0.950140    0.569253   -0.927460
     23          1           0       -1.783236    2.001017    1.619765
     24          1           0       -1.514300    2.643890    0.009567
     25          1           0        0.538778    1.804454    2.110859
     26          1           0        0.252365    3.396906    1.434010
     27          1           0        2.317384    2.593585    0.585647
     28          1           0        3.447895   -1.667932   -1.374488
     29          1           0        4.078913   -1.598090    0.266791
     30          1           0        0.976728    3.818178   -1.085473
     31          1           0        0.325531    2.295201   -1.723782
     32          1           0        2.059420    2.637330   -1.842837
     33          1           0        0.990914   -2.871519    1.804073
     34          1           0        2.548357   -3.509505    1.231555
     35          1           0        2.503327   -2.030986    2.216267
     36          1           0        1.107124   -2.125982   -1.628321
     37          1           0       -3.789390    1.742603    0.096476
     38          1           0       -2.810108   -1.106104    1.918394
     39          1           0       -3.333952    0.576227    2.106054
     40          1           0       -4.400897   -0.607582    1.322479
     41          1           0       -2.473894   -0.862278   -1.874493
     42          1           0       -2.420213   -2.036678   -0.541387
     43          1           0       -4.756306   -0.651972   -1.264292
 ---------------------------------------------------------------------
                    Distance matrix (angstroms):
                    1          2          3          4          5
     1  C    0.000000
     2  C    1.353689   0.000000
     3  C    2.569084   1.502549   0.000000
     4  C    3.081248   2.554930   1.548634   0.000000
     5  C    3.275599   3.274200   2.579910   1.547863   0.000000
     6  C    2.537134   3.021806   2.965407   2.622237   1.540337
     7  C    1.513235   2.594460   3.245737   3.135949   2.627957
     8  C    1.471747   2.308687   3.779925   4.460321   4.735705
     9  C    2.437031   2.426451   3.857745   4.883520   5.534487
    10  C    2.403849   1.536646   2.625273   3.881516   4.790849
    11  O    2.408506   3.487529   4.912188   5.422301   5.467353
    12  C    2.537323   3.572278   4.143819   3.575687   3.129683
    13  C    3.513844   2.550691   3.176543   4.684003   5.527614
    14  O    3.418794   2.441380   3.043178   4.085966   5.324345
    15  C    4.606480   3.885540   2.583359   1.561235   2.573717
    16  O    5.423189   4.977086   3.842882   2.458443   2.885738
    17  C    5.422336   4.568767   3.079017   2.591210   3.211552
    18  C    5.145370   4.252223   3.143428   2.549001   3.908332
    19  O    6.563018   5.658724   4.473207   3.820988   4.998895
    20  H    3.060645   2.133788   1.100279   2.187460   2.720220
    21  H    3.375919   2.104774   1.093832   2.185979   3.501389
    22  H    2.925469   2.612218   2.136351   1.097703   2.149077
    23  H    4.141177   3.982986   3.028646   2.179456   1.098678
    24  H    3.877373   4.062799   3.479810   2.155495   1.095142
    25  H    2.676438   2.920701   2.834255   2.991503   2.169540
    26  H    3.450933   4.095440   4.036327   3.525591   2.145686
    27  H    2.090801   3.311083   4.127431   4.182171   3.522044
    28  H    3.174517   3.171991   4.524912   5.409198   6.190090
    29  H    3.196403   3.210335   4.591857   5.754268   6.306347
    30  H    3.481494   4.522182   4.933780   4.183718   3.375653
    31  H    2.849367   3.537833   3.857282   3.027443   2.886078
    32  H    2.773980   3.929097   4.788416   4.418018   4.168822
    33  H    4.000176   2.808345   2.873642   4.401509   5.347362
    34  H    4.371954   3.491738   4.176262   5.654311   6.577724
    35  H    3.500078   2.818993   3.523529   5.010621   5.569694
    36  H    3.311714   2.586013   3.247272   3.955846   5.193033
    37  H    5.700344   5.349672   4.181605   2.802406   2.735154
    38  H    5.268909   4.236816   2.754055   2.861333   3.652509
    39  H    5.528868   4.857828   3.437447   2.862047   2.916601
    40  H    6.451355   5.563078   4.077129   3.528982   4.168769
    41  H    4.927377   4.210417   3.423937   2.697787   4.041102
    42  H    5.033734   3.935553   2.877705   2.864256   4.349013
    43  H    6.814203   6.055514   4.859090   3.920097   4.869253
                    6          7          8          9         10
     6  C    0.000000
     7  C    1.542075   0.000000
     8  C    3.878364   2.596596   0.000000
     9  C    4.921186   3.875263   1.520009   0.000000
    10  C    4.511320   3.888051   2.431097   1.543814   0.000000
    11  O    4.422235   2.983573   1.231137   2.445250   3.625547
    12  C    2.581501   1.542921   3.296911   4.602476   4.761052
    13  C    5.213863   4.888329   3.556009   2.561799   1.529695
    14  O    5.404592   4.819370   3.482666   2.481160   1.442369
    15  C    3.968966   4.669143   5.934196   6.168227   4.978965
    16  O    4.409371   5.150093   6.769875   7.207683   6.177192
    17  C    4.491838   5.494874   6.777466   6.917091   5.586311
    18  C    5.167680   5.532901   6.253191   6.196212   4.956557
    19  O    6.383712   6.874159   7.677184   7.577595   6.300651
    20  H    2.933079   3.563913   4.269081   4.374705   3.159865
    21  H    4.052218   4.251379   4.363189   4.077745   2.629145
    22  H    3.009521   3.032111   4.149301   4.617730   3.819313
    23  H    2.134541   3.519993   5.606488   6.324457   5.450234
    24  H    2.166483   2.994570   5.262663   6.179653   5.561817
    25  H    1.097483   2.148948   3.932751   4.794672   4.284309
    26  H    1.098224   2.156169   4.654615   5.838223   5.559926
    27  H    2.139239   1.100230   2.679342   4.096889   4.402256
    28  H    5.704416   4.546396   2.169586   1.096221   2.195548
    29  H    5.539454   4.550374   2.154720   1.096676   2.214678
    30  H    2.800992   2.179968   4.248985   5.626397   5.788484
    31  H    2.906180   2.203458   3.745099   4.810526   4.732931
    32  H    3.522811   2.183280   3.016934   4.350792   4.836859
    33  H    5.285016   5.246960   4.367150   3.510932   2.175061
    34  H    6.263259   5.814900   4.120302   2.830336   2.159520
    35  H    5.001686   4.729724   3.504701   2.791943   2.173936
    36  H    5.331268   4.603301   3.363242   2.619759   1.972233
    37  H    4.252280   5.227326   7.115959   7.669654   6.661294
    38  H    4.678412   5.589156   6.525577   6.473885   5.048515
    39  H    4.121350   5.356472   6.950772   7.269219   6.034337
    40  H    5.527327   6.525090   7.784764   7.858365   6.486540
    41  H    5.206344   5.307017   5.921446   5.927123   4.880929
    42  H    5.414329   5.691333   6.017226   5.716532   4.357907
    43  H    6.342828   6.916869   8.004275   8.074360   6.870228
                   11         12         13         14         15
    11  O    0.000000
    12  C    3.413672   0.000000
    13  C    4.661150   6.008830   0.000000
    14  O    4.618787   5.379855   2.361577   0.000000
    15  C    6.937230   4.946181   5.600028   4.848738   0.000000
    16  O    7.631910   5.069992   6.945196   6.029272   1.450890
    17  C    7.827892   6.064178   5.817230   5.581108   1.531558
    18  C    7.316125   5.660571   5.631498   4.382278   1.541794
    19  O    8.734681   6.924319   6.858418   5.614793   2.460493
    20  H    5.352613   4.710566   3.250979   3.813795   3.023566
    21  H    5.562979   5.026319   3.008980   2.582973   2.653390
    22  H    5.039118   3.055976   4.917184   3.845520   2.135141
    23  H    6.363328   4.157405   5.943334   6.003311   2.687355
    24  H    5.856608   2.953564   6.456372   5.973669   2.888059
    25  H    4.568789   3.503159   4.677866   5.331557   4.267520
    26  H    4.974841   2.868825   6.235017   6.483341   4.715963
    27  H    2.682366   2.126185   5.266378   5.506330   5.711357
    28  H    2.825288   4.966666   3.300103   2.511716   6.603036
    29  H    2.766526   5.426711   2.597514   3.235760   7.040921
    30  H    4.199393   1.097096   6.961718   6.446872   5.439739
    31  H    4.091604   1.095539   6.050957   5.076230   4.222914
    32  H    2.836722   1.095533   6.172690   5.428441   5.801510
    33  H    5.533498   6.374137   1.094482   2.617400   5.061684
    34  H    5.128463   6.850907   1.095721   2.592160   6.496720
    35  H    4.475048   6.022066   1.095096   3.332705   6.056695
    36  H    4.406663   4.890975   3.219078   0.973832   4.749966
    37  H    7.927064   5.230751   7.341958   6.683620   1.985732
    38  H    7.645793   6.362105   5.041467   5.068864   2.180419
    39  H    7.917531   6.000356   6.225995   6.255946   2.185215
    40  H    8.846748   6.981141   6.686138   6.312870   2.162707
    41  H    6.902454   5.176969   5.814001   4.210422   2.159472
    42  H    7.162158   6.020921   4.857644   3.672131   2.192194
    43  H    8.993149   6.837816   7.514131   6.287167   2.492240
                   16         17         18         19         20
    16  O    0.000000
    17  C    2.434260   0.000000
    18  C    2.328280   2.533771   0.000000
    19  O    2.719514   2.957845   1.425749   0.000000
    20  H    4.281155   2.994105   3.837342   5.021378   0.000000
    21  H    4.047980   3.055514   2.705913   3.960851   1.749004
    22  H    2.687873   3.483717   2.614448   3.934722   3.042373
    23  H    2.972730   2.788167   4.193605   5.091016   2.811641
    24  H    2.649282   3.749405   4.143771   5.107847   3.774972
    25  H    4.957260   4.477239   5.460886   6.674879   2.438593
    26  H    4.899453   5.162436   6.016909   7.143075   3.913550
    27  H    6.186234   6.424747   6.610236   7.955020   4.275405
    28  H    7.573077   7.492831   6.413737   7.750643   5.199275
    29  H    8.141015   7.642694   7.119194   8.485908   4.908615
    30  H    5.333802   6.484966   6.314108   7.484973   5.371597
    31  H    4.239789   5.500944   4.801166   6.009209   4.588764
    32  H    5.976754   6.978558   6.325662   7.616843   5.427031
    33  H    6.476939   5.071596   5.071192   6.186176   2.809925
    34  H    7.849814   6.730906   6.338890   7.505396   4.314232
    35  H    7.363951   6.165258   6.329467   7.582992   3.332903
    36  H    5.760709   5.719591   4.214437   5.465561   4.188323
    37  H    0.971549   2.473376   3.173985   3.487427   4.407172
    38  H    3.391831   1.094560   2.831814   3.384872   2.498374
    39  H    2.731112   1.096058   3.495175   3.934398   3.106534
    40  H    2.663878   1.094053   2.728293   2.580047   4.041049
    41  H    2.575936   3.474882   1.100989   2.078974   4.319406
    42  H    3.312891   2.800341   1.093365   2.030265   3.543621
    43  H    2.206568   3.061968   1.926000   0.974395   5.380950
                   21         22         23         24         25
    21  H    0.000000
    22  H    2.619220   0.000000
    23  H    3.855520   3.038480   0.000000
    24  H    4.313858   2.345297   1.754523   0.000000
    25  H    3.895627   3.601942   2.381504   3.055357   0.000000
    26  H    5.115822   3.875330   2.475214   2.391061   1.753870
    27  H    5.136668   4.130875   4.270319   3.875074   2.472335
    28  H    4.599355   4.954547   7.056308   6.717946   5.715599
    29  H    4.800992   5.604907   7.010628   7.024571   5.245041
    30  H    5.875016   3.780648   4.270572   2.963660   3.803080
    31  H    4.608119   2.289184   3.963932   2.551678   3.871793
    32  H    5.581432   3.764613   5.211575   4.025284   4.317145
    33  H    2.472722   4.802903   5.609946   6.317918   4.707789
    34  H    3.855060   5.791122   7.019919   7.474136   5.748891
    35  H    3.635731   5.345156   5.915022   6.547161   4.310588
    36  H    2.921401   3.462345   5.994695   5.683856   5.454614
    37  H    4.537599   3.238293   2.532161   2.448655   4.774369
    38  H    2.526393   3.790144   3.286008   4.402862   4.441107
    39  H    3.705769   3.858085   2.161302   3.461448   4.062832
    40  H    3.879953   4.284261   3.707468   4.541834   5.553364
    41  H    3.104820   2.295208   4.570045   4.094352   5.663098
    42  H    2.103037   3.016793   4.623776   4.799161   5.526693
    43  H    4.538817   4.011452   4.918870   4.795418   6.742669
                   26         27         28         29         30
    26  H    0.000000
    27  H    2.372624   0.000000
    28  H    6.614503   4.825009   0.000000
    29  H    6.399598   4.557938   1.759789   0.000000
    30  H    2.655177   2.467717   6.023919   6.386559   0.000000
    31  H    3.345259   3.064306   5.057429   5.762636   1.775092
    32  H    3.818393   2.442538   4.547801   5.144673   1.772068
    33  H    6.322623   5.754255   4.193880   3.677037   7.287093
    34  H    7.280871   6.141519   3.315422   2.631897   7.844334
    35  H    5.927965   4.907154   3.730622   2.543684   6.888012
    36  H    6.372659   5.351701   2.398636   3.563938   5.970320
    37  H    4.567439   6.185155   8.134727   8.549821   5.331125
    38  H    5.467217   6.461818   7.093753   7.101300   6.900137
    39  H    4.611892   6.190232   7.946312   7.941103   6.267220
    40  H    6.140131   7.478348   8.366691   8.602486   7.369154
    41  H    6.043122   6.399345   5.997222   6.932950   5.868220
    42  H    6.369356   6.719700   5.938412   6.563852   6.790771
    43  H    6.982910   7.999563   8.267602   9.016676   7.271993
                   31         32         33         34         35
    31  H    0.000000
    32  H    1.771326   0.000000
    33  H    6.291542   6.692464   0.000000
    34  H    6.882557   6.890176   1.777760   0.000000
    35  H    6.243611   6.202141   1.778705   1.776993   0.000000
    36  H    4.490753   4.862307   3.514351   3.488579   4.091365
    37  H    4.533352   6.226560   6.859833   8.309036   7.637524
    38  H    5.887831   7.202254   4.192557   5.912803   5.401549
    39  H    5.569052   6.995023   5.539189   7.215228   6.394024
    40  H    6.328110   7.892045   5.867620   7.531371   7.105860
    41  H    4.222461   5.727058   5.438179   6.471348   6.547741
    42  H    5.263302   6.603577   4.223024   5.477156   5.643220
    43  H    5.892540   7.590016   6.882717   8.231212   8.168123
                   36         37         38         39         40
    36  H    0.000000
    37  H    6.474312   0.000000
    38  H    5.381826   3.520441   0.000000
    39  H    6.400832   2.367753   1.771966   0.000000
    40  H    6.430478   2.720366   1.770380   1.775884   0.000000
    41  H    3.805422   3.521456   3.815558   4.318999   3.741502
    42  H    3.692087   4.069948   2.658667   3.830291   3.072364
    43  H    6.056817   2.919007   3.758113   3.858859   2.611450
                   41         42         43
    41  H    0.000000
    42  H    1.777433   0.000000
    43  H    2.371915   2.810219   0.000000
 Stoichiometry    C15H24O4
 Framework group  C1[X(C15H24O4)]
 Deg. of freedom   123
 Full point group                 C1      NOp   1
 Largest Abelian subgroup         C1      NOp   1
 Largest concise Abelian subgroup C1      NOp   1
                         Standard orientation:                         
 ---------------------------------------------------------------------
 Center     Atomic      Atomic             Coordinates (Angstroms)
 Number     Number       Type             X           Y           Z
 ---------------------------------------------------------------------
      1          6           0        1.827231    0.632280    0.046568
      2          6           0        1.102612   -0.475822    0.328546
      3          6           0       -0.332232   -0.558624    0.766746
      4          6           0       -1.250435    0.491647    0.094361
      5          6           0       -1.116422    1.898862    0.724970
      6          6           0        0.297071    2.309822    1.178608
      7          6           0        1.445771    2.091153    0.173288
      8          6           0        3.176130    0.239450   -0.391834
      9          6           0        3.274795   -1.277344   -0.397295
     10          6           0        1.904517   -1.769318    0.116185
     11          8           0        4.090337    1.009737   -0.686084
     12          6           0        1.199840    2.751845   -1.199158
     13          6           0        2.012251   -2.609305    1.390070
     14          8           0        1.232916   -2.615852   -0.839198
     15          6           0       -2.739047    0.025196    0.031801
     16          8           0       -3.540879    1.058881   -0.595607
     17          6           0       -3.336394   -0.321929    1.398677
     18          6           0       -2.894902   -1.148883   -0.955305
     19          8           0       -4.261933   -1.504067   -1.149807
     20          1           0       -0.381543   -0.460742    1.861552
     21          1           0       -0.682018   -1.570745    0.543743
     22          1           0       -0.922328    0.567003   -0.950445
     23          1           0       -1.766606    1.972854    1.607511
     24          1           0       -1.494812    2.631342    0.004116
     25          1           0        0.554519    1.778008    2.103466
     26          1           0        0.265712    3.375885    1.440565
     27          1           0        2.335330    2.586027    0.590767
     28          1           0        3.483041   -1.654083   -1.405464
     29          1           0        4.109165   -1.597752    0.238207
     30          1           0        0.996135    3.822434   -1.072808
     31          1           0        0.350915    2.303688   -1.727067
     32          1           0        2.084200    2.651576   -1.837942
     33          1           0        1.020255   -2.893687    1.754711
     34          1           0        2.581061   -3.522142    1.180811
     35          1           0        2.529189   -2.052937    2.179034
     36          1           0        1.144260   -2.116068   -1.670285
     37          1           0       -3.767681    1.723160    0.076108
     38          1           0       -2.785869   -1.139656    1.874395
     39          1           0       -3.314825    0.539446    2.076108
     40          1           0       -4.376296   -0.639923    1.278530
     41          1           0       -2.439464   -0.859792   -1.915086
     42          1           0       -2.386404   -2.046345   -0.592760
     43          1           0       -4.724177   -0.661300   -1.309557
 ---------------------------------------------------------------------
 Rotational constants (GHZ):      0.5515212      0.2606332      0.2070327
 Standard basis: 6-31G(d) (6D, 7F)
 There are   333 symmetry adapted cartesian basis functions of A   symmetry.
 There are   333 symmetry adapted basis functions of A   symmetry.
   333 basis functions,   628 primitive gaussians,   333 cartesian basis functions
    73 alpha electrons       73 beta electrons
       nuclear repulsion energy      1599.1429032556 Hartrees.
 NAtoms=   43 NActive=   43 NUniq=   43 SFac= 1.00D+00 NAtFMM=   60 NAOKFM=F Big=F
 Integral buffers will be    131072 words long.
 Raffenetti 2 integral format.
 Two-electron integral symmetry is turned on.
 ------------------------------------------------------------------------------
 Polarizable Continuum Model (PCM)
 =================================
 Model                : PCM (using non-symmetric T matrix).
 Atomic radii         : SMD-Coulomb.
 Polarization charges : Total charges.
 Charge compensation  : None.
 Solution method      : On-the-fly selection.
 Cavity type          : VdW (van der Waals Surface) (Alpha=1.000).
 Cavity algorithm     : GePol (No added spheres)
                        Default sphere list used, NSphG=   43.
                        Lebedev-Laikov grids with approx.  5.0 points / Ang**2.
                        Smoothing algorithm: Karplus/York (Gamma=1.0000).
                        Polarization charges: spherical gaussians, with
                                              point-specific exponents (IZeta= 3).
                        Self-potential: point-specific (ISelfS= 7).
                        Self-field    : sphere-specific E.n sum rule (ISelfD= 2).
 1st derivatives      : Analytical E(r).r(x)/FMM algorithm (CHGder, D1EAlg=3).
                        Cavity 1st derivative terms included.
 Solvent              : Methanol, Eps=  32.613000 Eps(inf)=   1.765709
 ------------------------------------------------------------------------------
 ------------------------------------------------------------------------------
 Atomic radii for non-electrostatic terms: SMD-CDS.
 ------------------------------------------------------------------------------
 Nuclear repulsion after PCM non-electrostatic terms =     1599.1445334960 Hartrees.
 One-electron integrals computed using PRISM.
 NBasis=   333 RedAO= T EigKep=  9.14D-04  NBF=   333
 NBsUse=   333 1.00D-06 EigRej= -1.00D+00 NBFU=   333
 Initial guess from the checkpoint file:  "DY-202A-11R_24.chk"
 B after Tr=     0.000000    0.000000    0.000000
         Rot=    0.999962    0.008519    0.000998    0.001572 Ang=   1.00 deg.
 ExpMin= 1.61D-01 ExpMax= 5.48D+03 ExpMxC= 8.25D+02 IAcc=1 IRadAn=         1 AccDes= 0.00D+00
 Harris functional with IExCor=  402 and IRadAn=       1 diagonalized for initial guess.
 HarFok:  IExCor=  402 AccDes= 0.00D+00 IRadAn=         1 IDoV= 1 UseB2=F ITyADJ=14
 ICtDFT=  3500011 ScaDFX=  1.000000  1.000000  1.000000  1.000000
 FoFCou: FMM=F IPFlag=           0 FMFlag=      100000 FMFlg1=           0
         NFxFlg=           0 DoJE=T BraDBF=F KetDBF=T FulRan=T
         wScrn=  0.000000 ICntrl=     500 IOpCl=  0 I1Cent=   200000004 NGrid=           0
         NMat0=    1 NMatS0=      1 NMatT0=    0 NMatD0=    1 NMtDS0=    0 NMtDT0=    0
 Petite list used in FoFCou.
 Keep R1 ints in memory in canonical form, NReq=1565304907.
 Requested convergence on RMS density matrix=1.00D-08 within 128 cycles.
 Requested convergence on MAX density matrix=1.00D-06.
 Requested convergence on             energy=1.00D-06.
 No special actions if energy rises.
 Inv3:  Mode=1 IEnd=    21772908.
 Iteration    1 A*A^-1 deviation from unit magnitude is 4.00D-15 for   2679.
 Iteration    1 A*A^-1 deviation from orthogonality  is 2.66D-15 for   2694   1496.
 Iteration    1 A^-1*A deviation from unit magnitude is 3.55D-15 for   2679.
 Iteration    1 A^-1*A deviation from orthogonality  is 4.00D-12 for   2437   2374.
 Error on total polarization charges =  0.05194
 SCF Done:  E(RB3LYP) =  -886.952227499     A.U. after   11 cycles
            NFock= 11  Conv=0.32D-08     -V/T= 2.0094
 SMD-CDS (non-electrostatic) energy       (kcal/mol) =       1.02
 (included in total energy above)
 D1PCM: PCM CHGder 1st derivatives, ID1Alg=3 FixD1E=F DoIter=F DoCFld=F I1PDM=0.
 Calling FoFJK, ICntrl=      2127 FMM=F ISym2X=0 I1Cent= 0 IOpClX= 0 NMat=1 NMatS=1 NMatT=0.
 ***** Axes restored to original set *****
 -------------------------------------------------------------------
 Center     Atomic                   Forces (Hartrees/Bohr)
 Number     Number              X              Y              Z
 -------------------------------------------------------------------
      1        6          -0.001240816    0.002598368   -0.000604158
      2        6           0.001142391   -0.002040322    0.000213182
      3        6          -0.000093768   -0.000551326    0.001265559
      4        6          -0.000772106   -0.000276434   -0.000044647
      5        6           0.000423431   -0.000379686    0.000492162
      6        6           0.000238179   -0.000040247   -0.000825440
      7        6           0.000875607   -0.000715337   -0.000515248
      8        6           0.000658172   -0.001620113    0.000296520
      9        6           0.000884854   -0.000240996    0.001094208
     10        6          -0.001032501   -0.000227722   -0.001239610
     11        8           0.000492956    0.000642370   -0.000197615
     12        6          -0.000017444   -0.000249262    0.000577315
     13        6           0.000103559    0.001311225   -0.000195754
     14        8          -0.000393049    0.000184394    0.000230404
     15        6           0.000152945   -0.000232980   -0.000319794
     16        8           0.000942102    0.000746929   -0.000126518
     17        6           0.000916340   -0.000809058   -0.000900202
     18        6           0.000421655    0.000141585   -0.000421402
     19        8          -0.000519536   -0.000547678    0.000690144
     20        1          -0.000162449   -0.000026595   -0.000226134
     21        1          -0.000016670    0.000178096    0.000147501
     22        1          -0.000661479    0.000301183   -0.000215580
     23        1           0.000284514    0.000197882   -0.000536918
     24        1          -0.000266600    0.000476689   -0.000129471
     25        1          -0.000146688    0.000335452    0.000382066
     26        1           0.000036164   -0.000088041    0.000057820
     27        1          -0.000198192    0.000096541    0.000286130
     28        1          -0.000716131    0.000969540   -0.000240331
     29        1           0.000048632    0.000586257   -0.000202993
     30        1          -0.000064794    0.000019748   -0.000234706
     31        1           0.000131621    0.000080208   -0.000067225
     32        1          -0.000101690    0.000070323   -0.000086109
     33        1          -0.000063841   -0.000527856    0.000328599
     34        1          -0.000190651   -0.000237816    0.000065337
     35        1          -0.000224061    0.000019919   -0.000089538
     36        1           0.000168145   -0.000227328    0.000402295
     37        1           0.000106681   -0.000191521    0.000318609
     38        1           0.000074587   -0.000246805    0.000564947
     39        1          -0.000676127   -0.000243021    0.000098382
     40        1          -0.000195135    0.000223826    0.000210539
     41        1           0.000361430   -0.000140613    0.000112651
     42        1          -0.000851050    0.000393014   -0.000267835
     43        1           0.000140815    0.000287209   -0.000147143
 -------------------------------------------------------------------
 Cartesian Forces:  Max     0.002598368 RMS     0.000577320

 GradGradGradGradGradGradGradGradGradGradGradGradGradGradGradGradGradGrad
 Berny optimization.
 Using GEDIIS/GDIIS optimizer.
 FormGI is forming the generalized inverse of G from B-inverse, IUseBI=4.
 Internal  Forces:  Max     0.001361112 RMS     0.000348492
 Search for a local minimum.
 Step number   4 out of a maximum of  258
 All quantities printed in internal units (Hartrees-Bohrs-Radians)
 Mixed Optimization -- En-DIIS/RFO-DIIS
 Swapping is turned off.
 Update second derivatives using D2CorX and points    2    3    4
 DE= -6.94D-05 DEPred=-2.43D-04 R= 2.86D-01
 Trust test= 2.86D-01 RLast= 3.23D-01 DXMaxT set to 8.49D-01
 ITU=  0  1  1  0
     Eigenvalues ---    0.00214   0.00250   0.00305   0.00342   0.00383
     Eigenvalues ---    0.00448   0.00463   0.00711   0.00771   0.00906
     Eigenvalues ---    0.01053   0.01130   0.01236   0.01284   0.01345
     Eigenvalues ---    0.01392   0.02501   0.02595   0.03166   0.03808
     Eigenvalues ---    0.03916   0.03986   0.04418   0.04625   0.04733
     Eigenvalues ---    0.04848   0.04897   0.05033   0.05163   0.05428
     Eigenvalues ---    0.05443   0.05558   0.05582   0.05604   0.05609
     Eigenvalues ---    0.05645   0.05691   0.05737   0.05936   0.06045
     Eigenvalues ---    0.06119   0.06454   0.07245   0.07729   0.08159
     Eigenvalues ---    0.08647   0.08904   0.09057   0.09278   0.09702
     Eigenvalues ---    0.10225   0.11788   0.12058   0.13262   0.13863
     Eigenvalues ---    0.14518   0.15813   0.15988   0.16000   0.16000
     Eigenvalues ---    0.16000   0.16000   0.16000   0.16000   0.16000
     Eigenvalues ---    0.16000   0.16027   0.16033   0.16486   0.16800
     Eigenvalues ---    0.17196   0.18092   0.18594   0.20394   0.20834
     Eigenvalues ---    0.22137   0.23053   0.24764   0.25013   0.26255
     Eigenvalues ---    0.26942   0.27283   0.27860   0.28074   0.28609
     Eigenvalues ---    0.28809   0.28904   0.29393   0.29720   0.30279
     Eigenvalues ---    0.30929   0.31915   0.32296   0.33503   0.33754
     Eigenvalues ---    0.33762   0.33815   0.33851   0.33916   0.34030
     Eigenvalues ---    0.34100   0.34107   0.34147   0.34170   0.34185
     Eigenvalues ---    0.34201   0.34204   0.34226   0.34280   0.34326
     Eigenvalues ---    0.34343   0.34356   0.34371   0.34467   0.34830
     Eigenvalues ---    0.38728   0.40810   0.41840   0.51652   0.52512
     Eigenvalues ---    0.52722   0.53213   0.94789
 En-DIIS/RFO-DIIS IScMMF=        0 using points:     4    3    2
 RFO step:  Lambda=-8.28392099D-05.
 DidBck=T Rises=F RFO-DIIS coefs:    0.53028    0.67248   -0.20276
 Iteration  1 RMS(Cart)=  0.04174191 RMS(Int)=  0.00056154
 Iteration  2 RMS(Cart)=  0.00103920 RMS(Int)=  0.00000916
 Iteration  3 RMS(Cart)=  0.00000030 RMS(Int)=  0.00000915
 Variable       Old X    -DE/DX   Delta X   Delta X   Delta X     New X
                                 (Linear)    (Quad)   (Total)
    R1        2.55810   0.00136   0.00035   0.00008   0.00045   2.55855
    R2        2.85960  -0.00108  -0.00179   0.00189   0.00010   2.85970
    R3        2.78120   0.00056   0.00224  -0.00336  -0.00112   2.78008
    R4        2.83941   0.00053   0.00114  -0.00124  -0.00010   2.83930
    R5        2.90384  -0.00120  -0.00069  -0.00032  -0.00101   2.90283
    R6        2.92649   0.00067   0.00021   0.00064   0.00085   2.92734
    R7        2.07923  -0.00022   0.00003  -0.00034  -0.00032   2.07891
    R8        2.06704  -0.00019  -0.00010  -0.00020  -0.00030   2.06674
    R9        2.92504   0.00044  -0.00007   0.00055   0.00048   2.92551
   R10        2.95031  -0.00065  -0.00073   0.00018  -0.00055   2.94976
   R11        2.07436   0.00003   0.00011  -0.00015  -0.00004   2.07432
   R12        2.91081  -0.00011  -0.00032   0.00002  -0.00030   2.91052
   R13        2.07620  -0.00058  -0.00016  -0.00059  -0.00075   2.07545
   R14        2.06952   0.00049   0.00058  -0.00029   0.00028   2.06980
   R15        2.91410  -0.00017  -0.00022  -0.00021  -0.00044   2.91366
   R16        2.07394   0.00014   0.00018  -0.00018   0.00001   2.07395
   R17        2.07534  -0.00007   0.00018  -0.00036  -0.00018   2.07516
   R18        2.91570  -0.00022  -0.00052   0.00026  -0.00025   2.91545
   R19        2.07913  -0.00001  -0.00005   0.00007   0.00003   2.07916
   R20        2.87240  -0.00074   0.00014  -0.00164  -0.00151   2.87089
   R21        2.32651   0.00081   0.00042  -0.00065  -0.00023   2.32629
   R22        2.91739   0.00069   0.00158  -0.00253  -0.00097   2.91642
   R23        2.07156  -0.00025  -0.00022   0.00018  -0.00003   2.07153
   R24        2.07242  -0.00025  -0.00031   0.00022  -0.00009   2.07233
   R25        2.89070  -0.00026  -0.00027   0.00021  -0.00006   2.89064
   R26        2.72568  -0.00028  -0.00015  -0.00035  -0.00051   2.72518
   R27        2.07321   0.00001   0.00005  -0.00012  -0.00007   2.07314
   R28        2.07027  -0.00011   0.00027  -0.00058  -0.00031   2.06996
   R29        2.07026  -0.00004   0.00020  -0.00042  -0.00022   2.07004
   R30        2.06827   0.00030   0.00006   0.00016   0.00022   2.06849
   R31        2.07061   0.00009   0.00020  -0.00023  -0.00004   2.07058
   R32        2.06943  -0.00017  -0.00007  -0.00001  -0.00008   2.06935
   R33        1.84027  -0.00047  -0.00004  -0.00023  -0.00028   1.84000
   R34        2.74178  -0.00027  -0.00111   0.00172   0.00062   2.74240
   R35        2.89423   0.00016   0.00042  -0.00055  -0.00014   2.89409
   R36        2.91357  -0.00004   0.00172  -0.00222  -0.00050   2.91307
   R37        1.83596   0.00007   0.00025  -0.00025   0.00000   1.83597
   R38        2.06842   0.00047  -0.00005   0.00065   0.00059   2.06901
   R39        2.07125  -0.00015   0.00023  -0.00064  -0.00041   2.07084
   R40        2.06746   0.00010   0.00029  -0.00034  -0.00005   2.06741
   R41        2.69427   0.00036   0.00110  -0.00197  -0.00087   2.69341
   R42        2.08057   0.00002  -0.00011   0.00012   0.00000   2.08057
   R43        2.06616  -0.00081  -0.00068   0.00015  -0.00053   2.06563
   R44        1.84134   0.00021  -0.00016   0.00048   0.00032   1.84166
    A1        2.26113   0.00050   0.00174  -0.00121   0.00053   2.26166
    A2        1.91152  -0.00043  -0.00086   0.00012  -0.00077   1.91075
    A3        2.10983  -0.00008  -0.00088   0.00107   0.00017   2.11001
    A4        2.23576  -0.00022  -0.00086   0.00131   0.00049   2.23625
    A5        1.96159   0.00031   0.00102  -0.00104  -0.00003   1.96155
    A6        2.08547  -0.00009  -0.00034  -0.00005  -0.00039   2.08509
    A7        1.98471  -0.00034   0.00214  -0.00447  -0.00232   1.98240
    A8        1.90507   0.00014  -0.00078   0.00176   0.00098   1.90605
    A9        1.87225   0.00024  -0.00126   0.00265   0.00138   1.87363
   A10        1.92316  -0.00001   0.00007  -0.00083  -0.00076   1.92240
   A11        1.92774   0.00008  -0.00006   0.00096   0.00090   1.92863
   A12        1.84507  -0.00009  -0.00033   0.00036   0.00004   1.84510
   A13        1.96963  -0.00028   0.00195  -0.00332  -0.00137   1.96827
   A14        1.96071   0.00037   0.00037   0.00250   0.00287   1.96357
   A15        1.85729   0.00055   0.00245  -0.00022   0.00222   1.85951
   A16        1.95034   0.00013  -0.00185   0.00301   0.00115   1.95149
   A17        1.87495  -0.00034  -0.00161  -0.00112  -0.00272   1.87223
   A18        1.84146  -0.00046  -0.00143  -0.00107  -0.00250   1.83896
   A19        2.02861   0.00045   0.00059   0.00031   0.00092   2.02953
   A20        1.91479  -0.00001   0.00134  -0.00110   0.00023   1.91502
   A21        1.88598  -0.00005  -0.00092   0.00108   0.00015   1.88612
   A22        1.86347  -0.00004  -0.00026   0.00061   0.00034   1.86381
   A23        1.90972  -0.00033  -0.00015  -0.00094  -0.00109   1.90862
   A24        1.85378  -0.00006  -0.00068   0.00000  -0.00068   1.85310
   A25        2.04175   0.00001   0.00002   0.00062   0.00063   2.04238
   A26        1.91151  -0.00012   0.00041  -0.00088  -0.00048   1.91103
   A27        1.87867   0.00005  -0.00007  -0.00017  -0.00024   1.87843
   A28        1.88171   0.00024  -0.00050   0.00186   0.00135   1.88306
   A29        1.89064  -0.00006   0.00015  -0.00036  -0.00020   1.89045
   A30        1.85050  -0.00015   0.00001  -0.00129  -0.00127   1.84923
   A31        1.95960  -0.00017  -0.00007   0.00024   0.00016   1.95976
   A32        1.95899  -0.00005   0.00013  -0.00054  -0.00041   1.95858
   A33        1.83547   0.00019   0.00040   0.00040   0.00079   1.83626
   A34        1.98280   0.00015  -0.00129   0.00203   0.00073   1.98353
   A35        1.86619  -0.00018  -0.00037  -0.00092  -0.00128   1.86491
   A36        1.84813   0.00007   0.00143  -0.00150  -0.00007   1.84806
   A37        1.90383  -0.00013   0.00025   0.00025   0.00047   1.90430
   A38        2.19541  -0.00014  -0.00027  -0.00016  -0.00042   2.19499
   A39        2.18375   0.00027   0.00010  -0.00005   0.00006   2.18381
   A40        1.83298   0.00045  -0.00008  -0.00012  -0.00026   1.83273
   A41        1.93754  -0.00053   0.00132  -0.00549  -0.00416   1.93338
   A42        1.91649  -0.00050  -0.00246   0.00331   0.00088   1.91737
   A43        1.94441  -0.00017   0.00047  -0.00117  -0.00070   1.94371
   A44        1.97083   0.00032  -0.00202   0.00567   0.00366   1.97450
   A45        1.86293   0.00037   0.00269  -0.00224   0.00042   1.86335
   A46        1.81410  -0.00020   0.00009  -0.00028  -0.00022   1.81388
   A47        1.96481  -0.00019   0.00196  -0.00512  -0.00316   1.96165
   A48        1.92047   0.00007   0.00057  -0.00068  -0.00009   1.92038
   A49        1.97084   0.00006  -0.00176   0.00248   0.00072   1.97156
   A50        1.96060   0.00038  -0.00140   0.00365   0.00225   1.96285
   A51        1.83601  -0.00011   0.00058  -0.00012   0.00045   1.83646
   A52        1.92305   0.00029   0.00068  -0.00039   0.00029   1.92334
   A53        1.95732   0.00007  -0.00070   0.00120   0.00049   1.95781
   A54        1.92922   0.00012   0.00051  -0.00061  -0.00010   1.92912
   A55        1.88684  -0.00018   0.00009  -0.00051  -0.00041   1.88642
   A56        1.88216  -0.00018  -0.00010  -0.00007  -0.00018   1.88198
   A57        1.88296  -0.00015  -0.00048   0.00035  -0.00013   1.88283
   A58        1.93510   0.00064   0.00002   0.00126   0.00127   1.93637
   A59        1.91239   0.00009   0.00109  -0.00165  -0.00056   1.91183
   A60        1.93289  -0.00016   0.00018  -0.00015   0.00004   1.93293
   A61        1.89407  -0.00047  -0.00122   0.00043  -0.00079   1.89327
   A62        1.89634  -0.00020  -0.00015  -0.00011  -0.00026   1.89609
   A63        1.89209   0.00008   0.00004   0.00022   0.00026   1.89236
   A64        1.88227  -0.00012   0.00041  -0.00085  -0.00044   1.88183
   A65        1.90859  -0.00122  -0.00388   0.00081  -0.00306   1.90553
   A66        1.98650   0.00058  -0.00020   0.00243   0.00222   1.98873
   A67        1.92789   0.00091   0.00250  -0.00067   0.00182   1.92971
   A68        1.90907   0.00057   0.00027  -0.00013   0.00013   1.90920
   A69        1.78218   0.00033   0.00318  -0.00383  -0.00065   1.78153
   A70        1.93839  -0.00121  -0.00161   0.00074  -0.00087   1.93752
   A71        1.89353  -0.00069   0.00219  -0.00498  -0.00279   1.89074
   A72        1.94018   0.00051  -0.00021   0.00195   0.00174   1.94192
   A73        1.94530   0.00054   0.00230  -0.00214   0.00016   1.94546
   A74        1.91621   0.00001  -0.00112   0.00153   0.00040   1.91662
   A75        1.88452  -0.00037   0.00010  -0.00038  -0.00027   1.88425
   A76        1.88457  -0.00017   0.00041  -0.00083  -0.00042   1.88415
   A77        1.89125  -0.00057  -0.00153  -0.00019  -0.00173   1.88953
   A78        1.95408  -0.00079  -0.00106  -0.00017  -0.00123   1.95285
   A79        1.89268   0.00022   0.00324  -0.00370  -0.00046   1.89222
   A80        1.94524   0.00038   0.00087  -0.00015   0.00074   1.94598
   A81        1.92103   0.00049   0.00007   0.00100   0.00108   1.92210
   A82        1.86155  -0.00015  -0.00402   0.00429   0.00026   1.86181
   A83        1.88830  -0.00014   0.00084  -0.00118  -0.00033   1.88798
   A84        1.83563  -0.00046  -0.00297   0.00325   0.00028   1.83591
    D1        0.07749   0.00001   0.00248  -0.00241   0.00007   0.07756
    D2       -3.09351   0.00000  -0.00356   0.00661   0.00307  -3.09044
    D3       -3.10490  -0.00012   0.00118  -0.00294  -0.00178  -3.10668
    D4        0.00729  -0.00013  -0.00485   0.00608   0.00122   0.00850
    D5        0.39020   0.00001   0.00523  -0.00703  -0.00182   0.38839
    D6       -1.86867  -0.00001   0.00697  -0.00958  -0.00262  -1.87129
    D7        2.41324  -0.00018   0.00499  -0.00777  -0.00279   2.41044
    D8       -2.70658   0.00015   0.00666  -0.00642   0.00023  -2.70634
    D9        1.31773   0.00014   0.00840  -0.00897  -0.00057   1.31717
   D10       -0.68354  -0.00003   0.00641  -0.00716  -0.00074  -0.68429
   D11        0.01703   0.00005  -0.00188   0.01108   0.00919   0.02622
   D12       -3.10421  -0.00005  -0.00667   0.00877   0.00208  -3.10213
   D13        3.12197  -0.00005  -0.00303   0.01054   0.00754   3.12951
   D14        0.00073  -0.00015  -0.00782   0.00823   0.00043   0.00116
   D15        0.64351  -0.00006  -0.01010   0.01187   0.00176   0.64527
   D16       -1.51157   0.00009  -0.01111   0.01476   0.00364  -1.50793
   D17        2.78029   0.00000  -0.00970   0.01209   0.00239   2.78268
   D18       -2.46685  -0.00005  -0.00373   0.00230  -0.00143  -2.46827
   D19        1.66126   0.00010  -0.00474   0.00520   0.00045   1.66171
   D20       -0.33006   0.00001  -0.00333   0.00253  -0.00080  -0.33086
   D21       -0.02769   0.00017   0.00942  -0.02010  -0.01070  -0.03838
   D22        2.11091   0.00001   0.00841  -0.02013  -0.01172   2.09919
   D23       -2.13050  -0.00020   0.01073  -0.02390  -0.01317  -2.14368
   D24        3.08732   0.00016   0.00395  -0.01192  -0.00797   3.07935
   D25       -1.05726  -0.00001   0.00294  -0.01195  -0.00900  -1.06627
   D26        0.98451  -0.00022   0.00526  -0.01572  -0.01045   0.97406
   D27       -1.36772   0.00029   0.00479  -0.00746  -0.00269  -1.37041
   D28        2.69130   0.00004   0.00538  -0.01092  -0.00554   2.68575
   D29        0.68439   0.00008   0.00545  -0.01080  -0.00536   0.67904
   D30        0.77747   0.00022   0.00537  -0.00901  -0.00365   0.77383
   D31       -1.44669  -0.00003   0.00596  -0.01246  -0.00650  -1.45319
   D32        2.82959   0.00001   0.00603  -0.01234  -0.00631   2.82328
   D33        2.80957   0.00016   0.00497  -0.00849  -0.00352   2.80604
   D34        0.58540  -0.00010   0.00556  -0.01194  -0.00638   0.57902
   D35       -1.42150  -0.00006   0.00564  -0.01182  -0.00619  -1.42769
   D36        0.64074   0.00023   0.00450  -0.00050   0.00399   0.64474
   D37       -1.47476  -0.00004   0.00336  -0.00065   0.00271  -1.47206
   D38        2.79450   0.00007   0.00397  -0.00066   0.00332   2.79781
   D39        2.87036   0.00061   0.00506   0.00269   0.00774   2.87810
   D40        0.75485   0.00035   0.00392   0.00254   0.00646   0.76131
   D41       -1.25907   0.00045   0.00453   0.00253   0.00707  -1.25200
   D42       -1.40096  -0.00008   0.00141   0.00236   0.00376  -1.39719
   D43        2.76672  -0.00034   0.00028   0.00220   0.00248   2.76920
   D44        0.75280  -0.00023   0.00089   0.00220   0.00308   0.75588
   D45        3.13186  -0.00059  -0.04304  -0.01767  -0.06071   3.07115
   D46        0.99117  -0.00082  -0.04034  -0.01981  -0.06014   0.93103
   D47       -1.20324  -0.00038  -0.04005  -0.02215  -0.06219  -1.26543
   D48        0.89747  -0.00062  -0.04445  -0.01773  -0.06219   0.83528
   D49       -1.24322  -0.00085  -0.04176  -0.01987  -0.06162  -1.30484
   D50        2.84556  -0.00042  -0.04146  -0.02221  -0.06367   2.78189
   D51       -1.13483  -0.00002  -0.04078  -0.01730  -0.05809  -1.19291
   D52        3.00767  -0.00024  -0.03808  -0.01944  -0.05752   2.95015
   D53        0.81326   0.00019  -0.03779  -0.02178  -0.05957   0.75369
   D54        0.84500  -0.00003  -0.00610   0.00281  -0.00330   0.84169
   D55       -1.30191  -0.00026  -0.00576   0.00057  -0.00519  -1.30710
   D56        2.97693  -0.00006  -0.00594   0.00263  -0.00332   2.97361
   D57        2.98758   0.00023  -0.00417   0.00205  -0.00212   2.98546
   D58        0.84068   0.00000  -0.00383  -0.00018  -0.00401   0.83667
   D59       -1.16367   0.00021  -0.00401   0.00188  -0.00214  -1.16581
   D60       -1.29638  -0.00003  -0.00518   0.00190  -0.00328  -1.29966
   D61        2.83991  -0.00026  -0.00483  -0.00034  -0.00517   2.83473
   D62        0.83555  -0.00005  -0.00502   0.00172  -0.00330   0.83226
   D63       -1.29752   0.00009  -0.00105   0.00421   0.00315  -1.29437
   D64        0.94895   0.00000  -0.00206   0.00544   0.00337   0.95231
   D65        2.98126   0.00005  -0.00127   0.00415   0.00287   2.98413
   D66        0.86462   0.00014  -0.00094   0.00502   0.00408   0.86870
   D67        3.11109   0.00005  -0.00195   0.00625   0.00430   3.11539
   D68       -1.13978   0.00010  -0.00116   0.00496   0.00380  -1.13598
   D69        2.85996   0.00006  -0.00110   0.00428   0.00318   2.86314
   D70       -1.17675  -0.00003  -0.00211   0.00551   0.00340  -1.17336
   D71        0.85555   0.00002  -0.00131   0.00422   0.00291   0.85846
   D72       -3.07168  -0.00016  -0.00710   0.00940   0.00230  -3.06938
   D73        1.10886  -0.00017  -0.00721   0.00951   0.00230   1.11116
   D74       -0.99310  -0.00012  -0.00648   0.00868   0.00220  -0.99090
   D75        0.96472  -0.00001  -0.00598   0.00777   0.00179   0.96651
   D76       -1.13792  -0.00002  -0.00610   0.00789   0.00179  -1.13613
   D77        3.04330   0.00003  -0.00537   0.00706   0.00169   3.04499
   D78       -1.07814   0.00009  -0.00574   0.00874   0.00300  -1.07514
   D79        3.10240   0.00007  -0.00586   0.00885   0.00300   3.10540
   D80        1.00044   0.00012  -0.00513   0.00802   0.00290   1.00334
   D81       -0.03324   0.00005   0.00757  -0.02292  -0.01535  -0.04860
   D82        2.07030  -0.00016   0.00879  -0.02735  -0.01857   2.05173
   D83       -2.15704  -0.00033   0.01133  -0.03139  -0.02005  -2.17708
   D84        3.08816   0.00015   0.01232  -0.02063  -0.00831   3.07985
   D85       -1.09148  -0.00006   0.01354  -0.02506  -0.01153  -1.10300
   D86        0.96437  -0.00024   0.01609  -0.02910  -0.01300   0.95137
   D87        0.03527  -0.00012  -0.00972   0.02486   0.01514   0.05040
   D88       -2.09935   0.00021  -0.01117   0.02991   0.01873  -2.08061
   D89        2.11081   0.00005  -0.00969   0.02575   0.01605   2.12686
   D90       -2.06373   0.00033  -0.01150   0.03216   0.02067  -2.04307
   D91        2.08484   0.00066  -0.01296   0.03721   0.02426   2.10910
   D92        0.01181   0.00049  -0.01148   0.03305   0.02158   0.03339
   D93        2.12319  -0.00025  -0.01385   0.03193   0.01806   2.14125
   D94       -0.01142   0.00007  -0.01531   0.03698   0.02166   0.01024
   D95       -2.08445  -0.00009  -0.01383   0.03282   0.01898  -2.06548
   D96        1.03955   0.00019   0.00911  -0.01109  -0.00197   1.03758
   D97        3.12979   0.00006   0.00830  -0.01083  -0.00252   3.12728
   D98       -1.06698   0.00012   0.00916  -0.01169  -0.00252  -1.06950
   D99        3.08729  -0.00016   0.00936  -0.01328  -0.00394   3.08335
   D100      -1.10565  -0.00028   0.00855  -0.01302  -0.00448  -1.11013
   D101       0.98077  -0.00022   0.00941  -0.01389  -0.00449   0.97628
   D102      -1.05183   0.00027   0.00696  -0.00737  -0.00041  -1.05224
   D103       1.03842   0.00015   0.00615  -0.00711  -0.00096   1.03746
   D104       3.12483   0.00021   0.00701  -0.00797  -0.00096   3.12387
   D105       1.02193   0.00016  -0.00949   0.01909   0.00959   1.03152
   D106      -0.99008   0.00013  -0.00912   0.01767   0.00857  -0.98150
   D107      -3.14071  -0.00010  -0.00649   0.01254   0.00604  -3.13467
   D108      -1.44247   0.00009   0.01418  -0.02470  -0.01051  -1.45298
   D109       0.74376   0.00037   0.01146  -0.02118  -0.00971   0.73405
   D110       2.79833  -0.00060   0.01137  -0.02234  -0.01098   2.78736
   D111      -1.05662  -0.00046  -0.00513   0.01793   0.01281  -1.04381
   D112       1.04673  -0.00021  -0.00357   0.01734   0.01377   1.06050
   D113      -3.14074  -0.00057  -0.00477   0.01674   0.01197  -3.12876
   D114       3.08613   0.00030  -0.00014   0.01528   0.01513   3.10127
   D115      -1.09370   0.00055   0.00141   0.01469   0.01609  -1.07761
   D116       1.00202   0.00019   0.00022   0.01409   0.01430   1.01632
   D117       1.13222   0.00024  -0.00325   0.01955   0.01630   1.14852
   D118      -3.04761   0.00048  -0.00170   0.01895   0.01726  -3.03035
   D119      -0.95190   0.00013  -0.00289   0.01836   0.01547  -0.93643
   D120      -3.02856   0.00031  -0.00701   0.02724   0.02025  -3.00831
   D121      -0.90568   0.00057  -0.00539   0.02588   0.02050  -0.88519
   D122       1.17108   0.00077  -0.00175   0.02199   0.02024   1.19133
   D123      -1.00011  -0.00054  -0.00873   0.02589   0.01716  -0.98296
   D124       1.12276  -0.00028  -0.00711   0.02452   0.01741   1.14017
   D125      -3.08366  -0.00008  -0.00347   0.02064   0.01715  -3.06651
   D126       1.03336  -0.00023  -0.00741   0.02399   0.01658   1.04995
   D127      -3.12695   0.00003  -0.00580   0.02263   0.01684  -3.11011
   D128      -1.05018   0.00023  -0.00216   0.01874   0.01658  -1.03360
   D129       0.83073   0.00015  -0.00789   0.01648   0.00860   0.83933
   D130      -1.27576   0.00005  -0.01133   0.02059   0.00925  -1.26651
   D131       2.96285   0.00005  -0.01010   0.01904   0.00893   2.97179
         Item               Value     Threshold  Converged?
 Maximum Force            0.001361     0.000450     NO 
 RMS     Force            0.000348     0.000300     NO 
 Maximum Displacement     0.207738     0.001800     NO 
 RMS     Displacement     0.041796     0.001200     NO 
 Predicted change in Energy=-2.010133D-04
 GradGradGradGradGradGradGradGradGradGradGradGradGradGradGradGradGradGrad

                          Input orientation:                          
 ---------------------------------------------------------------------
 Center     Atomic      Atomic             Coordinates (Angstroms)
 Number     Number       Type             X           Y           Z
 ---------------------------------------------------------------------
      1          6           0        1.800780    0.633841    0.058339
      2          6           0        1.075302   -0.467315    0.365347
      3          6           0       -0.356743   -0.539278    0.814301
      4          6           0       -1.275320    0.500312    0.125008
      5          6           0       -1.135188    1.918334    0.730185
      6          6           0        0.281311    2.336505    1.167007
      7          6           0        1.424306    2.095983    0.160532
      8          6           0        3.145849    0.228926   -0.378847
      9          6           0        3.236850   -1.287517   -0.367890
     10          6           0        1.873895   -1.765738    0.175652
     11          8           0        4.060887    0.991123   -0.690557
     12          6           0        1.175002    2.732261   -1.222649
     13          6           0        1.996833   -2.568923    1.471664
     14          8           0        1.188097   -2.637194   -0.746250
     15          6           0       -2.765148    0.037768    0.070096
     16          8           0       -3.573347    1.099736   -0.500049
     17          6           0       -3.341444   -0.365182    1.430597
     18          6           0       -2.943381   -1.092875   -0.962472
     19          8           0       -4.316598   -1.417554   -1.163240
     20          1           0       -0.400094   -0.417762    1.906821
     21          1           0       -0.710429   -1.554792    0.614907
     22          1           0       -0.950275    0.559149   -0.921790
     23          1           0       -1.779719    2.009128    1.614810
     24          1           0       -1.517185    2.638934   -0.000895
     25          1           0        0.542239    1.824715    2.102135
     26          1           0        0.252606    3.407691    1.407045
     27          1           0        2.316597    2.596165    0.565711
     28          1           0        3.421918   -1.673225   -1.377168
     29          1           0        4.083520   -1.605402    0.252346
     30          1           0        0.977351    3.806046   -1.115581
     31          1           0        0.321416    2.279174   -1.738355
     32          1           0        2.055672    2.615602   -1.863544
     33          1           0        1.009676   -2.840609    1.858778
     34          1           0        2.560162   -3.489079    1.280515
     35          1           0        2.526173   -1.991735    2.237037
     36          1           0        1.094763   -2.162786   -1.591406
     37          1           0       -3.792823    1.729547    0.206407
     38          1           0       -2.777771   -1.194179    1.870810
     39          1           0       -3.320726    0.471073    2.138491
     40          1           0       -4.379859   -0.688628    1.312383
     41          1           0       -2.487197   -0.772065   -1.911766
     42          1           0       -2.447746   -2.012049   -0.639527
     43          1           0       -4.764713   -0.562125   -1.294434
 ---------------------------------------------------------------------
                    Distance matrix (angstroms):
                    1          2          3          4          5
     1  C    0.000000
     2  C    1.353927   0.000000
     3  C    2.569551   1.502495   0.000000
     4  C    3.079718   2.553329   1.549082   0.000000
     5  C    3.274325   3.272719   2.579323   1.548116   0.000000
     6  C    2.537123   3.022331   2.966756   2.623064   1.540179
     7  C    1.513286   2.595043   3.247176   3.136146   2.628131
     8  C    1.471156   2.307757   3.779139   4.458055   4.734061
     9  C    2.436306   2.425419   3.856339   4.878418   5.531543
    10  C    2.403558   1.536111   2.624466   3.880091   4.788995
    11  O    2.407610   3.486502   4.911435   5.420439   5.466025
    12  C    2.536906   3.573368   4.147093   3.577968   3.132573
    13  C    3.506227   2.547531   3.176619   4.684087   5.522212
    14  O    3.423801   2.440644   3.036957   4.083070   5.322626
    15  C    4.604686   3.884757   2.585969   1.560945   2.574687
    16  O    5.423107   4.981415   3.841930   2.455796   2.851000
    17  C    5.415128   4.544539   3.052633   2.592781   3.251552
    18  C    5.150792   4.278345   3.186547   2.550153   3.898977
    19  O    6.566794   5.684375   4.512481   3.819314   4.983430
    20  H    3.060490   2.134336   1.100112   2.187177   2.717017
    21  H    3.377285   2.105641   1.093673   2.186906   3.500902
    22  H    2.921392   2.610233   2.138419   1.097681   2.147230
    23  H    4.139322   3.980586   3.026557   2.179553   1.098282
    24  H    3.877214   4.062499   3.480259   2.155934   1.095292
    25  H    2.679404   2.924720   2.838159   2.994427   2.169049
    26  H    3.451101   4.096052   4.037477   3.525767   2.145296
    27  H    2.091461   3.311476   4.127899   4.181948   3.521552
    28  H    3.164068   3.161833   4.512944   5.389327   6.173124
    29  H    3.203554   3.218290   4.600908   5.759116   6.315058
    30  H    3.481236   4.523755   4.938228   4.188253   3.381292
    31  H    2.850218   3.540778   3.862593   3.030847   2.888873
    32  H    2.772359   3.928544   4.789976   4.418631   4.170756
    33  H    3.992396   2.804846   2.873005   4.403285   5.340571
    34  H    4.366789   3.489040   4.174568   5.653438   6.572563
    35  H    3.488061   2.816399   3.527749   5.012217   5.564603
    36  H    3.322837   2.589186   3.245008   3.956699   5.197885
    37  H    5.701832   5.343230   4.162180   2.802760   2.715328
    38  H    5.252603   4.200110   2.721485   2.859455   3.699573
    39  H    5.530221   4.832150   3.399923   2.870305   2.975645
    40  H    6.443745   5.541177   4.056581   3.530099   4.202748
    41  H    4.923883   4.239046   3.467631   2.689988   4.005756
    42  H    5.053486   3.975907   2.941932   2.875944   4.364268
    43  H    6.809261   6.072038   4.886460   3.914007   4.839960
                    6          7          8          9         10
     6  C    0.000000
     7  C    1.541843   0.000000
     8  C    3.877774   2.596255   0.000000
     9  C    4.921854   3.874611   1.519210   0.000000
    10  C    4.510821   3.887833   2.429819   1.543302   0.000000
    11  O    4.421062   2.982722   1.231018   2.444454   3.624023
    12  C    2.581814   1.542787   3.295896   4.597874   4.761900
    13  C    5.205675   4.879365   3.545784   2.561953   1.529663
    14  O    5.405598   4.825040   3.490332   2.482372   1.442101
    15  C    3.970934   4.668613   5.931102   6.162158   4.978403
    16  O    4.378021   5.138620   6.776474   7.217702   6.191927
    17  C    4.526914   5.512057   6.761067   6.881803   5.544024
    18  C    5.166620   5.523281   6.258314   6.211816   4.995419
    19  O    6.376815   6.859686   7.682075   7.596319   6.343190
    20  H    2.932170   3.563268   4.268044   4.377002   3.159907
    21  H    4.053462   4.253435   4.363494   4.076560   2.629862
    22  H    3.006472   3.028517   4.145126   4.609663   3.819086
    23  H    2.134373   3.519694   5.604017   6.321782   5.446988
    24  H    2.165651   2.995534   5.262592   6.176775   5.561629
    25  H    1.097486   2.149756   3.934539   4.800826   4.286723
    26  H    1.098127   2.155750   4.654548   5.839614   5.559611
    27  H    2.138076   1.100244   2.680237   4.098958   4.401628
    28  H    5.693345   4.534524   2.165880   1.096204   2.194581
    29  H    5.552659   4.558520   2.154621   1.096629   2.216762
    30  H    2.802540   2.180034   4.247464   5.622166   5.789287
    31  H    2.906204   2.203564   3.745558   4.806164   4.736552
    32  H    3.522852   2.183005   3.014802   4.343558   4.836062
    33  H    5.273667   5.236973   4.358008   3.511473   2.176036
    34  H    6.256474   5.808394   4.113401   2.832317   2.159072
    35  H    4.991796   4.715445   3.486858   2.790453   2.173902
    36  H    5.339866   4.616817   3.376024   2.617560   1.971595
    37  H    4.229624   5.230183   7.123170   7.671297   6.658052
    38  H    4.724304   5.604254   6.494263   6.418423   4.983797
    39  H    4.171125   5.391473   6.943501   7.237153   5.986664
    40  H    5.558694   6.539813   7.767783   7.822803   6.446841
    41  H    5.177517   5.274464   5.923093   5.950962   4.935972
    42  H    5.442540   5.701650   6.031436   5.737017   4.404743
    43  H    6.318474   6.891040   8.002566   8.087626   6.905140
                   11         12         13         14         15
    11  O    0.000000
    12  C    3.412187   0.000000
    13  C    4.648597   6.003106   0.000000
    14  O    4.628251   5.390564   2.361748   0.000000
    15  C    6.934136   4.945327   5.606754   4.842519   0.000000
    16  O    7.637384   5.072879   6.955114   6.057773   1.451215
    17  C    7.818784   6.085405   5.775410   5.515202   1.531486
    18  C    7.312780   5.626760   5.701705   4.415969   1.541531
    19  O    8.729686   6.883470   6.937419   5.653590   2.458877
    20  H    5.350859   4.711386   3.249941   3.806182   3.028952
    21  H    5.563397   5.030933   3.015255   2.574635   2.656113
    22  H    5.035059   3.054461   4.919238   3.849683   2.132942
    23  H    6.361111   4.159864   5.936445   5.997570   2.691369
    24  H    5.857115   2.957915   6.452792   5.975921   2.885916
    25  H    4.568904   3.504029   4.670909   5.332828   4.273309
    26  H    4.974208   2.867458   6.226269   6.484787   4.717059
    27  H    2.682707   2.126028   5.253678   5.512059   5.710969
    28  H    2.824618   4.947810   3.308925   2.513414   6.580415
    29  H    2.762522   5.426824   2.601801   3.231913   7.045387
    30  H    4.196740   1.097061   6.955099   6.457256   5.441695
    31  H    4.091528   1.095376   6.051057   5.089802   4.221524
    32  H    2.834734   1.095416   6.164930   5.439935   5.798663
    33  H    5.521881   6.370196   1.094600   2.619042   5.072843
    34  H    5.119523   6.847596   1.095703   2.591533   6.500976
    35  H    4.452370   6.009262   1.095054   3.332726   6.067338
    36  H    4.422281   4.909573   3.218862   0.973685   4.743622
    37  H    7.939180   5.265636   7.321055   6.692201   1.984140
    38  H    7.622558   6.372663   4.984585   4.965824   2.181839
    39  H    7.922258   6.051595   6.161385   6.189712   2.185103
    40  H    8.836263   6.998953   6.650044   6.247961   2.162920
    41  H    6.890398   5.115357   5.897696   4.283097   2.158903
    42  H    7.168260   5.997734   4.951920   3.690738   2.192273
    43  H    8.981563   6.792522   7.576084   6.327904   2.494008
                   16         17         18         19         20
    16  O    0.000000
    17  C    2.434576   0.000000
    18  C    2.327710   2.532740   0.000000
    19  O    2.707211   2.964186   1.425290   0.000000
    20  H    4.262084   2.980117   3.893190   5.075812   0.000000
    21  H    4.060289   3.000461   2.772645   4.023070   1.748768
    22  H    2.711200   3.479340   2.589075   3.911238   3.042713
    23  H    2.918343   2.847854   4.197489   5.088758   2.806854
    24  H    2.616503   3.794971   4.109144   5.063877   3.772355
    25  H    4.922906   4.508837   5.482124   6.692031   2.440254
    26  H    4.858146   5.210789   6.006999   7.125095   3.912785
    27  H    6.169813   6.444458   6.603918   7.943456   4.273493
    28  H    7.575777   7.438925   6.405139   7.745694   5.193126
    29  H    8.155458   7.619483   7.149531   8.520631   4.924487
    30  H    5.330277   6.521822   6.276544   7.437349   5.373344
    31  H    4.253663   5.518281   4.757269   5.958836   4.591443
    32  H    5.986888   6.990372   6.289297   7.573810   5.426577
    33  H    6.488026   5.024274   5.161461   6.287040   2.803560
    34  H    7.864322   6.679088   6.407946   7.586369   4.311423
    35  H    7.365662   6.142064   6.400064   7.662577   3.339082
    36  H    5.798825   5.660726   4.224556   5.479191   4.185368
    37  H    0.971551   2.467849   3.170788   3.471961   4.360385
    38  H    3.393517   1.094874   2.839925   3.409302   2.501493
    39  H    2.724138   1.095840   3.493464   3.931933   3.061664
    40  H    2.670883   1.094028   2.720634   2.581480   4.033021
    41  H    2.583855   3.473713   1.100991   2.079341   4.366136
    42  H    3.312045   2.792182   1.093082   2.029855   3.635729
    43  H    2.193669   3.080629   1.925915   0.974565   5.414682
                   21         22         23         24         25
    21  H    0.000000
    22  H    2.624445   0.000000
    23  H    3.852884   3.037228   0.000000
    24  H    4.314789   2.344129   1.753876   0.000000
    25  H    3.898986   3.601857   2.379702   3.054000   0.000000
    26  H    5.116753   3.870993   2.475780   2.388607   1.752955
    27  H    5.137680   4.127293   4.269078   3.875662   2.470644
    28  H    4.588975   4.930207   7.040503   6.699521   5.712590
    29  H    4.807906   5.603836   7.021304   7.031815   5.265747
    30  H    5.880627   3.780957   4.276141   2.971092   3.803773
    31  H    4.615392   2.289642   3.966283   2.555121   3.873584
    32  H    5.584462   3.761863   5.213154   4.029307   4.317706
    33  H    2.481794   4.809503   5.600017   6.314174   4.694993
    34  H    3.857625   5.793226   7.012603   7.471232   5.743124
    35  H    3.646617   5.345174   5.910564   6.542184   4.303426
    36  H    2.914823   3.469799   5.995610   5.692848   5.463304
    37  H    4.522710   3.274559   2.472722   2.459367   4.732400
    38  H    2.445657   3.769949   3.364939   4.448046   4.493295
    39  H    3.638556   3.871965   2.239320   3.539682   4.093430
    40  H    3.834244   4.279080   3.759000   4.581733   5.582800
    41  H    3.186478   2.261484   4.546680   4.028308   5.659695
    42  H    2.191109   2.988838   4.658129   4.785963   5.583680
    43  H    4.590010   3.993252   4.897473   4.739881   6.737762
                   26         27         28         29         30
    26  H    0.000000
    27  H    2.372020   0.000000
    28  H    6.603946   4.819150   0.000000
    29  H    6.414074   4.568740   1.760010   0.000000
    30  H    2.654729   2.466604   6.005559   6.387745   0.000000
    31  H    3.342428   3.064303   5.036371   5.762487   1.774665
    32  H    3.817749   2.443305   4.527386   5.138680   1.771830
    33  H    6.310188   5.739213   4.201552   3.681694   7.281886
    34  H    7.273669   6.131922   3.332151   2.631727   7.839988
    35  H    5.917077   4.887338   3.737149   2.552171   6.874093
    36  H    6.382019   5.365972   2.387722   3.555667   5.988919
    37  H    4.541277   6.181031   8.132593   8.553408   5.367873
    38  H    5.529509   6.482483   7.015340   7.061575   6.929771
    39  H    4.682674   6.226481   7.900704   7.917837   6.339124
    40  H    6.184539   7.495993   8.310887   8.578633   7.402487
    41  H    5.999282   6.368619   6.001294   6.967938   5.796214
    42  H    6.391709   6.737003   5.925527   6.604410   6.768172
    43  H    6.944849   7.973701   8.262102   9.042798   7.216940
                   31         32         33         34         35
    31  H    0.000000
    32  H    1.771017   0.000000
    33  H    6.294858   6.687302   0.000000
    34  H    6.884643   6.885255   1.777332   0.000000
    35  H    6.237416   6.185764   1.778603   1.777112   0.000000
    36  H    4.511172   4.881639   3.517165   3.486312   4.090864
    37  H    4.583792   6.266952   6.832324   8.291453   7.609278
    38  H    5.890264   7.198750   4.129847   5.840252   5.376062
    39  H    5.618216   7.037111   5.458742   7.141693   6.345184
    40  H    6.341675   7.900665   5.828950   7.483812   7.088466
    41  H    4.150715   5.667122   5.542923   6.561147   6.620728
    42  H    5.224010   6.572225   4.345320   5.563031   5.745859
    43  H    5.842838   7.545826   6.962601   8.297664   8.226305
                   36         37         38         39         40
    36  H    0.000000
    37  H    6.501607   0.000000
    38  H    5.284095   3.514078   0.000000
    39  H    6.351842   2.353631   1.771868   0.000000
    40  H    6.369978   2.723117   1.770341   1.774577   0.000000
    41  H    3.855798   3.528368   3.817132   4.317956   3.739555
    42  H    3.671262   4.065019   2.660756   3.826928   3.048682
    43  H    6.081429   2.906692   3.790277   3.864916   2.638108
                   41         42         43
    41  H    0.000000
    42  H    1.776995   0.000000
    43  H    2.369020   2.810609   0.000000
 Stoichiometry    C15H24O4
 Framework group  C1[X(C15H24O4)]
 Deg. of freedom   123
 Full point group                 C1      NOp   1
 Largest Abelian subgroup         C1      NOp   1
 Largest concise Abelian subgroup C1      NOp   1
                         Standard orientation:                         
 ---------------------------------------------------------------------
 Center     Atomic      Atomic             Coordinates (Angstroms)
 Number     Number       Type             X           Y           Z
 ---------------------------------------------------------------------
      1          6           0        1.824069    0.636569    0.042415
      2          6           0        1.107773   -0.476329    0.327890
      3          6           0       -0.323222   -0.568817    0.776435
      4          6           0       -1.250792    0.476910    0.108807
      5          6           0       -1.121513    1.883623    0.742135
      6          6           0        0.291985    2.304389    1.186130
      7          6           0        1.435928    2.093287    0.174148
      8          6           0        3.171942    0.251351   -0.403841
      9          6           0        3.275163   -1.264223   -0.423310
     10          6           0        1.916618   -1.764209    0.111618
     11          8           0        4.080518    1.026993   -0.700949
     12          6           0        1.180202    2.755080   -1.195825
     13          6           0        2.047244   -2.592146    1.391198
     14          8           0        1.236991   -2.622551   -0.827004
     15          6           0       -2.736897    0.003548    0.045814
     16          8           0       -3.554161    1.070153   -0.502328
     17          6           0       -3.308644   -0.431182    1.398428
     18          6           0       -2.906993   -1.107611   -1.009037
     19          8           0       -4.277740   -1.439280   -1.215188
     20          1           0       -0.366517   -0.469538    1.871202
     21          1           0       -0.668905   -1.582959    0.557031
     22          1           0       -0.927220    0.559301   -0.936858
     23          1           0       -1.765918    1.951494    1.628905
     24          1           0       -1.509991    2.615601    0.025924
     25          1           0        0.557909    1.776114    2.110622
     26          1           0        0.254879    3.370292    1.447584
     27          1           0        2.324545    2.592447    0.588559
     28          1           0        3.462379   -1.628154   -1.440250
     29          1           0        4.124952   -1.587612    0.189777
     30          1           0        0.974011    3.824877   -1.067131
     31          1           0        0.329806    2.305528   -1.719827
     32          1           0        2.061177    2.658379   -1.839615
     33          1           0        1.062674   -2.879482    1.773569
     34          1           0        2.617785   -3.503717    1.181229
     35          1           0        2.572641   -2.026134    2.167556
     36          1           0        1.139041   -2.132097   -1.662422
     37          1           0       -3.778035    1.683911    0.216764
     38          1           0       -2.737898   -1.264244    1.821519
     39          1           0       -3.293993    0.390882    2.122902
     40          1           0       -4.344532   -0.760568    1.274577
     41          1           0       -2.454304   -0.764199   -1.952077
     42          1           0       -2.403667   -2.029033   -0.704943
     43          1           0       -4.732854   -0.585043   -1.328884
 ---------------------------------------------------------------------
 Rotational constants (GHZ):      0.5519995      0.2598634      0.2072386
 Standard basis: 6-31G(d) (6D, 7F)
 There are   333 symmetry adapted cartesian basis functions of A   symmetry.
 There are   333 symmetry adapted basis functions of A   symmetry.
   333 basis functions,   628 primitive gaussians,   333 cartesian basis functions
    73 alpha electrons       73 beta electrons
       nuclear repulsion energy      1599.0891878273 Hartrees.
 NAtoms=   43 NActive=   43 NUniq=   43 SFac= 1.00D+00 NAtFMM=   60 NAOKFM=F Big=F
 Integral buffers will be    131072 words long.
 Raffenetti 2 integral format.
 Two-electron integral symmetry is turned on.
 ------------------------------------------------------------------------------
 Polarizable Continuum Model (PCM)
 =================================
 Model                : PCM (using non-symmetric T matrix).
 Atomic radii         : SMD-Coulomb.
 Polarization charges : Total charges.
 Charge compensation  : None.
 Solution method      : On-the-fly selection.
 Cavity type          : VdW (van der Waals Surface) (Alpha=1.000).
 Cavity algorithm     : GePol (No added spheres)
                        Default sphere list used, NSphG=   43.
                        Lebedev-Laikov grids with approx.  5.0 points / Ang**2.
                        Smoothing algorithm: Karplus/York (Gamma=1.0000).
                        Polarization charges: spherical gaussians, with
                                              point-specific exponents (IZeta= 3).
                        Self-potential: point-specific (ISelfS= 7).
                        Self-field    : sphere-specific E.n sum rule (ISelfD= 2).
 1st derivatives      : Analytical E(r).r(x)/FMM algorithm (CHGder, D1EAlg=3).
                        Cavity 1st derivative terms included.
 Solvent              : Methanol, Eps=  32.613000 Eps(inf)=   1.765709
 ------------------------------------------------------------------------------
 ------------------------------------------------------------------------------
 Atomic radii for non-electrostatic terms: SMD-CDS.
 ------------------------------------------------------------------------------
 Nuclear repulsion after PCM non-electrostatic terms =     1599.0907936205 Hartrees.
 One-electron integrals computed using PRISM.
 NBasis=   333 RedAO= T EigKep=  9.14D-04  NBF=   333
 NBsUse=   333 1.00D-06 EigRej= -1.00D+00 NBFU=   333
 Initial guess from the checkpoint file:  "DY-202A-11R_24.chk"
 B after Tr=     0.000000    0.000000    0.000000
         Rot=    0.999983   -0.005507   -0.001474   -0.001536 Ang=  -0.68 deg.
 ExpMin= 1.61D-01 ExpMax= 5.48D+03 ExpMxC= 8.25D+02 IAcc=1 IRadAn=         1 AccDes= 0.00D+00
 Harris functional with IExCor=  402 and IRadAn=       1 diagonalized for initial guess.
 HarFok:  IExCor=  402 AccDes= 0.00D+00 IRadAn=         1 IDoV= 1 UseB2=F ITyADJ=14
 ICtDFT=  3500011 ScaDFX=  1.000000  1.000000  1.000000  1.000000
 FoFCou: FMM=F IPFlag=           0 FMFlag=      100000 FMFlg1=           0
         NFxFlg=           0 DoJE=T BraDBF=F KetDBF=T FulRan=T
         wScrn=  0.000000 ICntrl=     500 IOpCl=  0 I1Cent=   200000004 NGrid=           0
         NMat0=    1 NMatS0=      1 NMatT0=    0 NMatD0=    1 NMtDS0=    0 NMtDT0=    0
 Petite list used in FoFCou.
 Keep R1 ints in memory in canonical form, NReq=1565304907.
 Requested convergence on RMS density matrix=1.00D-08 within 128 cycles.
 Requested convergence on MAX density matrix=1.00D-06.
 Requested convergence on             energy=1.00D-06.
 No special actions if energy rises.
 Inv3:  Mode=1 IEnd=    21853803.
 Iteration    1 A*A^-1 deviation from unit magnitude is 6.00D-15 for   2691.
 Iteration    1 A*A^-1 deviation from orthogonality  is 4.37D-15 for   2680   2605.
 Iteration    1 A^-1*A deviation from unit magnitude is 6.22D-15 for   2691.
 Iteration    1 A^-1*A deviation from orthogonality  is 2.09D-10 for   2460   2452.
 Iteration    2 A*A^-1 deviation from unit magnitude is 6.33D-15 for    664.
 Iteration    2 A*A^-1 deviation from orthogonality  is 6.71D-15 for   1811    671.
 Iteration    2 A^-1*A deviation from unit magnitude is 1.11D-15 for    250.
 Iteration    2 A^-1*A deviation from orthogonality  is 6.11D-16 for   2694   1761.
 Error on total polarization charges =  0.05199
 SCF Done:  E(RB3LYP) =  -886.952363708     A.U. after    9 cycles
            NFock=  9  Conv=0.86D-08     -V/T= 2.0094
 SMD-CDS (non-electrostatic) energy       (kcal/mol) =       1.01
 (included in total energy above)
 D1PCM: PCM CHGder 1st derivatives, ID1Alg=3 FixD1E=F DoIter=F DoCFld=F I1PDM=0.
 Calling FoFJK, ICntrl=      2127 FMM=F ISym2X=0 I1Cent= 0 IOpClX= 0 NMat=1 NMatS=1 NMatT=0.
 ***** Axes restored to original set *****
 -------------------------------------------------------------------
 Center     Atomic                   Forces (Hartrees/Bohr)
 Number     Number              X              Y              Z
 -------------------------------------------------------------------
      1        6          -0.001502585    0.002468258   -0.000154523
      2        6           0.001185011   -0.001725581    0.000320528
      3        6          -0.000279364   -0.000161144    0.000499608
      4        6          -0.000320752   -0.000223946   -0.000127610
      5        6           0.000235499   -0.000230781    0.000225900
      6        6           0.000108075   -0.000191735   -0.000548601
      7        6           0.000924610   -0.000811648   -0.000377813
      8        6           0.000282275   -0.001314289   -0.000434848
      9        6           0.001266697   -0.000358574    0.001152486
     10        6          -0.001601439   -0.000258384   -0.000952044
     11        8           0.000913686    0.000778485   -0.000043222
     12        6          -0.000068078   -0.000146947    0.000611054
     13        6           0.000292025    0.001035725   -0.000229471
     14        8          -0.000042879   -0.000037473    0.000208131
     15        6          -0.000340437    0.000410562    0.000023123
     16        8           0.000478852    0.000328843   -0.000104701
     17        6           0.000728254   -0.000501142   -0.000254974
     18        6           0.000659666    0.000164887   -0.000639478
     19        8          -0.000686058   -0.000766659    0.000357588
     20        1          -0.000090248   -0.000025474   -0.000190638
     21        1          -0.000374240   -0.000124246   -0.000141665
     22        1          -0.000151493    0.000254072   -0.000081538
     23        1          -0.000306566    0.000031037    0.000002739
     24        1          -0.000183851    0.000199040    0.000026887
     25        1           0.000040122    0.000219920    0.000287401
     26        1           0.000003351    0.000002199    0.000024639
     27        1          -0.000109741   -0.000004601    0.000209819
     28        1          -0.000651961    0.000822194   -0.000274769
     29        1          -0.000084488    0.000355716   -0.000160065
     30        1          -0.000068466    0.000045714   -0.000195726
     31        1           0.000014148   -0.000005462   -0.000082146
     32        1          -0.000034805    0.000077326   -0.000140198
     33        1          -0.000052916   -0.000380935    0.000196254
     34        1          -0.000122915   -0.000258816    0.000135202
     35        1          -0.000204070    0.000026401   -0.000062342
     36        1           0.000123765   -0.000169182    0.000299878
     37        1           0.000035587   -0.000053109   -0.000007541
     38        1          -0.000118478   -0.000016077    0.000212396
     39        1          -0.000063690    0.000227325    0.000125363
     40        1          -0.000259657    0.000159237    0.000066086
     41        1           0.000169103   -0.000134810   -0.000053160
     42        1          -0.000061346    0.000156780    0.000071475
     43        1           0.000319796    0.000137291    0.000200518
 -------------------------------------------------------------------
 Cartesian Forces:  Max     0.002468258 RMS     0.000511956

 GradGradGradGradGradGradGradGradGradGradGradGradGradGradGradGradGradGrad
 Berny optimization.
 Using GEDIIS/GDIIS optimizer.
 FormGI is forming the generalized inverse of G from B-inverse, IUseBI=4.
 Internal  Forces:  Max     0.001200260 RMS     0.000238989
 Search for a local minimum.
 Step number   5 out of a maximum of  258
 All quantities printed in internal units (Hartrees-Bohrs-Radians)
 Mixed Optimization -- En-DIIS/RFO-DIIS
 Swapping is turned off.
 Update second derivatives using D2CorX and points    2    3    4    5
 DE= -1.36D-04 DEPred=-2.01D-04 R= 6.78D-01
 TightC=F SS=  1.41D+00  RLast= 2.13D-01 DXNew= 1.4270D+00 6.4015D-01
 Trust test= 6.78D-01 RLast= 2.13D-01 DXMaxT set to 8.49D-01
 ITU=  1  0  1  1  0
     Eigenvalues ---    0.00171   0.00279   0.00330   0.00346   0.00381
     Eigenvalues ---    0.00433   0.00663   0.00710   0.00795   0.00930
     Eigenvalues ---    0.01071   0.01136   0.01234   0.01307   0.01351
     Eigenvalues ---    0.01395   0.02510   0.02624   0.03167   0.03801
     Eigenvalues ---    0.03942   0.04042   0.04422   0.04619   0.04738
     Eigenvalues ---    0.04869   0.04928   0.05103   0.05226   0.05425
     Eigenvalues ---    0.05428   0.05561   0.05583   0.05599   0.05640
     Eigenvalues ---    0.05645   0.05738   0.05784   0.05954   0.06113
     Eigenvalues ---    0.06222   0.06362   0.07267   0.07753   0.08188
     Eigenvalues ---    0.08618   0.08919   0.09063   0.09258   0.09694
     Eigenvalues ---    0.10396   0.11771   0.12058   0.13266   0.13874
     Eigenvalues ---    0.14523   0.15902   0.15995   0.16000   0.16000
     Eigenvalues ---    0.16000   0.16000   0.16000   0.16000   0.16000
     Eigenvalues ---    0.16006   0.16031   0.16242   0.16480   0.16721
     Eigenvalues ---    0.17222   0.18111   0.18723   0.20482   0.20762
     Eigenvalues ---    0.22067   0.23146   0.24742   0.25011   0.26287
     Eigenvalues ---    0.27024   0.27202   0.27884   0.28293   0.28570
     Eigenvalues ---    0.28801   0.28897   0.29447   0.29718   0.30392
     Eigenvalues ---    0.31299   0.32096   0.32213   0.33751   0.33758
     Eigenvalues ---    0.33813   0.33847   0.33896   0.33973   0.34037
     Eigenvalues ---    0.34104   0.34119   0.34143   0.34169   0.34200
     Eigenvalues ---    0.34201   0.34206   0.34251   0.34300   0.34337
     Eigenvalues ---    0.34350   0.34370   0.34434   0.34693   0.34978
     Eigenvalues ---    0.38691   0.40880   0.41817   0.51665   0.52634
     Eigenvalues ---    0.52718   0.53783   0.95740
 En-DIIS/RFO-DIIS IScMMF=        0 using points:     5    4    3    2
 RFO step:  Lambda=-3.33071566D-05.
 DidBck=T Rises=F RFO-DIIS coefs:    0.69919    0.14467    0.23297   -0.07683
 Iteration  1 RMS(Cart)=  0.01338242 RMS(Int)=  0.00011235
 Iteration  2 RMS(Cart)=  0.00014843 RMS(Int)=  0.00000488
 Iteration  3 RMS(Cart)=  0.00000001 RMS(Int)=  0.00000488
 Variable       Old X    -DE/DX   Delta X   Delta X   Delta X     New X
                                 (Linear)    (Quad)   (Total)
    R1        2.55855   0.00120  -0.00007   0.00089   0.00082   2.55937
    R2        2.85970  -0.00101  -0.00053  -0.00011  -0.00065   2.85905
    R3        2.78008   0.00090   0.00100  -0.00116  -0.00016   2.77993
    R4        2.83930   0.00051   0.00036  -0.00007   0.00029   2.83959
    R5        2.90283  -0.00078   0.00017  -0.00116  -0.00098   2.90185
    R6        2.92734   0.00002  -0.00015   0.00078   0.00063   2.92797
    R7        2.07891  -0.00019   0.00011  -0.00054  -0.00042   2.07848
    R8        2.06674   0.00026   0.00004   0.00012   0.00016   2.06691
    R9        2.92551   0.00010  -0.00019   0.00036   0.00018   2.92569
   R10        2.94976  -0.00086  -0.00008  -0.00197  -0.00205   2.94771
   R11        2.07432   0.00004   0.00004  -0.00005   0.00000   2.07431
   R12        2.91052   0.00010  -0.00003  -0.00014  -0.00017   2.91035
   R13        2.07545   0.00019   0.00017  -0.00020  -0.00003   2.07542
   R14        2.06980   0.00017   0.00009   0.00015   0.00024   2.07004
   R15        2.91366  -0.00011   0.00004  -0.00064  -0.00060   2.91306
   R16        2.07395   0.00016   0.00005   0.00009   0.00013   2.07408
   R17        2.07516   0.00001   0.00012  -0.00019  -0.00007   2.07509
   R18        2.91545  -0.00019  -0.00009  -0.00039  -0.00048   2.91497
   R19        2.07916  -0.00001  -0.00002   0.00005   0.00003   2.07919
   R20        2.87089  -0.00029   0.00054  -0.00181  -0.00128   2.86961
   R21        2.32629   0.00117   0.00018   0.00003   0.00021   2.32650
   R22        2.91642   0.00080   0.00072  -0.00107  -0.00036   2.91605
   R23        2.07153  -0.00014  -0.00003   0.00010   0.00007   2.07160
   R24        2.07233  -0.00026  -0.00006  -0.00026  -0.00033   2.07200
   R25        2.89064  -0.00022  -0.00004  -0.00008  -0.00012   2.89052
   R26        2.72518  -0.00023   0.00011  -0.00072  -0.00061   2.72457
   R27        2.07314   0.00004   0.00004  -0.00004   0.00000   2.07314
   R28        2.06996   0.00002   0.00019  -0.00030  -0.00012   2.06984
   R29        2.07004   0.00004   0.00013  -0.00025  -0.00012   2.06991
   R30        2.06849   0.00021  -0.00007   0.00029   0.00022   2.06871
   R31        2.07058   0.00014   0.00007   0.00005   0.00012   2.07070
   R32        2.06935  -0.00014   0.00001  -0.00014  -0.00013   2.06922
   R33        1.84000  -0.00034   0.00008  -0.00044  -0.00035   1.83965
   R34        2.74240  -0.00004  -0.00050   0.00141   0.00091   2.74331
   R35        2.89409   0.00006   0.00015  -0.00044  -0.00030   2.89379
   R36        2.91307   0.00030   0.00078   0.00006   0.00085   2.91392
   R37        1.83597  -0.00004   0.00009  -0.00007   0.00002   1.83599
   R38        2.06901   0.00004  -0.00020   0.00047   0.00026   2.06928
   R39        2.07084   0.00025   0.00020  -0.00005   0.00014   2.07098
   R40        2.06741   0.00019   0.00011   0.00011   0.00022   2.06763
   R41        2.69341   0.00042   0.00054  -0.00145  -0.00091   2.69249
   R42        2.08057   0.00008  -0.00003   0.00018   0.00014   2.08071
   R43        2.06563  -0.00015  -0.00005  -0.00015  -0.00019   2.06543
   R44        1.84166  -0.00004  -0.00016   0.00025   0.00009   1.84175
    A1        2.26166   0.00048   0.00033   0.00061   0.00094   2.26260
    A2        1.91075  -0.00038  -0.00002  -0.00109  -0.00112   1.90962
    A3        2.11001  -0.00010  -0.00029   0.00037   0.00009   2.11009
    A4        2.23625  -0.00046  -0.00042   0.00015  -0.00025   2.23600
    A5        1.96155   0.00036   0.00029   0.00006   0.00034   1.96189
    A6        2.08509   0.00010   0.00005  -0.00006  -0.00001   2.08508
    A7        1.98240  -0.00021   0.00139  -0.00316  -0.00178   1.98062
    A8        1.90605   0.00008  -0.00057   0.00149   0.00092   1.90697
    A9        1.87363   0.00031  -0.00086   0.00281   0.00195   1.87558
   A10        1.92240  -0.00001   0.00023  -0.00115  -0.00092   1.92148
   A11        1.92863  -0.00016  -0.00021   0.00001  -0.00020   1.92843
   A12        1.84510   0.00001  -0.00011   0.00036   0.00025   1.84535
   A13        1.96827   0.00022   0.00103  -0.00179  -0.00076   1.96750
   A14        1.96357  -0.00028  -0.00071   0.00051  -0.00020   1.96337
   A15        1.85951   0.00010   0.00011   0.00198   0.00210   1.86161
   A16        1.95149  -0.00008  -0.00099   0.00024  -0.00075   1.95075
   A17        1.87223  -0.00006   0.00032  -0.00048  -0.00016   1.87207
   A18        1.83896   0.00011   0.00030  -0.00030   0.00000   1.83897
   A19        2.02953  -0.00003  -0.00014   0.00071   0.00057   2.03010
   A20        1.91502  -0.00008   0.00037  -0.00085  -0.00048   1.91454
   A21        1.88612   0.00007  -0.00035   0.00062   0.00027   1.88639
   A22        1.86381   0.00015  -0.00019   0.00127   0.00108   1.86489
   A23        1.90862  -0.00002   0.00031  -0.00085  -0.00054   1.90808
   A24        1.85310  -0.00011   0.00003  -0.00109  -0.00106   1.85204
   A25        2.04238   0.00005  -0.00024   0.00064   0.00039   2.04277
   A26        1.91103   0.00000   0.00028   0.00007   0.00034   1.91137
   A27        1.87843   0.00001   0.00008  -0.00055  -0.00047   1.87795
   A28        1.88306   0.00005  -0.00061   0.00177   0.00115   1.88420
   A29        1.89045  -0.00003   0.00015  -0.00043  -0.00028   1.89017
   A30        1.84923  -0.00009   0.00045  -0.00178  -0.00134   1.84789
   A31        1.95976  -0.00001  -0.00007   0.00027   0.00020   1.95996
   A32        1.95858   0.00003   0.00013  -0.00069  -0.00056   1.95802
   A33        1.83626   0.00007  -0.00012   0.00113   0.00100   1.83726
   A34        1.98353  -0.00013  -0.00064   0.00034  -0.00029   1.98324
   A35        1.86491  -0.00008   0.00032  -0.00144  -0.00112   1.86379
   A36        1.84806   0.00013   0.00048   0.00042   0.00090   1.84896
   A37        1.90430  -0.00019  -0.00004   0.00032   0.00025   1.90456
   A38        2.19499   0.00003   0.00006  -0.00022  -0.00016   2.19483
   A39        2.18381   0.00016  -0.00002  -0.00005  -0.00006   2.18375
   A40        1.83273   0.00041   0.00002  -0.00018  -0.00020   1.83253
   A41        1.93338  -0.00048   0.00181  -0.00767  -0.00586   1.92752
   A42        1.91737  -0.00031  -0.00096   0.00262   0.00168   1.91904
   A43        1.94371  -0.00017   0.00036  -0.00161  -0.00126   1.94246
   A44        1.97450   0.00016  -0.00180   0.00576   0.00397   1.97847
   A45        1.86335   0.00035   0.00061   0.00078   0.00138   1.86473
   A46        1.81388  -0.00019   0.00013  -0.00067  -0.00056   1.81332
   A47        1.96165  -0.00014   0.00163  -0.00548  -0.00385   1.95781
   A48        1.92038   0.00023   0.00023   0.00181   0.00204   1.92242
   A49        1.97156  -0.00001  -0.00080   0.00041  -0.00039   1.97117
   A50        1.96285   0.00026  -0.00122   0.00354   0.00233   1.96518
   A51        1.83646  -0.00012   0.00005   0.00040   0.00045   1.83691
   A52        1.92334   0.00024   0.00010   0.00053   0.00063   1.92396
   A53        1.95781  -0.00001  -0.00040   0.00046   0.00005   1.95787
   A54        1.92912   0.00017   0.00017   0.00010   0.00027   1.92939
   A55        1.88642  -0.00013   0.00018  -0.00071  -0.00054   1.88588
   A56        1.88198  -0.00017   0.00005  -0.00028  -0.00023   1.88175
   A57        1.88283  -0.00012  -0.00008  -0.00015  -0.00023   1.88260
   A58        1.93637   0.00037  -0.00045   0.00147   0.00102   1.93739
   A59        1.91183   0.00022   0.00050  -0.00035   0.00014   1.91198
   A60        1.93293  -0.00013   0.00007   0.00003   0.00011   1.93303
   A61        1.89327  -0.00038  -0.00008  -0.00124  -0.00132   1.89195
   A62        1.89609  -0.00012   0.00004  -0.00045  -0.00041   1.89567
   A63        1.89236   0.00002  -0.00008   0.00050   0.00042   1.89277
   A64        1.88183  -0.00007   0.00028  -0.00068  -0.00041   1.88143
   A65        1.90553  -0.00023  -0.00042  -0.00217  -0.00259   1.90293
   A66        1.98873  -0.00016  -0.00073   0.00007  -0.00066   1.98806
   A67        1.92971   0.00012   0.00029   0.00021   0.00050   1.93021
   A68        1.90920   0.00020  -0.00001   0.00047   0.00045   1.90965
   A69        1.78153   0.00023   0.00129   0.00116   0.00245   1.78398
   A70        1.93752  -0.00011  -0.00021   0.00033   0.00012   1.93764
   A71        1.89074  -0.00009   0.00165  -0.00285  -0.00121   1.88953
   A72        1.94192   0.00040  -0.00068   0.00265   0.00197   1.94389
   A73        1.94546  -0.00014   0.00074  -0.00166  -0.00092   1.94454
   A74        1.91662   0.00001  -0.00050   0.00085   0.00035   1.91697
   A75        1.88425  -0.00010   0.00011  -0.00050  -0.00040   1.88385
   A76        1.88415  -0.00008   0.00026  -0.00022   0.00003   1.88418
   A77        1.88953  -0.00010   0.00010  -0.00120  -0.00110   1.88843
   A78        1.95285  -0.00043   0.00006  -0.00143  -0.00137   1.95148
   A79        1.89222   0.00022   0.00117  -0.00024   0.00093   1.89315
   A80        1.94598  -0.00006   0.00016  -0.00051  -0.00035   1.94562
   A81        1.92210   0.00038  -0.00035   0.00302   0.00267   1.92477
   A82        1.86181  -0.00003  -0.00144   0.00006  -0.00139   1.86042
   A83        1.88798  -0.00007   0.00037  -0.00082  -0.00044   1.88754
   A84        1.83591  -0.00068  -0.00108  -0.00097  -0.00205   1.83387
    D1        0.07756  -0.00001   0.00076  -0.00019   0.00057   0.07813
    D2       -3.09044  -0.00004  -0.00220   0.00656   0.00436  -3.08608
    D3       -3.10668  -0.00008   0.00107  -0.00311  -0.00205  -3.10873
    D4        0.00850  -0.00011  -0.00189   0.00364   0.00174   0.01024
    D5        0.38839  -0.00005   0.00237  -0.00351  -0.00114   0.38724
    D6       -1.87129   0.00011   0.00320  -0.00363  -0.00043  -1.87172
    D7        2.41044  -0.00010   0.00264  -0.00443  -0.00179   2.40865
    D8       -2.70634   0.00003   0.00203  -0.00028   0.00175  -2.70459
    D9        1.31717   0.00019   0.00286  -0.00039   0.00247   1.31964
   D10       -0.68429  -0.00002   0.00230  -0.00120   0.00110  -0.68318
   D11        0.02622  -0.00003  -0.00329   0.01361   0.01032   0.03654
   D12       -3.10213   0.00008  -0.00284   0.00995   0.00710  -3.09503
   D13        3.12951  -0.00007  -0.00302   0.01100   0.00800   3.13750
   D14        0.00116   0.00004  -0.00257   0.00733   0.00478   0.00594
   D15        0.64527  -0.00008  -0.00383   0.00421   0.00038   0.64565
   D16       -1.50793   0.00002  -0.00468   0.00681   0.00213  -1.50580
   D17        2.78268  -0.00019  -0.00382   0.00418   0.00036   2.78304
   D18       -2.46827  -0.00005  -0.00069  -0.00296  -0.00365  -2.47192
   D19        1.66171   0.00004  -0.00154  -0.00036  -0.00190   1.65981
   D20       -0.33086  -0.00017  -0.00068  -0.00299  -0.00367  -0.33453
   D21       -0.03838   0.00020   0.00612  -0.01870  -0.01258  -0.05097
   D22        2.09919  -0.00001   0.00614  -0.02168  -0.01555   2.08364
   D23       -2.14368  -0.00010   0.00737  -0.02341  -0.01604  -2.15972
   D24        3.07935   0.00017   0.00344  -0.01260  -0.00916   3.07019
   D25       -1.06627  -0.00004   0.00345  -0.01558  -0.01212  -1.07839
   D26        0.97406  -0.00013   0.00468  -0.01731  -0.01262   0.96143
   D27       -1.37041   0.00001   0.00228  -0.00443  -0.00215  -1.37256
   D28        2.68575   0.00016   0.00337  -0.00368  -0.00031   2.68544
   D29        0.67904   0.00011   0.00331  -0.00476  -0.00146   0.67758
   D30        0.77383  -0.00004   0.00271  -0.00563  -0.00291   0.77091
   D31       -1.45319   0.00011   0.00380  -0.00488  -0.00107  -1.45427
   D32        2.82328   0.00006   0.00374  -0.00596  -0.00222   2.82106
   D33        2.80604  -0.00013   0.00259  -0.00587  -0.00328   2.80276
   D34        0.57902   0.00002   0.00367  -0.00512  -0.00145   0.57758
   D35       -1.42769  -0.00003   0.00362  -0.00621  -0.00259  -1.43028
   D36        0.64474   0.00019   0.00032   0.00365   0.00396   0.64870
   D37       -1.47206   0.00007   0.00037   0.00214   0.00251  -1.46955
   D38        2.79781   0.00020   0.00034   0.00353   0.00387   2.80168
   D39        2.87810  -0.00007  -0.00063   0.00305   0.00243   2.88053
   D40        0.76131  -0.00019  -0.00057   0.00154   0.00097   0.76228
   D41       -1.25200  -0.00006  -0.00061   0.00294   0.00233  -1.24967
   D42       -1.39719  -0.00001  -0.00060   0.00254   0.00194  -1.39526
   D43        2.76920  -0.00013  -0.00055   0.00103   0.00048   2.76968
   D44        0.75588   0.00000  -0.00058   0.00243   0.00184   0.75773
   D45        3.07115   0.00003   0.00349  -0.00193   0.00156   3.07271
   D46        0.93103   0.00006   0.00433  -0.00095   0.00338   0.93441
   D47       -1.26543   0.00024   0.00495  -0.00162   0.00334  -1.26209
   D48        0.83528   0.00002   0.00350  -0.00011   0.00340   0.83868
   D49       -1.30484   0.00005   0.00434   0.00087   0.00522  -1.29962
   D50        2.78189   0.00023   0.00496   0.00021   0.00517   2.78706
   D51       -1.19291   0.00007   0.00345   0.00052   0.00397  -1.18895
   D52        2.95015   0.00010   0.00429   0.00150   0.00579   2.95594
   D53        0.75369   0.00028   0.00491   0.00083   0.00574   0.75943
   D54        0.84169   0.00003  -0.00097  -0.00232  -0.00329   0.83841
   D55       -1.30710  -0.00007  -0.00017  -0.00525  -0.00542  -1.31252
   D56        2.97361   0.00003  -0.00088  -0.00289  -0.00377   2.96984
   D57        2.98546   0.00003  -0.00073  -0.00196  -0.00268   2.98278
   D58        0.83667  -0.00007   0.00007  -0.00489  -0.00482   0.83185
   D59       -1.16581   0.00003  -0.00064  -0.00253  -0.00317  -1.16897
   D60       -1.29966  -0.00003  -0.00064  -0.00298  -0.00362  -1.30328
   D61        2.83473  -0.00013   0.00015  -0.00591  -0.00576   2.82897
   D62        0.83226  -0.00003  -0.00055  -0.00355  -0.00410   0.82815
   D63       -1.29437   0.00007  -0.00145   0.00385   0.00239  -1.29198
   D64        0.95231   0.00000  -0.00189   0.00343   0.00153   0.95385
   D65        2.98413   0.00004  -0.00145   0.00321   0.00175   2.98588
   D66        0.86870   0.00015  -0.00178   0.00588   0.00410   0.87280
   D67        3.11539   0.00007  -0.00222   0.00546   0.00324   3.11863
   D68       -1.13598   0.00011  -0.00178   0.00524   0.00345  -1.13253
   D69        2.86314   0.00005  -0.00150   0.00448   0.00297   2.86612
   D70       -1.17336  -0.00002  -0.00194   0.00406   0.00212  -1.17124
   D71        0.85846   0.00001  -0.00150   0.00384   0.00233   0.86079
   D72       -3.06938  -0.00013  -0.00286   0.00321   0.00035  -3.06903
   D73        1.11116  -0.00012  -0.00288   0.00345   0.00056   1.11173
   D74       -0.99090  -0.00008  -0.00262   0.00326   0.00063  -0.99027
   D75        0.96651  -0.00003  -0.00232   0.00314   0.00082   0.96733
   D76       -1.13613  -0.00003  -0.00234   0.00338   0.00104  -1.13509
   D77        3.04499   0.00001  -0.00208   0.00319   0.00111   3.04610
   D78       -1.07514   0.00005  -0.00267   0.00444   0.00178  -1.07337
   D79        3.10540   0.00006  -0.00269   0.00468   0.00199   3.10740
   D80        1.00334   0.00009  -0.00243   0.00450   0.00206   1.00540
   D81       -0.04860   0.00015   0.00690  -0.02450  -0.01760  -0.06620
   D82        2.05173  -0.00007   0.00831  -0.03062  -0.02231   2.02942
   D83       -2.17708  -0.00012   0.00955  -0.03269  -0.02313  -2.20022
   D84        3.07985   0.00004   0.00646  -0.02086  -0.01441   3.06545
   D85       -1.10300  -0.00018   0.00787  -0.02698  -0.01912  -1.12212
   D86        0.95137  -0.00023   0.00911  -0.02905  -0.01994   0.93143
   D87        0.05040  -0.00019  -0.00752   0.02505   0.01752   0.06793
   D88       -2.08061   0.00012  -0.00914   0.03195   0.02280  -2.05781
   D89        2.12686   0.00010  -0.00779   0.02862   0.02083   2.14769
   D90       -2.04307   0.00023  -0.00990   0.03522   0.02532  -2.01774
   D91        2.10910   0.00053  -0.01152   0.04212   0.03060   2.13971
   D92        0.03339   0.00052  -0.01017   0.03879   0.02863   0.06202
   D93        2.14125  -0.00021  -0.00966   0.03132   0.02165   2.16291
   D94        0.01024   0.00009  -0.01128   0.03822   0.02693   0.03717
   D95       -2.06548   0.00008  -0.00993   0.03490   0.02496  -2.04052
   D96        1.03758   0.00024   0.00328  -0.00197   0.00131   1.03889
   D97        3.12728   0.00013   0.00322  -0.00281   0.00041   3.12768
   D98       -1.06950   0.00023   0.00348  -0.00240   0.00108  -1.06842
   D99        3.08335  -0.00012   0.00401  -0.00632  -0.00231   3.08104
   D100      -1.11013  -0.00022   0.00395  -0.00716  -0.00321  -1.11335
   D101       0.97628  -0.00013   0.00422  -0.00675  -0.00254   0.97374
   D102      -1.05224   0.00011   0.00207  -0.00140   0.00066  -1.05158
   D103       1.03746   0.00001   0.00201  -0.00225  -0.00024   1.03721
   D104       3.12387   0.00010   0.00227  -0.00184   0.00043   3.12430
   D105       1.03152   0.00010  -0.00584   0.01681   0.01096   1.04248
   D106      -0.98150   0.00004  -0.00541   0.01437   0.00896  -0.97254
   D107      -3.13467  -0.00001  -0.00374   0.01148   0.00774  -3.12693
   D108      -1.45298   0.00013   0.00766  -0.01573  -0.00807  -1.46105
   D109       0.73405  -0.00010   0.00645  -0.01680  -0.01035   0.72370
   D110       2.78736  -0.00003   0.00687  -0.01564  -0.00878   2.77858
   D111      -1.04381  -0.00007  -0.00527   0.00944   0.00417  -1.03965
   D112       1.06050  -0.00002  -0.00510   0.00948   0.00438   1.06488
   D113      -3.12876  -0.00022  -0.00483   0.00748   0.00265  -3.12612
   D114       3.10127   0.00020  -0.00420   0.01186   0.00766   3.10893
   D115      -1.07761   0.00025  -0.00403   0.01191   0.00788  -1.06973
   D116       1.01632   0.00005  -0.00376   0.00991   0.00614   1.02246
   D117       1.14852  -0.00013  -0.00563   0.01005   0.00441   1.15294
   D118      -3.03035  -0.00008  -0.00546   0.01009   0.00463  -3.02572
   D119      -0.93643  -0.00028  -0.00520   0.00809   0.00289  -0.93353
   D120      -3.00831  -0.00042  -0.00871  -0.02514  -0.03384  -3.04215
   D121      -0.88519  -0.00007  -0.00832  -0.02243  -0.03075  -0.91593
   D122       1.19133  -0.00005  -0.00701  -0.02390  -0.03091   1.16042
   D123      -0.98296  -0.00051  -0.00839  -0.02694  -0.03533  -1.01829
   D124       1.14017  -0.00016  -0.00800  -0.02423  -0.03223   1.10793
   D125      -3.06651  -0.00014  -0.00669  -0.02570  -0.03239  -3.09890
   D126       1.04995  -0.00021  -0.00780  -0.02565  -0.03345   1.01650
   D127      -3.11011   0.00014  -0.00741  -0.02294  -0.03035  -3.14046
   D128      -1.03360   0.00016  -0.00610  -0.02440  -0.03051  -1.06411
   D129       0.83933   0.00011  -0.00522   0.00866   0.00344   0.84277
   D130      -1.26651  -0.00015  -0.00650   0.00785   0.00135  -1.26516
   D131       2.97179  -0.00025  -0.00594   0.00720   0.00126   2.97304
         Item               Value     Threshold  Converged?
 Maximum Force            0.001200     0.000450     NO 
 RMS     Force            0.000239     0.000300     YES
 Maximum Displacement     0.060686     0.001800     NO 
 RMS     Displacement     0.013382     0.001200     NO 
 Predicted change in Energy=-6.918513D-05
 GradGradGradGradGradGradGradGradGradGradGradGradGradGradGradGradGradGrad

                          Input orientation:                          
 ---------------------------------------------------------------------
 Center     Atomic      Atomic             Coordinates (Angstroms)
 Number     Number       Type             X           Y           Z
 ---------------------------------------------------------------------
      1          6           0        1.799994    0.631640    0.059727
      2          6           0        1.073271   -0.470318    0.362813
      3          6           0       -0.359426   -0.542327    0.810189
      4          6           0       -1.274544    0.500926    0.121085
      5          6           0       -1.134208    1.916338    0.732531
      6          6           0        0.282002    2.333243    1.171183
      7          6           0        1.425977    2.093762    0.166059
      8          6           0        3.145653    0.225738   -0.374443
      9          6           0        3.230430   -1.290417   -0.379782
     10          6           0        1.872209   -1.768230    0.175301
     11          8           0        4.064641    0.987547   -0.675753
     12          6           0        1.179268    2.733870   -1.215536
     13          6           0        2.005250   -2.557658    1.478672
     14          8           0        1.181652   -2.649601   -0.733018
     15          6           0       -2.764019    0.041463    0.061710
     16          8           0       -3.565898    1.107889   -0.510264
     17          6           0       -3.344591   -0.358990    1.420952
     18          6           0       -2.941810   -1.090035   -0.970665
     19          8           0       -4.312241   -1.440698   -1.141036
     20          1           0       -0.404933   -0.421903    1.902516
     21          1           0       -0.715645   -1.556611    0.608580
     22          1           0       -0.947745    0.564109   -0.924912
     23          1           0       -1.779857    2.003252    1.616708
     24          1           0       -1.516183    2.640495    0.004770
     25          1           0        0.541316    1.821933    2.107105
     26          1           0        0.253192    3.404218    1.411978
     27          1           0        2.317725    2.591933    0.574941
     28          1           0        3.396966   -1.660936   -1.397979
     29          1           0        4.085964   -1.619451    0.221893
     30          1           0        0.983558    3.807827   -1.106656
     31          1           0        0.325201    2.283963   -1.733094
     32          1           0        2.060010    2.616969   -1.856175
     33          1           0        1.021588   -2.827873    1.875908
     34          1           0        2.568487   -3.479136    1.293340
     35          1           0        2.538494   -1.971704    2.234519
     36          1           0        1.088500   -2.186267   -1.584101
     37          1           0       -3.790963    1.733207    0.198439
     38          1           0       -2.782232   -1.185823    1.867222
     39          1           0       -3.327910    0.479861    2.125993
     40          1           0       -4.382554   -0.683368    1.300281
     41          1           0       -2.510547   -0.759425   -1.928297
     42          1           0       -2.422965   -2.000431   -0.659886
     43          1           0       -4.777575   -0.592981   -1.262321
 ---------------------------------------------------------------------
                    Distance matrix (angstroms):
                    1          2          3          4          5
     1  C    0.000000
     2  C    1.354363   0.000000
     3  C    2.569920   1.502648   0.000000
     4  C    3.077928   2.552251   1.549414   0.000000
     5  C    3.273020   3.271969   2.579022   1.548209   0.000000
     6  C    2.536747   3.023164   2.968274   2.623534   1.540090
     7  C    1.512943   2.595693   3.248313   3.135597   2.628102
     8  C    1.471074   2.307121   3.778737   4.456391   4.732941
     9  C    2.435901   2.424323   3.855221   4.873866   5.529067
    10  C    2.403736   1.535591   2.624141   3.879957   4.788016
    11  O    2.407535   3.486013   4.911304   5.420208   5.465707
    12  C    2.535936   3.573408   4.147844   3.576841   3.132970
    13  C    3.496735   2.543760   3.178068   4.685619   5.516299
    14  O    3.431812   2.441694   3.032658   4.085121   5.325302
    15  C    4.602013   3.882960   2.585169   1.559860   2.573215
    16  O    5.417057   4.977438   3.840349   2.453020   2.848025
    17  C    5.413043   4.544178   3.052516   2.591178   3.246049
    18  C    5.148843   4.275873   3.184358   2.550068   3.899562
    19  O    6.564742   5.675116   4.498789   3.819745   4.987969
    20  H    3.060642   2.134975   1.099887   2.186626   2.714420
    21  H    3.379071   2.107286   1.093759   2.187116   3.500276
    22  H    2.919614   2.610130   2.140303   1.097679   2.147187
    23  H    4.137734   3.978837   3.024578   2.179269   1.098265
    24  H    3.877570   4.063327   3.480969   2.156310   1.095420
    25  H    2.681945   2.929155   2.843071   2.997780   2.169274
    26  H    3.450850   4.096987   4.038894   3.525548   2.144834
    27  H    2.091946   3.312257   4.128688   4.181232   3.520953
    28  H    3.151370   3.149209   4.498641   5.366956   6.153658
    29  H    3.212377   3.227489   4.611700   5.765519   6.325564
    30  H    3.480687   4.524369   4.939812   4.188314   3.383087
    31  H    2.849455   3.540974   3.863278   3.029255   2.888656
    32  H    2.771249   3.927964   4.790023   4.416611   4.170769
    33  H    3.984050   2.801820   2.875182   4.408234   5.335008
    34  H    4.360145   3.486336   4.175040   5.655437   6.567770
    35  H    3.471671   2.811462   3.531256   5.011961   5.555319
    36  H    3.339012   2.595225   3.245251   3.963918   5.209471
    37  H    5.700131   5.342595   4.162661   2.803010   2.716089
    38  H    5.250430   4.200012   2.720551   2.857838   3.691464
    39  H    5.530632   4.835498   3.404131   2.869915   2.969432
    40  H    6.441438   5.539879   4.055323   3.528849   4.199114
    41  H    4.946521   4.263393   3.489092   2.704839   4.016718
    42  H    5.027825   3.951053   2.923248   2.861043   4.352102
    43  H    6.819965   6.073591   4.880359   3.921947   4.852859
                    6          7          8          9         10
     6  C    0.000000
     7  C    1.541526   0.000000
     8  C    3.876988   2.595948   0.000000
     9  C    4.922360   3.873843   1.518532   0.000000
    10  C    4.510280   3.887698   2.428947   1.543109   0.000000
    11  O    4.419324   2.982433   1.231130   2.443896   3.622894
    12  C    2.581088   1.542534   3.296186   4.593543   4.762720
    13  C    5.194713   4.867671   3.532965   2.561409   1.529599
    14  O    5.409629   4.833998   3.500492   2.483877   1.441779
    15  C    3.970066   4.666785   5.928609   6.156479   4.978202
    16  O    4.374368   5.133048   6.770640   7.208257   6.189917
    17  C    4.523569   5.508999   6.759335   6.880486   5.545503
    18  C    5.167138   5.523248   6.256512   6.203696   4.994794
    19  O    6.379346   6.864988   7.680160   7.582478   6.331465
    20  H    2.932159   3.563157   4.267393   4.379391   3.159311
    21  H    4.054970   4.255302   4.364942   4.076668   2.632394
    22  H    3.005949   3.027312   4.144082   4.603648   3.821310
    23  H    2.135099   3.519936   5.602222   6.319589   5.444200
    24  H    2.165270   2.996871   5.263798   6.174972   5.563015
    25  H    1.097557   2.150390   3.935542   4.806523   4.288638
    26  H    1.098089   2.155233   4.654070   5.840714   5.559209
    27  H    2.136959   1.100260   2.680611   4.100874   4.401047
    28  H    5.679530   4.519820   2.161093   1.096241   2.193537
    29  H    5.567322   4.567998   2.155116   1.096456   2.219238
    30  H    2.802701   2.180265   4.247606   5.618618   5.790123
    31  H    2.905016   2.203331   3.746622   4.800833   4.738720
    32  H    3.522316   2.182928   3.015317   4.337890   4.836542
    33  H    5.261249   5.225860   4.347444   3.511536   2.176801
    34  H    6.247134   5.799422   4.103743   2.833372   2.159170
    35  H    4.975440   4.695129   3.464689   2.788816   2.173871
    36  H    5.354251   4.636336   3.393070   2.615492   1.970901
    37  H    4.230286   5.229485   7.121608   7.666590   6.658237
    38  H    4.717820   5.599881   6.492872   6.419663   4.986544
    39  H    4.168711   5.389384   6.944334   7.240484   5.991690
    40  H    5.556500   6.537426   7.765634   7.819759   6.447058
    41  H    5.193236   5.293697   5.947908   5.969813   4.965014
    42  H    5.426821   5.679697   6.003899   5.704686   4.381777
    43  H    6.331197   6.909625   8.014747   8.086621   6.904172
                   11         12         13         14         15
    11  O    0.000000
    12  C    3.415610   0.000000
    13  C    4.631535   5.995104   0.000000
    14  O    4.641525   5.405053   2.361851   0.000000
    15  C    6.933219   4.942663   5.613300   4.841667   0.000000
    16  O    7.633283   5.065355   6.959151   6.058679   1.451698
    17  C    7.817036   6.081295   5.784312   5.511204   1.531329
    18  C    7.313937   5.627210   5.711967   4.414937   1.541978
    19  O    8.734130   6.898495   6.929730   5.640106   2.457721
    20  H    5.348936   4.710716   3.248087   3.798149   3.027963
    21  H    5.565374   5.032526   3.026949   2.567927   2.654947
    22  H    5.036407   3.052296   4.923700   3.859934   2.132001
    23  H    6.359654   4.160749   5.928573   5.995064   2.689835
    24  H    5.860115   2.960291   6.449315   5.983959   2.883626
    25  H    4.566653   3.504077   4.660348   5.335818   4.275389
    26  H    4.972531   2.865452   6.214347   6.489358   4.715390
    27  H    2.681418   2.126509   5.237619   5.520426   5.708977
    28  H    2.825220   4.926033   3.319052   2.515402   6.556416
    29  H    2.757293   5.428305   2.605590   3.226158   7.050288
    30  H    4.199134   1.097060   6.946018   6.471262   5.440120
    31  H    4.096593   1.095314   6.048082   5.106243   4.218223
    32  H    2.840239   1.095350   6.156376   5.456167   5.795064
    33  H    5.507139   6.365130   1.094716   2.619903   5.084803
    34  H    5.105592   6.842941   1.095768   2.591827   6.507469
    35  H    4.422214   5.991060   1.094987   3.332692   6.073761
    36  H    4.444729   4.934758   3.218531   0.973498   4.744826
    37  H    7.939190   5.263444   7.324384   6.693544   1.983761
    38  H    7.620363   6.368742   4.995286   4.961479   2.183217
    39  H    7.921953   6.046572   6.171559   6.188993   2.184360
    40  H    8.834691   6.995764   6.659491   6.241856   2.163122
    41  H    6.917650   5.130875   5.935781   4.316688   2.160045
    42  H    7.142639   5.974817   4.949041   3.663336   2.192339
    43  H    9.001495   6.823057   7.574939   6.326313   2.491984
                   16         17         18         19         20
    16  O    0.000000
    17  C    2.435222   0.000000
    18  C    2.330735   2.533080   0.000000
    19  O    2.729505   2.944524   1.424806   0.000000
    20  H    4.260689   2.979505   3.890671   5.056502   0.000000
    21  H    4.058980   3.000934   2.769029   4.001262   1.748821
    22  H    2.705985   3.478514   2.591250   3.922473   3.043224
    23  H    2.918155   2.840229   4.196792   5.087132   2.802406
    24  H    2.610646   3.787553   4.111051   5.078085   3.770225
    25  H    4.922366   4.508604   5.484925   6.689708   2.443777
    26  H    4.853204   5.206328   6.006940   7.129815   3.913177
    27  H    6.164177   6.440924   6.603673   7.947524   4.273000
    28  H    7.545589   7.422266   6.378762   7.716632   5.184873
    29  H    8.156313   7.631491   7.147873   8.509958   4.942345
    30  H    5.323805   6.517978   6.278221   7.456117   5.373420
    31  H    4.244893   5.513672   4.757995   5.977416   4.590476
    32  H    5.978264   6.986101   6.288419   7.588259   5.425721
    33  H    6.498390   5.036456   5.179921   6.282988   2.797206
    34  H    7.869211   6.687009   6.418481   7.577984   4.308016
    35  H    7.367586   6.154138   6.409701   7.655645   3.343033
    36  H    5.802415   5.658762   4.221543   5.469935   4.183279
    37  H    0.971564   2.463956   3.171524   3.484192   4.360457
    38  H    3.395245   1.095014   2.843984   3.384597   2.497273
    39  H    2.720461   1.095916   3.493270   3.915473   3.067070
    40  H    2.674622   1.094143   2.719985   2.557053   4.031441
    41  H    2.571273   3.474686   1.101067   2.080869   4.384366
    42  H    3.315168   2.805995   1.092980   2.028343   3.623549
    43  H    2.219619   3.050926   1.924100   0.974612   5.400506
                   21         22         23         24         25
    21  H    0.000000
    22  H    2.627341   0.000000
    23  H    3.849869   3.037001   0.000000
    24  H    4.315222   2.344954   1.753267   0.000000
    25  H    3.903856   3.604519   2.379330   3.053385   0.000000
    26  H    5.117999   3.869047   2.477480   2.386251   1.752096
    27  H    5.139346   4.126127   4.268724   3.876378   2.469020
    28  H    4.577197   4.904196   7.022401   6.679001   5.707078
    29  H    4.817564   5.605473   7.034014   7.041189   5.287881
    30  H    5.882731   3.779507   4.278980   2.974330   3.803632
    31  H    4.617012   2.287236   3.966263   2.556948   3.873927
    32  H    5.585521   3.758734   5.213650   4.031480   4.318114
    33  H    2.498040   4.819585   5.590621   6.312249   4.680258
    34  H    3.866591   5.799342   7.004944   7.469594   5.733496
    35  H    3.661338   5.344736   5.901704   6.533342   4.289130
    36  H    2.908480   3.485024   6.002060   5.710212   5.476321
    37  H    4.522024   3.273011   2.475674   2.456685   4.734926
    38  H    2.447947   3.771421   3.352270   4.439855   4.488888
    39  H    3.643307   3.870440   2.230821   3.528495   4.095415
    40  H    3.832392   4.278503   3.753942   4.576297   5.583188
    41  H    3.208259   2.280542   4.553389   4.035464   5.679943
    42  H    2.172769   2.970416   4.650370   4.775166   5.572582
    43  H    4.574728   4.015009   4.900566   4.764196   6.743548
                   26         27         28         29         30
    26  H    0.000000
    27  H    2.371231   0.000000
    28  H    6.590520   4.810828   0.000000
    29  H    6.429906   4.581164   1.760802   0.000000
    30  H    2.653272   2.467016   5.984712   6.391034   0.000000
    31  H    3.339406   3.064641   5.011015   5.762114   1.774266
    32  H    3.816435   2.444866   4.505316   5.135184   1.771629
    33  H    6.296397   5.722481   4.209809   3.685980   7.275277
    34  H    7.263279   6.118567   3.351929   2.628529   7.834017
    35  H    5.899128   4.861041   3.745476   2.563086   6.854506
    36  H    6.397480   5.385504   2.374791   3.545094   6.013995
    37  H    4.540941   6.180230   8.107718   8.560774   5.366877
    38  H    5.521732   6.476959   7.004981   7.075823   6.925437
    39  H    4.678244   6.224131   7.888305   7.937143   6.333572
    40  H    6.181502   7.493160   8.291995   8.588071   7.399955
    41  H    6.010957   6.388272   5.999389   6.991203   5.808929
    42  H    6.376884   6.714815   5.876362   6.579425   6.748323
    43  H    6.959748   7.991401   8.245123   9.045378   7.251345
                   31         32         33         34         35
    31  H    0.000000
    32  H    1.770764   0.000000
    33  H    6.296087   6.682295   0.000000
    34  H    6.885125   6.880443   1.776633   0.000000
    35  H    6.225055   6.165926   1.778379   1.777377   0.000000
    36  H    4.537376   4.908048   3.519630   3.484472   4.090279
    37  H    4.580061   6.263894   6.839445   8.295176   7.611440
    38  H    5.887090   7.195292   4.143121   5.849686   5.390978
    39  H    5.611823   7.032395   5.470080   7.150837   6.358981
    40  H    6.337931   7.896966   5.842516   7.492219   7.101655
    41  H    4.164347   5.682890   5.588061   6.600937   6.655183
    42  H    5.201944   6.545881   4.356587   5.560239   5.744081
    43  H    5.876798   7.576874   6.962292   8.296140   8.225182
                   36         37         38         39         40
    36  H    0.000000
    37  H    6.507603   0.000000
    38  H    5.281580   3.510429   0.000000
    39  H    6.354346   2.345370   1.771787   0.000000
    40  H    6.364809   2.721006   1.770568   1.774027   0.000000
    41  H    3.886835   3.517909   3.829045   4.317543   3.732815
    42  H    3.635807   4.067947   2.679352   3.838215   3.068697
    43  H    6.087113   2.918625   3.758575   3.838383   2.594444
                   41         42         43
    41  H    0.000000
    42  H    1.776691   0.000000
    43  H    2.368680   2.808564   0.000000
 Stoichiometry    C15H24O4
 Framework group  C1[X(C15H24O4)]
 Deg. of freedom   123
 Full point group                 C1      NOp   1
 Largest Abelian subgroup         C1      NOp   1
 Largest concise Abelian subgroup C1      NOp   1
                         Standard orientation:                         
 ---------------------------------------------------------------------
 Center     Atomic      Atomic             Coordinates (Angstroms)
 Number     Number       Type             X           Y           Z
 ---------------------------------------------------------------------
      1          6           0        1.823176    0.634772    0.039766
      2          6           0        1.105225   -0.477939    0.323876
      3          6           0       -0.326090   -0.568817    0.772240
      4          6           0       -1.250189    0.479969    0.103830
      5          6           0       -1.119300    1.884993    0.740800
      6          6           0        0.294552    2.304400    1.184643
      7          6           0        1.438472    2.091872    0.173414
      8          6           0        3.171038    0.246939   -0.403980
      9          6           0        3.267094   -1.268188   -0.437158
     10          6           0        1.913468   -1.766200    0.111356
     11          8           0        4.083784    1.020975   -0.692848
     12          6           0        1.184520    2.755233   -1.195845
     13          6           0        2.054726   -2.578274    1.399865
     14          8           0        1.227864   -2.635982   -0.811765
     15          6           0       -2.736305    0.010541    0.038544
     16          8           0       -3.547130    1.081204   -0.512519
     17          6           0       -3.311436   -0.418992    1.391205
     18          6           0       -2.907519   -1.103220   -1.014034
     19          8           0       -4.275604   -1.460953   -1.188507
     20          1           0       -0.370530   -0.468699    1.866659
     21          1           0       -0.675107   -1.581887    0.552725
     22          1           0       -0.925749    0.564680   -0.941379
     23          1           0       -1.763988    1.950919    1.627488
     24          1           0       -1.507964    2.619438    0.027025
     25          1           0        0.559348    1.778042    2.110636
     26          1           0        0.258200    3.370555    1.445011
     27          1           0        2.327218    2.589150    0.589847
     28          1           0        3.434555   -1.618801   -1.462230
     29          1           0        4.126135   -1.601744    0.156984
     30          1           0        0.981014    3.825530   -1.067038
     31          1           0        0.332899    2.308475   -1.720117
     32          1           0        2.064956    2.656638   -1.839974
     33          1           0        1.073819   -2.863046    1.793730
     34          1           0        2.624477   -3.491978    1.196794
     35          1           0        2.584948   -2.002246    2.165404
     36          1           0        1.129735   -2.157897   -1.654086
     37          1           0       -3.775572    1.691779    0.207862
     38          1           0       -2.742134   -1.249606    1.821360
     39          1           0       -3.299736    0.406949    2.111425
     40          1           0       -4.347169   -0.748866    1.266352
     41          1           0       -2.480451   -0.751966   -1.966180
     42          1           0       -2.381350   -2.015232   -0.720801
     43          1           0       -4.747456   -0.614667   -1.293512
 ---------------------------------------------------------------------
 Rotational constants (GHZ):      0.5520423      0.2601755      0.2072211
 Standard basis: 6-31G(d) (6D, 7F)
 There are   333 symmetry adapted cartesian basis functions of A   symmetry.
 There are   333 symmetry adapted basis functions of A   symmetry.
   333 basis functions,   628 primitive gaussians,   333 cartesian basis functions
    73 alpha electrons       73 beta electrons
       nuclear repulsion energy      1599.2819167621 Hartrees.
 NAtoms=   43 NActive=   43 NUniq=   43 SFac= 1.00D+00 NAtFMM=   60 NAOKFM=F Big=F
 Integral buffers will be    131072 words long.
 Raffenetti 2 integral format.
 Two-electron integral symmetry is turned on.
 ------------------------------------------------------------------------------
 Polarizable Continuum Model (PCM)
 =================================
 Model                : PCM (using non-symmetric T matrix).
 Atomic radii         : SMD-Coulomb.
 Polarization charges : Total charges.
 Charge compensation  : None.
 Solution method      : On-the-fly selection.
 Cavity type          : VdW (van der Waals Surface) (Alpha=1.000).
 Cavity algorithm     : GePol (No added spheres)
                        Default sphere list used, NSphG=   43.
                        Lebedev-Laikov grids with approx.  5.0 points / Ang**2.
                        Smoothing algorithm: Karplus/York (Gamma=1.0000).
                        Polarization charges: spherical gaussians, with
                                              point-specific exponents (IZeta= 3).
                        Self-potential: point-specific (ISelfS= 7).
                        Self-field    : sphere-specific E.n sum rule (ISelfD= 2).
 1st derivatives      : Analytical E(r).r(x)/FMM algorithm (CHGder, D1EAlg=3).
                        Cavity 1st derivative terms included.
 Solvent              : Methanol, Eps=  32.613000 Eps(inf)=   1.765709
 ------------------------------------------------------------------------------
 ------------------------------------------------------------------------------
 Atomic radii for non-electrostatic terms: SMD-CDS.
 ------------------------------------------------------------------------------
 Nuclear repulsion after PCM non-electrostatic terms =     1599.2835298082 Hartrees.
 One-electron integrals computed using PRISM.
 NBasis=   333 RedAO= T EigKep=  9.15D-04  NBF=   333
 NBsUse=   333 1.00D-06 EigRej= -1.00D+00 NBFU=   333
 Initial guess from the checkpoint file:  "DY-202A-11R_24.chk"
 B after Tr=     0.000000    0.000000    0.000000
         Rot=    0.999999    0.001306   -0.000150    0.000359 Ang=   0.16 deg.
 ExpMin= 1.61D-01 ExpMax= 5.48D+03 ExpMxC= 8.25D+02 IAcc=1 IRadAn=         1 AccDes= 0.00D+00
 Harris functional with IExCor=  402 and IRadAn=       1 diagonalized for initial guess.
 HarFok:  IExCor=  402 AccDes= 0.00D+00 IRadAn=         1 IDoV= 1 UseB2=F ITyADJ=14
 ICtDFT=  3500011 ScaDFX=  1.000000  1.000000  1.000000  1.000000
 FoFCou: FMM=F IPFlag=           0 FMFlag=      100000 FMFlg1=           0
         NFxFlg=           0 DoJE=T BraDBF=F KetDBF=T FulRan=T
         wScrn=  0.000000 ICntrl=     500 IOpCl=  0 I1Cent=   200000004 NGrid=           0
         NMat0=    1 NMatS0=      1 NMatT0=    0 NMatD0=    1 NMtDS0=    0 NMtDT0=    0
 Petite list used in FoFCou.
 Keep R1 ints in memory in canonical form, NReq=1565304907.
 Requested convergence on RMS density matrix=1.00D-08 within 128 cycles.
 Requested convergence on MAX density matrix=1.00D-06.
 Requested convergence on             energy=1.00D-06.
 No special actions if energy rises.
 Inv3:  Mode=1 IEnd=    21756747.
 Iteration    1 A*A^-1 deviation from unit magnitude is 5.22D-15 for   2692.
 Iteration    1 A*A^-1 deviation from orthogonality  is 5.82D-15 for   2666   2476.
 Iteration    1 A^-1*A deviation from unit magnitude is 5.33D-15 for   2692.
 Iteration    1 A^-1*A deviation from orthogonality  is 4.09D-09 for   2453   2445.
 Iteration    2 A*A^-1 deviation from unit magnitude is 4.11D-15 for    664.
 Iteration    2 A*A^-1 deviation from orthogonality  is 3.19D-15 for   1859   1157.
 Iteration    2 A^-1*A deviation from unit magnitude is 1.11D-15 for   1246.
 Iteration    2 A^-1*A deviation from orthogonality  is 7.84D-16 for   2680    983.
 Error on total polarization charges =  0.05199
 SCF Done:  E(RB3LYP) =  -886.952443668     A.U. after    9 cycles
            NFock=  9  Conv=0.96D-08     -V/T= 2.0094
 SMD-CDS (non-electrostatic) energy       (kcal/mol) =       1.01
 (included in total energy above)
 D1PCM: PCM CHGder 1st derivatives, ID1Alg=3 FixD1E=F DoIter=F DoCFld=F I1PDM=0.
 Calling FoFJK, ICntrl=      2127 FMM=F ISym2X=0 I1Cent= 0 IOpClX= 0 NMat=1 NMatS=1 NMatT=0.
 ***** Axes restored to original set *****
 -------------------------------------------------------------------
 Center     Atomic                   Forces (Hartrees/Bohr)
 Number     Number              X              Y              Z
 -------------------------------------------------------------------
      1        6          -0.001465188    0.001905363    0.000107023
      2        6           0.001028464   -0.001325275    0.000249129
      3        6          -0.000302623    0.000191588    0.000104335
      4        6          -0.000045478   -0.000226938    0.000100041
      5        6           0.000116283   -0.000089743    0.000018031
      6        6          -0.000077291   -0.000071042   -0.000271242
      7        6           0.000798209   -0.000768556   -0.000243830
      8        6           0.000105979   -0.000837761   -0.000601554
      9        6           0.001398765   -0.000382410    0.000977451
     10        6          -0.001810159   -0.000240108   -0.000696334
     11        8           0.000918654    0.000724185    0.000007228
     12        6          -0.000074631   -0.000016090    0.000496456
     13        6           0.000391083    0.000610068   -0.000131530
     14        8           0.000286418   -0.000079559    0.000297591
     15        6           0.000028377    0.000364949   -0.000275785
     16        8          -0.000096458   -0.000410737   -0.000048998
     17        6           0.000396353   -0.000458748   -0.000072172
     18        6           0.000861680    0.000286401    0.000338099
     19        8          -0.000948678   -0.000188981   -0.000260681
     20        1          -0.000011080   -0.000005078   -0.000069676
     21        1          -0.000075708   -0.000024629   -0.000077167
     22        1          -0.000013885    0.000089263   -0.000096264
     23        1          -0.000155990    0.000055009    0.000058962
     24        1          -0.000120515    0.000090327    0.000004851
     25        1           0.000099747    0.000082346    0.000166401
     26        1           0.000005942    0.000069441    0.000004329
     27        1          -0.000034451   -0.000080527    0.000075698
     28        1          -0.000548636    0.000576917   -0.000255166
     29        1          -0.000170254    0.000145607   -0.000146167
     30        1          -0.000050929    0.000053068   -0.000143279
     31        1          -0.000005786   -0.000055268   -0.000083079
     32        1           0.000032910    0.000060230   -0.000155300
     33        1          -0.000065486   -0.000234072    0.000091008
     34        1          -0.000056420   -0.000194543    0.000150883
     35        1          -0.000156542    0.000037271   -0.000060199
     36        1           0.000023162   -0.000068092    0.000160660
     37        1           0.000008609    0.000010876   -0.000056995
     38        1          -0.000125699    0.000016805    0.000049419
     39        1           0.000003538    0.000153996    0.000128919
     40        1          -0.000072376    0.000203232    0.000129458
     41        1           0.000066436   -0.000017580    0.000052254
     42        1          -0.000031803    0.000127844    0.000062642
     43        1          -0.000054541   -0.000079049   -0.000085449
 -------------------------------------------------------------------
 Cartesian Forces:  Max     0.001905363 RMS     0.000436762

 GradGradGradGradGradGradGradGradGradGradGradGradGradGradGradGradGradGrad
 Berny optimization.
 Using GEDIIS/GDIIS optimizer.
 FormGI is forming the generalized inverse of G from B-inverse, IUseBI=4.
 Internal  Forces:  Max     0.001130989 RMS     0.000189568
 Search for a local minimum.
 Step number   6 out of a maximum of  258
 All quantities printed in internal units (Hartrees-Bohrs-Radians)
 Mixed Optimization -- En-DIIS/RFO-DIIS
 Swapping is turned off.
 Update second derivatives using D2CorX and points    3    4    5    6
 DE= -8.00D-05 DEPred=-6.92D-05 R= 1.16D+00
 TightC=F SS=  1.41D+00  RLast= 1.41D-01 DXNew= 1.4270D+00 4.2414D-01
 Trust test= 1.16D+00 RLast= 1.41D-01 DXMaxT set to 8.49D-01
 ITU=  1  1  0  1  1  0
     Eigenvalues ---    0.00132   0.00281   0.00340   0.00375   0.00406
     Eigenvalues ---    0.00456   0.00663   0.00709   0.00783   0.00904
     Eigenvalues ---    0.01083   0.01121   0.01231   0.01304   0.01368
     Eigenvalues ---    0.01403   0.02508   0.02612   0.03169   0.03736
     Eigenvalues ---    0.03918   0.04007   0.04406   0.04619   0.04709
     Eigenvalues ---    0.04877   0.04932   0.05113   0.05225   0.05382
     Eigenvalues ---    0.05425   0.05485   0.05568   0.05577   0.05611
     Eigenvalues ---    0.05638   0.05718   0.05737   0.05962   0.06113
     Eigenvalues ---    0.06174   0.06343   0.07291   0.07761   0.08171
     Eigenvalues ---    0.08668   0.08927   0.09080   0.09238   0.09669
     Eigenvalues ---    0.10351   0.11757   0.12065   0.13295   0.13865
     Eigenvalues ---    0.14535   0.15751   0.15981   0.15992   0.16000
     Eigenvalues ---    0.16000   0.16000   0.16000   0.16000   0.16000
     Eigenvalues ---    0.16031   0.16055   0.16303   0.16454   0.16652
     Eigenvalues ---    0.17344   0.18611   0.18682   0.20353   0.20847
     Eigenvalues ---    0.22564   0.24032   0.24701   0.25009   0.26765
     Eigenvalues ---    0.26853   0.27159   0.27886   0.28311   0.28522
     Eigenvalues ---    0.28829   0.28954   0.29358   0.29726   0.30241
     Eigenvalues ---    0.30914   0.31673   0.32377   0.33754   0.33763
     Eigenvalues ---    0.33812   0.33849   0.33912   0.34008   0.34065
     Eigenvalues ---    0.34104   0.34131   0.34148   0.34177   0.34201
     Eigenvalues ---    0.34204   0.34218   0.34253   0.34306   0.34334
     Eigenvalues ---    0.34358   0.34369   0.34437   0.34646   0.35120
     Eigenvalues ---    0.38800   0.41795   0.42316   0.51660   0.52426
     Eigenvalues ---    0.52723   0.52860   0.95512
 En-DIIS/RFO-DIIS IScMMF=        0 using points:     6    5    4    3    2
 RFO step:  Lambda=-2.17032498D-05.
 DidBck=F Rises=F RFO-DIIS coefs:    1.45819   -0.19564   -0.14008   -0.29160    0.16914
 Iteration  1 RMS(Cart)=  0.02412789 RMS(Int)=  0.00032171
 Iteration  2 RMS(Cart)=  0.00044611 RMS(Int)=  0.00003601
 Iteration  3 RMS(Cart)=  0.00000005 RMS(Int)=  0.00003601
 Variable       Old X    -DE/DX   Delta X   Delta X   Delta X     New X
                                 (Linear)    (Quad)   (Total)
    R1        2.55937   0.00081   0.00107   0.00080   0.00188   2.56126
    R2        2.85905  -0.00089  -0.00093  -0.00135  -0.00229   2.85675
    R3        2.77993   0.00090   0.00003   0.00106   0.00111   2.78104
    R4        2.83959   0.00040   0.00040   0.00049   0.00087   2.84046
    R5        2.90185  -0.00043  -0.00175   0.00040  -0.00135   2.90050
    R6        2.92797   0.00000   0.00005   0.00141   0.00147   2.92944
    R7        2.07848  -0.00007  -0.00040  -0.00027  -0.00067   2.07781
    R8        2.06691   0.00006   0.00024  -0.00030  -0.00007   2.06684
    R9        2.92569   0.00013   0.00045   0.00021   0.00067   2.92636
   R10        2.94771  -0.00004  -0.00086  -0.00150  -0.00236   2.94535
   R11        2.07431   0.00009   0.00003   0.00020   0.00022   2.07454
   R12        2.91035   0.00015   0.00009   0.00009   0.00020   2.91055
   R13        2.07542   0.00015  -0.00015   0.00032   0.00017   2.07559
   R14        2.07004   0.00009   0.00018   0.00028   0.00046   2.07050
   R15        2.91306   0.00004  -0.00016  -0.00070  -0.00085   2.91222
   R16        2.07408   0.00014   0.00017   0.00024   0.00042   2.07450
   R17        2.07509   0.00007  -0.00017   0.00031   0.00015   2.07524
   R18        2.91497  -0.00010  -0.00024  -0.00070  -0.00094   2.91403
   R19        2.07919  -0.00003  -0.00001   0.00000  -0.00001   2.07918
   R20        2.86961   0.00004  -0.00146   0.00009  -0.00139   2.86822
   R21        2.32650   0.00113   0.00023   0.00092   0.00115   2.32765
   R22        2.91605   0.00079   0.00041   0.00010   0.00047   2.91653
   R23        2.07160  -0.00003  -0.00029   0.00080   0.00051   2.07211
   R24        2.07200  -0.00026  -0.00026  -0.00084  -0.00110   2.07090
   R25        2.89052  -0.00009  -0.00038   0.00046   0.00008   2.89060
   R26        2.72457  -0.00033  -0.00052  -0.00122  -0.00174   2.72283
   R27        2.07314   0.00005  -0.00001   0.00014   0.00013   2.07327
   R28        2.06984   0.00006  -0.00027   0.00029   0.00003   2.06987
   R29        2.06991   0.00011  -0.00010   0.00016   0.00006   2.06997
   R30        2.06871   0.00015   0.00045  -0.00003   0.00042   2.06913
   R31        2.07070   0.00012   0.00008   0.00033   0.00041   2.07111
   R32        2.06922  -0.00011  -0.00022  -0.00011  -0.00034   2.06889
   R33        1.83965  -0.00016  -0.00042  -0.00015  -0.00057   1.83908
   R34        2.74331  -0.00020   0.00021   0.00135   0.00157   2.74488
   R35        2.89379   0.00016   0.00011  -0.00037  -0.00026   2.89354
   R36        2.91392  -0.00018  -0.00093   0.00168   0.00075   2.91467
   R37        1.83599  -0.00003  -0.00016   0.00027   0.00011   1.83610
   R38        2.06928  -0.00006   0.00039  -0.00023   0.00016   2.06944
   R39        2.07098   0.00020  -0.00005   0.00065   0.00061   2.07159
   R40        2.06763  -0.00001   0.00009  -0.00008   0.00002   2.06765
   R41        2.69249   0.00107   0.00019   0.00017   0.00037   2.69286
   R42        2.08071  -0.00002   0.00004   0.00007   0.00012   2.08083
   R43        2.06543  -0.00011  -0.00028  -0.00019  -0.00046   2.06497
   R44        1.84175  -0.00002   0.00027  -0.00020   0.00007   1.84182
    A1        2.26260   0.00040   0.00120   0.00101   0.00222   2.26482
    A2        1.90962  -0.00023  -0.00097  -0.00117  -0.00224   1.90739
    A3        2.11009  -0.00018  -0.00041   0.00006  -0.00024   2.10985
    A4        2.23600  -0.00047   0.00006  -0.00162  -0.00157   2.23443
    A5        1.96189   0.00031   0.00061   0.00032   0.00077   1.96266
    A6        2.08508   0.00016  -0.00054   0.00139   0.00095   2.08603
    A7        1.98062   0.00011  -0.00169  -0.00034  -0.00204   1.97858
    A8        1.90697  -0.00005   0.00102   0.00000   0.00102   1.90799
    A9        1.87558   0.00003   0.00191   0.00032   0.00224   1.87781
   A10        1.92148  -0.00003  -0.00038  -0.00169  -0.00206   1.91941
   A11        1.92843  -0.00009  -0.00082   0.00141   0.00059   1.92903
   A12        1.84535   0.00004   0.00014   0.00041   0.00054   1.84589
   A13        1.96750   0.00004  -0.00083  -0.00110  -0.00192   1.96558
   A14        1.96337  -0.00005   0.00018   0.00046   0.00062   1.96399
   A15        1.86161   0.00001   0.00130   0.00168   0.00298   1.86459
   A16        1.95075  -0.00002   0.00073  -0.00215  -0.00142   1.94933
   A17        1.87207  -0.00001  -0.00079   0.00072  -0.00008   1.87199
   A18        1.83897   0.00004  -0.00058   0.00078   0.00019   1.83915
   A19        2.03010  -0.00004   0.00106  -0.00004   0.00103   2.03113
   A20        1.91454   0.00001  -0.00046  -0.00042  -0.00089   1.91365
   A21        1.88639   0.00002   0.00043   0.00010   0.00054   1.88693
   A22        1.86489   0.00003   0.00066   0.00059   0.00126   1.86615
   A23        1.90808   0.00004  -0.00081   0.00053  -0.00029   1.90779
   A24        1.85204  -0.00006  -0.00110  -0.00085  -0.00195   1.85009
   A25        2.04277   0.00012   0.00110  -0.00007   0.00102   2.04379
   A26        1.91137   0.00001  -0.00003   0.00116   0.00113   1.91250
   A27        1.87795  -0.00001  -0.00060  -0.00015  -0.00074   1.87721
   A28        1.88420  -0.00006   0.00155  -0.00059   0.00097   1.88517
   A29        1.89017  -0.00004  -0.00069   0.00008  -0.00062   1.88955
   A30        1.84789  -0.00002  -0.00167  -0.00048  -0.00215   1.84574
   A31        1.95996  -0.00002   0.00013   0.00043   0.00054   1.96050
   A32        1.95802   0.00010   0.00002  -0.00083  -0.00081   1.95722
   A33        1.83726  -0.00001   0.00080   0.00034   0.00114   1.83840
   A34        1.98324  -0.00014   0.00023  -0.00149  -0.00125   1.98199
   A35        1.86379   0.00000  -0.00143   0.00014  -0.00128   1.86250
   A36        1.84896   0.00007   0.00020   0.00173   0.00193   1.85089
   A37        1.90456  -0.00021  -0.00002  -0.00015  -0.00038   1.90418
   A38        2.19483   0.00007  -0.00035   0.00062   0.00037   2.19520
   A39        2.18375   0.00013   0.00038  -0.00047   0.00001   2.18376
   A40        1.83253   0.00028   0.00018  -0.00057  -0.00075   1.83178
   A41        1.92752  -0.00034  -0.00554  -0.00797  -0.01345   1.91408
   A42        1.91904  -0.00012   0.00014   0.00596   0.00616   1.92521
   A43        1.94246  -0.00016  -0.00079  -0.00330  -0.00408   1.93837
   A44        1.97847   0.00004   0.00366   0.00417   0.00790   1.98636
   A45        1.86473   0.00027   0.00201   0.00141   0.00343   1.86815
   A46        1.81332  -0.00015  -0.00075  -0.00086  -0.00180   1.81152
   A47        1.95781  -0.00004  -0.00346  -0.00427  -0.00768   1.95013
   A48        1.92242   0.00023   0.00065   0.00690   0.00757   1.93000
   A49        1.97117  -0.00008   0.00044  -0.00315  -0.00271   1.96847
   A50        1.96518   0.00014   0.00293   0.00125   0.00423   1.96941
   A51        1.83691  -0.00009   0.00020   0.00036   0.00053   1.83744
   A52        1.92396   0.00017   0.00066   0.00089   0.00156   1.92552
   A53        1.95787  -0.00003   0.00059  -0.00102  -0.00043   1.95743
   A54        1.92939   0.00014   0.00028   0.00054   0.00082   1.93021
   A55        1.88588  -0.00008  -0.00062  -0.00030  -0.00092   1.88496
   A56        1.88175  -0.00013  -0.00052   0.00002  -0.00050   1.88125
   A57        1.88260  -0.00009  -0.00047  -0.00014  -0.00061   1.88198
   A58        1.93739   0.00015   0.00172  -0.00077   0.00095   1.93834
   A59        1.91198   0.00025   0.00000   0.00147   0.00147   1.91345
   A60        1.93303  -0.00012  -0.00029   0.00022  -0.00008   1.93295
   A61        1.89195  -0.00025  -0.00160  -0.00098  -0.00257   1.88938
   A62        1.89567  -0.00003  -0.00035  -0.00046  -0.00081   1.89486
   A63        1.89277   0.00000   0.00047   0.00050   0.00097   1.89374
   A64        1.88143  -0.00003  -0.00052  -0.00015  -0.00067   1.88075
   A65        1.90293   0.00019  -0.00029  -0.00208  -0.00238   1.90056
   A66        1.98806  -0.00026   0.00020  -0.00185  -0.00164   1.98642
   A67        1.93021   0.00001   0.00001   0.00068   0.00069   1.93090
   A68        1.90965   0.00006   0.00093  -0.00058   0.00034   1.91000
   A69        1.78398  -0.00018  -0.00039   0.00173   0.00134   1.78532
   A70        1.93764   0.00019  -0.00052   0.00238   0.00186   1.93950
   A71        1.88953   0.00006  -0.00283   0.00222  -0.00061   1.88892
   A72        1.94389   0.00018   0.00245   0.00071   0.00316   1.94706
   A73        1.94454  -0.00008  -0.00125  -0.00049  -0.00174   1.94280
   A74        1.91697   0.00011   0.00066   0.00075   0.00141   1.91837
   A75        1.88385  -0.00005  -0.00014  -0.00093  -0.00107   1.88278
   A76        1.88418  -0.00006  -0.00013   0.00037   0.00024   1.88442
   A77        1.88843  -0.00011  -0.00171  -0.00044  -0.00214   1.88629
   A78        1.95148   0.00042  -0.00115   0.00288   0.00174   1.95321
   A79        1.89315  -0.00010  -0.00005  -0.00118  -0.00123   1.89192
   A80        1.94562  -0.00022  -0.00129   0.00128  -0.00001   1.94561
   A81        1.92477  -0.00015   0.00216  -0.00122   0.00094   1.92572
   A82        1.86042  -0.00003   0.00082  -0.00114  -0.00031   1.86011
   A83        1.88754   0.00006  -0.00044  -0.00073  -0.00118   1.88636
   A84        1.83387   0.00016  -0.00002  -0.00029  -0.00031   1.83356
    D1        0.07813   0.00003   0.00020   0.00138   0.00158   0.07972
    D2       -3.08608   0.00002   0.00495   0.00665   0.01160  -3.07448
    D3       -3.10873  -0.00005  -0.00343  -0.00132  -0.00470  -3.11343
    D4        0.01024  -0.00006   0.00132   0.00395   0.00531   0.01556
    D5        0.38724  -0.00006  -0.00348  -0.00045  -0.00393   0.38331
    D6       -1.87172   0.00006  -0.00393   0.00196  -0.00197  -1.87369
    D7        2.40865  -0.00007  -0.00465   0.00012  -0.00452   2.40413
    D8       -2.70459   0.00002   0.00050   0.00253   0.00301  -2.70157
    D9        1.31964   0.00014   0.00004   0.00494   0.00497   1.32461
   D10       -0.68318   0.00001  -0.00067   0.00310   0.00243  -0.68076
   D11        0.03654  -0.00006   0.00642   0.01587   0.02230   0.05884
   D12       -3.09503   0.00010   0.00547   0.01669   0.02218  -3.07285
   D13        3.13750  -0.00010   0.00328   0.01348   0.01676  -3.12893
   D14        0.00594   0.00005   0.00232   0.01431   0.01663   0.02257
   D15        0.64565  -0.00002   0.00254  -0.00045   0.00208   0.64773
   D16       -1.50580  -0.00001   0.00344   0.00199   0.00543  -1.50036
   D17        2.78304  -0.00004   0.00177   0.00134   0.00311   2.78615
   D18       -2.47192  -0.00001  -0.00252  -0.00603  -0.00855  -2.48047
   D19        1.65981   0.00000  -0.00162  -0.00359  -0.00520   1.65462
   D20       -0.33453  -0.00004  -0.00328  -0.00424  -0.00752  -0.34205
   D21       -0.05097   0.00015  -0.00824  -0.02136  -0.02958  -0.08054
   D22        2.08364  -0.00006  -0.01010  -0.02807  -0.03815   2.04549
   D23       -2.15972  -0.00005  -0.01158  -0.02583  -0.03740  -2.19712
   D24        3.07019   0.00014  -0.00394  -0.01664  -0.02055   3.04964
   D25       -1.07839  -0.00007  -0.00580  -0.02336  -0.02912  -1.10751
   D26        0.96143  -0.00006  -0.00728  -0.02111  -0.02838   0.93306
   D27       -1.37256   0.00003  -0.00149  -0.00220  -0.00367  -1.37623
   D28        2.68544   0.00006  -0.00194   0.00129  -0.00063   2.68481
   D29        0.67758   0.00004  -0.00210  -0.00088  -0.00297   0.67461
   D30        0.77091   0.00001  -0.00164  -0.00372  -0.00535   0.76556
   D31       -1.45427   0.00005  -0.00209  -0.00023  -0.00231  -1.45658
   D32        2.82106   0.00002  -0.00225  -0.00240  -0.00465   2.81641
   D33        2.80276  -0.00002  -0.00219  -0.00339  -0.00558   2.79718
   D34        0.57758   0.00002  -0.00264   0.00010  -0.00254   0.57504
   D35       -1.43028  -0.00001  -0.00279  -0.00208  -0.00487  -1.43516
   D36        0.64870   0.00001   0.00141   0.00317   0.00460   0.65330
   D37       -1.46955  -0.00001   0.00013   0.00276   0.00290  -1.46665
   D38        2.80168   0.00005   0.00145   0.00393   0.00539   2.80707
   D39        2.88053  -0.00005   0.00158   0.00107   0.00266   2.88319
   D40        0.76228  -0.00006   0.00030   0.00066   0.00096   0.76324
   D41       -1.24967  -0.00001   0.00161   0.00184   0.00345  -1.24622
   D42       -1.39526  -0.00001   0.00080   0.00129   0.00209  -1.39317
   D43        2.76968  -0.00003  -0.00048   0.00087   0.00039   2.77007
   D44        0.75773   0.00003   0.00083   0.00205   0.00288   0.76061
   D45        3.07271   0.00011   0.00171  -0.00036   0.00136   3.07407
   D46        0.93441   0.00007   0.00058   0.00323   0.00381   0.93822
   D47       -1.26209   0.00001   0.00110   0.00093   0.00203  -1.26007
   D48        0.83868   0.00012   0.00209   0.00256   0.00465   0.84333
   D49       -1.29962   0.00007   0.00096   0.00614   0.00710  -1.29252
   D50        2.78706   0.00002   0.00148   0.00384   0.00532   2.79238
   D51       -1.18895   0.00012   0.00301   0.00234   0.00535  -1.18360
   D52        2.95594   0.00007   0.00188   0.00592   0.00780   2.96374
   D53        0.75943   0.00001   0.00240   0.00362   0.00601   0.76545
   D54        0.83841  -0.00001  -0.00162  -0.00267  -0.00428   0.83412
   D55       -1.31252  -0.00002  -0.00455  -0.00279  -0.00733  -1.31986
   D56        2.96984   0.00001  -0.00225  -0.00274  -0.00498   2.96486
   D57        2.98278   0.00000  -0.00098  -0.00279  -0.00376   2.97902
   D58        0.83185  -0.00001  -0.00391  -0.00291  -0.00681   0.82504
   D59       -1.16897   0.00002  -0.00160  -0.00286  -0.00446  -1.17343
   D60       -1.30328  -0.00004  -0.00231  -0.00322  -0.00552  -1.30881
   D61        2.82897  -0.00005  -0.00524  -0.00334  -0.00858   2.82040
   D62        0.82815  -0.00002  -0.00294  -0.00329  -0.00622   0.82193
   D63       -1.29198   0.00003   0.00414   0.00054   0.00469  -1.28729
   D64        0.95385   0.00003   0.00449  -0.00154   0.00295   0.95680
   D65        2.98588   0.00004   0.00396  -0.00016   0.00380   2.98968
   D66        0.87280   0.00008   0.00622   0.00156   0.00779   0.88058
   D67        3.11863   0.00008   0.00657  -0.00053   0.00605   3.12467
   D68       -1.13253   0.00009   0.00604   0.00085   0.00689  -1.12563
   D69        2.86612  -0.00001   0.00471   0.00073   0.00545   2.87157
   D70       -1.17124   0.00000   0.00506  -0.00135   0.00371  -1.16753
   D71        0.86079   0.00001   0.00453   0.00003   0.00456   0.86535
   D72       -3.06903  -0.00008   0.00023  -0.00234  -0.00212  -3.07115
   D73        1.11173  -0.00008   0.00017  -0.00190  -0.00173   1.11000
   D74       -0.99027  -0.00005   0.00019  -0.00141  -0.00123  -0.99150
   D75        0.96733  -0.00002  -0.00017  -0.00090  -0.00107   0.96626
   D76       -1.13509  -0.00003  -0.00023  -0.00046  -0.00068  -1.13577
   D77        3.04610   0.00001  -0.00022   0.00003  -0.00018   3.04592
   D78       -1.07337   0.00001   0.00131  -0.00136  -0.00005  -1.07342
   D79        3.10740   0.00000   0.00125  -0.00092   0.00034   3.10773
   D80        1.00540   0.00004   0.00127  -0.00043   0.00084   1.00624
   D81       -0.06620   0.00014  -0.01121  -0.02829  -0.03952  -0.10572
   D82        2.02942  -0.00006  -0.01500  -0.03674  -0.05173   1.97769
   D83       -2.20022  -0.00001  -0.01577  -0.03619  -0.05195  -2.25216
   D84        3.06545  -0.00001  -0.01028  -0.02910  -0.03940   3.02605
   D85       -1.12212  -0.00022  -0.01407  -0.03755  -0.05160  -1.17372
   D86        0.93143  -0.00017  -0.01485  -0.03699  -0.05182   0.87961
   D87        0.06793  -0.00016   0.01128   0.02878   0.04007   0.10800
   D88       -2.05781   0.00003   0.01574   0.03629   0.05204  -2.00577
   D89        2.14769   0.00011   0.01309   0.03717   0.05026   2.19795
   D90       -2.01774   0.00017   0.01824   0.04040   0.05866  -1.95908
   D91        2.13971   0.00035   0.02270   0.04791   0.07063   2.21034
   D92        0.06202   0.00043   0.02005   0.04879   0.06885   0.13087
   D93        2.16291  -0.00010   0.01359   0.03803   0.05162   2.21452
   D94        0.03717   0.00009   0.01805   0.04554   0.06358   0.10075
   D95       -2.04052   0.00016   0.01541   0.04642   0.06180  -1.97871
   D96        1.03889   0.00020   0.00197   0.00493   0.00695   1.04584
   D97        3.12768   0.00014   0.00107   0.00418   0.00530   3.13298
   D98       -1.06842   0.00023   0.00147   0.00588   0.00739  -1.06103
   D99        3.08104  -0.00006  -0.00106  -0.00121  -0.00232   3.07873
   D100      -1.11335  -0.00012  -0.00196  -0.00195  -0.00397  -1.11731
   D101       0.97374  -0.00004  -0.00157  -0.00026  -0.00188   0.97186
   D102      -1.05158   0.00000   0.00297  -0.00131   0.00166  -1.04992
   D103       1.03721  -0.00006   0.00206  -0.00205   0.00001   1.03723
   D104       3.12430   0.00003   0.00246  -0.00036   0.00210   3.12640
   D105       1.04248   0.00001   0.00756   0.01310   0.02060   1.06309
   D106      -0.97254  -0.00005   0.00632   0.00903   0.01539  -0.95715
   D107      -3.12693   0.00003   0.00389   0.01193   0.01584  -3.11109
   D108      -1.46105   0.00007  -0.00753  -0.00874  -0.01626  -1.47731
   D109       0.72370  -0.00009  -0.00683  -0.01285  -0.01968   0.70402
   D110       2.77858   0.00006  -0.00722  -0.00950  -0.01672   2.76186
   D111      -1.03965   0.00002   0.00305  -0.01075  -0.00769  -1.04734
   D112       1.06488   0.00003   0.00371  -0.01178  -0.00808   1.05681
   D113      -3.12612  -0.00009   0.00121  -0.01215  -0.01094  -3.13706
   D114       3.10893  -0.00009   0.00259  -0.00632  -0.00373   3.10520
   D115      -1.06973  -0.00008   0.00325  -0.00736  -0.00411  -1.07384
   D116       1.02246  -0.00020   0.00075  -0.00773  -0.00698   1.01548
   D117       1.15294  -0.00001   0.00282  -0.00935  -0.00653   1.14641
   D118      -3.02572  -0.00001   0.00348  -0.01038  -0.00691  -3.03263
   D119      -0.93353  -0.00012   0.00098  -0.01075  -0.00978  -0.94331
   D120      -3.04215  -0.00002  -0.00483   0.01004   0.00521  -3.03695
   D121      -0.91593   0.00000  -0.00288   0.00956   0.00667  -0.90926
   D122       1.16042  -0.00012  -0.00425   0.00868   0.00443   1.16485
   D123      -1.01829   0.00011  -0.00537   0.00884   0.00347  -1.01482
   D124       1.10793   0.00013  -0.00342   0.00836   0.00493   1.11286
   D125      -3.09890   0.00001  -0.00479   0.00748   0.00269  -3.09621
   D126       1.01650   0.00017  -0.00472   0.01013   0.00540   1.02191
   D127      -3.14046   0.00019  -0.00278   0.00965   0.00686  -3.13359
   D128      -1.06411   0.00008  -0.00414   0.00877   0.00463  -1.05948
   D129       0.84277   0.00008   0.00601   0.00683   0.01284   0.85561
   D130      -1.26516   0.00002   0.00535   0.00724   0.01259  -1.25257
   D131       2.97304   0.00004   0.00428   0.00940   0.01367   2.98671
         Item               Value     Threshold  Converged?
 Maximum Force            0.001131     0.000450     NO 
 RMS     Force            0.000190     0.000300     YES
 Maximum Displacement     0.142515     0.001800     NO 
 RMS     Displacement     0.024130     0.001200     NO 
 Predicted change in Energy=-6.680434D-05
 GradGradGradGradGradGradGradGradGradGradGradGradGradGradGradGradGradGrad

                          Input orientation:                          
 ---------------------------------------------------------------------
 Center     Atomic      Atomic             Coordinates (Angstroms)
 Number     Number       Type             X           Y           Z
 ---------------------------------------------------------------------
      1          6           0        1.796413    0.626649    0.059326
      2          6           0        1.069342   -0.477705    0.357268
      3          6           0       -0.363641   -0.549741    0.805270
      4          6           0       -1.276138    0.497918    0.117626
      5          6           0       -1.134733    1.909651    0.738160
      6          6           0        0.281649    2.324897    1.178198
      7          6           0        1.426482    2.087913    0.174146
      8          6           0        3.143570    0.220010   -0.371495
      9          6           0        3.216375   -1.295549   -0.410000
     10          6           0        1.871204   -1.773889    0.176228
     11          8           0        4.071784    0.981263   -0.647342
     12          6           0        1.181727    2.735450   -1.203776
     13          6           0        2.035220   -2.527649    1.497116
     14          8           0        1.173005   -2.683771   -0.695956
     15          6           0       -2.765540    0.042957    0.054654
     16          8           0       -3.561034    1.115043   -0.517760
     17          6           0       -3.348593   -0.354371    1.413598
     18          6           0       -2.945307   -1.087341   -0.979288
     19          8           0       -4.316650   -1.430505   -1.158961
     20          1           0       -0.409902   -0.429106    1.897184
     21          1           0       -0.722726   -1.562807    0.602812
     22          1           0       -0.948559    0.567415   -0.927851
     23          1           0       -1.780908    1.990626    1.622627
     24          1           0       -1.518218    2.639089    0.016124
     25          1           0        0.540419    1.814136    2.114829
     26          1           0        0.252646    3.395579    1.420629
     27          1           0        2.318001    2.582041    0.588380
     28          1           0        3.336855   -1.633037   -1.446304
     29          1           0        4.091990   -1.648493    0.146477
     30          1           0        0.986408    3.809141   -1.090971
     31          1           0        0.327598    2.288872   -1.724139
     32          1           0        2.062344    2.621091   -1.845103
     33          1           0        1.061806   -2.798022    1.919317
     34          1           0        2.603586   -3.449192    1.327098
     35          1           0        2.574647   -1.916582    2.228021
     36          1           0        1.073526   -2.248569   -1.560720
     37          1           0       -3.797287    1.731930    0.194761
     38          1           0       -2.795691   -1.187220    1.860706
     39          1           0       -3.322258    0.484286    2.119073
     40          1           0       -4.390765   -0.665899    1.295298
     41          1           0       -2.504872   -0.758774   -1.933513
     42          1           0       -2.433758   -2.000836   -0.666378
     43          1           0       -4.774517   -0.580902   -1.294869
 ---------------------------------------------------------------------
                    Distance matrix (angstroms):
                    1          2          3          4          5
     1  C    0.000000
     2  C    1.355360   0.000000
     3  C    2.570245   1.503108   0.000000
     4  C    3.075800   2.551577   1.550193   0.000000
     5  C    3.270861   3.271467   2.578313   1.548563   0.000000
     6  C    2.535830   3.024726   2.969684   2.624760   1.540195
     7  C    1.511729   2.596821   3.249627   3.136149   2.628633
     8  C    1.471664   2.306583   3.778600   4.455367   4.731818
     9  C    2.435447   2.422255   3.853520   4.865962   5.524827
    10  C    2.404546   1.534878   2.624645   3.882049   4.787472
    11  O    2.408826   3.486042   4.911930   5.423935   5.467115
    12  C    2.533833   3.574052   4.149326   3.576836   3.133536
    13  C    3.474747   2.536621   3.185169   4.692776   5.505838
    14  O    3.452241   2.446784   3.028043   4.096751   5.336841
    15  C    4.599145   3.881878   2.585311   1.558612   2.571237
    16  O    5.410526   4.974223   3.839953   2.450572   2.845290
    17  C    5.409949   4.544138   3.052568   2.588631   3.237775
    18  C    5.147853   4.274979   3.184127   2.549979   3.899971
    19  O    6.563966   5.675887   4.501137   3.820106   4.988017
    20  H    3.059439   2.135853   1.099531   2.185535   2.708967
    21  H    3.381591   2.109323   1.093725   2.188209   3.499434
    22  H    2.917687   2.610695   2.143333   1.097798   2.147522
    23  H    4.135405   3.977150   3.021620   2.178990   1.098354
    24  H    3.877959   4.065249   3.482017   2.157201   1.095663
    25  H    2.685655   2.936208   2.849594   3.003520   2.170363
    26  H    3.450122   4.098787   4.040300   3.525824   2.144426
    27  H    2.091772   3.312794   4.128717   4.181269   3.520783
    28  H    3.121868   3.119179   4.465063   5.316630   6.108815
    29  H    3.233193   3.248320   4.636152   5.781411   6.350521
    30  H    3.479590   4.525629   4.941479   4.188558   3.384232
    31  H    2.846253   3.540676   3.864382   3.028462   2.888795
    32  H    2.770446   3.929253   4.792083   4.416518   4.171415
    33  H    3.965802   2.797128   2.885787   4.424398   5.327486
    34  H    4.344105   3.481984   4.181334   5.665224   6.560418
    35  H    3.431750   2.799291   3.539210   5.011199   5.533466
    36  H    3.378460   2.610489   3.247980   3.985092   5.239471
    37  H    5.703461   5.347239   4.167573   2.808011   2.723244
    38  H    5.255712   4.207400   2.726755   2.861304   3.689106
    39  H    5.519386   4.828616   3.398339   2.862269   2.953617
    40  H    6.440457   5.543292   4.058491   3.527362   4.188747
    41  H    4.938812   4.254607   3.482743   2.701154   4.016916
    42  H    5.032362   3.954679   2.925202   2.863306   4.353402
    43  H    6.816828   6.073787   4.885426   3.923984   4.856346
                    6          7          8          9         10
     6  C    0.000000
     7  C    1.541079   0.000000
     8  C    3.875912   2.595222   0.000000
     9  C    4.923680   3.872048   1.517795   0.000000
    10  C    4.508955   3.887325   2.427869   1.543359   0.000000
    11  O    4.416229   2.982808   1.231738   2.443753   3.621006
    12  C    2.579244   1.542037   3.296810   4.584628   4.765913
    13  C    5.169519   4.839858   3.502825   2.559354   1.529641
    14  O    5.421598   4.856984   3.524251   2.486823   1.440858
    15  C    3.969252   4.665744   5.927101   6.147422   4.981475
    16  O    4.371068   5.128404   6.765663   7.194152   6.191667
    17  C    4.518025   5.504756   6.757563   6.878236   5.549089
    18  C    5.168304   5.524961   6.257236   6.191427   5.000534
    19  O    6.380417   6.865859   7.681093   7.571368   6.339572
    20  H    2.929115   3.560414   4.265609   4.384485   3.158097
    21  H    4.056363   4.258005   4.367603   4.075994   2.637233
    22  H    3.006260   3.027727   4.144363   4.591892   3.827761
    23  H    2.136211   3.520641   5.600187   6.316910   5.440732
    24  H    2.165330   3.000004   5.266352   6.170845   5.566703
    25  H    1.097778   2.150886   3.936933   4.817223   4.289881
    26  H    1.098168   2.154438   4.653321   5.843079   5.558027
    27  H    2.135589   1.100253   2.679947   4.103601   4.398138
    28  H    5.646906   4.485627   2.150897   1.096513   2.191024
    29  H    5.600980   4.589818   2.158494   1.095874   2.224523
    30  H    2.801570   2.181012   4.248865   5.611981   5.793003
    31  H    2.902925   2.202594   3.746937   4.787490   4.743431
    32  H    3.521216   2.183110   3.017576   4.327976   4.841298
    33  H    5.234711   5.201055   4.323202   3.510742   2.177690
    34  H    6.225245   5.777058   4.079196   2.833937   2.160446
    35  H    4.934583   4.644638   3.412650   2.785077   2.173717
    36  H    5.389373   4.683953   3.434126   2.612317   1.969416
    37  H    4.237508   5.235925   7.126152   7.663081   6.665050
    38  H    4.719196   5.603367   6.499065   6.427501   4.996153
    39  H    4.154665   5.376327   6.933953   7.233100   5.987156
    40  H    5.548876   6.533056   7.767190   7.821322   6.456950
    41  H    5.191963   5.291635   5.941618   5.944904   4.963014
    42  H    5.430273   5.685578   6.010466   5.699750   4.392514
    43  H    6.334394   6.908905   8.011878   8.071435   6.910351
                   11         12         13         14         15
    11  O    0.000000
    12  C    3.426254   0.000000
    13  C    4.588983   5.976912   0.000000
    14  O    4.673089   5.442969   2.361642   0.000000
    15  C    6.937018   4.941060   5.633472   4.848773   0.000000
    16  O    7.635090   5.058668   6.974739   6.072385   1.452527
    17  C    7.816226   6.076302   5.806510   5.506467   1.531193
    18  C    7.323175   5.629968   5.745669   4.425988   1.542376
    19  O    8.743238   6.898503   6.971709   5.649900   2.459654
    20  H    5.343152   4.707829   3.246931   3.783317   3.027671
    21  H    5.569785   5.036439   3.055644   2.556786   2.655569
    22  H    5.045176   3.051988   4.935871   3.889090   2.131147
    23  H    6.358112   4.161794   5.915522   5.995951   2.687277
    24  H    5.868279   2.964312   6.443248   6.006878   2.880485
    25  H    4.560023   3.503318   4.633260   5.341521   4.279108
    26  H    4.969029   2.861200   6.186118   6.502729   4.713322
    27  H    2.676799   2.127551   5.197567   5.539793   5.707381
    28  H    2.830729   4.877199   3.340406   2.519784   6.503925
    29  H    2.747030   5.432474   2.612938   3.209668   7.063650
    30  H    4.208711   1.097127   6.924819   6.507593   5.438172
    31  H    4.109533   1.095329   6.040806   5.147723   4.216128
    32  H    2.856837   1.095383   6.138460   5.500275   5.793472
    33  H    5.470896   6.355108   1.094938   2.620128   5.118272
    34  H    5.067835   6.832042   1.095987   2.593295   6.530064
    35  H    4.348177   5.946331   1.094809   3.332089   6.089409
    36  H    4.500625   4.997956   3.217623   0.973198   4.753835
    37  H    7.949523   5.268163   7.338819   6.707875   1.984127
    38  H    7.625932   6.371675   5.026594   4.952447   2.185423
    39  H    7.910240   6.032822   6.177471   6.178055   2.183239
    40  H    8.837519   6.990509   6.693289   6.244393   2.164032
    41  H    6.923466   5.131582   5.959074   4.331737   2.159520
    42  H    7.156490   5.982719   4.992995   3.670969   2.192500
    43  H    9.006481   6.817869   7.612984   6.336701   2.499280
                   16         17         18         19         20
    16  O    0.000000
    17  C    2.436073   0.000000
    18  C    2.332942   2.534914   0.000000
    19  O    2.731650   2.951824   1.425000   0.000000
    20  H    4.259809   2.979151   3.890455   5.060188   0.000000
    21  H    4.059871   3.002144   2.769292   4.004703   1.748867
    22  H    2.700573   3.477389   2.593813   3.922899   3.043686
    23  H    2.918347   2.828487   4.195196   5.086390   2.794663
    24  H    2.604005   3.776772   4.112628   5.076775   3.765710
    25  H    4.923533   4.507612   5.490211   6.696008   2.445938
    26  H    4.847922   5.199143   6.006919   7.129084   3.910791
    27  H    6.159438   6.435354   6.604874   7.948102   4.268657
    28  H    7.482981   7.383037   6.323089   7.661575   5.163967
    29  H    8.163768   7.657847   7.148832   8.512163   4.981859
    30  H    5.316575   6.511523   6.280636   7.455263   5.370428
    31  H    4.237296   5.508766   4.760832   5.976808   4.587515
    32  H    5.970963   6.982174   6.291159   7.588004   5.424059
    33  H    6.528558   5.067426   5.233097   6.346156   2.788938
    34  H    7.889124   6.709235   6.456623   7.625304   4.304304
    35  H    7.374051   6.179689   6.437730   7.694017   3.351055
    36  H    5.820721   5.655943   4.223451   5.466685   4.179486
    37  H    0.971623   2.457547   3.170575   3.478980   4.363793
    38  H    3.397538   1.095100   2.845686   3.389823   2.503608
    39  H    2.721719   1.096236   3.494559   3.924379   3.060283
    40  H    2.673459   1.094151   2.727765   2.571674   4.033064
    41  H    2.575077   3.475423   1.101129   2.081753   4.378564
    42  H    3.316856   2.806078   1.092735   2.028103   3.624662
    43  H    2.225459   3.069262   1.924079   0.974648   5.409446
                   21         22         23         24         25
    21  H    0.000000
    22  H    2.632827   0.000000
    23  H    3.845343   3.036984   0.000000
    24  H    4.316589   2.346792   1.752245   0.000000
    25  H    3.909664   3.609608   2.379490   3.053375   0.000000
    26  H    5.119157   3.867397   2.479927   2.383458   1.750911
    27  H    5.140622   4.126510   4.268547   3.879086   2.465669
    28  H    4.547967   4.845158   6.981459   6.630346   5.690758
    29  H    4.837052   5.609952   7.064924   7.062208   5.336465
    30  H    5.886244   3.778822   4.281198   2.977891   3.802119
    31  H    4.620965   2.286059   3.966812   2.560899   3.874061
    32  H    5.590520   3.758254   5.214713   4.035458   4.318391
    33  H    2.538404   4.845008   5.576755   6.311960   4.645650
    34  H    3.891965   5.816843   6.993050   7.468272   5.707871
    35  H    3.693119   5.342541   5.882486   6.511387   4.250782
    36  H    2.894419   3.524077   6.020986   5.752632   5.504492
    37  H    4.524900   3.275912   2.484252   2.459472   4.744377
    38  H    2.453680   3.777127   3.344424   4.435658   4.494702
    39  H    3.639671   3.863302   2.211623   3.510004   4.085192
    40  H    3.839074   4.279280   3.738398   4.561880   5.580213
    41  H    3.202415   2.278650   4.552962   4.039807   5.681790
    42  H    2.174935   2.978271   4.647314   4.778381   5.579861
    43  H    4.580649   4.011395   4.907773   4.763457   6.753577
                   26         27         28         29         30
    26  H    0.000000
    27  H    2.370691   0.000000
    28  H    6.558859   4.790082   0.000000
    29  H    6.465809   4.608659   1.762788   0.000000
    30  H    2.649071   2.469642   5.938700   6.400132   0.000000
    31  H    3.334664   3.065191   4.951181   5.759575   1.773739
    32  H    3.813116   2.447187   4.458814   5.129835   1.771388
    33  H    6.266109   5.682825   4.226162   3.694103   7.261000
    34  H    7.237856   6.083012   3.395270   2.617580   7.819573
    35  H    5.853428   4.794987   3.763247   2.589793   6.806035
    36  H    6.435736   5.431587   2.348324   3.519338   6.076521
    37  H    4.546695   6.186628   8.056803   8.583139   5.371373
    38  H    5.521600   6.478888   6.981632   7.112770   6.926781
    39  H    4.662980   6.209357   7.844664   7.963100   6.318516
    40  H    6.170297   7.487081   8.256382   8.616404   7.391499
    41  H    6.009395   6.386007   5.926844   6.973991   5.810746
    42  H    6.379158   6.719850   5.834683   6.585611   6.755268
    43  H    6.961228   7.990910   8.180726   9.046114   7.245848
                   31         32         33         34         35
    31  H    0.000000
    32  H    1.770409   0.000000
    33  H    6.300026   6.673734   0.000000
    34  H    6.885895   6.870527   1.775340   0.000000
    35  H    6.193112   6.119091   1.777898   1.778030   0.000000
    36  H    4.601248   4.977171   3.523166   3.481676   4.088782
    37  H    4.583343   6.267929   6.863333   8.312483   7.618879
    38  H    5.889760   7.199776   4.180718   5.878218   5.432072
    39  H    5.598951   7.019585   5.480280   7.156473   6.367850
    40  H    6.333294   7.893608   5.887774   7.527860   7.138007
    41  H    4.165918   5.682497   5.632409   6.630707   6.667863
    42  H    5.210138   6.554886   4.420440   5.607719   5.785219
    43  H    5.869536   7.569557   7.022057   8.338957   8.258632
                   36         37         38         39         40
    36  H    0.000000
    37  H    6.530766   0.000000
    38  H    5.272899   3.507136   0.000000
    39  H    6.350771   2.342060   1.771429   0.000000
    40  H    6.365545   2.704252   1.770798   1.772918   0.000000
    41  H    3.894021   3.521859   3.829392   4.317033   3.740380
    42  H    3.627983   4.066240   2.679388   3.837187   3.075729
    43  H    6.086986   2.919447   3.773729   3.859881   2.619820
                   41         42         43
    41  H    0.000000
    42  H    1.775783   0.000000
    43  H    2.364486   2.808980   0.000000
 Stoichiometry    C15H24O4
 Framework group  C1[X(C15H24O4)]
 Deg. of freedom   123
 Full point group                 C1      NOp   1
 Largest Abelian subgroup         C1      NOp   1
 Largest concise Abelian subgroup C1      NOp   1
                         Standard orientation:                         
 ---------------------------------------------------------------------
 Center     Atomic      Atomic             Coordinates (Angstroms)
 Number     Number       Type             X           Y           Z
 ---------------------------------------------------------------------
      1          6           0        1.818501    0.636080    0.029755
      2          6           0        1.103903   -0.479919    0.314176
      3          6           0       -0.325889   -0.573097    0.768428
      4          6           0       -1.252284    0.476062    0.101979
      5          6           0       -1.121425    1.879292    0.743749
      6          6           0        0.293145    2.301631    1.182865
      7          6           0        1.434868    2.091647    0.169307
      8          6           0        3.167263    0.249548   -0.414351
      9          6           0        3.254728   -1.264433   -0.476905
     10          6           0        1.917466   -1.765129    0.108752
     11          8           0        4.086475    1.024151   -0.683085
     12          6           0        1.176413    2.758106   -1.197044
     13          6           0        2.095925   -2.537705    1.416834
     14          8           0        1.223580   -2.668185   -0.773905
     15          6           0       -2.737464    0.007422    0.039636
     16          8           0       -3.546487    1.080366   -0.511825
     17          6           0       -3.309322   -0.416766    1.395215
     18          6           0       -2.911654   -1.108364   -1.010891
     19          8           0       -4.280504   -1.462242   -1.188784
     20          1           0       -0.367498   -0.469941    1.862319
     21          1           0       -0.676093   -1.586391    0.552035
     22          1           0       -0.930993    0.565066   -0.943971
     23          1           0       -1.763629    1.940089    1.632714
     24          1           0       -1.515901    2.616053    0.035195
     25          1           0        0.561915    1.778933    2.110047
     26          1           0        0.254933    3.368068    1.442140
     27          1           0        2.323695    2.588063    0.586577
     28          1           0        3.372976   -1.584537   -1.518966
     29          1           0        4.136725   -1.617318    0.069441
     30          1           0        0.971173    3.827926   -1.066467
     31          1           0        0.323939    2.311256   -1.719880
     32          1           0        2.054671    2.662466   -1.844640
     33          1           0        1.127481   -2.824237    1.839806
     34          1           0        2.672391   -3.450819    1.229494
     35          1           0        2.633228   -1.932784    2.154387
     36          1           0        1.115217   -2.220577   -1.631237
     37          1           0       -3.784971    1.683717    0.211463
     38          1           0       -2.745894   -1.250965    1.826382
     39          1           0       -3.287449    0.411024    2.113559
     40          1           0       -4.349005   -0.736711    1.277471
     41          1           0       -2.479568   -0.760638   -1.962139
     42          1           0       -2.389501   -2.021514   -0.714948
     43          1           0       -4.747405   -0.615197   -1.309026
 ---------------------------------------------------------------------
 Rotational constants (GHZ):      0.5521600      0.2599129      0.2071074
 Standard basis: 6-31G(d) (6D, 7F)
 There are   333 symmetry adapted cartesian basis functions of A   symmetry.
 There are   333 symmetry adapted basis functions of A   symmetry.
   333 basis functions,   628 primitive gaussians,   333 cartesian basis functions
    73 alpha electrons       73 beta electrons
       nuclear repulsion energy      1599.0720699522 Hartrees.
 NAtoms=   43 NActive=   43 NUniq=   43 SFac= 1.00D+00 NAtFMM=   60 NAOKFM=F Big=F
 Integral buffers will be    131072 words long.
 Raffenetti 2 integral format.
 Two-electron integral symmetry is turned on.
 ------------------------------------------------------------------------------
 Polarizable Continuum Model (PCM)
 =================================
 Model                : PCM (using non-symmetric T matrix).
 Atomic radii         : SMD-Coulomb.
 Polarization charges : Total charges.
 Charge compensation  : None.
 Solution method      : On-the-fly selection.
 Cavity type          : VdW (van der Waals Surface) (Alpha=1.000).
 Cavity algorithm     : GePol (No added spheres)
                        Default sphere list used, NSphG=   43.
                        Lebedev-Laikov grids with approx.  5.0 points / Ang**2.
                        Smoothing algorithm: Karplus/York (Gamma=1.0000).
                        Polarization charges: spherical gaussians, with
                                              point-specific exponents (IZeta= 3).
                        Self-potential: point-specific (ISelfS= 7).
                        Self-field    : sphere-specific E.n sum rule (ISelfD= 2).
 1st derivatives      : Analytical E(r).r(x)/FMM algorithm (CHGder, D1EAlg=3).
                        Cavity 1st derivative terms included.
 Solvent              : Methanol, Eps=  32.613000 Eps(inf)=   1.765709
 ------------------------------------------------------------------------------
 ------------------------------------------------------------------------------
 Atomic radii for non-electrostatic terms: SMD-CDS.
 ------------------------------------------------------------------------------
 Nuclear repulsion after PCM non-electrostatic terms =     1599.0736529970 Hartrees.
 One-electron integrals computed using PRISM.
 NBasis=   333 RedAO= T EigKep=  9.18D-04  NBF=   333
 NBsUse=   333 1.00D-06 EigRej= -1.00D+00 NBFU=   333
 Initial guess from the checkpoint file:  "DY-202A-11R_24.chk"
 B after Tr=     0.000000    0.000000    0.000000
         Rot=    0.999998    0.001504   -0.000909   -0.000777 Ang=   0.22 deg.
 ExpMin= 1.61D-01 ExpMax= 5.48D+03 ExpMxC= 8.25D+02 IAcc=1 IRadAn=         1 AccDes= 0.00D+00
 Harris functional with IExCor=  402 and IRadAn=       1 diagonalized for initial guess.
 HarFok:  IExCor=  402 AccDes= 0.00D+00 IRadAn=         1 IDoV= 1 UseB2=F ITyADJ=14
 ICtDFT=  3500011 ScaDFX=  1.000000  1.000000  1.000000  1.000000
 FoFCou: FMM=F IPFlag=           0 FMFlag=      100000 FMFlg1=           0
         NFxFlg=           0 DoJE=T BraDBF=F KetDBF=T FulRan=T
         wScrn=  0.000000 ICntrl=     500 IOpCl=  0 I1Cent=   200000004 NGrid=           0
         NMat0=    1 NMatS0=      1 NMatT0=    0 NMatD0=    1 NMtDS0=    0 NMtDT0=    0
 Petite list used in FoFCou.
 Keep R1 ints in memory in canonical form, NReq=1565304907.
 Requested convergence on RMS density matrix=1.00D-08 within 128 cycles.
 Requested convergence on MAX density matrix=1.00D-06.
 Requested convergence on             energy=1.00D-06.
 No special actions if energy rises.
 Inv3:  Mode=1 IEnd=    21789075.
 Iteration    1 A*A^-1 deviation from unit magnitude is 5.44D-15 for   2687.
 Iteration    1 A*A^-1 deviation from orthogonality  is 7.86D-15 for   2675   1703.
 Iteration    1 A^-1*A deviation from unit magnitude is 6.11D-15 for   2687.
 Iteration    1 A^-1*A deviation from orthogonality  is 5.73D-12 for   2497   2466.
 Error on total polarization charges =  0.05200
 SCF Done:  E(RB3LYP) =  -886.952534700     A.U. after   10 cycles
            NFock= 10  Conv=0.55D-08     -V/T= 2.0094
 SMD-CDS (non-electrostatic) energy       (kcal/mol) =       0.99
 (included in total energy above)
 D1PCM: PCM CHGder 1st derivatives, ID1Alg=3 FixD1E=F DoIter=F DoCFld=F I1PDM=0.
 Calling FoFJK, ICntrl=      2127 FMM=F ISym2X=0 I1Cent= 0 IOpClX= 0 NMat=1 NMatS=1 NMatT=0.
 ***** Axes restored to original set *****
 -------------------------------------------------------------------
 Center     Atomic                   Forces (Hartrees/Bohr)
 Number     Number              X              Y              Z
 -------------------------------------------------------------------
      1        6          -0.001007069    0.000364564    0.000178623
      2        6           0.000609625   -0.000355310   -0.000044512
      3        6          -0.000397665    0.000627064   -0.000539894
      4        6           0.000392733   -0.000003473    0.000428550
      5        6          -0.000043069    0.000068078   -0.000185168
      6        6          -0.000293890    0.000166308    0.000251882
      7        6           0.000364973   -0.000455770   -0.000051913
      8        6           0.000285428    0.000081061   -0.000017833
      9        6           0.001243454   -0.000170979    0.000277367
     10        6          -0.001485805   -0.000188690   -0.000249684
     11        8           0.000205872    0.000249736   -0.000058481
     12        6          -0.000070922    0.000156683    0.000144730
     13        6           0.000411422   -0.000178525    0.000208591
     14        8           0.000784346    0.000176141    0.000461199
     15        6          -0.000417010    0.000358721   -0.000361409
     16        8          -0.000188974   -0.000853191    0.000096663
     17        6           0.000003509   -0.000164116    0.000193985
     18        6           0.000949361    0.000507579    0.000307891
     19        8          -0.000686302    0.000094780   -0.000227108
     20        1           0.000059182   -0.000043530    0.000130027
     21        1           0.000124355   -0.000087461   -0.000114720
     22        1           0.000127658   -0.000094063    0.000045470
     23        1           0.000139549    0.000119234    0.000066473
     24        1           0.000038208   -0.000099208   -0.000024965
     25        1           0.000057993   -0.000100348   -0.000055221
     26        1          -0.000000718    0.000083200   -0.000046959
     27        1           0.000064291   -0.000127125   -0.000105425
     28        1          -0.000366607    0.000041821   -0.000170622
     29        1          -0.000215205   -0.000101479   -0.000084271
     30        1           0.000007102    0.000013009   -0.000016748
     31        1          -0.000002887   -0.000078486   -0.000067100
     32        1           0.000105806    0.000036535   -0.000137446
     33        1          -0.000117687    0.000030483   -0.000045328
     34        1           0.000011061    0.000024036    0.000076893
     35        1          -0.000039744    0.000037180   -0.000046315
     36        1          -0.000310361    0.000034430   -0.000194805
     37        1           0.000078714    0.000029583   -0.000157392
     38        1          -0.000027674    0.000037795   -0.000225123
     39        1          -0.000111227   -0.000083105    0.000096593
     40        1          -0.000090220    0.000047729   -0.000043464
     41        1          -0.000116934   -0.000062722   -0.000027438
     42        1           0.000004304    0.000002018    0.000220337
     43        1          -0.000078976   -0.000140185    0.000114072
 -------------------------------------------------------------------
 Cartesian Forces:  Max     0.001485805 RMS     0.000313099

 GradGradGradGradGradGradGradGradGradGradGradGradGradGradGradGradGradGrad
 Berny optimization.
 Using GEDIIS/GDIIS optimizer.
 FormGI is forming the generalized inverse of G from B-inverse, IUseBI=4.
 Internal  Forces:  Max     0.000760957 RMS     0.000154031
 Search for a local minimum.
 Step number   7 out of a maximum of  258
 All quantities printed in internal units (Hartrees-Bohrs-Radians)
 Mixed Optimization -- En-DIIS/RFO-DIIS
 Swapping is turned off.
 Update second derivatives using D2CorX and points    4    5    6    7
 DE= -9.10D-05 DEPred=-6.68D-05 R= 1.36D+00
 TightC=F SS=  1.41D+00  RLast= 2.39D-01 DXNew= 1.4270D+00 7.1706D-01
 Trust test= 1.36D+00 RLast= 2.39D-01 DXMaxT set to 8.49D-01
 ITU=  1  1  1  0  1  1  0
     Eigenvalues ---    0.00094   0.00276   0.00343   0.00370   0.00401
     Eigenvalues ---    0.00442   0.00683   0.00708   0.00769   0.00918
     Eigenvalues ---    0.01080   0.01117   0.01225   0.01366   0.01370
     Eigenvalues ---    0.01407   0.02520   0.02659   0.03175   0.03700
     Eigenvalues ---    0.03889   0.04002   0.04400   0.04622   0.04697
     Eigenvalues ---    0.04925   0.04950   0.05067   0.05140   0.05367
     Eigenvalues ---    0.05424   0.05495   0.05566   0.05577   0.05596
     Eigenvalues ---    0.05626   0.05724   0.05783   0.05966   0.06114
     Eigenvalues ---    0.06266   0.06647   0.07475   0.07832   0.08175
     Eigenvalues ---    0.08817   0.08973   0.09102   0.09227   0.09783
     Eigenvalues ---    0.10330   0.11764   0.12070   0.13317   0.13864
     Eigenvalues ---    0.14610   0.15661   0.15982   0.15993   0.16000
     Eigenvalues ---    0.16000   0.16000   0.16000   0.16000   0.16029
     Eigenvalues ---    0.16045   0.16117   0.16438   0.16577   0.17231
     Eigenvalues ---    0.17315   0.18368   0.18768   0.20278   0.21096
     Eigenvalues ---    0.22421   0.23907   0.24718   0.25000   0.26715
     Eigenvalues ---    0.27059   0.27293   0.27859   0.28452   0.28629
     Eigenvalues ---    0.28889   0.29264   0.29466   0.29915   0.30365
     Eigenvalues ---    0.30727   0.31715   0.32604   0.33755   0.33765
     Eigenvalues ---    0.33812   0.33843   0.33892   0.33961   0.34086
     Eigenvalues ---    0.34102   0.34133   0.34148   0.34198   0.34202
     Eigenvalues ---    0.34205   0.34217   0.34249   0.34282   0.34335
     Eigenvalues ---    0.34363   0.34380   0.34487   0.34573   0.35225
     Eigenvalues ---    0.39133   0.41898   0.42600   0.51681   0.52433
     Eigenvalues ---    0.52740   0.53600   0.95023
 En-DIIS/RFO-DIIS IScMMF=        0 using points:     7    6    5    4    3
 RFO step:  Lambda=-1.44002741D-05.
 DidBck=F Rises=F RFO-DIIS coefs:    1.18014    0.02465   -0.21314   -0.03873    0.04707
 Iteration  1 RMS(Cart)=  0.01766896 RMS(Int)=  0.00017930
 Iteration  2 RMS(Cart)=  0.00024472 RMS(Int)=  0.00003033
 Iteration  3 RMS(Cart)=  0.00000002 RMS(Int)=  0.00003033
 Variable       Old X    -DE/DX   Delta X   Delta X   Delta X     New X
                                 (Linear)    (Quad)   (Total)
    R1        2.56126  -0.00009   0.00065   0.00007   0.00075   2.56201
    R2        2.85675  -0.00039  -0.00092  -0.00147  -0.00241   2.85435
    R3        2.78104   0.00049   0.00057   0.00109   0.00170   2.78274
    R4        2.84046   0.00016   0.00043   0.00040   0.00083   2.84129
    R5        2.90050  -0.00006  -0.00072  -0.00067  -0.00139   2.89911
    R6        2.92944  -0.00030   0.00034  -0.00042  -0.00008   2.92936
    R7        2.07781   0.00012  -0.00022   0.00011  -0.00011   2.07770
    R8        2.06684   0.00006   0.00005   0.00009   0.00014   2.06698
    R9        2.92636   0.00011   0.00018   0.00071   0.00091   2.92727
   R10        2.94535   0.00071  -0.00091   0.00186   0.00095   2.94630
   R11        2.07454  -0.00001   0.00006  -0.00003   0.00003   2.07457
   R12        2.91055   0.00007   0.00000   0.00020   0.00021   2.91075
   R13        2.07559  -0.00002   0.00002  -0.00022  -0.00020   2.07538
   R14        2.07050  -0.00007   0.00021  -0.00006   0.00016   2.07066
   R15        2.91222   0.00025  -0.00026   0.00056   0.00030   2.91252
   R16        2.07450   0.00002   0.00015   0.00012   0.00027   2.07477
   R17        2.07524   0.00007   0.00003   0.00017   0.00020   2.07543
   R18        2.91403   0.00008  -0.00033  -0.00003  -0.00036   2.91367
   R19        2.07918  -0.00004  -0.00001  -0.00010  -0.00011   2.07907
   R20        2.86822   0.00030  -0.00056   0.00015  -0.00043   2.86778
   R21        2.32765   0.00032   0.00035   0.00038   0.00073   2.32837
   R22        2.91653   0.00056   0.00039   0.00126   0.00160   2.91813
   R23        2.07211   0.00012   0.00002   0.00051   0.00053   2.07263
   R24        2.07090  -0.00019  -0.00032  -0.00075  -0.00108   2.06982
   R25        2.89060   0.00021  -0.00010   0.00079   0.00068   2.89128
   R26        2.72283  -0.00051  -0.00047  -0.00175  -0.00223   2.72060
   R27        2.07327   0.00001   0.00003   0.00003   0.00006   2.07333
   R28        2.06987   0.00006   0.00000   0.00008   0.00008   2.06995
   R29        2.06997   0.00016   0.00002   0.00038   0.00040   2.07037
   R30        2.06913   0.00008   0.00018   0.00032   0.00050   2.06963
   R31        2.07111  -0.00002   0.00013   0.00000   0.00013   2.07125
[truncated: 795,208 more chars]
