# Supplementary material for: New patchoulol- and guaiane-type sesquiterpenoids from Sanguisorba officinalis with anti-melanogenic activity
Source: Nat Prod Bioprospect. 2026 May 12;16(1):63. doi: 10.1007/s13659-026-00616-0 (PMC13161421; doi:10.1007/s13659-026-00616-0)
Supplement: Supplementary file 2 — Additional file 2. It includes the calculated NMR data of compound 11. [file 13659_2026_616_MOESM2_ESM.zip › New folder/11R-opt_freq-conf-25.log]

 Entering Gaussian System, Link 0=/gpfs/home/zhengshan/software/Gaussian/g09/g09
 Input=DY-202A-11R_25.gjf
 Output=DY-202A-11R_25.log
 Initial command:
 /gpfs/home/zhengshan/software/Gaussian/g09/l1.exe "/gpfs/home/zhengshan/software/Gaussian/g09/scratch/zhengshan/%J/Gau-22609.inp" -scrdir="/gpfs/home/zhengshan/software/Gaussian/g09/scratch/zhengshan/%J/"
 Entering Link 1 = /gpfs/home/zhengshan/software/Gaussian/g09/l1.exe PID=     22610.
  
 Copyright (c) 1988,1990,1992,1993,1995,1998,2003,2009,2013,
            Gaussian, Inc.  All Rights Reserved.
  
 This is part of the Gaussian(R) 09 program.  It is based on
 the Gaussian(R) 03 system (copyright 2003, Gaussian, Inc.),
 the Gaussian(R) 98 system (copyright 1998, Gaussian, Inc.),
 the Gaussian(R) 94 system (copyright 1995, Gaussian, Inc.),
 the Gaussian 92(TM) system (copyright 1992, Gaussian, Inc.),
 the Gaussian 90(TM) system (copyright 1990, Gaussian, Inc.),
 the Gaussian 88(TM) system (copyright 1988, Gaussian, Inc.),
 the Gaussian 86(TM) system (copyright 1986, Carnegie Mellon
 University), and the Gaussian 82(TM) system (copyright 1983,
 Carnegie Mellon University). Gaussian is a federally registered
 trademark of Gaussian, Inc.
  
 This software contains proprietary and confidential information,
 including trade secrets, belonging to Gaussian, Inc.
  
 This software is provided under written license and may be
 used, copied, transmitted, or stored only in accord with that
 written license.
  
 The following legend is applicable only to US Government
 contracts under FAR:
  
                    RESTRICTED RIGHTS LEGEND
  
 Use, reproduction and disclosure by the US Government is
 subject to restrictions as set forth in subparagraphs (a)
 and (c) of the Commercial Computer Software - Restricted
 Rights clause in FAR 52.227-19.
  
 Gaussian, Inc.
 340 Quinnipiac St., Bldg. 40, Wallingford CT 06492
  
  
 ---------------------------------------------------------------
 Warning -- This program may not be used in any manner that
 competes with the business of Gaussian, Inc. or will provide
 assistance to any competitor of Gaussian, Inc.  The licensee
 of this program is prohibited from giving any competitor of
 Gaussian, Inc. access to this program.  By using this program,
 the user acknowledges that Gaussian, Inc. is engaged in the
 business of creating and licensing software in the field of
 computational chemistry and represents and warrants to the
 licensee that it is not a competitor of Gaussian, Inc. and that
 it will not use this program in any manner prohibited above.
 ---------------------------------------------------------------
  

 Cite this work as:
 Gaussian 09, Revision D.01,
 M. J. Frisch, G. W. Trucks, H. B. Schlegel, G. E. Scuseria, 
 M. A. Robb, J. R. Cheeseman, G. Scalmani, V. Barone, B. Mennucci, 
 G. A. Petersson, H. Nakatsuji, M. Caricato, X. Li, H. P. Hratchian, 
 A. F. Izmaylov, J. Bloino, G. Zheng, J. L. Sonnenberg, M. Hada, 
 M. Ehara, K. Toyota, R. Fukuda, J. Hasegawa, M. Ishida, T. Nakajima, 
 Y. Honda, O. Kitao, H. Nakai, T. Vreven, J. A. Montgomery, Jr., 
 J. E. Peralta, F. Ogliaro, M. Bearpark, J. J. Heyd, E. Brothers, 
 K. N. Kudin, V. N. Staroverov, T. Keith, R. Kobayashi, J. Normand, 
 K. Raghavachari, A. Rendell, J. C. Burant, S. S. Iyengar, J. Tomasi, 
 M. Cossi, N. Rega, J. M. Millam, M. Klene, J. E. Knox, J. B. Cross, 
 V. Bakken, C. Adamo, J. Jaramillo, R. Gomperts, R. E. Stratmann, 
 O. Yazyev, A. J. Austin, R. Cammi, C. Pomelli, J. W. Ochterski, 
 R. L. Martin, K. Morokuma, V. G. Zakrzewski, G. A. Voth, 
 P. Salvador, J. J. Dannenberg, S. Dapprich, A. D. Daniels, 
 O. Farkas, J. B. Foresman, J. V. Ortiz, J. Cioslowski, 
 and D. J. Fox, Gaussian, Inc., Wallingford CT, 2013.
 
 ******************************************
 Gaussian 09:  ES64L-G09RevD.01 24-Apr-2013
                10-Mar-2024 
 ******************************************
 %nprocshared=4
 Will use up to    4 processors via shared memory.
 %mem=12GB
 %chk=DY-202A-11R_25.chk
 ----------------------------------------------------------
 # opt freq b3lyp/6-31g(d) scrf=(smd,solvent=methanol,read)
 ----------------------------------------------------------
 1/14=-1,18=20,19=15,26=3,38=1,40=2/1,3;
 2/9=110,12=2,17=6,18=5,40=1/2;
 3/5=1,6=6,7=1,11=2,16=1,25=1,30=1,70=32203,71=1,72=3,74=-5/1,2,3;
 4//1;
 5/5=2,38=5,53=3/2;
 6/7=2,8=2,9=2,10=2,28=1/1;
 7//1,2,3,16;
 1/14=-1,18=20,19=15,26=3/3(2);
 2/9=110/2;
 99//99;
 2/9=110/2;
 3/5=1,6=6,7=1,11=2,16=1,25=1,30=1,70=32205,71=1,72=3,74=-5/1,2,3;
 4/5=5,16=3,69=1/1;
 5/5=2,38=5,53=3/2;
 7//1,2,3,16;
 1/14=-1,18=20,19=15,26=3/3(-5);
 2/9=110/2;
 6/7=2,8=2,9=2,10=2,19=2,28=1/1;
 99/9=1/99;
 --------
 opt+freq
 --------
 Symbolic Z-matrix:
 Charge =  0 Multiplicity = 1
 C                    -1.6851    0.6547   -0.182 
 C                    -0.9757   -0.4843   -0.2 
 C                     0.5099   -0.6035   -0.4402 
 C                     1.3584    0.5238    0.1922 
 C                     1.2907    1.8512   -0.5992 
 C                    -0.0298    2.2038   -1.2883 
 C                    -1.3098    2.0759   -0.4494 
 C                    -3.0888    0.2591    0.0575 
 C                    -3.2524   -1.2246    0.1529 
 C                    -1.8057   -1.7185    0.0804 
 O                    -4.0094    1.062     0.1211 
 C                    -1.2497    2.8981    0.8395 
 C                    -1.6465   -2.8205   -0.9647 
 O                    -1.4538   -2.2401    1.3592 
 C                     2.8394    0.0919    0.4912 
 O                     2.7954   -1.0369    1.3885 
 C                     3.5965    1.1956    1.2425 
 C                     3.6657   -0.3389   -0.7442 
 O                     3.153    -1.5644   -1.2709 
 H                     0.6895   -0.6662   -1.5203 
 H                     0.8323   -1.5622   -0.0243 
 H                     0.912     0.7121    1.1801 
 H                     2.0602    1.863    -1.3788 
 H                     1.5498    2.673     0.0806 
 H                    -0.1306    1.5961   -2.198 
 H                     0.0494    3.2401   -1.6442 
 H                    -2.108     2.5094   -1.0686 
 H                    -3.7451   -1.4829    1.095 
 H                    -3.8558   -1.5549   -0.6989 
 H                    -0.9728    3.9355    0.6229 
 H                    -0.5246    2.4978    1.5547 
 H                    -2.2249    2.9163    1.3387 
 H                    -0.6303   -3.2304   -0.9626 
 H                    -2.314    -3.6609   -0.7415 
 H                    -1.8704   -2.4597   -1.9743 
 H                    -0.4887   -2.3447    1.4015 
 H                     2.8234   -1.8291    0.8149 
 H                     3.7879    2.0687    0.6115 
 H                     3.0379    1.5183    2.1285 
 H                     4.561     0.8245    1.609 
 H                     3.6685    0.4173   -1.533 
 H                     4.7028   -0.5387   -0.4517 
 H                     3.7179   -1.8007   -2.0291 
 

 GradGradGradGradGradGradGradGradGradGradGradGradGradGradGradGradGradGrad
 Berny optimization.
 Initialization pass.
                           ----------------------------
                           !    Initial Parameters    !
                           ! (Angstroms and Degrees)  !
 --------------------------                            --------------------------
 ! Name  Definition              Value          Derivative Info.                !
 --------------------------------------------------------------------------------
 ! R1    R(1,2)                  1.342          estimate D2E/DX2                !
 ! R2    R(1,7)                  1.494          estimate D2E/DX2                !
 ! R3    R(1,8)                  1.4779         estimate D2E/DX2                !
 ! R4    R(2,3)                  1.5096         estimate D2E/DX2                !
 ! R5    R(2,10)                 1.5135         estimate D2E/DX2                !
 ! R6    R(3,4)                  1.5462         estimate D2E/DX2                !
 ! R7    R(3,20)                 1.0967         estimate D2E/DX2                !
 ! R8    R(3,21)                 1.0936         estimate D2E/DX2                !
 ! R9    R(4,5)                  1.5469         estimate D2E/DX2                !
 ! R10   R(4,15)                 1.5714         estimate D2E/DX2                !
 ! R11   R(4,22)                 1.1003         estimate D2E/DX2                !
 ! R12   R(5,6)                  1.5307         estimate D2E/DX2                !
 ! R13   R(5,23)                 1.0955         estimate D2E/DX2                !
 ! R14   R(5,24)                 1.0976         estimate D2E/DX2                !
 ! R15   R(6,7)                  1.5357         estimate D2E/DX2                !
 ! R16   R(6,25)                 1.0986         estimate D2E/DX2                !
 ! R17   R(6,26)                 1.0986         estimate D2E/DX2                !
 ! R18   R(7,12)                 1.53           estimate D2E/DX2                !
 ! R19   R(7,27)                 1.0993         estimate D2E/DX2                !
 ! R20   R(8,9)                  1.4957         estimate D2E/DX2                !
 ! R21   R(8,11)                 1.2232         estimate D2E/DX2                !
 ! R22   R(9,10)                 1.5304         estimate D2E/DX2                !
 ! R23   R(9,28)                 1.0941         estimate D2E/DX2                !
 ! R24   R(9,29)                 1.0949         estimate D2E/DX2                !
 ! R25   R(10,13)                1.5271         estimate D2E/DX2                !
 ! R26   R(10,14)                1.4252         estimate D2E/DX2                !
 ! R27   R(12,30)                1.0953         estimate D2E/DX2                !
 ! R28   R(12,31)                1.0943         estimate D2E/DX2                !
 ! R29   R(12,32)                1.0957         estimate D2E/DX2                !
 ! R30   R(13,33)                1.0958         estimate D2E/DX2                !
 ! R31   R(13,34)                1.0962         estimate D2E/DX2                !
 ! R32   R(13,35)                1.0953         estimate D2E/DX2                !
 ! R33   R(14,36)                0.9717         estimate D2E/DX2                !
 ! R34   R(15,16)                1.4427         estimate D2E/DX2                !
 ! R35   R(15,17)                1.5349         estimate D2E/DX2                !
 ! R36   R(15,18)                1.5474         estimate D2E/DX2                !
 ! R37   R(16,37)                0.9785         estimate D2E/DX2                !
 ! R38   R(17,38)                1.0941         estimate D2E/DX2                !
 ! R39   R(17,39)                1.096          estimate D2E/DX2                !
 ! R40   R(17,40)                1.0965         estimate D2E/DX2                !
 ! R41   R(18,19)                1.429          estimate D2E/DX2                !
 ! R42   R(18,41)                1.0927         estimate D2E/DX2                !
 ! R43   R(18,42)                1.0959         estimate D2E/DX2                !
 ! R44   R(19,43)                0.9746         estimate D2E/DX2                !
 ! A1    A(2,1,7)              132.2355         estimate D2E/DX2                !
 ! A2    A(2,1,8)              106.085          estimate D2E/DX2                !
 ! A3    A(7,1,8)              121.4807         estimate D2E/DX2                !
 ! A4    A(1,2,3)              126.1123         estimate D2E/DX2                !
 ! A5    A(1,2,10)             113.5615         estimate D2E/DX2                !
 ! A6    A(3,2,10)             120.3151         estimate D2E/DX2                !
 ! A7    A(2,3,4)              114.6702         estimate D2E/DX2                !
 ! A8    A(2,3,20)             108.8065         estimate D2E/DX2                !
 ! A9    A(2,3,21)             107.3867         estimate D2E/DX2                !
 ! A10   A(4,3,20)             110.7703         estimate D2E/DX2                !
 ! A11   A(4,3,21)             108.7727         estimate D2E/DX2                !
 ! A12   A(20,3,21)            106.0298         estimate D2E/DX2                !
 ! A13   A(3,4,5)              113.1017         estimate D2E/DX2                !
 ! A14   A(3,4,15)             113.2432         estimate D2E/DX2                !
 ! A15   A(3,4,22)             105.6259         estimate D2E/DX2                !
 ! A16   A(5,4,15)             111.99           estimate D2E/DX2                !
 ! A17   A(5,4,22)             107.1415         estimate D2E/DX2                !
 ! A18   A(15,4,22)            104.9849         estimate D2E/DX2                !
 ! A19   A(4,5,6)              117.7589         estimate D2E/DX2                !
 ! A20   A(4,5,23)             110.0348         estimate D2E/DX2                !
 ! A21   A(4,5,24)             108.3792         estimate D2E/DX2                !
 ! A22   A(6,5,23)             106.4469         estimate D2E/DX2                !
 ! A23   A(6,5,24)             108.0605         estimate D2E/DX2                !
 ! A24   A(23,5,24)            105.4797         estimate D2E/DX2                !
 ! A25   A(5,6,7)              116.9963         estimate D2E/DX2                !
 ! A26   A(5,6,25)             108.9357         estimate D2E/DX2                !
 ! A27   A(5,6,26)             107.515          estimate D2E/DX2                !
 ! A28   A(7,6,25)             109.2548         estimate D2E/DX2                !
 ! A29   A(7,6,26)             108.398          estimate D2E/DX2                !
 ! A30   A(25,6,26)            105.0788         estimate D2E/DX2                !
 ! A31   A(1,7,6)              112.7278         estimate D2E/DX2                !
 ! A32   A(1,7,12)             111.7329         estimate D2E/DX2                !
 ! A33   A(1,7,27)             107.0697         estimate D2E/DX2                !
 ! A34   A(6,7,12)             112.4996         estimate D2E/DX2                !
 ! A35   A(6,7,27)             105.3466         estimate D2E/DX2                !
 ! A36   A(12,7,27)            106.9248         estimate D2E/DX2                !
 ! A37   A(1,8,9)              112.3176         estimate D2E/DX2                !
 ! A38   A(1,8,11)             123.1993         estimate D2E/DX2                !
 ! A39   A(9,8,11)             124.4355         estimate D2E/DX2                !
 ! A40   A(8,9,10)             102.3399         estimate D2E/DX2                !
 ! A41   A(8,9,28)             109.7773         estimate D2E/DX2                !
 ! A42   A(8,9,29)             108.0537         estimate D2E/DX2                !
 ! A43   A(10,9,28)            112.9732         estimate D2E/DX2                !
 ! A44   A(10,9,29)            112.7528         estimate D2E/DX2                !
 ! A45   A(28,9,29)            110.5184         estimate D2E/DX2                !
 ! A46   A(2,10,9)             105.3079         estimate D2E/DX2                !
 ! A47   A(2,10,13)            113.8596         estimate D2E/DX2                !
 ! A48   A(2,10,14)            109.2241         estimate D2E/DX2                !
 ! A49   A(9,10,13)            111.3375         estimate D2E/DX2                !
 ! A50   A(9,10,14)            107.9996         estimate D2E/DX2                !
 ! A51   A(13,10,14)           108.9186         estimate D2E/DX2                !
 ! A52   A(7,12,30)            110.6282         estimate D2E/DX2                !
 ! A53   A(7,12,31)            112.3352         estimate D2E/DX2                !
 ! A54   A(7,12,32)            110.9635         estimate D2E/DX2                !
 ! A55   A(30,12,31)           107.9497         estimate D2E/DX2                !
 ! A56   A(30,12,32)           107.419          estimate D2E/DX2                !
 ! A57   A(31,12,32)           107.3407         estimate D2E/DX2                !
 ! A58   A(10,13,33)           111.4273         estimate D2E/DX2                !
 ! A59   A(10,13,34)           110.5127         estimate D2E/DX2                !
 ! A60   A(10,13,35)           111.8278         estimate D2E/DX2                !
 ! A61   A(33,13,34)           106.1131         estimate D2E/DX2                !
 ! A62   A(33,13,35)           108.3354         estimate D2E/DX2                !
 ! A63   A(34,13,35)           108.4066         estimate D2E/DX2                !
 ! A64   A(10,14,36)           108.8868         estimate D2E/DX2                !
 ! A65   A(4,15,16)            107.7375         estimate D2E/DX2                !
 ! A66   A(4,15,17)            111.1241         estimate D2E/DX2                !
 ! A67   A(4,15,18)            115.3324         estimate D2E/DX2                !
 ! A68   A(16,15,17)           105.857          estimate D2E/DX2                !
 ! A69   A(16,15,18)           107.1583         estimate D2E/DX2                !
 ! A70   A(17,15,18)           109.1219         estimate D2E/DX2                !
 ! A71   A(15,16,37)           105.5456         estimate D2E/DX2                !
 ! A72   A(15,17,38)           112.1986         estimate D2E/DX2                !
 ! A73   A(15,17,39)           110.8564         estimate D2E/DX2                !
 ! A74   A(15,17,40)           110.7402         estimate D2E/DX2                !
 ! A75   A(38,17,39)           108.6887         estimate D2E/DX2                !
 ! A76   A(38,17,40)           107.9969         estimate D2E/DX2                !
 ! A77   A(39,17,40)           106.1271         estimate D2E/DX2                !
 ! A78   A(15,18,19)           109.9632         estimate D2E/DX2                !
 ! A79   A(15,18,41)           112.6444         estimate D2E/DX2                !
 ! A80   A(15,18,42)           110.0593         estimate D2E/DX2                !
 ! A81   A(19,18,41)           109.1674         estimate D2E/DX2                !
 ! A82   A(19,18,42)           106.3523         estimate D2E/DX2                !
 ! A83   A(41,18,42)           108.4456         estimate D2E/DX2                !
 ! A84   A(18,19,43)           106.6611         estimate D2E/DX2                !
 ! D1    D(7,1,2,3)              3.9217         estimate D2E/DX2                !
 ! D2    D(7,1,2,10)          -177.2935         estimate D2E/DX2                !
 ! D3    D(8,1,2,3)            178.697          estimate D2E/DX2                !
 ! D4    D(8,1,2,10)            -2.5182         estimate D2E/DX2                !
 ! D5    D(2,1,7,6)             21.1414         estimate D2E/DX2                !
 ! D6    D(2,1,7,12)          -106.7097         estimate D2E/DX2                !
 ! D7    D(2,1,7,27)           136.5317         estimate D2E/DX2                !
 ! D8    D(8,1,7,6)           -152.9698         estimate D2E/DX2                !
 ! D9    D(8,1,7,12)            79.1791         estimate D2E/DX2                !
 ! D10   D(8,1,7,27)           -37.5795         estimate D2E/DX2                !
 ! D11   D(2,1,8,9)             -1.7622         estimate D2E/DX2                !
 ! D12   D(2,1,8,11)          -179.353          estimate D2E/DX2                !
 ! D13   D(7,1,8,9)            173.7034         estimate D2E/DX2                !
 ! D14   D(7,1,8,11)            -3.8874         estimate D2E/DX2                !
 ! D15   D(1,2,3,4)             37.7833         estimate D2E/DX2                !
 ! D16   D(1,2,3,20)           -86.8745         estimate D2E/DX2                !
 ! D17   D(1,2,3,21)           158.7753         estimate D2E/DX2                !
 ! D18   D(10,2,3,4)          -140.9263         estimate D2E/DX2                !
 ! D19   D(10,2,3,20)           94.4159         estimate D2E/DX2                !
 ! D20   D(10,2,3,21)          -19.9343         estimate D2E/DX2                !
 ! D21   D(1,2,10,9)             5.6654         estimate D2E/DX2                !
 ! D22   D(1,2,10,13)          127.9117         estimate D2E/DX2                !
 ! D23   D(1,2,10,14)         -110.1037         estimate D2E/DX2                !
 ! D24   D(3,2,10,9)          -175.4719         estimate D2E/DX2                !
 ! D25   D(3,2,10,13)          -53.2255         estimate D2E/DX2                !
 ! D26   D(3,2,10,14)           68.7591         estimate D2E/DX2                !
 ! D27   D(2,3,4,5)            -76.6362         estimate D2E/DX2                !
 ! D28   D(2,3,4,15)           154.5893         estimate D2E/DX2                !
 ! D29   D(2,3,4,22)            40.238          estimate D2E/DX2                !
 ! D30   D(20,3,4,5)            46.9793         estimate D2E/DX2                !
 ! D31   D(20,3,4,15)          -81.7952         estimate D2E/DX2                !
 ! D32   D(20,3,4,22)          163.8536         estimate D2E/DX2                !
 ! D33   D(21,3,4,5)           163.1366         estimate D2E/DX2                !
 ! D34   D(21,3,4,15)           34.3621         estimate D2E/DX2                !
 ! D35   D(21,3,4,22)          -79.9892         estimate D2E/DX2                !
 ! D36   D(3,4,5,6)             34.3065         estimate D2E/DX2                !
 ! D37   D(3,4,5,23)           -87.867          estimate D2E/DX2                !
 ! D38   D(3,4,5,24)           157.2658         estimate D2E/DX2                !
 ! D39   D(15,4,5,6)           163.7236         estimate D2E/DX2                !
 ! D40   D(15,4,5,23)           41.55           estimate D2E/DX2                !
 ! D41   D(15,4,5,24)          -73.3172         estimate D2E/DX2                !
 ! D42   D(22,4,5,6)           -81.6711         estimate D2E/DX2                !
 ! D43   D(22,4,5,23)          156.1554         estimate D2E/DX2                !
 ! D44   D(22,4,5,24)           41.2882         estimate D2E/DX2                !
 ! D45   D(3,4,15,16)          -58.8241         estimate D2E/DX2                !
 ! D46   D(3,4,15,17)         -174.3628         estimate D2E/DX2                !
 ! D47   D(3,4,15,18)           60.7869         estimate D2E/DX2                !
 ! D48   D(5,4,15,16)          171.8326         estimate D2E/DX2                !
 ! D49   D(5,4,15,17)           56.2939         estimate D2E/DX2                !
 ! D50   D(5,4,15,18)          -68.5564         estimate D2E/DX2                !
 ! D51   D(22,4,15,16)          55.9113         estimate D2E/DX2                !
 ! D52   D(22,4,15,17)         -59.6274         estimate D2E/DX2                !
 ! D53   D(22,4,15,18)         175.5223         estimate D2E/DX2                !
 ! D54   D(4,5,6,7)             48.1691         estimate D2E/DX2                !
 ! D55   D(4,5,6,25)           -76.306          estimate D2E/DX2                !
 ! D56   D(4,5,6,26)           170.3237         estimate D2E/DX2                !
 ! D57   D(23,5,6,7)           172.1582         estimate D2E/DX2                !
 ! D58   D(23,5,6,25)           47.6831         estimate D2E/DX2                !
 ! D59   D(23,5,6,26)          -65.6871         estimate D2E/DX2                !
 ! D60   D(24,5,6,7)           -74.9515         estimate D2E/DX2                !
 ! D61   D(24,5,6,25)          160.5734         estimate D2E/DX2                !
 ! D62   D(24,5,6,26)           47.2032         estimate D2E/DX2                !
 ! D63   D(5,6,7,1)            -71.6766         estimate D2E/DX2                !
 ! D64   D(5,6,7,12)            55.7706         estimate D2E/DX2                !
 ! D65   D(5,6,7,27)           171.9019         estimate D2E/DX2                !
 ! D66   D(25,6,7,1)            52.6372         estimate D2E/DX2                !
 ! D67   D(25,6,7,12)         -179.9156         estimate D2E/DX2                !
 ! D68   D(25,6,7,27)          -63.7844         estimate D2E/DX2                !
 ! D69   D(26,6,7,1)           166.6281         estimate D2E/DX2                !
 ! D70   D(26,6,7,12)          -65.9247         estimate D2E/DX2                !
 ! D71   D(26,6,7,27)           50.2065         estimate D2E/DX2                !
 ! D72   D(1,7,12,30)          179.9664         estimate D2E/DX2                !
 ! D73   D(1,7,12,31)           59.2585         estimate D2E/DX2                !
 ! D74   D(1,7,12,32)          -60.9055         estimate D2E/DX2                !
 ! D75   D(6,7,12,30)           51.9932         estimate D2E/DX2                !
 ! D76   D(6,7,12,31)          -68.7147         estimate D2E/DX2                !
 ! D77   D(6,7,12,32)          171.1213         estimate D2E/DX2                !
 ! D78   D(27,7,12,30)         -63.1873         estimate D2E/DX2                !
 ! D79   D(27,7,12,31)         176.1048         estimate D2E/DX2                !
 ! D80   D(27,7,12,32)          55.9407         estimate D2E/DX2                !
 ! D81   D(1,8,9,10)             4.9986         estimate D2E/DX2                !
 ! D82   D(1,8,9,28)           125.213          estimate D2E/DX2                !
 ! D83   D(1,8,9,29)          -114.1916         estimate D2E/DX2                !
 ! D84   D(11,8,9,10)         -177.4457         estimate D2E/DX2                !
 ! D85   D(11,8,9,28)          -57.2313         estimate D2E/DX2                !
 ! D86   D(11,8,9,29)           63.364          estimate D2E/DX2                !
 ! D87   D(8,9,10,2)            -5.986          estimate D2E/DX2                !
 ! D88   D(8,9,10,13)         -129.8457         estimate D2E/DX2                !
 ! D89   D(8,9,10,14)          110.6216         estimate D2E/DX2                !
 ! D90   D(28,9,10,2)         -123.9518         estimate D2E/DX2                !
 ! D91   D(28,9,10,13)         112.1885         estimate D2E/DX2                !
 ! D92   D(28,9,10,14)          -7.3442         estimate D2E/DX2                !
 ! D93   D(29,9,10,2)          109.8474         estimate D2E/DX2                !
 ! D94   D(29,9,10,13)         -14.0123         estimate D2E/DX2                !
 ! D95   D(29,9,10,14)        -133.545          estimate D2E/DX2                !
 ! D96   D(2,10,13,33)          65.6548         estimate D2E/DX2                !
 ! D97   D(2,10,13,34)        -176.6251         estimate D2E/DX2                !
 ! D98   D(2,10,13,35)         -55.7595         estimate D2E/DX2                !
 ! D99   D(9,10,13,33)        -175.4835         estimate D2E/DX2                !
 ! D100  D(9,10,13,34)         -57.7634         estimate D2E/DX2                !
 ! D101  D(9,10,13,35)          63.1022         estimate D2E/DX2                !
 ! D102  D(14,10,13,33)        -56.4984         estimate D2E/DX2                !
 ! D103  D(14,10,13,34)         61.2218         estimate D2E/DX2                !
 ! D104  D(14,10,13,35)       -177.9127         estimate D2E/DX2                !
 ! D105  D(2,10,14,36)         -51.5608         estimate D2E/DX2                !
 ! D106  D(9,10,14,36)        -165.5951         estimate D2E/DX2                !
 ! D107  D(13,10,14,36)         73.3544         estimate D2E/DX2                !
 ! D108  D(4,15,16,37)          93.5179         estimate D2E/DX2                !
 ! D109  D(17,15,16,37)       -147.522          estimate D2E/DX2                !
 ! D110  D(18,15,16,37)        -31.1562         estimate D2E/DX2                !
 ! D111  D(4,15,17,38)         -69.6491         estimate D2E/DX2                !
 ! D112  D(4,15,17,39)          52.0738         estimate D2E/DX2                !
 ! D113  D(4,15,17,40)         169.5975         estimate D2E/DX2                !
 ! D114  D(16,15,17,38)        173.6543         estimate D2E/DX2                !
 ! D115  D(16,15,17,39)        -64.6228         estimate D2E/DX2                !
 ! D116  D(16,15,17,40)         52.9009         estimate D2E/DX2                !
 ! D117  D(18,15,17,38)         58.6255         estimate D2E/DX2                !
 ! D118  D(18,15,17,39)       -179.6516         estimate D2E/DX2                !
 ! D119  D(18,15,17,40)        -62.1279         estimate D2E/DX2                !
 ! D120  D(4,15,18,19)         -67.9707         estimate D2E/DX2                !
 ! D121  D(4,15,18,41)          54.0367         estimate D2E/DX2                !
 ! D122  D(4,15,18,42)         175.188          estimate D2E/DX2                !
 ! D123  D(16,15,18,19)         51.9586         estimate D2E/DX2                !
 ! D124  D(16,15,18,41)        173.966          estimate D2E/DX2                !
 ! D125  D(16,15,18,42)        -64.8827         estimate D2E/DX2                !
 ! D126  D(17,15,18,19)        166.1454         estimate D2E/DX2                !
 ! D127  D(17,15,18,41)        -71.8472         estimate D2E/DX2                !
 ! D128  D(17,15,18,42)         49.3041         estimate D2E/DX2                !
 ! D129  D(15,18,19,43)       -178.6907         estimate D2E/DX2                !
 ! D130  D(41,18,19,43)         57.2585         estimate D2E/DX2                !
 ! D131  D(42,18,19,43)        -59.5548         estimate D2E/DX2                !
 --------------------------------------------------------------------------------
 Trust Radius=3.00D-01 FncErr=1.00D-07 GrdErr=1.00D-06
 Number of steps in this run=    258 maximum allowed number of steps=    258.
 GradGradGradGradGradGradGradGradGradGradGradGradGradGradGradGradGradGrad

                          Input orientation:                          
 ---------------------------------------------------------------------
 Center     Atomic      Atomic             Coordinates (Angstroms)
 Number     Number       Type             X           Y           Z
 ---------------------------------------------------------------------
      1          6           0       -1.685100    0.654700   -0.182000
      2          6           0       -0.975700   -0.484300   -0.200000
      3          6           0        0.509900   -0.603500   -0.440200
      4          6           0        1.358400    0.523800    0.192200
      5          6           0        1.290700    1.851200   -0.599200
      6          6           0       -0.029800    2.203800   -1.288300
      7          6           0       -1.309800    2.075900   -0.449400
      8          6           0       -3.088800    0.259100    0.057500
      9          6           0       -3.252400   -1.224600    0.152900
     10          6           0       -1.805700   -1.718500    0.080400
     11          8           0       -4.009400    1.062000    0.121100
     12          6           0       -1.249700    2.898100    0.839500
     13          6           0       -1.646500   -2.820500   -0.964700
     14          8           0       -1.453800   -2.240100    1.359200
     15          6           0        2.839400    0.091900    0.491200
     16          8           0        2.795400   -1.036900    1.388500
     17          6           0        3.596500    1.195600    1.242500
     18          6           0        3.665700   -0.338900   -0.744200
     19          8           0        3.153000   -1.564400   -1.270900
     20          1           0        0.689500   -0.666200   -1.520300
     21          1           0        0.832300   -1.562200   -0.024300
     22          1           0        0.912000    0.712100    1.180100
     23          1           0        2.060200    1.863000   -1.378800
     24          1           0        1.549800    2.673000    0.080600
     25          1           0       -0.130600    1.596100   -2.198000
     26          1           0        0.049400    3.240100   -1.644200
     27          1           0       -2.108000    2.509400   -1.068600
     28          1           0       -3.745100   -1.482900    1.095000
     29          1           0       -3.855800   -1.554900   -0.698900
     30          1           0       -0.972800    3.935500    0.622900
     31          1           0       -0.524600    2.497800    1.554700
     32          1           0       -2.224900    2.916300    1.338700
     33          1           0       -0.630300   -3.230400   -0.962600
     34          1           0       -2.314000   -3.660900   -0.741500
     35          1           0       -1.870400   -2.459700   -1.974300
     36          1           0       -0.488700   -2.344700    1.401500
     37          1           0        2.823400   -1.829100    0.814900
     38          1           0        3.787900    2.068700    0.611500
     39          1           0        3.037900    1.518300    2.128500
     40          1           0        4.561000    0.824500    1.609000
     41          1           0        3.668500    0.417300   -1.533000
     42          1           0        4.702800   -0.538700   -0.451700
     43          1           0        3.717900   -1.800700   -2.029100
 ---------------------------------------------------------------------
                    Distance matrix (angstroms):
                    1          2          3          4          5
     1  C    0.000000
     2  C    1.341974   0.000000
     3  C    2.543179   1.509607   0.000000
     4  C    3.069210   2.572569   1.546185   0.000000
     5  C    3.234355   3.278794   2.580791   1.546896   0.000000
     6  C    2.522623   3.050411   2.981859   2.634650   1.530655
     7  C    1.494042   2.593925   3.238916   3.152770   2.614485
     8  C    1.477915   2.254804   3.733956   4.457106   4.705960
     9  C    2.469890   2.419906   3.859072   4.931321   5.537685
    10  C    2.390706   1.513530   2.622261   3.879683   4.774129
    11  O    2.379103   3.420159   4.849023   5.395182   5.406730
    12  C    2.503174   3.549122   4.122502   3.585873   3.101530
    13  C    3.562460   2.548052   3.136917   4.642433   5.530417
    14  O    3.287653   2.396355   3.126087   4.112116   5.301542
    15  C    4.608801   3.919790   2.603393   1.571401   2.585069
    16  O    5.040125   4.129152   2.958968   2.435547   3.815258
    17  C    5.497006   5.080146   3.949094   2.561940   3.022976
    18  C    5.471231   4.675456   3.181431   2.635285   3.233912
    19  O    5.432984   4.399955   2.932468   3.117985   3.947868
    20  H    3.028952   2.132879   1.096724   2.190019   2.747211
    21  H    3.358097   2.112251   1.093627   2.162186   3.491696
    22  H    2.933179   2.626682   2.125526   1.100307   2.146362
    23  H    4.113343   4.014483   3.060723   2.180372   1.095466
    24  H    3.821920   4.052830   3.476791   2.160590   1.097550
    25  H    2.714214   3.005705   2.887619   3.013305   2.154375
    26  H    3.439595   4.124039   4.054003   3.530458   2.135859
    27  H    2.098765   3.316445   4.115633   4.189052   3.493526
    28  H    3.231666   3.216178   4.608168   5.557662   6.272624
    29  H    3.140296   3.112886   4.475648   5.683567   6.172351
    30  H    3.452374   4.495754   4.891943   4.154479   3.310780
    31  H    2.785661   3.489324   3.829867   3.049389   2.890102
    32  H    2.778263   3.936011   4.799230   4.458538   4.153232
    33  H    4.100724   2.870875   2.910938   4.402557   5.444718
    34  H    4.396926   3.489277   4.172875   5.645355   6.587667
    35  H    3.598078   2.801934   3.385967   4.901035   5.519720
    36  H    3.596560   2.502611   2.724122   3.619734   4.977413
    37  H    5.243057   4.155920   2.903387   2.840795   4.230066
    38  H    5.708132   5.465183   4.357982   2.909467   2.783722
    39  H    5.328315   5.053841   4.182229   2.749365   3.256360
    40  H    6.500021   5.969965   4.759182   3.514881   4.077392
    41  H    5.526535   4.915116   3.494710   2.885172   2.929502
    42  H    6.504015   5.684336   4.193416   3.567706   4.168430
    43  H    6.215559   5.206572   3.774805   3.988071   4.612189
                    6          7          8          9         10
     6  C    0.000000
     7  C    1.535745   0.000000
     8  C    3.866590   2.592788   0.000000
     9  C    4.920989   3.876823   1.495738   0.000000
    10  C    4.517920   3.863169   2.357493   1.530403   0.000000
    11  O    4.373481   2.939609   1.223192   2.408859   3.548116
    12  C    2.549067   1.529996   3.310307   4.634531   4.711514
    13  C    5.287913   4.934940   3.550924   2.524845   1.527083
    14  O    5.365191   4.681840   3.257860   2.391937   1.425212
    15  C    3.982342   4.694342   5.946394   6.241606   5.002325
    16  O    5.064499   5.469924   6.170493   6.175583   4.831752
    17  C    4.535578   5.263956   6.853794   7.345204   6.247097
    18  C    4.518638   5.538390   6.828147   7.032024   5.702585
    19  O    4.932530   5.817493   6.637007   6.570527   5.141835
    20  H    2.967847   3.558531   4.197759   4.318563   3.145727
    21  H    4.064932   4.243239   4.324217   4.102456   2.644700
    22  H    3.034000   3.074348   4.179933   4.706185   3.808287
    23  H    2.119536   3.502287   5.581008   6.332701   5.468235
    24  H    2.142235   2.968963   5.229154   6.185276   5.526722
    25  H    1.098642   2.162943   3.952948   4.819618   4.357022
    26  H    1.098570   2.151821   4.650854   5.836523   5.568066
    27  H    2.112007   1.099297   2.700726   4.092001   4.391665
    28  H    5.751116   4.580493   2.131126   1.094086   2.201407
    29  H    5.395692   4.441517   2.109745   1.094876   2.199314
    30  H    2.746037   2.172903   4.279375   5.660752   5.740709
    31  H    2.900674   2.193389   3.718670   4.823090   4.646715
    32  H    3.496748   2.177380   3.073843   4.428197   4.820832
    33  H    5.476971   5.374190   4.388785   3.484678   2.180655
    34  H    6.317536   5.831348   4.074938   2.759729   2.169518
    35  H    5.060300   4.817807   3.606187   2.821414   2.185259
    36  H    5.304193   4.862277   3.917478   3.232903   1.967720
    37  H    5.369216   5.825017   6.315722   6.141580   4.688314
    38  H    4.266418   5.206929   7.132361   7.786011   6.775936
    39  H    4.642760   5.085173   6.588708   7.141034   6.175115
    40  H    5.601095   6.345810   7.826000   8.207817   7.024125
    41  H    4.114472   5.358042   6.943761   7.310058   6.093568
    42  H    5.533417   6.556485   7.848873   8.007572   6.635935
    43  H    5.534443   6.542266   7.411332   7.326534   5.913282
                   11         12         13         14         15
    11  O    0.000000
    12  C    3.391652   0.000000
    13  C    4.672907   6.009574   0.000000
    14  O    4.355209   5.168447   2.403021   0.000000
    15  C    6.927058   4.971600   5.543015   4.962178   0.000000
    16  O    7.233048   5.669961   5.333784   4.416362   1.442662
    17  C    7.689285   5.152336   6.963465   6.109270   1.534863
    18  C    7.849740   6.094869   5.867404   5.852190   1.547441
    19  O    7.754716   6.614489   4.970588   5.347579   2.438580
    20  H    5.268826   4.693973   3.225926   3.919492   3.040217
    21  H    5.509049   4.997514   2.934641   2.756787   2.651459
    22  H    5.046195   3.093146   4.860592   3.787423   2.138715
    23  H    6.303281   4.116761   5.987176   6.056424   2.690882
    24  H    5.788062   2.909261   6.441081   5.898727   2.914402
    25  H    4.550668   3.489125   4.829631   5.396384   4.279640
    26  H    4.932977   2.823719   6.329982   6.427489   4.717541
    27  H    2.669396   2.128054   5.350851   5.374006   5.723115
    28  H    2.737673   5.048313   3.230427   2.427593   6.797074
    29  H    2.746663   5.384017   2.559961   3.236492   6.996713
    30  H    4.210670   1.095348   6.972652   6.237911   5.415115
    31  H    4.032439   1.094313   5.990856   4.832114   4.270349
    32  H    2.847002   1.095695   6.208951   5.213778   5.860258
    33  H    5.569329   6.417923   1.095758   2.655109   5.018967
    34  H    5.091586   6.830284   1.096196   2.677976   6.493119
    35  H    4.622596   6.083483   1.095263   3.366601   5.896742
    36  H    5.063631   5.327468   2.676899   0.971673   4.223969
    37  H    7.451642   6.239965   4.912215   4.331238   1.948148
    38  H    7.877298   5.110509   7.478060   6.826436   2.195874
    39  H    7.341819   4.684963   7.094834   5.907010   2.180544
    40  H    8.701839   6.217410   7.644803   6.755146   2.179469
    41  H    7.880472   5.997651   6.249443   6.454809   2.211488
    42  H    8.876529   6.993643   6.766342   6.639115   2.181508
    43  H    8.516430   7.415163   5.563248   6.198397   3.271943
                   16         17         18         19         20
    16  O    0.000000
    17  C    2.376370   0.000000
    18  C    2.406873   2.511266   0.000000
    19  O    2.734692   3.759185   1.429029   0.000000
    20  H    3.610173   4.421540   3.093093   2.633970   0.000000
    21  H    2.475016   4.105002   3.169049   2.634324   1.749635
    22  H    2.578687   2.728407   3.519999   4.026405   3.039963
    23  H    4.075278   3.110764   2.797983   3.599017   2.880225
    24  H    4.126194   2.778795   3.772117   4.727828   3.801743
    25  H    5.325143   5.088095   4.502183   4.650839   2.499969
    26  H    5.918658   5.009485   5.166901   5.731920   3.960336
    27  H    6.531226   6.293534   6.446213   6.656943   4.256110
    28  H    6.562256   7.816342   7.720839   7.293004   5.212722
    29  H    6.990281   8.177473   7.619296   7.032109   4.703641
    30  H    6.285717   5.363717   6.454079   7.131452   5.341553
    31  H    4.852229   4.333204   5.557915   6.165243   4.576086
    32  H    6.390124   6.071142   7.045138   7.470508   5.431566
    33  H    4.698354   6.505212   5.183058   4.145354   2.937350
    34  H    6.126030   7.902902   6.840505   5.879087   4.312281
    35  H    5.924734   7.320930   6.054696   5.150814   3.158456
    36  H    3.534943   5.408129   5.087858   4.583947   3.569654
    37  H    0.978459   3.151085   2.315374   2.128207   3.370315
    38  H    3.351647   1.094120   2.765754   4.140766   4.650197
    39  H    2.671227   1.095977   3.477892   4.590447   4.858062
    40  H    2.575029   1.096493   2.773556   3.997891   5.196462
    41  H    3.378189   2.883459   1.092727   2.064357   3.169949
    42  H    2.696797   2.664960   1.095925   2.031017   4.155086
    43  H    3.621379   4.438008   1.946934   0.974586   3.273710
                   21         22         23         24         25
    21  H    0.000000
    22  H    2.574757   0.000000
    23  H    3.882577   3.031650   0.000000
    24  H    4.296828   2.336839   1.745410   0.000000
    25  H    3.953101   3.644178   2.354130   3.029105   0.000000
    26  H    5.128264   3.887356   2.451562   2.355364   1.744084
    27  H    5.129703   4.172210   4.229415   3.837568   2.453522
    28  H    4.712930   5.149160   7.142565   6.807090   5.778296
    29  H    4.736393   5.603735   6.866102   6.906755   5.104235
    30  H    5.822539   3.775348   4.183437   2.872544   3.760262
    31  H    4.562677   2.322255   3.961008   2.550843   3.879569
    32  H    5.591172   3.837160   5.182309   3.986273   4.317090
    33  H    2.408837   4.744803   5.775356   6.378968   5.007097
    34  H    3.849431   5.763918   7.074832   7.464790   5.875770
    35  H    3.451463   5.268046   5.872816   6.501153   4.418875
    36  H    2.095293   3.369719   5.650814   5.574726   5.349256
    37  H    2.177148   3.200706   4.361926   4.736049   5.434674
    38  H    4.724748   3.230243   2.643587   2.378261   4.844717
    39  H    4.357602   2.463508   3.657303   2.782385   5.363212
    40  H    4.718814   3.675839   4.032299   3.849712   6.090954
    41  H    3.773410   3.878932   2.168053   3.490097   4.032983
    42  H    4.026288   4.312475   3.689311   4.532082   5.564952
    43  H    3.521760   4.948354   4.073519   5.400508   5.135925
                   26         27         28         29         30
    26  H    0.000000
    27  H    2.349386   0.000000
    28  H    6.648923   4.826978   0.000000
    29  H    6.255894   4.439597   1.798754   0.000000
    30  H    2.582289   2.486687   6.104718   6.340610   0.000000
    31  H    3.333684   3.064146   5.140906   5.709640   1.770908
    32  H    3.764967   2.444244   4.660832   5.177188   1.766039
    33  H    6.541708   5.927912   4.121826   3.644268   7.347193
    34  H    7.350124   6.182397   3.188176   2.610402   7.833626
    35  H    6.023481   5.056550   3.726827   2.527275   6.960583
    36  H    6.384029   5.682061   3.382423   4.046335   6.346769
    37  H    6.280051   6.832925   6.583578   6.854086   6.904970
    38  H    4.520702   6.146429   8.342285   8.560010   5.113642
    39  H    5.111653   6.138731   7.488953   8.059891   4.918882
    40  H    6.064072   7.381327   8.635947   9.046020   6.424458
    41  H    4.591127   6.161209   8.091885   7.823068   6.210258
    42  H    6.111916   7.487221   8.640070   8.622262   7.306550
    43  H    6.246255   7.310310   8.096750   7.693555   7.870182
                   31         32         33         34         35
    31  H    0.000000
    32  H    1.764318   0.000000
    33  H    6.257815   6.754306   0.000000
    34  H    6.812053   6.898893   1.751874   0.000000
    35  H    6.232321   6.324794   1.776334   1.777486   0.000000
    36  H    4.845056   5.540438   2.528534   3.107499   3.649431
    37  H    5.520731   6.948275   4.129309   5.671927   5.496276
    38  H    4.435246   6.115636   7.076634   8.478921   7.694747
    39  H    3.738994   5.502295   6.749870   7.981469   7.533184
    40  H    5.354083   7.106133   7.071417   8.538694   8.061570
    41  H    5.607536   7.015969   5.666635   7.283440   6.257099
    42  H    6.369591   7.945790   5.995684   7.685545   7.015377
    43  H    7.022787   8.301147   4.699820   6.442210   5.627289
                   36         37         38         39         40
    36  H    0.000000
    37  H    3.402932   0.000000
    38  H    6.196088   4.020507   0.000000
    39  H    5.280928   3.602311   1.779531   0.000000
    40  H    5.965430   3.269777   1.772209   1.752448   0.000000
    41  H    5.789840   3.357550   2.709291   3.875105   3.291585
    42  H    5.800660   2.607979   2.960738   3.696021   2.474855
    43  H    5.455313   2.981488   4.685075   5.363189   4.564895
                   41         42         43
    41  H    0.000000
    42  H    1.775647   0.000000
    43  H    2.273341   2.247412   0.000000
 Stoichiometry    C15H24O4
 Framework group  C1[X(C15H24O4)]
 Deg. of freedom   123
 Full point group                 C1      NOp   1
 Largest Abelian subgroup         C1      NOp   1
 Largest concise Abelian subgroup C1      NOp   1
                         Standard orientation:                         
 ---------------------------------------------------------------------
 Center     Atomic      Atomic             Coordinates (Angstroms)
 Number     Number       Type             X           Y           Z
 ---------------------------------------------------------------------
      1          6           0       -1.716780    0.670249   -0.180639
      2          6           0       -1.032994   -0.484435   -0.174642
      3          6           0        0.449123   -0.642021   -0.414242
      4          6           0        1.323744    0.479621    0.192095
      5          6           0        1.284173    1.790554   -0.628134
      6          6           0       -0.029431    2.157390   -1.322959
      7          6           0       -1.310382    2.076515   -0.479670
      8          6           0       -3.128500    0.311443    0.069439
      9          6           0       -3.324968   -1.165788    0.197587
     10          6           0       -1.889782   -1.693350    0.133919
     11          8           0       -4.030843    1.135907    0.116697
     12          6           0       -1.229532    2.925193    0.790801
     13          6           0       -1.757169   -2.821252   -0.886980
     14          8           0       -1.547193   -2.194554    1.423360
     15          6           0        2.795304    0.021397    0.498430
     16          8           0        2.727831   -1.086219    1.420333
     17          6           0        3.578245    1.124096    1.224284
     18          6           0        3.609461   -0.454702   -0.728376
     19          8           0        3.068566   -1.679682   -1.227353
     20          1           0        0.625244   -0.732353   -1.492957
     21          1           0        0.750845   -1.598347    0.022135
     22          1           0        0.883517    0.699433    1.176249
     23          1           0        2.052274    1.768089   -1.408878
     24          1           0        1.562817    2.621050    0.033115
     25          1           0       -0.145474    1.532319   -2.218969
     26          1           0        0.072190    3.183620   -1.701613
     27          1           0       -2.099881    2.514074   -1.107115
     28          1           0       -3.821530   -1.392326    1.145813
     29          1           0       -3.937189   -1.501099   -0.645920
     30          1           0       -0.929973    3.951157    0.551113
     31          1           0       -0.512193    2.524552    1.513596
     32          1           0       -2.203141    2.976099    1.290842
     33          1           0       -0.750361   -3.253605   -0.877307
     34          1           0       -2.442823   -3.641442   -0.644469
     35          1           0       -1.974869   -2.477734   -1.903937
     36          1           0       -0.584588   -2.319735    1.466597
     37          1           0        2.737076   -1.891217    0.864209
     38          1           0        3.787880    1.978676    0.574019
     39          1           0        3.028651    1.478517    2.103771
     40          1           0        4.534918    0.739658    1.597489
     41          1           0        3.627638    0.283793   -1.533575
     42          1           0        4.642396   -0.671166   -0.433011
     43          1           0        3.626625   -1.945088   -1.980976
 ---------------------------------------------------------------------
 Rotational constants (GHZ):      0.5509747      0.2807832      0.2196054
 Standard basis: 6-31G(d) (6D, 7F)
 There are   333 symmetry adapted cartesian basis functions of A   symmetry.
 There are   333 symmetry adapted basis functions of A   symmetry.
   333 basis functions,   628 primitive gaussians,   333 cartesian basis functions
    73 alpha electrons       73 beta electrons
       nuclear repulsion energy      1615.9835799957 Hartrees.
 NAtoms=   43 NActive=   43 NUniq=   43 SFac= 1.00D+00 NAtFMM=   60 NAOKFM=F Big=F
 Integral buffers will be    131072 words long.
 Raffenetti 2 integral format.
 Two-electron integral symmetry is turned on.
 Using the following non-standard input for PCM:
 --- end of non-standard input.
 ------------------------------------------------------------------------------
 Polarizable Continuum Model (PCM)
 =================================
 Model                : PCM (using non-symmetric T matrix).
 Atomic radii         : SMD-Coulomb.
 Polarization charges : Total charges.
 Charge compensation  : None.
 Solution method      : On-the-fly selection.
 Cavity type          : VdW (van der Waals Surface) (Alpha=1.000).
 Cavity algorithm     : GePol (No added spheres)
                        Default sphere list used, NSphG=   43.
                        Lebedev-Laikov grids with approx.  5.0 points / Ang**2.
                        Smoothing algorithm: Karplus/York (Gamma=1.0000).
                        Polarization charges: spherical gaussians, with
                                              point-specific exponents (IZeta= 3).
                        Self-potential: point-specific (ISelfS= 7).
                        Self-field    : sphere-specific E.n sum rule (ISelfD= 2).
 1st derivatives      : Analytical E(r).r(x)/FMM algorithm (CHGder, D1EAlg=3).
                        Cavity 1st derivative terms included.
 Solvent              : Methanol, Eps=  32.613000 Eps(inf)=   1.765709
 ------------------------------------------------------------------------------
 ------------------------------------------------------------------------------
 Atomic radii for non-electrostatic terms: SMD-CDS.
 ------------------------------------------------------------------------------
 Nuclear repulsion after PCM non-electrostatic terms =     1615.9846008918 Hartrees.
 One-electron integrals computed using PRISM.
 NBasis=   333 RedAO= T EigKep=  8.60D-04  NBF=   333
 NBsUse=   333 1.00D-06 EigRej= -1.00D+00 NBFU=   333
 ExpMin= 1.61D-01 ExpMax= 5.48D+03 ExpMxC= 8.25D+02 IAcc=1 IRadAn=         1 AccDes= 0.00D+00
 Harris functional with IExCor=  402 and IRadAn=       1 diagonalized for initial guess.
 HarFok:  IExCor=  402 AccDes= 0.00D+00 IRadAn=         1 IDoV= 1 UseB2=F ITyADJ=14
 ICtDFT=  3500011 ScaDFX=  1.000000  1.000000  1.000000  1.000000
 FoFCou: FMM=F IPFlag=           0 FMFlag=      100000 FMFlg1=           0
         NFxFlg=           0 DoJE=T BraDBF=F KetDBF=T FulRan=T
         wScrn=  0.000000 ICntrl=     500 IOpCl=  0 I1Cent=   200000004 NGrid=           0
         NMat0=    1 NMatS0=      1 NMatT0=    0 NMatD0=    1 NMtDS0=    0 NMtDT0=    0
 Petite list used in FoFCou.
 Keep R1 ints in memory in canonical form, NReq=1565304907.
 Requested convergence on RMS density matrix=1.00D-08 within 128 cycles.
 Requested convergence on MAX density matrix=1.00D-06.
 Requested convergence on             energy=1.00D-06.
 No special actions if energy rises.
 Inv3:  Mode=1 IEnd=    21274707.
 Iteration    1 A*A^-1 deviation from unit magnitude is 7.11D-15 for   2653.
 Iteration    1 A*A^-1 deviation from orthogonality  is 3.77D-15 for   2662   2599.
 Iteration    1 A^-1*A deviation from unit magnitude is 6.88D-15 for   2653.
 Iteration    1 A^-1*A deviation from orthogonality  is 1.06D-11 for   2062   2061.
 Error on total polarization charges =  0.05200
 SCF Done:  E(RB3LYP) =  -886.941495865     A.U. after   12 cycles
            NFock= 12  Conv=0.67D-08     -V/T= 2.0091
 SMD-CDS (non-electrostatic) energy       (kcal/mol) =       0.64
 (included in total energy above)

 **********************************************************************

            Population analysis using the SCF density.

 **********************************************************************

 Orbital symmetries:
       Occupied  (A) (A) (A) (A) (A) (A) (A) (A) (A) (A) (A) (A)
                 (A) (A) (A) (A) (A) (A) (A) (A) (A) (A) (A) (A)
                 (A) (A) (A) (A) (A) (A) (A) (A) (A) (A) (A) (A)
                 (A) (A) (A) (A) (A) (A) (A) (A) (A) (A) (A) (A)
                 (A) (A) (A) (A) (A) (A) (A) (A) (A) (A) (A) (A)
                 (A) (A) (A) (A) (A) (A) (A) (A) (A) (A) (A) (A)
                 (A)
       Virtual   (A) (A) (A) (A) (A) (A) (A) (A) (A) (A) (A) (A)
                 (A) (A) (A) (A) (A) (A) (A) (A) (A) (A) (A) (A)
                 (A) (A) (A) (A) (A) (A) (A) (A) (A) (A) (A) (A)
                 (A) (A) (A) (A) (A) (A) (A) (A) (A) (A) (A) (A)
                 (A) (A) (A) (A) (A) (A) (A) (A) (A) (A) (A) (A)
                 (A) (A) (A) (A) (A) (A) (A) (A) (A) (A) (A) (A)
                 (A) (A) (A) (A) (A) (A) (A) (A) (A) (A) (A) (A)
                 (A) (A) (A) (A) (A) (A) (A) (A) (A) (A) (A) (A)
                 (A) (A) (A) (A) (A) (A) (A) (A) (A) (A) (A) (A)
                 (A) (A) (A) (A) (A) (A) (A) (A) (A) (A) (A) (A)
                 (A) (A) (A) (A) (A) (A) (A) (A) (A) (A) (A) (A)
                 (A) (A) (A) (A) (A) (A) (A) (A) (A) (A) (A) (A)
                 (A) (A) (A) (A) (A) (A) (A) (A) (A) (A) (A) (A)
                 (A) (A) (A) (A) (A) (A) (A) (A) (A) (A) (A) (A)
                 (A) (A) (A) (A) (A) (A) (A) (A) (A) (A) (A) (A)
                 (A) (A) (A) (A) (A) (A) (A) (A) (A) (A) (A) (A)
                 (A) (A) (A) (A) (A) (A) (A) (A) (A) (A) (A) (A)
                 (A) (A) (A) (A) (A) (A) (A) (A) (A) (A) (A) (A)
                 (A) (A) (A) (A) (A) (A) (A) (A) (A) (A) (A) (A)
                 (A) (A) (A) (A) (A) (A) (A) (A) (A) (A) (A) (A)
                 (A) (A) (A) (A) (A) (A) (A) (A) (A) (A) (A) (A)
                 (A) (A) (A) (A) (A) (A) (A) (A)
 The electronic state is 1-A.
 Alpha  occ. eigenvalues --  -19.14808 -19.14456 -19.13908 -19.12968 -10.26284
 Alpha  occ. eigenvalues --  -10.24354 -10.24036 -10.22365 -10.20117 -10.18586
 Alpha  occ. eigenvalues --  -10.18314 -10.18229 -10.17955 -10.17842 -10.17101
 Alpha  occ. eigenvalues --  -10.16922 -10.16776 -10.16774 -10.16531  -1.03246
 Alpha  occ. eigenvalues --   -1.02798  -1.02240  -1.00099  -0.85641  -0.80992
 Alpha  occ. eigenvalues --   -0.78628  -0.75160  -0.73886  -0.71697  -0.68752
 Alpha  occ. eigenvalues --   -0.67259  -0.65148  -0.63408  -0.60038  -0.57261
 Alpha  occ. eigenvalues --   -0.54868  -0.53108  -0.52537  -0.51437  -0.49260
 Alpha  occ. eigenvalues --   -0.48154  -0.46785  -0.45991  -0.45469  -0.44568
 Alpha  occ. eigenvalues --   -0.44366  -0.42436  -0.42021  -0.41443  -0.40828
 Alpha  occ. eigenvalues --   -0.39855  -0.38902  -0.38783  -0.38103  -0.37970
 Alpha  occ. eigenvalues --   -0.37274  -0.36970  -0.36594  -0.35904  -0.35271
 Alpha  occ. eigenvalues --   -0.34755  -0.34308  -0.33696  -0.32407  -0.32348
 Alpha  occ. eigenvalues --   -0.31525  -0.30045  -0.29898  -0.27379  -0.27154
 Alpha  occ. eigenvalues --   -0.25989  -0.24766  -0.24042
 Alpha virt. eigenvalues --   -0.03739   0.05581   0.06581   0.08938   0.09576
 Alpha virt. eigenvalues --    0.10846   0.12356   0.12843   0.13215   0.14262
 Alpha virt. eigenvalues --    0.14867   0.15246   0.15738   0.16028   0.16770
 Alpha virt. eigenvalues --    0.16965   0.17773   0.17957   0.18537   0.18721
 Alpha virt. eigenvalues --    0.19199   0.20045   0.20473   0.21059   0.21602
 Alpha virt. eigenvalues --    0.21928   0.22230   0.22841   0.23623   0.23881
 Alpha virt. eigenvalues --    0.24429   0.25231   0.25371   0.26558   0.27561
 Alpha virt. eigenvalues --    0.27980   0.28989   0.29754   0.31019   0.32375
 Alpha virt. eigenvalues --    0.33837   0.34295   0.35893   0.36719   0.45706
 Alpha virt. eigenvalues --    0.47070   0.49425   0.51896   0.52343   0.53013
 Alpha virt. eigenvalues --    0.53961   0.54686   0.55975   0.57163   0.57296
 Alpha virt. eigenvalues --    0.57843   0.58935   0.59889   0.60708   0.60818
 Alpha virt. eigenvalues --    0.61755   0.62634   0.63679   0.64744   0.65969
 Alpha virt. eigenvalues --    0.66833   0.67591   0.68247   0.68810   0.70134
 Alpha virt. eigenvalues --    0.72075   0.73012   0.74044   0.74402   0.75016
 Alpha virt. eigenvalues --    0.76667   0.77647   0.78556   0.79483   0.80995
 Alpha virt. eigenvalues --    0.81635   0.82237   0.83275   0.83467   0.84169
 Alpha virt. eigenvalues --    0.84681   0.85144   0.85829   0.87246   0.87782
 Alpha virt. eigenvalues --    0.88088   0.88409   0.89508   0.90038   0.90888
 Alpha virt. eigenvalues --    0.91081   0.91709   0.92712   0.93494   0.93857
 Alpha virt. eigenvalues --    0.94155   0.94670   0.95786   0.96360   0.96716
 Alpha virt. eigenvalues --    0.97416   0.98278   0.99426   0.99835   1.01922
 Alpha virt. eigenvalues --    1.02090   1.02736   1.04256   1.04722   1.05183
 Alpha virt. eigenvalues --    1.06862   1.07840   1.08373   1.09850   1.09991
 Alpha virt. eigenvalues --    1.10909   1.12137   1.14223   1.15428   1.16915
 Alpha virt. eigenvalues --    1.17757   1.20918   1.23394   1.24486   1.25633
 Alpha virt. eigenvalues --    1.29055   1.29915   1.36562   1.39336   1.40132
 Alpha virt. eigenvalues --    1.40926   1.42746   1.44499   1.44846   1.48029
 Alpha virt. eigenvalues --    1.49497   1.52984   1.54863   1.57348   1.60689
 Alpha virt. eigenvalues --    1.62521   1.63397   1.65577   1.66379   1.68050
 Alpha virt. eigenvalues --    1.68990   1.71421   1.71643   1.74190   1.76009
 Alpha virt. eigenvalues --    1.76930   1.77412   1.78895   1.79125   1.81244
 Alpha virt. eigenvalues --    1.81650   1.82393   1.83127   1.84311   1.84454
 Alpha virt. eigenvalues --    1.85219   1.87129   1.89144   1.89704   1.91222
 Alpha virt. eigenvalues --    1.92338   1.92582   1.93569   1.93916   1.94984
 Alpha virt. eigenvalues --    1.97870   1.98256   1.99387   2.00896   2.03184
 Alpha virt. eigenvalues --    2.04658   2.04908   2.06199   2.07111   2.07564
 Alpha virt. eigenvalues --    2.08560   2.11493   2.12012   2.14887   2.15920
 Alpha virt. eigenvalues --    2.17522   2.20973   2.21585   2.23415   2.24489
 Alpha virt. eigenvalues --    2.25493   2.26643   2.27440   2.28760   2.29938
 Alpha virt. eigenvalues --    2.31156   2.32070   2.34531   2.35441   2.36241
 Alpha virt. eigenvalues --    2.37500   2.38357   2.39613   2.40223   2.41939
 Alpha virt. eigenvalues --    2.43155   2.44935   2.45525   2.46691   2.47916
 Alpha virt. eigenvalues --    2.50400   2.52098   2.53679   2.56097   2.57561
 Alpha virt. eigenvalues --    2.61136   2.64131   2.66368   2.66742   2.68483
 Alpha virt. eigenvalues --    2.69707   2.73900   2.74725   2.76171   2.76627
 Alpha virt. eigenvalues --    2.79373   2.82373   2.85613   2.87229   2.90593
 Alpha virt. eigenvalues --    2.93709   2.95836   2.98767   3.02263   3.18019
 Alpha virt. eigenvalues --    3.21329   3.84666   3.85982   3.87417   4.01283
 Alpha virt. eigenvalues --    4.13153   4.22371   4.24391   4.26973   4.28711
 Alpha virt. eigenvalues --    4.32158   4.34710   4.41198   4.47882   4.54704
 Alpha virt. eigenvalues --    4.62169   4.66972   4.74261   4.77695   4.78383
          Condensed to atoms (all electrons):
               1          2          3          4          5          6
     1  C    5.118074   0.514964  -0.048833  -0.005261  -0.004033  -0.028785
     2  C    0.514964   5.034427   0.298665  -0.014940  -0.007922  -0.006371
     3  C   -0.048833   0.298665   5.263558   0.341616  -0.034615  -0.003035
     4  C   -0.005261  -0.014940   0.341616   5.061764   0.335529  -0.036077
     5  C   -0.004033  -0.007922  -0.034615   0.335529   5.081075   0.360277
     6  C   -0.028785  -0.006371  -0.003035  -0.036077   0.360277   5.071844
     7  C    0.348001  -0.070185  -0.010900  -0.000286  -0.040746   0.357908
     8  C    0.343632   0.012807   0.004918  -0.000072  -0.000051   0.004281
     9  C   -0.140497  -0.078110   0.007558  -0.000137  -0.000005  -0.000098
    10  C   -0.004137   0.398191  -0.058607   0.002163  -0.000091  -0.000124
    11  O   -0.087735   0.005656  -0.000110   0.000002  -0.000005   0.000284
    12  C   -0.037290  -0.002032   0.001370  -0.003375  -0.003675  -0.049646
    13  C    0.003342  -0.061483  -0.007452   0.000235  -0.000002   0.000013
    14  O    0.001854  -0.044053  -0.003569  -0.000335  -0.000001   0.000001
    15  C    0.000281   0.002843  -0.025001   0.359468  -0.029037   0.003078
    16  O    0.000027   0.000004  -0.008883  -0.060993   0.002847  -0.000043
    17  C   -0.000005  -0.000092   0.004774  -0.059446  -0.002871   0.000078
    18  C   -0.000013  -0.000161  -0.009377  -0.044737  -0.004864   0.000071
    19  O   -0.000008   0.000684  -0.001763  -0.000319  -0.000107   0.000005
    20  H   -0.006060  -0.021138   0.346078  -0.028142  -0.005835  -0.000170
    21  H    0.005555  -0.043176   0.351459  -0.047840   0.005726  -0.000070
    22  H   -0.001439  -0.001749  -0.057823   0.363232  -0.038714  -0.002857
    23  H   -0.000018  -0.000100  -0.003409  -0.041685   0.369639  -0.033831
    24  H   -0.000384   0.000041   0.005205  -0.030767   0.370344  -0.037343
    25  H   -0.004337  -0.000560   0.004432  -0.005730  -0.037575   0.370550
    26  H    0.005414   0.000300  -0.000040   0.004474  -0.033043   0.364546
    27  H   -0.051060   0.004333  -0.000209  -0.000056   0.004948  -0.042455
    28  H    0.004168   0.002108  -0.000100   0.000004   0.000000   0.000001
    29  H    0.003712   0.000168  -0.000133   0.000001   0.000000   0.000004
    30  H    0.004682  -0.000013  -0.000034   0.000207  -0.001142  -0.003305
    31  H   -0.005813   0.001519  -0.000403  -0.000374   0.003305  -0.006542
    32  H   -0.007738  -0.000069  -0.000010   0.000044   0.000009   0.005273
    33  H   -0.000217  -0.008175   0.003871   0.000045   0.000000   0.000000
    34  H   -0.000116   0.005148   0.000000  -0.000003   0.000000   0.000000
    35  H   -0.000195   0.001927   0.000239  -0.000004   0.000000  -0.000001
    36  H    0.000139  -0.007664   0.004362  -0.000414   0.000013  -0.000002
    37  H   -0.000002   0.000043   0.000995   0.000256  -0.000183   0.000004
    38  H   -0.000001   0.000001  -0.000062  -0.002672   0.001594   0.000090
    39  H   -0.000004  -0.000005   0.000021  -0.005717  -0.000746  -0.000036
    40  H    0.000000   0.000002  -0.000113   0.005182   0.000090  -0.000001
    41  H    0.000000  -0.000019   0.000638  -0.005496  -0.000279  -0.000134
    42  H    0.000000   0.000011   0.000126   0.005101   0.000052   0.000003
    43  H    0.000000  -0.000012   0.000032  -0.000087  -0.000002   0.000000
               7          8          9         10         11         12
     1  C    0.348001   0.343632  -0.140497  -0.004137  -0.087735  -0.037290
     2  C   -0.070185   0.012807  -0.078110   0.398191   0.005656  -0.002032
     3  C   -0.010900   0.004918   0.007558  -0.058607  -0.000110   0.001370
     4  C   -0.000286  -0.000072  -0.000137   0.002163   0.000002  -0.003375
     5  C   -0.040746  -0.000051  -0.000005  -0.000091  -0.000005  -0.003675
     6  C    0.357908   0.004281  -0.000098  -0.000124   0.000284  -0.049646
     7  C    5.023131  -0.052774   0.008122   0.005859   0.000681   0.354902
     8  C   -0.052774   4.525915   0.335268  -0.055786   0.527635  -0.000995
     9  C    0.008122   0.335268   5.452702   0.294206  -0.078998  -0.000192
    10  C    0.005859  -0.055786   0.294206   4.743143   0.004253  -0.000217
    11  O    0.000681   0.527635  -0.078998   0.004253   8.202330  -0.003761
    12  C    0.354902  -0.000995  -0.000192  -0.000217  -0.003761   5.150900
    13  C   -0.000178   0.000714  -0.059111   0.352366  -0.000089  -0.000002
    14  O   -0.000069  -0.000330  -0.045513   0.206008  -0.000015   0.000013
    15  C   -0.000081   0.000000   0.000001  -0.000089   0.000000   0.000015
    16  O   -0.000001   0.000000   0.000000  -0.000070   0.000000   0.000000
    17  C   -0.000009   0.000000   0.000000   0.000000   0.000000  -0.000005
    18  C    0.000005   0.000000   0.000000   0.000002   0.000000  -0.000002
    19  O    0.000000   0.000000   0.000000   0.000006   0.000000   0.000000
    20  H    0.001147  -0.000092  -0.000286   0.000783   0.000002  -0.000067
    21  H   -0.000048  -0.000176   0.000368  -0.003846   0.000001   0.000007
    22  H    0.003181  -0.000042  -0.000053   0.000113  -0.000001  -0.001295
    23  H    0.005237   0.000003   0.000000   0.000000   0.000000  -0.000008
    24  H   -0.006573  -0.000003   0.000000   0.000005   0.000000   0.005040
    25  H   -0.037561   0.000057  -0.000005  -0.000062  -0.000001   0.005737
    26  H   -0.031616  -0.000105   0.000004   0.000002   0.000003  -0.004670
    27  H    0.374916  -0.006764   0.000532  -0.000176   0.009859  -0.044266
    28  H   -0.000091  -0.017155   0.339327  -0.022748   0.000038   0.000016
    29  H   -0.000089  -0.021272   0.351784  -0.025755  -0.000237  -0.000004
    30  H   -0.031287  -0.000043   0.000004   0.000004   0.000025   0.367674
    31  H   -0.030738  -0.000192   0.000015  -0.000019   0.000054   0.372997
    32  H   -0.027147   0.003039   0.000121  -0.000006   0.006900   0.365540
    33  H   -0.000001  -0.000071   0.005107  -0.021188   0.000001   0.000000
    34  H    0.000003   0.000260  -0.007530  -0.022733   0.000000   0.000000
    35  H   -0.000008   0.000094  -0.001413  -0.021736  -0.000002   0.000000
    36  H   -0.000007  -0.000203   0.006674  -0.022894   0.000003   0.000000
    37  H    0.000000   0.000000   0.000000  -0.000013   0.000000   0.000000
    38  H    0.000005   0.000000   0.000000   0.000000   0.000000  -0.000003
    39  H    0.000006   0.000000   0.000000   0.000000   0.000000  -0.000015
    40  H    0.000000   0.000000   0.000000   0.000000   0.000000   0.000000
    41  H    0.000001   0.000000   0.000000   0.000000   0.000000   0.000000
    42  H    0.000000   0.000000   0.000000   0.000000   0.000000   0.000000
    43  H    0.000000   0.000000   0.000000   0.000000   0.000000   0.000000
              13         14         15         16         17         18
     1  C    0.003342   0.001854   0.000281   0.000027  -0.000005  -0.000013
     2  C   -0.061483  -0.044053   0.002843   0.000004  -0.000092  -0.000161
     3  C   -0.007452  -0.003569  -0.025001  -0.008883   0.004774  -0.009377
     4  C    0.000235  -0.000335   0.359468  -0.060993  -0.059446  -0.044737
     5  C   -0.000002  -0.000001  -0.029037   0.002847  -0.002871  -0.004864
     6  C    0.000013   0.000001   0.003078  -0.000043   0.000078   0.000071
     7  C   -0.000178  -0.000069  -0.000081  -0.000001  -0.000009   0.000005
     8  C    0.000714  -0.000330   0.000000   0.000000   0.000000   0.000000
     9  C   -0.059111  -0.045513   0.000001   0.000000   0.000000   0.000000
    10  C    0.352366   0.206008  -0.000089  -0.000070   0.000000   0.000002
    11  O   -0.000089  -0.000015   0.000000   0.000000   0.000000   0.000000
    12  C   -0.000002   0.000013   0.000015   0.000000  -0.000005  -0.000002
    13  C    5.255879  -0.061192   0.000005   0.000006   0.000000   0.000000
    14  O   -0.061192   8.402605  -0.000004  -0.000016   0.000000   0.000000
    15  C    0.000005  -0.000004   4.702343   0.209487   0.376047   0.365107
    16  O    0.000006  -0.000016   0.209487   8.422619  -0.053933  -0.038058
    17  C    0.000000   0.000000   0.376047  -0.053933   5.198941  -0.058848
    18  C    0.000000   0.000000   0.365107  -0.038058  -0.058848   4.941942
    19  O   -0.000009   0.000000  -0.044180  -0.006776   0.002406   0.220620
    20  H    0.001656   0.000160  -0.003933   0.000202  -0.000058   0.002158
    21  H   -0.001706   0.002795  -0.004662   0.016342   0.000460  -0.001901
    22  H    0.000026   0.000221  -0.034365   0.002787  -0.008614   0.005995
    23  H    0.000000   0.000000  -0.006540   0.000061  -0.001902   0.002785
    24  H    0.000000   0.000000  -0.004317  -0.000026   0.003384  -0.000067
    25  H   -0.000004   0.000001  -0.000067   0.000000   0.000005   0.000013
    26  H    0.000000   0.000000  -0.000067   0.000000   0.000004  -0.000002
    27  H    0.000018  -0.000001   0.000002   0.000000   0.000000   0.000000
    28  H    0.002094   0.003791   0.000000   0.000000   0.000000   0.000000
    29  H   -0.001764   0.001950   0.000000   0.000000   0.000000   0.000000
    30  H    0.000000   0.000000   0.000000   0.000000  -0.000001   0.000000
    31  H    0.000001  -0.000003   0.000002  -0.000005   0.000005   0.000000
    32  H    0.000000   0.000001   0.000000   0.000000   0.000000   0.000000
    33  H    0.358871  -0.001563  -0.000003  -0.000016   0.000000   0.000001
    34  H    0.362600   0.001787   0.000000   0.000000   0.000000   0.000000
    35  H    0.345403   0.003976   0.000000   0.000000   0.000000   0.000000
    36  H   -0.002424   0.237370  -0.000048   0.000646   0.000000   0.000006
    37  H    0.000000  -0.000002  -0.032431   0.231895   0.006803  -0.014992
    38  H    0.000000   0.000000  -0.023689   0.003450   0.359083  -0.002348
    39  H    0.000000   0.000000  -0.024845  -0.000158   0.366630   0.005033
    40  H    0.000000   0.000000  -0.022449   0.002035   0.357532  -0.006405
    41  H    0.000000   0.000000  -0.029262   0.003411  -0.000214   0.353574
    42  H    0.000000   0.000000  -0.032789  -0.001023  -0.005693   0.366196
    43  H    0.000000   0.000000   0.005188   0.000208  -0.000190  -0.018223
              19         20         21         22         23         24
     1  C   -0.000008  -0.006060   0.005555  -0.001439  -0.000018  -0.000384
     2  C    0.000684  -0.021138  -0.043176  -0.001749  -0.000100   0.000041
     3  C   -0.001763   0.346078   0.351459  -0.057823  -0.003409   0.005205
     4  C   -0.000319  -0.028142  -0.047840   0.363232  -0.041685  -0.030767
     5  C   -0.000107  -0.005835   0.005726  -0.038714   0.369639   0.370344
     6  C    0.000005  -0.000170  -0.000070  -0.002857  -0.033831  -0.037343
     7  C    0.000000   0.001147  -0.000048   0.003181   0.005237  -0.006573
     8  C    0.000000  -0.000092  -0.000176  -0.000042   0.000003  -0.000003
     9  C    0.000000  -0.000286   0.000368  -0.000053   0.000000   0.000000
    10  C    0.000006   0.000783  -0.003846   0.000113   0.000000   0.000005
    11  O    0.000000   0.000002   0.000001  -0.000001   0.000000   0.000000
    12  C    0.000000  -0.000067   0.000007  -0.001295  -0.000008   0.005040
    13  C   -0.000009   0.001656  -0.001706   0.000026   0.000000   0.000000
    14  O    0.000000   0.000160   0.002795   0.000221   0.000000   0.000000
    15  C   -0.044180  -0.003933  -0.004662  -0.034365  -0.006540  -0.004317
    16  O   -0.006776   0.000202   0.016342   0.002787   0.000061  -0.000026
    17  C    0.002406  -0.000058   0.000460  -0.008614  -0.001902   0.003384
    18  C    0.220620   0.002158  -0.001901   0.005995   0.002785  -0.000067
    19  O    8.311608   0.007127   0.001662  -0.000104  -0.000188  -0.000003
    20  H    0.007127   0.549905  -0.029925   0.005625   0.002340   0.000037
    21  H    0.001662  -0.029925   0.584315  -0.000930  -0.000107  -0.000151
    22  H   -0.000104   0.005625  -0.000930   0.616764   0.006009  -0.009387
    23  H   -0.000188   0.002340  -0.000107   0.006009   0.592795  -0.037866
    24  H   -0.000003   0.000037  -0.000151  -0.009387  -0.037866   0.593732
    25  H   -0.000015   0.000925   0.000003  -0.000168  -0.006356   0.005859
    26  H    0.000000  -0.000080   0.000003  -0.000092  -0.000992  -0.006354
    27  H    0.000000   0.000050   0.000003   0.000030  -0.000165  -0.000069
    28  H    0.000000  -0.000003  -0.000001  -0.000001   0.000000   0.000000
    29  H    0.000000   0.000019  -0.000016   0.000001   0.000000   0.000000
    30  H    0.000000   0.000003   0.000000   0.000017  -0.000020   0.000652
    31  H    0.000000   0.000013   0.000001   0.005120  -0.000013  -0.000266
    32  H    0.000000   0.000000   0.000000  -0.000029   0.000000  -0.000059
    33  H    0.000046  -0.000142   0.002192  -0.000004   0.000000   0.000000
    34  H    0.000000   0.000005  -0.000126   0.000000   0.000000   0.000000
    35  H    0.000000   0.000138   0.000101  -0.000001   0.000000   0.000000
    36  H   -0.000015  -0.000058   0.007866   0.000263   0.000000   0.000000
    37  H    0.029886  -0.000195   0.002062  -0.000519   0.000000   0.000001
    38  H    0.000012  -0.000006  -0.000018   0.000109   0.001208   0.000628
    39  H   -0.000053   0.000004   0.000008   0.005437   0.000201   0.000505
    40  H   -0.000045   0.000002  -0.000020  -0.000073  -0.000067   0.000039
    41  H   -0.036600  -0.000560  -0.000039  -0.000070   0.006508  -0.000003
    42  H   -0.042667   0.000082  -0.000100  -0.000151  -0.000266  -0.000015
    43  H    0.242593   0.000163   0.000053   0.000010   0.000027   0.000000
              25         26         27         28         29         30
     1  C   -0.004337   0.005414  -0.051060   0.004168   0.003712   0.004682
     2  C   -0.000560   0.000300   0.004333   0.002108   0.000168  -0.000013
     3  C    0.004432  -0.000040  -0.000209  -0.000100  -0.000133  -0.000034
     4  C   -0.005730   0.004474  -0.000056   0.000004   0.000001   0.000207
     5  C   -0.037575  -0.033043   0.004948   0.000000   0.000000  -0.001142
     6  C    0.370550   0.364546  -0.042455   0.000001   0.000004  -0.003305
     7  C   -0.037561  -0.031616   0.374916  -0.000091  -0.000089  -0.031287
     8  C    0.000057  -0.000105  -0.006764  -0.017155  -0.021272  -0.000043
     9  C   -0.000005   0.000004   0.000532   0.339327   0.351784   0.000004
    10  C   -0.000062   0.000002  -0.000176  -0.022748  -0.025755   0.000004
    11  O   -0.000001   0.000003   0.009859   0.000038  -0.000237   0.000025
    12  C    0.005737  -0.004670  -0.044266   0.000016  -0.000004   0.367674
    13  C   -0.000004   0.000000   0.000018   0.002094  -0.001764   0.000000
    14  O    0.000001   0.000000  -0.000001   0.003791   0.001950   0.000000
    15  C   -0.000067  -0.000067   0.000002   0.000000   0.000000   0.000000
    16  O    0.000000   0.000000   0.000000   0.000000   0.000000   0.000000
    17  C    0.000005   0.000004   0.000000   0.000000   0.000000  -0.000001
    18  C    0.000013  -0.000002   0.000000   0.000000   0.000000   0.000000
    19  O   -0.000015   0.000000   0.000000   0.000000   0.000000   0.000000
    20  H    0.000925  -0.000080   0.000050  -0.000003   0.000019   0.000003
    21  H    0.000003   0.000003   0.000003  -0.000001  -0.000016   0.000000
    22  H   -0.000168  -0.000092   0.000030  -0.000001   0.000001   0.000017
    23  H   -0.006356  -0.000992  -0.000165   0.000000   0.000000  -0.000020
    24  H    0.005859  -0.006354  -0.000069   0.000000   0.000000   0.000652
    25  H    0.602109  -0.036604  -0.002735   0.000000   0.000000  -0.000013
    26  H   -0.036604   0.598877  -0.005047   0.000000   0.000000   0.003946
    27  H   -0.002735  -0.005047   0.613489  -0.000016  -0.000006  -0.002722
    28  H    0.000000   0.000000  -0.000016   0.507889  -0.016727   0.000000
    29  H    0.000000   0.000000  -0.000006  -0.016727   0.502799   0.000000
    30  H   -0.000013   0.003946  -0.002722   0.000000   0.000000   0.566140
    31  H   -0.000057  -0.000156   0.005535  -0.000002   0.000000  -0.029084
    32  H   -0.000161  -0.000033  -0.004283  -0.000002   0.000000  -0.028523
    33  H   -0.000001   0.000000   0.000000  -0.000184   0.000197   0.000000
    34  H    0.000000   0.000000   0.000000   0.000707   0.000901   0.000000
    35  H    0.000007   0.000000  -0.000001   0.000000   0.001220   0.000000
    36  H    0.000000   0.000000   0.000000  -0.000055  -0.000191   0.000000
    37  H    0.000000   0.000000   0.000000   0.000000   0.000000   0.000000
    38  H   -0.000001  -0.000005   0.000000   0.000000   0.000000  -0.000001
    39  H   -0.000001   0.000001   0.000000   0.000000   0.000000   0.000000
    40  H    0.000000   0.000000   0.000000   0.000000   0.000000   0.000000
    41  H    0.000008   0.000003   0.000000   0.000000   0.000000   0.000000
    42  H   -0.000001   0.000000   0.000000   0.000000   0.000000   0.000000
    43  H    0.000000   0.000000   0.000000   0.000000   0.000000   0.000000
              31         32         33         34         35         36
     1  C   -0.005813  -0.007738  -0.000217  -0.000116  -0.000195   0.000139
     2  C    0.001519  -0.000069  -0.008175   0.005148   0.001927  -0.007664
     3  C   -0.000403  -0.000010   0.003871   0.000000   0.000239   0.004362
     4  C   -0.000374   0.000044   0.000045  -0.000003  -0.000004  -0.000414
     5  C    0.003305   0.000009   0.000000   0.000000   0.000000   0.000013
     6  C   -0.006542   0.005273   0.000000   0.000000  -0.000001  -0.000002
     7  C   -0.030738  -0.027147  -0.000001   0.000003  -0.000008  -0.000007
     8  C   -0.000192   0.003039  -0.000071   0.000260   0.000094  -0.000203
     9  C    0.000015   0.000121   0.005107  -0.007530  -0.001413   0.006674
    10  C   -0.000019  -0.000006  -0.021188  -0.022733  -0.021736  -0.022894
    11  O    0.000054   0.006900   0.000001   0.000000  -0.000002   0.000003
    12  C    0.372997   0.365540   0.000000   0.000000   0.000000   0.000000
    13  C    0.000001   0.000000   0.358871   0.362600   0.345403  -0.002424
    14  O   -0.000003   0.000001  -0.001563   0.001787   0.003976   0.237370
    15  C    0.000002   0.000000  -0.000003   0.000000   0.000000  -0.000048
    16  O   -0.000005   0.000000  -0.000016   0.000000   0.000000   0.000646
    17  C    0.000005   0.000000   0.000000   0.000000   0.000000   0.000000
    18  C    0.000000   0.000000   0.000001   0.000000   0.000000   0.000006
    19  O    0.000000   0.000000   0.000046   0.000000   0.000000  -0.000015
    20  H    0.000013   0.000000  -0.000142   0.000005   0.000138  -0.000058
    21  H    0.000001   0.000000   0.002192  -0.000126   0.000101   0.007866
    22  H    0.005120  -0.000029  -0.000004   0.000000  -0.000001   0.000263
    23  H   -0.000013   0.000000   0.000000   0.000000   0.000000   0.000000
    24  H   -0.000266  -0.000059   0.000000   0.000000   0.000000   0.000000
    25  H   -0.000057  -0.000161  -0.000001   0.000000   0.000007   0.000000
    26  H   -0.000156  -0.000033   0.000000   0.000000   0.000000   0.000000
    27  H    0.005535  -0.004283   0.000000   0.000000  -0.000001   0.000000
    28  H   -0.000002  -0.000002  -0.000184   0.000707   0.000000  -0.000055
    29  H    0.000000   0.000000   0.000197   0.000901   0.001220  -0.000191
    30  H   -0.029084  -0.028523   0.000000   0.000000   0.000000   0.000000
    31  H    0.552936  -0.030188   0.000000   0.000000   0.000000  -0.000001
    32  H   -0.030188   0.563637   0.000000   0.000000   0.000000   0.000000
    33  H    0.000000   0.000000   0.555496  -0.030915  -0.025562   0.002837
    34  H    0.000000   0.000000  -0.030915   0.552171  -0.025284  -0.000377
    35  H    0.000000   0.000000  -0.025562  -0.025284   0.561364  -0.000153
    36  H   -0.000001   0.000000   0.002837  -0.000377  -0.000153   0.336926
    37  H    0.000000   0.000000   0.000006   0.000000   0.000000  -0.000097
    38  H   -0.000004   0.000000   0.000000   0.000000   0.000000   0.000000
    39  H    0.000092   0.000000   0.000000   0.000000   0.000000   0.000000
    40  H    0.000000   0.000000   0.000000   0.000000   0.000000   0.000000
    41  H    0.000000   0.000000   0.000000   0.000000   0.000000   0.000000
    42  H    0.000000   0.000000   0.000000   0.000000   0.000000   0.000000
    43  H    0.000000   0.000000  -0.000002   0.000000   0.000000   0.000000
              37         38         39         40         41         42
     1  C   -0.000002  -0.000001  -0.000004   0.000000   0.000000   0.000000
     2  C    0.000043   0.000001  -0.000005   0.000002  -0.000019   0.000011
     3  C    0.000995  -0.000062   0.000021  -0.000113   0.000638   0.000126
     4  C    0.000256  -0.002672  -0.005717   0.005182  -0.005496   0.005101
     5  C   -0.000183   0.001594  -0.000746   0.000090  -0.000279   0.000052
     6  C    0.000004   0.000090  -0.000036  -0.000001  -0.000134   0.000003
     7  C    0.000000   0.000005   0.000006   0.000000   0.000001   0.000000
     8  C    0.000000   0.000000   0.000000   0.000000   0.000000   0.000000
     9  C    0.000000   0.000000   0.000000   0.000000   0.000000   0.000000
    10  C   -0.000013   0.000000   0.000000   0.000000   0.000000   0.000000
    11  O    0.000000   0.000000   0.000000   0.000000   0.000000   0.000000
    12  C    0.000000  -0.000003  -0.000015   0.000000   0.000000   0.000000
    13  C    0.000000   0.000000   0.000000   0.000000   0.000000   0.000000
    14  O   -0.000002   0.000000   0.000000   0.000000   0.000000   0.000000
    15  C   -0.032431  -0.023689  -0.024845  -0.022449  -0.029262  -0.032789
    16  O    0.231895   0.003450  -0.000158   0.002035   0.003411  -0.001023
    17  C    0.006803   0.359083   0.366630   0.357532  -0.000214  -0.005693
    18  C   -0.014992  -0.002348   0.005033  -0.006405   0.353574   0.366196
    19  O    0.029886   0.000012  -0.000053  -0.000045  -0.036600  -0.042667
    20  H   -0.000195  -0.000006   0.000004   0.000002  -0.000560   0.000082
    21  H    0.002062  -0.000018   0.000008  -0.000020  -0.000039  -0.000100
    22  H   -0.000519   0.000109   0.005437  -0.000073  -0.000070  -0.000151
    23  H    0.000000   0.001208   0.000201  -0.000067   0.006508  -0.000266
    24  H    0.000001   0.000628   0.000505   0.000039  -0.000003  -0.000015
    25  H    0.000000  -0.000001  -0.000001   0.000000   0.000008  -0.000001
    26  H    0.000000  -0.000005   0.000001   0.000000   0.000003   0.000000
    27  H    0.000000   0.000000   0.000000   0.000000   0.000000   0.000000
    28  H    0.000000   0.000000   0.000000   0.000000   0.000000   0.000000
    29  H    0.000000   0.000000   0.000000   0.000000   0.000000   0.000000
    30  H    0.000000  -0.000001   0.000000   0.000000   0.000000   0.000000
    31  H    0.000000  -0.000004   0.000092   0.000000   0.000000   0.000000
    32  H    0.000000   0.000000   0.000000   0.000000   0.000000   0.000000
    33  H    0.000006   0.000000   0.000000   0.000000   0.000000   0.000000
    34  H    0.000000   0.000000   0.000000   0.000000   0.000000   0.000000
    35  H    0.000000   0.000000   0.000000   0.000000   0.000000   0.000000
    36  H   -0.000097   0.000000   0.000000   0.000000   0.000000   0.000000
    37  H    0.344197  -0.000237  -0.000216   0.000118   0.001359  -0.000877
    38  H   -0.000237   0.545578  -0.026485  -0.025424   0.002179   0.000028
    39  H   -0.000216  -0.026485   0.550302  -0.031140  -0.000210  -0.000030
    40  H    0.000118  -0.025424  -0.031140   0.558956   0.000026   0.005261
    41  H    0.001359   0.002179  -0.000210   0.000026   0.592615  -0.043353
    42  H   -0.000877   0.000028  -0.000030   0.005261  -0.043353   0.604762
    43  H   -0.000984  -0.000005   0.000004  -0.000005  -0.003618  -0.003770
              43
     1  C    0.000000
     2  C   -0.000012
     3  C    0.000032
     4  C   -0.000087
     5  C   -0.000002
     6  C    0.000000
     7  C    0.000000
     8  C    0.000000
     9  C    0.000000
    10  C    0.000000
    11  O    0.000000
    12  C    0.000000
    13  C    0.000000
    14  O    0.000000
    15  C    0.005188
    16  O    0.000208
    17  C   -0.000190
    18  C   -0.018223
    19  O    0.242593
    20  H    0.000163
    21  H    0.000053
    22  H    0.000010
    23  H    0.000027
    24  H    0.000000
    25  H    0.000000
    26  H    0.000000
    27  H    0.000000
    28  H    0.000000
    29  H    0.000000
    30  H    0.000000
    31  H    0.000000
    32  H    0.000000
    33  H   -0.000002
    34  H    0.000000
    35  H    0.000000
    36  H    0.000000
    37  H   -0.000984
    38  H   -0.000005
    39  H    0.000004
    40  H   -0.000005
    41  H   -0.003618
    42  H   -0.003770
    43  H    0.333744
 Mulliken charges:
               1
     1  C    0.080132
     2  C    0.084189
     3  C   -0.365434
     4  C   -0.084359
     5  C   -0.289906
     6  C   -0.287384
     7  C   -0.142713
     8  C    0.397504
     9  C   -0.389844
    10  C    0.253192
    11  O   -0.586772
    12  C   -0.472691
    13  C   -0.487813
    14  O   -0.705866
    15  C    0.293995
    16  O   -0.726026
    17  C   -0.484270
    18  C   -0.063510
    19  O   -0.683805
    20  H    0.178126
    21  H    0.153878
    22  H    0.143538
    23  H    0.146719
    24  H    0.148182
    25  H    0.142310
    26  H    0.141332
    27  H    0.146317
    28  H    0.196939
    29  H    0.203437
    30  H    0.152835
    31  H    0.162265
    32  H    0.153686
    33  H    0.159370
    34  H    0.163500
    35  H    0.159891
    36  H    0.437499
    37  H    0.433122
    38  H    0.166995
    39  H    0.161418
    40  H    0.156497
    41  H    0.159534
    42  H    0.149114
    43  H    0.444877
 Sum of Mulliken charges =   0.00000
 Mulliken charges with hydrogens summed into heavy atoms:
               1
     1  C    0.080132
     2  C    0.084189
     3  C   -0.033430
     4  C    0.059179
     5  C    0.004996
     6  C   -0.003743
     7  C    0.003604
     8  C    0.397504
     9  C    0.010533
    10  C    0.253192
    11  O   -0.586772
    12  C   -0.003905
    13  C   -0.005052
    14  O   -0.268367
    15  C    0.293995
    16  O   -0.292904
    17  C    0.000639
    18  C    0.245138
    19  O   -0.238928
 Electronic spatial extent (au):  <R**2>=           5306.0500
 Charge=              0.0000 electrons
 Dipole moment (field-independent basis, Debye):
    X=              7.9438    Y=             -1.7561    Z=             -5.1252  Tot=              9.6154
 Quadrupole moment (field-independent basis, Debye-Ang):
   XX=           -123.1057   YY=           -111.3303   ZZ=           -114.8383
   XY=              7.7251   XZ=             -6.4609   YZ=              5.9887
 Traceless Quadrupole moment (field-independent basis, Debye-Ang):
   XX=             -6.6810   YY=              5.0945   ZZ=              1.5865
   XY=              7.7251   XZ=             -6.4609   YZ=              5.9887
 Octapole moment (field-independent basis, Debye-Ang**2):
  XXX=            176.3117  YYY=            -23.9844  ZZZ=            -20.3255  XYY=             31.3624
  XXY=            -64.6285  XXZ=            -56.1643  XZZ=             14.3469  YZZ=             -4.3655
  YYZ=            -11.6074  XYZ=              7.7639
 Hexadecapole moment (field-independent basis, Debye-Ang**3):
 XXXX=          -4260.7960 YYYY=          -1995.1879 ZZZZ=           -655.2880 XXXY=            106.2563
 XXXZ=           -156.2976 YYYX=            -66.9851 YYYZ=             -0.0360 ZZZX=            -71.7248
 ZZZY=             32.4734 XXYY=          -1030.3816 XXZZ=           -748.7110 YYZZ=           -445.7617
 XXYZ=             78.0410 YYXZ=             -0.7755 ZZXY=            -45.0239
 N-N= 1.615984600892D+03 E-N=-5.298085245914D+03  KE= 8.789844411221D+02
 D1PCM: PCM CHGder 1st derivatives, ID1Alg=3 FixD1E=F DoIter=F DoCFld=F I1PDM=0.
 Calling FoFJK, ICntrl=      2127 FMM=F ISym2X=0 I1Cent= 0 IOpClX= 0 NMat=1 NMatS=1 NMatT=0.
 ***** Axes restored to original set *****
 -------------------------------------------------------------------
 Center     Atomic                   Forces (Hartrees/Bohr)
 Number     Number              X              Y              Z
 -------------------------------------------------------------------
      1        6          -0.018031249   -0.013246645   -0.000773771
      2        6           0.022160087    0.006090221   -0.006222875
      3        6          -0.001868081   -0.004640799    0.002325233
      4        6          -0.000603299    0.003406904   -0.001792895
      5        6           0.004011192    0.004596083    0.002841961
      6        6           0.001278950   -0.002465200   -0.005133549
      7        6           0.003812592    0.004874388   -0.003968543
      8        6           0.000684429    0.020383217   -0.002781205
      9        6           0.008161449    0.003871756    0.002507363
     10        6          -0.002881495   -0.015899435   -0.006722624
     11        8          -0.016249211    0.009966511    0.001785882
     12        6          -0.002236112    0.004145749    0.005861363
     13        6           0.004814426   -0.004901054   -0.004153524
     14        8          -0.000098851   -0.003222990    0.014528707
     15        6           0.000376287   -0.002027728   -0.001697801
     16        8           0.001515161   -0.006175346   -0.002564389
     17        6           0.001030090   -0.000000548    0.001473715
     18        6           0.001122687   -0.001819996   -0.000832317
     19        8          -0.004569880   -0.004831179   -0.003020348
     20        1           0.000566023   -0.000947461   -0.000575805
     21        1           0.001653179   -0.000366769   -0.001822086
     22        1           0.003488723   -0.001394632   -0.000107082
     23        1           0.001651149   -0.000911117   -0.000733045
     24        1           0.000897645   -0.001288284    0.000375775
     25        1          -0.002392147   -0.000933038    0.000794209
     26        1          -0.000440460    0.000217550    0.000833462
     27        1          -0.002958033   -0.001670009    0.001947579
     28        1          -0.000902662   -0.003373270   -0.001661271
     29        1          -0.001483214   -0.002715226    0.002179161
     30        1           0.000206839    0.001253590   -0.000499218
     31        1           0.001018455   -0.000394338    0.000019863
     32        1          -0.000378556   -0.000390188   -0.000035053
     33        1           0.001752297    0.002124916   -0.000839728
     34        1          -0.001978849    0.001835909    0.001015881
     35        1          -0.000446247    0.000173463   -0.000639107
     36        1           0.000584921   -0.001591327   -0.000918005
     37        1          -0.000452089    0.001985397    0.003831271
     38        1          -0.000719577    0.000077077    0.000029411
     39        1          -0.002369461    0.000699050   -0.001365727
     40        1          -0.000063645   -0.001751689   -0.002805033
     41        1          -0.000311073    0.005360531    0.001452185
     42        1           0.002217432    0.007045422    0.004800480
     43        1          -0.001569822   -0.001149465    0.003061499
 -------------------------------------------------------------------
 Cartesian Forces:  Max     0.022160087 RMS     0.004945896

 GradGradGradGradGradGradGradGradGradGradGradGradGradGradGradGradGradGrad
 Berny optimization.
 FormGI is forming the generalized inverse of G from B-inverse, IUseBI=4.
 Internal  Forces:  Max     0.018866439 RMS     0.003324127
 Search for a local minimum.
 Step number   1 out of a maximum of  258
 All quantities printed in internal units (Hartrees-Bohrs-Radians)
 Mixed Optimization -- RFO/linear search
 Second derivative matrix not updated -- first step.
 ITU=  0
     Eigenvalues ---    0.00230   0.00230   0.00305   0.00338   0.00369
     Eigenvalues ---    0.00408   0.00536   0.00682   0.00766   0.00917
     Eigenvalues ---    0.01082   0.01127   0.01203   0.01308   0.01358
     Eigenvalues ---    0.01389   0.02443   0.02490   0.03081   0.03859
     Eigenvalues ---    0.03890   0.04293   0.04443   0.04600   0.04730
     Eigenvalues ---    0.04788   0.04851   0.04920   0.05055   0.05292
     Eigenvalues ---    0.05374   0.05387   0.05485   0.05558   0.05561
     Eigenvalues ---    0.05568   0.05608   0.05617   0.05829   0.05914
     Eigenvalues ---    0.05916   0.06015   0.06953   0.07797   0.08080
     Eigenvalues ---    0.08467   0.09057   0.09088   0.09184   0.09736
     Eigenvalues ---    0.10361   0.11550   0.12083   0.13590   0.13788
     Eigenvalues ---    0.14626   0.15986   0.16000   0.16000   0.16000
     Eigenvalues ---    0.16000   0.16000   0.16000   0.16000   0.16000
     Eigenvalues ---    0.16000   0.16000   0.16000   0.16000   0.16183
     Eigenvalues ---    0.16746   0.17268   0.18553   0.19624   0.20792
     Eigenvalues ---    0.22009   0.23313   0.24606   0.24963   0.25909
     Eigenvalues ---    0.26948   0.27134   0.27870   0.27990   0.28471
     Eigenvalues ---    0.28889   0.28979   0.29424   0.29694   0.29905
     Eigenvalues ---    0.30868   0.32156   0.32324   0.33648   0.33760
     Eigenvalues ---    0.33820   0.33833   0.33841   0.33955   0.34047
     Eigenvalues ---    0.34073   0.34106   0.34131   0.34137   0.34156
     Eigenvalues ---    0.34163   0.34189   0.34202   0.34211   0.34255
     Eigenvalues ---    0.34319   0.34341   0.34345   0.34397   0.34499
     Eigenvalues ---    0.39223   0.41129   0.41685   0.51466   0.51685
     Eigenvalues ---    0.52451   0.53037   0.93983
 RFO step:  Lambda=-1.21300247D-02 EMin= 2.30000000D-03
 Linear search not attempted -- first point.
 Iteration  1 RMS(Cart)=  0.04427216 RMS(Int)=  0.00102685
 Iteration  2 RMS(Cart)=  0.00140255 RMS(Int)=  0.00025846
 Iteration  3 RMS(Cart)=  0.00000178 RMS(Int)=  0.00025845
 Iteration  4 RMS(Cart)=  0.00000000 RMS(Int)=  0.00025845
 Variable       Old X    -DE/DX   Delta X   Delta X   Delta X     New X
                                 (Linear)    (Quad)   (Total)
    R1        2.53596   0.01506   0.00000   0.03057   0.03064   2.56660
    R2        2.82333   0.00526   0.00000   0.01758   0.01767   2.84101
    R3        2.79285   0.00161   0.00000   0.00261   0.00280   2.79565
    R4        2.85274  -0.00053   0.00000   0.00177   0.00175   2.85449
    R5        2.86016   0.00833   0.00000   0.03039   0.03020   2.89036
    R6        2.92187   0.00100   0.00000   0.00178   0.00174   2.92360
    R7        2.07251   0.00071   0.00000   0.00202   0.00202   2.07453
    R8        2.06666   0.00012   0.00000   0.00033   0.00033   2.06699
    R9        2.92321   0.00190   0.00000   0.00386   0.00376   2.92697
   R10        2.96952  -0.00240   0.00000  -0.00886  -0.00886   2.96066
   R11        2.07928  -0.00175   0.00000  -0.00502  -0.00502   2.07426
   R12        2.89252   0.00682   0.00000   0.01941   0.01938   2.91190
   R13        2.07013   0.00167   0.00000   0.00473   0.00473   2.07486
   R14        2.07407  -0.00052   0.00000  -0.00149  -0.00149   2.07258
   R15        2.90214   0.00481   0.00000   0.01278   0.01284   2.91497
   R16        2.07613   0.00008   0.00000   0.00024   0.00024   2.07637
   R17        2.07600  -0.00010   0.00000  -0.00028  -0.00028   2.07572
   R18        2.89127   0.00691   0.00000   0.02256   0.02256   2.91383
   R19        2.07737   0.00039   0.00000   0.00113   0.00113   2.07850
   R20        2.82653   0.01478   0.00000   0.03885   0.03895   2.86548
   R21        2.31150   0.01887   0.00000   0.01982   0.01982   2.33132
   R22        2.89204   0.00842   0.00000   0.02645   0.02634   2.91839
   R23        2.06752  -0.00023   0.00000  -0.00064  -0.00064   2.06688
   R24        2.06902  -0.00006   0.00000  -0.00016  -0.00016   2.06885
   R25        2.88577   0.00413   0.00000   0.01337   0.01337   2.89914
   R26        2.69326   0.01410   0.00000   0.03286   0.03286   2.72612
   R27        2.06991   0.00134   0.00000   0.00379   0.00379   2.07370
   R28        2.06795   0.00083   0.00000   0.00233   0.00233   2.07028
   R29        2.07056   0.00031   0.00000   0.00088   0.00088   2.07144
   R30        2.07068   0.00083   0.00000   0.00234   0.00234   2.07302
   R31        2.07151   0.00001   0.00000   0.00002   0.00002   2.07153
   R32        2.06975   0.00073   0.00000   0.00207   0.00207   2.07182
   R33        1.83620   0.00071   0.00000   0.00131   0.00131   1.83750
   R34        2.72624   0.00404   0.00000   0.01000   0.01000   2.73623
   R35        2.90047  -0.00305   0.00000  -0.01011  -0.01011   2.89036
   R36        2.92424  -0.00732   0.00000  -0.02516  -0.02516   2.89908
   R37        1.84902  -0.00387   0.00000  -0.00732  -0.00732   1.84170
   R38        2.06759  -0.00008   0.00000  -0.00023  -0.00023   2.06735
   R39        2.07110   0.00031   0.00000   0.00088   0.00088   2.07198
   R40        2.07207  -0.00040   0.00000  -0.00114  -0.00114   2.07094
   R41        2.70047   0.00732   0.00000   0.01729   0.01729   2.71776
   R42        2.06495   0.00265   0.00000   0.00743   0.00743   2.07239
   R43        2.07100   0.00210   0.00000   0.00593   0.00593   2.07693
   R44        1.84170  -0.00302   0.00000  -0.00562  -0.00562   1.83608
    A1        2.30794  -0.00788   0.00000  -0.02770  -0.02773   2.28022
    A2        1.85153   0.01278   0.00000   0.05148   0.05156   1.90309
    A3        2.12024  -0.00484   0.00000  -0.02201  -0.02227   2.09796
    A4        2.20108   0.00685   0.00000   0.02635   0.02645   2.22752
    A5        1.98202  -0.00559   0.00000  -0.01345  -0.01364   1.96838
    A6        2.09990  -0.00126   0.00000  -0.01304  -0.01299   2.08691
    A7        2.00137  -0.00144   0.00000  -0.01202  -0.01203   1.98934
    A8        1.89903   0.00022   0.00000   0.00413   0.00407   1.90310
    A9        1.87425   0.00178   0.00000   0.01566   0.01574   1.88999
   A10        1.93331   0.00056   0.00000   0.00312   0.00322   1.93652
   A11        1.89844   0.00003   0.00000   0.00142   0.00139   1.89983
   A12        1.85057  -0.00111   0.00000  -0.01214  -0.01217   1.83840
   A13        1.97400  -0.00013   0.00000   0.00301   0.00295   1.97694
   A14        1.97647   0.00035   0.00000   0.01028   0.01021   1.98668
   A15        1.84352   0.00088   0.00000   0.00266   0.00267   1.84619
   A16        1.95459   0.00005   0.00000   0.00253   0.00250   1.95709
   A17        1.86997   0.00089   0.00000   0.01037   0.01026   1.88023
   A18        1.83233  -0.00211   0.00000  -0.03167  -0.03161   1.80072
   A19        2.05528  -0.00018   0.00000  -0.01158  -0.01165   2.04363
   A20        1.92047  -0.00185   0.00000  -0.00894  -0.00888   1.91159
   A21        1.89157   0.00026   0.00000  -0.00149  -0.00144   1.89013
   A22        1.85785   0.00173   0.00000   0.00815   0.00808   1.86593
   A23        1.88601   0.00008   0.00000   0.01402   0.01400   1.90001
   A24        1.84097   0.00001   0.00000   0.00151   0.00140   1.84237
   A25        2.04197   0.00174   0.00000   0.00369   0.00368   2.04565
   A26        1.90129   0.00093   0.00000   0.01308   0.01315   1.91444
   A27        1.87649  -0.00042   0.00000  -0.00110  -0.00114   1.87535
   A28        1.90686  -0.00145   0.00000  -0.01550  -0.01555   1.89131
   A29        1.89190  -0.00171   0.00000  -0.00788  -0.00785   1.88405
   A30        1.83397   0.00084   0.00000   0.00850   0.00840   1.84237
   A31        1.96747  -0.00053   0.00000  -0.00714  -0.00718   1.96030
   A32        1.95011   0.00127   0.00000   0.01042   0.01044   1.96054
   A33        1.86872  -0.00171   0.00000  -0.02683  -0.02682   1.84190
   A34        1.96349  -0.00013   0.00000   0.01060   0.01052   1.97401
   A35        1.83864   0.00210   0.00000   0.02228   0.02224   1.86088
   A36        1.86619  -0.00111   0.00000  -0.01130  -0.01142   1.85477
   A37        1.96031  -0.01423   0.00000  -0.06059  -0.06036   1.89995
   A38        2.15023   0.01087   0.00000   0.04496   0.04477   2.19500
   A39        2.17181   0.00338   0.00000   0.01637   0.01617   2.18798
   A40        1.78617   0.01120   0.00000   0.05246   0.05223   1.83840
   A41        1.91597  -0.00134   0.00000   0.01534   0.01574   1.93172
   A42        1.88589  -0.00291   0.00000   0.00370   0.00350   1.88939
   A43        1.97175  -0.00349   0.00000  -0.01808  -0.01923   1.95252
   A44        1.96791  -0.00264   0.00000  -0.01336  -0.01402   1.95389
   A45        1.92891  -0.00013   0.00000  -0.03157  -0.03214   1.89677
   A46        1.83797  -0.00407   0.00000  -0.02778  -0.02782   1.81015
   A47        1.98722  -0.00153   0.00000  -0.01279  -0.01227   1.97495
   A48        1.90632   0.00279   0.00000   0.01536   0.01496   1.92128
   A49        1.94321   0.00479   0.00000   0.02647   0.02614   1.96934
   A50        1.88495  -0.00168   0.00000  -0.01336  -0.01328   1.87167
   A51        1.90099  -0.00038   0.00000   0.01091   0.01089   1.91188
   A52        1.93083  -0.00015   0.00000  -0.00108  -0.00109   1.92974
   A53        1.96062  -0.00060   0.00000  -0.00374  -0.00374   1.95688
   A54        1.93668  -0.00035   0.00000  -0.00159  -0.00159   1.93509
   A55        1.88408   0.00029   0.00000   0.00091   0.00091   1.88498
   A56        1.87482   0.00032   0.00000   0.00236   0.00236   1.87717
   A57        1.87345   0.00056   0.00000   0.00358   0.00358   1.87703
   A58        1.94477  -0.00090   0.00000  -0.00283  -0.00282   1.94195
   A59        1.92881  -0.00299   0.00000  -0.01624  -0.01627   1.91254
   A60        1.95176   0.00037   0.00000  -0.00142  -0.00147   1.95029
   A61        1.85202   0.00300   0.00000   0.02446   0.02449   1.87651
   A62        1.89081  -0.00002   0.00000  -0.00219  -0.00220   1.88861
   A63        1.89205   0.00076   0.00000  -0.00022  -0.00030   1.89175
   A64        1.90043  -0.00063   0.00000  -0.00366  -0.00366   1.89677
   A65        1.88037   0.00120   0.00000   0.01947   0.01939   1.89977
   A66        1.93948  -0.00207   0.00000  -0.01940  -0.01939   1.92009
   A67        2.01293   0.00173   0.00000   0.00892   0.00850   2.02143
   A68        1.84755   0.00065   0.00000   0.00306   0.00321   1.85076
   A69        1.87026  -0.00057   0.00000   0.00512   0.00494   1.87521
   A70        1.90454  -0.00090   0.00000  -0.01582  -0.01584   1.88869
   A71        1.84212   0.00362   0.00000   0.02102   0.02102   1.86314
   A72        1.95823   0.00017   0.00000  -0.00272  -0.00277   1.95546
   A73        1.93481  -0.00144   0.00000  -0.00697  -0.00699   1.92782
   A74        1.93278  -0.00319   0.00000  -0.01632  -0.01635   1.91643
   A75        1.89698   0.00012   0.00000  -0.00348  -0.00352   1.89345
   A76        1.88490   0.00126   0.00000   0.00464   0.00457   1.88948
   A77        1.85227   0.00336   0.00000   0.02687   0.02689   1.87916
   A78        1.91922  -0.00588   0.00000  -0.01982  -0.01950   1.89971
   A79        1.96602  -0.00172   0.00000  -0.02386  -0.02416   1.94186
   A80        1.92090  -0.00497   0.00000  -0.04456  -0.04481   1.87609
   A81        1.90533   0.00527   0.00000   0.04115   0.04073   1.94606
   A82        1.85620   0.00738   0.00000   0.05888   0.05840   1.91459
   A83        1.89273   0.00060   0.00000  -0.00624  -0.00860   1.88414
   A84        1.86159   0.00248   0.00000   0.01439   0.01439   1.87598
    D1        0.06845  -0.00023   0.00000  -0.01042  -0.01034   0.05810
    D2       -3.09436  -0.00029   0.00000  -0.01879  -0.01892  -3.11327
    D3        3.11885   0.00060   0.00000   0.01266   0.01302   3.13187
    D4       -0.04395   0.00054   0.00000   0.00429   0.00444  -0.03951
    D5        0.36899   0.00024   0.00000   0.01244   0.01218   0.38117
    D6       -1.86244  -0.00021   0.00000  -0.00487  -0.00507  -1.86751
    D7        2.38293   0.00146   0.00000   0.01921   0.01908   2.40201
    D8       -2.66983  -0.00137   0.00000  -0.01652  -0.01639  -2.68622
    D9        1.38194  -0.00183   0.00000  -0.03383  -0.03365   1.34829
   D10       -0.65589  -0.00016   0.00000  -0.00974  -0.00950  -0.66538
   D11       -0.03076   0.00034   0.00000   0.00878   0.00841  -0.02235
   D12       -3.13030  -0.00013   0.00000  -0.01030  -0.01065  -3.14095
   D13        3.03170   0.00072   0.00000   0.02787   0.02801   3.05970
   D14       -0.06785   0.00026   0.00000   0.00879   0.00895  -0.05890
   D15        0.65944  -0.00011   0.00000   0.00312   0.00316   0.66261
   D16       -1.51625   0.00003   0.00000   0.00452   0.00450  -1.51175
   D17        2.77115   0.00029   0.00000   0.00857   0.00850   2.77966
   D18       -2.45963  -0.00001   0.00000   0.01197   0.01222  -2.44741
   D19        1.64787   0.00013   0.00000   0.01336   0.01355   1.66142
   D20       -0.34792   0.00039   0.00000   0.01742   0.01756  -0.33036
   D21        0.09888  -0.00130   0.00000  -0.01618  -0.01610   0.08278
   D22        2.23248   0.00093   0.00000  -0.01016  -0.00984   2.22264
   D23       -1.92167   0.00145   0.00000   0.00649   0.00680  -1.91487
   D24       -3.06256  -0.00124   0.00000  -0.02348  -0.02337  -3.08593
   D25       -0.92896   0.00099   0.00000  -0.01746  -0.01711  -0.94607
   D26        1.20007   0.00150   0.00000  -0.00081  -0.00047   1.19960
   D27       -1.33755   0.00020   0.00000  -0.00430  -0.00419  -1.34174
   D28        2.69809  -0.00006   0.00000  -0.01972  -0.01969   2.67840
   D29        0.70229   0.00176   0.00000   0.01148   0.01152   0.71381
   D30        0.81994  -0.00015   0.00000  -0.00541  -0.00532   0.81462
   D31       -1.42760  -0.00041   0.00000  -0.02083  -0.02082  -1.44842
   D32        2.85978   0.00141   0.00000   0.01037   0.01039   2.87017
   D33        2.84727  -0.00115   0.00000  -0.01750  -0.01740   2.82987
   D34        0.59973  -0.00142   0.00000  -0.03292  -0.03291   0.56682
   D35       -1.39607   0.00040   0.00000  -0.00172  -0.00170  -1.39777
   D36        0.59876   0.00147   0.00000   0.00481   0.00490   0.60366
   D37       -1.53357   0.00082   0.00000   0.01013   0.01012  -1.52345
   D38        2.74481   0.00166   0.00000   0.01395   0.01396   2.75877
   D39        2.85752   0.00189   0.00000   0.02401   0.02409   2.88161
   D40        0.72519   0.00124   0.00000   0.02933   0.02931   0.75450
   D41       -1.27963   0.00208   0.00000   0.03314   0.03316  -1.24647
   D42       -1.42543  -0.00010   0.00000  -0.00657  -0.00653  -1.43196
   D43        2.72543  -0.00075   0.00000  -0.00125  -0.00130   2.72412
   D44        0.72061   0.00009   0.00000   0.00257   0.00254   0.72315
   D45       -1.02667   0.00000   0.00000   0.01703   0.01697  -1.00970
   D46       -3.04321  -0.00036   0.00000   0.01251   0.01257  -3.03063
   D47        1.06093   0.00124   0.00000   0.04338   0.04351   1.10444
   D48        2.99904  -0.00017   0.00000   0.00160   0.00148   3.00052
   D49        0.98251  -0.00053   0.00000  -0.00292  -0.00292   0.97959
   D50       -1.19654   0.00107   0.00000   0.02795   0.02802  -1.16852
   D51        0.97584  -0.00003   0.00000   0.00639   0.00626   0.98210
   D52       -1.04069  -0.00039   0.00000   0.00187   0.00186  -1.03883
   D53        3.06344   0.00121   0.00000   0.03274   0.03280   3.09624
   D54        0.84071   0.00192   0.00000   0.01926   0.01920   0.85991
   D55       -1.33179   0.00176   0.00000   0.02633   0.02627  -1.30552
   D56        2.97271   0.00054   0.00000   0.01054   0.01047   2.98318
   D57        3.00473   0.00076   0.00000   0.00589   0.00583   3.01056
   D58        0.83223   0.00060   0.00000   0.01296   0.01291   0.84514
   D59       -1.14646  -0.00062   0.00000  -0.00282  -0.00290  -1.14935
   D60       -1.30815   0.00164   0.00000   0.01795   0.01800  -1.29015
   D61        2.80253   0.00148   0.00000   0.02502   0.02507   2.82761
   D62        0.82385   0.00026   0.00000   0.00923   0.00927   0.83312
   D63       -1.25099  -0.00142   0.00000  -0.02333  -0.02344  -1.27444
   D64        0.97338  -0.00023   0.00000  -0.00608  -0.00620   0.96718
   D65        3.00025  -0.00037   0.00000  -0.00092  -0.00085   2.99940
   D66        0.91869  -0.00005   0.00000  -0.01594  -0.01606   0.90264
   D67       -3.14012   0.00114   0.00000   0.00131   0.00119  -3.13893
   D68       -1.11325   0.00100   0.00000   0.00648   0.00654  -1.10671
   D69        2.90821  -0.00072   0.00000  -0.01814  -0.01820   2.89000
   D70       -1.15060   0.00047   0.00000  -0.00089  -0.00096  -1.15156
   D71        0.87627   0.00033   0.00000   0.00427   0.00439   0.88066
   D72        3.14101   0.00086   0.00000   0.02402   0.02408  -3.11810
   D73        1.03426   0.00100   0.00000   0.02616   0.02622   1.06048
   D74       -1.06300   0.00095   0.00000   0.02524   0.02530  -1.03770
   D75        0.90745   0.00063   0.00000   0.01625   0.01614   0.92360
   D76       -1.19930   0.00077   0.00000   0.01839   0.01828  -1.18101
   D77        2.98663   0.00071   0.00000   0.01747   0.01736   3.00399
   D78       -1.10283  -0.00117   0.00000  -0.00945  -0.00941  -1.11223
   D79        3.07361  -0.00103   0.00000  -0.00731  -0.00727   3.06634
   D80        0.97635  -0.00109   0.00000  -0.00823  -0.00819   0.96816
   D81        0.08724  -0.00055   0.00000  -0.01534  -0.01523   0.07201
   D82        2.18538   0.00088   0.00000  -0.00068   0.00003   2.18541
   D83       -1.99302  -0.00184   0.00000  -0.02774  -0.02769  -2.02071
   D84       -3.09701   0.00013   0.00000   0.00480   0.00456  -3.09246
   D85       -0.99888   0.00156   0.00000   0.01946   0.01981  -0.97906
   D86        1.10591  -0.00116   0.00000  -0.00760  -0.00791   1.09800
   D87       -0.10448   0.00028   0.00000   0.01511   0.01544  -0.08904
   D88       -2.26624   0.00198   0.00000   0.03329   0.03363  -2.23260
   D89        1.93071   0.00066   0.00000   0.01262   0.01309   1.94380
   D90       -2.16337  -0.00317   0.00000  -0.02579  -0.02542  -2.18879
   D91        1.95806  -0.00146   0.00000  -0.00761  -0.00723   1.95083
   D92       -0.12818  -0.00278   0.00000  -0.02828  -0.02777  -0.15595
   D93        1.91720   0.00209   0.00000   0.04349   0.04331   1.96051
   D94       -0.24456   0.00380   0.00000   0.06167   0.06150  -0.18306
   D95       -2.33080   0.00248   0.00000   0.04100   0.04096  -2.28984
   D96        1.14589   0.00091   0.00000  -0.00846  -0.00846   1.13743
   D97       -3.08269   0.00216   0.00000   0.00982   0.00978  -3.07291
   D98       -0.97319   0.00131   0.00000  -0.00263  -0.00262  -0.97580
   D99       -3.06276  -0.00195   0.00000  -0.03413  -0.03434  -3.09710
   D100      -1.00816  -0.00070   0.00000  -0.01585  -0.01610  -1.02426
   D101       1.10134  -0.00155   0.00000  -0.02830  -0.02849   1.07285
   D102      -0.98608  -0.00135   0.00000  -0.02758  -0.02735  -1.01343
   D103       1.06852  -0.00010   0.00000  -0.00930  -0.00911   1.05941
   D104      -3.10516  -0.00095   0.00000  -0.02175  -0.02151  -3.12667
   D105      -0.89991  -0.00232   0.00000  -0.05058  -0.05088  -0.95079
   D106      -2.89018   0.00192   0.00000  -0.01873  -0.01875  -2.90893
   D107       1.28028  -0.00265   0.00000  -0.04914  -0.04882   1.23146
   D108       1.63220   0.00115   0.00000   0.00545   0.00542   1.63761
   D109      -2.57475  -0.00032   0.00000  -0.00576  -0.00572  -2.58046
   D110      -0.54378  -0.00130   0.00000  -0.02002  -0.02002  -0.56380
   D111      -1.21561   0.00036   0.00000   0.01392   0.01381  -1.20180
   D112       0.90886  -0.00040   0.00000   0.00255   0.00245   0.91131
   D113       2.96003   0.00087   0.00000   0.02127   0.02113   2.98117
   D114       3.03084  -0.00037   0.00000  -0.00103  -0.00104   3.02980
   D115      -1.12788  -0.00113   0.00000  -0.01240  -0.01240  -1.14028
   D116       0.92329   0.00013   0.00000   0.00632   0.00628   0.92957
   D117       1.02321   0.00038   0.00000  -0.00103  -0.00089   1.02232
   D118      -3.13551  -0.00038   0.00000  -0.01239  -0.01225   3.13543
   D119      -1.08434   0.00089   0.00000   0.00633   0.00644  -1.07790
   D120      -1.18631  -0.00170   0.00000  -0.06164  -0.06165  -1.24796
   D121       0.94312  -0.00033   0.00000  -0.03950  -0.03988   0.90324
   D122       3.05761  -0.00426   0.00000  -0.09524  -0.09496   2.96264
   D123       0.90685   0.00050   0.00000  -0.02756  -0.02753   0.87932
   D124       3.03628   0.00186   0.00000  -0.00542  -0.00576   3.03052
   D125      -1.13242  -0.00206   0.00000  -0.06115  -0.06084  -1.19326
   D126       2.89978   0.00052   0.00000  -0.02915  -0.02908   2.87070
   D127      -1.25397   0.00188   0.00000  -0.00701  -0.00731  -1.26128
   D128       0.86052  -0.00204   0.00000  -0.06275  -0.06239   0.79813
   D129      -3.11874   0.00166   0.00000   0.04021   0.04034  -3.07840
   D130       0.99935   0.00417   0.00000   0.05563   0.05675   1.05610
   D131      -1.03943  -0.00315   0.00000   0.01053   0.00929  -1.03014
         Item               Value     Threshold  Converged?
 Maximum Force            0.018866     0.000450     NO 
 RMS     Force            0.003324     0.000300     NO 
 Maximum Displacement     0.249037     0.001800     NO 
 RMS     Displacement     0.044264     0.001200     NO 
 Predicted change in Energy=-6.767487D-03
 GradGradGradGradGradGradGradGradGradGradGradGradGradGradGradGradGradGrad

                          Input orientation:                          
 ---------------------------------------------------------------------
 Center     Atomic      Atomic             Coordinates (Angstroms)
 Number     Number       Type             X           Y           Z
 ---------------------------------------------------------------------
      1          6           0       -1.706513    0.658513   -0.187581
      2          6           0       -0.972922   -0.484019   -0.221365
      3          6           0        0.509503   -0.620927   -0.477061
      4          6           0        1.363547    0.501505    0.158774
      5          6           0        1.303895    1.835204   -0.626546
      6          6           0       -0.032312    2.189594   -1.307254
      7          6           0       -1.310244    2.084852   -0.449731
      8          6           0       -3.120150    0.316539    0.083160
      9          6           0       -3.247290   -1.190383    0.194209
     10          6           0       -1.805386   -1.731413    0.079329
     11          8           0       -4.051116    1.120495    0.177605
     12          6           0       -1.240929    2.920894    0.844020
     13          6           0       -1.662660   -2.823782   -0.988381
     14          8           0       -1.445917   -2.267672    1.369408
     15          6           0        2.835246    0.071577    0.481031
     16          8           0        2.804833   -1.069091    1.372386
     17          6           0        3.550760    1.186438    1.245578
     18          6           0        3.699087   -0.312025   -0.727344
     19          8           0        3.244026   -1.575817   -1.241257
     20          1           0        0.682220   -0.680276   -1.559556
     21          1           0        0.839019   -1.584689   -0.078334
     22          1           0        0.931546    0.678912    1.152122
     23          1           0        2.071616    1.833532   -1.411490
     24          1           0        1.581478    2.648648    0.054738
     25          1           0       -0.166116    1.570356   -2.204989
     26          1           0        0.047326    3.222894   -1.671235
     27          1           0       -2.127362    2.512122   -1.049335
     28          1           0       -3.712880   -1.469793    1.143648
     29          1           0       -3.882843   -1.542188   -0.624857
     30          1           0       -0.973121    3.960620    0.617221
     31          1           0       -0.501851    2.527286    1.550459
     32          1           0       -2.211359    2.933079    1.353607
     33          1           0       -0.640437   -3.220803   -1.017232
     34          1           0       -2.333973   -3.657743   -0.752765
     35          1           0       -1.913297   -2.449835   -1.988055
     36          1           0       -0.485567   -2.419020    1.387100
     37          1           0        2.854449   -1.864883    0.811963
     38          1           0        3.728461    2.065366    0.618891
     39          1           0        2.959935    1.494107    2.116470
     40          1           0        4.518256    0.824144    1.611195
     41          1           0        3.673712    0.467870   -1.497917
     42          1           0        4.735944   -0.406915   -0.375394
     43          1           0        3.839084   -1.827172   -1.967035
 ---------------------------------------------------------------------
                    Distance matrix (angstroms):
                    1          2          3          4          5
     1  C    0.000000
     2  C    1.358189   0.000000
     3  C    2.575168   1.510532   0.000000
     4  C    3.093523   2.564147   1.547104   0.000000
     5  C    3.261878   3.275189   2.585727   1.548884   0.000000
     6  C    2.529985   3.035145   2.980236   2.635774   1.540910
     7  C    1.503395   2.600969   3.260900   3.166453   2.631978
     8  C    1.479397   2.311756   3.790392   4.488147   4.730983
     9  C    2.436836   2.417520   3.858546   4.911574   5.526400
    10  C    2.406815   1.529512   2.627063   3.877418   4.783999
    11  O    2.417427   3.494127   4.925483   5.449962   5.462015
    12  C    2.529691   3.577751   4.165784   3.620262   3.133275
    13  C    3.573455   2.557057   3.135652   4.640197   5.535117
    14  O    3.324858   2.436329   3.153551   4.126386   5.327184
    15  C    4.628079   3.912057   2.608943   1.566712   2.584985
    16  O    5.076451   4.141713   2.981584   2.452943   3.831903
    17  C    5.474630   5.040441   3.934882   2.536567   2.995689
    18  C    5.518496   4.702474   3.214266   2.627124   3.218338
    19  O    5.532658   4.473796   2.995568   3.132341   3.972033
    20  H    3.062796   2.137467   1.097793   2.193963   2.754021
    21  H    3.394647   2.124868   1.093802   2.164152   3.494612
    22  H    2.958814   2.620281   2.126485   1.097651   2.153907
    23  H    4.141605   4.007076   3.055769   2.177473   1.097970
    24  H    3.851006   4.051518   3.481675   2.160681   1.096764
    25  H    2.697076   2.967517   2.871222   3.011593   2.173145
    26  H    3.442852   4.109043   4.051495   3.533741   2.143833
    27  H    2.087008   3.315890   4.134797   4.205776   3.522852
    28  H    3.213621   3.215957   4.601716   5.534085   6.262956
    29  H    3.125812   3.122526   4.490353   5.684661   6.189428
    30  H    3.476993   4.523056   4.938238   4.199484   3.353975
    31  H    2.822111   3.525511   3.878778   3.085496   2.911880
    32  H    2.793525   3.961164   4.835845   4.485547   4.181309
    33  H    4.107789   2.869483   2.893700   4.387997   5.431046
    34  H    4.398091   3.493905   4.169367   5.639317   6.589574
    35  H    3.598095   2.805339   3.390865   4.904792   5.528615
    36  H    3.666270   2.562987   2.774599   3.668443   5.035411
    37  H    5.307447   4.198014   2.950896   2.872149   4.261945
    38  H    5.671735   5.413722   4.333471   2.872313   2.735436
    39  H    5.270921   4.984558   4.147817   2.714090   3.222259
    40  H    6.481572   5.934863   4.745434   3.487952   4.044978
    41  H    5.540771   4.911912   3.498548   2.842994   2.871398
    42  H    6.532661   5.711463   4.233077   3.533217   4.107206
    43  H    6.332356   5.292147   3.842025   4.008751   4.651570
                    6          7          8          9         10
     6  C    0.000000
     7  C    1.542538   0.000000
     8  C    3.869926   2.585859   0.000000
     9  C    4.900481   3.859271   1.516347   0.000000
    10  C    4.521139   3.884450   2.433664   1.544343   0.000000
    11  O    4.415718   2.972527   1.233679   2.446746   3.631300
    12  C    2.573622   1.541935   3.300461   4.620642   4.748402
    13  C    5.281444   4.950659   3.624098   2.564676   1.534159
    14  O    5.387950   4.719337   3.337010   2.405533   1.442600
    15  C    3.988339   4.701562   5.973696   6.218686   4.994758
    16  O    5.084180   5.495574   6.219927   6.166928   4.833714
    17  C    4.512392   5.225952   6.827076   7.277921   6.209854
    18  C    4.529650   5.560169   6.895940   7.062076   5.741481
    19  O    4.991700   5.896473   6.770364   6.659302   5.221563
    20  H    2.968226   3.584349   4.260302   4.333237   3.158958
    21  H    4.063825   4.268817   4.394971   4.114326   2.653162
    22  H    3.042978   3.093255   4.205976   4.677022   3.801493
    23  H    2.136390   3.524928   5.611567   6.325591   5.473804
    24  H    2.161034   2.989048   5.248318   6.170463   5.536821
    25  H    1.098767   2.157468   3.941320   4.782412   4.336703
    26  H    1.098423   2.151791   4.643028   5.814756   5.571550
    27  H    2.135364   1.099894   2.662473   4.063149   4.402856
    28  H    5.739739   4.576792   2.160311   1.093746   2.199943
    29  H    5.405409   4.450208   2.130224   1.094789   2.201706
    30  H    2.779434   2.184157   4.263130   5.646557   5.777649
    31  H    2.915651   2.202273   3.727715   4.816421   4.690410
    32  H    3.518692   2.187128   3.047330   4.406846   4.852431
    33  H    5.452184   5.377794   4.457872   3.519357   2.185826
    34  H    6.308442   5.840997   4.136636   2.796207   2.163916
    35  H    5.052315   4.826334   3.660498   2.850970   2.191313
    36  H    5.357639   4.933447   4.015540   3.249562   1.981159
    37  H    5.409552   5.876815   6.401999   6.169910   4.718966
    38  H    4.227160   5.150813   7.088644   7.709822   6.732765
    39  H    4.599905   5.016851   6.518316   7.030733   6.104278
    40  H    5.575793   6.309375   7.806266   8.146771   6.990418
    41  H    4.090880   5.343514   6.977052   7.315282   6.111061
    42  H    5.508764   6.539940   7.902649   8.041784   6.689549
    43  H    5.617600   6.642419   7.565034   7.435938   6.004733
                   11         12         13         14         15
    11  O    0.000000
    12  C    3.403337   0.000000
    13  C    4.756213   6.044572   0.000000
    14  O    4.437018   5.219125   2.432160   0.000000
    15  C    6.972395   4.986539   5.547381   4.958796   0.000000
    16  O    7.295604   5.706780   5.348893   4.416501   1.447951
    17  C    7.676812   5.111738   6.946379   6.075606   1.529512
    18  C    7.933265   6.109394   5.926668   5.889990   1.534125
    19  O    7.905844   6.684580   5.069214   5.412005   2.418116
    20  H    5.353968   4.737521   3.227897   3.953179   3.060197
    21  H    5.594368   5.047494   2.936313   2.789867   2.653494
    22  H    5.096235   3.137046   4.855978   3.792348   2.107912
    23  H    6.365650   4.152425   5.984515   6.076702   2.696156
    24  H    5.837505   2.943308   6.446706   5.921459   2.897405
    25  H    4.579559   3.503660   4.798774   5.398580   4.297583
    26  H    4.963418   2.842062   6.320809   6.451480   4.726050
    27  H    2.672609   2.130177   5.356448   5.400103   5.738097
    28  H    2.785182   5.047618   3.253034   2.413855   6.759648
    29  H    2.786062   5.390400   2.589178   3.231413   6.997138
    30  H    4.211131   1.097355   7.005821   6.291338   5.444893
    31  H    4.057225   1.095545   6.035488   4.890364   4.279065
    32  H    2.837807   1.096158   6.239185   5.256801   5.866669
    33  H    5.648649   6.445563   1.096995   2.693196   5.016466
    34  H    5.161950   6.857327   1.096206   2.687854   6.492373
    35  H    4.691227   6.108801   1.096359   3.394729   5.916296
    36  H    5.167609   5.420349   2.681844   0.972364   4.248745
    37  H    7.549949   6.298953   4.956309   4.355012   1.964628
    38  H    7.849161   5.047518   7.453273   6.790631   2.189071
    39  H    7.283792   4.615420   7.046463   5.841285   2.171129
    40  H    8.693512   6.176821   7.633406   6.722287   2.162440
    41  H    7.931347   5.971238   6.290585   6.474205   2.185476
    42  H    8.935951   6.948689   6.867250   6.687462   2.138941
    43  H    8.691576   7.500179   5.676282   6.265551   3.256680
                   16         17         18         19         20
    16  O    0.000000
    17  C    2.379054   0.000000
    18  C    2.404517   2.481897   0.000000
    19  O    2.698294   3.729409   1.438179   0.000000
    20  H    3.640460   4.425147   3.151139   2.732428   0.000000
    21  H    2.496969   4.097002   3.197010   2.671428   1.742575
    22  H    2.571621   2.669568   3.489072   4.019904   3.043478
    23  H    4.088129   3.109117   2.778513   3.609320   2.876036
    24  H    4.129695   2.726579   3.723104   4.721205   3.807407
    25  H    5.347040   5.086155   4.546052   4.738803   2.490302
    26  H    5.940422   4.992895   5.169326   5.781989   3.956046
    27  H    6.558686   6.266189   6.482822   6.752769   4.283162
    28  H    6.534023   7.734753   7.731642   7.355104   5.219918
    29  H    6.995556   8.136484   7.681761   7.153554   4.738813
    30  H    6.335709   5.343820   6.472470   7.203500   5.386690
    31  H    4.888742   4.279542   5.558592   6.217775   4.621977
    32  H    6.417157   6.021996   7.056516   7.538216   5.469520
    33  H    4.712751   6.489238   5.232255   4.224360   2.915100
    34  H    6.133898   7.879691   6.898716   5.973869   4.314352
    35  H    5.954810   7.316746   6.136650   5.283899   3.170434
    36  H    3.556579   5.413990   5.140197   4.639948   3.615209
    37  H    0.974587   3.159657   2.343981   2.109749   3.427241
    38  H    3.353455   1.093997   2.732251   4.117407   4.643680
    39  H    2.673519   1.096442   3.449019   4.558451   4.840361
    40  H    2.564603   1.095893   2.725927   3.939538   5.199242
    41  H    3.369842   2.838701   1.096659   2.104082   3.204850
    42  H    2.687452   2.563393   1.099066   2.083715   4.231979
    43  H    3.577163   4.414279   1.962678   0.971610   3.383372
                   21         22         23         24         25
    21  H    0.000000
    22  H    2.578076   0.000000
    23  H    3.870509   3.033977   0.000000
    24  H    4.300011   2.346599   1.747705   0.000000
    25  H    3.935387   3.642765   2.388796   3.053386   0.000000
    26  H    5.126106   3.901927   2.468915   2.379572   1.749666
    27  H    5.150351   4.190942   4.268847   3.872093   2.463523
    28  H    4.714470   5.117392   7.134500   6.795403   5.747644
    29  H    4.753575   5.591894   6.889838   6.919809   5.098902
    30  H    5.875211   3.831904   4.232091   2.926368   3.785431
    31  H    4.621606   2.372717   3.984617   2.567522   3.889965
    32  H    5.636088   3.872947   5.215232   4.019151   4.324771
    33  H    2.397329   4.731279   5.749520   6.366826   4.958926
    34  H    3.849713   5.753154   7.070873   7.466819   5.843080
    35  H    3.459878   5.267153   5.878707   6.510067   4.388808
    36  H    2.144326   3.414763   5.696972   5.632861   5.377757
    37  H    2.221058   3.206892   4.385756   4.750349   5.479661
    38  H    4.707217   3.166910   2.630842   2.295217   4.836017
    39  H    4.335255   2.389324   3.653878   2.735662   5.334137
    40  H    4.711026   3.618885   4.017653   3.791575   6.087974
    41  H    3.776730   3.819256   2.106944   3.397642   4.057056
    42  H    4.081840   4.240963   3.632044   4.412724   5.593497
    43  H    3.553361   4.946046   4.102844   5.405305   5.257514
                   26         27         28         29         30
    26  H    0.000000
    27  H    2.370912   0.000000
    28  H    6.639580   4.814425   0.000000
    29  H    6.264753   4.438392   1.778128   0.000000
    30  H    2.612007   2.491551   6.105144   6.347451   0.000000
    31  H    3.341373   3.066178   5.143233   5.720466   1.774112
    32  H    3.786202   2.440982   4.656601   5.170705   1.769559
    33  H    6.513214   5.922702   4.144314   3.672179   7.372580
    34  H    7.338756   6.180443   3.207006   2.625059   7.859277
    35  H    6.010346   5.054506   3.742532   2.561492   6.983217
    36  H    6.439610   5.740023   3.372810   4.044538   6.444395
    37  H    6.319153   6.887746   6.587558   6.896353   6.973142
    38  H    4.487238   6.105180   8.255075   8.514299   5.069207
    39  H    5.081210   6.077768   7.365972   7.972300   4.878561
    40  H    6.042976   7.354721   8.557590   9.009879   6.401616
    41  H    4.557507   6.167061   8.080478   7.867914   6.185965
    42  H    6.069419   7.488654   8.649845   8.696813   7.256312
    43  H    6.322033   7.434388   8.175342   7.842883   7.958281
                   31         32         33         34         35
    31  H    0.000000
    32  H    1.768004   0.000000
    33  H    6.297044   6.779302   0.000000
    34  H    6.849533   6.920316   1.768876   0.000000
    35  H    6.267774   6.342815   1.776812   1.778188   0.000000
    36  H    4.949030   5.623561   2.539223   3.087079   3.664837
    37  H    5.576852   6.998302   4.171175   5.708103   5.560007
    38  H    4.356228   6.047660   7.050372   8.449172   7.681968
    39  H    3.656745   5.421704   6.709183   7.924615   7.493343
    40  H    5.301495   7.057030   7.062743   8.522245   8.064639
    41  H    5.564990   6.988741   5.696423   7.325858   6.322017
    42  H    6.304993   7.900001   6.102080   7.790636   7.140490
    43  H    7.083628   8.384183   4.786485   6.552257   5.786021
                   36         37         38         39         40
    36  H    0.000000
    37  H    3.434175   0.000000
    38  H    6.201442   4.030885   0.000000
    39  H    5.264601   3.604953   1.777557   0.000000
    40  H    5.967125   3.261578   1.774563   1.769892   0.000000
    41  H    5.827267   3.383559   2.652521   3.824451   3.241413
    42  H    5.866781   2.659983   2.848824   3.602427   2.347217
    43  H    5.504826   2.948518   4.674517   5.336554   4.504940
                   41         42         43
    41  H    0.000000
    42  H    1.775850   0.000000
    43  H    2.348327   2.314046   0.000000
 Stoichiometry    C15H24O4
 Framework group  C1[X(C15H24O4)]
 Deg. of freedom   123
 Full point group                 C1      NOp   1
 Largest Abelian subgroup         C1      NOp   1
 Largest concise Abelian subgroup C1      NOp   1
                         Standard orientation:                         
 ---------------------------------------------------------------------
 Center     Atomic      Atomic             Coordinates (Angstroms)
 Number     Number       Type             X           Y           Z
 ---------------------------------------------------------------------
      1          6           0       -1.748120    0.648893   -0.194285
      2          6           0       -1.023451   -0.499779   -0.203432
      3          6           0        0.458743   -0.653165   -0.450982
      4          6           0        1.319361    0.474565    0.166347
      5          6           0        1.273013    1.793353   -0.644634
      6          6           0       -0.057938    2.145035   -1.336943
      7          6           0       -1.339683    2.066789   -0.482291
      8          6           0       -3.165360    0.323251    0.077750
      9          6           0       -3.304778   -1.180218    0.217222
     10          6           0       -1.866791   -1.734616    0.118067
     11          8           0       -4.090283    1.136130    0.153314
     12          6           0       -1.268353    2.926970    0.795427
     13          6           0       -1.728910   -2.848383   -0.927952
     14          8           0       -1.516133   -2.248780    1.419516
     15          6           0        2.786472    0.039412    0.502224
     16          8           0        2.743905   -1.083644    1.415183
     17          6           0        3.508049    1.163129    1.247873
     18          6           0        3.651531   -0.374083   -0.695372
     19          8           0        3.188335   -1.643921   -1.186617
     20          1           0        0.634817   -0.734654   -1.531494
     21          1           0        0.779232   -1.611634   -0.032622
     22          1           0        0.885260    0.674401    1.154507
     23          1           0        2.043472    1.770593   -1.426563
     24          1           0        1.554593    2.617542    0.021935
     25          1           0       -0.193445    1.509726   -2.223120
     26          1           0        0.031139    3.170495   -1.720388
     27          1           0       -2.151277    2.488835   -1.092995
     28          1           0       -3.775916   -1.437682    1.170123
     29          1           0       -3.940184   -1.542716   -0.597282
     30          1           0       -0.991550    3.960019    0.549709
     31          1           0       -0.534909    2.541242    1.512011
     32          1           0       -2.240455    2.956534    1.301102
     33          1           0       -0.709755   -3.253868   -0.945407
     34          1           0       -2.407611   -3.672387   -0.678856
     35          1           0       -1.973048   -2.491766   -1.935535
     36          1           0       -0.557075   -2.407266    1.443653
     37          1           0        2.789224   -1.890422    0.870320
     38          1           0        3.694897    2.028435    0.605097
     39          1           0        2.916591    1.492088    2.110514
     40          1           0        4.471356    0.800373    1.623942
     41          1           0        3.635038    0.391034   -1.480856
     42          1           0        4.686354   -0.470300   -0.337842
     43          1           0        3.783956   -1.913823   -1.905237
 ---------------------------------------------------------------------
 Rotational constants (GHZ):      0.5469895      0.2778415      0.2172948
 Standard basis: 6-31G(d) (6D, 7F)
 There are   333 symmetry adapted cartesian basis functions of A   symmetry.
 There are   333 symmetry adapted basis functions of A   symmetry.
   333 basis functions,   628 primitive gaussians,   333 cartesian basis functions
    73 alpha electrons       73 beta electrons
       nuclear repulsion energy      1609.0567120998 Hartrees.
 NAtoms=   43 NActive=   43 NUniq=   43 SFac= 1.00D+00 NAtFMM=   60 NAOKFM=F Big=F
 Integral buffers will be    131072 words long.
 Raffenetti 2 integral format.
 Two-electron integral symmetry is turned on.
 ------------------------------------------------------------------------------
 Polarizable Continuum Model (PCM)
 =================================
 Model                : PCM (using non-symmetric T matrix).
 Atomic radii         : SMD-Coulomb.
 Polarization charges : Total charges.
 Charge compensation  : None.
 Solution method      : On-the-fly selection.
 Cavity type          : VdW (van der Waals Surface) (Alpha=1.000).
 Cavity algorithm     : GePol (No added spheres)
                        Default sphere list used, NSphG=   43.
                        Lebedev-Laikov grids with approx.  5.0 points / Ang**2.
                        Smoothing algorithm: Karplus/York (Gamma=1.0000).
                        Polarization charges: spherical gaussians, with
                                              point-specific exponents (IZeta= 3).
                        Self-potential: point-specific (ISelfS= 7).
                        Self-field    : sphere-specific E.n sum rule (ISelfD= 2).
 1st derivatives      : Analytical E(r).r(x)/FMM algorithm (CHGder, D1EAlg=3).
                        Cavity 1st derivative terms included.
 Solvent              : Methanol, Eps=  32.613000 Eps(inf)=   1.765709
 ------------------------------------------------------------------------------
 ------------------------------------------------------------------------------
 Atomic radii for non-electrostatic terms: SMD-CDS.
 ------------------------------------------------------------------------------
 Nuclear repulsion after PCM non-electrostatic terms =     1609.0579765642 Hartrees.
 One-electron integrals computed using PRISM.
 NBasis=   333 RedAO= T EigKep=  9.30D-04  NBF=   333
 NBsUse=   333 1.00D-06 EigRej= -1.00D+00 NBFU=   333
 Initial guess from the checkpoint file:  "DY-202A-11R_25.chk"
 B after Tr=     0.000000    0.000000    0.000000
         Rot=    0.999977   -0.001508    0.001901   -0.006279 Ang=  -0.77 deg.
 ExpMin= 1.61D-01 ExpMax= 5.48D+03 ExpMxC= 8.25D+02 IAcc=1 IRadAn=         1 AccDes= 0.00D+00
 Harris functional with IExCor=  402 and IRadAn=       1 diagonalized for initial guess.
 HarFok:  IExCor=  402 AccDes= 0.00D+00 IRadAn=         1 IDoV= 1 UseB2=F ITyADJ=14
 ICtDFT=  3500011 ScaDFX=  1.000000  1.000000  1.000000  1.000000
 FoFCou: FMM=F IPFlag=           0 FMFlag=      100000 FMFlg1=           0
         NFxFlg=           0 DoJE=T BraDBF=F KetDBF=T FulRan=T
         wScrn=  0.000000 ICntrl=     500 IOpCl=  0 I1Cent=   200000004 NGrid=           0
         NMat0=    1 NMatS0=      1 NMatT0=    0 NMatD0=    1 NMtDS0=    0 NMtDT0=    0
 Petite list used in FoFCou.
 Keep R1 ints in memory in canonical form, NReq=1565304907.
 Requested convergence on RMS density matrix=1.00D-08 within 128 cycles.
 Requested convergence on MAX density matrix=1.00D-06.
 Requested convergence on             energy=1.00D-06.
 No special actions if energy rises.
 Inv3:  Mode=1 IEnd=    21531123.
 Iteration    1 A*A^-1 deviation from unit magnitude is 5.11D-15 for   2674.
 Iteration    1 A*A^-1 deviation from orthogonality  is 3.78D-15 for   2178    692.
 Iteration    1 A^-1*A deviation from unit magnitude is 5.33D-15 for   2677.
 Iteration    1 A^-1*A deviation from orthogonality  is 5.25D-13 for   1693   1500.
 Error on total polarization charges =  0.05203
 SCF Done:  E(RB3LYP) =  -886.947295236     A.U. after   11 cycles
            NFock= 11  Conv=0.64D-08     -V/T= 2.0094
 SMD-CDS (non-electrostatic) energy       (kcal/mol) =       0.79
 (included in total energy above)
 D1PCM: PCM CHGder 1st derivatives, ID1Alg=3 FixD1E=F DoIter=F DoCFld=F I1PDM=0.
 Calling FoFJK, ICntrl=      2127 FMM=F ISym2X=0 I1Cent= 0 IOpClX= 0 NMat=1 NMatS=1 NMatT=0.
 ***** Axes restored to original set *****
 -------------------------------------------------------------------
 Center     Atomic                   Forces (Hartrees/Bohr)
 Number     Number              X              Y              Z
 -------------------------------------------------------------------
      1        6          -0.004989265   -0.006908537   -0.000228569
      2        6           0.004225381    0.005986380   -0.000378788
      3        6          -0.001228458   -0.000148536    0.001283352
      4        6          -0.000425500    0.000863565    0.000201934
      5        6          -0.000026167    0.001148337    0.000460393
      6        6           0.000258443   -0.000006602   -0.000770405
      7        6           0.003428577    0.002514584   -0.000990519
      8        6           0.002797203    0.003249185    0.001070998
      9        6           0.002441389    0.000067687    0.000214864
     10        6          -0.004421904   -0.000979518   -0.002572528
     11        8           0.002707580   -0.002808975   -0.000881328
     12        6          -0.000490376    0.000347503    0.001394075
     13        6           0.000904084   -0.000662574    0.000808690
     14        8          -0.000969967    0.001153421    0.002213862
     15        6          -0.001063455   -0.002202454   -0.000720520
     16        8          -0.000551026    0.001038757    0.000148042
     17        6           0.000995521    0.000111844    0.003392462
     18        6           0.000210752   -0.003085905    0.000472857
     19        8           0.000511501    0.004126786   -0.000387104
     20        1           0.000201139    0.000076242   -0.000568181
     21        1          -0.000462676   -0.000245421   -0.000253303
     22        1          -0.000352095    0.000056624    0.000124324
     23        1          -0.000612309   -0.000111662   -0.000368046
     24        1          -0.000740215   -0.000360847   -0.000372134
     25        1          -0.000195566   -0.000390380    0.000898848
     26        1           0.000265063    0.000027994    0.000058710
     27        1          -0.000156801    0.000207093    0.000129540
     28        1          -0.000917200   -0.001231354   -0.000218616
     29        1          -0.001585859   -0.001680386    0.000653613
     30        1          -0.000092158   -0.000206876   -0.000479076
     31        1           0.000436156   -0.000143309   -0.000291661
     32        1           0.000121129   -0.000444317   -0.000373814
     33        1          -0.000146370    0.001276750   -0.000000506
     34        1          -0.000220382    0.000311594    0.000030344
     35        1          -0.000340741    0.000406085    0.000442929
     36        1           0.000484255   -0.001145502   -0.001325381
     37        1           0.000000370    0.001217975   -0.000585682
     38        1           0.000047704   -0.000177268    0.000103527
     39        1          -0.000094555    0.000567321   -0.000430194
     40        1          -0.000121005    0.000092990   -0.000428167
     41        1          -0.000788877   -0.000902245   -0.000594429
     42        1           0.000404860   -0.000382035   -0.001615476
     43        1           0.000551822   -0.000624017    0.000731064
 -------------------------------------------------------------------
 Cartesian Forces:  Max     0.006908537 RMS     0.001540579

 GradGradGradGradGradGradGradGradGradGradGradGradGradGradGradGradGradGrad
 Berny optimization.
 Using GEDIIS/GDIIS optimizer.
 FormGI is forming the generalized inverse of G from B-inverse, IUseBI=4.
 Internal  Forces:  Max     0.004010384 RMS     0.000831150
 Search for a local minimum.
 Step number   2 out of a maximum of  258
 All quantities printed in internal units (Hartrees-Bohrs-Radians)
 Mixed Optimization -- En-DIIS/RFO-DIIS
 Update second derivatives using D2CorX and points    1    2
 DE= -5.80D-03 DEPred=-6.77D-03 R= 8.57D-01
 TightC=F SS=  1.41D+00  RLast= 3.40D-01 DXNew= 5.0454D-01 1.0198D+00
 Trust test= 8.57D-01 RLast= 3.40D-01 DXMaxT set to 5.05D-01
 ITU=  1  0
 Use linear search instead of GDIIS.
     Eigenvalues ---    0.00230   0.00237   0.00305   0.00339   0.00369
     Eigenvalues ---    0.00408   0.00530   0.00685   0.00770   0.00918
     Eigenvalues ---    0.01092   0.01128   0.01221   0.01301   0.01349
     Eigenvalues ---    0.01381   0.02463   0.02480   0.03066   0.03871
     Eigenvalues ---    0.04034   0.04065   0.04431   0.04589   0.04712
     Eigenvalues ---    0.04884   0.04959   0.05033   0.05079   0.05391
     Eigenvalues ---    0.05403   0.05444   0.05514   0.05576   0.05592
     Eigenvalues ---    0.05663   0.05685   0.05707   0.05738   0.05910
     Eigenvalues ---    0.05984   0.06054   0.07040   0.07809   0.08329
     Eigenvalues ---    0.08658   0.09080   0.09116   0.09351   0.09654
     Eigenvalues ---    0.10325   0.11456   0.12125   0.13379   0.13708
     Eigenvalues ---    0.14605   0.15796   0.15996   0.16000   0.16000
     Eigenvalues ---    0.16000   0.16000   0.16000   0.16000   0.16000
     Eigenvalues ---    0.16000   0.16000   0.16000   0.16022   0.16319
     Eigenvalues ---    0.16717   0.17360   0.18681   0.20082   0.20761
     Eigenvalues ---    0.22038   0.22844   0.24847   0.25012   0.25910
     Eigenvalues ---    0.26929   0.27128   0.27896   0.27995   0.28411
     Eigenvalues ---    0.28878   0.29113   0.29333   0.29731   0.30231
     Eigenvalues ---    0.31055   0.31682   0.32307   0.33648   0.33760
     Eigenvalues ---    0.33832   0.33841   0.33949   0.34041   0.34071
     Eigenvalues ---    0.34082   0.34106   0.34131   0.34142   0.34162
     Eigenvalues ---    0.34177   0.34197   0.34209   0.34229   0.34317
     Eigenvalues ---    0.34328   0.34341   0.34396   0.34417   0.34604
     Eigenvalues ---    0.39364   0.41270   0.41943   0.51640   0.52430
     Eigenvalues ---    0.52756   0.53076   0.95022
 RFO step:  Lambda=-1.34509845D-03 EMin= 2.29952872D-03
 Quartic linear search produced a step of -0.03328.
 Iteration  1 RMS(Cart)=  0.04128033 RMS(Int)=  0.00069109
 Iteration  2 RMS(Cart)=  0.00093870 RMS(Int)=  0.00003746
 Iteration  3 RMS(Cart)=  0.00000039 RMS(Int)=  0.00003746
 Variable       Old X    -DE/DX   Delta X   Delta X   Delta X     New X
                                 (Linear)    (Quad)   (Total)
    R1        2.56660  -0.00401  -0.00102  -0.00448  -0.00546   2.56114
    R2        2.84101   0.00324  -0.00059   0.01113   0.01055   2.85156
    R3        2.79565  -0.00308  -0.00009  -0.00821  -0.00824   2.78742
    R4        2.85449  -0.00234  -0.00006  -0.00768  -0.00772   2.84677
    R5        2.89036   0.00298  -0.00100   0.01171   0.01065   2.90101
    R6        2.92360  -0.00010  -0.00006   0.00016   0.00006   2.92366
    R7        2.07453   0.00059  -0.00007   0.00186   0.00179   2.07632
    R8        2.06699  -0.00001  -0.00001   0.00000  -0.00002   2.06697
    R9        2.92697   0.00017  -0.00012   0.00097   0.00085   2.92781
   R10        2.96066   0.00019   0.00029  -0.00022   0.00008   2.96073
   R11        2.07426   0.00026   0.00017   0.00022   0.00039   2.07465
   R12        2.91190  -0.00115  -0.00064  -0.00145  -0.00208   2.90982
   R13        2.07486  -0.00016  -0.00016   0.00004  -0.00012   2.07475
   R14        2.07258  -0.00069   0.00005  -0.00210  -0.00205   2.07053
   R15        2.91497  -0.00095  -0.00043  -0.00088  -0.00135   2.91363
   R16        2.07637  -0.00049  -0.00001  -0.00135  -0.00136   2.07501
   R17        2.07572   0.00003   0.00001   0.00004   0.00005   2.07577
   R18        2.91383  -0.00005  -0.00075   0.00218   0.00143   2.91527
   R19        2.07850   0.00013  -0.00004   0.00048   0.00044   2.07894
   R20        2.86548   0.00076  -0.00130   0.00712   0.00586   2.87134
   R21        2.33132  -0.00394  -0.00066  -0.00197  -0.00263   2.32868
   R22        2.91839  -0.00273  -0.00088  -0.00553  -0.00645   2.91193
   R23        2.06688   0.00051   0.00002   0.00137   0.00139   2.06827
   R24        2.06885   0.00097   0.00001   0.00270   0.00270   2.07155
   R25        2.89914  -0.00184  -0.00044  -0.00454  -0.00499   2.89415
   R26        2.72612   0.00067  -0.00109   0.00496   0.00386   2.72998
   R27        2.07370  -0.00011  -0.00013   0.00008  -0.00005   2.07365
   R28        2.07028   0.00015  -0.00008   0.00067   0.00059   2.07087
   R29        2.07144  -0.00029  -0.00003  -0.00073  -0.00076   2.07068
   R30        2.07302  -0.00060  -0.00008  -0.00145  -0.00152   2.07150
   R31        2.07153  -0.00009   0.00000  -0.00026  -0.00026   2.07127
   R32        2.07182  -0.00019  -0.00007  -0.00032  -0.00039   2.07143
   R33        1.83750   0.00063  -0.00004   0.00127   0.00122   1.83873
   R34        2.73623  -0.00203  -0.00033  -0.00391  -0.00424   2.73199
   R35        2.89036   0.00214   0.00034   0.00600   0.00634   2.89669
   R36        2.89908   0.00180   0.00084   0.00357   0.00441   2.90349
   R37        1.84170  -0.00066   0.00024  -0.00198  -0.00174   1.83996
   R38        2.06735  -0.00020   0.00001  -0.00057  -0.00056   2.06679
   R39        2.07198  -0.00013  -0.00003  -0.00028  -0.00031   2.07167
   R40        2.07094  -0.00028   0.00004  -0.00090  -0.00087   2.07007
   R41        2.71776  -0.00353  -0.00058  -0.00642  -0.00700   2.71077
   R42        2.07239  -0.00021  -0.00025   0.00018  -0.00007   2.07232
   R43        2.07693  -0.00010  -0.00020   0.00033   0.00014   2.07707
   R44        1.83608  -0.00005   0.00019  -0.00068  -0.00049   1.83559
    A1        2.28022  -0.00137   0.00092  -0.01161  -0.01081   2.26941
    A2        1.90309   0.00049  -0.00172   0.00739   0.00553   1.90862
    A3        2.09796   0.00090   0.00074   0.00591   0.00657   2.10454
    A4        2.22752   0.00147  -0.00088   0.00381   0.00298   2.23051
    A5        1.96838  -0.00100   0.00045  -0.00578  -0.00547   1.96291
    A6        2.08691  -0.00047   0.00043   0.00184   0.00236   2.08927
    A7        1.98934  -0.00040   0.00040  -0.00606  -0.00573   1.98361
    A8        1.90310   0.00065  -0.00014   0.00301   0.00291   1.90601
    A9        1.88999  -0.00066  -0.00052  -0.00131  -0.00182   1.88817
   A10        1.93652  -0.00009  -0.00011   0.00048   0.00036   1.93688
   A11        1.89983   0.00061  -0.00005   0.00527   0.00528   1.90511
   A12        1.83840  -0.00012   0.00040  -0.00105  -0.00066   1.83774
   A13        1.97694  -0.00010  -0.00010  -0.00415  -0.00431   1.97264
   A14        1.98668  -0.00154  -0.00034  -0.00779  -0.00805   1.97862
   A15        1.84619   0.00028  -0.00009  -0.00084  -0.00094   1.84525
   A16        1.95709   0.00154  -0.00008   0.01215   0.01208   1.96917
   A17        1.88023  -0.00017  -0.00034   0.00253   0.00220   1.88243
   A18        1.80072  -0.00001   0.00105  -0.00192  -0.00093   1.79979
   A19        2.04363  -0.00022   0.00039  -0.00942  -0.00911   2.03452
   A20        1.91159   0.00032   0.00030   0.00227   0.00257   1.91416
   A21        1.89013   0.00022   0.00005   0.00396   0.00398   1.89412
   A22        1.86593  -0.00041  -0.00027  -0.00150  -0.00178   1.86415
   A23        1.90001  -0.00010  -0.00047  -0.00017  -0.00058   1.89943
   A24        1.84237   0.00023  -0.00005   0.00642   0.00635   1.84872
   A25        2.04565  -0.00070  -0.00012  -0.00779  -0.00797   2.03767
   A26        1.91444   0.00051  -0.00044   0.00174   0.00127   1.91571
   A27        1.87535  -0.00022   0.00004   0.00114   0.00120   1.87654
   A28        1.89131  -0.00023   0.00052  -0.00483  -0.00433   1.88697
   A29        1.88405   0.00058   0.00026   0.00461   0.00492   1.88896
   A30        1.84237   0.00015  -0.00028   0.00684   0.00656   1.84893
   A31        1.96030   0.00037   0.00024  -0.00148  -0.00127   1.95902
   A32        1.96054  -0.00021  -0.00035  -0.00172  -0.00205   1.95850
   A33        1.84190  -0.00023   0.00089  -0.00299  -0.00210   1.83980
   A34        1.97401  -0.00009  -0.00035   0.00078   0.00042   1.97443
   A35        1.86088   0.00006  -0.00074   0.00651   0.00580   1.86668
   A36        1.85477   0.00009   0.00038  -0.00081  -0.00044   1.85433
   A37        1.89995   0.00169   0.00201  -0.00071   0.00126   1.90121
   A38        2.19500  -0.00055  -0.00149   0.00287   0.00137   2.19637
   A39        2.18798  -0.00115  -0.00054  -0.00239  -0.00293   2.18505
   A40        1.83840  -0.00209  -0.00174  -0.00066  -0.00253   1.83587
   A41        1.93172   0.00125  -0.00052   0.01078   0.01028   1.94200
   A42        1.88939   0.00113  -0.00012   0.01069   0.01062   1.90001
   A43        1.95252   0.00049   0.00064  -0.00116  -0.00046   1.95207
   A44        1.95389   0.00060   0.00047   0.00005   0.00055   1.95444
   A45        1.89677  -0.00130   0.00107  -0.01814  -0.01711   1.87966
   A46        1.81015   0.00093   0.00093   0.00285   0.00365   1.81381
   A47        1.97495  -0.00049   0.00041  -0.00334  -0.00291   1.97204
   A48        1.92128  -0.00032  -0.00050  -0.00145  -0.00190   1.91938
   A49        1.96934  -0.00001  -0.00087   0.00510   0.00429   1.97363
   A50        1.87167  -0.00047   0.00044  -0.00402  -0.00354   1.86813
   A51        1.91188   0.00036  -0.00036   0.00077   0.00037   1.91225
   A52        1.92974  -0.00057   0.00004  -0.00388  -0.00385   1.92589
   A53        1.95688  -0.00033   0.00012  -0.00244  -0.00232   1.95456
   A54        1.93509  -0.00045   0.00005  -0.00243  -0.00238   1.93271
   A55        1.88498   0.00040  -0.00003   0.00176   0.00172   1.88671
   A56        1.87717   0.00054  -0.00008   0.00358   0.00350   1.88067
   A57        1.87703   0.00049  -0.00012   0.00395   0.00383   1.88086
   A58        1.94195  -0.00084   0.00009  -0.00494  -0.00486   1.93709
   A59        1.91254   0.00004   0.00054  -0.00009   0.00045   1.91300
   A60        1.95029  -0.00079   0.00005  -0.00665  -0.00662   1.94367
   A61        1.87651   0.00082  -0.00081   0.01096   0.01015   1.88666
   A62        1.88861   0.00059   0.00007   0.00079   0.00082   1.88943
   A63        1.89175   0.00027   0.00001   0.00075   0.00075   1.89250
   A64        1.89677  -0.00162   0.00012  -0.01006  -0.00994   1.88683
   A65        1.89977  -0.00042  -0.00065  -0.00780  -0.00844   1.89133
   A66        1.92009   0.00079   0.00065   0.00642   0.00703   1.92711
   A67        2.02143  -0.00073  -0.00028  -0.00077  -0.00113   2.02030
   A68        1.85076  -0.00070  -0.00011  -0.00644  -0.00653   1.84424
   A69        1.87521   0.00040  -0.00016  -0.00075  -0.00091   1.87430
   A70        1.88869   0.00063   0.00053   0.00858   0.00909   1.89778
   A71        1.86314  -0.00216  -0.00070  -0.01068  -0.01138   1.85176
   A72        1.95546  -0.00014   0.00009  -0.00268  -0.00259   1.95287
   A73        1.92782   0.00040   0.00023   0.00254   0.00277   1.93059
   A74        1.91643  -0.00015   0.00054  -0.00197  -0.00144   1.91500
   A75        1.89345  -0.00029   0.00012  -0.00330  -0.00318   1.89027
   A76        1.88948  -0.00005  -0.00015  -0.00154  -0.00170   1.88778
   A77        1.87916   0.00023  -0.00089   0.00729   0.00638   1.88554
   A78        1.89971   0.00011   0.00065  -0.00253  -0.00192   1.89779
   A79        1.94186   0.00031   0.00080  -0.00148  -0.00070   1.94116
   A80        1.87609   0.00155   0.00149   0.01097   0.01246   1.88854
   A81        1.94606  -0.00095  -0.00136  -0.00915  -0.01051   1.93555
   A82        1.91459  -0.00066  -0.00194   0.00331   0.00136   1.91595
   A83        1.88414  -0.00029   0.00029  -0.00024   0.00010   1.88424
   A84        1.87598   0.00026  -0.00048   0.00305   0.00257   1.87855
    D1        0.05810   0.00028   0.00034   0.00112   0.00150   0.05960
    D2       -3.11327   0.00005   0.00063  -0.00401  -0.00332  -3.11659
    D3        3.13187   0.00071  -0.00043   0.03137   0.03087  -3.12045
    D4       -0.03951   0.00048  -0.00015   0.02624   0.02605  -0.01345
    D5        0.38117   0.00019  -0.00041   0.01004   0.00959   0.39076
    D6       -1.86751   0.00017   0.00017   0.01171   0.01185  -1.85565
    D7        2.40201   0.00031  -0.00063   0.01530   0.01462   2.41663
    D8       -2.68622  -0.00025   0.00055  -0.02300  -0.02247  -2.70869
    D9        1.34829  -0.00027   0.00112  -0.02132  -0.02020   1.32809
   D10       -0.66538  -0.00013   0.00032  -0.01774  -0.01743  -0.68281
   D11       -0.02235  -0.00030  -0.00028  -0.00667  -0.00702  -0.02937
   D12       -3.14095   0.00002   0.00035   0.00399   0.00427  -3.13669
   D13        3.05970  -0.00003  -0.00093   0.01908   0.01832   3.07802
   D14       -0.05890   0.00030  -0.00030   0.02974   0.02960  -0.02930
   D15        0.66261  -0.00009  -0.00011   0.00162   0.00144   0.66405
   D16       -1.51175  -0.00019  -0.00015   0.00304   0.00287  -1.50888
   D17        2.77966  -0.00004  -0.00028   0.00341   0.00310   2.78276
   D18       -2.44741   0.00016  -0.00041   0.00716   0.00668  -2.44073
   D19        1.66142   0.00006  -0.00045   0.00858   0.00811   1.66953
   D20       -0.33036   0.00021  -0.00058   0.00896   0.00834  -0.32202
   D21        0.08278  -0.00034   0.00054  -0.03411  -0.03357   0.04922
   D22        2.22264  -0.00001   0.00033  -0.02785  -0.02754   2.19511
   D23       -1.91487  -0.00013  -0.00023  -0.03031  -0.03054  -1.94541
   D24       -3.08593  -0.00051   0.00078  -0.03872  -0.03792  -3.12385
   D25       -0.94607  -0.00018   0.00057  -0.03246  -0.03189  -0.97796
   D26        1.19960  -0.00030   0.00002  -0.03493  -0.03489   1.16471
   D27       -1.34174  -0.00045   0.00014  -0.01824  -0.01810  -1.35984
   D28        2.67840  -0.00114   0.00066  -0.02458  -0.02394   2.65446
   D29        0.71381  -0.00054  -0.00038  -0.01796  -0.01836   0.69544
   D30        0.81462   0.00004   0.00018  -0.01844  -0.01827   0.79636
   D31       -1.44842  -0.00064   0.00069  -0.02477  -0.02411  -1.47253
   D32        2.87017  -0.00004  -0.00035  -0.01815  -0.01853   2.85164
   D33        2.82987   0.00021   0.00058  -0.01635  -0.01576   2.81411
   D34        0.56682  -0.00047   0.00110  -0.02268  -0.02160   0.54523
   D35       -1.39777   0.00013   0.00006  -0.01607  -0.01602  -1.41379
   D36        0.60366   0.00015  -0.00016   0.01213   0.01190   0.61556
   D37       -1.52345   0.00060  -0.00034   0.01921   0.01885  -1.50460
   D38        2.75877   0.00004  -0.00046   0.00827   0.00775   2.76651
   D39        2.88161  -0.00071  -0.00080   0.00846   0.00762   2.88923
   D40        0.75450  -0.00027  -0.00098   0.01555   0.01457   0.76907
   D41       -1.24647  -0.00083  -0.00110   0.00460   0.00347  -1.24300
   D42       -1.43196  -0.00003   0.00022   0.01392   0.01412  -1.41783
   D43        2.72412   0.00042   0.00004   0.02100   0.02107   2.74519
   D44        0.72315  -0.00014  -0.00008   0.01006   0.00997   0.73312
   D45       -1.00970   0.00007  -0.00056   0.02895   0.02834  -0.98136
   D46       -3.03063   0.00071  -0.00042   0.03756   0.03711  -2.99352
   D47        1.10444  -0.00023  -0.00145   0.02141   0.01994   1.12438
   D48        3.00052   0.00019  -0.00005   0.03070   0.03067   3.03119
   D49        0.97959   0.00083   0.00010   0.03930   0.03944   1.01903
   D50       -1.16852  -0.00012  -0.00093   0.02316   0.02227  -1.14625
   D51        0.98210  -0.00031  -0.00021   0.02328   0.02306   1.00516
   D52       -1.03883   0.00033  -0.00006   0.03189   0.03183  -1.00700
   D53        3.09624  -0.00061  -0.00109   0.01574   0.01466   3.11090
   D54        0.85991  -0.00016  -0.00064   0.00510   0.00443   0.86434
   D55       -1.30552   0.00026  -0.00087   0.01628   0.01540  -1.29012
   D56        2.98318  -0.00006  -0.00035   0.00674   0.00638   2.98956
   D57        3.01056  -0.00022  -0.00019   0.00031   0.00009   3.01065
   D58        0.84514   0.00020  -0.00043   0.01149   0.01106   0.85620
   D59       -1.14935  -0.00012   0.00010   0.00195   0.00204  -1.14731
   D60       -1.29015  -0.00021  -0.00060   0.00692   0.00628  -1.28387
   D61        2.82761   0.00021  -0.00083   0.01809   0.01726   2.84486
   D62        0.83312  -0.00011  -0.00031   0.00856   0.00823   0.84135
   D63       -1.27444  -0.00035   0.00078  -0.02087  -0.02009  -1.29453
   D64        0.96718  -0.00040   0.00021  -0.02388  -0.02368   0.94351
   D65        2.99940  -0.00030   0.00003  -0.02037  -0.02035   2.97905
   D66        0.90264  -0.00038   0.00053  -0.02856  -0.02802   0.87462
   D67       -3.13893  -0.00043  -0.00004  -0.03157  -0.03160   3.11265
   D68       -1.10671  -0.00033  -0.00022  -0.02806  -0.02827  -1.13498
   D69        2.89000  -0.00003   0.00061  -0.02066  -0.02005   2.86995
   D70       -1.15156  -0.00008   0.00003  -0.02367  -0.02364  -1.17520
   D71        0.88066   0.00002  -0.00015  -0.02016  -0.02031   0.86035
   D72       -3.11810   0.00029  -0.00080   0.02721   0.02639  -3.09171
   D73        1.06048   0.00040  -0.00087   0.02931   0.02842   1.08890
   D74       -1.03770   0.00030  -0.00084   0.02760   0.02674  -1.01095
   D75        0.92360   0.00004  -0.00054   0.03009   0.02957   0.95317
   D76       -1.18101   0.00015  -0.00061   0.03219   0.03160  -1.14941
   D77        3.00399   0.00005  -0.00058   0.03049   0.02993   3.03392
   D78       -1.11223  -0.00005   0.00031   0.02227   0.02258  -1.08965
   D79        3.06634   0.00006   0.00024   0.02437   0.02461   3.09095
   D80        0.96816  -0.00003   0.00027   0.02266   0.02293   0.99110
   D81        0.07201   0.00007   0.00051  -0.01418  -0.01369   0.05832
   D82        2.18541   0.00008   0.00000  -0.01006  -0.01013   2.17528
   D83       -2.02071  -0.00008   0.00092  -0.01929  -0.01837  -2.03909
   D84       -3.09246  -0.00024  -0.00015  -0.02470  -0.02481  -3.11727
   D85       -0.97906  -0.00023  -0.00066  -0.02058  -0.02125  -1.00031
   D86        1.09800  -0.00039   0.00026  -0.02981  -0.02950   1.06851
   D87       -0.08904   0.00026  -0.00051   0.02726   0.02673  -0.06230
   D88       -2.23260   0.00026  -0.00112   0.02660   0.02545  -2.20715
   D89        1.94380   0.00013  -0.00044   0.02523   0.02477   1.96857
   D90       -2.18879  -0.00022   0.00085   0.01525   0.01612  -2.17267
   D91        1.95083  -0.00022   0.00024   0.01459   0.01483   1.96566
   D92       -0.15595  -0.00035   0.00092   0.01323   0.01415  -0.14180
   D93        1.96051   0.00068  -0.00144   0.03968   0.03823   1.99873
   D94       -0.18306   0.00067  -0.00205   0.03901   0.03695  -0.14611
   D95       -2.28984   0.00054  -0.00136   0.03765   0.03627  -2.25357
   D96        1.13743  -0.00093   0.00028  -0.04305  -0.04271   1.09473
   D97       -3.07291  -0.00041  -0.00033  -0.03258  -0.03286  -3.10576
   D98       -0.97580  -0.00055   0.00009  -0.03598  -0.03585  -1.01165
   D99       -3.09710  -0.00008   0.00114  -0.03812  -0.03701  -3.13412
   D100      -1.02426   0.00044   0.00054  -0.02765  -0.02717  -1.05142
   D101       1.07285   0.00030   0.00095  -0.03105  -0.03016   1.04269
   D102      -1.01343  -0.00043   0.00091  -0.03939  -0.03847  -1.05190
   D103       1.05941   0.00008   0.00030  -0.02892  -0.02862   1.03079
   D104      -3.12667  -0.00005   0.00072  -0.03232  -0.03162   3.12490
   D105      -0.95079  -0.00041   0.00169  -0.05707  -0.05541  -1.00620
   D106      -2.90893  -0.00110   0.00062  -0.05760  -0.05692  -2.96586
   D107       1.23146  -0.00101   0.00162  -0.06177  -0.06016   1.17130
   D108       1.63761  -0.00042  -0.00018  -0.00360  -0.00380   1.63382
   D109      -2.58046  -0.00009   0.00019  -0.00354  -0.00333  -2.58379
   D110      -0.56380   0.00048   0.00067   0.00283   0.00350  -0.56030
   D111      -1.20180  -0.00030  -0.00046  -0.02604  -0.02652  -1.22832
   D112       0.91131  -0.00048  -0.00008  -0.03030  -0.03040   0.88090
   D113       2.98117  -0.00004  -0.00070  -0.02099  -0.02172   2.95944
   D114       3.02980   0.00018   0.00003  -0.01651  -0.01647   3.01332
   D115      -1.14028   0.00000   0.00041  -0.02076  -0.02036  -1.16064
   D116       0.92957   0.00044  -0.00021  -0.01146  -0.01168   0.91790
   D117       1.02232  -0.00023   0.00003  -0.01647  -0.01641   1.00590
   D118       3.13543  -0.00041   0.00041  -0.02073  -0.02030   3.11513
   D119      -1.07790   0.00003  -0.00021  -0.01143  -0.01162  -1.08952
   D120      -1.24796   0.00089   0.00205  -0.00355  -0.00150  -1.24946
   D121       0.90324  -0.00002   0.00133  -0.01782  -0.01648   0.88675
   D122       2.96264   0.00074   0.00316  -0.01227  -0.00912   2.95353
   D123       0.87932   0.00017   0.00092  -0.01477  -0.01386   0.86546
   D124       3.03052  -0.00075   0.00019  -0.02904  -0.02884   3.00167
   D125      -1.19326   0.00001   0.00202  -0.02349  -0.02148  -1.21474
   D126       2.87070  -0.00013   0.00097  -0.01841  -0.01744   2.85327
   D127      -1.26128  -0.00105   0.00024  -0.03268  -0.03243  -1.29371
   D128       0.79813  -0.00029   0.00208  -0.02713  -0.02506   0.77307
   D129      -3.07840   0.00007  -0.00134   0.03957   0.03825  -3.04016
   D130       1.05610   0.00024  -0.00189   0.04927   0.04733   1.10342
   D131      -1.03014   0.00163  -0.00031   0.05321   0.05294  -0.97720
         Item               Value     Threshold  Converged?
 Maximum Force            0.004010     0.000450     NO 
 RMS     Force            0.000831     0.000300     NO 
 Maximum Displacement     0.179792     0.001800     NO 
 RMS     Displacement     0.041323     0.001200     NO 
 Predicted change in Energy=-7.419733D-04
 GradGradGradGradGradGradGradGradGradGradGradGradGradGradGradGradGradGrad

                          Input orientation:                          
 ---------------------------------------------------------------------
 Center     Atomic      Atomic             Coordinates (Angstroms)
 Number     Number       Type             X           Y           Z
 ---------------------------------------------------------------------
      1          6           0       -1.705933    0.654865   -0.199309
      2          6           0       -0.965966   -0.480044   -0.234884
      3          6           0        0.512157   -0.610738   -0.494604
      4          6           0        1.356466    0.518610    0.142065
      5          6           0        1.301467    1.842511   -0.660862
      6          6           0       -0.037361    2.179269   -1.342876
      7          6           0       -1.304373    2.084125   -0.469460
      8          6           0       -3.106064    0.315854    0.117609
      9          6           0       -3.229996   -1.192661    0.250820
     10          6           0       -1.796980   -1.732250    0.078283
     11          8           0       -4.036938    1.116771    0.220258
     12          6           0       -1.212197    2.918617    0.824768
     13          6           0       -1.687342   -2.809249   -1.005047
     14          8           0       -1.396486   -2.284494    1.351714
     15          6           0        2.819480    0.079580    0.490711
     16          8           0        2.754030   -1.073450    1.360366
     17          6           0        3.526089    1.170927    1.302709
     18          6           0        3.706432   -0.297529   -0.705873
     19          8           0        3.256602   -1.552501   -1.235422
     20          1           0        0.685088   -0.667988   -1.578138
     21          1           0        0.844513   -1.574420   -0.098069
     22          1           0        0.910298    0.704027    1.127885
     23          1           0        2.064905    1.828328   -1.449763
     24          1           0        1.575036    2.666572    0.007417
     25          1           0       -0.178927    1.535495   -2.221070
     26          1           0        0.037259    3.204712   -1.729521
     27          1           0       -2.130556    2.514297   -1.054827
     28          1           0       -3.656490   -1.471985    1.219308
     29          1           0       -3.904688   -1.563136   -0.529715
     30          1           0       -0.968499    3.962295    0.589227
     31          1           0       -0.444516    2.535227    1.506372
     32          1           0       -2.168311    2.911350    1.360003
     33          1           0       -0.657282   -3.173615   -1.093601
     34          1           0       -2.328056   -3.659535   -0.744533
     35          1           0       -2.001120   -2.425591   -1.982750
     36          1           0       -0.444889   -2.483051    1.309401
     37          1           0        2.809429   -1.853060    0.779707
     38          1           0        3.745965    2.053365    0.695144
     39          1           0        2.906235    1.482956    2.151383
     40          1           0        4.471769    0.783999    1.697617
     41          1           0        3.685730    0.482261   -1.476640
     42          1           0        4.741574   -0.394019   -0.349117
     43          1           0        3.882147   -1.820598   -1.928488
 ---------------------------------------------------------------------
                    Distance matrix (angstroms):
                    1          2          3          4          5
     1  C    0.000000
     2  C    1.355299   0.000000
     3  C    2.570773   1.506447   0.000000
     4  C    3.084378   2.555991   1.547136   0.000000
     5  C    3.266189   3.273679   2.582457   1.549333   0.000000
     6  C    2.532920   3.026863   2.967435   2.627849   1.539808
     7  C    1.508978   2.597019   3.250030   3.147199   2.624007
     8  C    1.475037   2.310352   3.784825   4.467201   4.728957
     9  C    2.436952   2.422718   3.859792   4.896519   5.529700
    10  C    2.404925   1.535147   2.630228   3.874875   4.788071
    11  O    2.413084   3.491108   4.918290   5.427035   5.459087
    12  C    2.533196   3.568527   4.143728   3.581081   3.111849
    13  C    3.556635   2.557095   3.151476   4.653523   5.539885
    14  O    3.337853   2.441041   3.138992   4.110886   5.325560
    15  C    4.613724   3.894775   2.602139   1.566753   2.595845
    16  O    5.030997   4.090883   2.946356   2.443788   3.833815
    17  C    5.467762   5.026773   3.935536   2.545560   3.042298
    18  C    5.518818   4.699622   3.216540   2.628198   3.219574
    19  O    5.529263   4.470047   2.994613   3.130094   3.959644
    20  H    3.060734   2.136735   1.098740   2.194963   2.742978
    21  H    3.388913   2.119955   1.093793   2.168071   3.492987
    22  H    2.934029   2.603753   2.125933   1.097855   2.156102
    23  H    4.142448   3.998837   3.045061   2.179716   1.097908
    24  H    3.854148   4.051740   3.481738   2.163249   1.095680
    25  H    2.682308   2.937135   2.839823   2.995979   2.172573
    26  H    3.447026   4.100954   4.038342   3.529630   2.143792
    27  H    2.090383   3.315819   4.130813   4.192211   3.519273
    28  H    3.215686   3.215204   4.588775   5.500240   6.253180
    29  H    3.140577   3.145807   4.518497   5.697780   6.222514
    30  H    3.479180   4.518135   4.927440   4.179041   3.347977
    31  H    2.834833   3.520758   3.849185   3.028468   2.867964
    32  H    2.781541   3.935842   4.798914   4.430872   4.155198
    33  H    4.068992   2.843943   2.880057   4.383443   5.402359
    34  H    4.392989   3.496311   4.174259   5.640802   6.591885
    35  H    3.571695   2.812781   3.438725   4.945355   5.556183
    36  H    3.703101   2.582320   2.770547   3.690193   5.063812
    37  H    5.257058   4.143450   2.905976   2.853508   4.243399
    38  H    5.699039   5.430047   4.355509   2.893282   2.803352
    39  H    5.242479   4.953946   4.137199   2.714611   3.257804
    40  H    6.463669   5.907735   4.735996   3.492176   4.090684
    41  H    5.543590   4.909813   3.497228   2.836723   2.863649
    42  H    6.533984   5.709331   4.237464   3.540213   4.115044
    43  H    6.351741   5.307502   3.857022   4.017231   4.656732
                    6          7          8          9         10
     6  C    0.000000
     7  C    1.541826   0.000000
     8  C    3.875858   2.591819   0.000000
     9  C    4.909449   3.868352   1.519447   0.000000
    10  C    4.518399   3.886824   2.431044   1.540928   0.000000
    11  O    4.423675   2.979663   1.232287   2.446541   3.626911
    12  C    2.574015   1.542692   3.295631   4.615575   4.746553
    13  C    5.265157   4.937472   3.611011   2.563268   1.531520
    14  O    5.388248   4.733919   3.347758   2.401214   1.444644
    15  C    3.991526   4.684688   5.941979   6.186461   4.976397
    16  O    5.067501   5.457946   6.149416   6.087189   4.773829
    17  C    4.551269   5.225694   6.791249   7.234479   6.185686
    18  C    4.533904   5.553047   6.889446   7.059076   5.741156
    19  O    4.978739   5.883387   6.767936   6.664409   5.224636
    20  H    2.946889   3.572289   4.268060   4.352958   3.168130
    21  H    4.051842   4.259177   4.384827   4.107199   2.652074
    22  H    3.029695   3.059567   4.159628   4.637747   3.790312
    23  H    2.134035   3.518304   5.610986   6.328849   5.470539
    24  H    2.158837   2.976181   5.239343   6.167759   5.543027
    25  H    1.098048   2.153082   3.940187   4.781432   4.310832
    26  H    1.098452   2.154865   4.651652   5.825254   5.568319
    27  H    2.139318   1.100128   2.675701   4.081055   4.407762
    28  H    5.744087   4.585881   2.170962   1.094481   2.197146
    29  H    5.442706   4.479708   2.141829   1.096219   2.200158
    30  H    2.789126   2.182007   4.253016   5.639367   5.777135
    31  H    2.900120   2.201535   3.733379   4.820006   4.698931
    32  H    3.518870   2.185778   3.026471   4.381822   4.831533
    33  H    5.394424   5.334052   4.431700   3.514329   2.179395
    34  H    6.300550   5.840652   4.141533   2.808859   2.161827
    35  H    5.046833   4.807603   3.626007   2.831799   2.184091
    36  H    5.379395   4.976159   4.041793   3.246925   1.976741
    37  H    5.373011   5.829684   6.335268   6.098402   4.661072
    38  H    4.299178   5.182969   7.092447   7.707019   6.740596
    39  H    4.621629   4.995943   6.453380   6.958764   6.062633
    40  H    5.614591   6.304790   7.754944   8.081930   6.946292
    41  H    4.093792   5.336807   6.978380   7.322345   6.114078
    42  H    5.517933   6.535224   7.893489   8.033907   6.687766
    43  H    5.630668   6.653992   7.588546   7.465003   6.023904
                   11         12         13         14         15
    11  O    0.000000
    12  C    3.404591   0.000000
    13  C    4.736624   6.031786   0.000000
    14  O    4.452053   5.232972   2.431932   0.000000
    15  C    6.939696   4.942282   5.558244   4.909638   0.000000
    16  O    7.225936   5.652824   5.322966   4.323597   1.445705
    17  C    7.640288   5.072888   6.953230   6.014489   1.532865
    18  C    7.925764   6.072838   5.957436   5.849912   1.536459
    19  O    7.901882   6.648717   5.106376   5.374041   2.415428
    20  H    5.358836   4.715653   3.246823   3.940822   3.065065
    21  H    5.583225   5.026834   2.959342   2.761911   2.642512
    22  H    5.046710   3.082413   4.862124   3.781880   2.107345
    23  H    6.366142   4.135410   5.981995   6.061750   2.718997
    24  H    5.825927   2.915520   6.453900   5.928755   2.911142
    25  H    4.584720   3.501114   4.757187   5.370247   4.296963
    26  H    4.975963   2.857863   6.298162   6.456084   4.736733
    27  H    2.685742   2.130666   5.342196   5.418366   5.728821
    28  H    2.800803   5.040596   3.257848   2.405269   6.698985
    29  H    2.786010   5.400948   2.587540   3.217330   6.996730
    30  H    4.201008   1.097330   6.993731   6.307689   5.425309
    31  H    4.070822   1.095858   6.034507   4.915270   4.208973
    32  H    2.830424   1.095757   6.208869   5.252864   5.801091
    33  H    5.617448   6.411191   1.096189   2.704909   5.018087
    34  H    5.163738   6.854190   1.096069   2.674474   6.481044
    35  H    4.641780   6.088113   1.096154   3.391776   5.969261
    36  H    5.200746   5.477376   2.647030   0.973012   4.230064
    37  H    7.483690   6.240545   4.931592   4.266504   1.954153
    38  H    7.853426   5.034762   7.487089   6.759654   2.189977
    39  H    7.216023   4.558784   7.034702   5.774648   2.175965
    40  H    8.642420   6.133998   7.625647   6.631118   2.163999
    41  H    7.932317   5.934812   6.318730   6.440764   2.187009
    42  H    8.925745   6.913678   6.898880   6.643982   2.150360
    43  H    8.715340   7.482841   5.731439   6.232086   3.254605
                   16         17         18         19         20
    16  O    0.000000
    17  C    2.374158   0.000000
    18  C    2.403845   2.494652   0.000000
    19  O    2.687040   3.732531   1.434477   0.000000
    20  H    3.616591   4.444342   3.166482   2.740894   0.000000
    21  H    2.454436   4.085334   3.192250   2.666876   1.742883
    22  H    2.571540   2.662878   3.490580   4.022720   3.042319
    23  H    4.097809   3.184860   2.786979   3.591113   2.855166
    24  H    4.148285   2.778731   3.719883   4.708810   3.798064
    25  H    5.313710   5.126116   4.555416   4.723355   2.452595
    26  H    5.935564   5.050013   5.174590   5.765360   3.929428
    27  H    6.524129   6.273774   6.488340   6.752253   4.281196
    28  H    6.424445   7.653847   7.700538   7.336417   5.226989
    29  H    6.939073   8.127073   7.717638   7.195986   4.792340
    30  H    6.309565   5.338737   6.455879   7.182882   5.373207
    31  H    4.824372   4.203391   5.490802   6.158346   4.588115
    32  H    6.333093   5.954707   7.005523   7.489451   5.439322
    33  H    4.697840   6.489833   5.240630   4.238704   2.883557
    34  H    6.078325   7.861015   6.907939   5.989070   4.327041
    35  H    5.967928   7.367443   6.223762   5.381861   3.235520
    36  H    3.496092   5.396320   5.106007   4.587274   3.592936
    37  H    0.973666   3.151448   2.330502   2.085915   3.387721
    38  H    3.347153   1.093700   2.736991   4.119324   4.684288
    39  H    2.680314   1.096279   3.460398   4.561491   4.844522
    40  H    2.552349   1.095435   2.744488   3.941901   5.213233
    41  H    3.367033   2.867844   1.096623   2.093464   3.215156
    42  H    2.708189   2.579726   1.099138   2.081528   4.247426
    43  H    3.556324   4.417763   1.960969   0.971352   3.416496
                   21         22         23         24         25
    21  H    0.000000
    22  H    2.588167   0.000000
    23  H    3.859421   3.039973   0.000000
    24  H    4.304742   2.355612   1.750999   0.000000
    25  H    3.902068   3.618459   2.390701   3.053175   0.000000
    26  H    5.114039   3.896202   2.466586   2.381451   1.753466
    27  H    5.146263   4.157896   4.269475   3.857844   2.475284
    28  H    4.690948   5.059539   7.123929   6.779764   5.742349
    29  H    4.768790   5.574205   6.927089   6.943077   5.132591
    30  H    5.866396   3.799519   4.232356   2.913240   3.796123
    31  H    4.596197   2.309127   3.941527   2.518473   3.868310
    32  H    5.596893   3.795258   5.194982   3.987737   4.321424
    33  H    2.409128   4.735865   5.705839   6.348486   4.865771
    34  H    3.851080   5.747483   7.064849   7.471224   5.812680
    35  H    3.517690   5.286484   5.908677   6.532977   4.366622
    36  H    2.114035   3.467990   5.700882   5.682771   5.355715
    37  H    2.170029   3.204157   4.367776   4.748393   5.423766
    38  H    4.712583   3.170013   2.734452   2.358374   4.917039
    39  H    4.319523   2.374457   3.714212   2.787406   5.351573
    40  H    4.684402   3.607640   4.097514   3.846027   6.127792
    41  H    3.768675   3.812578   2.107058   3.380632   4.074193
    42  H    4.079639   4.250401   3.648946   4.418291   5.607010
    43  H    3.555033   4.954496   4.104413   5.404182   5.276484
                   26         27         28         29         30
    26  H    0.000000
    27  H    2.373037   0.000000
    28  H    6.649125   4.836383   0.000000
    29  H    6.301655   4.477583   1.768896   0.000000
    30  H    2.638574   2.479918   6.095384   6.356385   0.000000
    31  H    3.339359   3.066416   5.143630   5.737161   1.775454
    32  H    3.807329   2.447546   4.631209   5.158204   1.771477
    33  H    6.447468   5.875746   4.152149   3.668414   7.338256
    34  H    7.326854   6.184778   3.225954   2.631882   7.856183
    35  H    5.993282   5.027950   3.728644   2.545331   6.963223
    36  H    6.466697   5.779666   3.368197   4.024774   6.506559
    37  H    6.289850   6.844178   6.492039   6.846752   6.937390
    38  H    4.578112   6.148850   8.215789   8.550547   5.087377
    39  H    5.124148   6.059102   7.257396   7.928155   4.858088
    40  H    6.104917   7.359387   8.449073   8.979705   6.397391
    41  H    4.559280   6.175457   8.061972   7.918002   6.167681
    42  H    6.081691   7.495498   8.611006   8.726815   7.243127
    43  H    6.330600   7.463725   8.176869   7.915659   7.956727
                   31         32         33         34         35
    31  H    0.000000
    32  H    1.770412   0.000000
    33  H    6.276625   6.732770   0.000000
    34  H    6.854879   6.901530   1.774670   0.000000
    35  H    6.261526   6.299594   1.776521   1.778394   0.000000
    36  H    5.022143   5.663242   2.509265   3.024744   3.641897
    37  H    5.511195   6.914784   4.155868   5.655123   5.576768
    38  H    4.295395   6.013055   7.064667   8.461893   7.762806
    39  H    3.570834   5.330817   6.701659   7.888558   7.513317
    40  H    5.222379   6.980707   7.054132   8.482141   8.108321
    41  H    5.492902   6.943833   5.689806   7.338669   6.407184
    42  H    6.238498   7.848124   6.117847   7.797410   7.229105
    43  H    7.035019   8.355450   4.809793   6.584076   5.914541
                   36         37         38         39         40
    36  H    0.000000
    37  H    3.356793   0.000000
    38  H    6.206420   4.018011   0.000000
    39  H    5.260056   3.608306   1.775147   0.000000
    40  H    5.915900   3.249618   1.772860   1.773511   0.000000
    41  H    5.798027   3.363440   2.681165   3.843379   3.284025
    42  H    5.832164   2.671371   2.841022   3.625466   2.376898
    43  H    5.444816   2.913091   4.680767   5.339590   4.503357
                   41         42         43
    41  H    0.000000
    42  H    1.775946   0.000000
    43  H    2.354974   2.295246   0.000000
 Stoichiometry    C15H24O4
 Framework group  C1[X(C15H24O4)]
 Deg. of freedom   123
 Full point group                 C1      NOp   1
 Largest Abelian subgroup         C1      NOp   1
 Largest concise Abelian subgroup C1      NOp   1
                         Standard orientation:                         
 ---------------------------------------------------------------------
 Center     Atomic      Atomic             Coordinates (Angstroms)
 Number     Number       Type             X           Y           Z
 ---------------------------------------------------------------------
      1          6           0       -1.747040    0.650029   -0.204941
      2          6           0       -1.019382   -0.493254   -0.220850
      3          6           0        0.458330   -0.643752   -0.472051
      4          6           0        1.312185    0.485436    0.152044
      5          6           0        1.275130    1.798110   -0.670116
      6          6           0       -0.056981    2.139507   -1.362889
      7          6           0       -1.328713    2.070783   -0.493864
      8          6           0       -3.152148    0.330877    0.110567
      9          6           0       -3.293142   -1.174116    0.264948
     10          6           0       -1.865382   -1.731692    0.106613
     11          8           0       -4.074641    1.143269    0.197503
     12          6           0       -1.232998    2.922849    0.788603
     13          6           0       -1.762858   -2.825371   -0.960584
     14          8           0       -1.476447   -2.269788    1.389647
     15          6           0        2.768794    0.035612    0.513516
     16          8           0        2.686989   -1.103943    1.399397
     17          6           0        3.483787    1.130839    1.312853
     18          6           0        3.656720   -0.368379   -0.673533
     19          8           0        3.195481   -1.625911   -1.186946
     20          1           0        0.635295   -0.718540   -1.553864
     21          1           0        0.778414   -1.605157   -0.060187
     22          1           0        0.863825    0.689928    1.133086
     23          1           0        2.041763    1.764222   -1.455310
     24          1           0        1.554810    2.628724   -0.012565
     25          1           0       -0.201791    1.484680   -2.232338
     26          1           0        0.030514    3.158381   -1.763934
     27          1           0       -2.147610    2.501403   -1.089057
     28          1           0       -3.726838   -1.434755    1.235445
     29          1           0       -3.968474   -1.548481   -0.513174
     30          1           0       -0.976888    3.960301    0.539138
     31          1           0       -0.472503    2.541031    1.479085
     32          1           0       -2.191434    2.933717    1.319608
     33          1           0       -0.736472   -3.202157   -1.039273
     34          1           0       -2.413950   -3.664785   -0.690710
     35          1           0       -2.068203   -2.452501   -1.945107
     36          1           0       -0.526905   -2.479271    1.354454
     37          1           0        2.736363   -1.892423    0.830286
     38          1           0        3.715918    2.001958    0.693624
     39          1           0        2.863729    1.461827    2.154164
     40          1           0        4.423468    0.739403    1.717520
     41          1           0        3.647871    0.400364   -1.455542
     42          1           0        4.689197   -0.470949   -0.310799
     43          1           0        3.821040   -1.910786   -1.873274
 ---------------------------------------------------------------------
 Rotational constants (GHZ):      0.5463702      0.2794581      0.2187926
 Standard basis: 6-31G(d) (6D, 7F)
 There are   333 symmetry adapted cartesian basis functions of A   symmetry.
 There are   333 symmetry adapted basis functions of A   symmetry.
   333 basis functions,   628 primitive gaussians,   333 cartesian basis functions
    73 alpha electrons       73 beta electrons
       nuclear repulsion energy      1611.0313166834 Hartrees.
 NAtoms=   43 NActive=   43 NUniq=   43 SFac= 1.00D+00 NAtFMM=   60 NAOKFM=F Big=F
 Integral buffers will be    131072 words long.
 Raffenetti 2 integral format.
 Two-electron integral symmetry is turned on.
 ------------------------------------------------------------------------------
 Polarizable Continuum Model (PCM)
 =================================
 Model                : PCM (using non-symmetric T matrix).
 Atomic radii         : SMD-Coulomb.
 Polarization charges : Total charges.
 Charge compensation  : None.
 Solution method      : On-the-fly selection.
 Cavity type          : VdW (van der Waals Surface) (Alpha=1.000).
 Cavity algorithm     : GePol (No added spheres)
                        Default sphere list used, NSphG=   43.
                        Lebedev-Laikov grids with approx.  5.0 points / Ang**2.
                        Smoothing algorithm: Karplus/York (Gamma=1.0000).
                        Polarization charges: spherical gaussians, with
                                              point-specific exponents (IZeta= 3).
                        Self-potential: point-specific (ISelfS= 7).
                        Self-field    : sphere-specific E.n sum rule (ISelfD= 2).
 1st derivatives      : Analytical E(r).r(x)/FMM algorithm (CHGder, D1EAlg=3).
                        Cavity 1st derivative terms included.
 Solvent              : Methanol, Eps=  32.613000 Eps(inf)=   1.765709
 ------------------------------------------------------------------------------
 ------------------------------------------------------------------------------
 Atomic radii for non-electrostatic terms: SMD-CDS.
 ------------------------------------------------------------------------------
 Nuclear repulsion after PCM non-electrostatic terms =     1611.0325967930 Hartrees.
 One-electron integrals computed using PRISM.
 NBasis=   333 RedAO= T EigKep=  9.24D-04  NBF=   333
 NBsUse=   333 1.00D-06 EigRej= -1.00D+00 NBFU=   333
 Initial guess from the checkpoint file:  "DY-202A-11R_25.chk"
 B after Tr=     0.000000    0.000000    0.000000
         Rot=    0.999996   -0.002677    0.000000    0.001129 Ang=  -0.33 deg.
 ExpMin= 1.61D-01 ExpMax= 5.48D+03 ExpMxC= 8.25D+02 IAcc=1 IRadAn=         1 AccDes= 0.00D+00
 Harris functional with IExCor=  402 and IRadAn=       1 diagonalized for initial guess.
 HarFok:  IExCor=  402 AccDes= 0.00D+00 IRadAn=         1 IDoV= 1 UseB2=F ITyADJ=14
 ICtDFT=  3500011 ScaDFX=  1.000000  1.000000  1.000000  1.000000
 FoFCou: FMM=F IPFlag=           0 FMFlag=      100000 FMFlg1=           0
         NFxFlg=           0 DoJE=T BraDBF=F KetDBF=T FulRan=T
         wScrn=  0.000000 ICntrl=     500 IOpCl=  0 I1Cent=   200000004 NGrid=           0
         NMat0=    1 NMatS0=      1 NMatT0=    0 NMatD0=    1 NMtDS0=    0 NMtDT0=    0
 Petite list used in FoFCou.
 Keep R1 ints in memory in canonical form, NReq=1565304907.
 Requested convergence on RMS density matrix=1.00D-08 within 128 cycles.
 Requested convergence on MAX density matrix=1.00D-06.
 Requested convergence on             energy=1.00D-06.
 No special actions if energy rises.
 Inv3:  Mode=1 IEnd=    21643788.
 Iteration    1 A*A^-1 deviation from unit magnitude is 6.33D-15 for   2674.
 Iteration    1 A*A^-1 deviation from orthogonality  is 4.22D-15 for   2686   2598.
 Iteration    1 A^-1*A deviation from unit magnitude is 6.22D-15 for   2674.
 Iteration    1 A^-1*A deviation from orthogonality  is 5.23D-10 for   2377   2347.
 Iteration    2 A*A^-1 deviation from unit magnitude is 2.66D-15 for   1155.
 Iteration    2 A*A^-1 deviation from orthogonality  is 3.80D-15 for   1828     70.
 Iteration    2 A^-1*A deviation from unit magnitude is 9.99D-16 for    497.
 Iteration    2 A^-1*A deviation from orthogonality  is 5.02D-16 for   2083    617.
 Error on total polarization charges =  0.05198
 SCF Done:  E(RB3LYP) =  -886.948098837     A.U. after   10 cycles
            NFock= 10  Conv=0.74D-08     -V/T= 2.0094
 SMD-CDS (non-electrostatic) energy       (kcal/mol) =       0.80
 (included in total energy above)
 D1PCM: PCM CHGder 1st derivatives, ID1Alg=3 FixD1E=F DoIter=F DoCFld=F I1PDM=0.
 Calling FoFJK, ICntrl=      2127 FMM=F ISym2X=0 I1Cent= 0 IOpClX= 0 NMat=1 NMatS=1 NMatT=0.
 ***** Axes restored to original set *****
 -------------------------------------------------------------------
 Center     Atomic                   Forces (Hartrees/Bohr)
 Number     Number              X              Y              Z
 -------------------------------------------------------------------
      1        6          -0.001735559   -0.001310465    0.000981843
      2        6           0.000844205    0.001125995    0.000239141
      3        6          -0.000746894   -0.000566639   -0.000493953
      4        6           0.000366012    0.000681779   -0.000033518
      5        6           0.000270826   -0.000489410    0.000101817
      6        6          -0.000459343   -0.000005508    0.000052814
      7        6           0.000859696    0.000673600   -0.000043713
      8        6           0.000584094    0.000047514   -0.001300309
      9        6           0.000984740   -0.000102221   -0.000865106
     10        6          -0.002108704   -0.000124096    0.000185589
     11        8           0.001197099   -0.000929257    0.000073869
     12        6          -0.000259726   -0.000044972    0.000279787
     13        6           0.000475897    0.000220717   -0.000022547
     14        8           0.000500304    0.001339965    0.000733107
     15        6          -0.000081522   -0.000849879    0.000995977
     16        8           0.000078309    0.000210531    0.000662305
     17        6          -0.000285121    0.000004230    0.000103806
     18        6           0.000209185   -0.000356588   -0.000144315
     19        8          -0.000324290    0.001446146   -0.000375344
     20        1           0.000176423    0.000131325   -0.000013589
     21        1          -0.000258292    0.000370156   -0.000324322
     22        1          -0.000008146    0.000069315   -0.000235599
     23        1          -0.000117258   -0.000096390    0.000082415
     24        1           0.000205432    0.000034246    0.000155537
     25        1           0.000228909    0.000105735    0.000134101
     26        1          -0.000008019   -0.000151692   -0.000036806
     27        1           0.000144853    0.000205335   -0.000036199
     28        1           0.000118518    0.000099393    0.000170392
     29        1          -0.000767364   -0.000079182    0.000591297
     30        1          -0.000086429   -0.000080088   -0.000024655
     31        1          -0.000360561    0.000291326   -0.000157747
     32        1           0.000102316   -0.000114113   -0.000084073
     33        1          -0.000061077    0.000050495   -0.000153855
     34        1           0.000142211    0.000043968   -0.000056676
     35        1          -0.000048954    0.000078767    0.000062996
     36        1          -0.000074957   -0.001217181   -0.000193379
     37        1           0.000179417   -0.000614893   -0.000295412
     38        1          -0.000030149    0.000510613   -0.000307382
     39        1           0.000047081   -0.000012948   -0.000223079
     40        1          -0.000119523   -0.000029858   -0.000181551
     41        1          -0.000235545    0.000076350    0.000050181
     42        1          -0.000048228   -0.000122752   -0.000636439
     43        1           0.000510135   -0.000519369    0.000582594
 -------------------------------------------------------------------
 Cartesian Forces:  Max     0.002108704 RMS     0.000524259

 GradGradGradGradGradGradGradGradGradGradGradGradGradGradGradGradGradGrad
 Berny optimization.
 Using GEDIIS/GDIIS optimizer.
 FormGI is forming the generalized inverse of G from B-inverse, IUseBI=4.
 Internal  Forces:  Max     0.001498597 RMS     0.000297655
 Search for a local minimum.
 Step number   3 out of a maximum of  258
 All quantities printed in internal units (Hartrees-Bohrs-Radians)
 Mixed Optimization -- En-DIIS/RFO-DIIS
 Swapping is turned off.
 Update second derivatives using D2CorX and points    1    2    3
 DE= -8.04D-04 DEPred=-7.42D-04 R= 1.08D+00
 TightC=F SS=  1.41D+00  RLast= 2.89D-01 DXNew= 8.4853D-01 8.6716D-01
 Trust test= 1.08D+00 RLast= 2.89D-01 DXMaxT set to 8.49D-01
 ITU=  1  1  0
     Eigenvalues ---    0.00232   0.00249   0.00309   0.00340   0.00366
     Eigenvalues ---    0.00395   0.00467   0.00702   0.00784   0.00934
     Eigenvalues ---    0.01002   0.01124   0.01130   0.01295   0.01329
     Eigenvalues ---    0.01389   0.02488   0.02518   0.03103   0.03889
     Eigenvalues ---    0.04005   0.04201   0.04431   0.04627   0.04738
     Eigenvalues ---    0.04903   0.04946   0.05052   0.05148   0.05408
     Eigenvalues ---    0.05434   0.05494   0.05549   0.05565   0.05611
     Eigenvalues ---    0.05653   0.05708   0.05783   0.05828   0.05910
     Eigenvalues ---    0.05937   0.06122   0.07052   0.07745   0.08372
     Eigenvalues ---    0.08624   0.09012   0.09024   0.09374   0.09614
     Eigenvalues ---    0.10319   0.11470   0.12214   0.13295   0.13706
     Eigenvalues ---    0.14800   0.15790   0.16000   0.16000   0.16000
     Eigenvalues ---    0.16000   0.16000   0.16000   0.16000   0.16000
     Eigenvalues ---    0.16000   0.16001   0.16044   0.16109   0.16448
     Eigenvalues ---    0.16939   0.17694   0.18654   0.19948   0.20738
     Eigenvalues ---    0.21988   0.23153   0.24846   0.25015   0.25909
     Eigenvalues ---    0.26844   0.27095   0.27847   0.27999   0.28400
     Eigenvalues ---    0.28813   0.29119   0.29283   0.29673   0.30066
     Eigenvalues ---    0.30950   0.31741   0.32300   0.33656   0.33759
     Eigenvalues ---    0.33831   0.33842   0.33868   0.33975   0.34047
     Eigenvalues ---    0.34072   0.34107   0.34132   0.34150   0.34162
     Eigenvalues ---    0.34164   0.34195   0.34209   0.34222   0.34260
     Eigenvalues ---    0.34327   0.34345   0.34376   0.34512   0.34587
     Eigenvalues ---    0.39599   0.40992   0.41869   0.51789   0.52403
     Eigenvalues ---    0.52530   0.53027   0.94666
 En-DIIS/RFO-DIIS IScMMF=        0 using points:     3    2
 RFO step:  Lambda=-8.74726889D-05.
 DidBck=F Rises=F RFO-DIIS coefs:    1.18587   -0.18587
 Iteration  1 RMS(Cart)=  0.03832652 RMS(Int)=  0.00088518
 Iteration  2 RMS(Cart)=  0.00102331 RMS(Int)=  0.00006990
 Iteration  3 RMS(Cart)=  0.00000068 RMS(Int)=  0.00006990
 Variable       Old X    -DE/DX   Delta X   Delta X   Delta X     New X
                                 (Linear)    (Quad)   (Total)
    R1        2.56114  -0.00065  -0.00102  -0.00160  -0.00259   2.55856
    R2        2.85156   0.00086   0.00196   0.00762   0.00958   2.86114
    R3        2.78742  -0.00148  -0.00153  -0.00775  -0.00913   2.77828
    R4        2.84677  -0.00036  -0.00143  -0.00413  -0.00560   2.84117
    R5        2.90101   0.00058   0.00198   0.00735   0.00923   2.91024
    R6        2.92366   0.00043   0.00001   0.00160   0.00161   2.92527
    R7        2.07632   0.00003   0.00033   0.00080   0.00113   2.07745
    R8        2.06697  -0.00052   0.00000  -0.00181  -0.00181   2.06516
    R9        2.92781  -0.00064   0.00016  -0.00233  -0.00217   2.92564
   R10        2.96073   0.00005   0.00001  -0.00024  -0.00023   2.96051
   R11        2.07465  -0.00020   0.00007  -0.00085  -0.00078   2.07387
   R12        2.90982   0.00014  -0.00039   0.00131   0.00095   2.91076
   R13        2.07475  -0.00014  -0.00002  -0.00026  -0.00028   2.07446
   R14        2.07053   0.00017  -0.00038  -0.00014  -0.00052   2.07002
   R15        2.91363   0.00001  -0.00025   0.00063   0.00041   2.91404
   R16        2.07501  -0.00020  -0.00025  -0.00112  -0.00137   2.07364
   R17        2.07577  -0.00013   0.00001  -0.00046  -0.00045   2.07533
   R18        2.91527   0.00000   0.00027   0.00166   0.00192   2.91719
   R19        2.07894  -0.00001   0.00008   0.00017   0.00025   2.07919
   R20        2.87134  -0.00063   0.00109   0.00166   0.00279   2.87413
   R21        2.32868  -0.00150  -0.00049  -0.00169  -0.00218   2.32651
   R22        2.91193  -0.00097  -0.00120  -0.00444  -0.00576   2.90617
   R23        2.06827   0.00008   0.00026   0.00069   0.00094   2.06921
   R24        2.07155   0.00008   0.00050   0.00112   0.00163   2.07318
   R25        2.89415  -0.00014  -0.00093  -0.00143  -0.00235   2.89180
   R26        2.72998   0.00055   0.00072   0.00457   0.00529   2.73527
   R27        2.07365  -0.00008  -0.00001  -0.00011  -0.00012   2.07354
   R28        2.07087  -0.00045   0.00011  -0.00127  -0.00116   2.06971
   R29        2.07068  -0.00014  -0.00014  -0.00067  -0.00081   2.06987
   R30        2.07150  -0.00007  -0.00028  -0.00060  -0.00088   2.07062
   R31        2.07127  -0.00013  -0.00005  -0.00053  -0.00058   2.07069
   R32        2.07143  -0.00002  -0.00007  -0.00007  -0.00014   2.07129
   R33        1.83873   0.00018   0.00023   0.00086   0.00109   1.83982
   R34        2.73199   0.00054  -0.00079   0.00083   0.00004   2.73203
   R35        2.89669  -0.00017   0.00118   0.00077   0.00194   2.89864
   R36        2.90349   0.00034   0.00082   0.00152   0.00234   2.90583
   R37        1.83996   0.00068  -0.00032   0.00063   0.00030   1.84026
   R38        2.06679   0.00057  -0.00010   0.00181   0.00171   2.06850
   R39        2.07167  -0.00020  -0.00006  -0.00077  -0.00083   2.07084
   R40        2.07007  -0.00016  -0.00016  -0.00089  -0.00105   2.06902
   R41        2.71077  -0.00093  -0.00130  -0.00403  -0.00533   2.70544
   R42        2.07232   0.00002  -0.00001   0.00044   0.00043   2.07274
   R43        2.07707  -0.00024   0.00003  -0.00048  -0.00046   2.07661
   R44        1.83559   0.00005  -0.00009  -0.00034  -0.00043   1.83516
    A1        2.26941  -0.00017  -0.00201  -0.00519  -0.00731   2.26210
    A2        1.90862  -0.00003   0.00103   0.00399   0.00492   1.91354
    A3        2.10454   0.00019   0.00122   0.00131   0.00264   2.10718
    A4        2.23051   0.00028   0.00055   0.00341   0.00396   2.23447
    A5        1.96291  -0.00042  -0.00102  -0.00396  -0.00525   1.95766
    A6        2.08927   0.00014   0.00044   0.00059   0.00130   2.09057
    A7        1.98361   0.00010  -0.00107  -0.00450  -0.00568   1.97793
    A8        1.90601   0.00003   0.00054   0.00365   0.00420   1.91021
    A9        1.88817  -0.00004  -0.00034  -0.00060  -0.00087   1.88731
   A10        1.93688  -0.00010   0.00007   0.00001   0.00012   1.93700
   A11        1.90511   0.00002   0.00098   0.00260   0.00361   1.90872
   A12        1.83774   0.00000  -0.00012  -0.00092  -0.00106   1.83668
   A13        1.97264  -0.00005  -0.00080  -0.00276  -0.00359   1.96904
   A14        1.97862   0.00055  -0.00150   0.00266   0.00117   1.97980
   A15        1.84525  -0.00004  -0.00018   0.00146   0.00129   1.84654
   A16        1.96917  -0.00053   0.00224  -0.00095   0.00133   1.97050
   A17        1.88243   0.00002   0.00041  -0.00024   0.00015   1.88257
   A18        1.79979   0.00007  -0.00017   0.00016  -0.00003   1.79976
   A19        2.03452  -0.00003  -0.00169  -0.00175  -0.00353   2.03099
   A20        1.91416  -0.00006   0.00048  -0.00282  -0.00235   1.91182
   A21        1.89412  -0.00007   0.00074   0.00162   0.00239   1.89650
   A22        1.86415   0.00005  -0.00033  -0.00250  -0.00282   1.86133
   A23        1.89943   0.00011  -0.00011   0.00402   0.00393   1.90337
   A24        1.84872   0.00000   0.00118   0.00175   0.00292   1.85164
   A25        2.03767   0.00028  -0.00148   0.00374   0.00224   2.03991
   A26        1.91571  -0.00029   0.00024  -0.00322  -0.00300   1.91270
   A27        1.87654  -0.00001   0.00022   0.00023   0.00046   1.87701
   A28        1.88697   0.00007  -0.00081  -0.00232  -0.00313   1.88384
   A29        1.88896  -0.00009   0.00091   0.00067   0.00158   1.89055
   A30        1.84893   0.00001   0.00122   0.00078   0.00200   1.85094
   A31        1.95902  -0.00023  -0.00024   0.00165   0.00136   1.96038
   A32        1.95850  -0.00017  -0.00038   0.00060   0.00020   1.95870
   A33        1.83980   0.00019  -0.00039  -0.00279  -0.00317   1.83663
   A34        1.97443   0.00059   0.00008   0.00657   0.00666   1.98109
   A35        1.86668  -0.00008   0.00108  -0.00065   0.00045   1.86713
   A36        1.85433  -0.00034  -0.00008  -0.00678  -0.00687   1.84746
   A37        1.90121   0.00074   0.00023   0.00142   0.00115   1.90236
   A38        2.19637  -0.00041   0.00025   0.00129   0.00128   2.19765
   A39        2.18505  -0.00032  -0.00054  -0.00114  -0.00195   2.18310
   A40        1.83587  -0.00046  -0.00047   0.00060  -0.00033   1.83554
   A41        1.94200   0.00016   0.00191   0.00175   0.00378   1.94577
   A42        1.90001  -0.00001   0.00197   0.00511   0.00721   1.90722
   A43        1.95207   0.00003  -0.00009  -0.00345  -0.00338   1.94869
   A44        1.95444   0.00060   0.00010   0.00756   0.00772   1.96216
   A45        1.87966  -0.00031  -0.00318  -0.01078  -0.01402   1.86563
   A46        1.81381   0.00017   0.00068   0.00134   0.00173   1.81553
   A47        1.97204  -0.00019  -0.00054  -0.00442  -0.00486   1.96717
   A48        1.91938  -0.00017  -0.00035  -0.00243  -0.00270   1.91668
   A49        1.97363  -0.00005   0.00080   0.00437   0.00531   1.97894
   A50        1.86813   0.00002  -0.00066  -0.00165  -0.00226   1.86587
   A51        1.91225   0.00022   0.00007   0.00266   0.00263   1.91488
   A52        1.92589  -0.00009  -0.00072  -0.00191  -0.00263   1.92325
   A53        1.95456   0.00031  -0.00043   0.00174   0.00131   1.95587
   A54        1.93271  -0.00017  -0.00044  -0.00250  -0.00294   1.92977
   A55        1.88671  -0.00006   0.00032   0.00079   0.00111   1.88781
   A56        1.88067   0.00008   0.00065   0.00119   0.00183   1.88250
   A57        1.88086  -0.00007   0.00071   0.00082   0.00153   1.88239
   A58        1.93709   0.00016  -0.00090  -0.00044  -0.00135   1.93574
   A59        1.91300   0.00011   0.00008   0.00034   0.00042   1.91341
   A60        1.94367  -0.00022  -0.00123  -0.00417  -0.00542   1.93825
   A61        1.88666  -0.00007   0.00189   0.00474   0.00663   1.89329
   A62        1.88943  -0.00001   0.00015  -0.00045  -0.00032   1.88911
   A63        1.89250   0.00003   0.00014   0.00026   0.00039   1.89290
   A64        1.88683   0.00042  -0.00185  -0.00018  -0.00203   1.88480
   A65        1.89133   0.00048  -0.00157   0.00654   0.00498   1.89631
   A66        1.92711  -0.00050   0.00131  -0.00652  -0.00523   1.92188
   A67        2.02030  -0.00023  -0.00021  -0.00459  -0.00483   2.01547
   A68        1.84424   0.00010  -0.00121   0.00219   0.00099   1.84522
   A69        1.87430  -0.00003  -0.00017   0.00421   0.00404   1.87834
   A70        1.89778   0.00022   0.00169  -0.00083   0.00083   1.89861
   A71        1.85176   0.00023  -0.00211  -0.00077  -0.00288   1.84888
   A72        1.95287  -0.00003  -0.00048  -0.00147  -0.00196   1.95091
   A73        1.93059  -0.00002   0.00052   0.00024   0.00075   1.93135
   A74        1.91500  -0.00014  -0.00027  -0.00207  -0.00234   1.91265
   A75        1.89027  -0.00003  -0.00059  -0.00208  -0.00267   1.88760
   A76        1.88778   0.00010  -0.00032   0.00063   0.00030   1.88808
   A77        1.88554   0.00014   0.00119   0.00501   0.00620   1.89174
   A78        1.89779  -0.00025  -0.00036  -0.00323  -0.00360   1.89419
   A79        1.94116   0.00001  -0.00013  -0.00159  -0.00175   1.93941
   A80        1.88854   0.00045   0.00232   0.00605   0.00837   1.89691
   A81        1.93555   0.00006  -0.00195  -0.00201  -0.00399   1.93156
   A82        1.91595  -0.00016   0.00025   0.00167   0.00192   1.91788
   A83        1.88424  -0.00011   0.00002  -0.00060  -0.00058   1.88366
   A84        1.87855   0.00013   0.00048   0.00259   0.00307   1.88161
    D1        0.05960  -0.00024   0.00028  -0.00801  -0.00774   0.05186
    D2       -3.11659  -0.00014  -0.00062  -0.00683  -0.00744  -3.12403
    D3       -3.12045  -0.00027   0.00574  -0.00438   0.00133  -3.11912
    D4       -0.01345  -0.00018   0.00484  -0.00320   0.00162  -0.01183
    D5        0.39076  -0.00009   0.00178  -0.01478  -0.01301   0.37775
    D6       -1.85565  -0.00057   0.00220  -0.02574  -0.02354  -1.87919
    D7        2.41663  -0.00020   0.00272  -0.01636  -0.01365   2.40298
    D8       -2.70869  -0.00005  -0.00418  -0.01879  -0.02295  -2.73163
    D9        1.32809  -0.00052  -0.00376  -0.02974  -0.03348   1.29460
   D10       -0.68281  -0.00015  -0.00324  -0.02036  -0.02359  -0.70640
   D11       -0.02937   0.00024  -0.00130   0.03281   0.03147   0.00210
   D12       -3.13669  -0.00017   0.00079  -0.01595  -0.01527   3.13123
   D13        3.07802   0.00020   0.00340   0.03587   0.03933   3.11735
   D14       -0.02930  -0.00021   0.00550  -0.01289  -0.00741  -0.03670
   D15        0.66405   0.00019   0.00027   0.02494   0.02519   0.68924
   D16       -1.50888   0.00023   0.00053   0.02537   0.02592  -1.48295
   D17        2.78276   0.00024   0.00058   0.02488   0.02546   2.80822
   D18       -2.44073   0.00009   0.00124   0.02375   0.02498  -2.41575
   D19        1.66953   0.00014   0.00151   0.02418   0.02571   1.69524
   D20       -0.32202   0.00015   0.00155   0.02370   0.02525  -0.29677
   D21        0.04922   0.00005  -0.00624  -0.02645  -0.03273   0.01648
   D22        2.19511   0.00000  -0.00512  -0.02271  -0.02785   2.16726
   D23       -1.94541   0.00002  -0.00568  -0.02418  -0.02984  -1.97525
   D24       -3.12385   0.00014  -0.00705  -0.02530  -0.03239   3.12694
   D25       -0.97796   0.00009  -0.00593  -0.02156  -0.02751  -1.00547
   D26        1.16471   0.00011  -0.00649  -0.02303  -0.02950   1.13521
   D27       -1.35984  -0.00002  -0.00336  -0.01020  -0.01350  -1.37335
   D28        2.65446   0.00027  -0.00445  -0.00875  -0.01317   2.64129
   D29        0.69544  -0.00005  -0.00341  -0.01107  -0.01446   0.68098
   D30        0.79636   0.00000  -0.00340  -0.00874  -0.01211   0.78424
   D31       -1.47253   0.00030  -0.00448  -0.00729  -0.01178  -1.48431
   D32        2.85164  -0.00002  -0.00344  -0.00961  -0.01307   2.83857
   D33        2.81411  -0.00005  -0.00293  -0.00830  -0.01119   2.80292
   D34        0.54523   0.00025  -0.00401  -0.00685  -0.01086   0.53437
   D35       -1.41379  -0.00008  -0.00298  -0.00918  -0.01214  -1.42593
   D36        0.61556  -0.00007   0.00221  -0.01050  -0.00828   0.60728
   D37       -1.50460  -0.00007   0.00350  -0.00362  -0.00013  -1.50473
   D38        2.76651   0.00000   0.00144  -0.00509  -0.00366   2.76285
   D39        2.88923   0.00018   0.00142  -0.01011  -0.00868   2.88055
   D40        0.76907   0.00018   0.00271  -0.00323  -0.00052   0.76855
   D41       -1.24300   0.00025   0.00064  -0.00469  -0.00405  -1.24706
   D42       -1.41783  -0.00001   0.00263  -0.01056  -0.00791  -1.42574
   D43        2.74519   0.00000   0.00392  -0.00369   0.00024   2.74543
   D44        0.73312   0.00006   0.00185  -0.00515  -0.00329   0.72983
   D45       -0.98136  -0.00020   0.00527  -0.04241  -0.03715  -1.01852
   D46       -2.99352  -0.00032   0.00690  -0.04520  -0.03830  -3.03183
   D47        1.12438  -0.00003   0.00371  -0.03508  -0.03139   1.09299
   D48        3.03119  -0.00014   0.00570  -0.04005  -0.03434   2.99685
   D49        1.01903  -0.00027   0.00733  -0.04284  -0.03549   0.98354
   D50       -1.14625   0.00003   0.00414  -0.03272  -0.02858  -1.17483
   D51        1.00516   0.00004   0.00429  -0.03941  -0.03512   0.97004
   D52       -1.00700  -0.00009   0.00592  -0.04221  -0.03627  -1.04328
   D53        3.11090   0.00021   0.00272  -0.03208  -0.02936   3.08154
   D54        0.86434   0.00002   0.00082   0.01094   0.01175   0.87608
   D55       -1.29012  -0.00005   0.00286   0.01395   0.01680  -1.27331
   D56        2.98956   0.00009   0.00119   0.01455   0.01573   3.00529
   D57        3.01065  -0.00003   0.00002   0.00406   0.00407   3.01473
   D58        0.85620  -0.00011   0.00206   0.00707   0.00913   0.86533
   D59       -1.14731   0.00003   0.00038   0.00768   0.00806  -1.13925
   D60       -1.28387   0.00004   0.00117   0.00676   0.00793  -1.27594
   D61        2.84486  -0.00003   0.00321   0.00977   0.01298   2.85785
   D62        0.84135   0.00011   0.00153   0.01038   0.01191   0.85326
   D63       -1.29453   0.00009  -0.00373   0.00764   0.00392  -1.29061
   D64        0.94351   0.00017  -0.00440   0.01554   0.01116   0.95466
   D65        2.97905   0.00004  -0.00378   0.01051   0.00675   2.98580
   D66        0.87462  -0.00002  -0.00521   0.00415  -0.00106   0.87356
   D67        3.11265   0.00006  -0.00587   0.01205   0.00618   3.11883
   D68       -1.13498  -0.00008  -0.00525   0.00701   0.00177  -1.13321
   D69        2.86995  -0.00002  -0.00373   0.00422   0.00049   2.87044
   D70       -1.17520   0.00006  -0.00439   0.01212   0.00773  -1.16747
   D71        0.86035  -0.00007  -0.00377   0.00708   0.00332   0.86367
   D72       -3.09171   0.00011   0.00490   0.02266   0.02754  -3.06416
   D73        1.08890   0.00004   0.00528   0.02181   0.02708   1.11597
   D74       -1.01095   0.00004   0.00497   0.02132   0.02628  -0.98468
   D75        0.95317   0.00007   0.00550   0.01422   0.01972   0.97289
   D76       -1.14941  -0.00001   0.00587   0.01337   0.01925  -1.13016
   D77        3.03392   0.00000   0.00556   0.01288   0.01845   3.05237
   D78       -1.08965   0.00006   0.00420   0.01568   0.01988  -1.06977
   D79        3.09095  -0.00002   0.00457   0.01483   0.01942   3.11036
   D80        0.99110  -0.00001   0.00426   0.01434   0.01862   1.00971
   D81        0.05832  -0.00020  -0.00255  -0.04764  -0.05021   0.00811
   D82        2.17528  -0.00036  -0.00188  -0.05047  -0.05241   2.12287
   D83       -2.03909  -0.00065  -0.00342  -0.05947  -0.06286  -2.10195
   D84       -3.11727   0.00021  -0.00461   0.00078  -0.00388  -3.12115
   D85       -1.00031   0.00005  -0.00395  -0.00204  -0.00608  -1.00639
   D86        1.06851  -0.00024  -0.00548  -0.01105  -0.01653   1.05198
   D87       -0.06230   0.00012   0.00497   0.04344   0.04838  -0.01392
   D88       -2.20715   0.00026   0.00473   0.04547   0.05016  -2.15699
   D89        1.96857   0.00001   0.00460   0.04061   0.04517   2.01374
   D90       -2.17267   0.00019   0.00300   0.04286   0.04590  -2.12678
   D91        1.96566   0.00034   0.00276   0.04490   0.04767   2.01334
   D92       -0.14180   0.00008   0.00263   0.04003   0.04268  -0.09912
   D93        1.99873   0.00015   0.00711   0.05387   0.06094   2.05968
   D94       -0.14611   0.00029   0.00687   0.05590   0.06272  -0.08339
   D95       -2.25357   0.00004   0.00674   0.05104   0.05772  -2.19585
   D96        1.09473  -0.00018  -0.00794  -0.02828  -0.03609   1.05863
   D97       -3.10576  -0.00010  -0.00611  -0.02246  -0.02845  -3.13422
   D98       -1.01165  -0.00012  -0.00666  -0.02457  -0.03113  -1.04278
   D99       -3.13412  -0.00012  -0.00688  -0.02658  -0.03357   3.11550
   D100      -1.05142  -0.00004  -0.00505  -0.02076  -0.02592  -1.07735
   D101       1.04269  -0.00007  -0.00561  -0.02287  -0.02860   1.01409
   D102      -1.05190   0.00002  -0.00715  -0.02401  -0.03115  -1.08305
   D103       1.03079   0.00010  -0.00532  -0.01819  -0.02351   1.00728
   D104       3.12490   0.00008  -0.00588  -0.02030  -0.02618   3.09872
   D105      -1.00620  -0.00059  -0.01030  -0.07898  -0.08941  -1.09562
   D106      -2.96586  -0.00071  -0.01058  -0.07853  -0.08897  -3.05483
   D107       1.17130  -0.00080  -0.01118  -0.08441  -0.09560   1.07570
   D108       1.63382   0.00018  -0.00071   0.00991   0.00921   1.64303
   D109      -2.58379  -0.00011  -0.00062   0.00672   0.00611  -2.57768
   D110      -0.56030   0.00018   0.00065   0.00879   0.00943  -0.55087
   D111      -1.22832   0.00034  -0.00493   0.01276   0.00783  -1.22049
   D112       0.88090   0.00027  -0.00565   0.00928   0.00363   0.88453
   D113       2.95944   0.00033  -0.00404   0.01432   0.01027   2.96972
   D114       3.01332  -0.00003  -0.00306   0.00711   0.00405   3.01737
   D115      -1.16064  -0.00010  -0.00378   0.00363  -0.00016  -1.16080
   D116       0.91790  -0.00004  -0.00217   0.00866   0.00649   0.92439
   D117       1.00590  -0.00014  -0.00305   0.00153  -0.00152   1.00439
   D118       3.11513  -0.00022  -0.00377  -0.00195  -0.00572   3.10940
   D119      -1.08952  -0.00016  -0.00216   0.00308   0.00093  -1.08859
   D120      -1.24946  -0.00033  -0.00028   0.01086   0.01058  -1.23888
   D121       0.88675  -0.00041  -0.00306   0.00513   0.00207   0.88882
   D122       2.95353  -0.00026  -0.00169   0.00722   0.00553   2.95906
   D123       0.86546   0.00012  -0.00258   0.01944   0.01686   0.88232
   D124       3.00167   0.00004  -0.00536   0.01371   0.00835   3.01002
   D125      -1.21474   0.00019  -0.00399   0.01580   0.01181  -1.20293
   D126       2.85327   0.00033  -0.00324   0.02373   0.02049   2.87376
   D127      -1.29371   0.00025  -0.00603   0.01800   0.01198  -1.28173
   D128       0.77307   0.00040  -0.00466   0.02009   0.01544   0.78851
   D129      -3.04016   0.00040   0.00711   0.06145   0.06857  -2.97159
   D130       1.10342   0.00052   0.00880   0.06690   0.07569   1.17911
   D131      -0.97720   0.00071   0.00984   0.06783   0.07767  -0.89952
         Item               Value     Threshold  Converged?
 Maximum Force            0.001499     0.000450     NO 
 RMS     Force            0.000298     0.000300     YES
 Maximum Displacement     0.189018     0.001800     NO 
 RMS     Displacement     0.038274     0.001200     NO 
 Predicted change in Energy=-3.512398D-04
 GradGradGradGradGradGradGradGradGradGradGradGradGradGradGradGradGradGrad

                          Input orientation:                          
 ---------------------------------------------------------------------
 Center     Atomic      Atomic             Coordinates (Angstroms)
 Number     Number       Type             X           Y           Z
 ---------------------------------------------------------------------
      1          6           0       -1.704163    0.653257   -0.213028
      2          6           0       -0.955875   -0.474458   -0.251127
      3          6           0        0.518565   -0.599053   -0.517520
      4          6           0        1.357995    0.519668    0.145867
      5          6           0        1.309050    1.852920   -0.639575
      6          6           0       -0.022953    2.187553   -1.336955
      7          6           0       -1.302048    2.088043   -0.481434
      8          6           0       -3.096614    0.311531    0.112245
      9          6           0       -3.207044   -1.194293    0.295291
     10          6           0       -1.784202   -1.732507    0.069641
     11          8           0       -4.026618    1.109130    0.233163
     12          6           0       -1.245371    2.930121    0.811134
     13          6           0       -1.702783   -2.790487   -1.032987
     14          8           0       -1.345355   -2.301843    1.325970
     15          6           0        2.817384    0.075332    0.502359
     16          8           0        2.750009   -1.060754    1.393928
     17          6           0        3.527692    1.181949    1.292102
     18          6           0        3.698280   -0.322969   -0.693423
     19          8           0        3.225882   -1.571577   -1.210581
     20          1           0        0.693038   -0.631313   -1.602445
     21          1           0        0.850726   -1.570966   -0.144230
     22          1           0        0.902648    0.691509    1.129489
     23          1           0        2.080286    1.847359   -1.420754
     24          1           0        1.571805    2.670322    0.040667
     25          1           0       -0.151781    1.540667   -2.213917
     26          1           0        0.054439    3.212286   -1.724267
     27          1           0       -2.122636    2.511077   -1.079973
     28          1           0       -3.582750   -1.450726    1.291317
     29          1           0       -3.926091   -1.595486   -0.429691
     30          1           0       -1.028895    3.978660    0.570922
     31          1           0       -0.474654    2.571983    1.501995
     32          1           0       -2.207035    2.897019    1.334439
     33          1           0       -0.669736   -3.125921   -1.177583
     34          1           0       -2.313979   -3.657195   -0.757403
     35          1           0       -2.071605   -2.394851   -1.986314
     36          1           0       -0.416827   -2.576188    1.223756
     37          1           0        2.808905   -1.849869    0.826332
     38          1           0        3.744247    2.053006    0.665586
     39          1           0        2.910289    1.512638    2.134911
     40          1           0        4.475265    0.800911    1.686665
     41          1           0        3.681162    0.449779   -1.471654
     42          1           0        4.735357   -0.430507   -0.346324
     43          1           0        3.875691   -1.889656   -1.858394
 ---------------------------------------------------------------------
                    Distance matrix (angstroms):
                    1          2          3          4          5
     1  C    0.000000
     2  C    1.353930   0.000000
     3  C    2.569341   1.503484   0.000000
     4  C    3.086011   2.549488   1.547986   0.000000
     5  C    3.271175   3.270699   2.579134   1.548185   0.000000
     6  C    2.538453   3.022527   2.954638   2.624427   1.540308
     7  C    1.514050   2.596014   3.245984   3.151052   2.626428
     8  C    1.470204   2.309238   3.780911   4.459595   4.727683
     9  C    2.435258   2.425797   3.859422   4.878480   5.527621
    10  C    2.403784   1.540034   2.632910   3.866718   4.788161
    11  O    2.408465   3.488803   4.913258   5.417484   5.457495
    12  C    2.538407   3.578179   4.163155   3.609761   3.128896
    13  C    3.540015   2.556006   3.162669   4.659955   5.548616
    14  O    3.351100   2.445049   3.126044   4.081871   5.307663
    15  C    4.614126   3.886836   2.603750   1.566633   2.595940
    16  O    5.035850   4.096770   2.974246   2.448079   3.834187
    17  C    5.469665   5.022710   3.937199   2.541664   3.017275
    18  C    5.510915   4.677578   3.196521   2.625144   3.231998
    19  O    5.500031   4.428467   2.959004   3.114846   3.965788
    20  H    3.054042   2.137657   1.099338   2.196251   2.734594
    21  H    3.388120   2.116026   1.092837   2.170767   3.489760
    22  H    2.932453   2.592236   2.127372   1.097444   2.154908
    23  H    4.148076   3.997141   3.039693   2.176871   1.097759
    24  H    3.855500   4.045239   3.479899   2.163815   1.095407
    25  H    2.683457   2.925720   2.811676   2.981684   2.170272
    26  H    3.453282   4.096701   4.024668   3.528009   2.144407
    27  H    2.092417   3.310852   4.118884   4.193231   3.521874
    28  H    3.196700   3.198860   4.562678   5.441091   6.210647
    29  H    3.168715   3.179744   4.555828   5.720727   6.272341
    30  H    3.482653   4.528947   4.953261   4.224042   3.383794
    31  H    2.852106   3.547650   3.888495   3.067520   2.878364
    32  H    2.771643   3.930176   4.804287   4.446789   4.165301
    33  H    4.035169   2.823199   2.869287   4.376475   5.384599
    34  H    4.387279   3.497224   4.175295   5.634312   6.595574
    35  H    3.545493   2.818445   3.477244   4.980238   5.593397
    36  H    3.761767   2.623570   2.795722   3.727755   5.105649
    37  H    5.264380   4.150451   2.935326   2.860573   4.255478
    38  H    5.693543   5.414756   4.340297   2.883649   2.770138
    39  H    5.248288   4.958726   4.149093   2.711439   3.221418
    40  H    6.466526   5.905835   4.740654   3.488628   4.067312
    41  H    5.534191   4.883238   3.465896   2.831672   2.878901
    42  H    6.531442   5.692199   4.223630   3.542833   4.127907
    43  H    6.348890   5.284896   3.838475   4.020037   4.698940
                    6          7          8          9         10
     6  C    0.000000
     7  C    1.542045   0.000000
     8  C    3.881627   2.594015   0.000000
     9  C    4.923367   3.873763   1.520923   0.000000
    10  C    4.521878   3.890085   2.429472   1.537878   0.000000
    11  O    4.433689   2.981979   1.231135   2.445674   3.623544
    12  C    2.580698   1.543710   3.282158   4.596199   4.751868
    13  C    5.262614   4.925937   3.588431   2.564168   1.530274
    14  O    5.384662   4.747597   3.371907   2.398927   1.447443
    15  C    3.988993   4.689197   5.931555   6.160240   4.962875
    16  O    5.069372   5.463612   6.140755   6.058986   4.771169
    17  C    4.531033   5.224253   6.784623   7.210882   6.180993
    18  C    4.534801   5.555285   6.871846   7.029954   5.711976
    19  O    4.970106   5.867420   6.728293   6.617592   5.173569
    20  H    2.920468   3.554142   4.265041   4.373670   3.185156
    21  H    4.038858   4.258695   4.380761   4.098848   2.648525
    22  H    3.029560   3.066930   4.144063   4.598010   3.770715
    23  H    2.132222   3.518584   5.613301   6.336585   5.474577
    24  H    2.161981   2.978366   5.230980   6.151218   5.536112
    25  H    1.097324   2.150402   3.948904   4.807365   4.311972
    26  H    1.098216   2.156064   4.660074   5.842416   5.572225
    27  H    2.139948   1.100261   2.684776   4.098422   4.409553
    28  H    5.728616   4.568056   2.175337   1.094980   2.192412
    29  H    5.510808   4.522905   2.149056   1.097080   2.203587
    30  H    2.803566   2.180940   4.234818   5.619586   5.782664
    31  H    2.900252   2.202900   3.730378   4.806966   4.721779
    32  H    3.522770   2.184225   2.994972   4.338051   4.817781
    33  H    5.355066   5.298099   4.401076   3.512616   2.176971
    34  H    6.304424   5.840199   4.137582   2.823404   2.160807
    35  H    5.061331   4.790952   3.574786   2.817141   2.179048
    36  H    5.422693   5.044436   4.093364   3.249152   1.978255
    37  H    5.385165   5.841004   6.329038   6.074819   4.656500
    38  H    4.268497   5.175130   7.080699   7.681309   6.726738
    39  H    4.594918   4.992007   6.451102   6.937827   6.069148
    40  H    5.594552   6.303546   7.749299   8.058202   6.943623
    41  H    4.093711   5.338241   6.961759   7.298797   6.083434
    42  H    5.520607   6.543058   7.880398   8.004797   6.661298
    43  H    5.665241   6.672861   7.572428   7.435524   5.981338
                   11         12         13         14         15
    11  O    0.000000
    12  C    3.374224   0.000000
    13  C    4.712787   6.027882   0.000000
    14  O    4.474163   5.258184   2.435406   0.000000
    15  C    6.926872   4.975052   5.567954   4.863917   0.000000
    16  O    7.209607   5.677128   5.358101   4.279827   1.445727
    17  C    7.628515   5.105836   6.967363   5.990370   1.533894
    18  C    7.910974   6.106224   5.947725   5.782053   1.537698
    19  O    7.865707   6.659183   5.080258   5.278597   2.411088
    20  H    5.354787   4.718750   3.275099   3.939712   3.072848
    21  H    5.577977   5.056296   2.966063   2.741978   2.645018
    22  H    5.027471   3.118769   4.856837   3.748636   2.106936
    23  H    6.369827   4.148939   5.997632   6.041141   2.716938
    24  H    5.815213   2.932165   6.457251   5.906289   2.915236
    25  H    4.603127   3.503920   4.749642   5.359132   4.282674
    26  H    4.990974   2.863107   6.292773   6.455152   4.736265
    27  H    2.704612   2.126377   5.318371   5.436628   5.730657
    28  H    2.805276   4.988561   3.275917   2.394064   6.626691
    29  H    2.786473   5.404353   2.595206   3.200232   7.009623
    30  H    4.163487   1.097268   6.989135   6.333637   5.480376
    31  H    4.045531   1.095243   6.057270   4.954118   4.250888
    32  H    2.778531   1.095327   6.181157   5.269794   5.822290
    33  H    5.585205   6.400156   1.095723   2.720909   5.022971
    34  H    5.160640   6.855287   1.095760   2.667518   6.469130
    35  H    4.585416   6.071549   1.096080   3.392243   6.016437
    36  H    5.252945   5.583563   2.606241   0.973590   4.243948
    37  H    7.472074   6.267830   4.969623   4.208538   1.952288
    38  H    7.839912   5.068215   7.484297   6.730888   2.190185
    39  H    7.204175   4.585974   7.059242   5.771928   2.177086
    40  H    8.630740   6.166503   7.646105   6.605815   2.162779
    41  H    7.921553   5.969417   6.299096   6.376833   2.187019
    42  H    8.915071   6.957201   6.891347   6.578261   2.157489
    43  H    8.707112   7.522094   5.710705   6.129387   3.248746
                   16         17         18         19         20
    16  O    0.000000
    17  C    2.375894   0.000000
    18  C    2.408439   2.497235   0.000000
    19  O    2.696454   3.733151   1.431655   0.000000
    20  H    3.659754   4.438646   3.154818   2.730010   0.000000
    21  H    2.496702   4.099723   3.157162   2.603550   1.741897
    22  H    2.559901   2.675412   3.488228   3.999364   3.042575
    23  H    4.102204   3.146003   2.803076   3.611881   2.846275
    24  H    4.140098   2.758050   3.744406   4.721790   3.791153
    25  H    5.310773   5.095033   4.539604   4.701207   2.409380
    26  H    5.937011   5.028343   5.180564   5.762575   3.898192
    27  H    6.528463   6.270529   6.485700   6.729916   4.251543
    28  H    6.345585   7.582174   7.630494   7.254763   5.227587
    29  H    6.941314   8.138648   7.734332   7.194518   4.862236
    30  H    6.352412   5.394828   6.515271   7.216787   5.379631
    31  H    4.858694   4.242054   5.532990   6.182324   4.611091
    32  H    6.343483   5.985846   7.025189   7.480780   5.429994
    33  H    4.751025   6.501960   5.212535   4.194391   2.874149
    34  H    6.083889   7.857665   6.875203   5.936770   4.348817
    35  H    6.037699   7.409023   6.265448   5.416910   3.301617
    36  H    3.514875   5.448622   5.068202   4.494949   3.605794
    37  H    0.973826   3.150478   2.330679   2.097697   3.443941
    38  H    3.348804   1.094604   2.737567   4.114160   4.653967
    39  H    2.682739   1.095841   3.462636   4.561173   4.845674
    40  H    2.554995   1.094881   2.744381   3.947619   5.212940
    41  H    3.370507   2.863210   1.096848   2.088378   3.180370
    42  H    2.714277   2.596711   1.098896   2.080263   4.237748
    43  H    3.540034   4.413783   1.960393   0.971126   3.431940
                   21         22         23         24         25
    21  H    0.000000
    22  H    2.596893   0.000000
    23  H    3.850490   3.037526   0.000000
    24  H    4.306120   2.355633   1.752590   0.000000
    25  H    3.869222   3.607111   2.388575   3.054507   0.000000
    26  H    5.100009   3.900987   2.461545   2.389793   1.754023
    27  H    5.136105   4.164720   4.268631   3.863947   2.472205
    28  H    4.661649   4.973344   7.092438   6.716889   5.745141
    29  H    4.785402   5.565798   6.993708   6.974613   5.221526
    30  H    5.902776   3.853338   4.263358   2.959148   3.803744
    31  H    4.650884   2.360488   3.949084   2.516574   3.869866
    32  H    5.612420   3.817906   5.203268   4.000608   4.319096
    33  H    2.407802   4.729455   5.688169   6.332857   4.808254
    34  H    3.839752   5.728724   7.074582   7.468180   5.815006
    35  H    3.551349   5.299059   5.962751   6.560417   4.384727
    36  H    2.118619   3.525300   5.726846   5.734128   5.369947
    37  H    2.203235   3.191289   4.387456   4.751822   5.431805
    38  H    4.707593   3.184896   2.676541   2.343311   4.871659
    39  H    4.352573   2.390764   3.666564   2.741830   5.318774
    40  H    4.702686   3.617458   4.060422   3.825452   6.096829
    41  H    3.722477   3.813728   2.125705   3.415745   4.053694
    42  H    4.053621   4.257536   3.659573   4.446681   5.590845
    43  H    3.491465   4.942555   4.168967   5.450479   5.302267
                   26         27         28         29         30
    26  H    0.000000
    27  H    2.376229   0.000000
    28  H    6.638266   4.842606   0.000000
    29  H    6.374577   4.532017   1.760883   0.000000
    30  H    2.651195   2.464858   6.043126   6.361296   0.000000
    31  H    3.331470   3.063677   5.087911   5.745575   1.775618
    32  H    3.816981   2.446520   4.560410   5.123467   1.772264
    33  H    6.402825   5.822044   4.169820   3.674972   7.325390
    34  H    7.330348   6.179664   3.267345   2.637602   7.856346
    35  H    6.002393   4.989208   3.730657   2.549741   6.946103
    36  H    6.513014   5.839282   3.360699   4.001324   6.615651
    37  H    6.302226   6.853609   6.420965   6.855836   6.983243
    38  H    4.546428   6.138169   8.145708   8.564182   5.147813
    39  H    5.092930   6.054973   7.186984   7.935598   4.903519
    40  H    6.082177   7.356035   8.376024   8.989130   6.452808
    41  H    4.566002   6.171421   8.000647   7.946012   6.229747
    42  H    6.089308   7.498216   8.538948   8.739841   7.314964
    43  H    6.375717   7.480128   8.108125   7.936972   8.024566
                   31         32         33         34         35
    31  H    0.000000
    32  H    1.770555   0.000000
    33  H    6.299548   6.704428   0.000000
    34  H    6.876820   6.880767   1.778297   0.000000
    35  H    6.275986   6.248971   1.775878   1.778336   0.000000
    36  H    5.156008   5.759608   2.476408   2.948347   3.616036
    37  H    5.548969   6.924650   4.212473   5.658497   5.659272
    38  H    4.332210   6.047931   7.049950   8.445910   7.787178
    39  H    3.602865   5.361369   6.730930   7.898457   7.554617
    40  H    5.260465   7.012194   7.077779   8.481864   8.158748
    41  H    5.533276   6.966635   5.639364   7.301994   6.438255
    42  H    6.290902   7.879988   6.096825   7.763610   7.272066
    43  H    7.079826   8.372932   4.759491   6.530573   5.970084
                   36         37         38         39         40
    36  H    0.000000
    37  H    3.330290   0.000000
    38  H    6.249442   4.016607   0.000000
    39  H    5.349617   3.609586   1.773809   0.000000
    40  H    5.962520   3.247085   1.773339   1.776690   0.000000
    41  H    5.763265   3.366000   2.672473   3.838127   3.275495
    42  H    5.797767   2.664757   2.859039   3.641869   2.391043
    43  H    5.328853   2.889181   4.683198   5.334237   4.490666
                   41         42         43
    41  H    0.000000
    42  H    1.775556   0.000000
    43  H    2.379153   2.270352   0.000000
 Stoichiometry    C15H24O4
 Framework group  C1[X(C15H24O4)]
 Deg. of freedom   123
 Full point group                 C1      NOp   1
 Largest Abelian subgroup         C1      NOp   1
 Largest concise Abelian subgroup C1      NOp   1
                         Standard orientation:                         
 ---------------------------------------------------------------------
 Center     Atomic      Atomic             Coordinates (Angstroms)
 Number     Number       Type             X           Y           Z
 ---------------------------------------------------------------------
      1          6           0       -1.750423    0.642187   -0.214843
      2          6           0       -1.010610   -0.491568   -0.234871
      3          6           0        0.463202   -0.631247   -0.497231
      4          6           0        1.310161    0.491004    0.150439
      5          6           0        1.272313    1.812595   -0.655068
      6          6           0       -0.056201    2.146683   -1.359329
      7          6           0       -1.337145    2.069700   -0.504251
      8          6           0       -3.145842    0.315883    0.113534
      9          6           0       -3.267865   -1.186138    0.319083
     10          6           0       -1.848824   -1.738376    0.103617
     11          8           0       -4.069965    1.122184    0.221083
     12          6           0       -1.275838    2.930717    0.775566
     13          6           0       -1.773919   -2.813439   -0.982830
     14          8           0       -1.415950   -2.291992    1.369011
     15          6           0        2.765684    0.041132    0.515687
     16          8           0        2.688560   -1.080847    1.424171
     17          6           0        3.483265    1.154155    1.289694
     18          6           0        3.645139   -0.381761   -0.672688
     19          8           0        3.164028   -1.634436   -1.171660
     20          1           0        0.638868   -0.681168   -1.581294
     21          1           0        0.787530   -1.599893   -0.108864
     22          1           0        0.854816    0.681071    1.130704
     23          1           0        2.044523    1.789460   -1.434961
     24          1           0        1.540320    2.638159    0.013162
     25          1           0       -0.188738    1.487638   -2.226631
     26          1           0        0.029429    3.164851   -1.761920
     27          1           0       -2.153725    2.489822   -1.110277
     28          1           0       -3.646817   -1.424695    1.318316
     29          1           0       -3.988954   -1.592796   -0.400810
     30          1           0       -1.051143    3.973858    0.519900
     31          1           0       -0.508762    2.577249    1.472855
     32          1           0       -2.238418    2.912739    1.297924
     33          1           0       -0.743240   -3.158772   -1.120868
     34          1           0       -2.391998   -3.671274   -0.695103
     35          1           0       -2.138481   -2.429456   -1.942539
     36          1           0       -0.489383   -2.574820    1.272280
     37          1           0        2.742259   -1.878849    0.868611
     38          1           0        3.707213    2.014016    0.650442
     39          1           0        2.867255    1.502143    2.126535
     40          1           0        4.427413    0.771994    1.691318
     41          1           0        3.634881    0.379275   -1.462495
     42          1           0        4.680914   -0.491850   -0.322514
     43          1           0        3.812279   -1.967121   -1.813670
 ---------------------------------------------------------------------
 Rotational constants (GHZ):      0.5448410      0.2809559      0.2193744
 Standard basis: 6-31G(d) (6D, 7F)
 There are   333 symmetry adapted cartesian basis functions of A   symmetry.
 There are   333 symmetry adapted basis functions of A   symmetry.
   333 basis functions,   628 primitive gaussians,   333 cartesian basis functions
    73 alpha electrons       73 beta electrons
       nuclear repulsion energy      1611.7318072294 Hartrees.
 NAtoms=   43 NActive=   43 NUniq=   43 SFac= 1.00D+00 NAtFMM=   60 NAOKFM=F Big=F
 Integral buffers will be    131072 words long.
 Raffenetti 2 integral format.
 Two-electron integral symmetry is turned on.
 ------------------------------------------------------------------------------
 Polarizable Continuum Model (PCM)
 =================================
 Model                : PCM (using non-symmetric T matrix).
 Atomic radii         : SMD-Coulomb.
 Polarization charges : Total charges.
 Charge compensation  : None.
 Solution method      : On-the-fly selection.
 Cavity type          : VdW (van der Waals Surface) (Alpha=1.000).
 Cavity algorithm     : GePol (No added spheres)
                        Default sphere list used, NSphG=   43.
                        Lebedev-Laikov grids with approx.  5.0 points / Ang**2.
                        Smoothing algorithm: Karplus/York (Gamma=1.0000).
                        Polarization charges: spherical gaussians, with
                                              point-specific exponents (IZeta= 3).
                        Self-potential: point-specific (ISelfS= 7).
                        Self-field    : sphere-specific E.n sum rule (ISelfD= 2).
 1st derivatives      : Analytical E(r).r(x)/FMM algorithm (CHGder, D1EAlg=3).
                        Cavity 1st derivative terms included.
 Solvent              : Methanol, Eps=  32.613000 Eps(inf)=   1.765709
 ------------------------------------------------------------------------------
 ------------------------------------------------------------------------------
 Atomic radii for non-electrostatic terms: SMD-CDS.
 ------------------------------------------------------------------------------
 Nuclear repulsion after PCM non-electrostatic terms =     1611.7330913629 Hartrees.
 One-electron integrals computed using PRISM.
 NBasis=   333 RedAO= T EigKep=  9.24D-04  NBF=   333
 NBsUse=   333 1.00D-06 EigRej= -1.00D+00 NBFU=   333
 Initial guess from the checkpoint file:  "DY-202A-11R_25.chk"
 B after Tr=     0.000000    0.000000    0.000000
         Rot=    0.999998    0.000285   -0.001095   -0.001849 Ang=   0.25 deg.
 ExpMin= 1.61D-01 ExpMax= 5.48D+03 ExpMxC= 8.25D+02 IAcc=1 IRadAn=         1 AccDes= 0.00D+00
 Harris functional with IExCor=  402 and IRadAn=       1 diagonalized for initial guess.
 HarFok:  IExCor=  402 AccDes= 0.00D+00 IRadAn=         1 IDoV= 1 UseB2=F ITyADJ=14
 ICtDFT=  3500011 ScaDFX=  1.000000  1.000000  1.000000  1.000000
 FoFCou: FMM=F IPFlag=           0 FMFlag=      100000 FMFlg1=           0
         NFxFlg=           0 DoJE=T BraDBF=F KetDBF=T FulRan=T
         wScrn=  0.000000 ICntrl=     500 IOpCl=  0 I1Cent=   200000004 NGrid=           0
         NMat0=    1 NMatS0=      1 NMatT0=    0 NMatD0=    1 NMtDS0=    0 NMtDT0=    0
 Petite list used in FoFCou.
 Keep R1 ints in memory in canonical form, NReq=1565304907.
 Requested convergence on RMS density matrix=1.00D-08 within 128 cycles.
 Requested convergence on MAX density matrix=1.00D-06.
 Requested convergence on             energy=1.00D-06.
 No special actions if energy rises.
 Inv3:  Mode=1 IEnd=    21595467.
 Iteration    1 A*A^-1 deviation from unit magnitude is 4.77D-15 for    664.
 Iteration    1 A*A^-1 deviation from orthogonality  is 5.39D-15 for   2651   2505.
 Iteration    1 A^-1*A deviation from unit magnitude is 5.11D-15 for   2669.
 Iteration    1 A^-1*A deviation from orthogonality  is 6.17D-11 for   1799   1755.
 Error on total polarization charges =  0.05191
 SCF Done:  E(RB3LYP) =  -886.948359525     A.U. after   10 cycles
            NFock= 10  Conv=0.89D-08     -V/T= 2.0094
 SMD-CDS (non-electrostatic) energy       (kcal/mol) =       0.81
 (included in total energy above)
 D1PCM: PCM CHGder 1st derivatives, ID1Alg=3 FixD1E=F DoIter=F DoCFld=F I1PDM=0.
 Calling FoFJK, ICntrl=      2127 FMM=F ISym2X=0 I1Cent= 0 IOpClX= 0 NMat=1 NMatS=1 NMatT=0.
 ***** Axes restored to original set *****
 -------------------------------------------------------------------
 Center     Atomic                   Forces (Hartrees/Bohr)
 Number     Number              X              Y              Z
 -------------------------------------------------------------------
      1        6           0.001623083    0.002964776   -0.000972757
      2        6          -0.002186215   -0.002093488    0.000508006
      3        6           0.000029679   -0.000564811   -0.000078036
      4        6           0.000513887   -0.000484994    0.000314856
      5        6          -0.000298901   -0.000607006   -0.000651187
      6        6          -0.000531426   -0.000037015    0.000926326
      7        6          -0.001259601   -0.000664220    0.000320533
      8        6           0.000674912   -0.001799859    0.004911635
      9        6          -0.001405749   -0.000706343   -0.003437107
     10        6           0.000897362    0.000305798    0.001710782
     11        8          -0.000845486    0.000296927   -0.001780912
     12        6           0.000169205   -0.000633122   -0.000801813
     13        6          -0.000293840    0.000927524   -0.000134581
     14        8           0.000704330    0.001147032   -0.001149675
     15        6           0.000770536    0.001285996    0.001075560
     16        8          -0.000248399    0.000442531   -0.000782930
     17        6          -0.000042749   -0.000050051   -0.001159393
     18        6          -0.000586737    0.000667706    0.000025563
     19        8          -0.000010133   -0.000945477   -0.000536389
     20        1          -0.000014516    0.000303142    0.000506986
     21        1           0.000331717    0.000029483   -0.000058428
     22        1          -0.000149658    0.000185071    0.000065455
     23        1           0.000243982    0.000152469    0.000103597
     24        1           0.000009920    0.000189649    0.000028430
     25        1           0.000230561    0.000229225   -0.000397512
     26        1          -0.000090716   -0.000026331   -0.000068204
     27        1           0.000281167    0.000141638   -0.000447386
     28        1           0.000865896    0.001470647    0.000525319
     29        1           0.000158661    0.000241642    0.000259268
     30        1           0.000110503   -0.000072228    0.000222513
     31        1           0.000126263   -0.000042529    0.000150469
     32        1           0.000053627    0.000066668    0.000045207
     33        1           0.000031088   -0.000628274   -0.000137527
     34        1           0.000280201   -0.000258937   -0.000123321
     35        1           0.000151511   -0.000116275   -0.000117923
     36        1          -0.000798682   -0.000578297    0.000096787
     37        1          -0.000041322   -0.000666920   -0.000314750
     38        1           0.000077689   -0.000109960    0.000045144
     39        1           0.000158126   -0.000271728    0.000228111
     40        1           0.000091219    0.000097657    0.000442211
     41        1          -0.000070680    0.000597243    0.000224257
     42        1          -0.000266279    0.000009261    0.000057414
     43        1           0.000555963   -0.000394221    0.000355403
 -------------------------------------------------------------------
 Cartesian Forces:  Max     0.004911635 RMS     0.000870917

 GradGradGradGradGradGradGradGradGradGradGradGradGradGradGradGradGradGrad
 Berny optimization.
 Using GEDIIS/GDIIS optimizer.
 FormGI is forming the generalized inverse of G from B-inverse, IUseBI=4.
 Internal  Forces:  Max     0.001381438 RMS     0.000381530
 Search for a local minimum.
 Step number   4 out of a maximum of  258
 All quantities printed in internal units (Hartrees-Bohrs-Radians)
 Mixed Optimization -- En-DIIS/RFO-DIIS
 Swapping is turned off.
 Update second derivatives using D2CorX and points    2    3    4
 DE= -2.61D-04 DEPred=-3.51D-04 R= 7.42D-01
 TightC=F SS=  1.41D+00  RLast= 3.46D-01 DXNew= 1.4270D+00 1.0394D+00
 Trust test= 7.42D-01 RLast= 3.46D-01 DXMaxT set to 1.04D+00
 ITU=  1  1  1  0
     Eigenvalues ---    0.00203   0.00236   0.00307   0.00334   0.00345
     Eigenvalues ---    0.00379   0.00436   0.00672   0.00755   0.00877
     Eigenvalues ---    0.01099   0.01128   0.01161   0.01323   0.01354
     Eigenvalues ---    0.01434   0.02506   0.02589   0.03135   0.03888
     Eigenvalues ---    0.03982   0.04354   0.04512   0.04619   0.04754
     Eigenvalues ---    0.04914   0.04958   0.05064   0.05293   0.05436
     Eigenvalues ---    0.05441   0.05558   0.05571   0.05634   0.05653
     Eigenvalues ---    0.05675   0.05709   0.05768   0.05888   0.05920
     Eigenvalues ---    0.06079   0.06415   0.07055   0.07733   0.08384
     Eigenvalues ---    0.08608   0.08978   0.09039   0.09427   0.09593
     Eigenvalues ---    0.10278   0.11528   0.12209   0.13432   0.13685
     Eigenvalues ---    0.14777   0.15930   0.16000   0.16000   0.16000
     Eigenvalues ---    0.16000   0.16000   0.16000   0.16000   0.16000
     Eigenvalues ---    0.16010   0.16042   0.16067   0.16146   0.16682
     Eigenvalues ---    0.16954   0.17827   0.18899   0.20219   0.20770
     Eigenvalues ---    0.22312   0.23340   0.24895   0.25017   0.25913
     Eigenvalues ---    0.27041   0.27269   0.27993   0.28103   0.28544
     Eigenvalues ---    0.28866   0.29172   0.29468   0.29637   0.30033
     Eigenvalues ---    0.31453   0.32233   0.32686   0.33661   0.33750
     Eigenvalues ---    0.33832   0.33839   0.33874   0.33976   0.34071
     Eigenvalues ---    0.34100   0.34107   0.34132   0.34146   0.34161
     Eigenvalues ---    0.34180   0.34204   0.34208   0.34218   0.34311
     Eigenvalues ---    0.34336   0.34375   0.34386   0.34537   0.34895
     Eigenvalues ---    0.39588   0.41618   0.41975   0.51738   0.52451
     Eigenvalues ---    0.52874   0.53688   0.95009
 En-DIIS/RFO-DIIS IScMMF=        0 using points:     4    3    2
 RFO step:  Lambda=-1.06260212D-04.
 DidBck=T Rises=F RFO-DIIS coefs:    0.72600    0.61887   -0.34487
 Iteration  1 RMS(Cart)=  0.03334008 RMS(Int)=  0.00051107
 Iteration  2 RMS(Cart)=  0.00069350 RMS(Int)=  0.00002883
 Iteration  3 RMS(Cart)=  0.00000037 RMS(Int)=  0.00002883
 Variable       Old X    -DE/DX   Delta X   Delta X   Delta X     New X
                                 (Linear)    (Quad)   (Total)
    R1        2.55856   0.00098  -0.00117  -0.00055  -0.00170   2.55686
    R2        2.86114  -0.00138   0.00101   0.00196   0.00299   2.86413
    R3        2.77828   0.00055  -0.00034  -0.00455  -0.00480   2.77348
    R4        2.84117   0.00117  -0.00113  -0.00024  -0.00137   2.83981
    R5        2.91024  -0.00099   0.00114   0.00226   0.00332   2.91356
    R6        2.92527   0.00051  -0.00042   0.00239   0.00194   2.92721
    R7        2.07745  -0.00051   0.00031  -0.00047  -0.00016   2.07729
    R8        2.06516   0.00006   0.00049  -0.00134  -0.00085   2.06431
    R9        2.92564   0.00010   0.00089  -0.00164  -0.00075   2.92489
   R10        2.96051   0.00010   0.00009   0.00027   0.00036   2.96087
   R11        2.07387   0.00015   0.00035  -0.00030   0.00004   2.07391
   R12        2.91076  -0.00016  -0.00098   0.00028  -0.00069   2.91007
   R13        2.07446   0.00010   0.00004  -0.00016  -0.00012   2.07434
   R14        2.07002   0.00016  -0.00057   0.00039  -0.00017   2.06985
   R15        2.91404  -0.00061  -0.00058  -0.00124  -0.00183   2.91221
   R16        2.07364   0.00016  -0.00009  -0.00049  -0.00059   2.07305
   R17        2.07533  -0.00001   0.00014  -0.00037  -0.00023   2.07510
   R18        2.91719  -0.00068  -0.00003  -0.00081  -0.00084   2.91635
   R19        2.07919   0.00009   0.00008   0.00022   0.00030   2.07949
   R20        2.87413  -0.00137   0.00126  -0.00290  -0.00159   2.87254
   R21        2.32651   0.00066  -0.00031  -0.00125  -0.00156   2.32494
   R22        2.90617   0.00015  -0.00065  -0.00340  -0.00411   2.90206
   R23        2.06921  -0.00016   0.00022   0.00016   0.00038   2.06959
   R24        2.07318  -0.00036   0.00049   0.00003   0.00051   2.07370
   R25        2.89180   0.00042  -0.00107  -0.00022  -0.00130   2.89050
   R26        2.73527  -0.00116  -0.00012   0.00070   0.00058   2.73586
   R27        2.07354  -0.00009   0.00002  -0.00035  -0.00033   2.07320
   R28        2.06971   0.00020   0.00052  -0.00079  -0.00027   2.06944
   R29        2.06987  -0.00003  -0.00004  -0.00054  -0.00058   2.06929
   R30        2.07062   0.00024  -0.00028   0.00001  -0.00028   2.07034
   R31        2.07069   0.00002   0.00007  -0.00037  -0.00030   2.07039
   R32        2.07129   0.00001  -0.00010  -0.00006  -0.00016   2.07113
   R33        1.83982  -0.00061   0.00012  -0.00014  -0.00001   1.83980
   R34        2.73203  -0.00049  -0.00148   0.00003  -0.00144   2.73058
   R35        2.89864  -0.00034   0.00165  -0.00036   0.00129   2.89993
   R36        2.90583  -0.00030   0.00088   0.00089   0.00177   2.90760
   R37        1.84026   0.00072  -0.00068   0.00167   0.00099   1.84125
   R38        2.06850  -0.00010  -0.00066   0.00132   0.00066   2.06916
   R39        2.07084   0.00000   0.00012  -0.00060  -0.00048   2.07036
   R40        2.06902   0.00020  -0.00001  -0.00024  -0.00025   2.06877
   R41        2.70544   0.00106  -0.00095  -0.00154  -0.00249   2.70294
   R42        2.07274   0.00026  -0.00014   0.00058   0.00044   2.07319
   R43        2.07661  -0.00023   0.00017  -0.00096  -0.00079   2.07582
   R44        1.83516   0.00026  -0.00005   0.00023   0.00018   1.83534
    A1        2.26210   0.00079  -0.00173  -0.00009  -0.00189   2.26021
    A2        1.91354  -0.00068   0.00056  -0.00039   0.00012   1.91367
    A3        2.10718  -0.00012   0.00154   0.00050   0.00194   2.10912
    A4        2.23447  -0.00098  -0.00006   0.00026   0.00027   2.23473
    A5        1.95766   0.00025  -0.00045  -0.00169  -0.00228   1.95538
    A6        2.09057   0.00073   0.00046   0.00169   0.00220   2.09277
    A7        1.97793  -0.00009  -0.00042  -0.00193  -0.00238   1.97554
    A8        1.91021  -0.00008  -0.00015   0.00121   0.00108   1.91129
    A9        1.88731   0.00044  -0.00039   0.00212   0.00174   1.88904
   A10        1.93700  -0.00017   0.00009  -0.00293  -0.00285   1.93415
   A11        1.90872  -0.00012   0.00083   0.00194   0.00280   1.91152
   A12        1.83668   0.00005   0.00006  -0.00014  -0.00008   1.83660
   A13        1.96904   0.00001  -0.00050  -0.00160  -0.00214   1.96690
   A14        1.97980   0.00086  -0.00310   0.00549   0.00244   1.98224
   A15        1.84654  -0.00034  -0.00068  -0.00005  -0.00074   1.84580
   A16        1.97050  -0.00080   0.00380  -0.00491  -0.00110   1.96940
   A17        1.88257   0.00018   0.00072  -0.00039   0.00034   1.88291
   A18        1.79976   0.00010  -0.00031   0.00183   0.00149   1.80125
   A19        2.03099   0.00038  -0.00217   0.00171  -0.00049   2.03050
   A20        1.91182  -0.00007   0.00153  -0.00185  -0.00033   1.91149
   A21        1.89650  -0.00012   0.00072   0.00010   0.00081   1.89732
   A22        1.86133   0.00003   0.00016  -0.00097  -0.00083   1.86049
   A23        1.90337  -0.00024  -0.00128   0.00130   0.00006   1.90342
   A24        1.85164  -0.00003   0.00139  -0.00049   0.00089   1.85253
   A25        2.03991  -0.00025  -0.00336   0.00323  -0.00015   2.03976
   A26        1.91270   0.00001   0.00126  -0.00228  -0.00103   1.91167
   A27        1.87701   0.00010   0.00028  -0.00045  -0.00016   1.87685
   A28        1.88384   0.00031  -0.00064   0.00159   0.00093   1.88477
   A29        1.89055  -0.00001   0.00126  -0.00087   0.00041   1.89096
   A30        1.85094  -0.00017   0.00171  -0.00169   0.00002   1.85096
   A31        1.96038   0.00032  -0.00081   0.00143   0.00064   1.96102
   A32        1.95870  -0.00038  -0.00076  -0.00207  -0.00282   1.95588
   A33        1.83663   0.00020   0.00015   0.00206   0.00219   1.83883
   A34        1.98109  -0.00023  -0.00168   0.00258   0.00089   1.98198
   A35        1.86713  -0.00028   0.00187  -0.00265  -0.00077   1.86636
   A36        1.84746   0.00041   0.00173  -0.00165   0.00007   1.84753
   A37        1.90236   0.00019   0.00012   0.00268   0.00280   1.90515
   A38        2.19765  -0.00018   0.00012  -0.00105  -0.00105   2.19660
   A39        2.18310   0.00000  -0.00048  -0.00138  -0.00198   2.18113
   A40        1.83554   0.00035  -0.00078  -0.00098  -0.00186   1.83368
   A41        1.94577  -0.00106   0.00251  -0.00956  -0.00704   1.93873
   A42        1.90722   0.00012   0.00169   0.00629   0.00799   1.91522
   A43        1.94869   0.00004   0.00077  -0.00333  -0.00258   1.94611
   A44        1.96216   0.00003  -0.00192   0.00943   0.00750   1.96966
   A45        1.86563   0.00048  -0.00206  -0.00174  -0.00381   1.86183
   A46        1.81553  -0.00012   0.00079   0.00069   0.00137   1.81690
   A47        1.96717   0.00006   0.00033  -0.00390  -0.00354   1.96363
   A48        1.91668   0.00001   0.00008  -0.00102  -0.00091   1.91577
   A49        1.97894  -0.00014   0.00002   0.00129   0.00136   1.98030
   A50        1.86587   0.00016  -0.00060   0.00046  -0.00012   1.86575
   A51        1.91488   0.00004  -0.00059   0.00250   0.00187   1.91675
   A52        1.92325   0.00026  -0.00061  -0.00013  -0.00074   1.92251
   A53        1.95587  -0.00004  -0.00116   0.00135   0.00019   1.95606
   A54        1.92977   0.00010  -0.00001  -0.00123  -0.00125   1.92852
   A55        1.88781  -0.00016   0.00029  -0.00035  -0.00006   1.88775
   A56        1.88250  -0.00011   0.00070   0.00051   0.00121   1.88371
   A57        1.88239  -0.00006   0.00090  -0.00015   0.00076   1.88315
   A58        1.93574   0.00055  -0.00131   0.00198   0.00066   1.93640
   A59        1.91341   0.00024   0.00004   0.00130   0.00134   1.91475
   A60        1.93825   0.00016  -0.00080  -0.00164  -0.00245   1.93580
   A61        1.89329  -0.00057   0.00168  -0.00080   0.00088   1.89417
   A62        1.88911  -0.00029   0.00037  -0.00097  -0.00062   1.88849
   A63        1.89290  -0.00013   0.00015   0.00008   0.00023   1.89312
   A64        1.88480   0.00050  -0.00287   0.00267  -0.00020   1.88460
   A65        1.89631  -0.00033  -0.00427   0.00445   0.00017   1.89648
   A66        1.92188   0.00005   0.00386  -0.00455  -0.00069   1.92119
   A67        2.01547   0.00056   0.00094  -0.00212  -0.00118   2.01428
   A68        1.84522   0.00051  -0.00252   0.00464   0.00211   1.84733
   A69        1.87834  -0.00020  -0.00142   0.00170   0.00027   1.87861
   A70        1.89861  -0.00059   0.00291  -0.00328  -0.00035   1.89825
   A71        1.84888   0.00026  -0.00313   0.00077  -0.00236   1.84652
   A72        1.95091   0.00005  -0.00036  -0.00013  -0.00049   1.95042
   A73        1.93135  -0.00011   0.00075  -0.00054   0.00021   1.93155
   A74        1.91265   0.00036   0.00015   0.00000   0.00014   1.91280
   A75        1.88760   0.00013  -0.00036  -0.00026  -0.00062   1.88698
   A76        1.88808  -0.00011  -0.00067   0.00064  -0.00003   1.88805
   A77        1.89174  -0.00034   0.00050   0.00032   0.00082   1.89256
   A78        1.89419   0.00121   0.00032   0.00182   0.00212   1.89632
   A79        1.93941  -0.00048   0.00024  -0.00065  -0.00044   1.93897
   A80        1.89691  -0.00067   0.00200   0.00041   0.00240   1.89931
   A81        1.93156   0.00027  -0.00253   0.00344   0.00089   1.93245
   A82        1.91788  -0.00062  -0.00006  -0.00438  -0.00445   1.91343
   A83        1.88366   0.00024   0.00019  -0.00078  -0.00060   1.88306
   A84        1.88161  -0.00009   0.00004   0.00109   0.00113   1.88275
    D1        0.05186   0.00012   0.00264  -0.00582  -0.00316   0.04871
    D2       -3.12403   0.00020   0.00090   0.00315   0.00407  -3.11996
    D3       -3.11912   0.00010   0.01028  -0.00485   0.00539  -3.11373
    D4       -0.01183   0.00018   0.00854   0.00412   0.01262   0.00079
    D5        0.37775  -0.00007   0.00687  -0.01157  -0.00474   0.37301
    D6       -1.87919   0.00029   0.01054  -0.01459  -0.00408  -1.88328
    D7        2.40298  -0.00012   0.00878  -0.01280  -0.00405   2.39894
    D8       -2.73163  -0.00005  -0.00146  -0.01262  -0.01409  -2.74572
    D9        1.29460   0.00031   0.00221  -0.01564  -0.01342   1.28118
   D10       -0.70640  -0.00010   0.00045  -0.01385  -0.01339  -0.71979
   D11        0.00210  -0.00049  -0.01104   0.00936  -0.00174   0.00036
   D12        3.13123   0.00065   0.00565   0.03068   0.03627  -3.11568
   D13        3.11735  -0.00049  -0.00446   0.01022   0.00587   3.12322
   D14       -0.03670   0.00065   0.01224   0.03154   0.04388   0.00718
   D15        0.68924  -0.00007  -0.00641   0.01683   0.01038   0.69962
   D16       -1.48295   0.00027  -0.00611   0.02113   0.01500  -1.46795
   D17        2.80822   0.00002  -0.00591   0.01953   0.01361   2.82184
   D18       -2.41575  -0.00015  -0.00454   0.00732   0.00273  -2.41302
   D19        1.69524   0.00019  -0.00425   0.01162   0.00735   1.70259
   D20       -0.29677  -0.00006  -0.00404   0.01002   0.00596  -0.29081
   D21        0.01648   0.00018  -0.00261  -0.01545  -0.01807  -0.00159
   D22        2.16726  -0.00004  -0.00187  -0.01565  -0.01752   2.14974
   D23       -1.97525   0.00005  -0.00235  -0.01588  -0.01823  -1.99348
   D24        3.12694   0.00022  -0.00420  -0.00733  -0.01153   3.11541
   D25       -1.00547   0.00000  -0.00346  -0.00753  -0.01099  -1.01645
   D26        1.13521   0.00009  -0.00395  -0.00777  -0.01170   1.12352
   D27       -1.37335   0.00022  -0.00254  -0.00233  -0.00487  -1.37822
   D28        2.64129   0.00057  -0.00465   0.00110  -0.00356   2.63773
   D29        0.68098   0.00023  -0.00237  -0.00370  -0.00608   0.67490
   D30        0.78424  -0.00008  -0.00298  -0.00443  -0.00741   0.77683
   D31       -1.48431   0.00026  -0.00509  -0.00100  -0.00610  -1.49041
   D32        2.83857  -0.00007  -0.00281  -0.00580  -0.00862   2.82995
   D33        2.80292  -0.00019  -0.00237  -0.00513  -0.00749   2.79543
   D34        0.53437   0.00015  -0.00447  -0.00170  -0.00618   0.52819
   D35       -1.42593  -0.00018  -0.00220  -0.00650  -0.00870  -1.43464
   D36        0.60728  -0.00014   0.00637  -0.01069  -0.00434   0.60293
   D37       -1.50473  -0.00040   0.00653  -0.00915  -0.00263  -1.50736
   D38        2.76285  -0.00027   0.00367  -0.00761  -0.00396   2.75889
   D39        2.88055   0.00036   0.00501  -0.00883  -0.00384   2.87671
   D40        0.76855   0.00010   0.00517  -0.00729  -0.00213   0.76642
   D41       -1.24706   0.00023   0.00231  -0.00575  -0.00346  -1.25052
   D42       -1.42574   0.00017   0.00704  -0.00946  -0.00243  -1.42818
   D43        2.74543  -0.00010   0.00720  -0.00793  -0.00072   2.74471
   D44        0.72983   0.00003   0.00434  -0.00639  -0.00205   0.72778
   D45       -1.01852   0.00040   0.01995   0.01736   0.03730  -0.98122
   D46       -3.03183  -0.00005   0.02329   0.01178   0.03505  -2.99678
   D47        1.09299   0.00027   0.01548   0.02150   0.03698   1.12996
   D48        2.99685   0.00034   0.01999   0.01913   0.03913   3.03598
   D49        0.98354  -0.00011   0.02333   0.01355   0.03688   1.02042
   D50       -1.17483   0.00021   0.01551   0.02327   0.03881  -1.13602
   D51        0.97004   0.00044   0.01758   0.02081   0.03838   1.00842
   D52       -1.04328  -0.00001   0.02092   0.01523   0.03614  -1.00714
   D53        3.08154   0.00031   0.01310   0.02495   0.03806   3.11960
   D54        0.87608  -0.00002  -0.00169   0.00732   0.00562   0.88170
   D55       -1.27331  -0.00027   0.00071   0.00465   0.00534  -1.26797
   D56        3.00529  -0.00012  -0.00211   0.00805   0.00593   3.01121
   D57        3.01473   0.00018  -0.00109   0.00530   0.00421   3.01894
   D58        0.86533  -0.00007   0.00131   0.00263   0.00394   0.86927
   D59       -1.13925   0.00008  -0.00150   0.00603   0.00453  -1.13473
   D60       -1.27594   0.00005  -0.00001   0.00486   0.00484  -1.27110
   D61        2.85785  -0.00020   0.00239   0.00218   0.00457   2.86242
   D62        0.85326  -0.00005  -0.00043   0.00559   0.00516   0.85842
   D63       -1.29061   0.00016  -0.00800   0.00892   0.00091  -1.28970
   D64        0.95466  -0.00028  -0.01122   0.00955  -0.00169   0.95297
   D65        2.98580  -0.00008  -0.00887   0.00727  -0.00161   2.98420
   D66        0.87356   0.00026  -0.00937   0.00955   0.00019   0.87374
   D67        3.11883  -0.00019  -0.01259   0.01018  -0.00242   3.11642
   D68       -1.13321   0.00001  -0.01023   0.00790  -0.00233  -1.13554
   D69        2.87044   0.00021  -0.00705   0.00795   0.00090   2.87134
   D70       -1.16747  -0.00024  -0.01027   0.00857  -0.00171  -1.16918
   D71        0.86367  -0.00003  -0.00791   0.00629  -0.00162   0.86205
   D72       -3.06416  -0.00020   0.00155   0.00642   0.00797  -3.05619
   D73        1.11597  -0.00015   0.00238   0.00606   0.00843   1.12441
   D74       -0.98468  -0.00012   0.00202   0.00619   0.00821  -0.97647
   D75        0.97289  -0.00012   0.00480   0.00400   0.00880   0.98169
   D76       -1.13016  -0.00007   0.00562   0.00364   0.00927  -1.12089
   D77        3.05237  -0.00003   0.00527   0.00377   0.00904   3.06142
   D78       -1.06977   0.00008   0.00234   0.00688   0.00922  -1.06055
   D79        3.11036   0.00013   0.00317   0.00652   0.00968   3.12005
   D80        1.00971   0.00016   0.00281   0.00665   0.00946   1.01917
   D81        0.00811   0.00058   0.00904  -0.01845  -0.00943  -0.00132
   D82        2.12287   0.00025   0.01087  -0.02840  -0.01754   2.10533
   D83       -2.10195   0.00028   0.01089  -0.03235  -0.02148  -2.12344
   D84       -3.12115  -0.00055  -0.00749  -0.03956  -0.04704   3.11500
   D85       -1.00639  -0.00087  -0.00566  -0.04950  -0.05515  -1.06154
   D86        1.05198  -0.00085  -0.00564  -0.05346  -0.05909   0.99288
   D87       -0.01392  -0.00045  -0.00404   0.01963   0.01559   0.00167
   D88       -2.15699  -0.00036  -0.00497   0.02323   0.01825  -2.13875
   D89        2.01374  -0.00043  -0.00383   0.01899   0.01514   2.02888
   D90       -2.12678   0.00059  -0.00702   0.03367   0.02666  -2.10011
   D91        2.01334   0.00068  -0.00795   0.03727   0.02932   2.04266
   D92       -0.09912   0.00061  -0.00681   0.03303   0.02622  -0.07290
   D93        2.05968  -0.00007  -0.00351   0.03168   0.02817   2.08784
   D94       -0.08339   0.00002  -0.00444   0.03528   0.03082  -0.05257
   D95       -2.19585  -0.00004  -0.00331   0.03104   0.02772  -2.16813
   D96        1.05863   0.00025  -0.00484  -0.01001  -0.01479   1.04384
   D97       -3.13422   0.00004  -0.00354  -0.00892  -0.01242   3.13655
   D98       -1.04278   0.00014  -0.00384  -0.00902  -0.01281  -1.05559
   D99        3.11550   0.00004  -0.00357  -0.01098  -0.01458   3.10092
   D100      -1.07735  -0.00017  -0.00227  -0.00989  -0.01221  -1.08955
   D101       1.01409  -0.00008  -0.00257  -0.00999  -0.01260   1.00148
   D102      -1.08305   0.00017  -0.00473  -0.00780  -0.01252  -1.09558
   D103       1.00728  -0.00004  -0.00343  -0.00672  -0.01015   0.99714
   D104       3.09872   0.00006  -0.00373  -0.00681  -0.01054   3.08817
   D105      -1.09562  -0.00048   0.00539  -0.07459  -0.06925  -1.16486
   D106      -3.05483  -0.00043   0.00475  -0.07514  -0.07035  -3.12517
   D107       1.07570  -0.00037   0.00545  -0.07850  -0.07306   1.00264
   D108       1.64303   0.00002  -0.00383   0.00520   0.00135   1.64438
   D109      -2.57768   0.00018  -0.00282   0.00459   0.00177  -2.57592
   D110      -0.55087  -0.00034  -0.00138   0.00389   0.00253  -0.54835
   D111      -1.22049  -0.00014  -0.01129   0.01145   0.00016  -1.22033
   D112       0.88453  -0.00001  -0.01148   0.01066  -0.00082   0.88371
   D113       2.96972  -0.00027  -0.01031   0.01073   0.00041   2.97013
   D114       3.01737  -0.00006  -0.00679   0.00592  -0.00087   3.01650
   D115      -1.16080   0.00006  -0.00698   0.00513  -0.00185  -1.16265
   D116       0.92439  -0.00019  -0.00581   0.00519  -0.00062   0.92377
   D117       1.00439   0.00020  -0.00525   0.00314  -0.00210   1.00229
   D118       3.10940   0.00032  -0.00543   0.00235  -0.00308   3.10633
   D119      -1.08859   0.00006  -0.00426   0.00241  -0.00184  -1.09043
   D120      -1.23888  -0.00053  -0.00341  -0.04064  -0.04406  -1.28294
   D121       0.88882   0.00031  -0.00625  -0.03556  -0.04182   0.84700
   D122       2.95906  -0.00010  -0.00466  -0.03666  -0.04132   2.91774
   D123       0.88232  -0.00073  -0.00940  -0.03502  -0.04442   0.83790
   D124       3.01002   0.00011  -0.01224  -0.02994  -0.04218   2.96784
   D125      -1.20293  -0.00030  -0.01064  -0.03103  -0.04168  -1.24461
   D126       2.87376  -0.00054  -0.01163  -0.03037  -0.04199   2.83177
   D127      -1.28173   0.00031  -0.01447  -0.02529  -0.03975  -1.32148
   D128       0.78851  -0.00010  -0.01287  -0.02638  -0.03925   0.74926
   D129      -2.97159   0.00070  -0.00560   0.06677   0.06119  -2.91040
   D130       1.17911   0.00032  -0.00442   0.06420   0.05977   1.23888
   D131      -0.89952   0.00024  -0.00302   0.06580   0.06277  -0.83675
         Item               Value     Threshold  Converged?
 Maximum Force            0.001381     0.000450     NO 
 RMS     Force            0.000382     0.000300     NO 
 Maximum Displacement     0.204021     0.001800     NO 
 RMS     Displacement     0.033423     0.001200     NO 
 Predicted change in Energy=-3.056104D-04
 GradGradGradGradGradGradGradGradGradGradGradGradGradGradGradGradGradGrad

                          Input orientation:                          
 ---------------------------------------------------------------------
 Center     Atomic      Atomic             Coordinates (Angstroms)
 Number     Number       Type             X           Y           Z
 ---------------------------------------------------------------------
      1          6           0       -1.704745    0.652837   -0.214723
      2          6           0       -0.958409   -0.475314   -0.245540
      3          6           0        0.513634   -0.604634   -0.518771
      4          6           0        1.357308    0.513616    0.142425
      5          6           0        1.310965    1.843355   -0.648328
      6          6           0       -0.018737    2.174479   -1.350949
      7          6           0       -1.298645    2.085460   -0.497235
      8          6           0       -3.091784    0.317627    0.128489
      9          6           0       -3.206523   -1.184558    0.330780
     10          6           0       -1.792307   -1.729711    0.083434
     11          8           0       -4.025883    1.113871    0.212835
     12          6           0       -1.242649    2.936515    0.788938
     13          6           0       -1.730338   -2.781418   -1.025489
     14          8           0       -1.338865   -2.305473    1.331983
     15          6           0        2.816637    0.069227    0.499934
     16          8           0        2.749469   -1.094925    1.353253
     17          6           0        3.510315    1.157683    1.329996
     18          6           0        3.712087   -0.283718   -0.700479
     19          8           0        3.294304   -1.546191   -1.227239
     20          1           0        0.684424   -0.632820   -1.604310
     21          1           0        0.845363   -1.578188   -0.150722
     22          1           0        0.901091    0.689712    1.124916
     23          1           0        2.083638    1.833593   -1.427952
     24          1           0        1.571790    2.663955    0.028653
     25          1           0       -0.146243    1.519857   -2.221954
     26          1           0        0.061855    3.195284   -1.747529
     27          1           0       -2.116594    2.506567   -1.101013
     28          1           0       -3.556606   -1.420350    1.341356
     29          1           0       -3.949527   -1.596295   -0.363913
     30          1           0       -1.031760    3.984007    0.540145
     31          1           0       -0.468313    2.587305    1.480100
     32          1           0       -2.202958    2.901511    1.313967
     33          1           0       -0.699489   -3.111263   -1.195317
     34          1           0       -2.332394   -3.652090   -0.742989
     35          1           0       -2.120989   -2.380086   -1.967576
     36          1           0       -0.435813   -2.643215    1.196741
     37          1           0        2.822102   -1.863802    0.759194
     38          1           0        3.725766    2.048891    0.731456
     39          1           0        2.881791    1.458817    2.175330
     40          1           0        4.457063    0.772728    1.722362
     41          1           0        3.662665    0.494434   -1.472248
     42          1           0        4.753350   -0.353257   -0.357563
     43          1           0        3.983654   -1.857924   -1.836247
 ---------------------------------------------------------------------
                    Distance matrix (angstroms):
                    1          2          3          4          5
     1  C    0.000000
     2  C    1.353030   0.000000
     3  C    2.568051   1.502760   0.000000
     4  C    3.085953   2.547752   1.549015   0.000000
     5  C    3.271064   3.269331   2.577823   1.547787   0.000000
     6  C    2.539494   3.020979   2.949476   2.623381   1.539944
     7  C    1.515632   2.595510   3.243674   3.151815   2.625168
     8  C    1.467664   2.306500   3.777374   4.453428   4.723928
     9  C    2.434939   2.426765   3.859743   4.873173   5.525813
    10  C    2.402727   1.541791   2.635490   3.867307   4.788796
    11  O    2.404794   3.484969   4.908738   5.417010   5.454878
    12  C    2.536938   3.576522   4.163455   3.612228   3.127567
    13  C    3.528754   2.553882   3.167106   4.664207   5.548000
    14  O    3.358238   2.445978   3.122482   4.078193   5.306224
    15  C    4.614567   3.886287   2.606851   1.566823   2.594818
    16  O    5.035201   4.085146   2.956995   2.447779   3.835246
    17  C    5.462406   5.011834   3.937486   2.541769   3.036619
    18  C    5.518620   4.696510   3.219644   2.625112   3.208200
    19  O    5.554404   4.494004   3.020030   3.141773   3.969609
    20  H    3.048278   2.137748   1.099254   2.195033   2.727251
    21  H    3.388897   2.116345   1.092388   2.173399   3.488747
    22  H    2.930252   2.587117   2.127712   1.097466   2.154828
    23  H    4.149453   3.997900   3.039157   2.176231   1.097694
    24  H    3.852209   4.041299   3.478943   2.164002   1.095316
    25  H    2.685075   2.923445   2.801737   2.977158   2.168964
    26  H    3.454622   4.095143   4.019120   3.527246   2.143882
    27  H    2.095578   3.311320   4.115419   4.193565   3.520360
    28  H    3.185730   3.187783   4.548881   5.415183   6.189012
    29  H    3.181178   3.196467   4.574623   5.733288   6.291650
    30  H    3.481297   4.528600   4.956326   4.231955   3.388690
    31  H    2.853657   3.549318   3.892066   3.069602   2.872195
    32  H    2.764352   3.922232   4.799151   4.444102   4.161484
    33  H    4.017530   2.813778   2.865759   4.377181   5.374883
    34  H    4.382397   3.496741   4.175779   5.634798   6.594159
    35  H    3.527658   2.818716   3.491776   4.992410   5.599659
    36  H    3.803469   2.655763   2.828470   3.780535   5.156048
    37  H    5.270136   4.150862   2.923650   2.859746   4.243545
    38  H    5.686359   5.409956   4.349949   2.883336   2.788784
    39  H    5.234335   4.934430   4.138136   2.711117   3.253983
    40  H    6.460228   5.895556   4.740299   3.488814   4.082199
    41  H    5.515030   4.878478   3.468929   2.814642   2.833535
    42  H    6.537555   5.714161   4.250220   3.540418   4.093857
    43  H    6.425819   5.372704   3.917591   4.054261   4.717402
                    6          7          8          9         10
     6  C    0.000000
     7  C    1.541076   0.000000
     8  C    3.883330   2.594632   0.000000
     9  C    4.926796   3.875387   1.520081   0.000000
    10  C    4.521692   3.890553   2.425338   1.535702   0.000000
    11  O    4.430296   2.980942   1.230308   2.442956   3.618226
    12  C    2.580266   1.543266   3.273235   4.588022   4.751160
    13  C    5.253229   4.914459   3.576211   2.562918   1.529587
    14  O    5.386170   4.756884   3.376652   2.397291   1.447753
    15  C    3.987129   4.689891   5.925294   6.154595   4.965079
    16  O    5.066032   5.470501   6.133155   6.043784   4.758479
    17  C    4.547037   5.227393   6.762916   7.183344   6.165124
    18  C    4.514963   5.546327   6.880514   7.052813   5.744890
    19  O    4.983465   5.900590   6.789252   6.694695   5.255963
    20  H    2.905091   3.542206   4.262123   4.380463   3.191527
    21  H    4.033574   4.259008   4.378722   4.099337   2.652374
    22  H    3.029938   3.068929   4.132115   4.584325   3.767318
    23  H    2.131224   3.517031   5.612991   6.339415   5.477625
    24  H    2.161635   2.974997   5.221508   6.142850   5.533936
    25  H    1.097013   2.150021   3.955521   4.816183   4.310919
    26  H    1.098096   2.155436   4.663239   5.846766   5.571886
    27  H    2.138633   1.100419   2.693349   4.106383   4.410683
    28  H    5.717327   4.557358   2.169717   1.095181   2.188796
    29  H    5.535710   4.538752   2.154363   1.097352   2.207152
    30  H    2.806571   2.179877   4.225577   5.611371   5.782178
    31  H    2.896098   2.202534   3.723022   4.800592   4.726549
    32  H    3.521530   2.182699   2.978561   4.320851   4.809476
    33  H    5.331671   5.277522   4.385525   3.510895   2.176727
    34  H    6.298533   5.835110   4.134586   2.829452   2.161067
    35  H    5.054083   4.772762   3.551562   2.808935   2.176617
    36  H    5.465789   5.096509   4.118487   3.248754   1.978388
    37  H    5.369431   5.844300   6.334862   6.081877   4.665555
    38  H    4.286431   5.172593   7.059734   7.659789   6.719144
    39  H    4.621674   5.001132   6.416811   6.888930   6.032406
    40  H    5.607400   6.306984   7.728689   8.031065   6.928413
    41  H    4.048454   5.300623   6.943789   7.297648   6.092920
    42  H    5.490818   6.526368   7.888756   8.032711   6.703337
    43  H    5.702186   6.726508   7.658658   7.539766   6.087966
                   11         12         13         14         15
    11  O    0.000000
    12  C    3.376436   0.000000
    13  C    4.687883   6.018699   0.000000
    14  O    4.490486   5.270919   2.436688   0.000000
    15  C    6.927754   4.978218   5.579254   4.857952   0.000000
    16  O    7.216975   5.701575   5.345217   4.263843   1.444962
    17  C    7.618677   5.103690   6.966295   5.958859   1.534577
    18  C    7.916032   6.094068   5.997010   5.807797   1.538633
    19  O    7.920535   6.689062   5.178176   5.347184   2.412648
    20  H    5.342278   4.709713   3.283684   3.938691   3.076856
    21  H    5.577489   5.062143   2.974427   2.738286   2.650141
    22  H    5.028606   3.123560   4.857716   3.745853   2.108297
    23  H    6.366823   4.146712   6.000560   6.038431   2.714225
    24  H    5.811250   2.928035   6.455025   5.904727   2.916224
    25  H    4.598328   3.503497   4.737283   5.355928   4.276874
    26  H    4.988478   2.863975   6.281263   6.457843   4.734146
    27  H    2.703920   2.126158   5.302611   5.447941   5.730656
    28  H    2.813549   4.964055   3.284770   2.387866   6.598868
    29  H    2.771907   5.403945   2.601346   3.192891   7.021479
    30  H    4.160479   1.097092   6.979269   6.346564   5.489742
    31  H    4.053798   1.095102   6.057547   4.971829   4.253509
    32  H    2.780504   1.095023   6.163773   5.278225   5.820722
    33  H    5.558735   6.388106   1.095576   2.728616   5.035130
    34  H    5.147415   6.851573   1.095603   2.665705   6.473451
    35  H    4.537681   6.052776   1.095995   3.391810   6.038865
    36  H    5.288891   5.652493   2.575500   0.973583   4.292005
    37  H    7.487319   6.290161   4.975120   4.223365   1.950346
    38  H    7.825043   5.047408   7.495853   6.706088   2.190705
    39  H    7.189320   4.595288   7.035379   5.717958   2.177649
    40  H    8.622958   6.167655   7.646343   6.574230   2.163386
    41  H    7.895376   5.927800   6.325763   6.381105   2.187708
    42  H    8.919234   6.934628   6.955595   6.616706   2.159781
    43  H    8.785384   7.562571   5.844645   6.210249   3.245548
                   16         17         18         19         20
    16  O    0.000000
    17  C    2.377744   0.000000
    18  C    2.408839   2.498235   0.000000
    19  O    2.675711   3.727874   1.430335   0.000000
    20  H    3.636637   4.449911   3.178919   2.790681   0.000000
    21  H    2.474086   4.096276   3.193116   2.675299   1.741419
    22  H    2.579451   2.658778   3.490176   4.032290   3.040511
    23  H    4.093245   3.177820   2.768405   3.595683   2.841144
    24  H    4.155800   2.778530   3.715007   4.719073   3.784536
    25  H    5.291912   5.110571   4.522663   4.714601   2.388621
    26  H    5.936667   5.051223   5.150142   5.762032   3.881042
    27  H    6.532437   6.276257   6.474538   6.761553   4.237306
    28  H    6.314478   7.522483   7.635111   7.317683   5.223360
    29  H    6.933728   8.130373   7.780518   7.295267   4.892890
    30  H    6.383916   5.407626   6.500516   7.240273   5.372064
    31  H    4.891731   4.230346   5.520275   6.210697   4.605605
    32  H    6.363928   5.973498   7.013660   7.513965   5.417085
    33  H    4.738791   6.505656   5.263258   4.289621   2.867956
    34  H    6.062891   7.846555   6.919789   6.027357   4.354199
    35  H    6.033316   7.423030   6.326536   5.528912   3.324942
    36  H    3.545098   5.480557   5.135342   4.581802   3.625259
    37  H    0.974348   3.151003   2.327957   2.066342   3.416304
    38  H    3.350130   1.094954   2.737095   4.116705   4.679438
    39  H    2.686059   1.095588   3.463538   4.558258   4.846549
    40  H    2.557390   1.094748   2.746129   3.928046   5.222558
    41  H    3.368004   2.883693   1.097083   2.088030   3.187171
    42  H    2.737244   2.583783   1.098479   2.075631   4.264820
    43  H    3.504039   4.398071   1.960062   0.971222   3.526980
                   21         22         23         24         25
    21  H    0.000000
    22  H    2.602638   0.000000
    23  H    3.847713   3.037107   0.000000
    24  H    4.307627   2.355688   1.753051   0.000000
    25  H    3.856315   3.603829   2.387727   3.053822   0.000000
    26  H    5.094086   3.902967   2.458442   2.391032   1.753693
    27  H    5.134342   4.166791   4.266349   3.860711   2.472324
    28  H    4.650650   4.936626   7.075986   6.686194   5.742175
    29  H    4.799661   5.565154   7.021068   6.984897   5.256204
    30  H    5.910913   3.863968   4.266544   2.963551   3.805964
    31  H    4.662259   2.366915   3.941739   2.504914   3.866313
    32  H    5.612956   3.816139   5.199373   3.994645   4.317612
    33  H    2.414139   4.732098   5.679043   6.325342   4.775702
    34  H    3.840571   5.726756   7.075538   7.465287   5.806515
    35  H    3.569768   5.302842   5.977054   6.562309   4.378799
    36  H    2.142744   3.591779   5.768749   5.793182   5.394672
    37  H    2.194771   3.216282   4.358861   4.753689   5.398839
    38  H    4.714940   3.159267   2.721393   2.347733   4.898465
    39  H    4.333699   2.370245   3.709602   2.788670   5.339365
    40  H    4.698896   3.606767   4.084490   3.843201   6.107885
    41  H    3.738901   3.796009   2.070901   3.366197   4.015137
    42  H    4.100683   4.257396   3.613227   4.401710   5.566913
    43  H    3.573250   4.976055   4.171818   5.453653   5.349226
                   26         27         28         29         30
    26  H    0.000000
    27  H    2.374438   0.000000
    28  H    6.628617   4.843500   0.000000
    29  H    6.400376   4.553728   1.758774   0.000000
    30  H    2.655472   2.460303   6.018626   6.361639   0.000000
    31  H    3.326907   3.063576   5.061434   5.746456   1.775321
    32  H    3.819481   2.448585   4.528973   5.108429   1.772654
    33  H    6.376294   5.794575   4.178159   3.680911   7.311982
    34  H    7.323118   6.172828   3.289962   2.642936   7.851627
    35  H    5.991492   4.962895   3.732442   2.555311   6.926526
    36  H    6.557780   5.884298   3.354946   3.984705   6.686280
    37  H    6.284662   6.852096   6.420552   6.869345   7.006933
    38  H    4.569883   6.140080   8.089535   8.567225   5.139585
    39  H    5.133827   6.067623   7.101976   7.902428   4.936222
    40  H    6.101375   7.361427   8.317070   8.979731   6.468162
    41  H    4.509567   6.130769   7.981268   7.971513   6.185828
    42  H    6.044359   7.478465   8.548707   8.791203   7.285961
    43  H    6.397131   7.536735   8.194154   8.072892   8.057901
                   31         32         33         34         35
    31  H    0.000000
    32  H    1.770683   0.000000
    33  H    6.299602   6.686581   0.000000
    34  H    6.880914   6.870044   1.778615   0.000000
    35  H    6.268396   6.218562   1.775293   1.778286   0.000000
    36  H    5.238291   5.820698   2.451640   2.894374   3.594713
    37  H    5.582015   6.947461   4.216382   5.658918   5.668860
    38  H    4.294259   6.017977   7.065588   8.448460   7.815699
    39  H    3.602780   5.355183   6.713602   7.862930   7.545107
    40  H    5.254589   7.003883   7.084368   8.470754   8.174756
    41  H    5.491944   6.925499   5.666228   7.325722   6.477566
    42  H    6.268148   7.859882   6.167810   7.825510   7.345523
    43  H    7.111837   8.417258   4.890141   6.656328   6.128341
                   36         37         38         39         40
    36  H    0.000000
    37  H    3.378305   0.000000
    38  H    6.288966   4.015787   0.000000
    39  H    5.365705   3.612312   1.773487   0.000000
    40  H    5.990423   3.248396   1.773495   1.776902   0.000000
    41  H    5.810841   3.353679   2.697523   3.852872   3.303642
    42  H    5.881087   2.694181   2.830584   3.633441   2.383635
    43  H    5.417323   2.843510   4.682180   5.320490   4.450634
                   41         42         43
    41  H    0.000000
    42  H    1.775021   0.000000
    43  H    2.401899   2.245653   0.000000
 Stoichiometry    C15H24O4
 Framework group  C1[X(C15H24O4)]
 Deg. of freedom   123
 Full point group                 C1      NOp   1
 Largest Abelian subgroup         C1      NOp   1
 Largest concise Abelian subgroup C1      NOp   1
                         Standard orientation:                         
 ---------------------------------------------------------------------
 Center     Atomic      Atomic             Coordinates (Angstroms)
 Number     Number       Type             X           Y           Z
 ---------------------------------------------------------------------
      1          6           0       -1.754046    0.640735   -0.214138
      2          6           0       -1.014280   -0.491987   -0.233613
      3          6           0        0.458040   -0.631996   -0.499997
      4          6           0        1.305695    0.486152    0.156259
      5          6           0        1.270344    1.810227   -0.644504
      6          6           0       -0.054591    2.143939   -1.354864
      7          6           0       -1.338365    2.068803   -0.505633
      8          6           0       -3.144389    0.316256    0.126006
      9          6           0       -3.268809   -1.183683    0.338962
     10          6           0       -1.856877   -1.738974    0.101312
     11          8           0       -4.074086    1.118588    0.200718
     12          6           0       -1.282417    2.929051    0.774412
     13          6           0       -1.796750   -2.799241   -0.999530
     14          8           0       -1.411785   -2.308099    1.355895
     15          6           0        2.760946    0.035851    0.522878
     16          8           0        2.683523   -1.121511    1.384524
     17          6           0        3.457766    1.126344    1.347617
     18          6           0        3.659028   -0.331272   -0.671301
     19          8           0        3.235868   -1.595144   -1.190357
     20          1           0        0.632947   -0.669256   -1.584606
     21          1           0        0.782548   -1.604723   -0.123422
     22          1           0        0.846651    0.672228    1.135589
     23          1           0        2.046019    1.790122   -1.420941
     24          1           0        1.533342    2.634286    0.027415
     25          1           0       -0.182525    1.483623   -2.221497
     26          1           0        0.033605    3.161276   -1.758672
     27          1           0       -2.151417    2.490219   -1.115777
     28          1           0       -3.624271   -1.409893    1.349851
     29          1           0       -4.011486   -1.596192   -0.355624
     30          1           0       -1.064355    3.973405    0.518709
     31          1           0       -0.512897    2.580437    1.471231
     32          1           0       -2.244983    2.903603    1.295846
     33          1           0       -0.767208   -3.136401   -1.162791
     34          1           0       -2.405057   -3.664230   -0.712994
     35          1           0       -2.181295   -2.402630   -1.946119
     36          1           0       -0.510219   -2.652146    1.226767
     37          1           0        2.753953   -1.895197    0.796473
     38          1           0        3.680849    2.011796    0.743354
     39          1           0        2.827700    1.437448    2.188178
     40          1           0        4.400663    0.738751    1.746602
     41          1           0        3.617259    0.441400   -1.449006
     42          1           0        4.698499   -0.404388   -0.323723
     43          1           0        3.925763   -1.915448   -1.794279
 ---------------------------------------------------------------------
 Rotational constants (GHZ):      0.5459404      0.2795494      0.2188458
 Standard basis: 6-31G(d) (6D, 7F)
 There are   333 symmetry adapted cartesian basis functions of A   symmetry.
 There are   333 symmetry adapted basis functions of A   symmetry.
   333 basis functions,   628 primitive gaussians,   333 cartesian basis functions
    73 alpha electrons       73 beta electrons
       nuclear repulsion energy      1611.0885652852 Hartrees.
 NAtoms=   43 NActive=   43 NUniq=   43 SFac= 1.00D+00 NAtFMM=   60 NAOKFM=F Big=F
 Integral buffers will be    131072 words long.
 Raffenetti 2 integral format.
 Two-electron integral symmetry is turned on.
 ------------------------------------------------------------------------------
 Polarizable Continuum Model (PCM)
 =================================
 Model                : PCM (using non-symmetric T matrix).
 Atomic radii         : SMD-Coulomb.
 Polarization charges : Total charges.
 Charge compensation  : None.
 Solution method      : On-the-fly selection.
 Cavity type          : VdW (van der Waals Surface) (Alpha=1.000).
 Cavity algorithm     : GePol (No added spheres)
                        Default sphere list used, NSphG=   43.
                        Lebedev-Laikov grids with approx.  5.0 points / Ang**2.
                        Smoothing algorithm: Karplus/York (Gamma=1.0000).
                        Polarization charges: spherical gaussians, with
                                              point-specific exponents (IZeta= 3).
                        Self-potential: point-specific (ISelfS= 7).
                        Self-field    : sphere-specific E.n sum rule (ISelfD= 2).
 1st derivatives      : Analytical E(r).r(x)/FMM algorithm (CHGder, D1EAlg=3).
                        Cavity 1st derivative terms included.
 Solvent              : Methanol, Eps=  32.613000 Eps(inf)=   1.765709
 ------------------------------------------------------------------------------
 ------------------------------------------------------------------------------
 Atomic radii for non-electrostatic terms: SMD-CDS.
 ------------------------------------------------------------------------------
 Nuclear repulsion after PCM non-electrostatic terms =     1611.0898937186 Hartrees.
 One-electron integrals computed using PRISM.
 NBasis=   333 RedAO= T EigKep=  9.22D-04  NBF=   333
 NBsUse=   333 1.00D-06 EigRej= -1.00D+00 NBFU=   333
 Initial guess from the checkpoint file:  "DY-202A-11R_25.chk"
 B after Tr=     0.000000    0.000000    0.000000
         Rot=    0.999992   -0.003878    0.001088   -0.000790 Ang=  -0.47 deg.
 ExpMin= 1.61D-01 ExpMax= 5.48D+03 ExpMxC= 8.25D+02 IAcc=1 IRadAn=         1 AccDes= 0.00D+00
 Harris functional with IExCor=  402 and IRadAn=       1 diagonalized for initial guess.
 HarFok:  IExCor=  402 AccDes= 0.00D+00 IRadAn=         1 IDoV= 1 UseB2=F ITyADJ=14
 ICtDFT=  3500011 ScaDFX=  1.000000  1.000000  1.000000  1.000000
 FoFCou: FMM=F IPFlag=           0 FMFlag=      100000 FMFlg1=           0
         NFxFlg=           0 DoJE=T BraDBF=F KetDBF=T FulRan=T
         wScrn=  0.000000 ICntrl=     500 IOpCl=  0 I1Cent=   200000004 NGrid=           0
         NMat0=    1 NMatS0=      1 NMatT0=    0 NMatD0=    1 NMtDS0=    0 NMtDT0=    0
 Petite list used in FoFCou.
 Keep R1 ints in memory in canonical form, NReq=1565304907.
 Requested convergence on RMS density matrix=1.00D-08 within 128 cycles.
 Requested convergence on MAX density matrix=1.00D-06.
 Requested convergence on             energy=1.00D-06.
 No special actions if energy rises.
 Inv3:  Mode=1 IEnd=    21595467.
 Iteration    1 A*A^-1 deviation from unit magnitude is 7.11D-15 for   2663.
 Iteration    1 A*A^-1 deviation from orthogonality  is 6.23D-15 for   2663   2512.
 Iteration    1 A^-1*A deviation from unit magnitude is 7.99D-15 for   2663.
 Iteration    1 A^-1*A deviation from orthogonality  is 4.84D-08 for   1590   1533.
 Iteration    2 A*A^-1 deviation from unit magnitude is 6.99D-15 for    665.
 Iteration    2 A*A^-1 deviation from orthogonality  is 6.37D-15 for   1799    664.
 Iteration    2 A^-1*A deviation from unit magnitude is 1.22D-15 for     71.
 Iteration    2 A^-1*A deviation from orthogonality  is 5.04D-16 for   2658   2581.
 Error on total polarization charges =  0.05188
 SCF Done:  E(RB3LYP) =  -886.948545958     A.U. after   10 cycles
            NFock= 10  Conv=0.69D-08     -V/T= 2.0094
 SMD-CDS (non-electrostatic) energy       (kcal/mol) =       0.83
 (included in total energy above)
 D1PCM: PCM CHGder 1st derivatives, ID1Alg=3 FixD1E=F DoIter=F DoCFld=F I1PDM=0.
 Calling FoFJK, ICntrl=      2127 FMM=F ISym2X=0 I1Cent= 0 IOpClX= 0 NMat=1 NMatS=1 NMatT=0.
 ***** Axes restored to original set *****
 -------------------------------------------------------------------
 Center     Atomic                   Forces (Hartrees/Bohr)
 Number     Number              X              Y              Z
 -------------------------------------------------------------------
      1        6           0.003441411    0.004710636    0.000431925
      2        6          -0.002687907   -0.003599929    0.000200835
      3        6           0.001085026   -0.000191409   -0.000768430
      4        6           0.000147293   -0.000621519    0.000375124
      5        6          -0.000338697   -0.000405729   -0.000575013
      6        6          -0.000250407    0.000055937    0.000896640
      7        6          -0.001937541   -0.001373767    0.000600688
      8        6          -0.001381100   -0.002719672   -0.000669661
      9        6          -0.001815234   -0.000449251   -0.001426089
     10        6           0.002679486    0.000112848    0.002467446
     11        8          -0.001695476    0.001703606    0.000335447
     12        6           0.000282687   -0.000532522   -0.001029615
     13        6          -0.000593287    0.001012835   -0.000475340
     14        8           0.000744486    0.000575458   -0.001566591
     15        6           0.000437571    0.000736638    0.001093239
     16        8           0.000179016    0.000783825   -0.000191593
     17        6          -0.000379122   -0.000020421   -0.001790083
     18        6           0.000580868    0.001017614    0.000388865
     19        8          -0.001409353   -0.001615865   -0.001236359
     20        1          -0.000071034    0.000221471    0.000204315
     21        1           0.000523270   -0.000271835    0.000389582
     22        1          -0.000193229    0.000084418    0.000041693
     23        1          -0.000016029    0.000457283    0.000176865
     24        1           0.000156636    0.000276261    0.000123770
     25        1           0.000111551    0.000204788   -0.000575100
     26        1          -0.000126216    0.000064665   -0.000086437
     27        1           0.000152390   -0.000139126   -0.000310111
     28        1           0.001079821    0.001115180    0.000602365
     29        1           0.000679074    0.000883317    0.000014350
     30        1           0.000113614    0.000084772    0.000327084
     31        1           0.000136514   -0.000112572    0.000230796
     32        1          -0.000077145    0.000218160    0.000201326
     33        1           0.000139583   -0.000694782   -0.000086136
     34        1           0.000184642   -0.000306678   -0.000071495
     35        1           0.000181122   -0.000217755   -0.000206567
     36        1          -0.000856495   -0.000309396    0.000310220
     37        1           0.000285173   -0.000526419   -0.000364210
     38        1           0.000116437   -0.000207077    0.000062814
     39        1           0.000068567   -0.000260565    0.000384654
     40        1           0.000127833    0.000069263    0.000416682
     41        1           0.000258874    0.000126771    0.000395978
     42        1          -0.000224109    0.000350541    0.000372693
     43        1           0.000159439   -0.000289998    0.000383434
 -------------------------------------------------------------------
 Cartesian Forces:  Max     0.004710636 RMS     0.000996299

 GradGradGradGradGradGradGradGradGradGradGradGradGradGradGradGradGradGrad
 Berny optimization.
 Using GEDIIS/GDIIS optimizer.
 FormGI is forming the generalized inverse of G from B-inverse, IUseBI=4.
 Internal  Forces:  Max     0.002412112 RMS     0.000470387
 Search for a local minimum.
 Step number   5 out of a maximum of  258
 All quantities printed in internal units (Hartrees-Bohrs-Radians)
 Mixed Optimization -- En-DIIS/RFO-DIIS
 Swapping is turned off.
 Update second derivatives using D2CorX and points    3    4    5
 DE= -1.86D-04 DEPred=-3.06D-04 R= 6.10D-01
 TightC=F SS=  1.41D+00  RLast= 2.82D-01 DXNew= 1.7480D+00 8.4512D-01
 Trust test= 6.10D-01 RLast= 2.82D-01 DXMaxT set to 1.04D+00
 ITU=  1  1  1  1  0
     Eigenvalues ---    0.00145   0.00237   0.00309   0.00344   0.00368
     Eigenvalues ---    0.00388   0.00440   0.00727   0.00760   0.00853
     Eigenvalues ---    0.01099   0.01128   0.01162   0.01330   0.01366
     Eigenvalues ---    0.01801   0.02528   0.02597   0.03145   0.03897
     Eigenvalues ---    0.04023   0.04392   0.04532   0.04617   0.04752
     Eigenvalues ---    0.04908   0.04961   0.05061   0.05423   0.05440
     Eigenvalues ---    0.05448   0.05568   0.05581   0.05640   0.05651
     Eigenvalues ---    0.05674   0.05701   0.05778   0.05881   0.05923
     Eigenvalues ---    0.06094   0.06402   0.07064   0.07752   0.08391
     Eigenvalues ---    0.08624   0.08988   0.09036   0.09455   0.09585
     Eigenvalues ---    0.10326   0.11564   0.12193   0.13528   0.13811
     Eigenvalues ---    0.14824   0.15944   0.16000   0.16000   0.16000
     Eigenvalues ---    0.16000   0.16000   0.16000   0.16000   0.16004
     Eigenvalues ---    0.16029   0.16036   0.16136   0.16196   0.16666
     Eigenvalues ---    0.16938   0.17993   0.19060   0.20226   0.20778
     Eigenvalues ---    0.22795   0.23261   0.24886   0.25046   0.25914
     Eigenvalues ---    0.27029   0.27432   0.27993   0.28078   0.28507
     Eigenvalues ---    0.28928   0.29181   0.29466   0.29753   0.30200
     Eigenvalues ---    0.31528   0.32256   0.32711   0.33664   0.33760
     Eigenvalues ---    0.33832   0.33843   0.33968   0.34069   0.34071
     Eigenvalues ---    0.34107   0.34122   0.34139   0.34140   0.34163
     Eigenvalues ---    0.34195   0.34206   0.34208   0.34218   0.34324
     Eigenvalues ---    0.34348   0.34378   0.34485   0.34631   0.36081
     Eigenvalues ---    0.39661   0.41680   0.43530   0.51716   0.52456
     Eigenvalues ---    0.52958   0.56019   0.97183
 En-DIIS/RFO-DIIS IScMMF=        0 using points:     5    4    3    2
 RFO step:  Lambda=-1.03099733D-04.
 DidBck=F Rises=F RFO-DIIS coefs:    0.85201    0.34048   -0.15930   -0.03319
 Iteration  1 RMS(Cart)=  0.03486217 RMS(Int)=  0.00067137
 Iteration  2 RMS(Cart)=  0.00077995 RMS(Int)=  0.00004771
 Iteration  3 RMS(Cart)=  0.00000022 RMS(Int)=  0.00004771
 Variable       Old X    -DE/DX   Delta X   Delta X   Delta X     New X
                                 (Linear)    (Quad)   (Total)
    R1        2.55686   0.00227  -0.00043   0.00185   0.00145   2.55831
    R2        2.86413  -0.00222   0.00175  -0.00171   0.00003   2.86416
    R3        2.77348   0.00182  -0.00132  -0.00042  -0.00169   2.77180
    R4        2.83981   0.00146  -0.00113   0.00214   0.00099   2.84079
    R5        2.91356  -0.00152   0.00164   0.00034   0.00196   2.91553
    R6        2.92721   0.00027   0.00002   0.00226   0.00228   2.92950
    R7        2.07729  -0.00022   0.00030  -0.00050  -0.00020   2.07709
    R8        2.06431   0.00053  -0.00022   0.00051   0.00028   2.06460
    R9        2.92489   0.00067  -0.00028   0.00130   0.00103   2.92593
   R10        2.96087   0.00012  -0.00009   0.00049   0.00040   2.96127
   R11        2.07391   0.00013  -0.00014   0.00032   0.00018   2.07409
   R12        2.91007   0.00003   0.00021  -0.00065  -0.00041   2.90966
   R13        2.07434  -0.00014  -0.00004  -0.00029  -0.00033   2.07401
   R14        2.06985   0.00032  -0.00014   0.00034   0.00020   2.07005
   R15        2.91221  -0.00029   0.00031  -0.00246  -0.00214   2.91008
   R16        2.07305   0.00033  -0.00022   0.00017  -0.00005   2.07300
   R17        2.07510   0.00008  -0.00005   0.00001  -0.00004   2.07506
   R18        2.91635  -0.00041   0.00054  -0.00134  -0.00080   2.91555
   R19        2.07949   0.00001   0.00002   0.00030   0.00032   2.07981
   R20        2.87254  -0.00090   0.00097  -0.00262  -0.00167   2.87087
   R21        2.32494   0.00241  -0.00027   0.00074   0.00046   2.32541
   R22        2.90206   0.00121  -0.00071  -0.00043  -0.00121   2.90085
   R23        2.06959  -0.00003   0.00017   0.00029   0.00047   2.07006
   R24        2.07370  -0.00080   0.00033  -0.00109  -0.00076   2.07293
   R25        2.89050   0.00074  -0.00043   0.00062   0.00019   2.89069
   R26        2.73586  -0.00122   0.00106  -0.00109  -0.00003   2.73583
   R27        2.07320   0.00003   0.00003  -0.00015  -0.00013   2.07307
   R28        2.06944   0.00027  -0.00016   0.00052   0.00036   2.06980
   R29        2.06929   0.00016  -0.00010  -0.00016  -0.00025   2.06904
   R30        2.07034   0.00036  -0.00018   0.00047   0.00029   2.07063
   R31        2.07039   0.00013  -0.00008   0.00003  -0.00005   2.07034
   R32        2.07113   0.00003  -0.00002  -0.00007  -0.00008   2.07105
   R33        1.83980  -0.00073   0.00025  -0.00093  -0.00068   1.83912
   R34        2.73058  -0.00056   0.00008  -0.00243  -0.00235   2.72823
   R35        2.89993  -0.00082   0.00039  -0.00065  -0.00025   2.89968
   R36        2.90760  -0.00052   0.00034  -0.00003   0.00031   2.90790
   R37        1.84125   0.00065  -0.00015   0.00142   0.00127   1.84253
   R38        2.06916  -0.00018   0.00021   0.00001   0.00022   2.06938
   R39        2.07036   0.00019  -0.00010   0.00003  -0.00007   2.07029
   R40        2.06877   0.00023  -0.00019   0.00026   0.00006   2.06884
   R41        2.70294   0.00236  -0.00089   0.00199   0.00110   2.70404
   R42        2.07319  -0.00020   0.00001   0.00007   0.00008   2.07327
   R43        2.07582  -0.00012   0.00003  -0.00076  -0.00073   2.07510
   R44        1.83534  -0.00004  -0.00012   0.00001  -0.00012   1.83523
    A1        2.26021   0.00113  -0.00149   0.00177   0.00026   2.26047
    A2        1.91367  -0.00052   0.00111  -0.00019   0.00078   1.91444
    A3        2.10912  -0.00061   0.00044  -0.00159  -0.00102   2.10810
    A4        2.23473  -0.00115   0.00082  -0.00127  -0.00044   2.23430
    A5        1.95538   0.00048  -0.00085  -0.00045  -0.00150   1.95388
    A6        2.09277   0.00066   0.00000   0.00179   0.00198   2.09474
    A7        1.97554  -0.00014  -0.00093  -0.00082  -0.00181   1.97373
    A8        1.91129  -0.00008   0.00075  -0.00049   0.00025   1.91154
    A9        1.88904   0.00045  -0.00048   0.00424   0.00378   1.89282
   A10        1.93415  -0.00008   0.00046  -0.00428  -0.00381   1.93034
   A11        1.91152  -0.00024   0.00045   0.00089   0.00136   1.91288
   A12        1.83660   0.00012  -0.00021   0.00080   0.00058   1.83718
   A13        1.96690   0.00021  -0.00052  -0.00027  -0.00080   1.96610
   A14        1.98224  -0.00034  -0.00040  -0.00018  -0.00059   1.98165
   A15        1.84580   0.00011   0.00033   0.00061   0.00094   1.84674
   A16        1.96940   0.00014   0.00082  -0.00038   0.00046   1.96985
   A17        1.88291  -0.00032   0.00005  -0.00157  -0.00153   1.88138
   A18        1.80125   0.00018  -0.00026   0.00197   0.00171   1.80296
   A19        2.03050   0.00025  -0.00091   0.00130   0.00037   2.03088
   A20        1.91149   0.00023  -0.00032   0.00287   0.00254   1.91403
   A21        1.89732  -0.00017   0.00047  -0.00123  -0.00075   1.89657
   A22        1.86049  -0.00016  -0.00048   0.00016  -0.00031   1.86018
   A23        1.90342  -0.00007   0.00073  -0.00210  -0.00137   1.90206
   A24        1.85253  -0.00011   0.00064  -0.00121  -0.00057   1.85196
   A25        2.03976   0.00005   0.00019  -0.00055  -0.00037   2.03939
   A26        1.91167  -0.00010  -0.00038   0.00089   0.00050   1.91217
   A27        1.87685   0.00013   0.00015  -0.00055  -0.00039   1.87645
   A28        1.88477   0.00018  -0.00088   0.00269   0.00181   1.88658
   A29        1.89096  -0.00014   0.00041  -0.00107  -0.00066   1.89030
   A30        1.85096  -0.00015   0.00060  -0.00160  -0.00100   1.84996
   A31        1.96102   0.00016   0.00013   0.00024   0.00033   1.96135
   A32        1.95588  -0.00019   0.00039  -0.00382  -0.00344   1.95244
   A33        1.83883   0.00012  -0.00100   0.00317   0.00218   1.84100
   A34        1.98198  -0.00020   0.00117  -0.00184  -0.00066   1.98132
   A35        1.86636  -0.00022   0.00039  -0.00121  -0.00081   1.86555
   A36        1.84753   0.00038  -0.00135   0.00433   0.00297   1.85050
   A37        1.90515  -0.00066  -0.00015  -0.00005  -0.00039   1.90477
   A38        2.19660   0.00016   0.00045   0.00006   0.00071   2.19731
   A39        2.18113   0.00051  -0.00018  -0.00034  -0.00032   2.18081
   A40        1.83368   0.00109   0.00013   0.00146   0.00115   1.83482
   A41        1.93873  -0.00079   0.00211  -0.01208  -0.00987   1.92887
   A42        1.91522  -0.00062   0.00056   0.00481   0.00545   1.92067
   A43        1.94611  -0.00048  -0.00028  -0.00495  -0.00512   1.94099
   A44        1.96966  -0.00008   0.00039   0.00747   0.00791   1.97757
   A45        1.86183   0.00082  -0.00270   0.00294   0.00021   1.86203
   A46        1.81690  -0.00039   0.00025  -0.00081  -0.00075   1.81615
   A47        1.96363   0.00024  -0.00051  -0.00319  -0.00363   1.96000
   A48        1.91577   0.00015  -0.00045   0.00152   0.00112   1.91690
   A49        1.98030  -0.00016   0.00096  -0.00038   0.00065   1.98096
   A50        1.86575   0.00030  -0.00054   0.00094   0.00045   1.86620
   A51        1.91675  -0.00013   0.00024   0.00203   0.00221   1.91896
   A52        1.92251   0.00042  -0.00053   0.00119   0.00066   1.92317
   A53        1.95606  -0.00011   0.00015  -0.00091  -0.00076   1.95530
   A54        1.92852   0.00028  -0.00046   0.00026  -0.00020   1.92832
   A55        1.88775  -0.00020   0.00028  -0.00104  -0.00076   1.88699
   A56        1.88371  -0.00029   0.00029   0.00039   0.00068   1.88438
   A57        1.88315  -0.00013   0.00031   0.00011   0.00042   1.88357
   A58        1.93640   0.00048  -0.00052   0.00200   0.00148   1.93787
   A59        1.91475   0.00013  -0.00010   0.00097   0.00086   1.91562
   A60        1.93580   0.00040  -0.00090   0.00021  -0.00070   1.93511
   A61        1.89417  -0.00054   0.00148  -0.00225  -0.00077   1.89340
   A62        1.88849  -0.00033   0.00006  -0.00107  -0.00102   1.88747
   A63        1.89312  -0.00017   0.00007   0.00003   0.00010   1.89322
   A64        1.88460   0.00068  -0.00069   0.00201   0.00132   1.88592
   A65        1.89648   0.00015   0.00065  -0.00014   0.00051   1.89699
   A66        1.92119   0.00003  -0.00067   0.00208   0.00141   1.92260
   A67        2.01428   0.00006  -0.00079  -0.00054  -0.00134   2.01294
   A68        1.84733   0.00018  -0.00034   0.00263   0.00230   1.84963
   A69        1.87861  -0.00045   0.00071  -0.00439  -0.00368   1.87493
   A70        1.89825   0.00004   0.00051   0.00050   0.00101   1.89926
   A71        1.84652   0.00003  -0.00058  -0.00225  -0.00284   1.84368
   A72        1.95042   0.00004  -0.00039   0.00028  -0.00011   1.95031
   A73        1.93155  -0.00010   0.00021  -0.00037  -0.00016   1.93139
   A74        1.91280   0.00033  -0.00052   0.00089   0.00037   1.91317
   A75        1.88698   0.00017  -0.00053   0.00093   0.00040   1.88738
   A76        1.88805  -0.00013   0.00001  -0.00028  -0.00027   1.88778
   A77        1.89256  -0.00033   0.00128  -0.00152  -0.00024   1.89232
   A78        1.89632  -0.00064  -0.00107  -0.00010  -0.00117   1.89515
   A79        1.93897   0.00028  -0.00029   0.00002  -0.00027   1.93870
   A80        1.89931  -0.00058   0.00167  -0.00237  -0.00070   1.89861
   A81        1.93245   0.00026  -0.00125   0.00279   0.00154   1.93398
   A82        1.91343   0.00072   0.00107   0.00087   0.00195   1.91537
   A83        1.88306  -0.00004  -0.00002  -0.00130  -0.00132   1.88173
   A84        1.88275   0.00015   0.00051   0.00183   0.00234   1.88508
    D1        0.04871  -0.00003  -0.00097  -0.00029  -0.00126   0.04745
    D2       -3.11996  -0.00012  -0.00215   0.00293   0.00079  -3.11917
    D3       -3.11373  -0.00022   0.00048  -0.00109  -0.00061  -3.11434
    D4        0.00079  -0.00030  -0.00069   0.00213   0.00144   0.00223
    D5        0.37301   0.00003  -0.00148   0.00245   0.00096   0.37397
    D6       -1.88328   0.00034  -0.00353   0.00808   0.00455  -1.87873
    D7        2.39894  -0.00008  -0.00154   0.00300   0.00146   2.40040
    D8       -2.74572   0.00023  -0.00308   0.00331   0.00023  -2.74549
    D9        1.28118   0.00054  -0.00513   0.00894   0.00382   1.28500
   D10       -0.71979   0.00011  -0.00314   0.00387   0.00073  -0.71906
   D11        0.00036   0.00023   0.00608   0.01424   0.02029   0.02065
   D12       -3.11568  -0.00007  -0.00817   0.02822   0.02000  -3.09568
   D13        3.12322   0.00009   0.00731   0.01356   0.02089  -3.13908
   D14        0.00718  -0.00021  -0.00694   0.02754   0.02060   0.02778
   D15        0.69962  -0.00020   0.00336  -0.00206   0.00128   0.70091
   D16       -1.46795   0.00007   0.00286   0.00448   0.00735  -1.46060
   D17        2.82184  -0.00028   0.00299   0.00152   0.00450   2.82634
   D18       -2.41302  -0.00011   0.00463  -0.00548  -0.00086  -2.41388
   D19        1.70259   0.00016   0.00413   0.00107   0.00521   1.70780
   D20       -0.29081  -0.00018   0.00426  -0.00189   0.00236  -0.28845
   D21       -0.00159   0.00025  -0.00474  -0.01707  -0.02181  -0.02340
   D22        2.14974  -0.00007  -0.00368  -0.01990  -0.02357   2.12616
   D23       -1.99348   0.00004  -0.00406  -0.01840  -0.02243  -2.01591
   D24        3.11541   0.00014  -0.00579  -0.01419  -0.01998   3.09543
   D25       -1.01645  -0.00017  -0.00473  -0.01702  -0.02174  -1.03820
   D26        1.12352  -0.00007  -0.00510  -0.01552  -0.02061   1.10291
   D27       -1.37822   0.00036  -0.00248   0.00087  -0.00158  -1.37980
   D28        2.63773   0.00028  -0.00280   0.00182  -0.00097   2.63676
   D29        0.67490   0.00016  -0.00249  -0.00080  -0.00328   0.67162
   D30        0.77683   0.00009  -0.00184  -0.00366  -0.00548   0.77135
   D31       -1.49041   0.00000  -0.00216  -0.00270  -0.00487  -1.49528
   D32        2.82995  -0.00011  -0.00185  -0.00533  -0.00718   2.82277
   D33        2.79543   0.00005  -0.00157  -0.00462  -0.00617   2.78926
   D34        0.52819  -0.00004  -0.00189  -0.00367  -0.00556   0.52264
   D35       -1.43464  -0.00015  -0.00158  -0.00629  -0.00787  -1.44251
   D36        0.60293   0.00011  -0.00056   0.00275   0.00220   0.60513
   D37       -1.50736  -0.00003   0.00099  -0.00066   0.00033  -1.50703
   D38        2.75889   0.00006   0.00014  -0.00010   0.00004   2.75893
   D39        2.87671  -0.00005  -0.00085   0.00190   0.00106   2.87777
   D40        0.76642  -0.00019   0.00070  -0.00150  -0.00080   0.76561
   D41       -1.25052  -0.00010  -0.00015  -0.00095  -0.00110  -1.25161
   D42       -1.42818   0.00005  -0.00069   0.00314   0.00246  -1.42571
   D43        2.74471  -0.00009   0.00085  -0.00026   0.00060   2.74531
   D44        0.72778   0.00001   0.00000   0.00030   0.00030   0.72808
   D45       -0.98122   0.00004  -0.01173  -0.02186  -0.03359  -1.01481
   D46       -2.99678  -0.00027  -0.01133  -0.02608  -0.03741  -3.03418
   D47        1.12996  -0.00039  -0.01085  -0.02803  -0.03889   1.09108
   D48        3.03598  -0.00008  -0.01138  -0.02096  -0.03234   3.00364
   D49        1.02042  -0.00039  -0.01098  -0.02517  -0.03615   0.98427
   D50       -1.13602  -0.00051  -0.01051  -0.02713  -0.03764  -1.17366
   D51        1.00842   0.00012  -0.01168  -0.02007  -0.03175   0.97667
   D52       -1.00714  -0.00019  -0.01127  -0.02429  -0.03556  -1.04270
   D53        3.11960  -0.00031  -0.01080  -0.02625  -0.03705   3.08256
   D54        0.88170  -0.00011   0.00158  -0.00249  -0.00091   0.88078
   D55       -1.26797  -0.00031   0.00295  -0.00645  -0.00349  -1.27146
   D56        3.01121  -0.00015   0.00236  -0.00472  -0.00236   3.00886
   D57        3.01894   0.00024   0.00016   0.00224   0.00240   3.02134
   D58        0.86927   0.00004   0.00154  -0.00172  -0.00017   0.86909
   D59       -1.13473   0.00019   0.00095   0.00001   0.00096  -1.13377
   D60       -1.27110  -0.00001   0.00102  -0.00009   0.00093  -1.27017
   D61        2.86242  -0.00021   0.00240  -0.00405  -0.00165   2.86077
   D62        0.85842  -0.00005   0.00180  -0.00232  -0.00051   0.85791
   D63       -1.28970   0.00022  -0.00005  -0.00031  -0.00035  -1.29005
   D64        0.95297  -0.00008   0.00161  -0.00704  -0.00542   0.94755
   D65        2.98420   0.00013   0.00086  -0.00353  -0.00266   2.98153
   D66        0.87374   0.00028  -0.00116   0.00270   0.00155   0.87529
   D67        3.11642  -0.00002   0.00050  -0.00403  -0.00353   3.11288
   D68       -1.13554   0.00019  -0.00025  -0.00052  -0.00077  -1.13632
   D69        2.87134   0.00012  -0.00070   0.00166   0.00097   2.87230
   D70       -1.16918  -0.00018   0.00096  -0.00507  -0.00411  -1.17329
   D71        0.86205   0.00003   0.00020  -0.00156  -0.00135   0.86069
   D72       -3.05619  -0.00023   0.00500  -0.00533  -0.00034  -3.05654
   D73        1.12441  -0.00019   0.00491  -0.00423   0.00067   1.12508
   D74       -0.97647  -0.00015   0.00473  -0.00394   0.00078  -0.97568
   D75        0.98169  -0.00011   0.00347  -0.00069   0.00279   0.98448
   D76       -1.12089  -0.00007   0.00338   0.00041   0.00380  -1.11709
   D77        3.06142  -0.00003   0.00321   0.00070   0.00391   3.06533
   D78       -1.06055   0.00003   0.00321  -0.00097   0.00224  -1.05831
   D79        3.12005   0.00007   0.00312   0.00013   0.00325   3.12330
   D80        1.01917   0.00011   0.00295   0.00042   0.00337   1.02254
   D81       -0.00132  -0.00007  -0.00872  -0.02414  -0.03288  -0.03420
   D82        2.10533  -0.00041  -0.00783  -0.03574  -0.04361   2.06172
   D83       -2.12344  -0.00027  -0.00953  -0.03646  -0.04598  -2.16941
   D84        3.11500   0.00022   0.00539  -0.03795  -0.03258   3.08242
   D85       -1.06154  -0.00012   0.00629  -0.04955  -0.04331  -1.10485
   D86        0.99288   0.00001   0.00458  -0.05027  -0.04568   0.94721
   D87        0.00167  -0.00010   0.00789   0.02393   0.03182   0.03348
   D88       -2.13875  -0.00004   0.00780   0.02863   0.03642  -2.10232
   D89        2.02888   0.00002   0.00727   0.02568   0.03293   2.06181
   D90       -2.10011   0.00045   0.00542   0.04027   0.04572  -2.05439
   D91        2.04266   0.00051   0.00533   0.04498   0.05033   2.09299
   D92       -0.07290   0.00056   0.00480   0.04202   0.04684  -0.02606
   D93        2.08784  -0.00021   0.00883   0.03479   0.04361   2.13145
   D94       -0.05257  -0.00015   0.00874   0.03950   0.04821  -0.00436
   D95       -2.16813  -0.00009   0.00821   0.03654   0.04472  -2.12340
   D96        1.04384   0.00046  -0.00618   0.00027  -0.00583   1.03801
   D97        3.13655   0.00017  -0.00473  -0.00063  -0.00529   3.13126
   D98       -1.05559   0.00029  -0.00528   0.00016  -0.00505  -1.06065
   D99        3.10092   0.00001  -0.00553  -0.00331  -0.00892   3.09200
   D100      -1.08955  -0.00027  -0.00409  -0.00422  -0.00838  -1.09793
   D101       1.00148  -0.00015  -0.00464  -0.00342  -0.00814   0.99334
   D102      -1.09558   0.00019  -0.00542  -0.00094  -0.00635  -1.10193
   D103       0.99714  -0.00009  -0.00397  -0.00184  -0.00581   0.99132
   D104       3.08817   0.00003  -0.00453  -0.00105  -0.00558   3.08260
   D105      -1.16486  -0.00048  -0.00880  -0.07414  -0.08303  -1.24789
   D106      -3.12517  -0.00025  -0.00860  -0.07440  -0.08292   3.07509
   D107       1.00264  -0.00016  -0.00959  -0.07575  -0.08534   0.91730
   D108       1.64438   0.00003   0.00145   0.00677   0.00822   1.65259
   D109      -2.57592   0.00024   0.00080   0.01055   0.01135  -2.56456
   D110      -0.54835   0.00016   0.00156   0.01035   0.01190  -0.53644
   D111      -1.22033   0.00003   0.00060  -0.00409  -0.00349  -1.22382
   D112       0.88371   0.00020  -0.00019  -0.00297  -0.00316   0.88055
   D113       2.97013  -0.00006   0.00120  -0.00451  -0.00332   2.96681
   D114       3.01650  -0.00026   0.00036  -0.00645  -0.00609   3.01041
   D115      -1.16265  -0.00009  -0.00043  -0.00533  -0.00576  -1.16841
   D116       0.92377  -0.00034   0.00095  -0.00687  -0.00592   0.91785
   D117       1.00229   0.00015  -0.00053  -0.00295  -0.00348   0.99881
   D118       3.10633   0.00032  -0.00132  -0.00183  -0.00315   3.10318
   D119      -1.09043   0.00007   0.00007  -0.00338  -0.00331  -1.09375
   D120      -1.28294   0.00027   0.00851   0.00748   0.01598  -1.26696
   D121       0.84700   0.00035   0.00604   0.01091   0.01695   0.86395
   D122       2.91774   0.00010   0.00688   0.00785   0.01472   2.93246
   D123       0.83790   0.00016   0.00936   0.00364   0.01300   0.85090
   D124       2.96784   0.00024   0.00689   0.00707   0.01396   2.98180
   D125      -1.24461  -0.00001   0.00773   0.00401   0.01174  -1.23287
   D126       2.83177   0.00016   0.00958   0.00470   0.01429   2.84605
   D127      -1.32148   0.00024   0.00711   0.00814   0.01525  -1.30623
   D128       0.74926  -0.00001   0.00795   0.00508   0.01303   0.76229
   D129      -2.91040   0.00054   0.00541   0.06862   0.07403  -2.83637
   D130       1.23888   0.00045   0.00729   0.06687   0.07417   1.31304
   D131      -0.83675  -0.00012   0.00742   0.06621   0.07362  -0.76313
         Item               Value     Threshold  Converged?
 Maximum Force            0.002412     0.000450     NO 
 RMS     Force            0.000470     0.000300     NO 
 Maximum Displacement     0.187319     0.001800     NO 
 RMS     Displacement     0.034884     0.001200     NO 
 Predicted change in Energy=-2.026884D-04
 GradGradGradGradGradGradGradGradGradGradGradGradGradGradGradGradGradGrad

                          Input orientation:                          
 ---------------------------------------------------------------------
 Center     Atomic      Atomic             Coordinates (Angstroms)
 Number     Number       Type             X           Y           Z
 ---------------------------------------------------------------------
      1          6           0       -1.703158    0.650462   -0.217390
      2          6           0       -0.952271   -0.475525   -0.250476
      3          6           0        0.521185   -0.598098   -0.522076
      4          6           0        1.357880    0.522477    0.146836
      5          6           0        1.307554    1.854815   -0.640362
      6          6           0       -0.021909    2.183238   -1.344222
      7          6           0       -1.301858    2.085694   -0.493546
      8          6           0       -3.089098    0.310431    0.121675
      9          6           0       -3.193285   -1.188342    0.347030
     10          6           0       -1.785160   -1.733769    0.071155
     11          8           0       -4.030375    1.100321    0.187497
     12          6           0       -1.247530    2.926070    0.799193
     13          6           0       -1.740580   -2.763856   -1.058835
     14          8           0       -1.315868   -2.331649    1.303329
     15          6           0        2.818223    0.082890    0.507058
     16          8           0        2.753550   -1.056499    1.391329
     17          6           0        3.524306    1.191960    1.298215
     18          6           0        3.701050   -0.312176   -0.689785
     19          8           0        3.257575   -1.579325   -1.184948
     20          1           0        0.694515   -0.614695   -1.607347
     21          1           0        0.859292   -1.572569   -0.161896
     22          1           0        0.896805    0.694857    1.127823
     23          1           0        2.081824    1.853707   -1.418215
     24          1           0        1.562040    2.674212    0.040649
     25          1           0       -0.144300    1.533523   -2.219588
     26          1           0        0.055186    3.206428   -1.735254
     27          1           0       -2.119616    2.508535   -1.096684
     28          1           0       -3.506374   -1.401163    1.374961
     29          1           0       -3.960540   -1.615029   -0.310660
     30          1           0       -1.040147    3.976331    0.559595
     31          1           0       -0.470546    2.573583    1.486005
     32          1           0       -2.206913    2.882685    1.325009
     33          1           0       -0.712488   -3.088168   -1.254977
     34          1           0       -2.335150   -3.641833   -0.783270
     35          1           0       -2.148937   -2.344836   -1.985537
     36          1           0       -0.448116   -2.737005    1.130544
     37          1           0        2.827899   -1.840183    0.816019
     38          1           0        3.742712    2.062129    0.670296
     39          1           0        2.902790    1.524048    2.137062
     40          1           0        4.470665    0.813136    1.697520
     41          1           0        3.661253    0.449909   -1.478031
     42          1           0        4.742440   -0.390398   -0.350377
     43          1           0        3.965172   -1.950220   -1.737122
 ---------------------------------------------------------------------
                    Distance matrix (angstroms):
                    1          2          3          4          5
     1  C    0.000000
     2  C    1.353799   0.000000
     3  C    2.568937   1.503284   0.000000
     4  C    3.085286   2.547678   1.550223   0.000000
     5  C    3.270131   3.269451   2.578595   1.548334   0.000000
     6  C    2.538848   3.021734   2.950713   2.623966   1.539726
     7  C    1.515650   2.596371   3.244540   3.150864   2.623717
     8  C    1.466771   2.307001   3.778093   4.452102   4.721904
     9  C    2.433156   2.426369   3.860184   4.866218   5.522074
    10  C    2.403027   1.542831   2.638352   3.869764   4.790520
    11  O    2.404630   3.485662   4.909666   5.419303   5.454182
    12  C    2.533660   3.572091   4.158590   3.604302   3.122236
    13  C    3.516674   2.551732   3.177137   4.674835   5.549628
    14  O    3.369802   2.447796   3.116419   4.078289   5.309121
    15  C    4.614092   3.886169   2.607536   1.567035   2.595845
    16  O    5.036262   4.094650   2.975686   2.447412   3.833330
    17  C    5.469612   5.021822   3.941638   2.543086   3.018517
    18  C    5.509563   4.676865   3.197095   2.624314   3.229104
    19  O    5.524218   4.451339   2.981617   3.130506   3.986537
    20  H    3.046545   2.138311   1.099150   2.193256   2.722014
    21  H    3.392800   2.119696   1.092539   2.175575   3.489532
    22  H    2.927691   2.586230   2.129552   1.097561   2.154227
    23  H    4.149201   3.999334   3.041383   2.178451   1.097520
    24  H    3.850152   4.040713   3.479663   2.164006   1.095422
    25  H    2.686752   2.926858   2.805036   2.979718   2.169117
    26  H    3.453787   4.095890   4.020370   3.527445   2.143379
    27  H    2.097387   3.314119   4.117666   4.193298   3.518675
    28  H    3.161699   3.165801   4.523815   5.373049   6.151165
    29  H    3.199519   3.217417   4.600511   5.750115   6.316751
    30  H    3.479180   4.525810   4.953097   4.224927   3.384143
    31  H    2.849435   3.541819   3.882716   3.056722   2.863512
    32  H    2.759635   3.915847   4.792712   4.434684   4.155800
    33  H    4.004418   2.809345   2.873942   4.391841   5.375073
    34  H    4.375320   3.495959   4.182247   5.643142   6.595670
    35  H    3.506689   2.817227   3.510322   5.006622   5.603026
    36  H    3.855773   2.697347   2.871519   3.854028   5.225256
    37  H    5.272733   4.158050   2.941802   2.861979   4.252705
    38  H    5.695462   5.415752   4.344743   2.886513   2.773228
    39  H    5.246079   4.955817   4.152898   2.711253   3.219979
    40  H    6.466021   5.904537   4.745164   3.489775   4.068913
    41  H    5.514194   4.862913   3.445605   2.819749   2.866243
    42  H    6.530451   5.696222   4.229848   3.540594   4.113819
    43  H    6.418963   5.344725   3.894305   4.057277   4.769079
                    6          7          8          9         10
     6  C    0.000000
     7  C    1.539946   0.000000
     8  C    3.881226   2.593123   0.000000
     9  C    4.928033   3.873419   1.519197   0.000000
    10  C    4.522753   3.891114   2.425193   1.535061   0.000000
    11  O    4.425683   2.979863   1.230553   2.442161   3.617540
    12  C    2.578405   1.542841   3.269859   4.573708   4.746914
    13  C    5.244904   4.902057   3.558560   2.563016   1.529688
    14  O    5.391481   4.768844   3.394294   2.397155   1.447738
    15  C    3.988114   4.689083   5.924250   6.146533   4.968037
    16  O    5.067772   5.465571   6.133275   6.039271   4.775085
    17  C    4.532191   5.225039   6.774840   7.190036   6.185143
    18  C    4.529437   5.551340   6.866747   7.026699   5.718256
    19  O    4.993723   5.890572   6.749719   6.641793   5.199118
    20  H    2.900160   3.538101   4.261585   4.389037   3.196637
    21  H    4.034911   4.261860   4.383593   4.102440   2.659591
    22  H    3.028254   3.065516   4.128867   4.570001   3.769311
    23  H    2.130671   3.515414   5.611720   6.340105   5.481038
    24  H    2.160514   2.972143   5.217961   6.134029   5.534887
    25  H    1.096985   2.150362   3.955921   4.826219   4.314525
    26  H    1.098074   2.153939   4.660634   5.848288   5.572750
    27  H    2.137163   1.100590   2.693689   4.111445   4.412806
    28  H    5.690641   4.528729   2.162036   1.095427   2.184746
    29  H    5.568473   4.560415   2.157248   1.096949   2.211823
    30  H    2.806512   2.179933   4.222416   5.599557   5.779175
    31  H    2.892029   2.201758   3.720224   4.781490   4.720518
    32  H    3.519696   2.182077   2.973677   4.301469   4.802257
    33  H    5.317198   5.262697   4.369659   3.511427   2.177992
    34  H    6.292631   5.827195   4.124046   2.834359   2.161768
    35  H    5.043708   4.751123   3.517768   2.805175   2.176171
    36  H    5.524031   5.159939   4.156858   3.247800   1.979008
    37  H    5.382933   5.846568   6.333885   6.074496   4.674019
    38  H    4.271455   5.177139   7.074112   7.666688   6.732397
    39  H    4.594316   4.991454   6.437186   6.908212   6.071097
    40  H    5.595766   6.304141   7.738605   8.035288   6.947455
    41  H    4.072839   5.317657   6.938714   7.280069   6.068924
    42  H    5.505484   6.533381   7.876990   8.006173   6.677716
    43  H    5.756446   6.751051   7.637303   7.494508   6.031835
                   11         12         13         14         15
    11  O    0.000000
    12  C    3.384045   0.000000
    13  C    4.661370   6.005883   0.000000
    14  O    4.515755   5.282276   2.438648   0.000000
    15  C    6.931131   4.969845   5.598095   4.853324   0.000000
    16  O    7.219607   5.676278   5.395885   4.265432   1.443720
    17  C    7.636445   5.101626   6.994512   5.986913   1.534444
    18  C    7.908204   6.098503   5.979822   5.763700   1.538796
    19  O    7.885323   6.673184   5.138149   5.260598   2.412235
    20  H    5.337352   4.701063   3.293850   3.932125   3.076925
    21  H    5.583481   5.059659   2.997165   2.730276   2.650558
    22  H    5.032466   3.111991   4.868262   3.753194   2.109905
    23  H    6.364344   4.141432   6.005149   6.038900   2.717490
    24  H    5.811523   2.921045   6.456683   5.910614   2.917273
    25  H    4.591656   3.502763   4.728946   5.359391   4.279659
    26  H    4.982416   2.863406   6.271093   6.463983   4.734852
    27  H    2.698738   2.128196   5.286134   5.462001   5.730445
    28  H    2.818168   4.915164   3.301261   2.381019   6.554098
    29  H    2.761550   5.404977   2.609175   3.180062   7.035852
    30  H    4.165496   1.097024   6.967069   6.357654   5.481665
    31  H    4.065588   1.095291   6.047930   4.980887   4.240034
    32  H    2.792090   1.094888   6.146837   5.289963   5.810326
    33  H    5.534667   6.377848   1.095729   2.735200   5.062242
    34  H    5.128762   6.842840   1.095578   2.666349   6.488125
    35  H    4.486757   6.029072   1.095951   3.392759   6.064615
    36  H    5.333572   5.728812   2.542551   0.973223   4.359990
    37  H    7.488492   6.271090   5.023868   4.201168   1.947758
    38  H    7.847232   5.066115   7.506431   6.730174   2.190596
    39  H    7.214507   4.580471   7.082426   5.775689   2.177384
    40  H    8.638884   6.161918   7.679318   6.597652   2.163567
    41  H    7.896718   5.950905   6.299509   6.343876   2.187688
    42  H    8.914809   6.942637   6.940083   6.573149   2.159122
    43  H    8.771472   7.575181   5.803247   6.105670   3.238112
                   16         17         18         19         20
    16  O    0.000000
    17  C    2.378719   0.000000
    18  C    2.404747   2.499161   0.000000
    19  O    2.676676   3.730586   1.430917   0.000000
    20  H    3.664270   4.440046   3.157956   2.770958   0.000000
    21  H    2.503407   4.108144   3.153228   2.607383   1.741840
    22  H    2.565967   2.679535   3.490215   4.011739   3.039243
    23  H    4.100494   3.146054   2.800633   3.636278   2.837852
    24  H    4.142733   2.762070   3.745318   4.740202   3.779603
    25  H    5.305137   5.094142   4.531403   4.725787   2.386062
    26  H    5.935422   5.029395   5.173577   5.784597   3.876349
    27  H    6.530500   6.270787   6.480905   6.755189   4.234936
    28  H    6.269427   7.494041   7.576017   7.234355   5.211542
    29  H    6.948937   8.154176   7.780817   7.270959   4.934735
    30  H    6.357145   5.397454   6.513922   7.237345   5.364905
    31  H    4.856053   4.231193   5.519409   6.187045   4.592528
    32  H    6.334648   5.975462   7.012172   7.487994   5.408203
    33  H    4.810825   6.541308   5.244511   4.247695   2.867384
    34  H    6.108003   7.875999   6.894277   5.974434   4.361369
    35  H    6.090764   7.448331   6.327165   5.518815   3.349871
    36  H    3.625296   5.589724   5.138966   4.520384   3.647719
    37  H    0.975023   3.148235   2.316170   2.063138   3.453382
    38  H    3.350249   1.095069   2.736581   4.115517   4.652370
    39  H    2.690281   1.095550   3.464102   4.559885   4.844718
    40  H    2.556906   1.094781   2.749156   3.937522   5.217293
    41  H    3.365474   2.876967   1.097127   2.089652   3.154621
    42  H    2.726337   2.589510   1.098094   2.077229   4.244523
    43  H    3.471883   4.391005   1.962107   0.971160   3.535203
                   21         22         23         24         25
    21  H    0.000000
    22  H    2.608832   0.000000
    23  H    3.848674   3.038011   0.000000
    24  H    4.309296   2.354216   1.752624   0.000000
    25  H    3.858641   3.604500   2.387540   3.053104   0.000000
    26  H    5.095180   3.900451   2.457159   2.389078   1.752993
    27  H    5.138399   4.163731   4.264303   3.856886   2.472537
    28  H    4.631453   4.882865   7.044429   6.639119   5.730333
    29  H    4.822314   5.567639   7.054713   7.001421   5.302931
    30  H    5.909205   3.852627   4.261920   2.955705   3.807061
    31  H    4.655601   2.351075   3.932850   2.496114   3.862588
    32  H    5.609081   3.802439   5.193971   3.987236   4.317265
    33  H    2.441794   4.751720   5.679521   6.329072   4.755349
    34  H    3.856477   5.736261   7.079108   7.467219   5.800616
    35  H    3.601597   5.311241   5.987399   6.562593   4.372073
    36  H    2.176149   3.685987   5.828499   5.874510   5.436277
    37  H    2.214350   3.201994   4.381010   4.752195   5.425013
    38  H    4.713564   3.190289   2.676540   2.350836   4.872342
    39  H    4.364645   2.393762   3.663694   2.741429   5.316507
    40  H    4.710735   3.620914   4.061668   3.830003   6.095949
    41  H    3.697785   3.806921   2.113959   3.414763   4.025712
    42  H    4.063482   4.260488   3.640763   4.433923   5.574553
    43  H    3.502920   4.961775   4.256591   5.506441   5.408974
                   26         27         28         29         30
    26  H    0.000000
    27  H    2.371622   0.000000
    28  H    6.602125   4.828858   0.000000
    29  H    6.434436   4.583734   1.758785   0.000000
    30  H    2.656847   2.462303   5.971980   6.367836   0.000000
    31  H    3.324665   3.064954   5.002718   5.740429   1.774931
    32  H    3.819308   2.451980   4.476880   5.097063   1.772925
    33  H    6.359397   5.773054   4.191463   3.689406   7.301176
    34  H    7.315644   6.162119   3.324204   2.640680   7.843261
    35  H    5.978071   4.934180   3.745144   2.572885   6.903931
    36  H    6.617440   5.938868   3.346216   3.958918   6.763532
    37  H    6.298032   6.859131   6.374023   6.884984   6.989947
    38  H    4.549059   6.139087   8.064750   8.592081   5.152879
    39  H    5.092552   6.053998   7.086257   7.934131   4.903961
    40  H    6.083440   7.356205   8.284945   9.000777   6.455208
    41  H    4.546238   6.148318   7.933531   7.982384   6.220187
    42  H    6.068392   7.486561   8.487719   8.788808   7.303059
    43  H    6.471400   7.570687   8.112369   8.060028   8.090249
                   31         32         33         34         35
    31  H    0.000000
    32  H    1.770998   0.000000
    33  H    6.294993   6.673883   0.000000
    34  H    6.874427   6.857887   1.778225   0.000000
    35  H    6.249755   6.187895   1.774724   1.778291   0.000000
    36  H    5.322518   5.891698   2.425679   2.835894   3.571631
    37  H    5.550670   6.921985   4.287287   5.697433   5.733435
    38  H    4.321864   6.041523   7.076796   8.460995   7.822168
    39  H    3.592324   5.349242   6.771167   7.915218   7.581822
    40  H    5.249712   7.000846   7.127586   8.504127   8.207119
    41  H    5.510650   6.943400   5.630040   7.292592   6.467338
    42  H    6.271579   7.862156   6.152439   7.800737   7.347424
    43  H    7.108371   8.415952   4.838170   6.592832   6.131864
                   36         37         38         39         40
    36  H    0.000000
    37  H    3.411083   0.000000
    38  H    6.388000   4.010754   0.000000
    39  H    5.513458   3.615081   1.773810   0.000000
    40  H    6.092566   3.242810   1.773439   1.776746   0.000000
    41  H    5.817903   3.346889   2.687229   3.846809   3.297151
    42  H    5.885708   2.669798   2.838330   3.638237   2.390865
    43  H    5.321620   2.797146   4.684452   5.311167   4.437163
                   41         42         43
    41  H    0.000000
    42  H    1.773889   0.000000
    43  H    2.433129   2.227162   0.000000
 Stoichiometry    C15H24O4
 Framework group  C1[X(C15H24O4)]
 Deg. of freedom   123
 Full point group                 C1      NOp   1
 Largest Abelian subgroup         C1      NOp   1
 Largest concise Abelian subgroup C1      NOp   1
                         Standard orientation:                         
 ---------------------------------------------------------------------
 Center     Atomic      Atomic             Coordinates (Angstroms)
 Number     Number       Type             X           Y           Z
 ---------------------------------------------------------------------
      1          6           0       -1.751961    0.642178   -0.209626
      2          6           0       -1.010644   -0.490405   -0.231482
      3          6           0        0.461283   -0.628391   -0.503977
      4          6           0        1.308478    0.492357    0.151290
      5          6           0        1.268102    1.816348   -0.650430
      6          6           0       -0.059690    2.148237   -1.355820
      7          6           0       -1.339030    2.070852   -0.502161
      8          6           0       -3.140164    0.317607    0.135282
      9          6           0       -3.256611   -1.177668    0.377261
     10          6           0       -1.853583   -1.737963    0.105241
     11          8           0       -4.074643    1.116093    0.193858
     12          6           0       -1.275520    2.924885    0.781175
     13          6           0       -1.819523   -2.780736   -1.013423
     14          8           0       -1.387343   -2.326217    1.343192
     15          6           0        2.765649    0.044436    0.514083
     16          8           0        2.692814   -1.084587    1.410927
     17          6           0        3.482339    1.156125    1.291916
     18          6           0        3.643167   -0.371190   -0.679696
     19          8           0        3.188225   -1.639911   -1.160217
     20          1           0        0.632702   -0.658367   -1.589265
     21          1           0        0.791751   -1.601668   -0.133623
     22          1           0        0.850468    0.679386    1.131028
     23          1           0        2.041069    1.800159   -1.429411
     24          1           0        1.530591    2.640996    0.021139
     25          1           0       -0.188975    1.490005   -2.223801
     26          1           0        0.025389    3.166383   -1.758196
     27          1           0       -2.154176    2.493935   -1.108656
     28          1           0       -3.569811   -1.376536    1.407949
     29          1           0       -4.028503   -1.605056   -0.274521
     30          1           0       -1.059683    3.970662    0.529727
     31          1           0       -0.500418    2.573412    1.470629
     32          1           0       -2.234378    2.895379    1.308907
     33          1           0       -0.794521   -3.115852   -1.207564
     34          1           0       -2.421021   -3.650582   -0.727310
     35          1           0       -2.225840   -2.368484   -1.944048
     36          1           0       -0.523319   -2.740759    1.173544
     37          1           0        2.759621   -1.875141    0.844154
     38          1           0        3.707048    2.017470    0.654133
     39          1           0        2.865008    1.502641    2.128013
     40          1           0        4.426119    0.773731    1.693909
     41          1           0        3.608512    0.382502   -1.476211
     42          1           0        4.684411   -0.454471   -0.341046
     43          1           0        3.891772   -2.022809   -1.709363
 ---------------------------------------------------------------------
 Rotational constants (GHZ):      0.5453167      0.2805701      0.2190086
 Standard basis: 6-31G(d) (6D, 7F)
 There are   333 symmetry adapted cartesian basis functions of A   symmetry.
 There are   333 symmetry adapted basis functions of A   symmetry.
   333 basis functions,   628 primitive gaussians,   333 cartesian basis functions
    73 alpha electrons       73 beta electrons
       nuclear repulsion energy      1611.5065007555 Hartrees.
 NAtoms=   43 NActive=   43 NUniq=   43 SFac= 1.00D+00 NAtFMM=   60 NAOKFM=F Big=F
 Integral buffers will be    131072 words long.
 Raffenetti 2 integral format.
 Two-electron integral symmetry is turned on.
 ------------------------------------------------------------------------------
 Polarizable Continuum Model (PCM)
 =================================
 Model                : PCM (using non-symmetric T matrix).
 Atomic radii         : SMD-Coulomb.
 Polarization charges : Total charges.
 Charge compensation  : None.
 Solution method      : On-the-fly selection.
 Cavity type          : VdW (van der Waals Surface) (Alpha=1.000).
 Cavity algorithm     : GePol (No added spheres)
                        Default sphere list used, NSphG=   43.
                        Lebedev-Laikov grids with approx.  5.0 points / Ang**2.
                        Smoothing algorithm: Karplus/York (Gamma=1.0000).
                        Polarization charges: spherical gaussians, with
                                              point-specific exponents (IZeta= 3).
                        Self-potential: point-specific (ISelfS= 7).
                        Self-field    : sphere-specific E.n sum rule (ISelfD= 2).
 1st derivatives      : Analytical E(r).r(x)/FMM algorithm (CHGder, D1EAlg=3).
                        Cavity 1st derivative terms included.
 Solvent              : Methanol, Eps=  32.613000 Eps(inf)=   1.765709
 ------------------------------------------------------------------------------
 ------------------------------------------------------------------------------
 Atomic radii for non-electrostatic terms: SMD-CDS.
 ------------------------------------------------------------------------------
 Nuclear repulsion after PCM non-electrostatic terms =     1611.5077946676 Hartrees.
 One-electron integrals computed using PRISM.
 NBasis=   333 RedAO= T EigKep=  9.25D-04  NBF=   333
 NBsUse=   333 1.00D-06 EigRej= -1.00D+00 NBFU=   333
 Initial guess from the checkpoint file:  "DY-202A-11R_25.chk"
 B after Tr=     0.000000    0.000000    0.000000
         Rot=    0.999996    0.002115   -0.001819    0.000772 Ang=   0.33 deg.
 ExpMin= 1.61D-01 ExpMax= 5.48D+03 ExpMxC= 8.25D+02 IAcc=1 IRadAn=         1 AccDes= 0.00D+00
 Harris functional with IExCor=  402 and IRadAn=       1 diagonalized for initial guess.
 HarFok:  IExCor=  402 AccDes= 0.00D+00 IRadAn=         1 IDoV= 1 UseB2=F ITyADJ=14
 ICtDFT=  3500011 ScaDFX=  1.000000  1.000000  1.000000  1.000000
 FoFCou: FMM=F IPFlag=           0 FMFlag=      100000 FMFlg1=           0
         NFxFlg=           0 DoJE=T BraDBF=F KetDBF=T FulRan=T
         wScrn=  0.000000 ICntrl=     500 IOpCl=  0 I1Cent=   200000004 NGrid=           0
         NMat0=    1 NMatS0=      1 NMatT0=    0 NMatD0=    1 NMtDS0=    0 NMtDT0=    0
 Petite list used in FoFCou.
 Keep R1 ints in memory in canonical form, NReq=1565304907.
 Requested convergence on RMS density matrix=1.00D-08 within 128 cycles.
 Requested convergence on MAX density matrix=1.00D-06.
 Requested convergence on             energy=1.00D-06.
 No special actions if energy rises.
 Inv3:  Mode=1 IEnd=    21821427.
 Iteration    1 A*A^-1 deviation from unit magnitude is 8.33D-15 for   2690.
 Iteration    1 A*A^-1 deviation from orthogonality  is 5.00D-15 for   1763    673.
 Iteration    1 A^-1*A deviation from unit magnitude is 8.10D-15 for   2690.
 Iteration    1 A^-1*A deviation from orthogonality  is 2.28D-08 for   2675   2665.
 Iteration    2 A*A^-1 deviation from unit magnitude is 5.55D-15 for    662.
 Iteration    2 A*A^-1 deviation from orthogonality  is 4.75D-15 for   2649   1818.
 Iteration    2 A^-1*A deviation from unit magnitude is 1.11D-15 for    379.
 Iteration    2 A^-1*A deviation from orthogonality  is 6.02D-16 for   2672    993.
 Error on total polarization charges =  0.05186
 SCF Done:  E(RB3LYP) =  -886.948801865     A.U. after   10 cycles
            NFock= 10  Conv=0.53D-08     -V/T= 2.0094
 SMD-CDS (non-electrostatic) energy       (kcal/mol) =       0.81
 (included in total energy above)
 D1PCM: PCM CHGder 1st derivatives, ID1Alg=3 FixD1E=F DoIter=F DoCFld=F I1PDM=0.
 Calling FoFJK, ICntrl=      2127 FMM=F ISym2X=0 I1Cent= 0 IOpClX= 0 NMat=1 NMatS=1 NMatT=0.
 ***** Axes restored to original set *****
 -------------------------------------------------------------------
 Center     Atomic                   Forces (Hartrees/Bohr)
 Number     Number              X              Y              Z
 -------------------------------------------------------------------
      1        6           0.004026365    0.004591143    0.000234968
      2        6          -0.002919899   -0.003440859    0.000538678
      3        6           0.000956369    0.000056767   -0.000326808
      4        6           0.000187063   -0.000709243    0.000198453
      5        6          -0.000314636   -0.000372200   -0.000425174
      6        6           0.000147785    0.000216543    0.000553801
      7        6          -0.001992632   -0.001777795    0.000603437
      8        6          -0.001565940   -0.002794205   -0.001189462
      9        6          -0.002452122   -0.000301431   -0.000838548
     10        6           0.003471576    0.000323257    0.002542523
     11        8          -0.001510653    0.001744521    0.000526833
     12        6           0.000370383   -0.000283571   -0.000997442
     13        6          -0.000765578    0.000821529   -0.000443595
     14        8           0.000427210    0.000238786   -0.001926997
     15        6           0.000419246    0.001110234    0.000618138
     16        8          -0.000095026    0.000067686   -0.000125053
     17        6          -0.000331926   -0.000032149   -0.001648025
     18        6           0.000287340    0.001551057    0.000151602
     19        8          -0.000602479   -0.001717697   -0.001108209
     20        1          -0.000136604    0.000056406    0.000166615
     21        1           0.000137020    0.000257946    0.000255988
     22        1           0.000158418   -0.000012231    0.000091499
     23        1           0.000426235    0.000024404    0.000144641
     24        1           0.000173040    0.000161394    0.000054100
     25        1           0.000014735    0.000099852   -0.000523681
     26        1          -0.000051930    0.000117283   -0.000108663
     27        1           0.000082908   -0.000245689    0.000000133
     28        1           0.001016807    0.000835239    0.000513220
     29        1           0.000771599    0.000730597   -0.000186414
     30        1           0.000048667    0.000168346    0.000314204
     31        1          -0.000089621   -0.000057404    0.000186715
     32        1          -0.000167652    0.000288234    0.000286368
     33        1           0.000210594   -0.000471396    0.000025656
     34        1           0.000087786   -0.000304176   -0.000050787
     35        1           0.000147685   -0.000210991   -0.000157593
     36        1          -0.000746570   -0.000267106    0.000388716
     37        1           0.000004474   -0.000215251   -0.000114344
     38        1           0.000020332   -0.000285866    0.000175465
     39        1           0.000085687   -0.000184887    0.000418176
     40        1           0.000106124   -0.000021195    0.000424823
     41        1          -0.000082432    0.000227569   -0.000007998
     42        1          -0.000202471    0.000092610    0.000358923
     43        1           0.000242722   -0.000076061    0.000405118
 -------------------------------------------------------------------
 Cartesian Forces:  Max     0.004591143 RMS     0.001025307

 GradGradGradGradGradGradGradGradGradGradGradGradGradGradGradGradGradGrad
 Berny optimization.
 Using GEDIIS/GDIIS optimizer.
 FormGI is forming the generalized inverse of G from B-inverse, IUseBI=4.
 Internal  Forces:  Max     0.002302298 RMS     0.000437775
 Search for a local minimum.
 Step number   6 out of a maximum of  258
 All quantities printed in internal units (Hartrees-Bohrs-Radians)
 Mixed Optimization -- En-DIIS/RFO-DIIS
 Swapping is turned off.
 Update second derivatives using D2CorX and points    4    5    6
 DE= -2.56D-04 DEPred=-2.03D-04 R= 1.26D+00
 TightC=F SS=  1.41D+00  RLast= 2.89D-01 DXNew= 1.7480D+00 8.6841D-01
 Trust test= 1.26D+00 RLast= 2.89D-01 DXMaxT set to 1.04D+00
 ITU=  1  1  1  1  1  0
     Eigenvalues ---    0.00055   0.00235   0.00309   0.00344   0.00375
     Eigenvalues ---    0.00417   0.00613   0.00728   0.00759   0.00840
     Eigenvalues ---    0.01115   0.01145   0.01202   0.01330   0.01372
     Eigenvalues ---    0.01903   0.02534   0.02628   0.03174   0.03935
     Eigenvalues ---    0.04139   0.04430   0.04554   0.04628   0.04750
     Eigenvalues ---    0.04911   0.05017   0.05065   0.05415   0.05447
     Eigenvalues ---    0.05452   0.05568   0.05578   0.05637   0.05650
     Eigenvalues ---    0.05666   0.05690   0.05757   0.05875   0.05889
     Eigenvalues ---    0.06019   0.06206   0.07043   0.07732   0.08426
     Eigenvalues ---    0.08681   0.09029   0.09061   0.09509   0.09676
     Eigenvalues ---    0.10365   0.11566   0.12181   0.13426   0.13798
     Eigenvalues ---    0.14873   0.15863   0.15969   0.16000   0.16000
     Eigenvalues ---    0.16000   0.16000   0.16000   0.16000   0.16001
     Eigenvalues ---    0.16025   0.16051   0.16127   0.16336   0.16631
     Eigenvalues ---    0.17002   0.17993   0.19036   0.20134   0.20865
     Eigenvalues ---    0.22911   0.24018   0.24863   0.25059   0.26094
     Eigenvalues ---    0.26916   0.27486   0.27906   0.28250   0.28614
     Eigenvalues ---    0.28909   0.29175   0.29384   0.29832   0.30223
     Eigenvalues ---    0.31347   0.31693   0.32409   0.33664   0.33773
     Eigenvalues ---    0.33832   0.33845   0.33975   0.34067   0.34073
     Eigenvalues ---    0.34102   0.34119   0.34128   0.34149   0.34169
     Eigenvalues ---    0.34190   0.34206   0.34215   0.34238   0.34330
     Eigenvalues ---    0.34358   0.34428   0.34517   0.34796   0.35701
     Eigenvalues ---    0.39880   0.41427   0.42181   0.51789   0.52446
     Eigenvalues ---    0.52943   0.53458   0.96003
 En-DIIS/RFO-DIIS IScMMF=        0 using points:     6    5    4    3    2
 RFO step:  Lambda=-1.16433383D-04.
 DidBck=F Rises=F RFO-DIIS coefs:    1.85052   -0.09309   -0.43727   -0.55589    0.23573
 Iteration  1 RMS(Cart)=  0.07540844 RMS(Int)=  0.01491930
 Iteration  2 RMS(Cart)=  0.01538697 RMS(Int)=  0.00088739
 Iteration  3 RMS(Cart)=  0.00075859 RMS(Int)=  0.00045291
 Iteration  4 RMS(Cart)=  0.00000149 RMS(Int)=  0.00045290
 Iteration  5 RMS(Cart)=  0.00000000 RMS(Int)=  0.00045290
 Variable       Old X    -DE/DX   Delta X   Delta X   Delta X     New X
                                 (Linear)    (Quad)   (Total)
    R1        2.55831   0.00179   0.00041   0.00373   0.00442   2.56273
    R2        2.86416  -0.00213   0.00287  -0.00776  -0.00504   2.85912
    R3        2.77180   0.00209  -0.00605   0.00437  -0.00118   2.77061
    R4        2.84079   0.00129  -0.00017   0.00538   0.00503   2.84582
    R5        2.91553  -0.00141   0.00463  -0.00166   0.00287   2.91840
    R6        2.92950   0.00005   0.00391   0.00346   0.00743   2.93693
    R7        2.07709  -0.00019  -0.00035  -0.00056  -0.00090   2.07619
    R8        2.06460  -0.00010  -0.00098   0.00026  -0.00071   2.06389
    R9        2.92593   0.00014  -0.00059   0.00345   0.00307   2.92899
   R10        2.96127  -0.00039   0.00052  -0.00126  -0.00074   2.96052
   R11        2.07409   0.00001  -0.00016   0.00089   0.00074   2.07483
   R12        2.90966   0.00011  -0.00008  -0.00220  -0.00208   2.90758
   R13        2.07401   0.00020  -0.00044   0.00018  -0.00025   2.07376
   R14        2.07005   0.00019   0.00036   0.00034   0.00070   2.07075
   R15        2.91008   0.00033  -0.00275  -0.00336  -0.00599   2.90409
   R16        2.07300   0.00036  -0.00061   0.00115   0.00054   2.07354
   R17        2.07506   0.00014  -0.00036   0.00072   0.00036   2.07542
   R18        2.91555  -0.00012  -0.00104  -0.00252  -0.00356   2.91198
   R19        2.07981  -0.00015   0.00048  -0.00012   0.00036   2.08017
   R20        2.87087  -0.00063  -0.00311  -0.00550  -0.00882   2.86205
   R21        2.32541   0.00230  -0.00087   0.00265   0.00178   2.32719
   R22        2.90085   0.00151  -0.00447   0.00240  -0.00273   2.89811
   R23        2.07006   0.00003   0.00066   0.00137   0.00203   2.07209
   R24        2.07293  -0.00071  -0.00037  -0.00332  -0.00370   2.06924
   R25        2.89069   0.00056  -0.00040   0.00056   0.00016   2.89085
   R26        2.73583  -0.00140   0.00120  -0.00588  -0.00468   2.73115
   R27        2.07307   0.00010  -0.00039   0.00009  -0.00030   2.07278
   R28        2.06980   0.00007  -0.00041   0.00122   0.00081   2.07061
   R29        2.06904   0.00027  -0.00073   0.00060  -0.00013   2.06891
   R30        2.07063   0.00033   0.00011   0.00125   0.00136   2.07199
   R31        2.07034   0.00018  -0.00039   0.00075   0.00036   2.07071
   R32        2.07105  -0.00001  -0.00014  -0.00042  -0.00056   2.07049
   R33        1.83912  -0.00062  -0.00053  -0.00249  -0.00301   1.83611
   R34        2.72823  -0.00003  -0.00208  -0.00614  -0.00822   2.72001
   R35        2.89968  -0.00075  -0.00011  -0.00116  -0.00127   2.89841
   R36        2.90790  -0.00007   0.00131   0.00300   0.00431   2.91221
   R37        1.84253   0.00024   0.00234   0.00204   0.00437   1.84690
   R38        2.06938  -0.00032   0.00137  -0.00170  -0.00034   2.06905
   R39        2.07029   0.00022  -0.00062   0.00084   0.00022   2.07051
   R40        2.06884   0.00025  -0.00027   0.00106   0.00079   2.06963
   R41        2.70404   0.00194  -0.00101   0.00567   0.00465   2.70870
   R42        2.07327   0.00017   0.00056   0.00040   0.00096   2.07423
   R43        2.07510  -0.00009  -0.00139  -0.00160  -0.00300   2.07210
   R44        1.83523  -0.00003   0.00002  -0.00014  -0.00013   1.83510
    A1        2.26047   0.00124  -0.00100   0.00791   0.00694   2.26741
    A2        1.91444  -0.00063   0.00103  -0.00356  -0.00385   1.91059
    A3        2.10810  -0.00062  -0.00010  -0.00471  -0.00353   2.10457
    A4        2.23430  -0.00135   0.00039  -0.00569  -0.00511   2.22918
    A5        1.95388   0.00068  -0.00339   0.00101  -0.00432   1.94956
    A6        2.09474   0.00067   0.00321   0.00501   0.00970   2.10444
    A7        1.97373   0.00024  -0.00381   0.00275  -0.00135   1.97238
    A8        1.91154  -0.00031   0.00169  -0.00273  -0.00113   1.91041
    A9        1.89282   0.00024   0.00468   0.00535   0.01015   1.90298
   A10        1.93034  -0.00003  -0.00545  -0.00735  -0.01282   1.91753
   A11        1.91288  -0.00029   0.00319  -0.00068   0.00263   1.91551
   A12        1.83718   0.00015   0.00025   0.00294   0.00315   1.84033
   A13        1.96610   0.00017  -0.00244   0.00219  -0.00030   1.96580
   A14        1.98165   0.00046   0.00362  -0.00459  -0.00107   1.98058
   A15        1.84674  -0.00019   0.00088   0.00196   0.00288   1.84962
   A16        1.96985  -0.00066  -0.00286  -0.00377  -0.00654   1.96331
   A17        1.88138   0.00013  -0.00152   0.00118  -0.00037   1.88101
   A18        1.80296   0.00010   0.00279   0.00400   0.00679   1.80976
   A19        2.03088   0.00010   0.00097   0.00497   0.00603   2.03691
   A20        1.91403  -0.00016   0.00056   0.00300   0.00347   1.91750
   A21        1.89657  -0.00005  -0.00020  -0.00223  -0.00238   1.89419
   A22        1.86018   0.00019  -0.00138   0.00188   0.00051   1.86069
   A23        1.90206   0.00000   0.00028  -0.00528  -0.00510   1.89695
   A24        1.85196  -0.00009  -0.00037  -0.00300  -0.00335   1.84861
   A25        2.03939   0.00013   0.00216  -0.00198   0.00010   2.03949
   A26        1.91217  -0.00012  -0.00162   0.00263   0.00098   1.91315
   A27        1.87645   0.00011  -0.00059  -0.00101  -0.00153   1.87492
   A28        1.88658   0.00006   0.00226   0.00427   0.00660   1.89318
   A29        1.89030  -0.00009  -0.00090  -0.00099  -0.00192   1.88838
   A30        1.84996  -0.00011  -0.00174  -0.00324  -0.00498   1.84498
   A31        1.96135  -0.00006   0.00150   0.00117   0.00246   1.96381
   A32        1.95244   0.00009  -0.00451  -0.00493  -0.00940   1.94304
   A33        1.84100   0.00003   0.00299   0.00305   0.00615   1.84715
   A34        1.98132  -0.00009   0.00214  -0.00419  -0.00203   1.97929
   A35        1.86555  -0.00007  -0.00249  -0.00218  -0.00459   1.86096
   A36        1.85050   0.00010   0.00049   0.00834   0.00880   1.85930
   A37        1.90477  -0.00051   0.00186   0.00052  -0.00050   1.90427
   A38        2.19731  -0.00004  -0.00010  -0.00066   0.00013   2.19744
   A39        2.18081   0.00056  -0.00170   0.00137   0.00056   2.18136
   A40        1.83482   0.00079   0.00005   0.00015  -0.00422   1.83060
   A41        1.92887  -0.00047  -0.01494  -0.02027  -0.03451   1.89435
   A42        1.92067  -0.00052   0.01049   0.00665   0.01812   1.93879
   A43        1.94099  -0.00050  -0.00728  -0.01178  -0.01860   1.92238
   A44        1.97757  -0.00013   0.01475   0.01231   0.02784   2.00541
   A45        1.86203   0.00077  -0.00316   0.01173   0.00843   1.87046
   A46        1.81615  -0.00034   0.00009  -0.00164  -0.00347   1.81268
   A47        1.96000   0.00023  -0.00664  -0.00568  -0.01160   1.94841
   A48        1.91690   0.00033  -0.00015   0.00946   0.00979   1.92669
   A49        1.98096  -0.00025   0.00228  -0.00583  -0.00304   1.97792
   A50        1.86620   0.00036   0.00041   0.00385   0.00484   1.87104
   A51        1.91896  -0.00029   0.00405   0.00063   0.00415   1.92311
   A52        1.92317   0.00041   0.00007   0.00391   0.00398   1.92715
   A53        1.95530  -0.00001   0.00046  -0.00252  -0.00206   1.95324
   A54        1.92832   0.00034  -0.00150   0.00225   0.00075   1.92907
   A55        1.88699  -0.00019  -0.00074  -0.00203  -0.00277   1.88422
   A56        1.88438  -0.00037   0.00125  -0.00104   0.00020   1.88458
   A57        1.88357  -0.00022   0.00052  -0.00070  -0.00019   1.88338
   A58        1.93787   0.00013   0.00247   0.00071   0.00318   1.94105
   A59        1.91562   0.00013   0.00178   0.00279   0.00456   1.92018
   A60        1.93511   0.00040  -0.00262   0.00213  -0.00049   1.93462
   A61        1.89340  -0.00034  -0.00026  -0.00464  -0.00492   1.88848
   A62        1.88747  -0.00019  -0.00164  -0.00150  -0.00312   1.88435
   A63        1.89322  -0.00017   0.00020   0.00030   0.00050   1.89372
   A64        1.88592   0.00076   0.00266   0.00501   0.00768   1.89359
   A65        1.89699  -0.00012   0.00415  -0.00513  -0.00105   1.89594
   A66        1.92260   0.00006  -0.00265   0.00783   0.00515   1.92775
   A67        2.01294   0.00021  -0.00332  -0.00067  -0.00401   2.00893
   A68        1.84963   0.00018   0.00540   0.00230   0.00770   1.85733
   A69        1.87493  -0.00001  -0.00141  -0.00701  -0.00843   1.86650
   A70        1.89926  -0.00032  -0.00129   0.00252   0.00123   1.90049
   A71        1.84368   0.00007  -0.00244  -0.00963  -0.01207   1.83161
   A72        1.95031   0.00006  -0.00048   0.00121   0.00072   1.95103
   A73        1.93139   0.00000  -0.00039   0.00073   0.00034   1.93173
   A74        1.91317   0.00019   0.00001   0.00189   0.00191   1.91508
   A75        1.88738   0.00010  -0.00023   0.00252   0.00228   1.88967
   A76        1.88778  -0.00004   0.00024  -0.00078  -0.00053   1.88724
   A77        1.89232  -0.00032   0.00090  -0.00585  -0.00495   1.88738
   A78        1.89515   0.00070  -0.00009   0.00422   0.00414   1.89928
   A79        1.93870  -0.00006  -0.00096   0.00239   0.00143   1.94013
   A80        1.89861  -0.00078   0.00097  -0.00518  -0.00421   1.89440
   A81        1.93398  -0.00006   0.00318   0.00049   0.00366   1.93765
   A82        1.91537  -0.00007  -0.00142  -0.00167  -0.00308   1.91229
   A83        1.88173   0.00024  -0.00179  -0.00048  -0.00226   1.87947
   A84        1.88508  -0.00027   0.00322   0.00081   0.00403   1.88912
    D1        0.04745  -0.00009  -0.00629  -0.00066  -0.00685   0.04060
    D2       -3.11917  -0.00001   0.00216   0.01505   0.01718  -3.10199
    D3       -3.11434  -0.00038  -0.00329  -0.02182  -0.02484  -3.13918
    D4        0.00223  -0.00030   0.00516  -0.00611  -0.00081   0.00142
    D5        0.37397  -0.00001  -0.00920   0.00807  -0.00116   0.37281
    D6       -1.87873   0.00009  -0.00956   0.01706   0.00754  -1.87119
    D7        2.40040  -0.00010  -0.00964   0.00787  -0.00172   2.39867
    D8       -2.74549   0.00031  -0.01252   0.03122   0.01853  -2.72696
    D9        1.28500   0.00040  -0.01288   0.04022   0.02723   1.31222
   D10       -0.71906   0.00022  -0.01296   0.03103   0.01797  -0.70110
   D11        0.02065   0.00023   0.02767   0.06030   0.08791   0.10856
   D12       -3.09568  -0.00012   0.03860   0.00832   0.04684  -3.04883
   D13       -3.13908  -0.00001   0.03048   0.04147   0.07203  -3.06705
   D14        0.02778  -0.00036   0.04141  -0.01051   0.03096   0.05874
   D15        0.70091  -0.00006   0.01668  -0.00956   0.00700   0.70790
   D16       -1.46060   0.00005   0.02524   0.00008   0.02537  -1.43522
   D17        2.82634  -0.00010   0.02156  -0.00484   0.01671   2.84305
   D18       -2.41388  -0.00015   0.00776  -0.02633  -0.01874  -2.43261
   D19        1.70780  -0.00004   0.01632  -0.01668  -0.00036   1.70745
   D20       -0.28845  -0.00018   0.01264  -0.02161  -0.00903  -0.29747
   D21       -0.02340   0.00026  -0.03480  -0.04848  -0.08316  -0.10655
   D22        2.12616  -0.00014  -0.03574  -0.05988  -0.09551   2.03065
   D23       -2.01591  -0.00012  -0.03524  -0.05619  -0.09124  -2.10715
   D24        3.09543   0.00031  -0.02716  -0.03435  -0.06130   3.03412
   D25       -1.03820  -0.00010  -0.02810  -0.04575  -0.07366  -1.11185
   D26        1.10291  -0.00008  -0.02760  -0.04206  -0.06939   1.03352
   D27       -1.37980   0.00015  -0.00509   0.00915   0.00420  -1.37560
   D28        2.63676   0.00051  -0.00209   0.01666   0.01469   2.65145
   D29        0.67162   0.00028  -0.00770   0.01297   0.00538   0.67700
   D30        0.77135  -0.00011  -0.00985   0.00202  -0.00779   0.76356
   D31       -1.49528   0.00025  -0.00685   0.00953   0.00270  -1.49258
   D32        2.82277   0.00001  -0.01246   0.00583  -0.00661   2.81616
   D33        2.78926  -0.00012  -0.01079   0.00095  -0.00979   2.77947
   D34        0.52264   0.00024  -0.00779   0.00846   0.00069   0.52333
   D35       -1.44251   0.00001  -0.01340   0.00477  -0.00861  -1.45112
   D36        0.60513  -0.00008  -0.00688   0.00129  -0.00548   0.59966
   D37       -1.50703  -0.00028  -0.00619  -0.00713  -0.01329  -1.52032
   D38        2.75893  -0.00005  -0.00597  -0.00394  -0.00984   2.74909
   D39        2.87777   0.00013  -0.00658  -0.00661  -0.01310   2.86467
   D40        0.76561  -0.00006  -0.00590  -0.01503  -0.02091   0.74470
   D41       -1.25161   0.00016  -0.00567  -0.01184  -0.01747  -1.26908
   D42       -1.42571  -0.00003  -0.00561  -0.00308  -0.00860  -1.43431
   D43        2.74531  -0.00022  -0.00493  -0.01150  -0.01641   2.72890
   D44        0.72808   0.00000  -0.00470  -0.00831  -0.01296   0.71512
   D45       -1.01481   0.00012  -0.01890   0.02150   0.00259  -1.01221
   D46       -3.03418  -0.00006  -0.02628   0.01735  -0.00894  -3.04312
   D47        1.09108   0.00016  -0.01982   0.00811  -0.01173   1.07934
   D48        3.00364   0.00006  -0.01609   0.02603   0.00993   3.01357
   D49        0.98427  -0.00012  -0.02347   0.02187  -0.00160   0.98266
   D50       -1.17366   0.00010  -0.01701   0.01264  -0.00440  -1.17806
   D51        0.97667   0.00017  -0.01461   0.02406   0.00949   0.98616
   D52       -1.04270  -0.00002  -0.02199   0.01991  -0.00205  -1.04475
   D53        3.08256   0.00021  -0.01554   0.01068  -0.00484   3.07772
   D54        0.88078  -0.00003   0.00619  -0.00670  -0.00043   0.88035
   D55       -1.27146  -0.00010   0.00283  -0.01317  -0.01029  -1.28176
   D56        3.00886   0.00003   0.00602  -0.01016  -0.00410   3.00476
   D57        3.02134  -0.00002   0.00652   0.00201   0.00858   3.02992
   D58        0.86909  -0.00009   0.00315  -0.00447  -0.00128   0.86782
   D59       -1.13377   0.00003   0.00634  -0.00146   0.00491  -1.12886
   D60       -1.27017  -0.00004   0.00551  -0.00306   0.00251  -1.26766
   D61        2.86077  -0.00011   0.00215  -0.00953  -0.00735   2.85342
   D62        0.85791   0.00002   0.00534  -0.00652  -0.00116   0.85675
   D63       -1.29005   0.00017   0.00639   0.00083   0.00731  -1.28274
   D64        0.94755   0.00017   0.00326  -0.00865  -0.00536   0.94218
   D65        2.98153   0.00020   0.00348  -0.00216   0.00135   2.98289
   D66        0.87529   0.00015   0.00772   0.00644   0.01423   0.88952
   D67        3.11288   0.00015   0.00459  -0.00304   0.00156   3.11445
   D68       -1.13632   0.00018   0.00481   0.00345   0.00828  -1.12804
   D69        2.87230   0.00001   0.00638   0.00433   0.01079   2.88309
   D70       -1.17329   0.00001   0.00326  -0.00515  -0.00188  -1.17517
   D71        0.86069   0.00004   0.00347   0.00134   0.00483   0.86553
   D72       -3.05654  -0.00015   0.00834  -0.02116  -0.01289  -3.06942
   D73        1.12508  -0.00018   0.00893  -0.01959  -0.01073   1.11434
   D74       -0.97568  -0.00012   0.00899  -0.01856  -0.00963  -0.98532
   D75        0.98448  -0.00007   0.00838  -0.01487  -0.00642   0.97806
   D76       -1.11709  -0.00010   0.00896  -0.01330  -0.00427  -1.12136
   D77        3.06533  -0.00005   0.00903  -0.01226  -0.00316   3.06217
   D78       -1.05831   0.00000   0.00993  -0.01523  -0.00530  -1.06362
   D79        3.12330  -0.00003   0.01051  -0.01366  -0.00315   3.12015
   D80        1.02254   0.00002   0.01058  -0.01263  -0.00205   1.02049
   D81       -0.03420  -0.00006  -0.04795  -0.08768  -0.13577  -0.16997
   D82        2.06172  -0.00044  -0.06477  -0.11235  -0.17727   1.88445
   D83       -2.16941  -0.00009  -0.07117  -0.10618  -0.17716  -2.34658
   D84        3.08242   0.00027  -0.05873  -0.03634  -0.09517   2.98724
   D85       -1.10485  -0.00010  -0.07554  -0.06102  -0.13668  -1.24152
   D86        0.94721   0.00024  -0.08195  -0.05484  -0.13657   0.81064
   D87        0.03348  -0.00009   0.04806   0.07955   0.12756   0.16104
   D88       -2.10232   0.00001   0.05486   0.09098   0.14579  -1.95654
   D89        2.06181   0.00028   0.04810   0.09114   0.13910   2.20092
   D90       -2.05439   0.00026   0.06998   0.10999   0.18020  -1.87420
   D91        2.09299   0.00036   0.07678   0.12142   0.19842   2.29141
   D92       -0.02606   0.00063   0.07003   0.12157   0.19174   0.16568
   D93        2.13145  -0.00029   0.06892   0.09474   0.16346   2.29491
   D94       -0.00436  -0.00019   0.07572   0.10617   0.18168   0.17733
   D95       -2.12340   0.00009   0.06897   0.10632   0.17500  -1.94840
   D96        1.03801   0.00046  -0.01765   0.00465  -0.01232   1.02570
   D97        3.13126   0.00021  -0.01527   0.00113  -0.01344   3.11782
   D98       -1.06065   0.00034  -0.01552   0.00465  -0.01017  -1.07082
   D99        3.09200   0.00000  -0.02065  -0.00551  -0.02689   3.06511
   D100      -1.09793  -0.00025  -0.01827  -0.00903  -0.02801  -1.12594
   D101       0.99334  -0.00012  -0.01852  -0.00551  -0.02474   0.96860
   D102      -1.10193   0.00008  -0.01579  -0.00402  -0.01979  -1.12172
   D103       0.99132  -0.00017  -0.01341  -0.00754  -0.02092   0.97041
   D104       3.08260  -0.00003  -0.01366  -0.00402  -0.01765   3.06495
   D105      -1.24789  -0.00040  -0.13863  -0.16513  -0.30460  -1.55249
   D106       3.07509  -0.00034  -0.13887  -0.16971  -0.30780   2.76730
   D107       0.91730  -0.00008  -0.14435  -0.16542  -0.30972   0.60758
   D108       1.65259   0.00001   0.01186   0.00747   0.01933   1.67192
   D109      -2.56456   0.00013   0.01374   0.01528   0.02903  -2.53553
   D110      -0.53644  -0.00016   0.01423   0.01598   0.03019  -0.50626
   D111      -1.22382  -0.00005   0.00591  -0.02228  -0.01636  -1.24018
   D112       0.88055   0.00012   0.00502  -0.01777  -0.01273   0.86782
   D113       2.96681  -0.00016   0.00590  -0.02334  -0.01743   2.94938
   D114       3.01041  -0.00004  -0.00066  -0.02152  -0.02219   2.98822
   D115      -1.16841   0.00013  -0.00155  -0.01700  -0.01856  -1.18697
   D116       0.91785  -0.00015  -0.00067  -0.02258  -0.02326   0.89460
   D117       0.99881   0.00003  -0.00116  -0.01577  -0.01694   0.98187
   D118       3.10318   0.00020  -0.00206  -0.01125  -0.01331   3.08986
   D119      -1.09375  -0.00008  -0.00117  -0.01683  -0.01801  -1.11175
   D120      -1.26696  -0.00020  -0.01604  -0.01645  -0.03250  -1.29946
   D121       0.86395   0.00015  -0.01271  -0.01150  -0.02422   0.83973
   D122       2.93246  -0.00007  -0.01485  -0.01389  -0.02875   2.90371
   D123       0.85090  -0.00023  -0.01393  -0.02871  -0.04263   0.80827
   D124       2.98180   0.00012  -0.01060  -0.02376  -0.03435   2.94745
   D125      -1.23287  -0.00010  -0.01274  -0.02615  -0.03888  -1.27175
   D126       2.84605  -0.00018  -0.00898  -0.02839  -0.03738   2.80867
   D127      -1.30623   0.00017  -0.00566  -0.02344  -0.02910  -1.33533
   D128       0.76229  -0.00005  -0.00780  -0.02583  -0.03363   0.72865
   D129      -2.83637   0.00057   0.12225   0.15365   0.27590  -2.56047
   D130       1.31304   0.00022   0.12142   0.14756   0.26898   1.58202
   D131      -0.76313   0.00001   0.12255   0.14891   0.27146  -0.49167
         Item               Value     Threshold  Converged?
 Maximum Force            0.002302     0.000450     NO 
 RMS     Force            0.000438     0.000300     NO 
 Maximum Displacement     0.598354     0.001800     NO 
 RMS     Displacement     0.083449     0.001200     NO 
 Predicted change in Energy=-5.518550D-04
 GradGradGradGradGradGradGradGradGradGradGradGradGradGradGradGradGradGrad

                          Input orientation:                          
 ---------------------------------------------------------------------
 Center     Atomic      Atomic             Coordinates (Angstroms)
 Number     Number       Type             X           Y           Z
 ---------------------------------------------------------------------
      1          6           0       -1.695539    0.639202   -0.222289
      2          6           0       -0.941295   -0.487771   -0.235109
      3          6           0        0.536283   -0.604613   -0.501532
      4          6           0        1.365011    0.529637    0.163366
      5          6           0        1.303854    1.858183   -0.632618
      6          6           0       -0.020806    2.175137   -1.348290
      7          6           0       -1.304670    2.072233   -0.509964
      8          6           0       -3.086688    0.292687    0.084654
      9          6           0       -3.166057   -1.179627    0.430761
     10          6           0       -1.786015   -1.743782    0.071328
     11          8           0       -4.041951    1.069894    0.082145
     12          6           0       -1.261183    2.911395    0.781724
     13          6           0       -1.816051   -2.706962   -1.116775
     14          8           0       -1.280077   -2.416599    1.246117
     15          6           0        2.832644    0.107573    0.513054
     16          8           0        2.786517   -1.031392    1.391927
     17          6           0        3.541346    1.225087    1.288527
     18          6           0        3.703375   -0.291686   -0.694148
     19          8           0        3.296628   -1.588746   -1.148869
     20          1           0        0.713365   -0.609955   -1.585826
     21          1           0        0.886823   -1.575540   -0.144824
     22          1           0        0.904336    0.705190    1.144415
     23          1           0        2.086291    1.868266   -1.401998
     24          1           0        1.541237    2.683305    0.048253
     25          1           0       -0.127693    1.528888   -2.228595
     26          1           0        0.052938    3.199151   -1.738341
     27          1           0       -2.117114    2.487294   -1.125897
     28          1           0       -3.344124   -1.275303    1.508468
     29          1           0       -4.007554   -1.659486   -0.079756
     30          1           0       -1.048747    3.961933    0.548573
     31          1           0       -0.489815    2.556367    1.474222
     32          1           0       -2.224562    2.868412    1.300074
     33          1           0       -0.804727   -3.028511   -1.392512
     34          1           0       -2.401140   -3.597925   -0.862668
     35          1           0       -2.270071   -2.231116   -1.993070
     36          1           0       -0.601160   -3.053641    0.968070
     37          1           0        2.885735   -1.806671    0.805168
     38          1           0        3.762704    2.086005    0.649301
     39          1           0        2.922309    1.568377    2.124847
     40          1           0        4.486732    0.850609    1.695317
     41          1           0        3.627411    0.449714   -1.499976
     42          1           0        4.750865   -0.327322   -0.371934
     43          1           0        4.080334   -2.051792   -1.487121
 ---------------------------------------------------------------------
                    Distance matrix (angstroms):
                    1          2          3          4          5
     1  C    0.000000
     2  C    1.356140   0.000000
     3  C    2.570229   1.505945   0.000000
     4  C    3.086698   2.552048   1.554157   0.000000
     5  C    3.263532   3.271423   2.582966   1.549956   0.000000
     6  C    2.536081   3.029447   2.958776   2.629308   1.538626
     7  C    1.512982   2.600232   3.248797   3.155975   2.620164
     8  C    1.466145   2.305227   3.778184   4.458695   4.716155
     9  C    2.428381   2.423141   3.860975   4.850120   5.508100
    10  C    2.402708   1.544351   2.649329   3.886627   4.797602
    11  O    2.404958   3.484399   4.909671   5.434493   5.450680
    12  C    2.521819   3.562388   4.152101   3.598893   3.112721
    13  C    3.465753   2.543097   3.214323   4.715241   5.550565
    14  O    3.415661   2.455439   3.104309   4.104772   5.336675
    15  C    4.618203   3.893173   2.609572   1.566642   2.591216
    16  O    5.048307   4.103578   2.971680   2.442714   3.827103
    17  C    5.481860   5.034821   3.947470   2.546777   3.016286
    18  C    5.498861   4.671416   3.188338   2.622565   3.222332
    19  O    5.544730   4.472929   3.001178   3.152879   4.014845
    20  H    3.036848   2.139454   1.098672   2.187004   2.710902
    21  H    3.402892   2.129180   1.092162   2.180691   3.493180
    22  H    2.937956   2.594725   2.135460   1.097952   2.155656
    23  H    4.147837   4.009840   3.054259   2.182324   1.097386
    24  H    3.837743   4.037199   3.481752   2.163930   1.095793
    25  H    2.697210   2.950058   2.824081   2.991345   2.169080
    26  H    3.450931   4.103852   4.028888   3.530486   2.141404
    27  H    2.099923   3.320702   4.121921   4.197597   3.513137
    28  H    3.062463   3.071458   4.421253   5.219489   6.000557
    29  H    3.263387   3.286182   4.683706   5.806533   6.394584
    30  H    3.471759   4.519465   4.946552   4.213700   3.369823
    31  H    2.829743   3.520288   3.866300   3.044069   2.853679
    32  H    2.750788   3.907368   4.788522   4.432494   4.147961
    33  H    3.951592   2.795280   2.909885   4.448476   5.376181
    34  H    4.342948   3.492569   4.209370   5.680969   6.599168
    35  H    3.421181   2.809862   3.570129   5.048347   5.598763
    36  H    4.031340   2.854299   3.074288   4.165724   5.506114
    37  H    5.293962   4.179454   2.944883   2.860568   4.242727
    38  H    5.713608   5.434529   4.355873   2.899542   2.782294
    39  H    5.262787   4.972381   4.160874   2.711377   3.210451
    40  H    6.476293   5.914497   4.748669   3.492139   4.070036
    41  H    5.477425   4.832374   3.415197   2.809190   2.852194
    42  H    6.520175   5.696065   4.225682   3.533402   4.089777
    43  H    6.496302   5.406519   3.952975   4.094002   4.871028
                    6          7          8          9         10
     6  C    0.000000
     7  C    1.536778   0.000000
     8  C    3.872542   2.587652   0.000000
     9  C    4.930727   3.863201   1.514529   0.000000
    10  C    4.526500   3.889931   2.416430   1.533616   0.000000
    11  O    4.408777   2.974556   1.231497   2.439071   3.606402
    12  C    2.572465   1.540955   3.267416   4.526387   4.738226
    13  C    5.206861   4.844630   3.472153   2.559323   1.529774
    14  O    5.422246   4.820170   3.457320   2.398295   1.445262
    15  C    3.985172   4.692955   5.937700   6.135802   4.995463
    16  O    5.066722   5.476084   6.160899   6.031496   4.812435
    17  C    4.532585   5.237948   6.800699   7.176884   6.219046
    18  C    4.514713   5.540988   6.859517   7.017332   5.729567
    19  O    5.021150   5.914635   6.768167   6.665501   5.229357
    20  H    2.890012   3.524781   4.248019   4.409202   3.206029
    21  H    4.042239   4.271091   4.396785   4.112649   2.686837
    22  H    3.038126   3.079852   4.149883   4.542019   3.793016
    23  H    2.130002   3.512257   5.608235   6.343171   5.496575
    24  H    2.156048   2.963815   5.209037   6.101407   5.538071
    25  H    1.097269   2.152717   3.954107   4.862086   4.330132
    26  H    1.098264   2.149873   4.650602   5.851550   5.575773
    27  H    2.131059   1.100779   2.687342   4.119439   4.409646
    28  H    5.577727   4.409018   2.133567   1.096500   2.170840
    29  H    5.675180   4.627784   2.164718   1.094993   2.228265
    30  H    2.801320   2.181046   4.222770   5.561701   5.772911
    31  H    2.886500   2.198947   3.714687   4.712615   4.705266
    32  H    3.514399   2.180903   2.975712   4.246026   4.793169
    33  H    5.262550   5.200617   4.291820   3.509783   2.180891
    34  H    6.263391   5.785961   4.062543   2.847143   2.165312
    35  H    4.988988   4.653001   3.369478   2.789871   2.175672
    36  H    5.748256   5.380901   4.261007   3.221695   1.980847
    37  H    5.379605   5.859605   6.371521   6.095699   4.729453
    38  H    4.279399   5.198304   7.102744   7.662886   6.766801
    39  H    4.592686   5.006341   6.472852   6.891273   6.111926
    40  H    5.597840   6.316325   7.762872   8.017863   6.979653
    41  H    4.038512   5.285652   6.900350   7.248014   6.048603
    42  H    5.475803   6.515092   7.875285   8.003024   6.703256
    43  H    5.891141   6.852786   7.702808   7.546463   6.077637
                   11         12         13         14         15
    11  O    0.000000
    12  C    3.407816   0.000000
    13  C    4.544962   5.956351   0.000000
    14  O    4.597652   5.348227   2.440253   0.000000
    15  C    6.954984   4.969208   5.673475   4.880912   0.000000
    16  O    7.263532   5.683466   5.503158   4.298517   1.439370
    17  C    7.680224   5.115151   7.067403   6.042334   1.533771
    18  C    7.902316   6.089726   6.039556   5.754535   1.541076
    19  O    7.901803   6.689701   5.233634   5.231398   2.419662
    20  H    5.311972   4.680175   3.318945   3.906107   3.067815
    21  H    5.598450   5.060139   3.087124   2.708792   2.655539
    22  H    5.072197   3.112613   4.914903   3.811505   2.115215
    23  H    6.355740   4.130659   6.020162   6.058467   2.706383
    24  H    5.811732   2.905780   6.456288   5.950102   2.918591
    25  H    4.568545   3.501164   4.693519   5.382237   4.277894
    26  H    4.961454   2.856650   6.225885   6.497736   4.727939
    27  H    2.678317   2.133424   5.202982   5.511374   5.731435
    28  H    2.832191   4.732361   3.358058   2.373115   6.407469
    29  H    2.734394   5.401635   2.641079   3.125746   7.089586
    30  H    4.188164   1.096867   6.916379   6.420728   5.470151
    31  H    4.094528   1.095722   6.014550   5.040530   4.237826
    32  H    2.832123   1.094821   6.090389   5.369013   5.815236
    33  H    5.426891   6.341777   1.096450   2.750047   5.166882
    34  H    5.037208   6.809903   1.095771   2.664449   6.558645
    35  H    4.282842   5.929820   1.095654   3.392171   6.147181
    36  H    5.443109   6.004332   2.437770   0.971627   4.689491
    37  H    7.535929   6.281531   5.158603   4.233254   1.937131
    38  H    7.890930   5.092960   7.563998   6.786698   2.190381
    39  H    7.274753   4.594483   7.158120   5.857665   2.177123
    40  H    8.682674   6.174140   7.764615   6.643231   2.164683
    41  H    7.855370   5.929956   6.304184   6.311911   2.191119
    42  H    8.914708   6.925673   7.024376   6.584484   2.156828
    43  H    8.841890   7.636274   5.944220   6.028074   3.196918
                   16         17         18         19         20
    16  O    0.000000
    17  C    2.381629   0.000000
    18  C    2.395726   2.501570   0.000000
    19  O    2.650754   3.730742   1.433380   0.000000
    20  H    3.652750   4.430210   3.136327   2.796821   0.000000
    21  H    2.503305   4.116369   3.143724   2.610639   1.743252
    22  H    2.572855   2.691632   3.494094   4.030428   3.036494
    23  H    4.087096   3.125666   2.789517   3.671501   2.839067
    24  H    4.141879   2.768595   3.751876   4.771260   3.768441
    25  H    5.306207   5.091591   4.510665   4.755147   2.386458
    26  H    5.930306   5.022734   5.157710   5.813171   3.868943
    27  H    6.539586   6.280190   6.464304   6.776668   4.220912
    28  H    6.136598   7.328712   7.448910   7.159558   5.145926
    29  H    6.979953   8.196270   7.855366   7.382349   5.065257
    30  H    6.352463   5.395073   6.497714   7.250767   5.344423
    31  H    4.859335   4.249359   5.513263   6.196750   4.564771
    32  H    6.350419   5.995527   7.007394   7.506471   5.390628
    33  H    4.963730   6.646007   5.319860   4.353550   2.862059
    34  H    6.211447   7.949983   6.944402   6.048411   4.376193
    35  H    6.202147   7.515770   6.413318   5.666874   3.419781
    36  H    3.968060   5.964106   5.377768   4.671199   3.771202
    37  H    0.977337   3.139270   2.282906   2.008627   3.445021
    38  H    3.350014   1.094892   2.731627   4.117576   4.643540
    39  H    2.704516   1.095668   3.466501   4.563415   4.836699
    40  H    2.554350   1.095201   2.761888   3.931436   5.209361
    41  H    3.356170   2.895576   1.097635   2.094758   3.101924
    42  H    2.732322   2.574887   1.096507   2.075963   4.225497
    43  H    3.317241   4.328124   1.966946   0.971092   3.664029
                   21         22         23         24         25
    21  H    0.000000
    22  H    2.619957   0.000000
    23  H    3.857332   3.038747   0.000000
    24  H    4.313154   2.349500   1.750600   0.000000
    25  H    3.874121   3.622259   2.387502   3.049925   0.000000
    26  H    5.102189   3.905766   2.453346   2.381816   1.750073
    27  H    5.147112   4.178442   4.257704   3.847152   2.468255
    28  H    4.552409   4.701521   6.916809   6.455196   5.672261
    29  H    4.895529   5.587213   7.164377   7.047361   5.462284
    30  H    5.906846   3.843948   4.244600   2.931420   3.805353
    31  H    4.646407   2.340788   3.922046   2.484888   3.859754
    32  H    5.614014   3.807067   5.185068   3.972727   4.317718
    33  H    2.555228   4.826740   5.686519   6.340677   4.682658
    34  H    3.926327   5.785444   7.092754   7.471678   5.772220
    35  H    3.716420   5.342525   6.011006   6.545579   4.333923
    36  H    2.374324   4.052953   6.088086   6.192615   5.607353
    37  H    2.225209   3.217216   4.360717   4.747682   5.423138
    38  H    4.723159   3.212795   2.658119   2.377592   4.871125
    39  H    4.379363   2.403861   3.636963   2.731789   5.315687
    40  H    4.715046   3.627422   4.048592   3.840252   6.095085
    41  H    3.667276   3.804367   2.096889   3.426086   3.974458
    42  H    4.066995   4.261594   3.602998   4.420651   5.540130
    43  H    3.496725   4.961138   4.398898   5.587981   5.574813
                   26         27         28         29         30
    26  H    0.000000
    27  H    2.364520   0.000000
    28  H    6.488647   4.754215   0.000000
    29  H    6.545598   4.675891   1.763574   0.000000
    30  H    2.650570   2.473827   5.798171   6.383548   0.000000
    31  H    3.320890   3.068142   4.778070   5.706379   1.773371
    32  H    3.811608   2.458074   4.297350   5.058147   1.772873
    33  H    6.295948   5.676050   4.235323   3.722319   7.259039
    34  H    7.279392   6.097528   3.450518   2.636486   7.808458
    35  H    5.911773   4.799873   3.785226   2.646956   6.804810
    36  H    6.844700   6.114309   3.313361   3.826894   7.042342
    37  H    6.289073   6.869909   6.291910   6.951416   6.987330
    38  H    4.549977   6.155048   7.908448   8.656623   5.165202
    39  H    5.081037   6.066921   6.909024   7.956278   4.897248
    40  H    6.079818   7.365376   8.116447   9.033512   6.452664
    41  H    4.515870   6.106656   7.786444   8.047263   6.196668
    42  H    6.031053   7.460541   8.364414   8.863968   7.271901
    43  H    6.622343   7.690393   8.043572   8.218789   8.161887
                   31         32         33         34         35
    31  H    0.000000
    32  H    1.771171   0.000000
    33  H    6.285555   6.636237   0.000000
    34  H    6.854891   6.820714   1.775811   0.000000
    35  H    6.173445   6.070589   1.773060   1.778526   0.000000
    36  H    5.633895   6.149501   2.369477   2.624457   3.497165
    37  H    5.556804   6.943808   4.465669   5.825918   5.881550
    38  H    4.357252   6.073138   7.154627   8.519746   7.874899
    39  H    3.611374   5.372208   6.884329   7.997189   7.638992
    40  H    5.265406   7.019202   7.251330   8.589268   8.291901
    41  H    5.498672   6.923580   5.635019   7.289237   6.496945
    42  H    6.260086   7.852701   6.261198   7.879647   7.452923
    43  H    7.133788   8.469271   4.982644   6.692531   6.373052
                   36         37         38         39         40
    36  H    0.000000
    37  H    3.706739   0.000000
    38  H    6.749880   3.993281   0.000000
    39  H    5.925876   3.624064   1.775229   0.000000
    40  H    6.454355   3.227490   1.773293   1.774008   0.000000
    41  H    6.020429   3.309840   2.704652   3.858487   3.333023
    42  H    6.154072   2.655701   2.800631   3.629216   2.393912
    43  H    5.380339   2.596485   4.667606   5.243372   4.326315
                   41         42         43
    41  H    0.000000
    42  H    1.771556   0.000000
    43  H    2.542211   2.160335   0.000000
 Stoichiometry    C15H24O4
 Framework group  C1[X(C15H24O4)]
 Deg. of freedom   123
 Full point group                 C1      NOp   1
 Largest Abelian subgroup         C1      NOp   1
 Largest concise Abelian subgroup C1      NOp   1
                         Standard orientation:                         
 ---------------------------------------------------------------------
 Center     Atomic      Atomic             Coordinates (Angstroms)
 Number     Number       Type             X           Y           Z
 ---------------------------------------------------------------------
      1          6           0       -1.745655    0.649148   -0.190600
      2          6           0       -1.010411   -0.490299   -0.204407
      3          6           0        0.462325   -0.633227   -0.484564
      4          6           0        1.316300    0.490676    0.165800
      5          6           0        1.269400    1.815669   -0.637044
      6          6           0       -0.056791    2.150738   -1.341542
      7          6           0       -1.333872    2.073861   -0.490166
      8          6           0       -3.139282    0.327571    0.131851
      9          6           0       -3.239701   -1.141293    0.487030
     10          6           0       -1.872834   -1.730348    0.117347
     11          8           0       -4.081473    1.120575    0.134267
     12          6           0       -1.263726    2.919257    0.796275
     13          6           0       -1.930573   -2.699399   -1.064945
     14          8           0       -1.366607   -2.405053    1.290928
     15          6           0        2.780086    0.046120    0.503536
     16          8           0        2.723689   -1.087077    1.389239
     17          6           0        3.514867    1.155898    1.265733
     18          6           0        3.632131   -0.374222   -0.709825
     19          8           0        3.199423   -1.666794   -1.153221
     20          1           0        0.628610   -0.647472   -1.570486
     21          1           0        0.800174   -1.607893   -0.125812
     22          1           0        0.868288    0.679268    1.150288
     23          1           0        2.044283    1.808481   -1.414064
     24          1           0        1.527157    2.640442    0.036806
     25          1           0       -0.183068    1.501541   -2.217097
     26          1           0        0.030120    3.171225   -1.738074
     27          1           0       -2.145330    2.499027   -1.100481
     28          1           0       -3.408715   -1.228071    1.566945
     29          1           0       -4.094044   -1.609847   -0.012537
     30          1           0       -1.036163    3.964810    0.555130
     31          1           0       -0.491584    2.555220    1.483211
     32          1           0       -2.222535    2.895191    1.324230
     33          1           0       -0.927497   -3.039276   -1.348712
     34          1           0       -2.527861   -3.579073   -0.800113
     35          1           0       -2.385227   -2.220863   -1.939445
     36          1           0       -0.701144   -3.054844    1.009878
     37          1           0        2.804224   -1.867111    0.805930
     38          1           0        3.744199    2.009485    0.619524
     39          1           0        2.909885    1.514048    2.106098
     40          1           0        4.457856    0.767945    1.665392
     41          1           0        3.560571    0.363908   -1.519051
     42          1           0        4.682006   -0.425554   -0.397647
     43          1           0        3.971955   -2.144695   -1.496479
 ---------------------------------------------------------------------
 Rotational constants (GHZ):      0.5463718      0.2790457      0.2176751
 Standard basis: 6-31G(d) (6D, 7F)
 There are   333 symmetry adapted cartesian basis functions of A   symmetry.
 There are   333 symmetry adapted basis functions of A   symmetry.
   333 basis functions,   628 primitive gaussians,   333 cartesian basis functions
    73 alpha electrons       73 beta electrons
       nuclear repulsion energy      1610.1566420204 Hartrees.
 NAtoms=   43 NActive=   43 NUniq=   43 SFac= 1.00D+00 NAtFMM=   60 NAOKFM=F Big=F
 Integral buffers will be    131072 words long.
 Raffenetti 2 integral format.
 Two-electron integral symmetry is turned on.
 ------------------------------------------------------------------------------
 Polarizable Continuum Model (PCM)
 =================================
 Model                : PCM (using non-symmetric T matrix).
 Atomic radii         : SMD-Coulomb.
 Polarization charges : Total charges.
 Charge compensation  : None.
 Solution method      : On-the-fly selection.
 Cavity type          : VdW (van der Waals Surface) (Alpha=1.000).
 Cavity algorithm     : GePol (No added spheres)
                        Default sphere list used, NSphG=   43.
                        Lebedev-Laikov grids with approx.  5.0 points / Ang**2.
                        Smoothing algorithm: Karplus/York (Gamma=1.0000).
                        Polarization charges: spherical gaussians, with
                                              point-specific exponents (IZeta= 3).
                        Self-potential: point-specific (ISelfS= 7).
                        Self-field    : sphere-specific E.n sum rule (ISelfD= 2).
 1st derivatives      : Analytical E(r).r(x)/FMM algorithm (CHGder, D1EAlg=3).
                        Cavity 1st derivative terms included.
 Solvent              : Methanol, Eps=  32.613000 Eps(inf)=   1.765709
 ------------------------------------------------------------------------------
 ------------------------------------------------------------------------------
 Atomic radii for non-electrostatic terms: SMD-CDS.
 ------------------------------------------------------------------------------
 Nuclear repulsion after PCM non-electrostatic terms =     1610.1579173057 Hartrees.
 One-electron integrals computed using PRISM.
 NBasis=   333 RedAO= T EigKep=  9.32D-04  NBF=   333
 NBsUse=   333 1.00D-06 EigRej= -1.00D+00 NBFU=   333
 Initial guess from the checkpoint file:  "DY-202A-11R_25.chk"
 B after Tr=     0.000000    0.000000    0.000000
         Rot=    0.999990   -0.002704   -0.002316    0.002567 Ang=  -0.50 deg.
 ExpMin= 1.61D-01 ExpMax= 5.48D+03 ExpMxC= 8.25D+02 IAcc=1 IRadAn=         1 AccDes= 0.00D+00
 Harris functional with IExCor=  402 and IRadAn=       1 diagonalized for initial guess.
 HarFok:  IExCor=  402 AccDes= 0.00D+00 IRadAn=         1 IDoV= 1 UseB2=F ITyADJ=14
 ICtDFT=  3500011 ScaDFX=  1.000000  1.000000  1.000000  1.000000
 FoFCou: FMM=F IPFlag=           0 FMFlag=      100000 FMFlg1=           0
         NFxFlg=           0 DoJE=T BraDBF=F KetDBF=T FulRan=T
         wScrn=  0.000000 ICntrl=     500 IOpCl=  0 I1Cent=   200000004 NGrid=           0
         NMat0=    1 NMatS0=      1 NMatT0=    0 NMatD0=    1 NMtDS0=    0 NMtDT0=    0
 Petite list used in FoFCou.
 Keep R1 ints in memory in canonical form, NReq=1565304907.
 Requested convergence on RMS density matrix=1.00D-08 within 128 cycles.
 Requested convergence on MAX density matrix=1.00D-06.
 Requested convergence on             energy=1.00D-06.
 No special actions if energy rises.
 Inv3:  Mode=1 IEnd=    21918627.
 Iteration    1 A*A^-1 deviation from unit magnitude is 7.22D-15 for   2697.
 Iteration    1 A*A^-1 deviation from orthogonality  is 8.21D-15 for   2672   2526.
 Iteration    1 A^-1*A deviation from unit magnitude is 7.11D-15 for   2672.
 Iteration    1 A^-1*A deviation from orthogonality  is 1.90D-09 for   2438   2324.
 Iteration    2 A*A^-1 deviation from unit magnitude is 3.00D-15 for    668.
 Iteration    2 A*A^-1 deviation from orthogonality  is 2.65D-15 for   1808    668.
 Iteration    2 A^-1*A deviation from unit magnitude is 9.99D-16 for    140.
 Iteration    2 A^-1*A deviation from orthogonality  is 4.17D-16 for   1267   1251.
 Error on total polarization charges =  0.05179
 SCF Done:  E(RB3LYP) =  -886.948663890     A.U. after   11 cycles
            NFock= 11  Conv=0.70D-08     -V/T= 2.0094
 SMD-CDS (non-electrostatic) energy       (kcal/mol) =       0.80
 (included in total energy above)
 D1PCM: PCM CHGder 1st derivatives, ID1Alg=3 FixD1E=F DoIter=F DoCFld=F I1PDM=0.
 Calling FoFJK, ICntrl=      2127 FMM=F ISym2X=0 I1Cent= 0 IOpClX= 0 NMat=1 NMatS=1 NMatT=0.
 ***** Axes restored to original set *****
 -------------------------------------------------------------------
 Center     Atomic                   Forces (Hartrees/Bohr)
 Number     Number              X              Y              Z
 -------------------------------------------------------------------
      1        6           0.003561917    0.001553104   -0.001981055
      2        6          -0.002125113   -0.001925940    0.000327997
      3        6           0.001189894    0.001557612    0.000469623
      4        6          -0.000482657   -0.000346531   -0.000950714
      5        6          -0.000138020    0.000328312    0.000608470
      6        6           0.001445707    0.000585899   -0.000840908
      7        6          -0.001422039   -0.001942762    0.000163140
      8        6          -0.001810572    0.000065362    0.002731368
      9        6          -0.003156180    0.001331326   -0.000696345
     10        6           0.004430629   -0.000869856    0.002172784
     11        8          -0.001270406    0.001371857   -0.000813842
     12        6           0.000527093    0.000659880   -0.000265984
     13        6          -0.000644327    0.000006765   -0.000906571
     14        8           0.000325789   -0.000212852   -0.001806933
     15        6          -0.000417811    0.000409095   -0.000407215
     16        8           0.000341890   -0.001383927    0.001399271
     17        6          -0.000495093    0.000085430   -0.000830781
     18        6           0.001336504    0.001979851    0.000589502
     19        8          -0.000198781   -0.001460766   -0.001550550
     20        1          -0.000520074   -0.000392855   -0.000459699
     21        1          -0.001696453   -0.000244336    0.001746402
     22        1           0.000500993   -0.000312192   -0.000040233
     23        1           0.000351850   -0.000326323    0.000118295
     24        1           0.000402568   -0.000058397    0.000151589
     25        1          -0.000394464   -0.000297724   -0.000093221
     26        1           0.000079522    0.000208211   -0.000031584
     27        1          -0.000361865   -0.000469274    0.000886233
     28        1           0.000659160   -0.000222933    0.000073488
     29        1           0.000828741   -0.000640947   -0.000765403
     30        1          -0.000169032    0.000348919    0.000059228
     31        1          -0.000445852   -0.000026788    0.000062094
     32        1          -0.000310529    0.000306085    0.000379448
     33        1           0.000305618    0.000104347    0.000300586
     34        1          -0.000347889    0.000011779    0.000171702
     35        1           0.000004483   -0.000169868   -0.000005618
     36        1           0.001278840    0.000685515   -0.000650529
     37        1          -0.000412753    0.000274969    0.000492006
     38        1          -0.000177040    0.000010808    0.000138811
     39        1          -0.000053335    0.000112169    0.000248087
     40        1           0.000010518   -0.000251405   -0.000114162
     41        1          -0.000361306   -0.001107589   -0.000317139
     42        1           0.000072827   -0.000066017    0.000156551
     43        1          -0.000242951    0.000731982    0.000081812
 -------------------------------------------------------------------
 Cartesian Forces:  Max     0.004430629 RMS     0.001016429

 GradGradGradGradGradGradGradGradGradGradGradGradGradGradGradGradGradGrad
 Berny optimization.
 Using GEDIIS/GDIIS optimizer.
 FormGI is forming the generalized inverse of G from B-inverse, IUseBI=4.
 Internal  Forces:  Max     0.003730524 RMS     0.000716151
 Search for a local minimum.
 Step number   7 out of a maximum of  258
 All quantities printed in internal units (Hartrees-Bohrs-Radians)
 Mixed Optimization -- En-DIIS/RFO-DIIS
 Swapping is turned off.
 Update second derivatives using D2CorX and points    6    7
 DE=  1.38D-04 DEPred=-5.52D-04 R=-2.50D-01
 Trust test=-2.50D-01 RLast= 9.88D-01 DXMaxT set to 5.20D-01
 ITU= -1  1  1  1  1  1  0
     Eigenvalues ---    0.00119   0.00239   0.00310   0.00343   0.00373
     Eigenvalues ---    0.00412   0.00628   0.00725   0.00811   0.00859
     Eigenvalues ---    0.01112   0.01149   0.01195   0.01341   0.01393
     Eigenvalues ---    0.02081   0.02549   0.02621   0.03179   0.03945
     Eigenvalues ---    0.04117   0.04429   0.04557   0.04628   0.04735
     Eigenvalues ---    0.04915   0.05075   0.05206   0.05375   0.05420
     Eigenvalues ---    0.05458   0.05485   0.05568   0.05621   0.05628
     Eigenvalues ---    0.05646   0.05676   0.05869   0.05921   0.05952
     Eigenvalues ---    0.06141   0.06198   0.06977   0.07741   0.08400
     Eigenvalues ---    0.08713   0.09046   0.09126   0.09487   0.09733
     Eigenvalues ---    0.10312   0.11601   0.12297   0.13456   0.13805
     Eigenvalues ---    0.14848   0.15808   0.15992   0.15997   0.16000
     Eigenvalues ---    0.16000   0.16000   0.16000   0.16000   0.16008
     Eigenvalues ---    0.16044   0.16091   0.16191   0.16331   0.16617
     Eigenvalues ---    0.17016   0.17976   0.19149   0.19887   0.20930
     Eigenvalues ---    0.22966   0.23566   0.24903   0.25124   0.26093
     Eigenvalues ---    0.27079   0.27517   0.27868   0.28403   0.28747
     Eigenvalues ---    0.28876   0.29170   0.29306   0.29875   0.30740
     Eigenvalues ---    0.31589   0.32070   0.32489   0.33664   0.33777
     Eigenvalues ---    0.33832   0.33844   0.33973   0.34032   0.34073
     Eigenvalues ---    0.34101   0.34117   0.34129   0.34152   0.34168
     Eigenvalues ---    0.34192   0.34210   0.34215   0.34287   0.34338
     Eigenvalues ---    0.34356   0.34418   0.34555   0.34842   0.35154
     Eigenvalues ---    0.40201   0.41067   0.41983   0.51820   0.52483
     Eigenvalues ---    0.52783   0.53204   0.95290
 En-DIIS/RFO-DIIS IScMMF=        0 using points:     7    6    5    4    3
 RFO step:  Lambda=-2.93724213D-04.
 DidBck=T Rises=F RFO-DIIS coefs:    0.48709    0.42810   -0.08742   -0.06112    0.23334
 Iteration  1 RMS(Cart)=  0.03569035 RMS(Int)=  0.00155022
 Iteration  2 RMS(Cart)=  0.00160033 RMS(Int)=  0.00029194
 Iteration  3 RMS(Cart)=  0.00000491 RMS(Int)=  0.00029192
 Iteration  4 RMS(Cart)=  0.00000000 RMS(Int)=  0.00029192
 Variable       Old X    -DE/DX   Delta X   Delta X   Delta X     New X
                                 (Linear)    (Quad)   (Total)
    R1        2.56273  -0.00034  -0.00150   0.00124  -0.00046   2.56227
    R2        2.85912  -0.00091  -0.00017  -0.00457  -0.00463   2.85449
    R3        2.77061   0.00296   0.00371   0.00507   0.00840   2.77902
    R4        2.84582  -0.00216  -0.00112  -0.00084  -0.00186   2.84397
    R5        2.91840  -0.00373  -0.00437  -0.00660  -0.01087   2.90753
    R6        2.93693  -0.00152  -0.00472  -0.00047  -0.00523   2.93170
    R7        2.07619   0.00037   0.00024   0.00013   0.00037   2.07656
    R8        2.06389   0.00024   0.00091   0.00001   0.00092   2.06480
    R9        2.92899  -0.00018  -0.00102   0.00077  -0.00038   2.92861
   R10        2.96052  -0.00040   0.00034  -0.00111  -0.00077   2.95975
   R11        2.07483  -0.00030  -0.00022  -0.00023  -0.00045   2.07438
   R12        2.90758   0.00099   0.00100   0.00101   0.00189   2.90947
   R13        2.07376   0.00017   0.00025   0.00020   0.00044   2.07420
   R14        2.07075   0.00013  -0.00023   0.00059   0.00037   2.07112
   R15        2.90409   0.00223   0.00347   0.00183   0.00524   2.90933
   R16        2.07354   0.00030   0.00015   0.00076   0.00091   2.07445
   R17        2.07542   0.00021  -0.00004   0.00045   0.00041   2.07583
   R18        2.91198   0.00087   0.00159   0.00014   0.00173   2.91372
   R19        2.08017  -0.00040  -0.00032  -0.00061  -0.00093   2.07924
   R20        2.86205   0.00176   0.00429  -0.00076   0.00366   2.86570
   R21        2.32719   0.00185  -0.00018   0.00161   0.00143   2.32863
   R22        2.89811   0.00259   0.00356   0.00391   0.00793   2.90604
   R23        2.07209  -0.00001  -0.00136   0.00050  -0.00087   2.07122
   R24        2.06924   0.00000   0.00149  -0.00140   0.00009   2.06933
   R25        2.89085   0.00037   0.00067   0.00096   0.00163   2.89249
   R26        2.73115  -0.00165   0.00107  -0.00418  -0.00311   2.72804
   R27        2.07278   0.00029   0.00025   0.00034   0.00059   2.07337
   R28        2.07061  -0.00027  -0.00013  -0.00028  -0.00041   2.07020
[truncated: 1,047,768 more chars]
