# Supplementary material for: New patchoulol- and guaiane-type sesquiterpenoids from Sanguisorba officinalis with anti-melanogenic activity
Source: Nat Prod Bioprospect. 2026 May 12;16(1):63. doi: 10.1007/s13659-026-00616-0 (PMC13161421; doi:10.1007/s13659-026-00616-0)
Supplement: Supplementary file 2 — Additional file 2. It includes the calculated NMR data of compound 11. [file 13659_2026_616_MOESM2_ESM.zip › New folder/11R-opt_freq-conf-26.log]

 Entering Gaussian System, Link 0=/gpfs/home/zhengshan/software/Gaussian/g09/g09
 Input=DY-202A-11R_26.gjf
 Output=DY-202A-11R_26.log
 Initial command:
 /gpfs/home/zhengshan/software/Gaussian/g09/l1.exe "/gpfs/home/zhengshan/software/Gaussian/g09/scratch/zhengshan/%J/Gau-6908.inp" -scrdir="/gpfs/home/zhengshan/software/Gaussian/g09/scratch/zhengshan/%J/"
 Entering Link 1 = /gpfs/home/zhengshan/software/Gaussian/g09/l1.exe PID=      6909.
  
 Copyright (c) 1988,1990,1992,1993,1995,1998,2003,2009,2013,
            Gaussian, Inc.  All Rights Reserved.
  
 This is part of the Gaussian(R) 09 program.  It is based on
 the Gaussian(R) 03 system (copyright 2003, Gaussian, Inc.),
 the Gaussian(R) 98 system (copyright 1998, Gaussian, Inc.),
 the Gaussian(R) 94 system (copyright 1995, Gaussian, Inc.),
 the Gaussian 92(TM) system (copyright 1992, Gaussian, Inc.),
 the Gaussian 90(TM) system (copyright 1990, Gaussian, Inc.),
 the Gaussian 88(TM) system (copyright 1988, Gaussian, Inc.),
 the Gaussian 86(TM) system (copyright 1986, Carnegie Mellon
 University), and the Gaussian 82(TM) system (copyright 1983,
 Carnegie Mellon University). Gaussian is a federally registered
 trademark of Gaussian, Inc.
  
 This software contains proprietary and confidential information,
 including trade secrets, belonging to Gaussian, Inc.
  
 This software is provided under written license and may be
 used, copied, transmitted, or stored only in accord with that
 written license.
  
 The following legend is applicable only to US Government
 contracts under FAR:
  
                    RESTRICTED RIGHTS LEGEND
  
 Use, reproduction and disclosure by the US Government is
 subject to restrictions as set forth in subparagraphs (a)
 and (c) of the Commercial Computer Software - Restricted
 Rights clause in FAR 52.227-19.
  
 Gaussian, Inc.
 340 Quinnipiac St., Bldg. 40, Wallingford CT 06492
  
  
 ---------------------------------------------------------------
 Warning -- This program may not be used in any manner that
 competes with the business of Gaussian, Inc. or will provide
 assistance to any competitor of Gaussian, Inc.  The licensee
 of this program is prohibited from giving any competitor of
 Gaussian, Inc. access to this program.  By using this program,
 the user acknowledges that Gaussian, Inc. is engaged in the
 business of creating and licensing software in the field of
 computational chemistry and represents and warrants to the
 licensee that it is not a competitor of Gaussian, Inc. and that
 it will not use this program in any manner prohibited above.
 ---------------------------------------------------------------
  

 Cite this work as:
 Gaussian 09, Revision D.01,
 M. J. Frisch, G. W. Trucks, H. B. Schlegel, G. E. Scuseria, 
 M. A. Robb, J. R. Cheeseman, G. Scalmani, V. Barone, B. Mennucci, 
 G. A. Petersson, H. Nakatsuji, M. Caricato, X. Li, H. P. Hratchian, 
 A. F. Izmaylov, J. Bloino, G. Zheng, J. L. Sonnenberg, M. Hada, 
 M. Ehara, K. Toyota, R. Fukuda, J. Hasegawa, M. Ishida, T. Nakajima, 
 Y. Honda, O. Kitao, H. Nakai, T. Vreven, J. A. Montgomery, Jr., 
 J. E. Peralta, F. Ogliaro, M. Bearpark, J. J. Heyd, E. Brothers, 
 K. N. Kudin, V. N. Staroverov, T. Keith, R. Kobayashi, J. Normand, 
 K. Raghavachari, A. Rendell, J. C. Burant, S. S. Iyengar, J. Tomasi, 
 M. Cossi, N. Rega, J. M. Millam, M. Klene, J. E. Knox, J. B. Cross, 
 V. Bakken, C. Adamo, J. Jaramillo, R. Gomperts, R. E. Stratmann, 
 O. Yazyev, A. J. Austin, R. Cammi, C. Pomelli, J. W. Ochterski, 
 R. L. Martin, K. Morokuma, V. G. Zakrzewski, G. A. Voth, 
 P. Salvador, J. J. Dannenberg, S. Dapprich, A. D. Daniels, 
 O. Farkas, J. B. Foresman, J. V. Ortiz, J. Cioslowski, 
 and D. J. Fox, Gaussian, Inc., Wallingford CT, 2013.
 
 ******************************************
 Gaussian 09:  ES64L-G09RevD.01 24-Apr-2013
                10-Mar-2024 
 ******************************************
 %nprocshared=4
 Will use up to    4 processors via shared memory.
 %mem=12GB
 %chk=DY-202A-11R_26.chk
 ----------------------------------------------------------
 # opt freq b3lyp/6-31g(d) scrf=(smd,solvent=methanol,read)
 ----------------------------------------------------------
 1/14=-1,18=20,19=15,26=3,38=1,40=2/1,3;
 2/9=110,12=2,17=6,18=5,40=1/2;
 3/5=1,6=6,7=1,11=2,16=1,25=1,30=1,70=32203,71=1,72=3,74=-5/1,2,3;
 4//1;
 5/5=2,38=5,53=3/2;
 6/7=2,8=2,9=2,10=2,28=1/1;
 7//1,2,3,16;
 1/14=-1,18=20,19=15,26=3/3(2);
 2/9=110/2;
 99//99;
 2/9=110/2;
 3/5=1,6=6,7=1,11=2,16=1,25=1,30=1,70=32205,71=1,72=3,74=-5/1,2,3;
 4/5=5,16=3,69=1/1;
 5/5=2,38=5,53=3/2;
 7//1,2,3,16;
 1/14=-1,18=20,19=15,26=3/3(-5);
 2/9=110/2;
 6/7=2,8=2,9=2,10=2,19=2,28=1/1;
 99/9=1/99;
 --------
 opt+freq
 --------
 Symbolic Z-matrix:
 Charge =  0 Multiplicity = 1
 C                    -1.787     0.644    -0.1423 
 C                    -1.0914   -0.5001   -0.2252 
 C                     0.3945   -0.6375   -0.4525 
 C                     1.2669    0.4858    0.1601 
 C                     1.1899    1.8199   -0.6161 
 C                    -0.1516    2.2106   -1.2379 
 C                    -1.3989    2.0702   -0.3537 
 C                    -3.1877    0.2511    0.1096 
 C                    -3.3557   -1.2324    0.203 
 C                    -1.9333   -1.7416   -0.036 
 O                    -4.1054    1.054     0.2059 
 C                    -1.2815    2.8355    0.9651 
 C                    -1.864    -2.6929   -1.2301 
 O                    -1.4661   -2.413     1.1277 
 C                     2.7493    0.025     0.3786 
 O                     2.7364   -1.0943    1.2855 
 C                     3.5858    1.1131    1.0712 
 C                     3.4472   -0.4553   -0.9153 
 O                     4.7343   -0.9916   -0.586 
 H                     0.5784   -0.7206   -1.5307 
 H                     0.7072   -1.5935   -0.0166 
 H                     0.8635    0.6646    1.1673 
 H                     1.9236    1.8218   -1.4303 
 H                     1.4983    2.6288    0.0587 
 H                    -0.2958    1.6329   -2.1613 
 H                    -0.0731    3.2566   -1.5644 
 H                    -2.2115    2.5428   -0.9238 
 H                    -3.7416   -1.4964    1.1922 
 H                    -4.0551   -1.5516   -0.5762 
 H                    -0.9987    3.8777    0.7821 
 H                    -0.5378    2.3978    1.6374 
 H                    -2.2386    2.8437    1.4985 
 H                    -0.8544   -3.1003   -1.3562 
 H                    -2.524    -3.5544   -1.0753 
 H                    -2.1563   -2.1984   -2.1627 
 H                    -1.9919   -3.2216    1.2465 
 H                     3.6378   -1.4727    1.2379 
 H                     3.7713    1.969     0.4153 
 H                     3.0812    1.47      1.9765 
 H                     4.5555    0.7222    1.4005 
 H                     2.8863   -1.2657   -1.3897 
 H                     3.5877    0.3572   -1.6332 
 H                     5.1373   -1.2889   -1.4208 
 

 GradGradGradGradGradGradGradGradGradGradGradGradGradGradGradGradGradGrad
 Berny optimization.
 Initialization pass.
                           ----------------------------
                           !    Initial Parameters    !
                           ! (Angstroms and Degrees)  !
 --------------------------                            --------------------------
 ! Name  Definition              Value          Derivative Info.                !
 --------------------------------------------------------------------------------
 ! R1    R(1,2)                  1.3415         estimate D2E/DX2                !
 ! R2    R(1,7)                  1.4931         estimate D2E/DX2                !
 ! R3    R(1,8)                  1.4764         estimate D2E/DX2                !
 ! R4    R(2,3)                  1.5095         estimate D2E/DX2                !
 ! R5    R(2,10)                 1.5119         estimate D2E/DX2                !
 ! R6    R(3,4)                  1.5486         estimate D2E/DX2                !
 ! R7    R(3,20)                 1.0969         estimate D2E/DX2                !
 ! R8    R(3,21)                 1.0962         estimate D2E/DX2                !
 ! R9    R(4,5)                  1.5454         estimate D2E/DX2                !
 ! R10   R(4,15)                 1.5677         estimate D2E/DX2                !
 ! R11   R(4,22)                 1.0996         estimate D2E/DX2                !
 ! R12   R(5,6)                  1.5293         estimate D2E/DX2                !
 ! R13   R(5,23)                 1.096          estimate D2E/DX2                !
 ! R14   R(5,24)                 1.0976         estimate D2E/DX2                !
 ! R15   R(6,7)                  1.5353         estimate D2E/DX2                !
 ! R16   R(6,25)                 1.0987         estimate D2E/DX2                !
 ! R17   R(6,26)                 1.0986         estimate D2E/DX2                !
 ! R18   R(7,12)                 1.5293         estimate D2E/DX2                !
 ! R19   R(7,27)                 1.0994         estimate D2E/DX2                !
 ! R20   R(8,9)                  1.4959         estimate D2E/DX2                !
 ! R21   R(8,11)                 1.2231         estimate D2E/DX2                !
 ! R22   R(9,10)                 1.5296         estimate D2E/DX2                !
 ! R23   R(9,28)                 1.0941         estimate D2E/DX2                !
 ! R24   R(9,29)                 1.0946         estimate D2E/DX2                !
 ! R25   R(10,13)                1.5283         estimate D2E/DX2                !
 ! R26   R(10,14)                1.4224         estimate D2E/DX2                !
 ! R27   R(12,30)                1.0953         estimate D2E/DX2                !
 ! R28   R(12,31)                1.0939         estimate D2E/DX2                !
 ! R29   R(12,32)                1.0957         estimate D2E/DX2                !
 ! R30   R(13,33)                1.096          estimate D2E/DX2                !
 ! R31   R(13,34)                1.0962         estimate D2E/DX2                !
 ! R32   R(13,35)                1.0953         estimate D2E/DX2                !
 ! R33   R(14,36)                0.9718         estimate D2E/DX2                !
 ! R34   R(15,16)                1.4406         estimate D2E/DX2                !
 ! R35   R(15,17)                1.5373         estimate D2E/DX2                !
 ! R36   R(15,18)                1.5466         estimate D2E/DX2                !
 ! R37   R(16,37)                0.9788         estimate D2E/DX2                !
 ! R38   R(17,38)                1.0942         estimate D2E/DX2                !
 ! R39   R(17,39)                1.0962         estimate D2E/DX2                !
 ! R40   R(17,40)                1.0962         estimate D2E/DX2                !
 ! R41   R(18,19)                1.4327         estimate D2E/DX2                !
 ! R42   R(18,41)                1.0938         estimate D2E/DX2                !
 ! R43   R(18,42)                1.0933         estimate D2E/DX2                !
 ! R44   R(19,43)                0.9735         estimate D2E/DX2                !
 ! A1    A(2,1,7)              132.1516         estimate D2E/DX2                !
 ! A2    A(2,1,8)              105.9926         estimate D2E/DX2                !
 ! A3    A(7,1,8)              121.6649         estimate D2E/DX2                !
 ! A4    A(1,2,3)              126.681          estimate D2E/DX2                !
 ! A5    A(1,2,10)             113.818          estimate D2E/DX2                !
 ! A6    A(3,2,10)             119.4886         estimate D2E/DX2                !
 ! A7    A(2,3,4)              115.4017         estimate D2E/DX2                !
 ! A8    A(2,3,20)             108.6596         estimate D2E/DX2                !
 ! A9    A(2,3,21)             107.4758         estimate D2E/DX2                !
 ! A10   A(4,3,20)             110.4468         estimate D2E/DX2                !
 ! A11   A(4,3,21)             108.3356         estimate D2E/DX2                !
 ! A12   A(20,3,21)            106.0788         estimate D2E/DX2                !
 ! A13   A(3,4,5)              113.5427         estimate D2E/DX2                !
 ! A14   A(3,4,15)             112.0013         estimate D2E/DX2                !
 ! A15   A(3,4,22)             105.8795         estimate D2E/DX2                !
 ! A16   A(5,4,15)             111.7694         estimate D2E/DX2                !
 ! A17   A(5,4,22)             107.5421         estimate D2E/DX2                !
 ! A18   A(15,4,22)            105.4877         estimate D2E/DX2                !
 ! A19   A(4,5,6)              117.9341         estimate D2E/DX2                !
 ! A20   A(4,5,23)             109.9539         estimate D2E/DX2                !
 ! A21   A(4,5,24)             108.2649         estimate D2E/DX2                !
 ! A22   A(6,5,23)             106.5423         estimate D2E/DX2                !
 ! A23   A(6,5,24)             107.9476         estimate D2E/DX2                !
 ! A24   A(23,5,24)            105.506          estimate D2E/DX2                !
 ! A25   A(5,6,7)              117.0712         estimate D2E/DX2                !
 ! A26   A(5,6,25)             108.8142         estimate D2E/DX2                !
 ! A27   A(5,6,26)             107.5416         estimate D2E/DX2                !
 ! A28   A(7,6,25)             109.2262         estimate D2E/DX2                !
 ! A29   A(7,6,26)             108.4379         estimate D2E/DX2                !
 ! A30   A(25,6,26)            105.0835         estimate D2E/DX2                !
 ! A31   A(1,7,6)              112.3367         estimate D2E/DX2                !
 ! A32   A(1,7,12)             112.0778         estimate D2E/DX2                !
 ! A33   A(1,7,27)             106.9722         estimate D2E/DX2                !
 ! A34   A(6,7,12)             112.8616         estimate D2E/DX2                !
 ! A35   A(6,7,27)             105.2196         estimate D2E/DX2                !
 ! A36   A(12,7,27)            106.7864         estimate D2E/DX2                !
 ! A37   A(1,8,9)              112.4027         estimate D2E/DX2                !
 ! A38   A(1,8,11)             123.4047         estimate D2E/DX2                !
 ! A39   A(9,8,11)             124.1805         estimate D2E/DX2                !
 ! A40   A(8,9,10)             102.4712         estimate D2E/DX2                !
 ! A41   A(8,9,28)             109.5936         estimate D2E/DX2                !
 ! A42   A(8,9,29)             108.4515         estimate D2E/DX2                !
 ! A43   A(10,9,28)            112.8876         estimate D2E/DX2                !
 ! A44   A(10,9,29)            112.6974         estimate D2E/DX2                !
 ! A45   A(28,9,29)            110.3563         estimate D2E/DX2                !
 ! A46   A(2,10,9)             105.3084         estimate D2E/DX2                !
 ! A47   A(2,10,13)            112.8366         estimate D2E/DX2                !
 ! A48   A(2,10,14)            107.8828         estimate D2E/DX2                !
 ! A49   A(9,10,13)            111.8064         estimate D2E/DX2                !
 ! A50   A(9,10,14)            109.5569         estimate D2E/DX2                !
 ! A51   A(13,10,14)           109.3002         estimate D2E/DX2                !
 ! A52   A(7,12,30)            110.6045         estimate D2E/DX2                !
 ! A53   A(7,12,31)            112.4545         estimate D2E/DX2                !
 ! A54   A(7,12,32)            110.8847         estimate D2E/DX2                !
 ! A55   A(30,12,31)           107.9314         estimate D2E/DX2                !
 ! A56   A(30,12,32)           107.4423         estimate D2E/DX2                !
 ! A57   A(31,12,32)           107.3167         estimate D2E/DX2                !
 ! A58   A(10,13,33)           111.2878         estimate D2E/DX2                !
 ! A59   A(10,13,34)           110.5816         estimate D2E/DX2                !
 ! A60   A(10,13,35)           111.8477         estimate D2E/DX2                !
 ! A61   A(33,13,34)           106.1844         estimate D2E/DX2                !
 ! A62   A(33,13,35)           108.4024         estimate D2E/DX2                !
 ! A63   A(34,13,35)           108.3221         estimate D2E/DX2                !
 ! A64   A(10,14,36)           108.3634         estimate D2E/DX2                !
 ! A65   A(4,15,16)            107.9175         estimate D2E/DX2                !
 ! A66   A(4,15,17)            111.6709         estimate D2E/DX2                !
 ! A67   A(4,15,18)            113.6648         estimate D2E/DX2                !
 ! A68   A(16,15,17)           105.7341         estimate D2E/DX2                !
 ! A69   A(16,15,18)           106.8229         estimate D2E/DX2                !
 ! A70   A(17,15,18)           110.5596         estimate D2E/DX2                !
 ! A71   A(15,16,37)           105.1599         estimate D2E/DX2                !
 ! A72   A(15,17,38)           112.0764         estimate D2E/DX2                !
 ! A73   A(15,17,39)           110.6126         estimate D2E/DX2                !
 ! A74   A(15,17,40)           111.364          estimate D2E/DX2                !
 ! A75   A(38,17,39)           108.5682         estimate D2E/DX2                !
 ! A76   A(38,17,40)           108.0028         estimate D2E/DX2                !
 ! A77   A(39,17,40)           105.9758         estimate D2E/DX2                !
 ! A78   A(15,18,19)           109.229          estimate D2E/DX2                !
 ! A79   A(15,18,41)           111.195          estimate D2E/DX2                !
 ! A80   A(15,18,42)           112.1204         estimate D2E/DX2                !
 ! A81   A(19,18,41)           106.441          estimate D2E/DX2                !
 ! A82   A(19,18,42)           108.28           estimate D2E/DX2                !
 ! A83   A(41,18,42)           109.3732         estimate D2E/DX2                !
 ! A84   A(18,19,43)           106.8051         estimate D2E/DX2                !
 ! D1    D(7,1,2,3)              6.1587         estimate D2E/DX2                !
 ! D2    D(7,1,2,10)          -175.1384         estimate D2E/DX2                !
 ! D3    D(8,1,2,3)           -178.9526         estimate D2E/DX2                !
 ! D4    D(8,1,2,10)            -0.2497         estimate D2E/DX2                !
 ! D5    D(2,1,7,6)             22.4257         estimate D2E/DX2                !
 ! D6    D(2,1,7,12)          -105.8841         estimate D2E/DX2                !
 ! D7    D(2,1,7,27)           137.3954         estimate D2E/DX2                !
 ! D8    D(8,1,7,6)           -151.7993         estimate D2E/DX2                !
 ! D9    D(8,1,7,12)            79.8909         estimate D2E/DX2                !
 ! D10   D(8,1,7,27)           -36.8297         estimate D2E/DX2                !
 ! D11   D(2,1,8,9)              0.7319         estimate D2E/DX2                !
 ! D12   D(2,1,8,11)          -178.0465         estimate D2E/DX2                !
 ! D13   D(7,1,8,9)            176.2811         estimate D2E/DX2                !
 ! D14   D(7,1,8,11)            -2.4972         estimate D2E/DX2                !
 ! D15   D(1,2,3,4)             33.0531         estimate D2E/DX2                !
 ! D16   D(1,2,3,20)           -91.5955         estimate D2E/DX2                !
 ! D17   D(1,2,3,21)           154.0244         estimate D2E/DX2                !
 ! D18   D(10,2,3,4)          -145.5837         estimate D2E/DX2                !
 ! D19   D(10,2,3,20)           89.7677         estimate D2E/DX2                !
 ! D20   D(10,2,3,21)          -24.6124         estimate D2E/DX2                !
 ! D21   D(1,2,10,9)            -0.2886         estimate D2E/DX2                !
 ! D22   D(1,2,10,13)          121.9307         estimate D2E/DX2                !
 ! D23   D(1,2,10,14)         -117.2247         estimate D2E/DX2                !
 ! D24   D(3,2,10,9)           178.5163         estimate D2E/DX2                !
 ! D25   D(3,2,10,13)          -59.2643         estimate D2E/DX2                !
 ! D26   D(3,2,10,14)           61.5803         estimate D2E/DX2                !
 ! D27   D(2,3,4,5)            -74.3544         estimate D2E/DX2                !
 ! D28   D(2,3,4,15)           157.8849         estimate D2E/DX2                !
 ! D29   D(2,3,4,22)            43.405          estimate D2E/DX2                !
 ! D30   D(20,3,4,5)            49.3596         estimate D2E/DX2                !
 ! D31   D(20,3,4,15)          -78.4012         estimate D2E/DX2                !
 ! D32   D(20,3,4,22)          167.119          estimate D2E/DX2                !
 ! D33   D(21,3,4,5)           165.1415         estimate D2E/DX2                !
 ! D34   D(21,3,4,15)           37.3808         estimate D2E/DX2                !
 ! D35   D(21,3,4,22)          -77.0991         estimate D2E/DX2                !
 ! D36   D(3,4,5,6)             35.8148         estimate D2E/DX2                !
 ! D37   D(3,4,5,23)           -86.5536         estimate D2E/DX2                !
 ! D38   D(3,4,5,24)           158.6544         estimate D2E/DX2                !
 ! D39   D(15,4,5,6)           163.6956         estimate D2E/DX2                !
 ! D40   D(15,4,5,23)           41.3272         estimate D2E/DX2                !
 ! D41   D(15,4,5,24)          -73.4649         estimate D2E/DX2                !
 ! D42   D(22,4,5,6)           -80.9765         estimate D2E/DX2                !
 ! D43   D(22,4,5,23)          156.6551         estimate D2E/DX2                !
 ! D44   D(22,4,5,24)           41.8631         estimate D2E/DX2                !
 ! D45   D(3,4,15,16)          -60.4686         estimate D2E/DX2                !
 ! D46   D(3,4,15,17)         -176.2633         estimate D2E/DX2                !
 ! D47   D(3,4,15,18)           57.8118         estimate D2E/DX2                !
 ! D48   D(5,4,15,16)          170.8311         estimate D2E/DX2                !
 ! D49   D(5,4,15,17)           55.0363         estimate D2E/DX2                !
 ! D50   D(5,4,15,18)          -70.8886         estimate D2E/DX2                !
 ! D51   D(22,4,15,16)          54.2516         estimate D2E/DX2                !
 ! D52   D(22,4,15,17)         -61.5432         estimate D2E/DX2                !
 ! D53   D(22,4,15,18)         172.532          estimate D2E/DX2                !
 ! D54   D(4,5,6,7)             46.5614         estimate D2E/DX2                !
 ! D55   D(4,5,6,25)           -77.8285         estimate D2E/DX2                !
 ! D56   D(4,5,6,26)           168.842          estimate D2E/DX2                !
 ! D57   D(23,5,6,7)           170.6473         estimate D2E/DX2                !
 ! D58   D(23,5,6,25)           46.2575         estimate D2E/DX2                !
 ! D59   D(23,5,6,26)          -67.072          estimate D2E/DX2                !
 ! D60   D(24,5,6,7)           -76.4384         estimate D2E/DX2                !
 ! D61   D(24,5,6,25)          159.1717         estimate D2E/DX2                !
 ! D62   D(24,5,6,26)           45.8422         estimate D2E/DX2                !
 ! D63   D(5,6,7,1)            -72.5821         estimate D2E/DX2                !
 ! D64   D(5,6,7,12)            55.3143         estimate D2E/DX2                !
 ! D65   D(5,6,7,27)           171.3879         estimate D2E/DX2                !
 ! D66   D(25,6,7,1)            51.5994         estimate D2E/DX2                !
 ! D67   D(25,6,7,12)          179.4958         estimate D2E/DX2                !
 ! D68   D(25,6,7,27)          -64.4306         estimate D2E/DX2                !
 ! D69   D(26,6,7,1)           165.6022         estimate D2E/DX2                !
 ! D70   D(26,6,7,12)          -66.5015         estimate D2E/DX2                !
 ! D71   D(26,6,7,27)           49.5722         estimate D2E/DX2                !
 ! D72   D(1,7,12,30)         -179.859          estimate D2E/DX2                !
 ! D73   D(1,7,12,31)           59.3919         estimate D2E/DX2                !
 ! D74   D(1,7,12,32)          -60.7679         estimate D2E/DX2                !
 ! D75   D(6,7,12,30)           52.1092         estimate D2E/DX2                !
 ! D76   D(6,7,12,31)          -68.64           estimate D2E/DX2                !
 ! D77   D(6,7,12,32)          171.2003         estimate D2E/DX2                !
 ! D78   D(27,7,12,30)         -63.0267         estimate D2E/DX2                !
 ! D79   D(27,7,12,31)         176.2241         estimate D2E/DX2                !
 ! D80   D(27,7,12,32)          56.0644         estimate D2E/DX2                !
 ! D81   D(1,8,9,10)            -0.8751         estimate D2E/DX2                !
 ! D82   D(1,8,9,28)           119.2263         estimate D2E/DX2                !
 ! D83   D(1,8,9,29)          -120.2419         estimate D2E/DX2                !
 ! D84   D(11,8,9,10)          177.8921         estimate D2E/DX2                !
 ! D85   D(11,8,9,28)          -62.0064         estimate D2E/DX2                !
 ! D86   D(11,8,9,29)           58.5253         estimate D2E/DX2                !
 ! D87   D(8,9,10,2)             0.6719         estimate D2E/DX2                !
 ! D88   D(8,9,10,13)         -122.2101         estimate D2E/DX2                !
 ! D89   D(8,9,10,14)          116.4633         estimate D2E/DX2                !
 ! D90   D(28,9,10,2)         -117.114          estimate D2E/DX2                !
 ! D91   D(28,9,10,13)         120.004          estimate D2E/DX2                !
 ! D92   D(28,9,10,14)          -1.3225         estimate D2E/DX2                !
 ! D93   D(29,9,10,2)          117.0227         estimate D2E/DX2                !
 ! D94   D(29,9,10,13)          -5.8593         estimate D2E/DX2                !
 ! D95   D(29,9,10,14)        -127.1859         estimate D2E/DX2                !
 ! D96   D(2,10,13,33)          64.9925         estimate D2E/DX2                !
 ! D97   D(2,10,13,34)        -177.2424         estimate D2E/DX2                !
 ! D98   D(2,10,13,35)         -56.4231         estimate D2E/DX2                !
 ! D99   D(9,10,13,33)        -176.5155         estimate D2E/DX2                !
 ! D100  D(9,10,13,34)         -58.7504         estimate D2E/DX2                !
 ! D101  D(9,10,13,35)          62.0688         estimate D2E/DX2                !
 ! D102  D(14,10,13,33)        -55.0406         estimate D2E/DX2                !
 ! D103  D(14,10,13,34)         62.7245         estimate D2E/DX2                !
 ! D104  D(14,10,13,35)       -176.4563         estimate D2E/DX2                !
 ! D105  D(2,10,14,36)        -178.9447         estimate D2E/DX2                !
 ! D106  D(9,10,14,36)          66.9119         estimate D2E/DX2                !
 ! D107  D(13,10,14,36)        -55.9142         estimate D2E/DX2                !
 ! D108  D(4,15,16,37)         167.6904         estimate D2E/DX2                !
 ! D109  D(17,15,16,37)        -72.6862         estimate D2E/DX2                !
 ! D110  D(18,15,16,37)         45.1112         estimate D2E/DX2                !
 ! D111  D(4,15,17,38)         -70.1828         estimate D2E/DX2                !
 ! D112  D(4,15,17,39)          51.1278         estimate D2E/DX2                !
 ! D113  D(4,15,17,40)         168.701          estimate D2E/DX2                !
 ! D114  D(16,15,17,38)        172.6956         estimate D2E/DX2                !
 ! D115  D(16,15,17,39)        -65.9938         estimate D2E/DX2                !
 ! D116  D(16,15,17,40)         51.5794         estimate D2E/DX2                !
 ! D117  D(18,15,17,38)         57.4307         estimate D2E/DX2                !
 ! D118  D(18,15,17,39)        178.7413         estimate D2E/DX2                !
 ! D119  D(18,15,17,40)        -63.6854         estimate D2E/DX2                !
 ! D120  D(4,15,18,19)        -173.5681         estimate D2E/DX2                !
 ! D121  D(4,15,18,41)         -56.3901         estimate D2E/DX2                !
 ! D122  D(4,15,18,42)          66.4075         estimate D2E/DX2                !
 ! D123  D(16,15,18,19)        -54.6596         estimate D2E/DX2                !
 ! D124  D(16,15,18,41)         62.5184         estimate D2E/DX2                !
 ! D125  D(16,15,18,42)       -174.684          estimate D2E/DX2                !
 ! D126  D(17,15,18,19)         59.9211         estimate D2E/DX2                !
 ! D127  D(17,15,18,41)        177.099          estimate D2E/DX2                !
 ! D128  D(17,15,18,42)        -60.1033         estimate D2E/DX2                !
 ! D129  D(15,18,19,43)        179.517          estimate D2E/DX2                !
 ! D130  D(41,18,19,43)         59.3741         estimate D2E/DX2                !
 ! D131  D(42,18,19,43)        -58.1242         estimate D2E/DX2                !
 --------------------------------------------------------------------------------
 Trust Radius=3.00D-01 FncErr=1.00D-07 GrdErr=1.00D-06
 Number of steps in this run=    258 maximum allowed number of steps=    258.
 GradGradGradGradGradGradGradGradGradGradGradGradGradGradGradGradGradGrad

                          Input orientation:                          
 ---------------------------------------------------------------------
 Center     Atomic      Atomic             Coordinates (Angstroms)
 Number     Number       Type             X           Y           Z
 ---------------------------------------------------------------------
      1          6           0       -1.787000    0.644000   -0.142300
      2          6           0       -1.091400   -0.500100   -0.225200
      3          6           0        0.394500   -0.637500   -0.452500
      4          6           0        1.266900    0.485800    0.160100
      5          6           0        1.189900    1.819900   -0.616100
      6          6           0       -0.151600    2.210600   -1.237900
      7          6           0       -1.398900    2.070200   -0.353700
      8          6           0       -3.187700    0.251100    0.109600
      9          6           0       -3.355700   -1.232400    0.203000
     10          6           0       -1.933300   -1.741600   -0.036000
     11          8           0       -4.105400    1.054000    0.205900
     12          6           0       -1.281500    2.835500    0.965100
     13          6           0       -1.864000   -2.692900   -1.230100
     14          8           0       -1.466100   -2.413000    1.127700
     15          6           0        2.749300    0.025000    0.378600
     16          8           0        2.736400   -1.094300    1.285500
     17          6           0        3.585800    1.113100    1.071200
     18          6           0        3.447200   -0.455300   -0.915300
     19          8           0        4.734300   -0.991600   -0.586000
     20          1           0        0.578400   -0.720600   -1.530700
     21          1           0        0.707200   -1.593500   -0.016600
     22          1           0        0.863500    0.664600    1.167300
     23          1           0        1.923600    1.821800   -1.430300
     24          1           0        1.498300    2.628800    0.058700
     25          1           0       -0.295800    1.632900   -2.161300
     26          1           0       -0.073100    3.256600   -1.564400
     27          1           0       -2.211500    2.542800   -0.923800
     28          1           0       -3.741600   -1.496400    1.192200
     29          1           0       -4.055100   -1.551600   -0.576200
     30          1           0       -0.998700    3.877700    0.782100
     31          1           0       -0.537800    2.397800    1.637400
     32          1           0       -2.238600    2.843700    1.498500
     33          1           0       -0.854400   -3.100300   -1.356200
     34          1           0       -2.524000   -3.554400   -1.075300
     35          1           0       -2.156300   -2.198400   -2.162700
     36          1           0       -1.991900   -3.221600    1.246500
     37          1           0        3.637800   -1.472700    1.237900
     38          1           0        3.771300    1.969000    0.415300
     39          1           0        3.081200    1.470000    1.976500
     40          1           0        4.555500    0.722200    1.400500
     41          1           0        2.886300   -1.265700   -1.389700
     42          1           0        3.587700    0.357200   -1.633200
     43          1           0        5.137300   -1.288900   -1.420800
 ---------------------------------------------------------------------
                    Distance matrix (angstroms):
                    1          2          3          4          5
     1  C    0.000000
     2  C    1.341528   0.000000
     3  C    2.549001   1.509451   0.000000
     4  C    3.072910   2.584963   1.548600   0.000000
     5  C    3.235608   3.277123   2.588096   1.545393   0.000000
     6  C    2.515772   3.042479   3.004455   2.634669   1.529348
     7  C    1.493103   2.591816   3.249259   3.143375   2.614075
     8  C    1.476409   2.251858   3.733326   4.461064   4.706501
     9  C    2.470006   2.417989   3.853257   4.931783   5.536239
    10  C    2.392445   1.511924   2.609820   3.903978   4.772334
    11  O    2.379984   3.418372   4.852192   5.402458   5.413177
    12  C    2.506898   3.546714   4.108564   3.558575   3.104747
    13  C    3.510575   2.532806   3.151215   4.673256   5.483490
    14  O    3.325827   2.372746   3.018487   4.099827   5.292695
    15  C    4.607875   3.923172   2.583547   1.567670   2.577367
    16  O    5.051876   4.157805   2.951916   2.433654   3.807927
    17  C    5.528075   5.114613   3.945967   2.569223   3.014446
    18  C    5.403965   4.590984   3.092953   2.606888   3.218922
    19  O    6.737908   5.857519   4.356268   3.842166   4.524181
    20  H    3.063479   2.131005   1.096923   2.188204   2.768495
    21  H    3.353094   2.115183   1.096233   2.160550   3.499100
    22  H    2.956455   2.667811   2.130535   1.099615   2.149830
    23  H    4.100574   3.991705   3.056533   2.178422   1.096011
    24  H    3.843570   4.071506   3.485458   2.157841   1.097627
    25  H    2.697770   2.988503   2.924248   3.024362   2.151724
    26  H    3.433002   4.116210   4.076639   3.528007   2.135076
    27  H    2.096756   3.316912   4.138559   4.183940   3.490958
    28  H    3.191029   3.166259   4.533219   5.484471   6.211883
    29  H    3.186410   3.164233   4.544207   5.746026   6.235273
    30  H    3.454381   4.493148   4.883879   4.126114   3.313529
    31  H    2.793501   3.489065   3.801304   3.015809   2.897788
    32  H    2.781159   3.932964   4.781043   4.431652   4.156238
    33  H    4.045130   2.845412   2.905479   4.433869   5.379152
    34  H    4.363510   3.479046   4.172988   5.676297   6.548818
    35  H    3.506799   2.787856   3.444963   4.931392   5.453051
    36  H    4.112616   3.222323   3.906287   5.054192   6.245787
    37  H    5.984465   5.044992   3.751534   3.258610   4.502304
    38  H    5.741188   5.491133   4.353125   2.921819   2.783818
    39  H    5.373170   5.112667   4.190460   2.749481   3.228161
    40  H    6.527913   6.002033   4.753558   3.522693   4.074173
    41  H    5.200259   4.214772   2.735333   2.844660   3.605157
    42  H    5.585019   4.960988   3.546831   2.935741   2.987211
    43  H    7.301821   6.391273   4.884268   4.541894   5.088629
                    6          7          8          9         10
     6  C    0.000000
     7  C    1.535343   0.000000
     8  C    3.856592   2.592986   0.000000
     9  C    4.919014   3.878936   1.495901   0.000000
    10  C    4.498767   3.862167   2.359146   1.529584   0.000000
    11  O    4.365182   2.944649   1.223150   2.406176   3.548509
    12  C    2.553504   1.529281   3.323342   4.629353   4.730422
    13  C    5.193909   4.865338   3.494870   2.532194   1.528283
    14  O    5.357392   4.722091   3.331346   2.412359   1.422410
    15  C    3.975568   4.682592   5.947390   6.235617   5.021903
    16  O    5.062653   5.459097   6.187714   6.189068   4.896066
    17  C    4.528201   5.271965   6.895507   7.378317   6.311550
    18  C    4.490262   5.493472   6.750653   6.937862   5.601564
    19  O    5.878016   6.858916   8.048990   8.131950   6.732153
    20  H    3.034891   3.617127   4.221172   4.329526   3.095998
    21  H    4.086599   4.239339   4.311464   4.084822   2.644721
    22  H    3.034062   3.067182   4.207367   4.725477   3.880698
    23  H    2.120056   3.501396   5.564511   6.314017   5.433007
    24  H    2.139681   2.979241   5.254964   6.204112   5.557449
    25  H    1.098726   2.162286   3.928033   4.812780   4.311097
    26  H    1.098581   2.151996   4.640694   5.835262   5.547824
    27  H    2.110025   1.099401   2.696808   4.102561   4.384252
    28  H    5.703975   4.538577   2.128987   1.094135   2.199670
    29  H    5.461621   4.496926   2.114812   1.094624   2.197715
    30  H    2.752672   2.171925   4.289080   5.657201   5.754937
    31  H    2.907154   2.193922   3.736906   4.814189   4.677854
    32  H    3.499181   2.175786   3.090535   4.420500   4.844881
    33  H    5.358506   5.294861   4.338749   3.489507   2.180142
    34  H    6.236180   5.781235   4.040584   2.778032   2.171478
    35  H    4.930858   4.697561   3.496739   2.822809   2.186607
    36  H    6.250420   5.560165   3.844753   2.627881   1.959245
    37  H    5.835738   6.360321   7.129656   7.073740   5.721213
    38  H    4.263870   5.228056   7.174421   7.815892   6.820168
    39  H    4.618642   5.085407   6.653581   7.202913   6.285677
    40  H    5.597614   6.352102   7.864191   8.236598   7.087903
    41  H    4.619149   5.528514   6.437551   6.442078   5.028671
    42  H    4.192102   5.425649   6.996760   7.355900   6.118615
    43  H    6.344479   7.425912   8.603450   8.647021   7.219141
                   11         12         13         14         15
    11  O    0.000000
    12  C    3.424111   0.000000
    13  C    4.596219   5.976740   0.000000
    14  O    4.453730   5.254262   2.407465   0.000000
    15  C    6.933655   4.948762   5.590835   4.926925   0.000000
    16  O    7.251962   5.629343   5.481555   4.407366   1.440648
    17  C    7.739948   5.164158   7.034340   6.161028   1.537332
    18  C    7.783113   6.060187   5.771897   5.669828   1.546586
    19  O    9.107792   7.296743   6.844476   6.588027   2.429846
    20  H    5.301223   4.725896   3.153672   3.756500   2.985658
    21  H    5.497261   4.953252   3.048333   2.589254   2.635507
    22  H    5.076011   3.058548   4.945664   3.860081   2.141816
    23  H    6.294085   4.127735   5.896483   5.997246   2.679998
    24  H    5.822638   2.931139   6.425462   5.945601   2.906391
    25  H    4.522368   3.491737   4.694564   5.343822   4.278910
    26  H    4.923906   2.834771   6.222188   6.429014   4.710035
    27  H    2.660753   2.125680   5.256152   5.415185   5.713589
    28  H    2.758565   4.986885   3.290066   2.454020   6.716278
    29  H    2.720912   5.414343   2.555596   3.216863   7.049622
    30  H    4.237555   1.095283   6.926072   6.317500   5.390140
    31  H    4.072194   1.093919   5.991376   4.925985   4.244972
    32  H    2.891156   1.095730   6.183811   5.326081   5.837670
    33  H    5.501578   6.387845   1.095978   2.648833   5.075794
    34  H    5.037822   6.821866   1.096241   2.697250   6.537096
    35  H    4.470723   5.990706   1.095314   3.368852   5.955386
    36  H    4.881648   6.105106   2.535632   0.971809   5.811423
    37  H    8.210139   6.544809   6.152212   5.190964   1.941889
    38  H    7.932432   5.155957   7.496483   6.865843   2.196581
    39  H    7.413184   4.681952   7.215748   6.039544   2.179786
    40  H    8.749191   6.223036   7.732590   6.794377   2.189230
    41  H    7.537295   6.303609   4.962633   5.157227   2.193527
    42  H    7.940504   6.049979   6.259923   6.390420   2.204679
    43  H    9.672788   7.994009   7.143233   7.166822   3.265994
                   16         17         18         19         20
    16  O    0.000000
    17  C    2.374873   0.000000
    18  C    2.399391   2.534812   0.000000
    19  O    2.739464   2.914640   1.432719   0.000000
    20  H    3.567576   4.379132   2.946034   4.270527   0.000000
    21  H    2.462177   4.098211   3.100123   4.111452   1.752439
    22  H    2.572053   2.760671   3.502414   4.560718   3.046189
    23  H    4.066922   3.085882   2.787789   4.065476   2.878097
    24  H    4.110888   2.771310   3.776051   4.898431   3.819802
    25  H    5.339690   5.077998   4.463535   5.888249   2.588599
    26  H    5.911476   4.992848   5.156747   6.489651   4.030348
    27  H    6.526195   6.295455   6.403871   7.800656   4.336087
    28  H    6.491138   7.779134   7.563352   8.675120   5.165119
    29  H    7.056878   8.258202   7.589556   8.807227   4.803223
    30  H    6.239004   5.361365   6.435999   7.645199   5.383368
    31  H    4.799894   4.356043   5.526001   6.650307   4.583359
    32  H    6.348530   6.091075   7.002725   8.226542   5.460382
    33  H    4.888401   6.584860   5.068943   6.022740   2.783224
    34  H    6.268754   7.982648   6.729432   7.712994   4.226428
    35  H    6.086677   7.375354   5.999468   7.170963   3.172050
    36  H    5.184954   7.066194   6.473763   7.319339   4.535888
    37  H    0.978762   2.591690   2.389080   2.181830   4.194130
    38  H    3.348443   1.094157   2.784379   3.270340   4.606026
    39  H    2.678059   1.096160   3.493314   3.919008   4.833548
    40  H    2.573329   1.096157   2.824494   2.629689   5.146934
    41  H    2.684873   3.493425   1.093806   2.033757   2.375588
    42  H    3.369032   2.808054   1.093287   2.056838   3.198132
    43  H    3.623017   3.792996   1.951117   0.973492   4.595499
                   21         22         23         24         25
    21  H    0.000000
    22  H    2.554421   0.000000
    23  H    3.891330   3.034872   0.000000
    24  H    4.296432   2.343085   1.746210   0.000000
    25  H    4.001925   3.655292   2.344308   3.023080   0.000000
    26  H    5.150536   3.880447   2.462406   2.344757   1.744215
    27  H    5.143034   4.166048   4.227935   3.838661   2.455449
    28  H    4.611122   5.086992   7.069827   6.764514   5.736900
    29  H    4.795249   5.669564   6.917671   6.979906   5.175511
    30  H    5.786367   3.733655   4.202532   2.884106   3.767864
    31  H    4.496245   2.277854   3.975053   2.586766   3.882494
    32  H    5.537329   3.805416   5.190959   4.010440   4.316786
    33  H    2.550210   4.847031   5.652419   6.352931   4.833570
    34  H    3.925128   5.856993   6.986465   7.463030   5.749118
    35  H    3.629226   5.329621   5.774427   6.449231   4.259146
    36  H    3.395773   4.823083   6.923314   6.915168   6.168957
    37  H    3.190106   3.502824   4.572910   4.773916   6.055784
    38  H    4.718755   3.274487   2.615703   2.393539   4.826296
    39  H    4.358137   2.494327   3.615258   2.743419   5.343412
    40  H    4.709570   3.699806   4.018637   3.844740   6.086945
    41  H    2.596408   3.788935   3.234362   4.380815   4.372986
    42  H    3.836132   3.919000   2.226084   3.519699   4.121635
    43  H    4.657289   5.364680   4.472629   5.547938   6.213198
                   26         27         28         29         30
    26  H    0.000000
    27  H    2.343637   0.000000
    28  H    6.606644   4.809761   0.000000
    29  H    6.320732   4.503754   1.796822   0.000000
    30  H    2.597800   2.482526   6.047531   6.376822   0.000000
    31  H    3.347388   3.063012   5.062344   5.733165   1.770331
    32  H    3.773756   2.441068   4.603183   5.188710   1.766278
    33  H    6.408116   5.820075   4.171662   3.640241   7.299701
    34  H    7.255057   6.107082   3.295371   2.569937   7.811055
    35  H    5.869813   4.900704   3.776418   2.557494   6.850611
    36  H    7.317788   6.163338   2.457786   3.219927   7.183465
    37  H    6.632491   7.416974   7.379580   7.904296   7.094481
    38  H    4.511822   6.157624   8.310008   8.638879   5.150784
    39  H    5.067497   6.129871   7.480993   8.159235   4.885611
    40  H    6.052913   7.383038   8.591126   9.122496   6.417845
    41  H    5.407381   6.380384   7.116775   6.994752   6.801802
    42  H    4.670408   6.237854   8.070772   7.948154   6.265992
    43  H    6.915957   8.302638   9.257737   9.234857   8.318475
                   31         32         33         34         35
    31  H    0.000000
    32  H    1.763758   0.000000
    33  H    6.268252   6.737689   0.000000
    34  H    6.836111   6.902288   1.752905   0.000000
    35  H    6.179430   6.231688   1.777304   1.776620   0.000000
    36  H    5.817634   6.075544   2.843003   2.405128   3.563230
    37  H    5.707539   7.295978   5.436754   6.903054   6.757390
    38  H    4.499527   6.169062   7.087532   8.506506   7.690887
    39  H    3.751395   5.515053   6.890826   8.122582   7.617187
    40  H    5.367072   7.118298   7.174811   8.633552   8.140919
    41  H    5.857391   7.175895   4.166499   5.882885   5.186065
    42  H    5.646293   7.066541   5.635893   7.277688   6.309120
    43  H    7.426379   8.944529   6.259857   7.996710   7.387436
                   36         37         38         39         40
    36  H    0.000000
    37  H    5.895104   0.000000
    38  H    7.800493   3.541157   0.000000
    39  H    6.948407   3.084610   1.778366   0.000000
    40  H    7.644980   2.384575   1.772032   1.750583   0.000000
    41  H    5.879790   2.740781   3.808482   4.342044   3.810930
    42  H    7.227200   3.405034   2.613037   3.811142   3.205183
    43  H    7.853363   3.057935   3.981348   4.835362   3.513225
                   41         42         43
    41  H    0.000000
    42  H    1.784673   0.000000
    43  H    2.251334   2.270687   0.000000
 Stoichiometry    C15H24O4
 Framework group  C1[X(C15H24O4)]
 Deg. of freedom   123
 Full point group                 C1      NOp   1
 Largest Abelian subgroup         C1      NOp   1
 Largest concise Abelian subgroup C1      NOp   1
                         Standard orientation:                         
 ---------------------------------------------------------------------
 Center     Atomic      Atomic             Coordinates (Angstroms)
 Number     Number       Type             X           Y           Z
 ---------------------------------------------------------------------
      1          6           0        1.810011    0.661252    0.141098
      2          6           0        1.137491   -0.498168    0.197308
      3          6           0       -0.345239   -0.670555    0.421445
      4          6           0       -1.240274    0.449051   -0.164695
      5          6           0       -1.189568    1.765940    0.642441
      6          6           0        0.144179    2.168795    1.273099
      7          6           0        1.393562    2.074073    0.385772
      8          6           0        3.218157    0.302459   -0.120009
      9          6           0        3.415761   -1.174796   -0.248038
     10          6           0        2.003965   -1.717809   -0.020891
     11          8           0        4.119554    1.125599   -0.197600
     12          6           0        1.260160    2.867448   -0.914789
     13          6           0        1.954360   -2.697924    1.150674
     14          8           0        1.549667   -2.371078   -1.199919
     15          6           0       -2.713273   -0.036107   -0.393789
     16          8           0       -2.678466   -1.133447   -1.326580
     17          6           0       -3.571754    1.050902   -1.060731
     18          6           0       -3.400724   -0.560357    0.888592
     19          8           0       -4.677011   -1.114482    0.546951
     20          1           0       -0.526858   -0.782468    1.497423
     21          1           0       -0.638980   -1.622187   -0.036638
     22          1           0       -0.841076    0.659355   -1.167474
     23          1           0       -1.922720    1.734144    1.456516
     24          1           0       -1.514458    2.584037   -0.013263
     25          1           0        0.300409    1.572697    2.182747
     26          1           0        0.044939    3.205106    1.623941
     27          1           0        2.196849    2.549407    0.966694
     28          1           0        3.806333   -1.407852   -1.243161
     29          1           0        4.121829   -1.498034    0.523446
     30          1           0        0.956659    3.899222   -0.707482
     31          1           0        0.525005    2.430763   -1.597073
     32          1           0        2.216616    2.907257   -1.447921
     33          1           0        0.953183   -3.128286    1.267298
     34          1           0        2.631384   -3.542190    0.975751
     35          1           0        2.237208   -2.219578    2.094546
     36          1           0        2.091479   -3.165996   -1.337606
     37          1           0       -3.572087   -1.530824   -1.287765
     38          1           0       -3.773991    1.887371   -0.385010
     39          1           0       -3.074885    1.438869   -1.957487
     40          1           0       -4.533615    0.648462   -1.399000
     41          1           0       -2.823463   -1.370220    1.343899
     42          1           0       -3.557068    0.232186    1.625280
     43          1           0       -5.073531   -1.439198    1.374610
 ---------------------------------------------------------------------
 Rotational constants (GHZ):      0.5833616      0.2526188      0.2018091
 Standard basis: 6-31G(d) (6D, 7F)
 There are   333 symmetry adapted cartesian basis functions of A   symmetry.
 There are   333 symmetry adapted basis functions of A   symmetry.
   333 basis functions,   628 primitive gaussians,   333 cartesian basis functions
    73 alpha electrons       73 beta electrons
       nuclear repulsion energy      1598.3694027852 Hartrees.
 NAtoms=   43 NActive=   43 NUniq=   43 SFac= 1.00D+00 NAtFMM=   60 NAOKFM=F Big=F
 Integral buffers will be    131072 words long.
 Raffenetti 2 integral format.
 Two-electron integral symmetry is turned on.
 Using the following non-standard input for PCM:
 --- end of non-standard input.
 ------------------------------------------------------------------------------
 Polarizable Continuum Model (PCM)
 =================================
 Model                : PCM (using non-symmetric T matrix).
 Atomic radii         : SMD-Coulomb.
 Polarization charges : Total charges.
 Charge compensation  : None.
 Solution method      : On-the-fly selection.
 Cavity type          : VdW (van der Waals Surface) (Alpha=1.000).
 Cavity algorithm     : GePol (No added spheres)
                        Default sphere list used, NSphG=   43.
                        Lebedev-Laikov grids with approx.  5.0 points / Ang**2.
                        Smoothing algorithm: Karplus/York (Gamma=1.0000).
                        Polarization charges: spherical gaussians, with
                                              point-specific exponents (IZeta= 3).
                        Self-potential: point-specific (ISelfS= 7).
                        Self-field    : sphere-specific E.n sum rule (ISelfD= 2).
 1st derivatives      : Analytical E(r).r(x)/FMM algorithm (CHGder, D1EAlg=3).
                        Cavity 1st derivative terms included.
 Solvent              : Methanol, Eps=  32.613000 Eps(inf)=   1.765709
 ------------------------------------------------------------------------------
 ------------------------------------------------------------------------------
 Atomic radii for non-electrostatic terms: SMD-CDS.
 ------------------------------------------------------------------------------
 Nuclear repulsion after PCM non-electrostatic terms =     1598.3704493741 Hartrees.
 One-electron integrals computed using PRISM.
 NBasis=   333 RedAO= T EigKep=  8.57D-04  NBF=   333
 NBsUse=   333 1.00D-06 EigRej= -1.00D+00 NBFU=   333
 ExpMin= 1.61D-01 ExpMax= 5.48D+03 ExpMxC= 8.25D+02 IAcc=1 IRadAn=         1 AccDes= 0.00D+00
 Harris functional with IExCor=  402 and IRadAn=       1 diagonalized for initial guess.
 HarFok:  IExCor=  402 AccDes= 0.00D+00 IRadAn=         1 IDoV= 1 UseB2=F ITyADJ=14
 ICtDFT=  3500011 ScaDFX=  1.000000  1.000000  1.000000  1.000000
 FoFCou: FMM=F IPFlag=           0 FMFlag=      100000 FMFlg1=           0
         NFxFlg=           0 DoJE=T BraDBF=F KetDBF=T FulRan=T
         wScrn=  0.000000 ICntrl=     500 IOpCl=  0 I1Cent=   200000004 NGrid=           0
         NMat0=    1 NMatS0=      1 NMatT0=    0 NMatD0=    1 NMtDS0=    0 NMtDT0=    0
 Petite list used in FoFCou.
 Keep R1 ints in memory in canonical form, NReq=1565304907.
 Requested convergence on RMS density matrix=1.00D-08 within 128 cycles.
 Requested convergence on MAX density matrix=1.00D-06.
 Requested convergence on             energy=1.00D-06.
 No special actions if energy rises.
 Inv3:  Mode=1 IEnd=    21902412.
 Iteration    1 A*A^-1 deviation from unit magnitude is 4.00D-15 for   2696.
 Iteration    1 A*A^-1 deviation from orthogonality  is 2.87D-15 for   1810    672.
 Iteration    1 A^-1*A deviation from unit magnitude is 4.22D-15 for   2696.
 Iteration    1 A^-1*A deviation from orthogonality  is 3.05D-10 for   2701   2698.
 Iteration    2 A*A^-1 deviation from unit magnitude is 2.33D-15 for   1504.
 Iteration    2 A*A^-1 deviation from orthogonality  is 2.85D-15 for   2354    438.
 Iteration    2 A^-1*A deviation from unit magnitude is 9.99D-16 for    675.
 Iteration    2 A^-1*A deviation from orthogonality  is 4.40D-16 for   2686   2484.
 Error on total polarization charges =  0.05153
 SCF Done:  E(RB3LYP) =  -886.942417051     A.U. after   12 cycles
            NFock= 12  Conv=0.64D-08     -V/T= 2.0091
 SMD-CDS (non-electrostatic) energy       (kcal/mol) =       0.66
 (included in total energy above)

 **********************************************************************

            Population analysis using the SCF density.

 **********************************************************************

 Orbital symmetries:
       Occupied  (A) (A) (A) (A) (A) (A) (A) (A) (A) (A) (A) (A)
                 (A) (A) (A) (A) (A) (A) (A) (A) (A) (A) (A) (A)
                 (A) (A) (A) (A) (A) (A) (A) (A) (A) (A) (A) (A)
                 (A) (A) (A) (A) (A) (A) (A) (A) (A) (A) (A) (A)
                 (A) (A) (A) (A) (A) (A) (A) (A) (A) (A) (A) (A)
                 (A) (A) (A) (A) (A) (A) (A) (A) (A) (A) (A) (A)
                 (A)
       Virtual   (A) (A) (A) (A) (A) (A) (A) (A) (A) (A) (A) (A)
                 (A) (A) (A) (A) (A) (A) (A) (A) (A) (A) (A) (A)
                 (A) (A) (A) (A) (A) (A) (A) (A) (A) (A) (A) (A)
                 (A) (A) (A) (A) (A) (A) (A) (A) (A) (A) (A) (A)
                 (A) (A) (A) (A) (A) (A) (A) (A) (A) (A) (A) (A)
                 (A) (A) (A) (A) (A) (A) (A) (A) (A) (A) (A) (A)
                 (A) (A) (A) (A) (A) (A) (A) (A) (A) (A) (A) (A)
                 (A) (A) (A) (A) (A) (A) (A) (A) (A) (A) (A) (A)
                 (A) (A) (A) (A) (A) (A) (A) (A) (A) (A) (A) (A)
                 (A) (A) (A) (A) (A) (A) (A) (A) (A) (A) (A) (A)
                 (A) (A) (A) (A) (A) (A) (A) (A) (A) (A) (A) (A)
                 (A) (A) (A) (A) (A) (A) (A) (A) (A) (A) (A) (A)
                 (A) (A) (A) (A) (A) (A) (A) (A) (A) (A) (A) (A)
                 (A) (A) (A) (A) (A) (A) (A) (A) (A) (A) (A) (A)
                 (A) (A) (A) (A) (A) (A) (A) (A) (A) (A) (A) (A)
                 (A) (A) (A) (A) (A) (A) (A) (A) (A) (A) (A) (A)
                 (A) (A) (A) (A) (A) (A) (A) (A) (A) (A) (A) (A)
                 (A) (A) (A) (A) (A) (A) (A) (A) (A) (A) (A) (A)
                 (A) (A) (A) (A) (A) (A) (A) (A) (A) (A) (A) (A)
                 (A) (A) (A) (A) (A) (A) (A) (A) (A) (A) (A) (A)
                 (A) (A) (A) (A) (A) (A) (A) (A) (A) (A) (A) (A)
                 (A) (A) (A) (A) (A) (A) (A) (A)
 The electronic state is 1-A.
 Alpha  occ. eigenvalues --  -19.14558 -19.14226 -19.13724 -19.12990 -10.26335
 Alpha  occ. eigenvalues --  -10.24339 -10.23914 -10.22087 -10.20375 -10.18737
 Alpha  occ. eigenvalues --  -10.18668 -10.18442 -10.17967 -10.17556 -10.17183
 Alpha  occ. eigenvalues --  -10.17091 -10.17002 -10.16592 -10.16318  -1.03265
 Alpha  occ. eigenvalues --   -1.02544  -1.02168  -0.99934  -0.85847  -0.81103
 Alpha  occ. eigenvalues --   -0.78794  -0.74596  -0.73592  -0.71771  -0.68909
 Alpha  occ. eigenvalues --   -0.67357  -0.65362  -0.63775  -0.60372  -0.57018
 Alpha  occ. eigenvalues --   -0.55279  -0.52784  -0.51356  -0.50258  -0.49748
 Alpha  occ. eigenvalues --   -0.48508  -0.46510  -0.45586  -0.45005  -0.44259
 Alpha  occ. eigenvalues --   -0.43774  -0.43379  -0.42700  -0.42438  -0.41722
 Alpha  occ. eigenvalues --   -0.40418  -0.39593  -0.38651  -0.38331  -0.37533
 Alpha  occ. eigenvalues --   -0.37184  -0.36864  -0.36671  -0.35584  -0.34769
 Alpha  occ. eigenvalues --   -0.34295  -0.34044  -0.33695  -0.32250  -0.32065
 Alpha  occ. eigenvalues --   -0.31337  -0.30526  -0.29244  -0.27577  -0.26960
 Alpha  occ. eigenvalues --   -0.26117  -0.25174  -0.23775
 Alpha virt. eigenvalues --   -0.03836   0.05602   0.07858   0.08198   0.09585
 Alpha virt. eigenvalues --    0.10951   0.12508   0.12870   0.13365   0.13754
 Alpha virt. eigenvalues --    0.14991   0.15222   0.15877   0.15994   0.16650
 Alpha virt. eigenvalues --    0.16735   0.16985   0.17650   0.18045   0.18808
 Alpha virt. eigenvalues --    0.19040   0.19570   0.20558   0.20920   0.21216
 Alpha virt. eigenvalues --    0.21818   0.22393   0.23006   0.23234   0.24230
 Alpha virt. eigenvalues --    0.24737   0.25145   0.25892   0.26433   0.26855
 Alpha virt. eigenvalues --    0.27810   0.28867   0.30058   0.30684   0.31930
 Alpha virt. eigenvalues --    0.33896   0.34391   0.35984   0.36051   0.45524
 Alpha virt. eigenvalues --    0.47543   0.49955   0.51689   0.52148   0.52568
 Alpha virt. eigenvalues --    0.53482   0.54436   0.55975   0.56280   0.57091
 Alpha virt. eigenvalues --    0.58532   0.59175   0.60385   0.60892   0.61316
 Alpha virt. eigenvalues --    0.61717   0.62563   0.62753   0.64998   0.66292
 Alpha virt. eigenvalues --    0.66605   0.67716   0.68878   0.69389   0.71017
 Alpha virt. eigenvalues --    0.71821   0.72604   0.74649   0.74971   0.75651
 Alpha virt. eigenvalues --    0.77168   0.78055   0.78671   0.79577   0.81124
 Alpha virt. eigenvalues --    0.81488   0.82154   0.82870   0.83768   0.84075
 Alpha virt. eigenvalues --    0.84427   0.85554   0.86144   0.86604   0.87500
 Alpha virt. eigenvalues --    0.87904   0.88891   0.89499   0.89826   0.90265
 Alpha virt. eigenvalues --    0.90794   0.91233   0.92015   0.93263   0.93716
 Alpha virt. eigenvalues --    0.94672   0.95064   0.95468   0.96087   0.97167
 Alpha virt. eigenvalues --    0.97574   0.98201   0.98805   0.99764   1.00864
 Alpha virt. eigenvalues --    1.01887   1.02509   1.04029   1.04750   1.05775
 Alpha virt. eigenvalues --    1.06084   1.06399   1.07421   1.08200   1.10066
 Alpha virt. eigenvalues --    1.11942   1.12896   1.12977   1.15054   1.16905
 Alpha virt. eigenvalues --    1.17941   1.21152   1.23665   1.26329   1.27592
 Alpha virt. eigenvalues --    1.30050   1.31314   1.35687   1.36874   1.38292
 Alpha virt. eigenvalues --    1.40373   1.41544   1.42950   1.47609   1.48575
 Alpha virt. eigenvalues --    1.51819   1.53803   1.55628   1.58188   1.59707
 Alpha virt. eigenvalues --    1.60600   1.63174   1.64095   1.66859   1.68008
 Alpha virt. eigenvalues --    1.68445   1.70933   1.71746   1.72573   1.75096
 Alpha virt. eigenvalues --    1.75939   1.76352   1.77547   1.79110   1.79649
 Alpha virt. eigenvalues --    1.81632   1.82891   1.83426   1.84882   1.85717
 Alpha virt. eigenvalues --    1.86800   1.87287   1.88584   1.89977   1.90924
 Alpha virt. eigenvalues --    1.91404   1.92295   1.93145   1.94783   1.96111
 Alpha virt. eigenvalues --    1.97019   1.97831   2.00325   2.00949   2.02535
 Alpha virt. eigenvalues --    2.03709   2.04178   2.06009   2.06831   2.07838
 Alpha virt. eigenvalues --    2.09087   2.11119   2.12503   2.14987   2.15816
 Alpha virt. eigenvalues --    2.17793   2.21215   2.21420   2.23792   2.24771
 Alpha virt. eigenvalues --    2.25417   2.26389   2.27254   2.27792   2.29750
 Alpha virt. eigenvalues --    2.30451   2.31785   2.32580   2.34749   2.35737
 Alpha virt. eigenvalues --    2.36765   2.38061   2.39914   2.41185   2.42075
 Alpha virt. eigenvalues --    2.44146   2.44565   2.46242   2.47440   2.48538
 Alpha virt. eigenvalues --    2.49924   2.52502   2.53313   2.55412   2.57909
 Alpha virt. eigenvalues --    2.58968   2.62836   2.64486   2.66819   2.69151
 Alpha virt. eigenvalues --    2.70125   2.73567   2.75329   2.76757   2.77117
 Alpha virt. eigenvalues --    2.79937   2.82013   2.85926   2.87372   2.89020
 Alpha virt. eigenvalues --    2.94798   2.98329   2.99511   3.04658   3.18374
 Alpha virt. eigenvalues --    3.21328   3.79132   3.82942   3.88437   4.01158
 Alpha virt. eigenvalues --    4.13592   4.21606   4.24795   4.27123   4.28793
 Alpha virt. eigenvalues --    4.32517   4.35992   4.41209   4.46176   4.54418
 Alpha virt. eigenvalues --    4.60980   4.66296   4.73266   4.76659   4.77889
          Condensed to atoms (all electrons):
               1          2          3          4          5          6
     1  C    5.087181   0.548422  -0.050699  -0.002985  -0.005762  -0.028331
     2  C    0.548422   4.957244   0.312666  -0.018035  -0.005425  -0.006890
     3  C   -0.050699   0.312666   5.253564   0.342285  -0.040198  -0.001702
     4  C   -0.002985  -0.018035   0.342285   5.025140   0.353774  -0.038726
     5  C   -0.005762  -0.005425  -0.040198   0.353774   5.063550   0.363062
     6  C   -0.028331  -0.006890  -0.001702  -0.038726   0.363062   5.068586
     7  C    0.345391  -0.070645  -0.011200  -0.000475  -0.040088   0.356670
     8  C    0.341155   0.017429   0.005524  -0.000089  -0.000071   0.004326
     9  C   -0.141005  -0.081735   0.007523  -0.000157  -0.000005  -0.000105
    10  C   -0.002724   0.404000  -0.058795   0.002456  -0.000036  -0.000191
    11  O   -0.085408   0.004844  -0.000113   0.000002  -0.000005   0.000283
    12  C   -0.035764  -0.002293   0.001427  -0.003541  -0.003720  -0.048730
    13  C    0.001617  -0.059355  -0.006811   0.000198  -0.000004   0.000016
    14  O   -0.000083  -0.049712  -0.003766  -0.000233  -0.000002   0.000000
    15  C    0.000285   0.003220  -0.024681   0.370314  -0.030297   0.003438
    16  O    0.000015   0.000142  -0.008854  -0.044938   0.002080  -0.000031
    17  C   -0.000005  -0.000081   0.004919  -0.055250  -0.003082   0.000138
    18  C   -0.000019   0.000263  -0.010027  -0.047765  -0.004962   0.000067
    19  O    0.000000  -0.000002  -0.000075   0.001935   0.000067   0.000000
    20  H   -0.005177  -0.023441   0.350170  -0.030081  -0.005550  -0.000169
    21  H    0.004053  -0.039161   0.354278  -0.043176   0.004867  -0.000033
    22  H   -0.001417  -0.000419  -0.056727   0.364272  -0.039192  -0.002869
    23  H   -0.000013  -0.000091  -0.003563  -0.039881   0.369692  -0.033517
    24  H   -0.000323   0.000003   0.005166  -0.030634   0.370631  -0.037313
    25  H   -0.004378  -0.000324   0.004093  -0.005277  -0.037790   0.371307
    26  H    0.005435   0.000340  -0.000107   0.004615  -0.033071   0.365699
    27  H   -0.051626   0.004533  -0.000215  -0.000058   0.004959  -0.042485
    28  H    0.004490  -0.000043  -0.000102   0.000003   0.000000   0.000001
    29  H    0.004112   0.001161  -0.000150   0.000001   0.000000   0.000004
    30  H    0.004581  -0.000006  -0.000034   0.000211  -0.001086  -0.003374
    31  H   -0.005895   0.001498  -0.000431  -0.000427   0.003358  -0.006475
    32  H   -0.007431  -0.000048  -0.000012   0.000049  -0.000002   0.005268
    33  H   -0.000120  -0.009370   0.003651   0.000029   0.000001   0.000000
    34  H   -0.000049   0.004965  -0.000036  -0.000002   0.000000   0.000000
    35  H    0.000325   0.001441   0.000227  -0.000010   0.000000  -0.000001
    36  H   -0.000126   0.006119  -0.000055   0.000013   0.000000   0.000000
    37  H    0.000000   0.000004   0.000163   0.006343  -0.000181   0.000003
    38  H   -0.000001  -0.000001  -0.000130  -0.002777   0.001552   0.000052
    39  H   -0.000003   0.000000   0.000043  -0.005570  -0.001051  -0.000035
    40  H    0.000000   0.000002  -0.000100   0.004482   0.000150  -0.000003
    41  H   -0.000003   0.000233   0.003588  -0.006490   0.000400  -0.000016
    42  H    0.000003  -0.000032   0.000074  -0.000265  -0.000312  -0.000090
    43  H    0.000000   0.000000   0.000004  -0.000147   0.000000   0.000000
               7          8          9         10         11         12
     1  C    0.345391   0.341155  -0.141005  -0.002724  -0.085408  -0.035764
     2  C   -0.070645   0.017429  -0.081735   0.404000   0.004844  -0.002293
     3  C   -0.011200   0.005524   0.007523  -0.058795  -0.000113   0.001427
     4  C   -0.000475  -0.000089  -0.000157   0.002456   0.000002  -0.003541
     5  C   -0.040088  -0.000071  -0.000005  -0.000036  -0.000005  -0.003720
     6  C    0.356670   0.004326  -0.000105  -0.000191   0.000283  -0.048730
     7  C    5.030336  -0.054358   0.008231   0.006591   0.000178   0.354884
     8  C   -0.054358   4.535893   0.328095  -0.062544   0.525887  -0.000997
     9  C    0.008231   0.328095   5.487586   0.290846  -0.078831  -0.000250
    10  C    0.006591  -0.062544   0.290846   4.751443   0.004387  -0.000183
    11  O    0.000178   0.525887  -0.078831   0.004387   8.203170  -0.003356
    12  C    0.354884  -0.000997  -0.000250  -0.000183  -0.003356   5.147522
    13  C   -0.000155  -0.000746  -0.054283   0.353239  -0.000080  -0.000003
    14  O   -0.000052   0.001118  -0.050275   0.200738  -0.000023   0.000006
    15  C   -0.000092   0.000000   0.000002  -0.000102   0.000000   0.000033
    16  O   -0.000001   0.000000   0.000000  -0.000040   0.000000   0.000000
    17  C   -0.000008   0.000000   0.000000   0.000000   0.000000  -0.000004
    18  C    0.000008   0.000000   0.000000   0.000003   0.000000  -0.000002
    19  O    0.000000   0.000000   0.000000   0.000000   0.000000   0.000000
    20  H    0.001094  -0.000137  -0.000172   0.000316   0.000002  -0.000068
    21  H   -0.000036  -0.000148   0.000577  -0.006693   0.000001   0.000005
    22  H    0.003420  -0.000075  -0.000030   0.000188   0.000000  -0.001457
    23  H    0.005199   0.000004   0.000000   0.000000   0.000000  -0.000022
    24  H   -0.006338  -0.000002   0.000000   0.000004   0.000000   0.004933
    25  H   -0.037837   0.000101  -0.000011  -0.000073  -0.000001   0.005708
    26  H   -0.031724  -0.000111   0.000004   0.000003   0.000003  -0.004399
    27  H    0.374688  -0.006932   0.000658  -0.000230   0.010485  -0.044082
    28  H   -0.000106  -0.015809   0.343626  -0.024133  -0.000597   0.000021
    29  H   -0.000074  -0.017551   0.339800  -0.025478  -0.000308  -0.000004
    30  H   -0.031143  -0.000042   0.000004   0.000003   0.000018   0.368322
    31  H   -0.030645  -0.000201   0.000019  -0.000023   0.000045   0.373048
    32  H   -0.027326   0.002989   0.000089  -0.000005   0.006117   0.366056
    33  H   -0.000001  -0.000094   0.005427  -0.023276   0.000001   0.000000
    34  H    0.000003   0.000242  -0.008099  -0.021875  -0.000001   0.000000
    35  H   -0.000034   0.000241  -0.000904  -0.022061  -0.000007   0.000000
    36  H    0.000006   0.000093  -0.004006  -0.016709   0.000001   0.000000
    37  H    0.000000   0.000000   0.000000   0.000000   0.000000   0.000000
    38  H    0.000005   0.000000   0.000000   0.000000   0.000000  -0.000002
    39  H    0.000006   0.000000   0.000000   0.000000   0.000000  -0.000016
    40  H    0.000000   0.000000   0.000000   0.000000   0.000000   0.000000
    41  H    0.000002   0.000000   0.000000   0.000005   0.000000   0.000000
    42  H    0.000000   0.000000   0.000000   0.000000   0.000000   0.000000
    43  H    0.000000   0.000000   0.000000   0.000000   0.000000   0.000000
              13         14         15         16         17         18
     1  C    0.001617  -0.000083   0.000285   0.000015  -0.000005  -0.000019
     2  C   -0.059355  -0.049712   0.003220   0.000142  -0.000081   0.000263
     3  C   -0.006811  -0.003766  -0.024681  -0.008854   0.004919  -0.010027
     4  C    0.000198  -0.000233   0.370314  -0.044938  -0.055250  -0.047765
     5  C   -0.000004  -0.000002  -0.030297   0.002080  -0.003082  -0.004962
     6  C    0.000016   0.000000   0.003438  -0.000031   0.000138   0.000067
     7  C   -0.000155  -0.000052  -0.000092  -0.000001  -0.000008   0.000008
     8  C   -0.000746   0.001118   0.000000   0.000000   0.000000   0.000000
     9  C   -0.054283  -0.050275   0.000002   0.000000   0.000000   0.000000
    10  C    0.353239   0.200738  -0.000102  -0.000040   0.000000   0.000003
    11  O   -0.000080  -0.000023   0.000000   0.000000   0.000000   0.000000
    12  C   -0.000003   0.000006   0.000033   0.000000  -0.000004  -0.000002
    13  C    5.245272  -0.055683   0.000004   0.000003   0.000000  -0.000001
    14  O   -0.055683   8.402082  -0.000016  -0.000006   0.000000   0.000001
    15  C    0.000004  -0.000016   4.712732   0.200894   0.363176   0.359001
    16  O    0.000003  -0.000006   0.200894   8.420752  -0.060835  -0.040594
    17  C    0.000000   0.000000   0.363176  -0.060835   5.232820  -0.064643
    18  C   -0.000001   0.000001   0.359001  -0.040594  -0.064643   4.950714
    19  O    0.000000   0.000000  -0.044047  -0.005970  -0.000827   0.218833
    20  H    0.001849   0.000174  -0.004562   0.000173  -0.000040   0.002032
    21  H   -0.001579   0.012104  -0.007551   0.018842   0.000634  -0.001186
    22  H    0.000016   0.000171  -0.032494   0.001960  -0.008471   0.005953
    23  H    0.000000   0.000000  -0.007089   0.000072  -0.002297   0.002448
    24  H    0.000000   0.000000  -0.004591  -0.000018   0.003357  -0.000068
    25  H   -0.000007   0.000001  -0.000080   0.000000   0.000005  -0.000007
    26  H    0.000000   0.000000  -0.000078   0.000000   0.000002  -0.000003
    27  H    0.000023  -0.000001   0.000002   0.000000   0.000000   0.000000
    28  H    0.003099   0.003734   0.000000   0.000000   0.000000   0.000000
    29  H   -0.001375   0.002399   0.000000   0.000000   0.000000   0.000000
    30  H    0.000000   0.000000  -0.000001   0.000000  -0.000001   0.000000
    31  H    0.000001  -0.000001   0.000013  -0.000005   0.000006   0.000000
    32  H    0.000000   0.000000   0.000000   0.000000   0.000000   0.000000
    33  H    0.361967   0.000439  -0.000001  -0.000007   0.000000   0.000001
    34  H    0.362636  -0.001463   0.000000   0.000000   0.000000   0.000000
    35  H    0.346574   0.003943   0.000000   0.000000   0.000000   0.000000
    36  H   -0.004195   0.238002   0.000000   0.000000   0.000000   0.000000
    37  H    0.000000   0.000000  -0.026388   0.232361  -0.001719  -0.014726
    38  H    0.000000   0.000000  -0.022306   0.004224   0.344739  -0.000117
    39  H    0.000000   0.000000  -0.026722   0.000909   0.365624   0.005386
    40  H    0.000000   0.000000  -0.023487  -0.001457   0.362915  -0.007344
    41  H   -0.000001  -0.000001  -0.033328  -0.002159   0.006548   0.367750
    42  H    0.000000   0.000000  -0.029737   0.003680  -0.004222   0.354743
    43  H    0.000000   0.000000   0.005183   0.000203  -0.000040  -0.019614
              19         20         21         22         23         24
     1  C    0.000000  -0.005177   0.004053  -0.001417  -0.000013  -0.000323
     2  C   -0.000002  -0.023441  -0.039161  -0.000419  -0.000091   0.000003
     3  C   -0.000075   0.350170   0.354278  -0.056727  -0.003563   0.005166
     4  C    0.001935  -0.030081  -0.043176   0.364272  -0.039881  -0.030634
     5  C    0.000067  -0.005550   0.004867  -0.039192   0.369692   0.370631
     6  C    0.000000  -0.000169  -0.000033  -0.002869  -0.033517  -0.037313
     7  C    0.000000   0.001094  -0.000036   0.003420   0.005199  -0.006338
     8  C    0.000000  -0.000137  -0.000148  -0.000075   0.000004  -0.000002
     9  C    0.000000  -0.000172   0.000577  -0.000030   0.000000   0.000000
    10  C    0.000000   0.000316  -0.006693   0.000188   0.000000   0.000004
    11  O    0.000000   0.000002   0.000001   0.000000   0.000000   0.000000
    12  C    0.000000  -0.000068   0.000005  -0.001457  -0.000022   0.004933
    13  C    0.000000   0.001849  -0.001579   0.000016   0.000000   0.000000
    14  O    0.000000   0.000174   0.012104   0.000171   0.000000   0.000000
    15  C   -0.044047  -0.004562  -0.007551  -0.032494  -0.007089  -0.004591
    16  O   -0.005970   0.000173   0.018842   0.001960   0.000072  -0.000018
    17  C   -0.000827  -0.000040   0.000634  -0.008471  -0.002297   0.003357
    18  C    0.218833   0.002032  -0.001186   0.005953   0.002448  -0.000068
    19  O    8.327332  -0.000024  -0.000021  -0.000043  -0.000119  -0.000003
    20  H   -0.000024   0.552734  -0.030850   0.005483   0.002342   0.000033
    21  H   -0.000021  -0.030850   0.567829  -0.001516  -0.000104  -0.000153
    22  H   -0.000043   0.005483  -0.001516   0.605569   0.005782  -0.009061
    23  H   -0.000119   0.002342  -0.000104   0.005782   0.590290  -0.037383
    24  H   -0.000003   0.000033  -0.000153  -0.009061  -0.037383   0.590966
    25  H    0.000000   0.000761  -0.000005  -0.000181  -0.006739   0.005878
    26  H    0.000000  -0.000075   0.000002  -0.000094  -0.000832  -0.006785
    27  H    0.000000   0.000045   0.000002   0.000028  -0.000163  -0.000076
    28  H    0.000000  -0.000004   0.000006   0.000000   0.000000   0.000000
    29  H    0.000000   0.000015  -0.000027   0.000000   0.000000   0.000000
    30  H    0.000000   0.000002   0.000000   0.000022  -0.000017   0.000624
    31  H    0.000000   0.000014   0.000003   0.005457  -0.000012  -0.000340
    32  H    0.000000   0.000000   0.000000  -0.000029   0.000000  -0.000056
    33  H    0.000000   0.000182   0.002544   0.000000   0.000000   0.000000
    34  H    0.000000   0.000007  -0.000093   0.000000   0.000000   0.000000
    35  H    0.000000   0.000079   0.000142  -0.000001   0.000000   0.000000
    36  H    0.000000  -0.000006  -0.000450  -0.000002   0.000000   0.000000
    37  H    0.026595  -0.000020  -0.000580  -0.000267   0.000001   0.000003
    38  H   -0.000053  -0.000005  -0.000032   0.000329   0.001295   0.000627
    39  H    0.000119   0.000002  -0.000006   0.005130   0.000182   0.000660
    40  H    0.007365   0.000003  -0.000013  -0.000088  -0.000062   0.000043
    41  H   -0.040513   0.001991   0.001819  -0.000044  -0.000220  -0.000022
    42  H   -0.037738   0.000060   0.000106  -0.000145   0.006163  -0.000009
    43  H    0.244541   0.000003   0.000000   0.000004   0.000014   0.000000
              25         26         27         28         29         30
     1  C   -0.004378   0.005435  -0.051626   0.004490   0.004112   0.004581
     2  C   -0.000324   0.000340   0.004533  -0.000043   0.001161  -0.000006
     3  C    0.004093  -0.000107  -0.000215  -0.000102  -0.000150  -0.000034
     4  C   -0.005277   0.004615  -0.000058   0.000003   0.000001   0.000211
     5  C   -0.037790  -0.033071   0.004959   0.000000   0.000000  -0.001086
     6  C    0.371307   0.365699  -0.042485   0.000001   0.000004  -0.003374
     7  C   -0.037837  -0.031724   0.374688  -0.000106  -0.000074  -0.031143
     8  C    0.000101  -0.000111  -0.006932  -0.015809  -0.017551  -0.000042
     9  C   -0.000011   0.000004   0.000658   0.343626   0.339800   0.000004
    10  C   -0.000073   0.000003  -0.000230  -0.024133  -0.025478   0.000003
    11  O   -0.000001   0.000003   0.010485  -0.000597  -0.000308   0.000018
    12  C    0.005708  -0.004399  -0.044082   0.000021  -0.000004   0.368322
    13  C   -0.000007   0.000000   0.000023   0.003099  -0.001375   0.000000
    14  O    0.000001   0.000000  -0.000001   0.003734   0.002399   0.000000
    15  C   -0.000080  -0.000078   0.000002   0.000000   0.000000  -0.000001
    16  O    0.000000   0.000000   0.000000   0.000000   0.000000   0.000000
    17  C    0.000005   0.000002   0.000000   0.000000   0.000000  -0.000001
    18  C   -0.000007  -0.000003   0.000000   0.000000   0.000000   0.000000
    19  O    0.000000   0.000000   0.000000   0.000000   0.000000   0.000000
    20  H    0.000761  -0.000075   0.000045  -0.000004   0.000015   0.000002
    21  H   -0.000005   0.000002   0.000002   0.000006  -0.000027   0.000000
    22  H   -0.000181  -0.000094   0.000028   0.000000   0.000000   0.000022
    23  H   -0.006739  -0.000832  -0.000163   0.000000   0.000000  -0.000017
    24  H    0.005878  -0.006785  -0.000076   0.000000   0.000000   0.000624
    25  H    0.601403  -0.036503  -0.002686   0.000000   0.000000  -0.000018
    26  H   -0.036503   0.596045  -0.005177   0.000000   0.000000   0.003775
    27  H   -0.002686  -0.005177   0.612389  -0.000014  -0.000005  -0.002792
    28  H    0.000000   0.000000  -0.000014   0.504368  -0.017354   0.000000
    29  H    0.000000   0.000000  -0.000005  -0.017354   0.517210   0.000000
    30  H   -0.000018   0.003775  -0.002792   0.000000   0.000000   0.564323
    31  H   -0.000057  -0.000157   0.005523  -0.000002   0.000000  -0.028972
    32  H   -0.000160  -0.000038  -0.004329  -0.000002   0.000001  -0.028514
    33  H   -0.000002   0.000000   0.000000  -0.000175   0.000108   0.000000
    34  H    0.000000   0.000000   0.000000   0.000323   0.001613   0.000000
    35  H    0.000022   0.000000  -0.000002  -0.000056   0.000414   0.000000
    36  H    0.000000   0.000000   0.000000   0.000928   0.000238   0.000000
    37  H    0.000000   0.000000   0.000000   0.000000   0.000000   0.000000
    38  H   -0.000001  -0.000001   0.000000   0.000000   0.000000   0.000000
    39  H    0.000000   0.000001   0.000000   0.000000   0.000000   0.000000
    40  H    0.000000   0.000000   0.000000   0.000000   0.000000   0.000000
    41  H   -0.000017   0.000001   0.000000   0.000000   0.000000   0.000000
    42  H   -0.000003   0.000004   0.000000   0.000000   0.000000   0.000000
    43  H    0.000000   0.000000   0.000000   0.000000   0.000000   0.000000
              31         32         33         34         35         36
     1  C   -0.005895  -0.007431  -0.000120  -0.000049   0.000325  -0.000126
     2  C    0.001498  -0.000048  -0.009370   0.004965   0.001441   0.006119
     3  C   -0.000431  -0.000012   0.003651  -0.000036   0.000227  -0.000055
     4  C   -0.000427   0.000049   0.000029  -0.000002  -0.000010   0.000013
     5  C    0.003358  -0.000002   0.000001   0.000000   0.000000   0.000000
     6  C   -0.006475   0.005268   0.000000   0.000000  -0.000001   0.000000
     7  C   -0.030645  -0.027326  -0.000001   0.000003  -0.000034   0.000006
     8  C   -0.000201   0.002989  -0.000094   0.000242   0.000241   0.000093
     9  C    0.000019   0.000089   0.005427  -0.008099  -0.000904  -0.004006
    10  C   -0.000023  -0.000005  -0.023276  -0.021875  -0.022061  -0.016709
    11  O    0.000045   0.006117   0.000001  -0.000001  -0.000007   0.000001
    12  C    0.373048   0.366056   0.000000   0.000000   0.000000   0.000000
    13  C    0.000001   0.000000   0.361967   0.362636   0.346574  -0.004195
    14  O   -0.000001   0.000000   0.000439  -0.001463   0.003943   0.238002
    15  C    0.000013   0.000000  -0.000001   0.000000   0.000000   0.000000
    16  O   -0.000005   0.000000  -0.000007   0.000000   0.000000   0.000000
    17  C    0.000006   0.000000   0.000000   0.000000   0.000000   0.000000
    18  C    0.000000   0.000000   0.000001   0.000000   0.000000   0.000000
    19  O    0.000000   0.000000   0.000000   0.000000   0.000000   0.000000
    20  H    0.000014   0.000000   0.000182   0.000007   0.000079  -0.000006
    21  H    0.000003   0.000000   0.002544  -0.000093   0.000142  -0.000450
    22  H    0.005457  -0.000029   0.000000   0.000000  -0.000001  -0.000002
    23  H   -0.000012   0.000000   0.000000   0.000000   0.000000   0.000000
    24  H   -0.000340  -0.000056   0.000000   0.000000   0.000000   0.000000
    25  H   -0.000057  -0.000160  -0.000002   0.000000   0.000022   0.000000
    26  H   -0.000157  -0.000038   0.000000   0.000000   0.000000   0.000000
    27  H    0.005523  -0.004329   0.000000   0.000000  -0.000002   0.000000
    28  H   -0.000002  -0.000002  -0.000175   0.000323  -0.000056   0.000928
    29  H    0.000000   0.000001   0.000108   0.001613   0.000414   0.000238
    30  H   -0.028972  -0.028514   0.000000   0.000000   0.000000   0.000000
    31  H    0.550751  -0.030123   0.000000   0.000000   0.000000   0.000000
    32  H   -0.030123   0.563037   0.000000   0.000000   0.000000   0.000000
    33  H    0.000000   0.000000   0.551377  -0.031434  -0.025310  -0.000263
    34  H    0.000000   0.000000  -0.031434   0.549047  -0.025331   0.004294
    35  H    0.000000   0.000000  -0.025310  -0.025331   0.557189  -0.000093
    36  H    0.000000   0.000000  -0.000263   0.004294  -0.000093   0.339831
    37  H    0.000000   0.000000   0.000000   0.000000   0.000000   0.000000
    38  H   -0.000006   0.000000   0.000000   0.000000   0.000000   0.000000
    39  H    0.000091   0.000000   0.000000   0.000000   0.000000   0.000000
    40  H    0.000000   0.000000   0.000000   0.000000   0.000000   0.000000
    41  H    0.000000   0.000000   0.000016   0.000000   0.000000   0.000000
    42  H    0.000000   0.000000   0.000000   0.000000   0.000000   0.000000
    43  H    0.000000   0.000000   0.000000   0.000000   0.000000   0.000000
              37         38         39         40         41         42
     1  C    0.000000  -0.000001  -0.000003   0.000000  -0.000003   0.000003
     2  C    0.000004  -0.000001   0.000000   0.000002   0.000233  -0.000032
     3  C    0.000163  -0.000130   0.000043  -0.000100   0.003588   0.000074
     4  C    0.006343  -0.002777  -0.005570   0.004482  -0.006490  -0.000265
     5  C   -0.000181   0.001552  -0.001051   0.000150   0.000400  -0.000312
     6  C    0.000003   0.000052  -0.000035  -0.000003  -0.000016  -0.000090
     7  C    0.000000   0.000005   0.000006   0.000000   0.000002   0.000000
     8  C    0.000000   0.000000   0.000000   0.000000   0.000000   0.000000
     9  C    0.000000   0.000000   0.000000   0.000000   0.000000   0.000000
    10  C    0.000000   0.000000   0.000000   0.000000   0.000005   0.000000
    11  O    0.000000   0.000000   0.000000   0.000000   0.000000   0.000000
    12  C    0.000000  -0.000002  -0.000016   0.000000   0.000000   0.000000
    13  C    0.000000   0.000000   0.000000   0.000000  -0.000001   0.000000
    14  O    0.000000   0.000000   0.000000   0.000000  -0.000001   0.000000
    15  C   -0.026388  -0.022306  -0.026722  -0.023487  -0.033328  -0.029737
    16  O    0.232361   0.004224   0.000909  -0.001457  -0.002159   0.003680
    17  C   -0.001719   0.344739   0.365624   0.362915   0.006548  -0.004222
    18  C   -0.014726  -0.000117   0.005386  -0.007344   0.367750   0.354743
    19  O    0.026595  -0.000053   0.000119   0.007365  -0.040513  -0.037738
    20  H   -0.000020  -0.000005   0.000002   0.000003   0.001991   0.000060
    21  H   -0.000580  -0.000032  -0.000006  -0.000013   0.001819   0.000106
    22  H   -0.000267   0.000329   0.005130  -0.000088  -0.000044  -0.000145
    23  H    0.000001   0.001295   0.000182  -0.000062  -0.000220   0.006163
    24  H    0.000003   0.000627   0.000660   0.000043  -0.000022  -0.000009
    25  H    0.000000  -0.000001   0.000000   0.000000  -0.000017  -0.000003
    26  H    0.000000  -0.000001   0.000001   0.000000   0.000001   0.000004
    27  H    0.000000   0.000000   0.000000   0.000000   0.000000   0.000000
    28  H    0.000000   0.000000   0.000000   0.000000   0.000000   0.000000
    29  H    0.000000   0.000000   0.000000   0.000000   0.000000   0.000000
    30  H    0.000000   0.000000   0.000000   0.000000   0.000000   0.000000
    31  H    0.000000  -0.000006   0.000091   0.000000   0.000000   0.000000
    32  H    0.000000   0.000000   0.000000   0.000000   0.000000   0.000000
    33  H    0.000000   0.000000   0.000000   0.000000   0.000016   0.000000
    34  H    0.000000   0.000000   0.000000   0.000000   0.000000   0.000000
    35  H    0.000000   0.000000   0.000000   0.000000   0.000000   0.000000
    36  H    0.000000   0.000000   0.000000   0.000000   0.000000   0.000000
    37  H    0.346513  -0.000199  -0.000543   0.004479  -0.000405   0.000938
    38  H   -0.000199   0.569644  -0.026312  -0.025796  -0.000099   0.000561
    39  H   -0.000543  -0.026312   0.559108  -0.031676  -0.000125  -0.000105
    40  H    0.004479  -0.025796  -0.031676   0.556125   0.000109   0.000160
    41  H   -0.000405  -0.000099  -0.000125   0.000109   0.593525  -0.042011
    42  H    0.000938   0.000561  -0.000105   0.000160  -0.042011   0.598699
    43  H   -0.000809  -0.000019   0.000002  -0.000165  -0.003154  -0.003424
              43
     1  C    0.000000
     2  C    0.000000
     3  C    0.000004
     4  C   -0.000147
     5  C    0.000000
     6  C    0.000000
     7  C    0.000000
     8  C    0.000000
     9  C    0.000000
    10  C    0.000000
    11  O    0.000000
    12  C    0.000000
    13  C    0.000000
    14  O    0.000000
    15  C    0.005183
    16  O    0.000203
    17  C   -0.000040
    18  C   -0.019614
    19  O    0.244541
    20  H    0.000003
    21  H    0.000000
    22  H    0.000004
    23  H    0.000014
    24  H    0.000000
    25  H    0.000000
    26  H    0.000000
    27  H    0.000000
    28  H    0.000000
    29  H    0.000000
    30  H    0.000000
    31  H    0.000000
    32  H    0.000000
    33  H    0.000000
    34  H    0.000000
    35  H    0.000000
    36  H    0.000000
    37  H   -0.000809
    38  H   -0.000019
    39  H    0.000002
    40  H   -0.000165
    41  H   -0.003154
    42  H   -0.003424
    43  H    0.333132
 Mulliken charges:
               1
     1  C    0.082284
     2  C    0.098578
     3  C   -0.370786
     4  C   -0.099135
     5  C   -0.286249
     6  C   -0.287832
     7  C   -0.144374
     8  C    0.396809
     9  C   -0.392618
    10  C    0.250945
    11  O   -0.586693
    12  C   -0.473070
    13  C   -0.492236
    14  O   -0.703596
    15  C    0.299356
    16  O   -0.721396
    17  C   -0.483358
    18  C   -0.056126
    19  O   -0.697354
    20  H    0.180812
    21  H    0.165599
    22  H    0.150837
    23  H    0.148642
    24  H    0.150246
    25  H    0.142879
    26  H    0.143229
    27  H    0.147536
    28  H    0.197797
    29  H    0.195249
    30  H    0.154115
    31  H    0.163945
    32  H    0.154471
    33  H    0.164309
    34  H    0.165253
    35  H    0.163213
    36  H    0.436381
    37  H    0.428434
    38  H    0.154831
    39  H    0.154901
    40  H    0.154358
    41  H    0.152622
    42  H    0.152902
    43  H    0.444287
 Sum of Mulliken charges =   0.00000
 Mulliken charges with hydrogens summed into heavy atoms:
               1
     1  C    0.082284
     2  C    0.098578
     3  C   -0.024374
     4  C    0.051702
     5  C    0.012640
     6  C   -0.001723
     7  C    0.003162
     8  C    0.396809
     9  C    0.000427
    10  C    0.250945
    11  O   -0.586693
    12  C   -0.000539
    13  C    0.000538
    14  O   -0.267214
    15  C    0.299356
    16  O   -0.292961
    17  C   -0.019268
    18  C    0.249398
    19  O   -0.253066
 Electronic spatial extent (au):  <R**2>=           5633.5951
 Charge=              0.0000 electrons
 Dipole moment (field-independent basis, Debye):
    X=             -3.7399    Y=             -3.0507    Z=              5.0093  Tot=              6.9560
 Quadrupole moment (field-independent basis, Debye-Ang):
   XX=           -122.5215   YY=           -104.8543   ZZ=           -111.5179
   XY=            -16.7916   XZ=             -9.7294   YZ=             -3.5124
 Traceless Quadrupole moment (field-independent basis, Debye-Ang):
   XX=             -9.5570   YY=              8.1103   ZZ=              1.4467
   XY=            -16.7916   XZ=             -9.7294   YZ=             -3.5124
 Octapole moment (field-independent basis, Debye-Ang**2):
  XXX=           -140.6414  YYY=            -50.9208  ZZZ=              6.3811  XYY=              4.4923
  XXY=            -99.5371  XXZ=             44.3994  XZZ=            -17.2925  YZZ=            -10.1473
  YYZ=              0.1017  XYZ=             20.6939
 Hexadecapole moment (field-independent basis, Debye-Ang**3):
 XXXX=          -4854.8711 YYYY=          -1811.0392 ZZZZ=           -615.9778 XXXY=           -128.7821
 XXXZ=           -197.6742 YYYX=            -62.8548 YYYZ=             54.4834 ZZZX=            -53.9003
 ZZZY=              4.8388 XXYY=          -1008.6790 XXZZ=           -744.1125 YYZZ=           -412.8052
 XXYZ=            -23.1911 YYXZ=            -43.9386 ZZXY=             24.1480
 N-N= 1.598370449374D+03 E-N=-5.263505143190D+03  KE= 8.789829589925D+02
 D1PCM: PCM CHGder 1st derivatives, ID1Alg=3 FixD1E=F DoIter=F DoCFld=F I1PDM=0.
 Calling FoFJK, ICntrl=      2127 FMM=F ISym2X=0 I1Cent= 0 IOpClX= 0 NMat=1 NMatS=1 NMatT=0.
 ***** Axes restored to original set *****
 -------------------------------------------------------------------
 Center     Atomic                   Forces (Hartrees/Bohr)
 Number     Number              X              Y              Z
 -------------------------------------------------------------------
      1        6          -0.017590644   -0.013473052   -0.000500963
      2        6           0.026633998    0.001460404   -0.000088254
      3        6           0.001050754   -0.005412868    0.001911580
      4        6          -0.000051905   -0.004038431   -0.000138844
      5        6           0.006791012    0.005258826    0.002960511
      6        6           0.000815828   -0.002486269   -0.005290408
      7        6           0.003332637    0.004792218   -0.005604891
      8        6          -0.001978801    0.018661612    0.000210164
      9        6           0.003847582    0.005787436   -0.006747625
     10        6          -0.010463681   -0.016733835   -0.001338909
     11        8          -0.015446199    0.011243044    0.001742898
     12        6          -0.001951465    0.003902616    0.006304250
     13        6           0.005112270   -0.003964122   -0.005777026
     14        8           0.013468457   -0.003673632    0.012141995
     15        6           0.009068127    0.000293401    0.001257105
     16        8          -0.003848511   -0.006817895    0.000260038
     17        6          -0.000043357    0.005985399   -0.000180741
     18        6           0.000355705   -0.001934485   -0.003613887
     19        8           0.005209352    0.001377198    0.005808888
     20        1           0.000497108   -0.000295365   -0.002107816
     21        1           0.000341912    0.000522923   -0.001210539
     22        1           0.003168996   -0.001222440    0.000109872
     23        1           0.001130078   -0.000560931   -0.000332555
     24        1           0.001143600   -0.001525876    0.000266291
     25        1          -0.002760271   -0.000839704    0.000914659
     26        1          -0.000109130    0.000033230    0.000965405
     27        1          -0.002929238   -0.001899783    0.002022957
     28        1          -0.000181643   -0.002797385   -0.001256536
     29        1          -0.002988110   -0.001513740    0.002561597
     30        1           0.000134220    0.001213521   -0.000571157
     31        1           0.000932860   -0.000516016   -0.000060724
     32        1          -0.000398610   -0.000341004    0.000010255
     33        1           0.001143627    0.002438171   -0.000210012
     34        1          -0.002473264    0.001156813    0.001111434
     35        1          -0.000860729    0.000099809   -0.000176412
     36        1          -0.000545387   -0.000093480   -0.001777354
     37        1          -0.004466098    0.000668749    0.000326463
     38        1           0.000594347    0.001251453    0.000335903
     39        1          -0.002307222    0.000303685   -0.001129389
     40        1          -0.000248356   -0.001776657   -0.003674663
     41        1          -0.007502252    0.002630715   -0.001244545
     42        1          -0.004617027    0.003026765   -0.001116752
     43        1          -0.001010571   -0.000191022    0.002927737
 -------------------------------------------------------------------
 Cartesian Forces:  Max     0.026633998 RMS     0.005305556

 GradGradGradGradGradGradGradGradGradGradGradGradGradGradGradGradGradGrad
 Berny optimization.
 FormGI is forming the generalized inverse of G from B-inverse, IUseBI=4.
 Internal  Forces:  Max     0.019108210 RMS     0.003612985
 Search for a local minimum.
 Step number   1 out of a maximum of  258
 All quantities printed in internal units (Hartrees-Bohrs-Radians)
 Mixed Optimization -- RFO/linear search
 Second derivative matrix not updated -- first step.
 ITU=  0
     Eigenvalues ---    0.00230   0.00230   0.00272   0.00347   0.00379
     Eigenvalues ---    0.00392   0.00541   0.00683   0.00748   0.00921
     Eigenvalues ---    0.01099   0.01154   0.01212   0.01259   0.01395
     Eigenvalues ---    0.01401   0.02450   0.02529   0.03104   0.03825
     Eigenvalues ---    0.03853   0.04284   0.04439   0.04607   0.04741
     Eigenvalues ---    0.04868   0.04890   0.05033   0.05074   0.05269
     Eigenvalues ---    0.05370   0.05381   0.05447   0.05501   0.05517
     Eigenvalues ---    0.05575   0.05608   0.05615   0.05800   0.05841
     Eigenvalues ---    0.05964   0.06077   0.06761   0.07836   0.08123
     Eigenvalues ---    0.08475   0.09078   0.09105   0.09215   0.09829
     Eigenvalues ---    0.10438   0.11506   0.12135   0.13608   0.13709
     Eigenvalues ---    0.14709   0.15988   0.16000   0.16000   0.16000
     Eigenvalues ---    0.16000   0.16000   0.16000   0.16000   0.16000
     Eigenvalues ---    0.16000   0.16000   0.16000   0.16000   0.16408
     Eigenvalues ---    0.16589   0.17265   0.18378   0.19548   0.20740
     Eigenvalues ---    0.22026   0.23455   0.24654   0.24990   0.26202
     Eigenvalues ---    0.26844   0.27193   0.27943   0.28019   0.28535
     Eigenvalues ---    0.28757   0.28977   0.29490   0.29583   0.30021
     Eigenvalues ---    0.30896   0.32197   0.32414   0.33725   0.33748
     Eigenvalues ---    0.33823   0.33840   0.33946   0.33979   0.34025
     Eigenvalues ---    0.34101   0.34102   0.34110   0.34111   0.34127
     Eigenvalues ---    0.34131   0.34159   0.34206   0.34209   0.34284
     Eigenvalues ---    0.34337   0.34339   0.34364   0.34376   0.34436
     Eigenvalues ---    0.39497   0.40601   0.42099   0.51552   0.51626
     Eigenvalues ---    0.52670   0.53009   0.94001
 RFO step:  Lambda=-1.46984462D-02 EMin= 2.30000000D-03
 Linear search not attempted -- first point.
 Iteration  1 RMS(Cart)=  0.04241921 RMS(Int)=  0.00071748
 Iteration  2 RMS(Cart)=  0.00102567 RMS(Int)=  0.00028072
 Iteration  3 RMS(Cart)=  0.00000058 RMS(Int)=  0.00028072
 Variable       Old X    -DE/DX   Delta X   Delta X   Delta X     New X
                                 (Linear)    (Quad)   (Total)
    R1        2.53512   0.01530   0.00000   0.03021   0.03026   2.56538
    R2        2.82156   0.00545   0.00000   0.01855   0.01864   2.84020
    R3        2.79001   0.00295   0.00000   0.00643   0.00667   2.79668
    R4        2.85245  -0.00178   0.00000  -0.00347  -0.00353   2.84892
    R5        2.85712   0.00557   0.00000   0.02095   0.02073   2.87785
    R6        2.92643  -0.00069   0.00000  -0.00475  -0.00482   2.92162
    R7        2.07288   0.00218   0.00000   0.00613   0.00613   2.07902
    R8        2.07158  -0.00084   0.00000  -0.00236  -0.00236   2.06922
    R9        2.92037   0.00173   0.00000   0.00280   0.00272   2.92309
   R10        2.96247  -0.00975   0.00000  -0.03522  -0.03522   2.92724
   R11        2.07797  -0.00126   0.00000  -0.00358  -0.00358   2.07439
   R12        2.89005   0.00733   0.00000   0.02167   0.02169   2.91174
   R13        2.07116   0.00100   0.00000   0.00282   0.00282   2.07398
   R14        2.07421  -0.00064   0.00000  -0.00181  -0.00181   2.07241
   R15        2.90138   0.00483   0.00000   0.01435   0.01444   2.91582
   R16        2.07629   0.00004   0.00000   0.00010   0.00010   2.07640
   R17        2.07602  -0.00026   0.00000  -0.00074  -0.00074   2.07527
   R18        2.88992   0.00692   0.00000   0.02237   0.02237   2.91229
   R19        2.07757   0.00030   0.00000   0.00085   0.00085   2.07842
   R20        2.82684   0.01401   0.00000   0.03686   0.03699   2.86383
   R21        2.31142   0.01911   0.00000   0.02001   0.02001   2.33143
   R22        2.89049   0.01398   0.00000   0.04448   0.04431   2.93480
   R23        2.06762  -0.00040   0.00000  -0.00112  -0.00112   2.06650
   R24        2.06854   0.00053   0.00000   0.00148   0.00148   2.07002
   R25        2.88804   0.00424   0.00000   0.01367   0.01367   2.90170
   R26        2.68797   0.01450   0.00000   0.03328   0.03328   2.72124
   R27        2.06979   0.00129   0.00000   0.00361   0.00361   2.07340
   R28        2.06721   0.00080   0.00000   0.00223   0.00223   2.06944
   R29        2.07063   0.00035   0.00000   0.00098   0.00098   2.07160
   R30        2.07110   0.00017   0.00000   0.00048   0.00048   2.07158
   R31        2.07160   0.00074   0.00000   0.00207   0.00207   2.07367
   R32        2.06984   0.00043   0.00000   0.00119   0.00119   2.07104
   R33        1.83645   0.00016   0.00000   0.00029   0.00029   1.83674
   R34        2.72243   0.00523   0.00000   0.01276   0.01276   2.73519
   R35        2.90514   0.00089   0.00000   0.00295   0.00295   2.90809
   R36        2.92262  -0.00726   0.00000  -0.02469  -0.02469   2.89794
   R37        1.84959  -0.00439   0.00000  -0.00827  -0.00827   1.84132
   R38        2.06766   0.00088   0.00000   0.00244   0.00244   2.07010
   R39        2.07144   0.00023   0.00000   0.00065   0.00065   2.07209
   R40        2.07144  -0.00069   0.00000  -0.00194  -0.00194   2.06950
   R41        2.70745   0.00534   0.00000   0.01270   0.01270   2.72014
   R42        2.06699   0.00244   0.00000   0.00680   0.00680   2.07380
   R43        2.06601   0.00238   0.00000   0.00664   0.00664   2.07265
   R44        1.83963  -0.00287   0.00000  -0.00531  -0.00531   1.83432
    A1        2.30648  -0.00823   0.00000  -0.02902  -0.02907   2.27741
    A2        1.84992   0.01416   0.00000   0.05537   0.05550   1.90542
    A3        2.12345  -0.00590   0.00000  -0.02524  -0.02540   2.09806
    A4        2.21100   0.00699   0.00000   0.02452   0.02458   2.23558
    A5        1.98650  -0.00608   0.00000  -0.01527  -0.01549   1.97101
    A6        2.08547  -0.00089   0.00000  -0.00909  -0.00895   2.07652
    A7        2.01414  -0.00168   0.00000  -0.01555  -0.01560   1.99854
    A8        1.89647   0.00072   0.00000   0.00640   0.00636   1.90282
    A9        1.87581   0.00072   0.00000   0.00592   0.00600   1.88180
   A10        1.92766   0.00042   0.00000   0.00521   0.00530   1.93296
   A11        1.89081   0.00045   0.00000   0.00194   0.00191   1.89272
   A12        1.85142  -0.00055   0.00000  -0.00310  -0.00313   1.84830
   A13        1.98169   0.00164   0.00000   0.00809   0.00802   1.98972
   A14        1.95479  -0.00265   0.00000  -0.01079  -0.01085   1.94394
   A15        1.84795   0.00122   0.00000   0.00876   0.00852   1.85647
   A16        1.95074   0.00071   0.00000   0.00427   0.00442   1.95516
   A17        1.87696   0.00025   0.00000   0.01176   0.01164   1.88860
   A18        1.84111  -0.00122   0.00000  -0.02321  -0.02320   1.81791
   A19        2.05834  -0.00201   0.00000  -0.01955  -0.01965   2.03869
   A20        1.91906  -0.00097   0.00000  -0.00540  -0.00538   1.91367
   A21        1.88958   0.00050   0.00000   0.00029   0.00043   1.89001
   A22        1.85951   0.00176   0.00000   0.00715   0.00703   1.86654
   A23        1.88404   0.00125   0.00000   0.01947   0.01944   1.90348
   A24        1.84143  -0.00037   0.00000   0.00035   0.00022   1.84165
   A25        2.04328   0.00256   0.00000   0.00685   0.00681   2.05009
   A26        1.89917   0.00085   0.00000   0.01372   0.01382   1.91299
   A27        1.87695  -0.00078   0.00000  -0.00308  -0.00309   1.87386
   A28        1.90636  -0.00208   0.00000  -0.01834  -0.01838   1.88797
   A29        1.89260  -0.00164   0.00000  -0.00676  -0.00674   1.88586
   A30        1.83405   0.00097   0.00000   0.00811   0.00800   1.84206
   A31        1.96065  -0.00008   0.00000  -0.00191  -0.00187   1.95877
   A32        1.95613   0.00072   0.00000   0.00647   0.00643   1.96255
   A33        1.86702  -0.00163   0.00000  -0.02598  -0.02603   1.84099
   A34        1.96981  -0.00009   0.00000   0.00843   0.00832   1.97812
   A35        1.83643   0.00198   0.00000   0.02239   0.02242   1.85885
   A36        1.86377  -0.00099   0.00000  -0.01125  -0.01139   1.85239
   A37        1.96180  -0.01475   0.00000  -0.06145  -0.06116   1.90064
   A38        2.15382   0.00938   0.00000   0.03827   0.03812   2.19194
   A39        2.16736   0.00538   0.00000   0.02321   0.02306   2.19042
   A40        1.78846   0.01023   0.00000   0.04716   0.04672   1.83518
   A41        1.91277  -0.00216   0.00000   0.00481   0.00524   1.91801
   A42        1.89284  -0.00251   0.00000   0.00128   0.00071   1.89354
   A43        1.97026  -0.00389   0.00000  -0.02628  -0.02660   1.94366
   A44        1.96694  -0.00079   0.00000   0.00801   0.00743   1.97437
   A45        1.92608  -0.00031   0.00000  -0.02836  -0.02858   1.89750
   A46        1.83798  -0.00355   0.00000  -0.02573  -0.02553   1.81245
   A47        1.96937   0.00051   0.00000  -0.01435  -0.01426   1.95511
   A48        1.88291  -0.00195   0.00000  -0.03022  -0.02973   1.85318
   A49        1.95139   0.00118   0.00000   0.01355   0.01276   1.96415
   A50        1.91213   0.00488   0.00000   0.05006   0.04962   1.96175
   A51        1.90765  -0.00104   0.00000   0.00646   0.00511   1.91276
   A52        1.93041  -0.00031   0.00000  -0.00193  -0.00193   1.92848
   A53        1.96270  -0.00069   0.00000  -0.00415  -0.00415   1.95855
   A54        1.93530  -0.00024   0.00000  -0.00104  -0.00104   1.93427
   A55        1.88376   0.00045   0.00000   0.00197   0.00197   1.88572
   A56        1.87522   0.00034   0.00000   0.00227   0.00227   1.87749
   A57        1.87303   0.00054   0.00000   0.00336   0.00336   1.87639
   A58        1.94234  -0.00128   0.00000  -0.00442  -0.00442   1.93792
   A59        1.93001  -0.00255   0.00000  -0.01397  -0.01401   1.91600
   A60        1.95211   0.00019   0.00000  -0.00252  -0.00258   1.94953
   A61        1.85327   0.00302   0.00000   0.02435   0.02437   1.87764
   A62        1.89198   0.00041   0.00000   0.00112   0.00111   1.89309
   A63        1.89058   0.00045   0.00000  -0.00298  -0.00307   1.88750
   A64        1.89130  -0.00317   0.00000  -0.01817  -0.01817   1.87313
   A65        1.88352  -0.00462   0.00000  -0.04182  -0.04175   1.84176
   A66        1.94903   0.00009   0.00000  -0.00403  -0.00370   1.94533
   A67        1.98382   0.00004   0.00000  -0.01758  -0.01768   1.96614
   A68        1.84541   0.00480   0.00000   0.05287   0.05270   1.89811
   A69        1.86441   0.00121   0.00000   0.01243   0.01135   1.87576
   A70        1.92963  -0.00120   0.00000   0.00297   0.00241   1.93204
   A71        1.83539   0.00168   0.00000   0.00964   0.00964   1.84502
   A72        1.95610   0.00233   0.00000   0.01067   0.01069   1.96679
   A73        1.93055  -0.00183   0.00000  -0.00799  -0.00800   1.92256
   A74        1.94367  -0.00413   0.00000  -0.02355  -0.02356   1.92011
   A75        1.89487  -0.00030   0.00000  -0.00195  -0.00193   1.89294
   A76        1.88500   0.00034   0.00000  -0.00266  -0.00265   1.88235
   A77        1.84963   0.00378   0.00000   0.02680   0.02677   1.87640
   A78        1.90641  -0.01256   0.00000  -0.04885  -0.04861   1.85780
   A79        1.94072  -0.00212   0.00000  -0.02551  -0.02513   1.91558
   A80        1.95687   0.00004   0.00000  -0.01665  -0.01655   1.94032
   A81        1.85775   0.00932   0.00000   0.06580   0.06508   1.92282
   A82        1.88984   0.00701   0.00000   0.04182   0.04093   1.93078
   A83        1.90892  -0.00101   0.00000  -0.01058  -0.01236   1.89656
   A84        1.86410   0.00129   0.00000   0.00738   0.00738   1.87149
    D1        0.10749  -0.00101   0.00000  -0.01563  -0.01565   0.09183
    D2       -3.05674  -0.00062   0.00000  -0.00688  -0.00679  -3.06353
    D3       -3.12331  -0.00065   0.00000  -0.00089  -0.00077  -3.12408
    D4       -0.00436  -0.00026   0.00000   0.00786   0.00809   0.00373
    D5        0.39140   0.00003   0.00000   0.00275   0.00253   0.39394
    D6       -1.84803  -0.00039   0.00000  -0.01265  -0.01281  -1.86083
    D7        2.39800   0.00140   0.00000   0.01322   0.01305   2.41105
    D8       -2.64940  -0.00116   0.00000  -0.01709  -0.01701  -2.66640
    D9        1.39436  -0.00158   0.00000  -0.03249  -0.03235   1.36201
   D10       -0.64280   0.00021   0.00000  -0.00663  -0.00649  -0.64929
   D11        0.01277  -0.00009   0.00000  -0.00840  -0.00845   0.00432
   D12       -3.10750  -0.00043   0.00000  -0.00979  -0.00987  -3.11736
   D13        3.07669  -0.00007   0.00000   0.00359   0.00383   3.08052
   D14       -0.04358  -0.00042   0.00000   0.00220   0.00241  -0.04117
   D15        0.57689   0.00021   0.00000   0.01818   0.01832   0.59521
   D16       -1.59864   0.00031   0.00000   0.01755   0.01769  -1.58095
   D17        2.68823   0.00022   0.00000   0.01493   0.01503   2.70327
   D18       -2.54091  -0.00015   0.00000   0.00903   0.00903  -2.53189
   D19        1.56674  -0.00005   0.00000   0.00839   0.00840   1.57514
   D20       -0.42957  -0.00014   0.00000   0.00577   0.00574  -0.42383
   D21       -0.00504   0.00039   0.00000  -0.00502  -0.00485  -0.00989
   D22        2.12809  -0.00022   0.00000  -0.01398  -0.01389   2.11420
   D23       -2.04596  -0.00254   0.00000  -0.03553  -0.03557  -2.08153
   D24        3.11570   0.00087   0.00000   0.00353   0.00362   3.11931
   D25       -1.03436   0.00026   0.00000  -0.00544  -0.00542  -1.03978
   D26        1.07478  -0.00206   0.00000  -0.02699  -0.02711   1.04767
   D27       -1.29773  -0.00083   0.00000  -0.01943  -0.01932  -1.31705
   D28        2.75561  -0.00091   0.00000  -0.02287  -0.02280   2.73281
   D29        0.75756   0.00117   0.00000   0.00503   0.00517   0.76273
   D30        0.86149  -0.00080   0.00000  -0.01844  -0.01840   0.84308
   D31       -1.36836  -0.00088   0.00000  -0.02188  -0.02189  -1.39024
   D32        2.91678   0.00120   0.00000   0.00601   0.00608   2.92286
   D33        2.88226  -0.00097   0.00000  -0.01819  -0.01814   2.86412
   D34        0.65242  -0.00105   0.00000  -0.02163  -0.02163   0.63079
   D35       -1.34563   0.00102   0.00000   0.00627   0.00634  -1.33929
   D36        0.62509   0.00185   0.00000   0.00564   0.00573   0.63082
   D37       -1.51064   0.00181   0.00000   0.01548   0.01545  -1.49519
   D38        2.76904   0.00249   0.00000   0.01778   0.01781   2.78685
   D39        2.85703   0.00018   0.00000   0.00127   0.00136   2.85839
   D40        0.72130   0.00015   0.00000   0.01111   0.01108   0.73238
   D41       -1.28220   0.00082   0.00000   0.01341   0.01343  -1.26877
   D42       -1.41331  -0.00076   0.00000  -0.01742  -0.01734  -1.43064
   D43        2.73415  -0.00079   0.00000  -0.00758  -0.00762   2.72653
   D44        0.73065  -0.00012   0.00000  -0.00528  -0.00526   0.72539
   D45       -1.05538   0.00197   0.00000   0.02626   0.02599  -1.02938
   D46       -3.07638  -0.00112   0.00000  -0.01044  -0.01052  -3.08690
   D47        1.00901   0.00041   0.00000   0.00308   0.00321   1.01222
   D48        2.98156   0.00136   0.00000   0.02066   0.02045   3.00201
   D49        0.96056  -0.00173   0.00000  -0.01604  -0.01607   0.94450
   D50       -1.23724  -0.00021   0.00000  -0.00252  -0.00233  -1.23957
   D51        0.94687   0.00141   0.00000   0.01805   0.01795   0.96482
   D52       -1.07413  -0.00168   0.00000  -0.01865  -0.01857  -1.09270
   D53        3.01125  -0.00015   0.00000  -0.00512  -0.00483   3.00642
   D54        0.81265   0.00167   0.00000   0.01860   0.01856   0.83121
   D55       -1.35836   0.00182   0.00000   0.02658   0.02650  -1.33186
   D56        2.94685   0.00067   0.00000   0.01196   0.01188   2.95873
   D57        2.97836   0.00042   0.00000   0.00334   0.00331   2.98167
   D58        0.80735   0.00056   0.00000   0.01133   0.01126   0.81860
   D59       -1.17063  -0.00059   0.00000  -0.00330  -0.00337  -1.17399
   D60       -1.33410   0.00141   0.00000   0.01609   0.01620  -1.31790
   D61        2.77807   0.00155   0.00000   0.02408   0.02415   2.80222
   D62        0.80010   0.00040   0.00000   0.00945   0.00953   0.80962
   D63       -1.26680  -0.00099   0.00000  -0.01520  -0.01529  -1.28208
   D64        0.96542  -0.00014   0.00000  -0.00077  -0.00086   0.96456
   D65        2.99128  -0.00018   0.00000   0.00353   0.00355   2.99484
   D66        0.90058   0.00035   0.00000  -0.00694  -0.00705   0.89353
   D67        3.13279   0.00121   0.00000   0.00749   0.00738   3.14017
   D68       -1.12453   0.00117   0.00000   0.01179   0.01179  -1.11273
   D69        2.89030  -0.00045   0.00000  -0.01050  -0.01053   2.87978
   D70       -1.16067   0.00040   0.00000   0.00393   0.00390  -1.15677
   D71        0.86520   0.00036   0.00000   0.00823   0.00831   0.87351
   D72       -3.13913   0.00098   0.00000   0.02306   0.02310  -3.11603
   D73        1.03658   0.00109   0.00000   0.02473   0.02477   1.06135
   D74       -1.06060   0.00104   0.00000   0.02398   0.02402  -1.03658
   D75        0.90948   0.00054   0.00000   0.01305   0.01298   0.92246
   D76       -1.19799   0.00066   0.00000   0.01472   0.01465  -1.18335
   D77        2.98801   0.00061   0.00000   0.01398   0.01390   3.00191
   D78       -1.10002  -0.00120   0.00000  -0.01165  -0.01161  -1.11163
   D79        3.07569  -0.00108   0.00000  -0.00998  -0.00994   3.06575
   D80        0.97851  -0.00113   0.00000  -0.01073  -0.01069   0.96782
   D81       -0.01527   0.00031   0.00000   0.00515   0.00513  -0.01014
   D82        2.08089   0.00033   0.00000   0.00239   0.00258   2.08347
   D83       -2.09862  -0.00286   0.00000  -0.02850  -0.02862  -2.12724
   D84        3.10480   0.00072   0.00000   0.00675   0.00677   3.11157
   D85       -1.08222   0.00074   0.00000   0.00400   0.00421  -1.07801
   D86        1.02146  -0.00246   0.00000  -0.02690  -0.02699   0.99447
   D87        0.01173  -0.00030   0.00000  -0.00002  -0.00014   0.01159
   D88       -2.13297   0.00070   0.00000   0.02646   0.02650  -2.10647
   D89        2.03267  -0.00212   0.00000  -0.02490  -0.02564   2.00703
   D90       -2.04402  -0.00198   0.00000  -0.02129  -0.02090  -2.06493
   D91        2.09447  -0.00098   0.00000   0.00518   0.00574   2.10020
   D92       -0.02308  -0.00379   0.00000  -0.04617  -0.04641  -0.06949
   D93        2.04243   0.00228   0.00000   0.03230   0.03253   2.07496
   D94       -0.10226   0.00328   0.00000   0.05878   0.05917  -0.04310
   D95       -2.21981   0.00047   0.00000   0.00742   0.00702  -2.21279
   D96        1.13433  -0.00058   0.00000  -0.02290  -0.02276   1.11157
   D97       -3.09346   0.00074   0.00000  -0.00430  -0.00420  -3.09767
   D98       -0.98477  -0.00033   0.00000  -0.01945  -0.01929  -1.00406
   D99       -3.08078  -0.00395   0.00000  -0.05628  -0.05629  -3.13707
   D100      -1.02539  -0.00263   0.00000  -0.03767  -0.03773  -1.06312
   D101       1.08331  -0.00370   0.00000  -0.05282  -0.05282   1.03048
   D102      -0.96064   0.00227   0.00000   0.02013   0.02004  -0.94060
   D103       1.09475   0.00359   0.00000   0.03874   0.03860   1.13335
   D104      -3.07974   0.00252   0.00000   0.02359   0.02351  -3.05624
   D105      -3.12317  -0.00010   0.00000   0.01761   0.01723  -3.10594
   D106       1.16783   0.00262   0.00000   0.03839   0.03896   1.20680
   D107      -0.97589  -0.00134   0.00000  -0.01496  -0.01515  -0.99104
   D108       2.92675  -0.00111   0.00000  -0.02806  -0.02773   2.89902
   D109      -1.26861  -0.00080   0.00000  -0.02587  -0.02658  -1.29519
   D110       0.78734   0.00075   0.00000   0.00940   0.00977   0.79711
   D111      -1.22492  -0.00067   0.00000   0.00859   0.00863  -1.21629
   D112       0.89235  -0.00074   0.00000   0.00779   0.00782   0.90017
   D113       2.94439   0.00019   0.00000   0.02124   0.02129   2.96568
   D114       3.01411   0.00197   0.00000   0.02944   0.02953   3.04363
   D115      -1.15181   0.00190   0.00000   0.02864   0.02871  -1.12309
   D116       0.90023   0.00283   0.00000   0.04209   0.04219   0.94242
   D117       1.00235  -0.00149   0.00000  -0.01557  -0.01570   0.98666
   D118       3.11962  -0.00157   0.00000  -0.01637  -0.01651   3.10311
   D119      -1.11152  -0.00063   0.00000  -0.00292  -0.00304  -1.11456
   D120      -3.02933   0.00068   0.00000   0.00385   0.00398  -3.02536
   D121      -0.98419   0.00312   0.00000   0.03932   0.03941  -0.94478
   D122       1.15903   0.00028   0.00000  -0.00518  -0.00507   1.15396
   D123      -0.95399  -0.00422   0.00000  -0.05002  -0.05006  -1.00405
   D124       1.09115  -0.00178   0.00000  -0.01456  -0.01463   1.07652
   D125      -3.04881  -0.00461   0.00000  -0.05905  -0.05911  -3.10792
   D126       1.04582   0.00151   0.00000   0.02076   0.02072   1.06654
   D127       3.09096   0.00395   0.00000   0.05622   0.05615  -3.13607
   D128      -1.04900   0.00112   0.00000   0.01173   0.01167  -1.03733
   D129       3.13316  -0.00080   0.00000  -0.01887  -0.01907   3.11409
   D130       1.03627   0.00319   0.00000   0.00025   0.00197   1.03824
   D131      -1.01446  -0.00407   0.00000  -0.04311  -0.04463  -1.05909
         Item               Value     Threshold  Converged?
 Maximum Force            0.019108     0.000450     NO 
 RMS     Force            0.003613     0.000300     NO 
 Maximum Displacement     0.254200     0.001800     NO 
 RMS     Displacement     0.042452     0.001200     NO 
 Predicted change in Energy=-8.204137D-03
 GradGradGradGradGradGradGradGradGradGradGradGradGradGradGradGradGradGrad

                          Input orientation:                          
 ---------------------------------------------------------------------
 Center     Atomic      Atomic             Coordinates (Angstroms)
 Number     Number       Type             X           Y           Z
 ---------------------------------------------------------------------
      1          6           0       -1.796526    0.640699   -0.141057
      2          6           0       -1.065519   -0.499802   -0.229388
      3          6           0        0.415571   -0.638521   -0.474205
      4          6           0        1.276351    0.485417    0.147164
      5          6           0        1.211836    1.825742   -0.622287
      6          6           0       -0.144895    2.203642   -1.247276
      7          6           0       -1.398934    2.073842   -0.357703
      8          6           0       -3.208889    0.292834    0.131783
      9          6           0       -3.334577   -1.214753    0.221507
     10          6           0       -1.901462   -1.757218   -0.031119
     11          8           0       -4.137472    1.097208    0.245063
     12          6           0       -1.295010    2.861700    0.962721
     13          6           0       -1.831994   -2.692376   -1.247040
     14          8           0       -1.355808   -2.424017    1.122699
     15          6           0        2.734957    0.017644    0.377702
     16          8           0        2.640346   -1.124768    1.261398
     17          6           0        3.573650    1.108300    1.067093
     18          6           0        3.414979   -0.453979   -0.913358
     19          8           0        4.688988   -1.000988   -0.526494
     20          1           0        0.594607   -0.713109   -1.557142
     21          1           0        0.737064   -1.595606   -0.050389
     22          1           0        0.884553    0.651583    1.159031
     23          1           0        1.948316    1.819902   -1.435969
     24          1           0        1.529659    2.627258    0.055391
     25          1           0       -0.308535    1.612128   -2.158678
     26          1           0       -0.072063    3.246829   -1.582644
     27          1           0       -2.228807    2.527020   -0.919499
     28          1           0       -3.699372   -1.499432    1.212326
     29          1           0       -4.059308   -1.548257   -0.529131
     30          1           0       -1.028972    3.907804    0.765938
     31          1           0       -0.541902    2.441344    1.637537
     32          1           0       -2.253363    2.858415    1.494985
     33          1           0       -0.812056   -3.063988   -1.399857
     34          1           0       -2.480750   -3.562255   -1.084015
     35          1           0       -2.159315   -2.189571   -2.164178
     36          1           0       -1.857383   -3.247502    1.245185
     37          1           0        3.513822   -1.555467    1.230307
     38          1           0        3.769328    1.966338    0.414795
     39          1           0        3.060734    1.466619    1.967561
     40          1           0        4.539329    0.697047    1.379582
     41          1           0        2.801911   -1.226516   -1.394643
     42          1           0        3.548773    0.376757   -1.616885
     43          1           0        5.119134   -1.326446   -1.333511
 ---------------------------------------------------------------------
                    Distance matrix (angstroms):
                    1          2          3          4          5
     1  C    0.000000
     2  C    1.357540   0.000000
     3  C    2.576968   1.507583   0.000000
     4  C    3.090268   2.568424   1.546052   0.000000
     5  C    3.268968   3.278547   2.593946   1.546832   0.000000
     6  C    2.528714   3.031872   2.998274   2.629962   1.540824
     7  C    1.502968   2.598321   3.265411   3.152004   2.635845
     8  C    1.479939   2.313602   3.790957   4.489399   4.739329
     9  C    2.437161   2.421381   3.857418   4.914952   5.534119
    10  C    2.402729   1.522895   2.610834   3.893545   4.783274
    11  O    2.416095   3.494631   4.925475   5.449160   5.467920
    12  C    2.530354   3.574002   4.152396   3.594962   3.141614
    13  C    3.511957   2.535839   3.141201   4.658753   5.483485
    14  O    3.344218   2.369602   2.979243   4.042862   5.262911
    15  C    4.603439   3.883288   2.556531   1.549030   2.566924
    16  O    4.976905   4.043076   2.863281   2.386356   3.780796
    17  C    5.524226   5.078262   3.924340   2.551830   2.991136
    18  C    5.380943   4.532634   3.036998   2.565327   3.183660
    19  O    6.701163   5.783927   4.289080   3.782765   4.482206
    20  H    3.091215   2.136457   1.100168   2.192236   2.775012
    21  H    3.380586   2.117105   1.094984   2.158823   3.501157
    22  H    2.979687   2.656346   2.133488   1.097720   2.158438
    23  H    4.134145   3.989995   3.052563   2.176855   1.097504
    24  H    3.879241   4.073641   3.490985   2.158719   1.096670
    25  H    2.688603   2.958957   2.902963   3.016330   2.172016
    26  H    3.441491   4.105544   4.069688   3.526450   2.142468
    27  H    2.085916   3.315290   4.148695   4.194287   3.523940
    28  H    3.167432   3.164646   4.529714   5.461869   6.208265
    29  H    3.172114   3.186201   4.566747   5.749996   6.259194
    30  H    3.476458   4.518739   4.928867   4.172544   3.359073
    31  H    2.824854   3.522772   3.855097   3.058251   2.925981
    32  H    2.793492   3.957532   4.819697   4.461683   4.190090
    33  H    4.034657   2.830069   2.871723   4.399204   5.348852
    34  H    4.361439   3.480213   4.160381   5.658203   6.548198
    35  H    3.497865   2.791975   3.448450   4.929672   5.464873
    36  H    4.128374   3.217339   3.863859   4.996060   6.216539
    37  H    5.907926   4.920925   3.653123   3.216316   4.490415
    38  H    5.748480   5.465580   4.338582   2.911990   2.763344
    39  H    5.359233   5.071425   4.170218   2.731414   3.202296
    40  H    6.516025   5.952777   4.714408   3.494377   4.043964
    41  H    5.118945   4.104016   2.624417   2.763191   3.527203
    42  H    5.551573   4.897468   3.486181   2.878816   2.924049
    43  H    7.288207   6.336588   4.830647   4.499137   5.070415
                    6          7          8          9         10
     6  C    0.000000
     7  C    1.542985   0.000000
     8  C    3.865365   2.586024   0.000000
     9  C    4.900695   3.859670   1.515476   0.000000
    10  C    4.500331   3.877656   2.436928   1.553031   0.000000
    11  O    4.403628   2.969298   1.233741   2.447522   3.636450
    12  C    2.576799   1.541117   3.309451   4.618084   4.763393
    13  C    5.178541   4.867781   3.564894   2.568609   1.535516
    14  O    5.338382   4.735418   3.434691   2.487969   1.440019
    15  C    3.963924   4.675236   5.955293   6.195356   4.981331
    16  O    5.012916   5.400775   6.123657   6.065408   4.764306
    17  C    4.514827   5.262025   6.895116   7.337247   6.276474
    18  C    4.455014   5.465564   6.747271   6.886450   5.544486
    19  O    5.844280   6.822453   8.030178   8.061191   6.652166
    20  H    3.024949   3.630421   4.281468   4.342088   3.106328
    21  H    4.079789   4.256968   4.378349   4.098443   2.643541
    22  H    3.042854   3.088303   4.235589   4.707783   3.870486
    23  H    2.136444   3.525794   5.602370   6.313899   5.439686
    24  H    2.163452   3.008915   5.282916   6.200760   5.568097
    25  H    1.098781   2.155379   3.924130   4.776344   4.291435
    26  H    1.098187   2.153361   4.637351   5.814178   5.549272
    27  H    2.134175   1.099853   2.656566   4.065155   4.387604
    28  H    5.691810   4.530485   2.149503   1.093544   2.201156
    29  H    5.469470   4.497396   2.132987   1.095407   2.224405
    30  H    2.781868   2.182398   4.268747   5.643830   5.786970
    31  H    2.921688   2.202395   3.741151   4.813650   4.718129
    32  H    3.520562   2.185876   3.058359   4.402439   4.874105
    33  H    5.311902   5.275206   4.399884   3.523010   2.183551
    34  H    6.223217   5.784759   4.107317   2.818540   2.168483
    35  H    4.919240   4.692358   3.540533   2.832491   2.191657
    36  H    6.233774   5.576389   3.949710   2.713316   1.962610
    37  H    5.801339   6.311009   7.058174   6.930680   5.563920
    38  H    4.259101   5.226781   7.181659   7.786024   6.798645
    39  H    4.599395   5.065985   6.637471   7.151115   6.245897
    40  H    5.577829   6.338509   7.858453   8.185018   7.035431
    41  H    4.524530   5.441940   6.384992   6.345752   4.925704
    42  H    4.137307   5.380097   6.980751   7.300212   6.064121
    43  H    6.338687   7.416156   8.609594   8.596265   7.153359
                   11         12         13         14         15
    11  O    0.000000
    12  C    3.421704   0.000000
    13  C    4.680016   6.001596   0.000000
    14  O    4.572410   5.288488   2.431960   0.000000
    15  C    6.957969   4.967046   5.553471   4.821938   0.000000
    16  O    7.204785   5.609649   5.362041   4.204347   1.447402
    17  C    7.754822   5.175825   7.001524   6.064645   1.538895
    18  C    7.796642   6.057838   5.714235   5.548602   1.533523
    19  O    9.105170   7.276425   6.775189   6.425295   2.381894
    20  H    5.377524   4.764412   3.146753   3.729997   2.976360
    21  H    5.576706   5.002329   3.038904   2.538211   2.603347
    22  H    5.123930   3.110249   4.934660   3.805241   2.106264
    23  H    6.354917   4.166320   5.889575   5.956079   2.675135
    24  H    5.873108   2.976065   6.426161   5.914427   2.892528
    25  H    4.550150   3.503954   4.656261   5.306098   4.270649
    26  H    4.948629   2.850054   6.203559   6.412907   4.706374
    27  H    2.653972   2.127614   5.244696   5.426368   5.711275
    28  H    2.805365   4.986254   3.310392   2.520948   6.663235
    29  H    2.757530   5.414304   2.604866   3.287006   7.031104
    30  H    4.222977   1.097194   6.946892   6.350281   5.426900
    31  H    4.083358   1.095101   6.028284   4.959763   4.266065
    32  H    2.866012   1.096246   6.205444   5.371061   5.848217
    33  H    5.574917   6.397562   1.096231   2.658668   5.023691
    34  H    5.120720   6.845605   1.097338   2.725924   6.492757
    35  H    4.529952   6.003321   1.095945   3.391777   5.940274
    36  H    5.007550   6.141530   2.553428   0.971960   5.701166
    37  H    8.157800   6.535124   6.000630   4.947652   1.951472
    38  H    7.956235   5.171984   7.472625   6.785526   2.206515
    39  H    7.410643   4.682783   7.181203   5.946148   2.175617
    40  H    8.759803   6.236908   7.679915   6.675304   2.172812
    41  H    7.499558   6.249436   4.862469   5.005762   2.166477
    42  H    7.941301   6.024247   6.205563   6.277306   2.183949
    43  H    9.697976   7.997155   7.084590   7.011597   3.227867
                   16         17         18         19         20
    16  O    0.000000
    17  C    2.428045   0.000000
    18  C    2.404075   2.527465   0.000000
    19  O    2.721914   2.869250   1.439438   0.000000
    20  H    3.506947   4.367933   2.904497   4.231910   0.000000
    21  H    2.359016   4.075058   3.036322   4.024668   1.751971
    22  H    2.499742   2.729155   3.452552   4.477244   3.053531
    23  H    4.052873   3.068129   2.755859   4.036812   2.874605
    24  H    4.094604   2.740197   3.739910   4.846042   3.825263
    25  H    5.280475   5.072554   4.436685   5.870914   2.565976
    26  H    5.878486   4.988551   5.128682   6.467380   4.015744
    27  H    6.465332   6.295064   6.382689   7.775422   4.344732
    28  H    6.350969   7.727756   7.498366   8.581173   5.169769
    29  H    6.947712   8.238160   7.563731   8.765397   4.838719
    30  H    6.247892   5.395559   6.449332   7.646024   5.420844
    31  H    4.794303   4.363506   5.526922   6.625322   4.631220
    32  H    6.314166   6.099186   6.993008   8.196195   5.493832
    33  H    4.770947   6.536685   4.991658   5.939716   2.744098
    34  H    6.137421   7.943369   6.667092   7.633876   4.218922
    35  H    5.992089   7.360976   5.970727   7.141008   3.183163
    36  H    4.973513   6.964255   6.345146   7.144274   4.504269
    37  H    0.974387   2.669433   2.412125   2.185134   4.123258
    38  H    3.397980   1.095450   2.783431   3.246047   4.598567
    39  H    2.718580   1.096502   3.480500   3.867894   4.822501
    40  H    2.634220   1.095132   2.801178   2.557117   5.116026
    41  H    2.662895   3.479525   1.097406   2.089403   2.272044
    42  H    3.371102   2.781998   1.096801   2.094569   3.149361
    43  H    3.594248   3.752254   1.960069   0.970683   4.571382
                   21         22         23         24         25
    21  H    0.000000
    22  H    2.556230   0.000000
    23  H    3.879776   3.038188   0.000000
    24  H    4.297904   2.353183   1.746783   0.000000
    25  H    3.978406   3.654216   2.378834   3.051482   0.000000
    26  H    5.143119   3.894508   2.477814   2.373297   1.749280
    27  H    5.152455   4.186952   4.267917   3.884138   2.461714
    28  H    4.613639   5.063801   7.065962   6.760978   5.704669
    29  H    4.820438   5.668417   6.946826   7.000938   5.168341
    30  H    5.837191   3.797246   4.251114   2.948095   3.787154
    31  H    4.558708   2.338159   4.004224   2.613256   3.892724
    32  H    5.582933   3.850908   5.227150   4.054271   4.322596
    33  H    2.525269   4.819944   5.610111   6.323895   4.763969
    34  H    3.910296   5.840629   6.979120   7.462687   5.713812
    35  H    3.634545   5.327383   5.786087   6.460407   4.228278
    36  H    3.337428   4.767442   6.881171   6.884799   6.131982
    37  H    3.058133   3.433542   4.577440   4.776246   6.010764
    38  H    4.700901   3.256438   2.600550   2.362648   4.834997
    39  H    4.341518   2.460440   3.598096   2.710658   5.329070
    40  H    4.664579   3.661707   3.987666   3.812783   6.071115
    41  H    2.491353   3.704696   3.164017   4.309618   4.279781
    42  H    3.774895   3.857370   2.162606   3.455154   4.086381
    43  H    4.573990   5.296889   4.468120   5.517713   6.227014
                   26         27         28         29         30
    26  H    0.000000
    27  H    2.368424   0.000000
    28  H    6.595166   4.787437   0.000000
    29  H    6.324623   4.484529   1.778935   0.000000
    30  H    2.620763   2.487342   6.047190   6.374068   0.000000
    31  H    3.352479   3.064543   5.067558   5.743127   1.774099
    32  H    3.792193   2.437244   4.600182   5.174673   1.769706
    33  H    6.356682   5.787685   4.196180   3.687851   7.303671
    34  H    7.239753   6.096704   3.318653   2.618382   7.831460
    35  H    5.852286   4.878554   3.774764   2.587399   6.858662
    36  H    7.304814   6.178099   2.539635   3.299106   7.219027
    37  H    6.620673   7.366557   7.213434   7.774829   7.120390
    38  H    4.515053   6.170278   8.272188   8.633129   5.188090
    39  H    5.058410   6.118726   7.420705   8.125142   4.912126
    40  H    6.044924   7.378499   8.528112   9.089617   6.456896
    41  H    5.320328   6.294675   7.009811   6.923074   6.760549
    42  H    4.620492   6.204065   8.003757   7.922865   6.253151
    43  H    6.922820   8.307397   9.180264   9.216291   8.342917
                   31         32         33         34         35
    31  H    0.000000
    32  H    1.767305   0.000000
    33  H    6.293443   6.747765   0.000000
    34  H    6.870893   6.923001   1.769906   0.000000
    35  H    6.206000   6.235422   1.778735   1.776044   0.000000
    36  H    5.852128   6.123840   2.850024   2.431631   3.582476
    37  H    5.708698   7.267244   5.282672   6.731878   6.641469
    38  H    4.506376   6.183479   7.041748   8.477927   7.685798
    39  H    3.746730   5.513624   6.845758   8.081443   7.595255
    40  H    5.378478   7.129200   7.106897   8.572775   8.109417
    41  H    5.816219   7.112834   4.054268   5.784347   5.112087
    42  H    5.620267   7.036131   5.559016   7.221836   6.282344
    43  H    7.420963   8.936843   6.180814   7.925864   7.376368
                   36         37         38         39         40
    36  H    0.000000
    37  H    5.631434   0.000000
    38  H    7.715799   3.624011   0.000000
    39  H    6.850739   3.143539   1.778456   0.000000
    40  H    7.516346   2.479469   1.770541   1.767542   0.000000
    41  H    5.723818   2.739596   3.795297   4.315597   3.796714
    42  H    7.110079   3.441106   2.589042   3.778125   3.172160
    43  H    7.681921   3.033585   3.964969   4.789081   3.433886
                   41         42         43
    41  H    0.000000
    42  H    1.782605   0.000000
    43  H    2.320181   2.333931   0.000000
 Stoichiometry    C15H24O4
 Framework group  C1[X(C15H24O4)]
 Deg. of freedom   123
 Full point group                 C1      NOp   1
 Largest Abelian subgroup         C1      NOp   1
 Largest concise Abelian subgroup C1      NOp   1
                         Standard orientation:                         
 ---------------------------------------------------------------------
 Center     Atomic      Atomic             Coordinates (Angstroms)
 Number     Number       Type             X           Y           Z
 ---------------------------------------------------------------------
      1          6           0        1.826419    0.635311    0.141800
      2          6           0        1.104889   -0.512882    0.204765
      3          6           0       -0.375032   -0.669237    0.445995
      4          6           0       -1.245024    0.460934   -0.150750
      5          6           0       -1.191739    1.784479    0.648047
      6          6           0        0.161724    2.159763    1.281638
      7          6           0        1.416918    2.059989    0.389822
      8          6           0        3.241657    0.305263   -0.138182
      9          6           0        3.379864   -1.198888   -0.261040
     10          6           0        1.951266   -1.758652   -0.020876
     11          8           0        4.163548    1.119611   -0.233428
     12          6           0        1.306639    2.875843   -0.912967
     13          6           0        1.889395   -2.720901    1.174136
     14          8           0        1.411321   -2.404384   -1.189270
     15          6           0       -2.699667   -0.013731   -0.391997
     16          8           0       -2.595458   -1.135582   -1.300603
     17          6           0       -3.547288    1.084848   -1.057474
     18          6           0       -3.375927   -0.519293    0.888149
     19          8           0       -4.645301   -1.068197    0.488928
     20          1           0       -0.553590   -0.769136    1.526971
     21          1           0       -0.688513   -1.619391    0.001106
     22          1           0       -0.854481    0.652585   -1.158588
     23          1           0       -1.928256    1.754615    1.461168
     24          1           0       -1.516110    2.598060   -0.011920
     25          1           0        0.330143    1.549701    2.179846
     26          1           0        0.080192    3.194673    1.639871
     27          1           0        2.242926    2.507553    0.961725
     28          1           0        3.747143   -1.458644   -1.257770
     29          1           0        4.107235   -1.542818    0.482303
     30          1           0        1.031902    3.915118   -0.693282
     31          1           0        0.557137    2.464218   -1.597114
     32          1           0        2.265059    2.892228   -1.444868
     33          1           0        0.872555   -3.104234    1.318409
     34          1           0        2.545370   -3.581569    0.992204
     35          1           0        2.212408   -2.235717    2.102228
     36          1           0        1.919729   -3.220783   -1.329699
     37          1           0       -3.465334   -1.574091   -1.279281
     38          1           0       -3.750168    1.926662   -0.386504
     39          1           0       -3.037240    1.467150   -1.949669
     40          1           0       -4.509479    0.672581   -1.379250
     41          1           0       -2.756535   -1.297130    1.352502
     42          1           0       -3.516707    0.294611    1.609754
     43          1           0       -5.072840   -1.414904    1.288446
 ---------------------------------------------------------------------
 Rotational constants (GHZ):      0.5800020      0.2559157      0.2033242
 Standard basis: 6-31G(d) (6D, 7F)
 There are   333 symmetry adapted cartesian basis functions of A   symmetry.
 There are   333 symmetry adapted basis functions of A   symmetry.
   333 basis functions,   628 primitive gaussians,   333 cartesian basis functions
    73 alpha electrons       73 beta electrons
       nuclear repulsion energy      1598.2557976727 Hartrees.
 NAtoms=   43 NActive=   43 NUniq=   43 SFac= 1.00D+00 NAtFMM=   60 NAOKFM=F Big=F
 Integral buffers will be    131072 words long.
 Raffenetti 2 integral format.
 Two-electron integral symmetry is turned on.
 ------------------------------------------------------------------------------
 Polarizable Continuum Model (PCM)
 =================================
 Model                : PCM (using non-symmetric T matrix).
 Atomic radii         : SMD-Coulomb.
 Polarization charges : Total charges.
 Charge compensation  : None.
 Solution method      : On-the-fly selection.
 Cavity type          : VdW (van der Waals Surface) (Alpha=1.000).
 Cavity algorithm     : GePol (No added spheres)
                        Default sphere list used, NSphG=   43.
                        Lebedev-Laikov grids with approx.  5.0 points / Ang**2.
                        Smoothing algorithm: Karplus/York (Gamma=1.0000).
                        Polarization charges: spherical gaussians, with
                                              point-specific exponents (IZeta= 3).
                        Self-potential: point-specific (ISelfS= 7).
                        Self-field    : sphere-specific E.n sum rule (ISelfD= 2).
 1st derivatives      : Analytical E(r).r(x)/FMM algorithm (CHGder, D1EAlg=3).
                        Cavity 1st derivative terms included.
 Solvent              : Methanol, Eps=  32.613000 Eps(inf)=   1.765709
 ------------------------------------------------------------------------------
 ------------------------------------------------------------------------------
 Atomic radii for non-electrostatic terms: SMD-CDS.
 ------------------------------------------------------------------------------
 Nuclear repulsion after PCM non-electrostatic terms =     1598.2569801640 Hartrees.
 One-electron integrals computed using PRISM.
 NBasis=   333 RedAO= T EigKep=  9.38D-04  NBF=   333
 NBsUse=   333 1.00D-06 EigRej= -1.00D+00 NBFU=   333
 Initial guess from the checkpoint file:  "DY-202A-11R_26.chk"
 B after Tr=     0.000000    0.000000    0.000000
         Rot=    0.999985    0.000802    0.000195    0.005440 Ang=   0.63 deg.
 ExpMin= 1.61D-01 ExpMax= 5.48D+03 ExpMxC= 8.25D+02 IAcc=1 IRadAn=         1 AccDes= 0.00D+00
 Harris functional with IExCor=  402 and IRadAn=       1 diagonalized for initial guess.
 HarFok:  IExCor=  402 AccDes= 0.00D+00 IRadAn=         1 IDoV= 1 UseB2=F ITyADJ=14
 ICtDFT=  3500011 ScaDFX=  1.000000  1.000000  1.000000  1.000000
 FoFCou: FMM=F IPFlag=           0 FMFlag=      100000 FMFlg1=           0
         NFxFlg=           0 DoJE=T BraDBF=F KetDBF=T FulRan=T
         wScrn=  0.000000 ICntrl=     500 IOpCl=  0 I1Cent=   200000004 NGrid=           0
         NMat0=    1 NMatS0=      1 NMatT0=    0 NMatD0=    1 NMtDS0=    0 NMtDT0=    0
 Petite list used in FoFCou.
 Keep R1 ints in memory in canonical form, NReq=1565304907.
 Requested convergence on RMS density matrix=1.00D-08 within 128 cycles.
 Requested convergence on MAX density matrix=1.00D-06.
 Requested convergence on             energy=1.00D-06.
 No special actions if energy rises.
 Inv3:  Mode=1 IEnd=    22081107.
 Iteration    1 A*A^-1 deviation from unit magnitude is 6.44D-15 for   2707.
 Iteration    1 A*A^-1 deviation from orthogonality  is 4.81D-15 for   2512   1271.
 Iteration    1 A^-1*A deviation from unit magnitude is 6.44D-15 for   2707.
 Iteration    1 A^-1*A deviation from orthogonality  is 8.54D-11 for   2522   1514.
 Error on total polarization charges =  0.05143
 SCF Done:  E(RB3LYP) =  -886.948911712     A.U. after   11 cycles
            NFock= 11  Conv=0.47D-08     -V/T= 2.0094
 SMD-CDS (non-electrostatic) energy       (kcal/mol) =       0.74
 (included in total energy above)
 D1PCM: PCM CHGder 1st derivatives, ID1Alg=3 FixD1E=F DoIter=F DoCFld=F I1PDM=0.
 Calling FoFJK, ICntrl=      2127 FMM=F ISym2X=0 I1Cent= 0 IOpClX= 0 NMat=1 NMatS=1 NMatT=0.
 ***** Axes restored to original set *****
 -------------------------------------------------------------------
 Center     Atomic                   Forces (Hartrees/Bohr)
 Number     Number              X              Y              Z
 -------------------------------------------------------------------
      1        6          -0.004945985   -0.006629019   -0.000271909
      2        6           0.004339031    0.006197282    0.000129985
      3        6          -0.002133280   -0.000521875    0.000479786
      4        6          -0.001699595    0.000095123   -0.000441816
      5        6          -0.000662186    0.001344231    0.000460214
      6        6           0.000242889    0.000274858   -0.000707662
      7        6           0.003592230    0.002543021   -0.001220562
      8        6           0.003380474    0.003718271    0.000360529
      9        6           0.002880550   -0.000007903   -0.001274089
     10        6          -0.005173729   -0.000731261   -0.001452718
     11        8           0.002464481   -0.002867007   -0.000647199
     12        6          -0.000502997    0.000680067    0.001488377
     13        6           0.000598914   -0.001518672    0.000141692
     14        8          -0.000983524    0.001139267    0.000813032
     15        6           0.000904415    0.000370106    0.000258610
     16        8           0.001622303    0.002017599    0.000903449
     17        6           0.000138940   -0.001224556    0.002760814
     18        6           0.002784284   -0.001420866    0.002758807
     19        8          -0.001849446    0.001132913   -0.003190027
     20        1          -0.000844163    0.000710522   -0.000220064
     21        1          -0.000838358    0.000954812   -0.000892761
     22        1          -0.000648586    0.000285323    0.000009446
     23        1          -0.000567863    0.000074526   -0.000273543
     24        1          -0.000703525   -0.000363791   -0.000112621
     25        1          -0.000178132   -0.000452863    0.000880623
     26        1           0.000048429    0.000141720    0.000040921
     27        1          -0.000153371   -0.000035140    0.000029096
     28        1          -0.000892752   -0.001500734    0.000558330
     29        1          -0.000952901   -0.001992642    0.001191507
     30        1          -0.000099765   -0.000087721   -0.000407224
     31        1           0.000578013   -0.000193071   -0.000301274
     32        1           0.000098128   -0.000407735   -0.000363767
     33        1          -0.000301574    0.001220513    0.000355209
     34        1          -0.000450402    0.000234575   -0.000012770
     35        1          -0.000606071    0.000274275    0.000582846
     36        1          -0.000268805   -0.001111785   -0.000347057
     37        1           0.000003560    0.000068719   -0.000153050
     38        1          -0.000565680   -0.000986363   -0.000255299
     39        1          -0.000284403    0.000077654   -0.000349828
     40        1           0.000071191    0.000165356   -0.000714571
     41        1           0.001579470   -0.000108402   -0.000590892
     42        1           0.000459155   -0.000295692   -0.000010025
     43        1           0.000520631   -0.001263635    0.000007457
 -------------------------------------------------------------------
 Cartesian Forces:  Max     0.006629019 RMS     0.001584761

 GradGradGradGradGradGradGradGradGradGradGradGradGradGradGradGradGradGrad
 Berny optimization.
 Using GEDIIS/GDIIS optimizer.
 FormGI is forming the generalized inverse of G from B-inverse, IUseBI=4.
 Internal  Forces:  Max     0.005735138 RMS     0.000980765
 Search for a local minimum.
 Step number   2 out of a maximum of  258
 All quantities printed in internal units (Hartrees-Bohrs-Radians)
 Mixed Optimization -- En-DIIS/RFO-DIIS
 Update second derivatives using D2CorX and points    1    2
 DE= -6.49D-03 DEPred=-8.20D-03 R= 7.92D-01
 TightC=F SS=  1.41D+00  RLast= 3.34D-01 DXNew= 5.0454D-01 1.0021D+00
 Trust test= 7.92D-01 RLast= 3.34D-01 DXMaxT set to 5.05D-01
 ITU=  1  0
 Use linear search instead of GDIIS.
     Eigenvalues ---    0.00230   0.00230   0.00272   0.00348   0.00379
     Eigenvalues ---    0.00392   0.00536   0.00687   0.00749   0.00922
     Eigenvalues ---    0.01106   0.01155   0.01236   0.01256   0.01391
     Eigenvalues ---    0.01394   0.02483   0.02539   0.03112   0.03835
     Eigenvalues ---    0.04012   0.04050   0.04425   0.04590   0.04721
     Eigenvalues ---    0.04940   0.05008   0.05086   0.05299   0.05375
     Eigenvalues ---    0.05403   0.05452   0.05498   0.05528   0.05592
     Eigenvalues ---    0.05609   0.05659   0.05699   0.05784   0.05914
     Eigenvalues ---    0.06008   0.06330   0.06792   0.07832   0.08479
     Eigenvalues ---    0.08696   0.09043   0.09144   0.09337   0.09710
     Eigenvalues ---    0.10394   0.11247   0.12088   0.13424   0.13510
     Eigenvalues ---    0.14678   0.15775   0.16000   0.16000   0.16000
     Eigenvalues ---    0.16000   0.16000   0.16000   0.16000   0.16000
     Eigenvalues ---    0.16000   0.16000   0.16031   0.16127   0.16174
     Eigenvalues ---    0.16704   0.17429   0.18346   0.19796   0.20711
     Eigenvalues ---    0.22458   0.23172   0.24426   0.24996   0.26673
     Eigenvalues ---    0.27076   0.27210   0.27909   0.28192   0.28580
     Eigenvalues ---    0.28833   0.28973   0.29407   0.29593   0.30600
     Eigenvalues ---    0.31499   0.31667   0.32368   0.33726   0.33748
     Eigenvalues ---    0.33824   0.33840   0.33943   0.34017   0.34082
     Eigenvalues ---    0.34100   0.34110   0.34110   0.34124   0.34128
     Eigenvalues ---    0.34158   0.34203   0.34207   0.34274   0.34288
     Eigenvalues ---    0.34337   0.34358   0.34364   0.34424   0.34853
     Eigenvalues ---    0.39589   0.40780   0.42044   0.51606   0.52358
     Eigenvalues ---    0.52732   0.53074   0.94599
 RFO step:  Lambda=-1.43749674D-03 EMin= 2.29991739D-03
 Quartic linear search produced a step of -0.09642.
 Iteration  1 RMS(Cart)=  0.05329532 RMS(Int)=  0.00078367
 Iteration  2 RMS(Cart)=  0.00138059 RMS(Int)=  0.00004331
 Iteration  3 RMS(Cart)=  0.00000057 RMS(Int)=  0.00004331
 Variable       Old X    -DE/DX   Delta X   Delta X   Delta X     New X
                                 (Linear)    (Quad)   (Total)
    R1        2.56538  -0.00390  -0.00292  -0.00144  -0.00435   2.56103
    R2        2.84020   0.00324  -0.00180   0.01243   0.01063   2.85082
    R3        2.79668  -0.00328  -0.00064  -0.00719  -0.00782   2.78886
    R4        2.84892  -0.00154   0.00034  -0.00575  -0.00539   2.84353
    R5        2.87785   0.00462  -0.00200   0.01634   0.01432   2.89218
    R6        2.92162   0.00153   0.00046   0.00339   0.00384   2.92546
    R7        2.07902   0.00003  -0.00059   0.00115   0.00056   2.07958
    R8        2.06922  -0.00143   0.00023  -0.00416  -0.00393   2.06529
    R9        2.92309   0.00078  -0.00026   0.00279   0.00256   2.92565
   R10        2.92724   0.00574   0.00340   0.01344   0.01683   2.94407
   R11        2.07439   0.00028   0.00035   0.00013   0.00048   2.07487
   R12        2.91174  -0.00113  -0.00209   0.00102  -0.00106   2.91068
   R13        2.07398  -0.00018  -0.00027   0.00003  -0.00025   2.07374
   R14        2.07241  -0.00054   0.00017  -0.00174  -0.00157   2.07084
   R15        2.91582  -0.00112  -0.00139  -0.00025  -0.00169   2.91413
   R16        2.07640  -0.00046  -0.00001  -0.00120  -0.00121   2.07519
   R17        2.07527   0.00013   0.00007   0.00020   0.00027   2.07555
   R18        2.91229   0.00035  -0.00216   0.00498   0.00282   2.91511
   R19        2.07842   0.00009  -0.00008   0.00038   0.00030   2.07872
   R20        2.86383   0.00114  -0.00357   0.01031   0.00676   2.87059
   R21        2.33143  -0.00378  -0.00193  -0.00015  -0.00208   2.32935
   R22        2.93480  -0.00402  -0.00427  -0.00407  -0.00835   2.92646
   R23        2.06650   0.00119   0.00011   0.00292   0.00303   2.06953
   R24        2.07002   0.00042  -0.00014   0.00136   0.00122   2.07124
   R25        2.90170  -0.00101  -0.00132  -0.00067  -0.00199   2.89972
   R26        2.72124  -0.00012  -0.00321   0.00554   0.00233   2.72357
   R27        2.07340  -0.00003  -0.00035   0.00054   0.00020   2.07359
   R28        2.06944   0.00028  -0.00022   0.00113   0.00092   2.07036
   R29        2.07160  -0.00026  -0.00009  -0.00052  -0.00062   2.07099
   R30        2.07158  -0.00075  -0.00005  -0.00188  -0.00192   2.06965
   R31        2.07367   0.00008  -0.00020   0.00057   0.00037   2.07404
   R32        2.07104  -0.00018  -0.00011  -0.00026  -0.00038   2.07066
   R33        1.83674   0.00104  -0.00003   0.00181   0.00178   1.83852
   R34        2.73519  -0.00129  -0.00123  -0.00070  -0.00193   2.73326
   R35        2.90809  -0.00110  -0.00028  -0.00291  -0.00320   2.90489
   R36        2.89794   0.00301   0.00238   0.00532   0.00770   2.90564
   R37        1.84132  -0.00002   0.00080  -0.00148  -0.00068   1.84064
   R38        2.07010  -0.00072  -0.00024  -0.00147  -0.00170   2.06840
   R39        2.07209  -0.00013  -0.00006  -0.00022  -0.00029   2.07180
   R40        2.06950  -0.00020   0.00019  -0.00087  -0.00068   2.06882
   R41        2.72014  -0.00198  -0.00122  -0.00216  -0.00338   2.71676
   R42        2.07380  -0.00055  -0.00066  -0.00024  -0.00089   2.07290
   R43        2.07265  -0.00017  -0.00064   0.00073   0.00009   2.07274
   R44        1.83432   0.00065   0.00051   0.00018   0.00069   1.83502
    A1        2.27741  -0.00105   0.00280  -0.01201  -0.00930   2.26811
    A2        1.90542   0.00038  -0.00535   0.01065   0.00523   1.91065
    A3        2.09806   0.00068   0.00245   0.00252   0.00502   2.10308
    A4        2.23558   0.00071  -0.00237   0.00212  -0.00026   2.23532
    A5        1.97101  -0.00128   0.00149  -0.00784  -0.00643   1.96458
    A6        2.07652   0.00057   0.00086   0.00582   0.00675   2.08327
    A7        1.99854   0.00043   0.00150  -0.00807  -0.00667   1.99187
    A8        1.90282  -0.00038  -0.00061  -0.00448  -0.00507   1.89776
    A9        1.88180  -0.00067  -0.00058   0.00072   0.00018   1.88199
   A10        1.93296   0.00023  -0.00051   0.00171   0.00117   1.93413
   A11        1.89272   0.00016  -0.00018   0.00751   0.00735   1.90008
   A12        1.84830   0.00020   0.00030   0.00361   0.00389   1.85218
   A13        1.98972  -0.00127  -0.00077  -0.00718  -0.00821   1.98151
   A14        1.94394   0.00212   0.00105   0.01890   0.01997   1.96391
   A15        1.85647  -0.00026  -0.00082  -0.00563  -0.00650   1.84997
   A16        1.95516  -0.00015  -0.00043   0.01004   0.00955   1.96471
   A17        1.88860   0.00023  -0.00112  -0.00859  -0.00975   1.87885
   A18        1.81791  -0.00068   0.00224  -0.00991  -0.00758   1.81033
   A19        2.03869   0.00059   0.00189  -0.00913  -0.00723   2.03146
   A20        1.91367   0.00007   0.00052   0.00282   0.00337   1.91704
   A21        1.89001  -0.00008  -0.00004   0.00153   0.00142   1.89143
   A22        1.86654  -0.00046  -0.00068  -0.00005  -0.00074   1.86580
   A23        1.90348  -0.00046  -0.00187   0.00107  -0.00077   1.90271
   A24        1.84165   0.00032  -0.00002   0.00516   0.00514   1.84679
   A25        2.05009  -0.00082  -0.00066  -0.00689  -0.00758   2.04250
   A26        1.91299   0.00048  -0.00133   0.00297   0.00161   1.91460
   A27        1.87386   0.00003   0.00030   0.00212   0.00241   1.87627
   A28        1.88797  -0.00004   0.00177  -0.00553  -0.00380   1.88417
   A29        1.88586   0.00030   0.00065   0.00178   0.00249   1.88834
   A30        1.84206   0.00014  -0.00077   0.00720   0.00643   1.84848
   A31        1.95877   0.00052   0.00018   0.00041   0.00048   1.95925
   A32        1.96255  -0.00003  -0.00062  -0.00001  -0.00056   1.96199
   A33        1.84099  -0.00044   0.00251  -0.00723  -0.00471   1.83628
   A34        1.97812  -0.00032  -0.00080   0.00032  -0.00044   1.97768
   A35        1.85885   0.00003  -0.00216   0.00740   0.00527   1.86412
   A36        1.85239   0.00021   0.00110  -0.00111  -0.00003   1.85236
   A37        1.90064   0.00186   0.00590  -0.00542   0.00041   1.90105
   A38        2.19194  -0.00034  -0.00368   0.00610   0.00246   2.19440
   A39        2.19042  -0.00152  -0.00222  -0.00072  -0.00291   2.18751
   A40        1.83518  -0.00182  -0.00450   0.00299  -0.00158   1.83360
   A41        1.91801   0.00118  -0.00051   0.00932   0.00879   1.92681
   A42        1.89354   0.00144  -0.00007   0.01480   0.01481   1.90836
   A43        1.94366   0.00024   0.00256  -0.00739  -0.00477   1.93889
   A44        1.97437   0.00024  -0.00072   0.00108   0.00037   1.97474
   A45        1.89750  -0.00116   0.00276  -0.01871  -0.01602   1.88148
   A46        1.81245   0.00086   0.00246  -0.00069   0.00167   1.81412
   A47        1.95511  -0.00011   0.00137   0.00089   0.00229   1.95740
   A48        1.85318  -0.00010   0.00287  -0.00373  -0.00089   1.85230
   A49        1.96415  -0.00022  -0.00123   0.00131   0.00018   1.96432
   A50        1.96175  -0.00101  -0.00478  -0.00043  -0.00515   1.95660
   A51        1.91276   0.00057  -0.00049   0.00220   0.00180   1.91456
   A52        1.92848  -0.00042   0.00019  -0.00299  -0.00281   1.92567
   A53        1.95855  -0.00047   0.00040  -0.00351  -0.00312   1.95543
   A54        1.93427  -0.00040   0.00010  -0.00198  -0.00188   1.93238
   A55        1.88572   0.00038  -0.00019   0.00159   0.00140   1.88712
   A56        1.87749   0.00046  -0.00022   0.00330   0.00308   1.88057
   A57        1.87639   0.00053  -0.00032   0.00412   0.00380   1.88019
   A58        1.93792  -0.00088   0.00043  -0.00465  -0.00423   1.93369
   A59        1.91600   0.00009   0.00135  -0.00127   0.00008   1.91608
   A60        1.94953  -0.00084   0.00025  -0.00689  -0.00666   1.94288
   A61        1.87764   0.00083  -0.00235   0.01241   0.01007   1.88770
   A62        1.89309   0.00077  -0.00011   0.00316   0.00303   1.89613
   A63        1.88750   0.00012   0.00030  -0.00194  -0.00165   1.88586
   A64        1.87313  -0.00034   0.00175  -0.00511  -0.00336   1.86977
   A65        1.84176   0.00064   0.00403  -0.00272   0.00123   1.84299
   A66        1.94533  -0.00072   0.00036  -0.00424  -0.00397   1.94136
   A67        1.96614   0.00106   0.00170   0.01109   0.01280   1.97894
   A68        1.89811  -0.00112  -0.00508  -0.00835  -0.01343   1.88469
   A69        1.87576  -0.00015  -0.00109   0.00187   0.00084   1.87660
   A70        1.93204   0.00023  -0.00023   0.00162   0.00143   1.93347
   A71        1.84502  -0.00026  -0.00093   0.00024  -0.00069   1.84433
   A72        1.96679  -0.00144  -0.00103  -0.00836  -0.00941   1.95738
   A73        1.92256   0.00004   0.00077   0.00011   0.00087   1.92343
   A74        1.92011   0.00019   0.00227  -0.00223   0.00003   1.92014
   A75        1.89294   0.00052   0.00019   0.00086   0.00104   1.89398
   A76        1.88235   0.00033   0.00026  -0.00114  -0.00091   1.88144
   A77        1.87640   0.00044  -0.00258   0.01174   0.00915   1.88555
   A78        1.85780   0.00362   0.00469   0.00690   0.01155   1.86935
   A79        1.91558   0.00041   0.00242   0.00104   0.00344   1.91902
   A80        1.94032  -0.00041   0.00160  -0.00126   0.00032   1.94065
   A81        1.92282  -0.00217  -0.00627  -0.00186  -0.00810   1.91472
   A82        1.93078  -0.00141  -0.00395   0.00143  -0.00246   1.92831
   A83        1.89656  -0.00004   0.00119  -0.00602  -0.00467   1.89189
   A84        1.87149   0.00145  -0.00071   0.00939   0.00868   1.88016
    D1        0.09183   0.00033   0.00151  -0.00746  -0.00591   0.08592
    D2       -3.06353   0.00030   0.00065   0.00164   0.00229  -3.06124
    D3       -3.12408   0.00053   0.00007   0.01173   0.01178  -3.11230
    D4        0.00373   0.00049  -0.00078   0.02083   0.01999   0.02372
    D5        0.39394   0.00014  -0.00024   0.00111   0.00086   0.39479
    D6       -1.86083   0.00015   0.00123   0.00032   0.00154  -1.85930
    D7        2.41105   0.00018  -0.00126   0.00590   0.00461   2.41566
    D8       -2.66640  -0.00006   0.00164  -0.02006  -0.01842  -2.68482
    D9        1.36201  -0.00004   0.00312  -0.02085  -0.01774   1.34427
   D10       -0.64929  -0.00002   0.00063  -0.01527  -0.01467  -0.66396
   D11        0.00432  -0.00031   0.00081  -0.00483  -0.00409   0.00024
   D12       -3.11736  -0.00008   0.00095  -0.00276  -0.00188  -3.11924
   D13        3.08052  -0.00022  -0.00037   0.01128   0.01093   3.09145
   D14       -0.04117   0.00001  -0.00023   0.01335   0.01315  -0.02803
   D15        0.59521   0.00046  -0.00177   0.02341   0.02165   0.61686
   D16       -1.58095   0.00015  -0.00171   0.03063   0.02891  -1.55203
   D17        2.70327   0.00046  -0.00145   0.02830   0.02684   2.73011
   D18       -2.53189   0.00052  -0.00087   0.01393   0.01305  -2.51883
   D19        1.57514   0.00020  -0.00081   0.02115   0.02032   1.59546
   D20       -0.42383   0.00051  -0.00055   0.01881   0.01824  -0.40558
   D21       -0.00989  -0.00049   0.00047  -0.02766  -0.02719  -0.03708
   D22        2.11420  -0.00027   0.00134  -0.02603  -0.02469   2.08952
   D23       -2.08153   0.00030   0.00343  -0.02520  -0.02176  -2.10329
   D24        3.11931  -0.00051  -0.00035  -0.01949  -0.01983   3.09948
   D25       -1.03978  -0.00030   0.00052  -0.01786  -0.01733  -1.05711
   D26        1.04767   0.00027   0.00261  -0.01704  -0.01440   1.03327
   D27       -1.31705  -0.00012   0.00186  -0.02592  -0.02410  -1.34115
   D28        2.73281  -0.00067   0.00220  -0.05019  -0.04800   2.68481
   D29        0.76273  -0.00075  -0.00050  -0.04457  -0.04508   0.71765
   D30        0.84308  -0.00011   0.00177  -0.03667  -0.03494   0.80815
   D31       -1.39024  -0.00067   0.00211  -0.06094  -0.05884  -1.44909
   D32        2.92286  -0.00075  -0.00059  -0.05532  -0.05592   2.86694
   D33        2.86412   0.00035   0.00175  -0.02700  -0.02526   2.83886
   D34        0.63079  -0.00021   0.00209  -0.05127  -0.04917   0.58163
   D35       -1.33929  -0.00029  -0.00061  -0.04565  -0.04624  -1.38553
   D36        0.63082  -0.00076  -0.00055   0.00144   0.00088   0.63170
   D37       -1.49519  -0.00065  -0.00149   0.00589   0.00443  -1.49077
   D38        2.78685  -0.00102  -0.00172  -0.00254  -0.00425   2.78260
   D39        2.85839   0.00095  -0.00013   0.03032   0.03014   2.88852
   D40        0.73238   0.00107  -0.00107   0.03478   0.03369   0.76606
   D41       -1.26877   0.00070  -0.00130   0.02635   0.02501  -1.24376
   D42       -1.43064   0.00018   0.00167   0.01872   0.02033  -1.41031
   D43        2.72653   0.00030   0.00073   0.02318   0.02388   2.75041
   D44        0.72539  -0.00007   0.00051   0.01474   0.01520   0.74059
   D45       -1.02938  -0.00101  -0.00251  -0.04621  -0.04859  -1.07798
   D46       -3.08690   0.00031   0.00101  -0.03240  -0.03127  -3.11816
   D47        1.01222  -0.00025  -0.00031  -0.03981  -0.04001   0.97221
   D48        3.00201  -0.00092  -0.00197  -0.06062  -0.06268   2.93933
   D49        0.94450   0.00040   0.00155  -0.04681  -0.04536   0.89914
   D50       -1.23957  -0.00016   0.00022  -0.05422  -0.05410  -1.29367
   D51        0.96482  -0.00072  -0.00173  -0.04959  -0.05134   0.91348
   D52       -1.09270   0.00060   0.00179  -0.03578  -0.03401  -1.12671
   D53        3.00642   0.00004   0.00047  -0.04319  -0.04275   2.96367
   D54        0.83121  -0.00001  -0.00179   0.01517   0.01331   0.84452
   D55       -1.33186   0.00026  -0.00256   0.02554   0.02297  -1.30889
   D56        2.95873  -0.00016  -0.00115   0.01448   0.01330   2.97202
   D57        2.98167   0.00013  -0.00032   0.01251   0.01215   2.99382
   D58        0.81860   0.00040  -0.00109   0.02288   0.02180   0.84041
   D59       -1.17399  -0.00002   0.00032   0.01181   0.01213  -1.16186
   D60       -1.31790   0.00004  -0.00156   0.01900   0.01738  -1.30052
   D61        2.80222   0.00031  -0.00233   0.02937   0.02703   2.82925
   D62        0.80962  -0.00011  -0.00092   0.01831   0.01736   0.82698
   D63       -1.28208  -0.00045   0.00147  -0.01628  -0.01483  -1.29691
   D64        0.96456  -0.00031   0.00008  -0.01565  -0.01557   0.94898
   D65        2.99484  -0.00021  -0.00034  -0.01219  -0.01254   2.98230
   D66        0.89353  -0.00045   0.00068  -0.02222  -0.02156   0.87198
   D67        3.14017  -0.00031  -0.00071  -0.02159  -0.02230   3.11787
   D68       -1.11273  -0.00021  -0.00114  -0.01813  -0.01926  -1.13199
   D69        2.87978  -0.00016   0.00102  -0.01571  -0.01472   2.86505
   D70       -1.15677  -0.00002  -0.00038  -0.01508  -0.01546  -1.17224
   D71        0.87351   0.00008  -0.00080  -0.01161  -0.01243   0.86108
   D72       -3.11603   0.00037  -0.00223   0.03107   0.02881  -3.08723
   D73        1.06135   0.00050  -0.00239   0.03349   0.03107   1.09242
   D74       -1.03658   0.00042  -0.00232   0.03199   0.02964  -1.00694
   D75        0.92246  -0.00005  -0.00125   0.03023   0.02902   0.95147
   D76       -1.18335   0.00008  -0.00141   0.03265   0.03128  -1.15207
   D77        3.00191   0.00000  -0.00134   0.03115   0.02985   3.03175
   D78       -1.11163  -0.00005   0.00112   0.02176   0.02287  -1.08876
   D79        3.06575   0.00008   0.00096   0.02418   0.02513   3.09088
   D80        0.96782   0.00000   0.00103   0.02268   0.02370   0.99152
   D81       -0.01014   0.00001  -0.00050  -0.01212  -0.01264  -0.02278
   D82        2.08347  -0.00014  -0.00025  -0.01431  -0.01462   2.06885
   D83       -2.12724  -0.00001   0.00276  -0.02275  -0.01999  -2.14723
   D84        3.11157  -0.00021  -0.00065  -0.01410  -0.01477   3.09680
   D85       -1.07801  -0.00036  -0.00041  -0.01629  -0.01674  -1.09475
   D86        0.99447  -0.00022   0.00260  -0.02473  -0.02211   0.97236
   D87        0.01159   0.00024   0.00001   0.02251   0.02253   0.03412
   D88       -2.10647  -0.00005  -0.00256   0.02116   0.01860  -2.08786
   D89        2.00703   0.00015   0.00247   0.01754   0.02008   2.02711
   D90       -2.06493  -0.00021   0.00202   0.01348   0.01547  -2.04945
   D91        2.10020  -0.00050  -0.00055   0.01213   0.01154   2.11175
   D92       -0.06949  -0.00030   0.00447   0.00851   0.01302  -0.05647
   D93        2.07496   0.00097  -0.00314   0.04292   0.03973   2.11469
   D94       -0.04310   0.00067  -0.00570   0.04157   0.03580  -0.00730
   D95       -2.21279   0.00087  -0.00068   0.03795   0.03727  -2.17551
   D96        1.11157  -0.00065   0.00219  -0.03913  -0.03690   1.07467
   D97       -3.09767  -0.00012   0.00041  -0.02745  -0.02702  -3.12469
   D98       -1.00406  -0.00044   0.00186  -0.03517  -0.03329  -1.03735
   D99       -3.13707   0.00022   0.00543  -0.03854  -0.03314   3.11298
   D100      -1.06312   0.00075   0.00364  -0.02686  -0.02326  -1.08638
   D101       1.03048   0.00043   0.00509  -0.03458  -0.02953   1.00096
   D102      -0.94060  -0.00083  -0.00193  -0.03645  -0.03837  -0.97897
   D103       1.13335  -0.00029  -0.00372  -0.02477  -0.02849   1.10486
   D104      -3.05624  -0.00062  -0.00227  -0.03249  -0.03475  -3.09099
   D105      -3.10594   0.00044  -0.00166   0.02120   0.01954  -3.08640
   D106       1.20680  -0.00003  -0.00376   0.02435   0.02057   1.22737
   D107      -0.99104   0.00057   0.00146   0.02127   0.02275  -0.96829
   D108       2.89902   0.00081   0.00267   0.00117   0.00380   2.90282
   D109      -1.29519  -0.00025   0.00256  -0.00960  -0.00698  -1.30217
   D110       0.79711  -0.00069  -0.00094  -0.01126  -0.01223   0.78489
   D111      -1.21629  -0.00042  -0.00083   0.00806   0.00725  -1.20904
   D112       0.90017  -0.00070  -0.00075   0.00353   0.00280   0.90297
   D113       2.96568  -0.00002  -0.00205   0.01665   0.01461   2.98029
   D114       3.04363  -0.00012  -0.00285   0.01881   0.01594   3.05957
   D115      -1.12309  -0.00040  -0.00277   0.01428   0.01149  -1.11161
   D116       0.94242   0.00028  -0.00407   0.02740   0.02330   0.96572
   D117       0.98666   0.00061   0.00151   0.02066   0.02218   1.00883
   D118       3.10311   0.00032   0.00159   0.01613   0.01773   3.12084
   D119      -1.11456   0.00101   0.00029   0.02925   0.02954  -1.08502
   D120      -3.02536  -0.00016  -0.00038   0.01425   0.01387  -3.01149
   D121      -0.94478  -0.00044  -0.00380   0.01657   0.01278  -0.93200
   D122       1.15396  -0.00047   0.00049   0.00893   0.00941   1.16337
   D123      -1.00405   0.00111   0.00483   0.01821   0.02304  -0.98100
   D124       1.07652   0.00083   0.00141   0.02053   0.02196   1.09848
   D125      -3.10792   0.00080   0.00570   0.01289   0.01859  -3.08933
   D126       1.06654  -0.00020  -0.00200   0.01015   0.00814   1.07468
   D127      -3.13607  -0.00048  -0.00541   0.01247   0.00705  -3.12902
   D128      -1.03733  -0.00051  -0.00113   0.00483   0.00368  -1.03365
   D129       3.11409  -0.00037   0.00184  -0.03876  -0.03691   3.07718
   D130       1.03824  -0.00180  -0.00019  -0.04301  -0.04333   0.99491
   D131      -1.05909   0.00056   0.00430  -0.03522  -0.03079  -1.08988
         Item               Value     Threshold  Converged?
 Maximum Force            0.005735     0.000450     NO 
 RMS     Force            0.000981     0.000300     NO 
 Maximum Displacement     0.223089     0.001800     NO 
 RMS     Displacement     0.053358     0.001200     NO 
 Predicted change in Energy=-8.727100D-04
 GradGradGradGradGradGradGradGradGradGradGradGradGradGradGradGradGradGrad

                          Input orientation:                          
 ---------------------------------------------------------------------
 Center     Atomic      Atomic             Coordinates (Angstroms)
 Number     Number       Type             X           Y           Z
 ---------------------------------------------------------------------
      1          6           0       -1.797809    0.635391   -0.141060
      2          6           0       -1.063019   -0.497919   -0.252255
      3          6           0        0.410765   -0.624980   -0.527990
      4          6           0        1.272919    0.489324    0.113562
      5          6           0        1.204240    1.837570   -0.644326
      6          6           0       -0.157824    2.207893   -1.260817
      7          6           0       -1.397358    2.074307   -0.353206
      8          6           0       -3.196651    0.285858    0.173685
      9          6           0       -3.318702   -1.225683    0.262379
     10          6           0       -1.901309   -1.763042   -0.054553
     11          8           0       -4.123654    1.085563    0.316976
     12          6           0       -1.269122    2.850892    0.973489
     13          6           0       -1.879201   -2.670886   -1.291448
     14          8           0       -1.320819   -2.456682    1.067545
     15          6           0        2.736604    0.029773    0.384865
     16          8           0        2.632373   -1.067616    1.321286
     17          6           0        3.556143    1.146403    1.051562
     18          6           0        3.452858   -0.498177   -0.869109
     19          8           0        4.711626   -1.043492   -0.439032
     20          1           0        0.564805   -0.660487   -1.617041
     21          1           0        0.740985   -1.593078   -0.143052
     22          1           0        0.860121    0.650697    1.118101
     23          1           0        1.936472    1.843064   -1.461661
     24          1           0        1.514927    2.634833    0.040301
     25          1           0       -0.331996    1.605765   -2.162493
     26          1           0       -0.093516    3.249803   -1.602319
     27          1           0       -2.238789    2.531230   -0.894719
     28          1           0       -3.638086   -1.524579    1.266371
     29          1           0       -4.078988   -1.570760   -0.447703
     30          1           0       -1.031539    3.904058    0.777385
     31          1           0       -0.484141    2.438538    1.616980
     32          1           0       -2.210540    2.819487    1.533654
     33          1           0       -0.860414   -3.010716   -1.506119
     34          1           0       -2.504567   -3.555270   -1.114361
     35          1           0       -2.268304   -2.151109   -2.174107
     36          1           0       -1.811792   -3.289758    1.174626
     37          1           0        3.506993   -1.496295    1.322679
     38          1           0        3.747650    1.981011    0.369803
     39          1           0        3.027261    1.530228    1.931873
     40          1           0        4.523858    0.755015    1.381512
     41          1           0        2.850914   -1.284577   -1.340810
     42          1           0        3.611657    0.302558   -1.601693
     43          1           0        5.145969   -1.432651   -1.215458
 ---------------------------------------------------------------------
                    Distance matrix (angstroms):
                    1          2          3          4          5
     1  C    0.000000
     2  C    1.355239   0.000000
     3  C    2.572168   1.504731   0.000000
     4  C    3.084727   2.562241   1.548087   0.000000
     5  C    3.272738   3.278520   2.589844   1.548186   0.000000
     6  C    2.533016   3.026218   2.980855   2.624771   1.540265
     7  C    1.508591   2.595828   3.253615   3.140131   2.628518
     8  C    1.475803   2.312599   3.786215   4.474602   4.737593
     9  C    2.437103   2.425405   3.859333   4.903711   5.537385
    10  C    2.402223   1.530474   2.620117   3.895785   4.791312
    11  O    2.412884   3.492696   4.919440   5.433220   5.465901
    12  C    2.535779   3.572039   4.142239   3.574695   3.124366
    13  C    3.501640   2.543199   3.164260   4.679406   5.500232
    14  O    3.353976   2.375938   2.983161   4.039370   5.267545
    15  C    4.604810   3.888639   2.582931   1.557937   2.583700
    16  O    4.966408   4.056662   2.924259   2.393904   3.787256
    17  C    5.508928   5.073500   3.940329   2.554351   2.980805
    18  C    5.420751   4.557813   3.063784   2.587071   3.250005
    19  O    6.729056   5.803367   4.322091   3.805206   4.543614
    20  H    3.072420   2.130465   1.100464   2.195104   2.755965
    21  H    3.378099   2.113227   1.092903   2.164533   3.497889
    22  H    2.941141   2.625959   2.130467   1.097972   2.152495
    23  H    4.140932   3.992469   3.048075   2.180422   1.097374
    24  H    3.873614   4.067620   3.488339   2.160357   1.095841
    25  H    2.678885   2.934092   2.863480   3.000437   2.172230
    26  H    3.446019   4.099760   4.052459   3.525852   2.143903
    27  H    2.087264   3.312241   4.137184   4.185463   3.521123
    28  H    3.167483   3.160890   4.519093   5.431643   6.197010
    29  H    3.188245   3.207063   4.588990   5.762107   6.290300
    30  H    3.480646   4.520902   4.929141   4.172720   3.360110
    31  H    2.840382   3.528728   3.845374   3.024394   2.885360
    32  H    2.783037   3.938460   4.794369   4.425021   4.167551
    33  H    4.004521   2.815559   2.874782   4.407353   5.339604
    34  H    4.359869   3.488363   4.174876   5.668857   6.561929
    35  H    3.481268   2.807002   3.495166   4.974493   5.505302
    36  H    4.139809   3.223509   3.865191   4.992270   6.220493
    37  H    5.901487   4.935806   3.710902   3.224242   4.504047
    38  H    5.729205   5.447438   4.328050   2.900876   2.741891
    39  H    5.327203   5.061046   4.188305   2.732664   3.170910
    40  H    6.503539   5.954179   4.740055   3.499557   4.036808
    41  H    5.170716   4.137953   2.655197   2.784240   3.597837
    42  H    5.613070   4.930958   3.501267   2.906316   3.011390
    43  H    7.324424   6.352402   4.852535   4.523361   5.153423
                    6          7          8          9         10
     6  C    0.000000
     7  C    1.542092   0.000000
     8  C    3.871238   2.591065   0.000000
     9  C    4.909249   3.867873   1.519052   0.000000
    10  C    4.501459   3.881804   2.434747   1.548613   0.000000
    11  O    4.413261   2.976483   1.232638   2.448018   3.631997
    12  C    2.576927   1.542611   3.306729   4.617891   4.769163
    13  C    5.173641   4.861000   3.553115   2.564206   1.534464
    14  O    5.341543   4.749131   3.440821   2.480964   1.441252
    15  C    3.978717   4.670601   5.942532   6.185297   4.991744
    16  O    5.018109   5.377205   6.093143   6.046615   4.788614
    17  C    4.501934   5.231783   6.863777   7.315265   6.282686
    18  C    4.529158   5.514384   6.776289   6.903879   5.561518
    19  O    5.912561   6.859135   8.042602   8.062961   6.663069
    20  H    2.979378   3.595339   4.272097   4.351240   3.120691
    21  H    4.062590   4.250457   4.374437   4.096390   2.649233
    22  H    3.019987   3.047560   4.181199   4.660002   3.850551
    23  H    2.135302   3.520876   5.607869   6.325059   5.450918
    24  H    2.161777   2.991729   5.266350   6.190062   5.569647
    25  H    1.098141   2.151289   3.925064   4.776768   4.272589
    26  H    1.098333   2.154548   4.644201   5.823135   5.549081
    27  H    2.137520   1.100010   2.664710   4.076700   4.388683
    28  H    5.694756   4.538267   2.160210   1.095146   2.195017
    29  H    5.505897   4.526210   2.147480   1.096052   2.221222
    30  H    2.791885   2.181754   4.259523   5.640088   5.793500
    31  H    2.905408   2.201877   3.751645   4.826613   4.738740
    32  H    3.520904   2.185590   3.039936   4.382644   4.859795
    33  H    5.271403   5.241658   4.375745   3.515267   2.178806
    34  H    6.224364   5.787694   4.110025   2.825810   2.167762
    35  H    4.928400   4.682773   3.508954   2.810020   2.185815
    36  H    6.236278   5.592783   3.962921   2.713554   1.962080
    37  H    5.816042   6.293683   7.031010   6.912856   5.587276
    38  H    4.238292   5.196398   7.150896   7.760654   6.790341
    39  H    4.560402   5.009477   6.586103   7.117127   6.251585
    40  H    5.568743   6.309563   7.828487   8.165866   7.048806
    41  H    4.610450   5.505023   6.429075   6.374782   4.946414
    42  H    4.237391   5.457843   7.036000   7.337585   6.087128
    43  H    6.433182   7.473778   8.630312   8.595201   7.149894
                   11         12         13         14         15
    11  O    0.000000
    12  C    3.419905   0.000000
    13  C    4.662136   5.999347   0.000000
    14  O    4.578945   5.308658   2.433623   0.000000
    15  C    6.941357   4.934676   5.604394   4.807410   0.000000
    16  O    7.161615   5.540517   5.454462   4.197811   1.446379
    17  C    7.715090   5.118062   7.043036   6.063600   1.537203
    18  C    7.830618   6.075239   5.773204   5.511294   1.537597
    19  O    9.119573   7.275355   6.842078   6.376306   2.394038
    20  H    5.363838   4.733277   3.181333   3.740173   3.033282
    21  H    5.572384   5.003605   3.057100   2.542124   2.625802
    22  H    5.066451   3.065198   4.933834   3.796690   2.108168
    23  H    6.361013   4.149880   5.913043   5.957738   2.708855
    24  H    5.854091   2.944223   6.437726   5.917787   2.897854
    25  H    4.560159   3.501846   4.630584   5.283407   4.288251
    26  H    4.960811   2.859365   6.191919   6.418599   4.725153
    27  H    2.666622   2.129000   5.229599   5.438052   5.713944
    28  H    2.819569   4.984226   3.309099   2.505608   6.620402
    29  H    2.764558   5.428272   2.600240   3.269301   7.050331
    30  H    4.209165   1.097298   6.944674   6.373923   5.418769
    31  H    4.094705   1.095587   6.042463   4.996507   4.206359
    32  H    2.854261   1.095920   6.183461   5.370924   5.794520
    33  H    5.545441   6.377613   1.095214   2.672578   5.075326
    34  H    5.119326   6.850135   1.097533   2.714566   6.524575
    35  H    4.485963   5.993808   1.095745   3.391078   6.029402
    36  H    5.022321   6.167862   2.543436   0.972901   5.686028
    37  H    8.118141   6.467707   6.101181   4.929017   1.949840
    38  H    7.922250   5.127292   7.487412   6.772690   2.197674
    39  H    7.344468   4.595819   7.218900   5.962240   2.174645
    40  H    8.719058   6.173961   7.738261   6.676363   2.171074
    41  H    7.550525   6.279552   4.929328   4.957556   2.172219
    42  H    8.008085   6.078451   6.251971   6.250404   2.187817
    43  H    9.727059   8.018330   7.133864   6.933981   3.241104
                   16         17         18         19         20
    16  O    0.000000
    17  C    2.414122   0.000000
    18  C    2.407340   2.530670   0.000000
    19  O    2.724444   2.890096   1.437648   0.000000
    20  H    3.615849   4.397090   2.987742   4.327878   0.000000
    21  H    2.449029   4.105725   3.013340   4.019408   1.753114
    22  H    2.476845   2.742023   3.462832   4.486539   3.047526
    23  H    4.086702   3.070010   2.851658   4.132730   2.858913
    24  H    4.074032   2.721146   3.794517   4.896807   3.809022
    25  H    5.298224   5.065451   4.519352   5.952060   2.497533
    26  H    5.883710   4.978693   5.211691   6.547901   3.965346
    27  H    6.449077   6.267934   6.447698   7.829084   4.309170
    28  H    6.287327   7.677058   7.476313   8.535663   5.169624
    29  H    6.958796   8.241724   7.619496   8.806418   4.874501
    30  H    6.199809   5.359726   6.496186   7.677361   5.395986
    31  H    4.700342   4.279394   5.504989   6.583899   4.600341
    32  H    6.213573   6.023808   6.989582   8.168874   5.453407
    33  H    4.895858   6.582504   5.032192   6.004689   2.750842
    34  H    6.205558   7.970518   6.700513   7.670629   4.248941
    35  H    6.116238   7.429853   6.096466   7.277138   3.249428
    36  H    4.970918   6.964869   6.299708   7.085520   4.511616
    37  H    0.974027   2.657024   2.408963   2.181696   4.242287
    38  H    3.382793   1.094550   2.787145   3.275833   4.588634
    39  H    2.697693   1.096351   3.484403   3.883595   4.843317
    40  H    2.627419   1.094771   2.789772   2.565982   5.164211
    41  H    2.679848   3.482881   1.096933   2.081724   2.385810
    42  H    3.373452   2.784765   1.096847   2.091307   3.195466
    43  H    3.589775   3.783972   1.964643   0.971048   4.663107
                   21         22         23         24         25
    21  H    0.000000
    22  H    2.576670   0.000000
    23  H    3.869753   3.038987   0.000000
    24  H    4.302073   2.351004   1.749425   0.000000
    25  H    3.932179   3.618784   2.386090   3.053262   0.000000
    26  H    5.126338   3.881425   2.473772   2.379806   1.753148
    27  H    5.143343   4.146214   4.269403   3.869804   2.469736
    28  H    4.600808   4.998767   7.061081   6.734797   5.699683
    29  H    4.829644   5.637500   6.990569   7.015486   5.202957
    30  H    5.848722   3.778733   4.250895   2.939169   3.796629
    31  H    4.566462   2.291789   3.961311   2.553571   3.873122
    32  H    5.567188   3.782234   5.207977   4.017874   4.320134
    33  H    2.536165   4.822107   5.602118   6.317111   4.692756
    34  H    3.915003   5.830537   6.998961   7.470405   5.696923
    35  H    3.673201   5.336271   5.843042   6.490122   4.226527
    36  H    3.336416   4.761250   6.880796   6.888725   6.106743
    37  H    3.131858   3.414288   4.622813   4.762251   6.042106
    38  H    4.698634   3.266115   2.579467   2.349703   4.816310
    39  H    4.391743   2.476347   3.578234   2.661832   5.296617
    40  H    4.706163   3.674676   3.995253   3.792918   6.071497
    41  H    2.445730   3.708745   3.260820   4.365100   4.377232
    42  H    3.736552   3.884512   2.280134   3.540046   4.191092
    43  H    4.536482   5.306065   4.592580   5.595160   6.335373
                   26         27         28         29         30
    26  H    0.000000
    27  H    2.370494   0.000000
    28  H    6.602127   4.803949   0.000000
    29  H    6.360420   4.518016   1.770474   0.000000
    30  H    2.640252   2.477508   6.041796   6.384467   0.000000
    31  H    3.342847   3.065292   5.077065   5.767175   1.775476
    32  H    3.808056   2.445586   4.580419   5.166347   1.771520
    33  H    6.308049   5.743422   4.196518   3.681431   7.284077
    34  H    7.236041   6.096258   3.328131   2.619450   7.835183
    35  H    5.850341   4.854070   3.755760   2.568239   6.848791
    36  H    7.309566   6.192610   2.541579   3.275223   7.246902
    37  H    6.636620   7.358792   7.145357   7.790181   7.075269
    38  H    4.500406   6.143225   8.224481   8.633635   5.167676
    39  H    5.018635   6.059943   7.362172   8.110319   4.841670
    40  H    6.037165   7.353201   8.475089   9.097485   6.414350
    41  H    5.412823   6.376869   6.997293   6.993074   6.817780
    42  H    4.734402   6.300358   8.007683   7.999190   6.339565
    43  H    7.037559   8.387483   9.128392   9.257881   8.403183
                   31         32         33         34         35
    31  H    0.000000
    32  H    1.769892   0.000000
    33  H    6.292035   6.712253   0.000000
    34  H    6.889708   6.909122   1.775739   0.000000
    35  H    6.214534   6.201424   1.779687   1.774979   0.000000
    36  H    5.896754   6.132763   2.858212   2.406219   3.566361
    37  H    5.612368   7.166637   5.419393   6.805688   6.783093
    38  H    4.435407   6.128427   7.047742   8.481943   7.729010
    39  H    3.640622   5.408819   6.895939   8.108202   7.645542
    40  H    5.288644   7.045376   7.177015   8.614331   8.198869
    41  H    5.807986   7.122093   4.096443   5.821383   5.258485
    42  H    5.630083   7.075544   5.566538   7.247656   6.397037
    43  H    7.396415   8.930651   6.217026   7.940178   7.510435
                   36         37         38         39         40
    36  H    0.000000
    37  H    5.614972   0.000000
    38  H    7.702995   3.613522   0.000000
    39  H    6.871835   3.124276   1.778266   0.000000
    40  H    7.519539   2.471007   1.768932   1.773036   0.000000
    41  H    5.664715   2.751260   3.793994   4.320264   3.790741
    42  H    7.072940   3.434934   2.592777   3.786130   3.152196
    43  H    7.587607   3.021991   4.015150   4.813862   3.452124
                   41         42         43
    41  H    0.000000
    42  H    1.779266   0.000000
    43  H    2.303240   2.348242   0.000000
 Stoichiometry    C15H24O4
 Framework group  C1[X(C15H24O4)]
 Deg. of freedom   123
 Full point group                 C1      NOp   1
 Largest Abelian subgroup         C1      NOp   1
 Largest concise Abelian subgroup C1      NOp   1
                         Standard orientation:                         
 ---------------------------------------------------------------------
 Center     Atomic      Atomic             Coordinates (Angstroms)
 Number     Number       Type             X           Y           Z
 ---------------------------------------------------------------------
      1          6           0        1.830213    0.633203    0.143753
      2          6           0        1.107393   -0.510278    0.225328
      3          6           0       -0.363975   -0.660205    0.502480
      4          6           0       -1.239813    0.462917   -0.104213
      5          6           0       -1.181969    1.789795    0.691354
      6          6           0        0.178580    2.156464    1.313350
      7          6           0        1.415974    2.061352    0.398005
      8          6           0        3.231334    0.307089   -0.185646
      9          6           0        3.368392   -1.200003   -0.317586
     10          6           0        1.957734   -1.760630   -0.011083
     11          8           0        4.149623    1.119997   -0.309433
     12          6           0        1.274856    2.873836   -0.905684
     13          6           0        1.949511   -2.703314    1.199643
     14          8           0        1.380089   -2.428136   -1.150369
     15          6           0       -2.699769   -0.003757   -0.383338
     16          8           0       -2.587933   -1.073063   -1.350855
     17          6           0       -3.533113    1.122840   -1.015248
     18          6           0       -3.405890   -0.574322    0.857650
     19          8           0       -4.660670   -1.120122    0.416670
     20          1           0       -0.513537   -0.728115    1.590617
     21          1           0       -0.685797   -1.620351    0.091401
     22          1           0       -0.832466    0.656895   -1.105204
     23          1           0       -1.911131    1.764632    1.511061
     24          1           0       -1.503316    2.602895    0.030694
     25          1           0        0.362257    1.530863    2.196979
     26          1           0        0.104984    3.187571    1.684478
     27          1           0        2.254759    2.511364    0.949322
     28          1           0        3.687005   -1.467058   -1.330756
     29          1           0        4.134816   -1.557232    0.379774
     30          1           0        1.027333    3.918536   -0.678971
     31          1           0        0.491681    2.471840   -1.557870
     32          1           0        2.214425    2.867964   -1.469789
     33          1           0        0.935045   -3.059518    1.408139
     34          1           0        2.583152   -3.575868    0.995375
     35          1           0        2.336643   -2.204775    2.095324
     36          1           0        1.879089   -3.252766   -1.282736
     37          1           0       -3.458154   -1.510479   -1.361355
     38          1           0       -3.730511    1.935799   -0.309436
     39          1           0       -3.011479    1.536842   -1.886160
     40          1           0       -4.498042    0.731047   -1.352791
     41          1           0       -2.794217   -1.367548    1.304764
     42          1           0       -3.570047    0.203677    1.613191
     43          1           0       -5.088107   -1.535545    1.183258
 ---------------------------------------------------------------------
 Rotational constants (GHZ):      0.5771366      0.2556288      0.2031280
 Standard basis: 6-31G(d) (6D, 7F)
 There are   333 symmetry adapted cartesian basis functions of A   symmetry.
 There are   333 symmetry adapted basis functions of A   symmetry.
   333 basis functions,   628 primitive gaussians,   333 cartesian basis functions
    73 alpha electrons       73 beta electrons
       nuclear repulsion energy      1596.9021123419 Hartrees.
 NAtoms=   43 NActive=   43 NUniq=   43 SFac= 1.00D+00 NAtFMM=   60 NAOKFM=F Big=F
 Integral buffers will be    131072 words long.
 Raffenetti 2 integral format.
 Two-electron integral symmetry is turned on.
 ------------------------------------------------------------------------------
 Polarizable Continuum Model (PCM)
 =================================
 Model                : PCM (using non-symmetric T matrix).
 Atomic radii         : SMD-Coulomb.
 Polarization charges : Total charges.
 Charge compensation  : None.
 Solution method      : On-the-fly selection.
 Cavity type          : VdW (van der Waals Surface) (Alpha=1.000).
 Cavity algorithm     : GePol (No added spheres)
                        Default sphere list used, NSphG=   43.
                        Lebedev-Laikov grids with approx.  5.0 points / Ang**2.
                        Smoothing algorithm: Karplus/York (Gamma=1.0000).
                        Polarization charges: spherical gaussians, with
                                              point-specific exponents (IZeta= 3).
                        Self-potential: point-specific (ISelfS= 7).
                        Self-field    : sphere-specific E.n sum rule (ISelfD= 2).
 1st derivatives      : Analytical E(r).r(x)/FMM algorithm (CHGder, D1EAlg=3).
                        Cavity 1st derivative terms included.
 Solvent              : Methanol, Eps=  32.613000 Eps(inf)=   1.765709
 ------------------------------------------------------------------------------
 ------------------------------------------------------------------------------
 Atomic radii for non-electrostatic terms: SMD-CDS.
 ------------------------------------------------------------------------------
 Nuclear repulsion after PCM non-electrostatic terms =     1596.9033500656 Hartrees.
 One-electron integrals computed using PRISM.
 NBasis=   333 RedAO= T EigKep=  9.40D-04  NBF=   333
 NBsUse=   333 1.00D-06 EigRej= -1.00D+00 NBFU=   333
 Initial guess from the checkpoint file:  "DY-202A-11R_26.chk"
 B after Tr=     0.000000    0.000000    0.000000
         Rot=    0.999995   -0.002869   -0.001310   -0.000665 Ang=  -0.37 deg.
 ExpMin= 1.61D-01 ExpMax= 5.48D+03 ExpMxC= 8.25D+02 IAcc=1 IRadAn=         1 AccDes= 0.00D+00
 Harris functional with IExCor=  402 and IRadAn=       1 diagonalized for initial guess.
 HarFok:  IExCor=  402 AccDes= 0.00D+00 IRadAn=         1 IDoV= 1 UseB2=F ITyADJ=14
 ICtDFT=  3500011 ScaDFX=  1.000000  1.000000  1.000000  1.000000
 FoFCou: FMM=F IPFlag=           0 FMFlag=      100000 FMFlg1=           0
         NFxFlg=           0 DoJE=T BraDBF=F KetDBF=T FulRan=T
         wScrn=  0.000000 ICntrl=     500 IOpCl=  0 I1Cent=   200000004 NGrid=           0
         NMat0=    1 NMatS0=      1 NMatT0=    0 NMatD0=    1 NMtDS0=    0 NMtDT0=    0
 Petite list used in FoFCou.
 Keep R1 ints in memory in canonical form, NReq=1565304907.
 Requested convergence on RMS density matrix=1.00D-08 within 128 cycles.
 Requested convergence on MAX density matrix=1.00D-06.
 Requested convergence on             energy=1.00D-06.
 No special actions if energy rises.
 Inv3:  Mode=1 IEnd=    22211523.
 Iteration    1 A*A^-1 deviation from unit magnitude is 5.11D-15 for   1349.
 Iteration    1 A*A^-1 deviation from orthogonality  is 3.81D-15 for   2702   2539.
 Iteration    1 A^-1*A deviation from unit magnitude is 4.44D-15 for    669.
 Iteration    1 A^-1*A deviation from orthogonality  is 9.78D-12 for   2187   2128.
 Error on total polarization charges =  0.05143
 SCF Done:  E(RB3LYP) =  -886.949667716     A.U. after   11 cycles
            NFock= 11  Conv=0.34D-08     -V/T= 2.0094
 SMD-CDS (non-electrostatic) energy       (kcal/mol) =       0.78
 (included in total energy above)
 D1PCM: PCM CHGder 1st derivatives, ID1Alg=3 FixD1E=F DoIter=F DoCFld=F I1PDM=0.
 Calling FoFJK, ICntrl=      2127 FMM=F ISym2X=0 I1Cent= 0 IOpClX= 0 NMat=1 NMatS=1 NMatT=0.
 ***** Axes restored to original set *****
 -------------------------------------------------------------------
 Center     Atomic                   Forces (Hartrees/Bohr)
 Number     Number              X              Y              Z
 -------------------------------------------------------------------
      1        6          -0.001660452   -0.001532794    0.000440428
      2        6           0.000498552    0.001268064   -0.000005929
      3        6           0.000482454   -0.000129838   -0.000299925
      4        6          -0.000064226    0.000374186    0.000471906
      5        6          -0.000115502   -0.000101803   -0.000305419
      6        6          -0.000276710   -0.000171752    0.000170788
      7        6           0.001124663    0.000848304    0.000014691
      8        6           0.000893186    0.000418120   -0.000487838
      9        6           0.001202724   -0.000097860   -0.000761904
     10        6          -0.001861371    0.000541131    0.000363134
     11        8           0.001425809   -0.001382977   -0.000296278
     12        6          -0.000287977   -0.000035439    0.000328872
     13        6           0.000384812    0.000029521    0.000385655
     14        8          -0.000857313    0.000214564   -0.000074442
     15        6          -0.000021835    0.000098752    0.000305969
     16        8          -0.001061645    0.000133956   -0.000393924
     17        6          -0.000028224    0.000182498    0.000201305
     18        6           0.000172160   -0.000887940    0.001082482
     19        8          -0.000854158    0.001479787   -0.000490899
     20        1           0.000258749    0.000213476    0.000122682
     21        1           0.000000712   -0.000498972    0.000106890
     22        1           0.000454171   -0.000150505    0.000122215
     23        1           0.000260686   -0.000192023   -0.000246087
     24        1          -0.000285243   -0.000124765   -0.000175987
     25        1           0.000251362    0.000103024    0.000125008
     26        1           0.000029157   -0.000156787   -0.000040341
     27        1           0.000183764    0.000209131   -0.000075743
     28        1          -0.000025383    0.000098132    0.000297566
     29        1          -0.000382203   -0.000356626    0.000587249
     30        1          -0.000055020   -0.000129882   -0.000077585
     31        1          -0.000327309    0.000234218   -0.000179690
     32        1           0.000091932   -0.000107778   -0.000159483
     33        1          -0.000134689    0.000143247   -0.000100576
     34        1           0.000077556    0.000122075   -0.000009937
     35        1          -0.000111420    0.000105780    0.000157195
     36        1           0.000349114   -0.000381620   -0.000222695
     37        1           0.000186786   -0.000202355   -0.000244045
     38        1           0.000115170    0.000084436   -0.000045718
     39        1           0.000214153   -0.000154019   -0.000178500
     40        1           0.000060895    0.000004937   -0.000083766
     41        1           0.000120842    0.000026587   -0.000237852
     42        1           0.000031875    0.000529111   -0.000058278
     43        1          -0.000460600   -0.000667303   -0.000031192
 -------------------------------------------------------------------
 Cartesian Forces:  Max     0.001861371 RMS     0.000505806

 GradGradGradGradGradGradGradGradGradGradGradGradGradGradGradGradGradGrad
 Berny optimization.
 Using GEDIIS/GDIIS optimizer.
 FormGI is forming the generalized inverse of G from B-inverse, IUseBI=4.
 Internal  Forces:  Max     0.002002563 RMS     0.000382661
 Search for a local minimum.
 Step number   3 out of a maximum of  258
 All quantities printed in internal units (Hartrees-Bohrs-Radians)
 Mixed Optimization -- En-DIIS/RFO-DIIS
 Swapping is turned off.
 Update second derivatives using D2CorX and points    1    2    3
 DE= -7.56D-04 DEPred=-8.73D-04 R= 8.66D-01
 TightC=F SS=  1.41D+00  RLast= 3.05D-01 DXNew= 8.4853D-01 9.1524D-01
 Trust test= 8.66D-01 RLast= 3.05D-01 DXMaxT set to 8.49D-01
 ITU=  1  1  0
     Eigenvalues ---    0.00230   0.00249   0.00272   0.00346   0.00382
     Eigenvalues ---    0.00388   0.00491   0.00682   0.00825   0.00922
     Eigenvalues ---    0.01101   0.01145   0.01182   0.01247   0.01376
     Eigenvalues ---    0.01409   0.02492   0.02621   0.03189   0.03865
     Eigenvalues ---    0.03927   0.04004   0.04410   0.04596   0.04713
     Eigenvalues ---    0.04932   0.05034   0.05090   0.05294   0.05363
     Eigenvalues ---    0.05432   0.05450   0.05522   0.05552   0.05578
     Eigenvalues ---    0.05617   0.05643   0.05713   0.05769   0.05932
     Eigenvalues ---    0.06071   0.06496   0.07122   0.07778   0.08448
     Eigenvalues ---    0.08670   0.08966   0.09077   0.09344   0.09688
     Eigenvalues ---    0.10334   0.11339   0.12085   0.13426   0.13558
     Eigenvalues ---    0.14666   0.15653   0.16000   0.16000   0.16000
     Eigenvalues ---    0.16000   0.16000   0.16000   0.16000   0.16000
     Eigenvalues ---    0.16000   0.16010   0.16044   0.16134   0.16435
     Eigenvalues ---    0.16799   0.18074   0.18657   0.19671   0.20724
     Eigenvalues ---    0.22379   0.23184   0.24693   0.25006   0.26713
     Eigenvalues ---    0.27170   0.27395   0.27916   0.28405   0.28664
     Eigenvalues ---    0.28864   0.29015   0.29514   0.29621   0.30541
     Eigenvalues ---    0.31000   0.31617   0.32338   0.33731   0.33748
     Eigenvalues ---    0.33820   0.33843   0.33914   0.33968   0.34049
     Eigenvalues ---    0.34102   0.34107   0.34111   0.34125   0.34131
     Eigenvalues ---    0.34159   0.34205   0.34211   0.34241   0.34286
     Eigenvalues ---    0.34331   0.34345   0.34389   0.34404   0.34762
     Eigenvalues ---    0.39556   0.40658   0.42088   0.51618   0.51991
     Eigenvalues ---    0.52694   0.53002   0.94366
 En-DIIS/RFO-DIIS IScMMF=        0 using points:     3    2
 RFO step:  Lambda=-9.74416216D-05.
 DidBck=F Rises=F RFO-DIIS coefs:    0.97904    0.02096
 Iteration  1 RMS(Cart)=  0.03970439 RMS(Int)=  0.00048644
 Iteration  2 RMS(Cart)=  0.00078660 RMS(Int)=  0.00003749
 Iteration  3 RMS(Cart)=  0.00000022 RMS(Int)=  0.00003748
 Variable       Old X    -DE/DX   Delta X   Delta X   Delta X     New X
                                 (Linear)    (Quad)   (Total)
    R1        2.56103  -0.00104   0.00009  -0.00329  -0.00319   2.55784
    R2        2.85082   0.00106  -0.00022   0.00678   0.00655   2.85737
    R3        2.78886  -0.00156   0.00016  -0.00699  -0.00675   2.78211
    R4        2.84353  -0.00023   0.00011  -0.00314  -0.00305   2.84048
    R5        2.89218   0.00055  -0.00030   0.00714   0.00679   2.89896
    R6        2.92546  -0.00045  -0.00008   0.00030   0.00024   2.92570
    R7        2.07958  -0.00009  -0.00001   0.00005   0.00004   2.07961
    R8        2.06529   0.00048   0.00008  -0.00009  -0.00001   2.06527
    R9        2.92565  -0.00025  -0.00005   0.00059   0.00054   2.92618
   R10        2.94407  -0.00164  -0.00035  -0.00063  -0.00098   2.94309
   R11        2.07487  -0.00008  -0.00001  -0.00012  -0.00013   2.07473
   R12        2.91068  -0.00033   0.00002  -0.00083  -0.00081   2.90987
   R13        2.07374   0.00036   0.00001   0.00098   0.00098   2.07472
   R14        2.07084  -0.00028   0.00003  -0.00141  -0.00137   2.06947
   R15        2.91413  -0.00024   0.00004  -0.00073  -0.00067   2.91346
   R16        2.07519  -0.00020   0.00003  -0.00103  -0.00100   2.07419
   R17        2.07555  -0.00013  -0.00001  -0.00030  -0.00030   2.07524
   R18        2.91511  -0.00013  -0.00006   0.00099   0.00093   2.91605
   R19        2.07872  -0.00002  -0.00001   0.00007   0.00006   2.07878
   R20        2.87059  -0.00053  -0.00014   0.00161   0.00148   2.87208
   R21        2.32935  -0.00200   0.00004  -0.00250  -0.00245   2.32690
   R22        2.92646  -0.00173   0.00018  -0.00805  -0.00794   2.91852
   R23        2.06953   0.00025  -0.00006   0.00180   0.00173   2.07126
   R24        2.07124   0.00000  -0.00003   0.00046   0.00044   2.07167
   R25        2.89972  -0.00058   0.00004  -0.00240  -0.00236   2.89736
   R26        2.72357  -0.00036  -0.00005   0.00057   0.00053   2.72410
   R27        2.07359  -0.00012   0.00000  -0.00022  -0.00022   2.07337
   R28        2.07036  -0.00042  -0.00002  -0.00083  -0.00085   2.06951
   R29        2.07099  -0.00016   0.00001  -0.00066  -0.00064   2.07035
   R30        2.06965  -0.00015   0.00004  -0.00113  -0.00109   2.06857
   R31        2.07404  -0.00015  -0.00001  -0.00025  -0.00026   2.07378
   R32        2.07066  -0.00003   0.00001  -0.00021  -0.00020   2.07046
   R33        1.83852   0.00013  -0.00004   0.00088   0.00085   1.83937
   R34        2.73326  -0.00030   0.00004  -0.00121  -0.00117   2.73209
   R35        2.90489   0.00022   0.00007  -0.00035  -0.00029   2.90461
   R36        2.90564  -0.00083  -0.00016  -0.00054  -0.00070   2.90494
   R37        1.84064   0.00026   0.00001   0.00010   0.00011   1.84076
   R38        2.06840   0.00011   0.00004  -0.00026  -0.00023   2.06817
   R39        2.07180  -0.00030   0.00001  -0.00096  -0.00095   2.07085
   R40        2.06882   0.00003   0.00001  -0.00020  -0.00018   2.06864
   R41        2.71676  -0.00162   0.00007  -0.00491  -0.00484   2.71192
   R42        2.07290   0.00002   0.00002  -0.00015  -0.00013   2.07277
   R43        2.07274   0.00043   0.00000   0.00137   0.00137   2.07411
   R44        1.83502   0.00009  -0.00001   0.00033   0.00031   1.83533
    A1        2.26811  -0.00012   0.00019  -0.00476  -0.00463   2.26349
    A2        1.91065  -0.00035  -0.00011   0.00123   0.00107   1.91172
    A3        2.10308   0.00048  -0.00011   0.00382   0.00382   2.10690
    A4        2.23532   0.00032   0.00001   0.00149   0.00146   2.23677
    A5        1.96458  -0.00024   0.00013  -0.00414  -0.00417   1.96041
    A6        2.08327  -0.00008  -0.00014   0.00270   0.00272   2.08599
    A7        1.99187  -0.00004   0.00014  -0.00178  -0.00171   1.99016
    A8        1.89776   0.00021   0.00011  -0.00038  -0.00027   1.89749
    A9        1.88199  -0.00008   0.00000  -0.00055  -0.00052   1.88147
   A10        1.93413  -0.00029  -0.00002  -0.00199  -0.00199   1.93214
   A11        1.90008   0.00019  -0.00015   0.00354   0.00340   1.90348
   A12        1.85218   0.00002  -0.00008   0.00144   0.00135   1.85354
   A13        1.98151   0.00009   0.00017  -0.00434  -0.00420   1.97730
   A14        1.96391  -0.00123  -0.00042  -0.00673  -0.00715   1.95676
   A15        1.84997   0.00034   0.00014   0.00421   0.00437   1.85434
   A16        1.96471   0.00070  -0.00020   0.00209   0.00188   1.96659
   A17        1.87885   0.00002   0.00020   0.00607   0.00627   1.88512
   A18        1.81033   0.00012   0.00016   0.00010   0.00025   1.81058
   A19        2.03146  -0.00018   0.00015  -0.00129  -0.00121   2.03025
   A20        1.91704  -0.00001  -0.00007  -0.00206  -0.00212   1.91492
   A21        1.89143   0.00009  -0.00003   0.00240   0.00240   1.89382
   A22        1.86580   0.00001   0.00002  -0.00151  -0.00147   1.86433
   A23        1.90271   0.00006   0.00002  -0.00009  -0.00006   1.90265
   A24        1.84679   0.00005  -0.00011   0.00293   0.00282   1.84960
   A25        2.04250   0.00033   0.00016   0.00107   0.00122   2.04372
   A26        1.91460  -0.00026  -0.00003  -0.00202  -0.00207   1.91253
   A27        1.87627  -0.00010  -0.00005   0.00028   0.00025   1.87653
   A28        1.88417  -0.00003   0.00008  -0.00088  -0.00079   1.88338
   A29        1.88834   0.00001  -0.00005   0.00034   0.00028   1.88863
   A30        1.84848   0.00002  -0.00013   0.00133   0.00119   1.84968
   A31        1.95925  -0.00033  -0.00001   0.00100   0.00095   1.96021
   A32        1.96199  -0.00015   0.00001   0.00014   0.00013   1.96213
   A33        1.83628   0.00021   0.00010  -0.00193  -0.00182   1.83446
   A34        1.97768   0.00068   0.00001   0.00468   0.00471   1.98239
   A35        1.86412  -0.00014  -0.00011  -0.00063  -0.00074   1.86338
   A36        1.85236  -0.00031   0.00000  -0.00423  -0.00423   1.84812
   A37        1.90105   0.00093  -0.00001   0.00248   0.00228   1.90332
   A38        2.19440  -0.00034  -0.00005   0.00056   0.00050   2.19490
   A39        2.18751  -0.00058   0.00006  -0.00260  -0.00254   2.18496
   A40        1.83360  -0.00062   0.00003  -0.00285  -0.00308   1.83052
   A41        1.92681   0.00021  -0.00018   0.00234   0.00221   1.92901
   A42        1.90836   0.00022  -0.00031   0.00859   0.00839   1.91674
   A43        1.93889   0.00018   0.00010  -0.00161  -0.00142   1.93747
   A44        1.97474   0.00033  -0.00001   0.00298   0.00301   1.97776
   A45        1.88148  -0.00030   0.00034  -0.00881  -0.00851   1.87297
   A46        1.81412   0.00028  -0.00003   0.00174   0.00154   1.81566
   A47        1.95740  -0.00029  -0.00005  -0.00185  -0.00185   1.95554
   A48        1.85230   0.00007   0.00002   0.00085   0.00094   1.85324
   A49        1.96432   0.00004   0.00000   0.00117   0.00126   1.96559
   A50        1.95660  -0.00014   0.00011  -0.00207  -0.00195   1.95465
   A51        1.91456   0.00004  -0.00004   0.00012   0.00003   1.91459
   A52        1.92567  -0.00013   0.00006  -0.00184  -0.00178   1.92389
   A53        1.95543   0.00022   0.00007   0.00032   0.00039   1.95582
   A54        1.93238  -0.00021   0.00004  -0.00217  -0.00214   1.93025
   A55        1.88712   0.00000  -0.00003   0.00090   0.00087   1.88799
   A56        1.88057   0.00013  -0.00006   0.00155   0.00148   1.88205
   A57        1.88019   0.00000  -0.00008   0.00144   0.00136   1.88155
   A58        1.93369   0.00015   0.00009  -0.00035  -0.00026   1.93342
   A59        1.91608   0.00003   0.00000   0.00009   0.00009   1.91617
   A60        1.94288  -0.00033   0.00014  -0.00496  -0.00483   1.93805
   A61        1.88770   0.00002  -0.00021   0.00514   0.00493   1.89263
   A62        1.89613   0.00006  -0.00006   0.00119   0.00112   1.89725
   A63        1.88586   0.00008   0.00003  -0.00082  -0.00080   1.88506
   A64        1.86977   0.00021   0.00007  -0.00025  -0.00018   1.86959
   A65        1.84299  -0.00041  -0.00003  -0.00537  -0.00541   1.83758
   A66        1.94136   0.00104   0.00008   0.00608   0.00617   1.94753
   A67        1.97894  -0.00105  -0.00027  -0.00558  -0.00586   1.97308
   A68        1.88469   0.00011   0.00028   0.00200   0.00229   1.88697
   A69        1.87660   0.00037  -0.00002   0.00050   0.00045   1.87705
   A70        1.93347  -0.00004  -0.00003   0.00216   0.00213   1.93561
   A71        1.84433  -0.00017   0.00001  -0.00110  -0.00108   1.84325
   A72        1.95738   0.00010   0.00020  -0.00257  -0.00237   1.95501
   A73        1.92343   0.00005  -0.00002   0.00081   0.00080   1.92422
   A74        1.92014  -0.00007   0.00000  -0.00124  -0.00125   1.91889
   A75        1.89398   0.00000  -0.00002   0.00104   0.00101   1.89499
   A76        1.88144  -0.00007   0.00002  -0.00140  -0.00139   1.88005
   A77        1.88555  -0.00001  -0.00019   0.00358   0.00338   1.88893
   A78        1.86935   0.00029  -0.00024   0.00473   0.00449   1.87383
   A79        1.91902   0.00001  -0.00007   0.00128   0.00121   1.92023
   A80        1.94065  -0.00018  -0.00001  -0.00152  -0.00152   1.93912
   A81        1.91472  -0.00010   0.00017  -0.00182  -0.00166   1.91306
   A82        1.92831  -0.00007   0.00005  -0.00061  -0.00056   1.92775
   A83        1.89189   0.00004   0.00010  -0.00202  -0.00193   1.88996
   A84        1.88016  -0.00036  -0.00018   0.00105   0.00087   1.88103
    D1        0.08592  -0.00014   0.00012  -0.00799  -0.00787   0.07806
    D2       -3.06124  -0.00008  -0.00005   0.00376   0.00369  -3.05755
    D3       -3.11230  -0.00012  -0.00025  -0.00162  -0.00188  -3.11419
    D4        0.02372  -0.00005  -0.00042   0.01012   0.00967   0.03339
    D5        0.39479   0.00002  -0.00002  -0.01202  -0.01202   0.38277
    D6       -1.85930  -0.00050  -0.00003  -0.01949  -0.01951  -1.87881
    D7        2.41566  -0.00018  -0.00010  -0.01341  -0.01349   2.40216
    D8       -2.68482   0.00002   0.00039  -0.01887  -0.01847  -2.70329
    D9        1.34427  -0.00050   0.00037  -0.02634  -0.02595   1.31832
   D10       -0.66396  -0.00018   0.00031  -0.02026  -0.01994  -0.68390
   D11        0.00024   0.00011   0.00009   0.01619   0.01626   0.01650
   D12       -3.11924  -0.00002   0.00004  -0.00519  -0.00520  -3.12444
   D13        3.09145   0.00011  -0.00023   0.02154   0.02130   3.11276
   D14       -0.02803  -0.00002  -0.00028   0.00015  -0.00016  -0.02818
   D15        0.61686  -0.00005  -0.00045   0.02540   0.02496   0.64182
   D16       -1.55203   0.00020  -0.00061   0.02957   0.02900  -1.52304
   D17        2.73011   0.00011  -0.00056   0.02836   0.02782   2.75792
   D18       -2.51883  -0.00012  -0.00027   0.01298   0.01270  -2.50613
   D19        1.59546   0.00013  -0.00043   0.01715   0.01673   1.61219
   D20       -0.40558   0.00004  -0.00038   0.01594   0.01555  -0.39003
   D21       -0.03708  -0.00005   0.00057  -0.03134  -0.03081  -0.06789
   D22        2.08952   0.00002   0.00052  -0.02983  -0.02932   2.06020
   D23       -2.10329  -0.00005   0.00046  -0.03019  -0.02974  -2.13303
   D24        3.09948   0.00001   0.00042  -0.02074  -0.02037   3.07911
   D25       -1.05711   0.00009   0.00036  -0.01922  -0.01888  -1.07599
   D26        1.03327   0.00001   0.00030  -0.01959  -0.01930   1.01397
   D27       -1.34115  -0.00008   0.00051  -0.00861  -0.00806  -1.34920
   D28        2.68481  -0.00004   0.00101  -0.00161  -0.00060   2.68421
   D29        0.71765   0.00022   0.00094  -0.00088   0.00009   0.71774
   D30        0.80815  -0.00005   0.00073  -0.01200  -0.01124   0.79690
   D31       -1.44909  -0.00001   0.00123  -0.00500  -0.00379  -1.45287
   D32        2.86694   0.00024   0.00117  -0.00426  -0.00309   2.86385
   D33        2.83886  -0.00008   0.00053  -0.00928  -0.00872   2.83014
   D34        0.58163  -0.00004   0.00103  -0.00228  -0.00126   0.58037
   D35       -1.38553   0.00021   0.00097  -0.00155  -0.00057  -1.38610
   D36        0.63170   0.00031  -0.00002  -0.01582  -0.01583   0.61586
   D37       -1.49077   0.00043  -0.00009  -0.01121  -0.01129  -1.50206
   D38        2.78260   0.00033   0.00009  -0.01492  -0.01484   2.76776
   D39        2.88852  -0.00071  -0.00063  -0.02729  -0.02792   2.86060
   D40        0.76606  -0.00059  -0.00071  -0.02268  -0.02339   0.74268
   D41       -1.24376  -0.00069  -0.00052  -0.02640  -0.02693  -1.27069
   D42       -1.41031  -0.00018  -0.00043  -0.02246  -0.02286  -1.43318
   D43        2.75041  -0.00005  -0.00050  -0.01785  -0.01833   2.73209
   D44        0.74059  -0.00015  -0.00032  -0.02156  -0.02187   0.71872
   D45       -1.07798   0.00031   0.00102   0.03294   0.03393  -1.04405
   D46       -3.11816  -0.00012   0.00066   0.03056   0.03121  -3.08696
   D47        0.97221  -0.00008   0.00084   0.02713   0.02798   1.00018
   D48        2.93933   0.00065   0.00131   0.04312   0.04443   2.98376
   D49        0.89914   0.00023   0.00095   0.04075   0.04171   0.94085
   D50       -1.29367   0.00026   0.00113   0.03732   0.03848  -1.25519
   D51        0.91348   0.00022   0.00108   0.03489   0.03596   0.94944
   D52       -1.12671  -0.00020   0.00071   0.03251   0.03323  -1.09347
   D53        2.96367  -0.00017   0.00090   0.02909   0.03000   2.99367
   D54        0.84452  -0.00008  -0.00028   0.01666   0.01638   0.86090
   D55       -1.30889  -0.00007  -0.00048   0.01875   0.01828  -1.29062
   D56        2.97202   0.00009  -0.00028   0.01807   0.01780   2.98982
   D57        2.99382  -0.00020  -0.00025   0.01188   0.01162   3.00544
   D58        0.84041  -0.00020  -0.00046   0.01397   0.01351   0.85392
   D59       -1.16186  -0.00003  -0.00025   0.01329   0.01303  -1.14883
   D60       -1.30052  -0.00011  -0.00036   0.01447   0.01412  -1.28641
   D61        2.82925  -0.00011  -0.00057   0.01656   0.01601   2.84526
   D62        0.82698   0.00006  -0.00036   0.01588   0.01553   0.84251
   D63       -1.29691   0.00005   0.00031   0.00200   0.00234  -1.29457
   D64        0.94898   0.00014   0.00033   0.00715   0.00750   0.95648
   D65        2.98230   0.00004   0.00026   0.00417   0.00446   2.98676
   D66        0.87198  -0.00008   0.00045  -0.00066  -0.00020   0.87177
   D67        3.11787   0.00000   0.00047   0.00448   0.00496   3.12283
   D68       -1.13199  -0.00009   0.00040   0.00150   0.00192  -1.13008
   D69        2.86505  -0.00007   0.00031   0.00061   0.00093   2.86598
   D70       -1.17224   0.00002   0.00032   0.00576   0.00609  -1.16615
   D71        0.86108  -0.00007   0.00026   0.00278   0.00305   0.86413
   D72       -3.08723   0.00005  -0.00060   0.01819   0.01757  -3.06965
   D73        1.09242   0.00000  -0.00065   0.01811   0.01744   1.10986
   D74       -1.00694   0.00000  -0.00062   0.01755   0.01692  -0.99002
   D75        0.95147   0.00005  -0.00061   0.01259   0.01198   0.96346
   D76       -1.15207   0.00000  -0.00066   0.01250   0.01185  -1.14022
   D77        3.03175   0.00000  -0.00063   0.01195   0.01133   3.04309
   D78       -1.08876   0.00005  -0.00048   0.01348   0.01301  -1.07576
   D79        3.09088   0.00000  -0.00053   0.01340   0.01288   3.10376
   D80        0.99152  -0.00001  -0.00050   0.01285   0.01236   1.00388
   D81       -0.02278  -0.00013   0.00027  -0.03464  -0.03439  -0.05717
   D82        2.06885  -0.00017   0.00031  -0.03699  -0.03672   2.03213
   D83       -2.14723  -0.00028   0.00042  -0.04110  -0.04067  -2.18790
   D84        3.09680   0.00000   0.00031  -0.01331  -0.01303   3.08377
   D85       -1.09475  -0.00004   0.00035  -0.01566  -0.01537  -1.11012
   D86        0.97236  -0.00014   0.00046  -0.01978  -0.01931   0.95304
   D87        0.03412   0.00009  -0.00047   0.03817   0.03766   0.07178
   D88       -2.08786   0.00024  -0.00039   0.03865   0.03823  -2.04963
   D89        2.02711   0.00026  -0.00042   0.03920   0.03874   2.06584
   D90       -2.04945   0.00012  -0.00032   0.03791   0.03760  -2.01185
   D91        2.11175   0.00026  -0.00024   0.03839   0.03817   2.14991
   D92       -0.05647   0.00029  -0.00027   0.03894   0.03867  -0.01779
   D93        2.11469   0.00013  -0.00083   0.04843   0.04756   2.16225
   D94       -0.00730   0.00028  -0.00075   0.04891   0.04813   0.04083
   D95       -2.17551   0.00030  -0.00078   0.04946   0.04863  -2.12688
   D96        1.07467  -0.00020   0.00077  -0.02886  -0.02802   1.04664
   D97       -3.12469  -0.00006   0.00057  -0.02265  -0.02202   3.13648
   D98       -1.03735  -0.00016   0.00070  -0.02677  -0.02601  -1.06336
   D99        3.11298  -0.00001   0.00069  -0.02710  -0.02647   3.08651
   D100      -1.08638   0.00013   0.00049  -0.02089  -0.02046  -1.10684
   D101       1.00096   0.00003   0.00062  -0.02501  -0.02445   0.97651
   D102      -0.97897  -0.00013   0.00080  -0.02886  -0.02807  -1.00704
   D103       1.10486   0.00000   0.00060  -0.02265  -0.02206   1.08280
   D104      -3.09099  -0.00009   0.00073  -0.02677  -0.02605  -3.11704
   D105      -3.08640   0.00051  -0.00041   0.03101   0.03053  -3.05588
   D106       1.22737   0.00021  -0.00043   0.02946   0.02912   1.25649
   D107      -0.96829   0.00023  -0.00048   0.02937   0.02888  -0.93941
   D108       2.90282  -0.00092  -0.00008  -0.01964  -0.01972   2.88311
   D109      -1.30217   0.00013   0.00015  -0.01439  -0.01425  -1.31642
   D110       0.78489   0.00035   0.00026  -0.01047  -0.01021   0.77468
   D111      -1.20904   0.00022  -0.00015   0.01447   0.01431  -1.19473
   D112       0.90297   0.00032  -0.00006   0.01462   0.01456   0.91753
   D113       2.98029   0.00030  -0.00031   0.01876   0.01845   2.99874
   D114       3.05957   0.00009  -0.00033   0.01645   0.01612   3.07569
   D115      -1.11161   0.00019  -0.00024   0.01661   0.01636  -1.09524
   D116       0.96572   0.00017  -0.00049   0.02075   0.02026   0.98597
   D117       1.00883  -0.00040  -0.00046   0.01344   0.01298   1.02182
   D118       3.12084  -0.00030  -0.00037   0.01360   0.01323   3.13407
   D119      -1.08502  -0.00032  -0.00062   0.01774   0.01712  -1.06789
   D120      -3.01149   0.00044  -0.00029   0.00372   0.00342  -3.00807
   D121      -0.93200   0.00049  -0.00027   0.00502   0.00475  -0.92725
   D122       1.16337   0.00044  -0.00020   0.00236   0.00216   1.16553
   D123      -0.98100  -0.00044  -0.00048  -0.00572  -0.00621  -0.98721
   D124       1.09848  -0.00038  -0.00046  -0.00442  -0.00488   1.09361
   D125      -3.08933  -0.00043  -0.00039  -0.00708  -0.00747  -3.09680
   D126       1.07468  -0.00011  -0.00017  -0.00181  -0.00198   1.07270
   D127      -3.12902  -0.00005  -0.00015  -0.00051  -0.00065  -3.12967
   D128      -1.03365  -0.00010  -0.00008  -0.00317  -0.00325  -1.03689
   D129       3.07718  -0.00039   0.00077  -0.04850  -0.04773   3.02945
   D130       0.99491  -0.00052   0.00091  -0.05179  -0.05088   0.94404
   D131      -1.08988  -0.00047   0.00065  -0.04776  -0.04711  -1.13699
         Item               Value     Threshold  Converged?
 Maximum Force            0.002003     0.000450     NO 
 RMS     Force            0.000383     0.000300     NO 
 Maximum Displacement     0.176120     0.001800     NO 
 RMS     Displacement     0.039714     0.001200     NO 
 Predicted change in Energy=-2.459546D-04
 GradGradGradGradGradGradGradGradGradGradGradGradGradGradGradGradGradGrad

                          Input orientation:                          
 ---------------------------------------------------------------------
 Center     Atomic      Atomic             Coordinates (Angstroms)
 Number     Number       Type             X           Y           Z
 ---------------------------------------------------------------------
      1          6           0       -1.796038    0.633830   -0.153594
      2          6           0       -1.055217   -0.495124   -0.247115
      3          6           0        0.416946   -0.619578   -0.523893
      4          6           0        1.276790    0.491643    0.126349
      5          6           0        1.211078    1.839706   -0.632708
      6          6           0       -0.142439    2.196893   -1.274199
      7          6           0       -1.395560    2.073475   -0.384585
      8          6           0       -3.189422    0.283094    0.167228
      9          6           0       -3.302129   -1.226356    0.304212
     10          6           0       -1.895192   -1.762042   -0.040431
     11          8           0       -4.118784    1.079315    0.303312
     12          6           0       -1.301016    2.876253    0.929866
     13          6           0       -1.894556   -2.661788   -1.281886
     14          8           0       -1.298073   -2.463524    1.068344
     15          6           0        2.737993    0.022574    0.391700
     16          8           0        2.618837   -1.110840    1.281300
     17          6           0        3.559008    1.107355    1.107044
     18          6           0        3.455595   -0.459394   -0.879449
     19          8           0        4.710079   -1.026402   -0.474172
     20          1           0        0.570715   -0.643116   -1.613326
     21          1           0        0.746496   -1.591591   -0.148380
     22          1           0        0.866440    0.648305    1.132557
     23          1           0        1.956555    1.847694   -1.438668
     24          1           0        1.502302    2.640528    0.055151
     25          1           0       -0.300529    1.579107   -2.167563
     26          1           0       -0.075762    3.233256   -1.631253
     27          1           0       -2.229866    2.516193   -0.948524
     28          1           0       -3.586863   -1.499218    1.326869
     29          1           0       -4.085472   -1.602798   -0.363995
     30          1           0       -1.080808    3.929634    0.716095
     31          1           0       -0.518050    2.491099    1.591638
     32          1           0       -2.250367    2.835907    1.475210
     33          1           0       -0.876909   -2.978755   -1.531203
     34          1           0       -2.500297   -3.556990   -1.092231
     35          1           0       -2.321775   -2.140544   -2.145725
     36          1           0       -1.771966   -3.308612    1.161413
     37          1           0        3.486960   -1.552207    1.261239
     38          1           0        3.745187    1.972411    0.463002
     39          1           0        3.034525    1.448436    2.006744
     40          1           0        4.529878    0.702139    1.409575
     41          1           0        2.852210   -1.223591   -1.384461
     42          1           0        3.617953    0.369722   -1.580067
     43          1           0        5.122543   -1.424598   -1.258117
 ---------------------------------------------------------------------
                    Distance matrix (angstroms):
                    1          2          3          4          5
     1  C    0.000000
     2  C    1.353551   0.000000
     3  C    2.570107   1.503116   0.000000
     4  C    3.088828   2.559578   1.548212   0.000000
     5  C    3.275124   3.276615   2.586613   1.548470   0.000000
     6  C    2.536397   3.022420   2.967891   2.623666   1.539839
     7  C    1.512057   2.594693   3.249172   3.147173   2.628835
     8  C    1.472231   2.309142   3.781317   4.471266   4.735752
     9  C    2.436840   2.426371   3.858168   4.893839   5.536027
    10  C    2.400592   1.534066   2.623917   3.894661   4.792943
    11  O    2.408811   3.488162   4.913588   5.430368   5.464592
    12  C    2.539171   3.579369   4.157601   3.602373   3.134755
    13  C    3.484803   2.543556   3.176195   4.688784   5.507254
    14  O    3.366705   2.379918   2.979370   4.031164   5.263763
    15  C    4.607430   3.881306   2.576418   1.557418   2.585120
    16  O    4.959225   4.026640   2.889357   2.388086   3.788263
    17  C    5.521770   5.068802   3.938884   2.559176   3.012615
    18  C    5.413100   4.555057   3.063571   2.581335   3.222514
    19  O    6.722254   5.794174   4.312652   3.801652   4.525783
    20  H    3.059890   2.128870   1.100483   2.193784   2.745193
    21  H    3.378906   2.111435   1.092896   2.167153   3.496314
    22  H    2.956887   2.627487   2.133870   1.097900   2.157400
    23  H    4.148112   3.997420   3.048711   2.179503   1.097894
    24  H    3.866453   4.057657   3.484478   2.161859   1.095115
    25  H    2.680703   2.925766   2.837364   2.988736   2.169942
    26  H    3.449614   4.095849   4.038977   3.526329   2.143602
    27  H    2.088878   3.307538   4.125407   4.189366   3.521004
    28  H    3.154159   3.145610   4.497730   5.390723   6.165111
    29  H    3.207536   3.228475   4.611297   5.777627   6.322696
    30  H    3.482849   4.528456   4.947340   4.210209   3.382279
    31  H    2.851058   3.547828   3.876338   3.060449   2.891697
    32  H    2.776429   3.935804   4.801182   4.444754   4.173408
    33  H    3.974089   2.801625   2.873056   4.407897   5.327716
    34  H    4.352011   3.489628   4.178720   5.669458   6.565806
    35  H    3.455740   2.813592   3.527643   5.004038   5.532872
    36  H    4.156040   3.226979   3.855190   4.980784   6.214708
    37  H    5.889871   4.901421   3.671714   3.217165   4.502416
    38  H    5.733861   5.443976   4.332385   2.898102   2.764036
    39  H    5.353969   5.057993   4.187186   2.746083   3.231836
    40  H    6.516546   5.947382   4.733017   3.503364   4.059484
    41  H    5.154731   4.134271   2.652530   2.776062   3.555592
    42  H    5.604987   4.935913   3.512928   2.899614   2.975128
    43  H    7.302319   6.328567   4.830092   4.514259   5.132872
                    6          7          8          9         10
     6  C    0.000000
     7  C    1.541738   0.000000
     8  C    3.876138   2.593821   0.000000
     9  C    4.918705   3.872768   1.519837   0.000000
    10  C    4.501943   3.883203   2.429143   1.544413   0.000000
    11  O    4.421407   2.979515   1.231341   2.446026   3.624339
    12  C    2.581034   1.543105   3.297297   4.607309   4.775804
    13  C    5.164955   4.845293   3.528306   2.560749   1.533217
    14  O    5.342516   4.764962   3.454435   2.476030   1.441531
    15  C    3.974892   4.679217   5.937382   6.168513   4.983773
    16  O    5.009623   5.387988   6.076190   6.002156   4.748420
    17  C    4.534106   5.263657   6.863233   7.291498   6.268846
    18  C    4.489715   5.494908   6.767797   6.903341   5.570616
    19  O    5.880187   6.848072   8.032951   8.052412   6.660248
    20  H    2.947753   3.571541   4.262261   4.360739   3.131564
    21  H    4.050961   4.251694   4.370984   4.090184   2.649381
    22  H    3.034541   3.073999   4.185123   4.645156   3.848673
    23  H    2.134190   3.521185   5.613195   6.335706   5.460880
    24  H    2.160823   2.985384   5.251889   6.172308   5.561900
    25  H    1.097612   2.150001   3.934032   4.794778   4.269768
    26  H    1.098171   2.154330   4.651115   5.834690   5.549238
    27  H    2.136672   1.100042   2.674394   4.089715   4.386335
    28  H    5.682504   4.527142   2.163183   1.096063   2.190967
    29  H    5.551003   4.555330   2.154458   1.096283   2.219770
    30  H    2.800751   2.180802   4.247913   5.629223   5.799201
    31  H    2.905282   2.202247   3.747060   4.819547   4.759136
    32  H    3.522918   2.184225   3.018195   4.356537   4.854323
    33  H    5.233816   5.206607   4.344197   3.510178   2.177084
    34  H    6.220915   5.781292   4.099680   2.832816   2.166627
    35  H    4.931777   4.660198   3.460720   2.792674   2.181169
    36  H    6.236838   5.612365   3.987221   2.722496   1.962522
    37  H    5.801443   6.300262   7.009941   6.863950   5.541294
    38  H    4.264023   5.211132   7.143534   7.740930   6.783322
    39  H    4.627946   5.072946   6.593889   7.085642   6.228981
    40  H    5.591733   6.341166   7.829855   8.141330   7.032513
    41  H    4.547503   5.469363   6.417098   6.381811   4.963282
    42  H    4.191975   5.428375   7.028577   7.347483   6.108164
    43  H    6.390265   7.448841   8.604451   8.570605   7.130584
                   11         12         13         14         15
    11  O    0.000000
    12  C    3.400202   0.000000
    13  C    4.632051   5.992832   0.000000
    14  O    4.592754   5.341573   2.432835   0.000000
    15  C    6.938293   4.974605   5.609564   4.788356   0.000000
    16  O    7.151837   5.602291   5.417202   4.149371   1.445758
    17  C    7.719797   5.174962   7.046615   6.028590   1.537052
    18  C    7.819064   6.084859   5.799708   5.514325   1.537226
    19  O    9.109739   7.303102   6.851868   6.367304   2.395665
    20  H    5.350857   4.728336   3.203506   3.741337   3.026610
    21  H    5.568547   5.031555   3.066809   2.533958   2.619785
    22  H    5.072068   3.114916   4.940582   3.791136   2.107870
    23  H    6.366682   4.156881   5.932206   5.955192   2.700362
    24  H    5.839142   2.946063   6.437459   5.909315   2.914426
    25  H    4.575378   3.503945   4.616334   5.273429   4.266759
    26  H    4.972728   2.861473   6.179127   6.421461   4.724196
    27  H    2.683230   2.126207   5.199524   5.452850   5.717863
    28  H    2.824791   4.952520   3.319801   2.497055   6.572229
    29  H    2.764080   5.430393   2.600788   3.249930   7.054969
    30  H    4.186169   1.097179   6.935486   6.406540   5.472988
    31  H    4.076543   1.095136   6.058395   5.042872   4.258554
    32  H    2.819565   1.095580   6.160587   5.399664   5.828599
    33  H    5.508460   6.365363   1.094639   2.683373   5.076716
    34  H    5.105131   6.849363   1.097396   2.703535   6.515752
    35  H    4.426569   5.972392   1.095640   3.388587   6.059609
    36  H    5.049534   6.207089   2.530439   0.973350   5.659416
    37  H    8.104929   6.530374   6.054699   4.874858   1.948586
    38  H    7.916133   5.147724   7.505141   6.743769   2.195766
    39  H    7.362593   4.689910   7.211441   5.912311   2.174714
    40  H    8.727281   6.241492   7.735201   6.640999   2.169961
    41  H    7.533041   6.278066   4.960919   4.977803   2.172722
    42  H    7.994231   6.064546   6.298152   6.261683   2.186940
    43  H    9.701019   8.034096   7.125369   6.907683   3.240722
                   16         17         18         19         20
    16  O    0.000000
    17  C    2.415507   0.000000
    18  C    2.406944   2.532103   0.000000
    19  O    2.731686   2.894499   1.435088   0.000000
    20  H    3.576650   4.403913   2.982425   4.310327   0.000000
    21  H    2.404322   4.095194   3.025813   4.016911   1.754016
    22  H    2.487491   2.731538   3.461053   4.489965   3.048786
    23  H    4.073054   3.097839   2.807579   4.095433   2.855729
    24  H    4.101568   2.772569   3.781316   4.900652   3.799209
    25  H    5.258628   5.083466   4.463540   5.895968   2.450412
    26  H    5.883451   5.022875   5.164431   6.510590   3.929950
    27  H    6.452705   6.302479   6.417426   7.806268   4.273927
    28  H    6.218008   7.609600   7.452870   8.503326   5.163633
    29  H    6.920750   8.242995   7.644655   8.815106   4.915475
    30  H    6.277994   5.444814   6.510629   7.714493   5.391083
    31  H    4.786474   4.332664   5.531865   6.631268   4.613080
    32  H    6.270850   6.072255   6.997244   8.195446   5.440695
    33  H    4.859991   6.582856   5.053964   6.011941   2.749103
    34  H    6.150027   7.956639   6.716623   7.666512   4.265363
    35  H    6.100363   7.464111   6.148798   7.313164   3.300339
    36  H    4.911590   6.922644   6.293691   7.064031   4.504686
    37  H    0.974087   2.665002   2.403699   2.187269   4.194527
    38  H    3.383004   1.094429   2.792797   3.286669   4.607536
    39  H    2.692389   1.095846   3.485287   3.884231   4.852820
    40  H    2.637315   1.094675   2.782603   2.562973   5.159711
    41  H    2.678331   3.484317   1.096862   2.078266   2.365280
    42  H    3.373088   2.787139   1.097570   2.089235   3.211325
    43  H    3.579892   3.801238   1.963090   0.971213   4.632065
                   21         22         23         24         25
    21  H    0.000000
    22  H    2.583083   0.000000
    23  H    3.867527   3.039422   0.000000
    24  H    4.303894   2.352463   1.751122   0.000000
    25  H    3.902139   3.622016   2.387018   3.052421   0.000000
    26  H    5.114114   3.899790   2.467222   2.384443   1.753385
    27  H    5.135450   4.172172   4.267699   3.866769   2.467089
    28  H    4.578525   4.947880   7.041271   6.682392   5.699748
    29  H    4.836790   5.641681   7.040377   7.028849   5.263380
    30  H    5.879650   3.838273   4.266504   2.961605   3.801224
    31  H    4.614660   2.350204   3.964896   2.542626   3.874357
    32  H    5.587483   3.823284   5.212048   4.017122   4.318705
    33  H    2.543987   4.826018   5.597472   6.305039   4.638025
    34  H    3.910923   5.828302   7.013855   7.466359   5.689887
    35  H    3.702030   5.356260   5.891526   6.505849   4.233405
    36  H    3.317585   4.755965   6.873847   6.880183   6.094013
    37  H    3.081999   3.424316   4.603364   4.792969   5.992235
    38  H    4.697664   3.238634   2.613639   2.375554   4.841733
    39  H    4.372802   2.470831   3.632120   2.752728   5.344577
    40  H    4.690672   3.674291   4.005843   3.841619   6.074358
    41  H    2.469281   3.712499   3.199676   4.338911   4.290469
    42  H    3.760551   3.873856   2.228146   3.508059   4.142736
    43  H    4.517653   5.303457   4.556750   5.599649   6.265704
                   26         27         28         29         30
    26  H    0.000000
    27  H    2.370751   0.000000
    28  H    6.593529   4.810653   0.000000
    29  H    6.408676   4.555330   1.765889   0.000000
    30  H    2.646716   2.467612   6.010473   6.387676   0.000000
    31  H    3.336681   3.063228   5.040867   5.771567   1.775572
    32  H    3.812729   2.444816   4.538891   5.143188   1.772107
    33  H    6.264258   5.688978   4.207310   3.681103   7.267584
    34  H    7.230239   6.080900   3.356650   2.619537   7.831637
    35  H    5.846963   4.809048   3.751088   2.564052   6.824741
    36  H    7.312463   6.212074   2.568099   3.254072   7.284793
    37  H    6.630245   7.356428   7.074326   7.745042   7.156275
    38  H    4.535998   6.163551   8.158274   8.647848   5.213925
    39  H    5.108277   6.130867   7.279675   8.100913   4.975751
    40  H    6.071664   7.385497   8.410368   9.092995   6.509796
    41  H    5.338296   6.324833   6.992062   7.022576   6.814448
    42  H    4.673968   6.261243   7.990781   8.044403   6.326428
    43  H    6.989793   8.347670   9.085233   9.253040   8.428932
                   31         32         33         34         35
    31  H    0.000000
    32  H    1.770133   0.000000
    33  H    6.308741   6.688438   0.000000
    34  H    6.907375   6.893718   1.778326   0.000000
    35  H    6.218796   6.154782   1.779852   1.774271   0.000000
    36  H    5.949289   6.171098   2.856591   2.381401   3.550188
    37  H    5.700666   7.226220   5.373651   6.738340   6.759803
    38  H    4.440501   6.141405   7.060784   8.485229   7.780095
    39  H    3.725621   5.489781   6.885957   8.080359   7.669011
    40  H    5.358647   7.108375   7.171507   8.592007   8.225944
    41  H    5.832215   7.119939   4.124131   5.846322   5.309467
    42  H    5.627297   7.060734   5.605218   7.286291   6.473158
    43  H    7.434384   8.943309   6.203499   7.917216   7.531155
                   36         37         38         39         40
    36  H    0.000000
    37  H    5.545378   0.000000
    38  H    7.669156   3.623093   0.000000
    39  H    6.815163   3.124793   1.778407   0.000000
    40  H    7.474018   2.488325   1.767861   1.774725   0.000000
    41  H    5.675542   2.740552   3.798020   4.321254   3.785452
    42  H    7.077929   3.432782   2.599795   3.790677   3.143258
    43  H    7.545719   3.006421   4.049572   4.824257   3.462780
                   41         42         43
    41  H    0.000000
    42  H    1.778559   0.000000
    43  H    2.282713   2.363690   0.000000
 Stoichiometry    C15H24O4
 Framework group  C1[X(C15H24O4)]
 Deg. of freedom   123
 Full point group                 C1      NOp   1
 Largest Abelian subgroup         C1      NOp   1
 Largest concise Abelian subgroup C1      NOp   1
                         Standard orientation:                         
 ---------------------------------------------------------------------
 Center     Atomic      Atomic             Coordinates (Angstroms)
 Number     Number       Type             X           Y           Z
 ---------------------------------------------------------------------
      1          6           0        1.831488    0.629657    0.149832
      2          6           0        1.099920   -0.506804    0.223059
      3          6           0       -0.370439   -0.648440    0.501162
      4          6           0       -1.240873    0.468428   -0.124865
      5          6           0       -1.183781    1.801803    0.660380
      6          6           0        0.168619    2.157132    1.305251
      7          6           0        1.420224    2.061238    0.410128
      8          6           0        3.226726    0.296444   -0.181446
      9          6           0        3.351042   -1.209074   -0.348378
     10          6           0        1.949360   -1.762661   -0.010680
     11          8           0        4.149354    1.102591   -0.304261
     12          6           0        1.315685    2.888899   -0.888033
     13          6           0        1.959293   -2.686596    1.212839
     14          8           0        1.354779   -2.446980   -1.131480
     15          6           0       -2.699029   -0.007007   -0.395591
     16          8           0       -2.573324   -1.121740   -1.307614
     17          6           0       -3.530604    1.085015   -1.087328
     18          6           0       -3.409273   -0.519576    0.867695
     19          8           0       -4.660326   -1.088526    0.454609
     20          1           0       -0.521014   -0.694602    1.590317
     21          1           0       -0.693291   -1.615493    0.107465
     22          1           0       -0.834555    0.648101   -1.128862
     23          1           0       -1.927073    1.787996    1.468276
     24          1           0       -1.483251    2.613628   -0.010839
     25          1           0        0.334073    1.523201    2.185880
     26          1           0        0.094695    3.185715    1.682787
     27          1           0        2.252538    2.499451    0.980493
     28          1           0        3.635115   -1.459510   -1.376940
     29          1           0        4.139190   -1.592293    0.310259
     30          1           0        1.087705    3.936084   -0.653018
     31          1           0        0.533982    2.510570   -1.555213
     32          1           0        2.263819    2.866866   -1.436530
     33          1           0        0.944887   -3.016527    1.458519
     34          1           0        2.571602   -3.573027    1.004044
     35          1           0        2.384736   -2.179021    2.085647
     36          1           0        1.835112   -3.286260   -1.242380
     37          1           0       -3.437855   -1.570344   -1.293979
     38          1           0       -3.721873    1.935737   -0.425918
     39          1           0       -3.011329    1.447886   -1.981508
     40          1           0       -4.499054    0.678070   -1.395246
     41          1           0       -2.798447   -1.288695    1.356012
     42          1           0       -3.576282    0.294293    1.584902
     43          1           0       -5.067451   -1.505331    1.231641
 ---------------------------------------------------------------------
 Rotational constants (GHZ):      0.5769588      0.2559919      0.2033653
 Standard basis: 6-31G(d) (6D, 7F)
 There are   333 symmetry adapted cartesian basis functions of A   symmetry.
 There are   333 symmetry adapted basis functions of A   symmetry.
   333 basis functions,   628 primitive gaussians,   333 cartesian basis functions
    73 alpha electrons       73 beta electrons
       nuclear repulsion energy      1597.4732970018 Hartrees.
 NAtoms=   43 NActive=   43 NUniq=   43 SFac= 1.00D+00 NAtFMM=   60 NAOKFM=F Big=F
 Integral buffers will be    131072 words long.
 Raffenetti 2 integral format.
 Two-electron integral symmetry is turned on.
 ------------------------------------------------------------------------------
 Polarizable Continuum Model (PCM)
 =================================
 Model                : PCM (using non-symmetric T matrix).
 Atomic radii         : SMD-Coulomb.
 Polarization charges : Total charges.
 Charge compensation  : None.
 Solution method      : On-the-fly selection.
 Cavity type          : VdW (van der Waals Surface) (Alpha=1.000).
 Cavity algorithm     : GePol (No added spheres)
                        Default sphere list used, NSphG=   43.
                        Lebedev-Laikov grids with approx.  5.0 points / Ang**2.
                        Smoothing algorithm: Karplus/York (Gamma=1.0000).
                        Polarization charges: spherical gaussians, with
                                              point-specific exponents (IZeta= 3).
                        Self-potential: point-specific (ISelfS= 7).
                        Self-field    : sphere-specific E.n sum rule (ISelfD= 2).
 1st derivatives      : Analytical E(r).r(x)/FMM algorithm (CHGder, D1EAlg=3).
                        Cavity 1st derivative terms included.
 Solvent              : Methanol, Eps=  32.613000 Eps(inf)=   1.765709
 ------------------------------------------------------------------------------
 ------------------------------------------------------------------------------
 Atomic radii for non-electrostatic terms: SMD-CDS.
 ------------------------------------------------------------------------------
 Nuclear repulsion after PCM non-electrostatic terms =     1597.4745159414 Hartrees.
 One-electron integrals computed using PRISM.
 NBasis=   333 RedAO= T EigKep=  9.34D-04  NBF=   333
 NBsUse=   333 1.00D-06 EigRej= -1.00D+00 NBFU=   333
 Initial guess from the checkpoint file:  "DY-202A-11R_26.chk"
 B after Tr=     0.000000    0.000000    0.000000
         Rot=    0.999990    0.004390    0.000230    0.001166 Ang=   0.52 deg.
 ExpMin= 1.61D-01 ExpMax= 5.48D+03 ExpMxC= 8.25D+02 IAcc=1 IRadAn=         1 AccDes= 0.00D+00
 Harris functional with IExCor=  402 and IRadAn=       1 diagonalized for initial guess.
 HarFok:  IExCor=  402 AccDes= 0.00D+00 IRadAn=         1 IDoV= 1 UseB2=F ITyADJ=14
 ICtDFT=  3500011 ScaDFX=  1.000000  1.000000  1.000000  1.000000
 FoFCou: FMM=F IPFlag=           0 FMFlag=      100000 FMFlg1=           0
         NFxFlg=           0 DoJE=T BraDBF=F KetDBF=T FulRan=T
         wScrn=  0.000000 ICntrl=     500 IOpCl=  0 I1Cent=   200000004 NGrid=           0
         NMat0=    1 NMatS0=      1 NMatT0=    0 NMatD0=    1 NMtDS0=    0 NMtDT0=    0
 Petite list used in FoFCou.
 Keep R1 ints in memory in canonical form, NReq=1565304907.
 Requested convergence on RMS density matrix=1.00D-08 within 128 cycles.
 Requested convergence on MAX density matrix=1.00D-06.
 Requested convergence on             energy=1.00D-06.
 No special actions if energy rises.
 Inv3:  Mode=1 IEnd=    22195200.
 Iteration    1 A*A^-1 deviation from unit magnitude is 6.33D-15 for   2717.
 Iteration    1 A*A^-1 deviation from orthogonality  is 2.57D-15 for   1560    508.
 Iteration    1 A^-1*A deviation from unit magnitude is 6.44D-15 for   2717.
 Iteration    1 A^-1*A deviation from orthogonality  is 3.29D-11 for   1934   1601.
 Error on total polarization charges =  0.05147
 SCF Done:  E(RB3LYP) =  -886.949922080     A.U. after   10 cycles
            NFock= 10  Conv=0.66D-08     -V/T= 2.0094
 SMD-CDS (non-electrostatic) energy       (kcal/mol) =       0.76
 (included in total energy above)
 D1PCM: PCM CHGder 1st derivatives, ID1Alg=3 FixD1E=F DoIter=F DoCFld=F I1PDM=0.
 Calling FoFJK, ICntrl=      2127 FMM=F ISym2X=0 I1Cent= 0 IOpClX= 0 NMat=1 NMatS=1 NMatT=0.
 ***** Axes restored to original set *****
 -------------------------------------------------------------------
 Center     Atomic                   Forces (Hartrees/Bohr)
 Number     Number              X              Y              Z
 -------------------------------------------------------------------
      1        6           0.000360709    0.001577533   -0.000094411
      2        6          -0.000958446   -0.001405513   -0.000661349
      3        6           0.000224467   -0.000629077   -0.000244914
      4        6           0.000419475    0.000260810    0.000000661
      5        6          -0.000077750   -0.000345811   -0.000315099
      6        6          -0.000290828   -0.000105078    0.000500659
      7        6          -0.000618718   -0.000226583    0.000408430
      8        6           0.000106871   -0.000943563    0.002233651
      9        6          -0.000510825   -0.000183438   -0.001626124
     10        6           0.000773482    0.000362103    0.001547026
     11        8          -0.000436978    0.000273580   -0.000934917
     12        6           0.000039978   -0.000488424   -0.000468323
     13        6           0.000024718    0.000804888    0.000007750
     14        8          -0.000445635   -0.000421651   -0.000223699
     15        6          -0.000791612   -0.000677056    0.000076457
     16        8           0.000405300    0.000013700    0.000216850
     17        6          -0.000374473   -0.000117870   -0.000739344
     18        6          -0.000152874   -0.000264386   -0.000446649
     19        8           0.000385498    0.000884709    0.000442172
     20        1           0.000191505    0.000166293    0.000235038
     21        1           0.000208651   -0.000053019    0.000030324
     22        1          -0.000281187    0.000173664   -0.000060289
     23        1          -0.000031086    0.000076174    0.000232667
     24        1           0.000282567    0.000250252    0.000163768
     25        1           0.000172189    0.000168713   -0.000203720
     26        1           0.000010697   -0.000054094   -0.000078297
     27        1           0.000097552    0.000117082   -0.000333145
     28        1           0.000617973    0.001007789    0.000098229
     29        1          -0.000138641    0.000222373    0.000223539
     30        1           0.000081432   -0.000074799    0.000113379
     31        1           0.000139099   -0.000032266    0.000109187
     32        1           0.000052605   -0.000003400   -0.000028097
     33        1           0.000023420   -0.000346849   -0.000256494
     34        1           0.000202723   -0.000050000   -0.000034038
     35        1           0.000112904   -0.000066301   -0.000173554
     36        1           0.000436192    0.000157147   -0.000111421
     37        1           0.000349301   -0.000248935   -0.000092848
     38        1          -0.000039780    0.000355232   -0.000098180
     39        1           0.000058435   -0.000138121    0.000011454
     40        1           0.000021313    0.000033774    0.000295376
     41        1          -0.000204095    0.000148272   -0.000110047
     42        1           0.000076751    0.000259938    0.000225276
     43        1          -0.000522879   -0.000437790    0.000163063
 -------------------------------------------------------------------
 Cartesian Forces:  Max     0.002233651 RMS     0.000481516

 GradGradGradGradGradGradGradGradGradGradGradGradGradGradGradGradGradGrad
 Berny optimization.
 Using GEDIIS/GDIIS optimizer.
 FormGI is forming the generalized inverse of G from B-inverse, IUseBI=4.
 Internal  Forces:  Max     0.001089692 RMS     0.000259362
 Search for a local minimum.
 Step number   4 out of a maximum of  258
 All quantities printed in internal units (Hartrees-Bohrs-Radians)
 Mixed Optimization -- En-DIIS/RFO-DIIS
 Swapping is turned off.
 Update second derivatives using D2CorX and points    2    3    4
 DE= -2.54D-04 DEPred=-2.46D-04 R= 1.03D+00
 TightC=F SS=  1.41D+00  RLast= 2.64D-01 DXNew= 1.4270D+00 7.9198D-01
 Trust test= 1.03D+00 RLast= 2.64D-01 DXMaxT set to 8.49D-01
 ITU=  1  1  1  0
     Eigenvalues ---    0.00224   0.00253   0.00259   0.00305   0.00369
     Eigenvalues ---    0.00383   0.00427   0.00681   0.00810   0.00960
     Eigenvalues ---    0.01063   0.01122   0.01163   0.01243   0.01375
     Eigenvalues ---    0.01405   0.02512   0.02625   0.03221   0.03873
     Eigenvalues ---    0.03941   0.04029   0.04459   0.04598   0.04747
     Eigenvalues ---    0.04948   0.05021   0.05128   0.05269   0.05402
     Eigenvalues ---    0.05439   0.05538   0.05551   0.05565   0.05631
     Eigenvalues ---    0.05637   0.05691   0.05744   0.05913   0.06074
     Eigenvalues ---    0.06197   0.06532   0.07372   0.07777   0.08449
     Eigenvalues ---    0.08626   0.08952   0.09082   0.09340   0.09705
     Eigenvalues ---    0.10312   0.11403   0.12098   0.13404   0.13602
     Eigenvalues ---    0.14637   0.15879   0.16000   0.16000   0.16000
     Eigenvalues ---    0.16000   0.16000   0.16000   0.16000   0.16000
     Eigenvalues ---    0.16009   0.16022   0.16054   0.16236   0.16422
     Eigenvalues ---    0.17015   0.18035   0.19465   0.19850   0.20887
     Eigenvalues ---    0.22801   0.23214   0.24677   0.25088   0.26787
     Eigenvalues ---    0.27208   0.27444   0.28016   0.28455   0.28548
     Eigenvalues ---    0.28958   0.29348   0.29496   0.29638   0.30601
     Eigenvalues ---    0.31517   0.32290   0.32855   0.33727   0.33731
     Eigenvalues ---    0.33822   0.33840   0.33882   0.34013   0.34050
     Eigenvalues ---    0.34101   0.34107   0.34111   0.34124   0.34150
     Eigenvalues ---    0.34171   0.34208   0.34210   0.34241   0.34285
     Eigenvalues ---    0.34333   0.34364   0.34401   0.34617   0.35464
     Eigenvalues ---    0.39676   0.40571   0.42107   0.51609   0.52564
     Eigenvalues ---    0.52841   0.53713   0.94937
 En-DIIS/RFO-DIIS IScMMF=        0 using points:     4    3    2
 RFO step:  Lambda=-4.70429382D-05.
 DidBck=F Rises=F RFO-DIIS coefs:    0.99419    0.09005   -0.08424
 Iteration  1 RMS(Cart)=  0.01931957 RMS(Int)=  0.00023003
 Iteration  2 RMS(Cart)=  0.00028623 RMS(Int)=  0.00001847
 Iteration  3 RMS(Cart)=  0.00000004 RMS(Int)=  0.00001847
 Variable       Old X    -DE/DX   Delta X   Delta X   Delta X     New X
                                 (Linear)    (Quad)   (Total)
    R1        2.55784   0.00081  -0.00035  -0.00022  -0.00057   2.55727
    R2        2.85737  -0.00077   0.00086   0.00136   0.00222   2.85960
    R3        2.78211   0.00012  -0.00062  -0.00326  -0.00382   2.77829
    R4        2.84048   0.00035  -0.00044  -0.00027  -0.00071   2.83977
    R5        2.89896  -0.00109   0.00117   0.00050   0.00162   2.90058
    R6        2.92570  -0.00001   0.00032   0.00007   0.00039   2.92608
    R7        2.07961  -0.00021   0.00005  -0.00056  -0.00051   2.07910
    R8        2.06527   0.00012  -0.00033   0.00024  -0.00009   2.06519
    R9        2.92618  -0.00013   0.00021  -0.00027  -0.00006   2.92612
   R10        2.94309  -0.00069   0.00142  -0.00235  -0.00093   2.94216
   R11        2.07473   0.00007   0.00004   0.00016   0.00020   2.07493
   R12        2.90987  -0.00022  -0.00008  -0.00140  -0.00148   2.90840
   R13        2.07472  -0.00019  -0.00003  -0.00004  -0.00007   2.07465
   R14        2.06947   0.00036  -0.00012   0.00027   0.00014   2.06961
   R15        2.91346  -0.00029  -0.00014  -0.00164  -0.00177   2.91169
   R16        2.07419   0.00005  -0.00010  -0.00038  -0.00048   2.07371
   R17        2.07524  -0.00003   0.00002  -0.00021  -0.00018   2.07506
   R18        2.91605  -0.00053   0.00023  -0.00121  -0.00097   2.91507
   R19        2.07878   0.00014   0.00002   0.00042   0.00044   2.07922
   R20        2.87208  -0.00073   0.00056  -0.00148  -0.00089   2.87119
   R21        2.32690   0.00041  -0.00016  -0.00093  -0.00109   2.32581
   R22        2.91852   0.00036  -0.00066  -0.00306  -0.00375   2.91476
   R23        2.07126  -0.00032   0.00024   0.00008   0.00032   2.07158
   R24        2.07167  -0.00012   0.00010  -0.00008   0.00002   2.07169
   R25        2.89736   0.00015  -0.00015  -0.00079  -0.00095   2.89641
   R26        2.72410  -0.00013   0.00019  -0.00011   0.00008   2.72418
   R27        2.07337  -0.00007   0.00002  -0.00031  -0.00030   2.07307
   R28        2.06951   0.00018   0.00008   0.00006   0.00015   2.06965
   R29        2.07035  -0.00006  -0.00005  -0.00050  -0.00055   2.06980
   R30        2.06857   0.00018  -0.00016  -0.00010  -0.00026   2.06831
   R31        2.07378  -0.00007   0.00003  -0.00032  -0.00029   2.07349
   R32        2.07046   0.00006  -0.00003   0.00005   0.00002   2.07047
   R33        1.83937  -0.00036   0.00014  -0.00017  -0.00003   1.83934
   R34        2.73209   0.00020  -0.00016  -0.00020  -0.00036   2.73173
   R35        2.90461  -0.00034  -0.00027  -0.00130  -0.00156   2.90304
   R36        2.90494  -0.00059   0.00065  -0.00201  -0.00135   2.90358
   R37        1.84076   0.00043  -0.00006   0.00083   0.00077   1.84153
   R38        2.06817   0.00033  -0.00014   0.00073   0.00058   2.06876
   R39        2.07085  -0.00007  -0.00002  -0.00065  -0.00067   2.07018
   R40        2.06864   0.00009  -0.00006   0.00014   0.00009   2.06872
   R41        2.71192  -0.00013  -0.00026  -0.00276  -0.00301   2.70891
   R42        2.07277   0.00006  -0.00007   0.00006  -0.00002   2.07275
   R43        2.07411   0.00006   0.00000   0.00080   0.00080   2.07491
   R44        1.83533  -0.00017   0.00006  -0.00011  -0.00005   1.83528
    A1        2.26349   0.00023  -0.00076  -0.00094  -0.00174   2.26175
    A2        1.91172  -0.00020   0.00043  -0.00027   0.00015   1.91187
    A3        2.10690  -0.00003   0.00040   0.00152   0.00193   2.10882
    A4        2.23677  -0.00024  -0.00003   0.00031   0.00029   2.23706
    A5        1.96041   0.00017  -0.00052  -0.00132  -0.00193   1.95848
    A6        2.08599   0.00007   0.00055   0.00101   0.00163   2.08762
    A7        1.99016  -0.00059  -0.00055  -0.00376  -0.00435   1.98581
    A8        1.89749   0.00030  -0.00043   0.00130   0.00086   1.89835
    A9        1.88147   0.00036   0.00002   0.00226   0.00230   1.88377
   A10        1.93214  -0.00006   0.00011  -0.00299  -0.00288   1.92925
   A11        1.90348   0.00007   0.00060   0.00228   0.00290   1.90637
   A12        1.85354  -0.00004   0.00032   0.00141   0.00172   1.85526
   A13        1.97730   0.00042  -0.00067  -0.00136  -0.00206   1.97524
   A14        1.95676   0.00020   0.00172  -0.00149   0.00023   1.95700
   A15        1.85434  -0.00014  -0.00057   0.00266   0.00208   1.85642
   A16        1.96659  -0.00069   0.00079  -0.00336  -0.00255   1.96403
   A17        1.88512  -0.00007  -0.00086   0.00149   0.00063   1.88575
   A18        1.81058   0.00028  -0.00064   0.00308   0.00244   1.81302
   A19        2.03025   0.00011  -0.00060  -0.00050  -0.00112   2.02913
   A20        1.91492  -0.00006   0.00030  -0.00037  -0.00007   1.91485
   A21        1.89382  -0.00005   0.00011   0.00038   0.00048   1.89431
   A22        1.86433   0.00011  -0.00005   0.00044   0.00039   1.86472
   A23        1.90265  -0.00005  -0.00006   0.00017   0.00011   1.90276
   A24        1.84960  -0.00007   0.00042  -0.00009   0.00032   1.84992
   A25        2.04372  -0.00041  -0.00065  -0.00105  -0.00171   2.04202
   A26        1.91253   0.00006   0.00015  -0.00061  -0.00046   1.91207
   A27        1.87653   0.00009   0.00020  -0.00015   0.00005   1.87658
   A28        1.88338   0.00032  -0.00032   0.00194   0.00162   1.88501
   A29        1.88863   0.00010   0.00021   0.00058   0.00079   1.88942
   A30        1.84968  -0.00015   0.00053  -0.00072  -0.00018   1.84949
   A31        1.96021   0.00032   0.00003   0.00014   0.00016   1.96037
   A32        1.96213  -0.00038  -0.00005  -0.00324  -0.00328   1.95884
   A33        1.83446   0.00013  -0.00039   0.00262   0.00224   1.83670
   A34        1.98239  -0.00017  -0.00006  -0.00005  -0.00012   1.98227
   A35        1.86338  -0.00018   0.00045  -0.00093  -0.00047   1.86290
   A36        1.84812   0.00032   0.00002   0.00198   0.00200   1.85012
   A37        1.90332  -0.00015   0.00002   0.00079   0.00072   1.90404
   A38        2.19490  -0.00006   0.00020  -0.00013  -0.00002   2.19487
   A39        2.18496   0.00021  -0.00023  -0.00067  -0.00100   2.18396
   A40        1.83052   0.00036  -0.00012  -0.00074  -0.00096   1.82956
   A41        1.92901  -0.00061   0.00073  -0.00812  -0.00738   1.92163
   A42        1.91674  -0.00020   0.00120   0.00550   0.00671   1.92345
   A43        1.93747  -0.00005  -0.00039  -0.00157  -0.00195   1.93552
   A44        1.97776   0.00019   0.00001   0.00554   0.00554   1.98330
   A45        1.87297   0.00026  -0.00130  -0.00086  -0.00217   1.87080
   A46        1.81566  -0.00015   0.00013  -0.00016  -0.00012   1.81554
   A47        1.95554  -0.00027   0.00020  -0.00573  -0.00550   1.95005
   A48        1.85324   0.00020  -0.00008   0.00303   0.00298   1.85621
   A49        1.96559   0.00013   0.00001   0.00071   0.00074   1.96633
   A50        1.95465   0.00022  -0.00042   0.00200   0.00159   1.95624
   A51        1.91459  -0.00012   0.00015   0.00015   0.00028   1.91487
   A52        1.92389   0.00013  -0.00023  -0.00017  -0.00039   1.92349
   A53        1.95582  -0.00001  -0.00026  -0.00010  -0.00037   1.95545
   A54        1.93025  -0.00001  -0.00015  -0.00096  -0.00111   1.92914
   A55        1.88799  -0.00010   0.00011  -0.00038  -0.00027   1.88772
   A56        1.88205  -0.00002   0.00025   0.00103   0.00128   1.88333
   A57        1.88155   0.00000   0.00031   0.00066   0.00097   1.88253
   A58        1.93342   0.00045  -0.00036   0.00221   0.00186   1.93528
   A59        1.91617  -0.00002   0.00001  -0.00022  -0.00022   1.91595
   A60        1.93805   0.00017  -0.00053  -0.00111  -0.00165   1.93640
   A61        1.89263  -0.00031   0.00082  -0.00003   0.00079   1.89342
   A62        1.89725  -0.00028   0.00025  -0.00058  -0.00034   1.89691
   A63        1.88506  -0.00004  -0.00013  -0.00030  -0.00044   1.88462
   A64        1.86959   0.00024  -0.00028   0.00131   0.00102   1.87062
   A65        1.83758   0.00067   0.00013   0.00529   0.00542   1.84300
   A66        1.94753  -0.00062  -0.00037  -0.00210  -0.00248   1.94505
   A67        1.97308   0.00004   0.00111  -0.00332  -0.00222   1.97086
   A68        1.88697   0.00002  -0.00114   0.00159   0.00044   1.88742
   A69        1.87705  -0.00033   0.00007   0.00003   0.00011   1.87716
   A70        1.93561   0.00025   0.00011  -0.00083  -0.00073   1.93487
   A71        1.84325  -0.00001  -0.00005  -0.00063  -0.00068   1.84257
   A72        1.95501   0.00011  -0.00078  -0.00022  -0.00101   1.95401
   A73        1.92422  -0.00017   0.00007  -0.00125  -0.00118   1.92304
   A74        1.91889   0.00022   0.00001   0.00096   0.00097   1.91986
   A75        1.89499  -0.00001   0.00008   0.00011   0.00019   1.89518
   A76        1.88005  -0.00001  -0.00007   0.00066   0.00058   1.88063
   A77        1.88893  -0.00016   0.00075  -0.00023   0.00052   1.88945
   A78        1.87383  -0.00098   0.00095  -0.00182  -0.00088   1.87296
   A79        1.92023  -0.00002   0.00028   0.00013   0.00041   1.92064
   A80        1.93912   0.00018   0.00004  -0.00061  -0.00058   1.93855
   A81        1.91306   0.00053  -0.00067   0.00182   0.00115   1.91421
   A82        1.92775   0.00030  -0.00020   0.00010  -0.00011   1.92764
   A83        1.88996   0.00000  -0.00038   0.00042   0.00004   1.89000
   A84        1.88103  -0.00036   0.00073  -0.00146  -0.00073   1.88030
    D1        0.07806   0.00006  -0.00045  -0.00015  -0.00059   0.07746
    D2       -3.05755  -0.00006   0.00017   0.00042   0.00059  -3.05696
    D3       -3.11419   0.00011   0.00100   0.00704   0.00803  -3.10616
    D4        0.03339  -0.00001   0.00163   0.00761   0.00922   0.04261
    D5        0.38277  -0.00006   0.00014  -0.00249  -0.00235   0.38042
    D6       -1.87881   0.00022   0.00024   0.00030   0.00054  -1.87827
    D7        2.40216  -0.00004   0.00047  -0.00198  -0.00152   2.40064
    D8       -2.70329  -0.00012  -0.00144  -0.01031  -0.01176  -2.71505
    D9        1.31832   0.00017  -0.00134  -0.00752  -0.00887   1.30945
   D10       -0.68390  -0.00009  -0.00112  -0.00980  -0.01093  -0.69483
   D11        0.01650  -0.00017  -0.00044   0.00595   0.00549   0.02198
   D12       -3.12444   0.00034  -0.00013   0.03058   0.03043  -3.09401
   D13        3.11276  -0.00011   0.00080   0.01230   0.01311   3.12586
   D14       -0.02818   0.00039   0.00111   0.03693   0.03805   0.00987
   D15        0.64182  -0.00013   0.00168   0.00453   0.00620   0.64803
   D16       -1.52304   0.00013   0.00227   0.01010   0.01237  -1.51067
   D17        2.75792  -0.00017   0.00210   0.00661   0.00871   2.76663
   D18       -2.50613   0.00000   0.00103   0.00391   0.00493  -2.50120
   D19        1.61219   0.00026   0.00161   0.00949   0.01110   1.62329
   D20       -0.39003  -0.00003   0.00145   0.00600   0.00744  -0.38259
   D21       -0.06789   0.00021  -0.00211  -0.01761  -0.01973  -0.08762
   D22        2.06020   0.00012  -0.00191  -0.01999  -0.02189   2.03831
   D23       -2.13303  -0.00006  -0.00166  -0.02113  -0.02278  -2.15581
   D24        3.07911   0.00009  -0.00155  -0.01709  -0.01865   3.06046
   D25       -1.07599   0.00001  -0.00135  -0.01947  -0.02081  -1.09680
   D26        1.01397  -0.00017  -0.00110  -0.02061  -0.02171   0.99226
   D27       -1.34920  -0.00005  -0.00198  -0.00540  -0.00738  -1.35658
   D28        2.68421   0.00037  -0.00404   0.00179  -0.00225   2.68196
   D29        0.71774   0.00001  -0.00380  -0.00263  -0.00642   0.71132
   D30        0.79690  -0.00013  -0.00288  -0.00879  -0.01166   0.78524
   D31       -1.45287   0.00029  -0.00493  -0.00160  -0.00653  -1.45940
   D32        2.86385  -0.00007  -0.00469  -0.00601  -0.01071   2.85314
   D33        2.83014  -0.00017  -0.00208  -0.00745  -0.00952   2.82063
   D34        0.58037   0.00025  -0.00413  -0.00026  -0.00438   0.57598
   D35       -1.38610  -0.00011  -0.00389  -0.00467  -0.00856  -1.39466
   D36        0.61586   0.00015   0.00017   0.00216   0.00232   0.61818
   D37       -1.50206  -0.00002   0.00044   0.00222   0.00266  -1.49940
   D38        2.76776   0.00012  -0.00027   0.00233   0.00205   2.76981
   D39        2.86060   0.00019   0.00270  -0.00411  -0.00141   2.85919
   D40        0.74268   0.00001   0.00297  -0.00404  -0.00106   0.74161
   D41       -1.27069   0.00016   0.00226  -0.00394  -0.00168  -1.27237
   D42       -1.43318   0.00011   0.00185  -0.00130   0.00054  -1.43263
   D43        2.73209  -0.00006   0.00212  -0.00124   0.00088   2.73297
   D44        0.71872   0.00008   0.00141  -0.00113   0.00027   0.71899
   D45       -1.04405   0.00000  -0.00429  -0.00362  -0.00790  -1.05195
   D46       -3.08696  -0.00009  -0.00282  -0.00752  -0.01033  -3.09729
   D47        1.00018   0.00004  -0.00353  -0.00206  -0.00559   0.99459
   D48        2.98376  -0.00016  -0.00554   0.00249  -0.00305   2.98071
   D49        0.94085  -0.00025  -0.00406  -0.00141  -0.00548   0.93537
   D50       -1.25519  -0.00012  -0.00478   0.00405  -0.00074  -1.25593
   D51        0.94944   0.00009  -0.00453   0.00053  -0.00400   0.94544
   D52       -1.09347   0.00000  -0.00306  -0.00337  -0.00643  -1.09990
   D53        2.99367   0.00013  -0.00378   0.00209  -0.00169   2.99198
   D54        0.86090   0.00005   0.00103   0.00142   0.00244   0.86334
   D55       -1.29062  -0.00012   0.00183   0.00010   0.00193  -1.28869
   D56        2.98982  -0.00003   0.00102   0.00134   0.00235   2.99217
   D57        3.00544   0.00013   0.00096   0.00095   0.00190   3.00734
   D58        0.85392  -0.00004   0.00176  -0.00037   0.00139   0.85531
   D59       -1.14883   0.00005   0.00095   0.00086   0.00181  -1.14702
   D60       -1.28641   0.00008   0.00138   0.00115   0.00253  -1.28388
   D61        2.84526  -0.00010   0.00218  -0.00017   0.00201   2.84727
   D62        0.84251   0.00000   0.00137   0.00106   0.00244   0.84495
   D63       -1.29457   0.00014  -0.00126   0.00010  -0.00116  -1.29573
   D64        0.95648  -0.00025  -0.00136  -0.00437  -0.00572   0.95076
   D65        2.98676  -0.00007  -0.00108  -0.00257  -0.00365   2.98311
   D66        0.87177   0.00019  -0.00181   0.00013  -0.00168   0.87009
   D67        3.12283  -0.00020  -0.00191  -0.00433  -0.00624   3.11658
   D68       -1.13008  -0.00002  -0.00163  -0.00254  -0.00417  -1.13425
   D69        2.86598   0.00023  -0.00125   0.00057  -0.00067   2.86531
   D70       -1.16615  -0.00017  -0.00134  -0.00389  -0.00523  -1.17138
   D71        0.86413   0.00001  -0.00106  -0.00210  -0.00316   0.86097
   D72       -3.06965  -0.00011   0.00232   0.00172   0.00404  -3.06562
   D73        1.10986  -0.00007   0.00252   0.00239   0.00490   1.11476
   D74       -0.99002  -0.00005   0.00240   0.00228   0.00467  -0.98535
   D75        0.96346  -0.00007   0.00237   0.00447   0.00684   0.97030
   D76       -1.14022  -0.00003   0.00257   0.00514   0.00771  -1.13251
   D77        3.04309  -0.00002   0.00245   0.00503   0.00748   3.05057
   D78       -1.07576   0.00004   0.00185   0.00437   0.00622  -1.06953
   D79        3.10376   0.00008   0.00204   0.00504   0.00708   3.11084
   D80        1.00388   0.00009   0.00192   0.00493   0.00686   1.01073
   D81       -0.05717   0.00029  -0.00087  -0.01646  -0.01734  -0.07452
   D82        2.03213   0.00013  -0.00102  -0.02298  -0.02400   2.00812
   D83       -2.18790  -0.00004  -0.00145  -0.02559  -0.02705  -2.21495
   D84        3.08377  -0.00021  -0.00117  -0.04092  -0.04209   3.04168
   D85       -1.11012  -0.00037  -0.00132  -0.04743  -0.04875  -1.15887
   D86        0.95304  -0.00054  -0.00175  -0.05005  -0.05180   0.90124
   D87        0.07178  -0.00027   0.00168   0.01959   0.02126   0.09305
   D88       -2.04963   0.00009   0.00134   0.02626   0.02760  -2.02203
   D89        2.06584  -0.00002   0.00147   0.02396   0.02541   2.09126
   D90       -2.01185   0.00027   0.00108   0.03052   0.03161  -1.98025
   D91        2.14991   0.00062   0.00075   0.03719   0.03795   2.18786
   D92       -0.01779   0.00051   0.00087   0.03489   0.03576   0.01796
   D93        2.16225  -0.00017   0.00307   0.02888   0.03195   2.19420
   D94        0.04083   0.00018   0.00274   0.03556   0.03829   0.07912
   D95       -2.12688   0.00007   0.00286   0.03325   0.03610  -2.09078
   D96        1.04664   0.00017  -0.00295  -0.00845  -0.01136   1.03528
   D97        3.13648   0.00006  -0.00215  -0.00723  -0.00935   3.12713
   D98       -1.06336   0.00011  -0.00265  -0.00846  -0.01108  -1.07444
   D99        3.08651  -0.00012  -0.00264  -0.01203  -0.01470   3.07181
   D100      -1.10684  -0.00023  -0.00184  -0.01082  -0.01269  -1.11953
   D101       0.97651  -0.00018  -0.00234  -0.01204  -0.01442   0.96209
   D102      -1.00704   0.00017  -0.00307  -0.00878  -0.01185  -1.01889
   D103       1.08280   0.00006  -0.00227  -0.00757  -0.00984   1.07296
   D104      -3.11704   0.00011  -0.00278  -0.00879  -0.01157  -3.12861
   D105      -3.05588   0.00027   0.00147   0.02783   0.02927  -3.02661
   D106       1.25649   0.00023   0.00156   0.02535   0.02695   1.28344
   D107      -0.93941  -0.00001   0.00175   0.02285   0.02460  -0.91481
   D108       2.88311   0.00014   0.00043  -0.01291  -0.01248   2.87063
   D109      -1.31642  -0.00023  -0.00050  -0.01177  -0.01227  -1.32869
   D110       0.77468  -0.00010  -0.00097  -0.01186  -0.01284   0.76184
   D111      -1.19473   0.00033   0.00053   0.01599   0.01651  -1.17821
   D112       0.91753   0.00028   0.00015   0.01511   0.01526   0.93279
   D113       2.99874   0.00012   0.00112   0.01466   0.01578   3.01453
   D114       3.07569  -0.00014   0.00125   0.00982   0.01107   3.08675
   D115      -1.09524  -0.00020   0.00087   0.00894   0.00982  -1.08543
   D116       0.98597  -0.00035   0.00184   0.00849   0.01033   0.99631
   D117       1.02182   0.00010   0.00179   0.00930   0.01109   1.03291
   D118       3.13407   0.00005   0.00142   0.00842   0.00984  -3.13927
   D119      -1.06789  -0.00011   0.00239   0.00797   0.01036  -1.05754
   D120      -3.00807  -0.00045   0.00115   0.00622   0.00737  -3.00070
   D121      -0.92725  -0.00041   0.00105   0.00741   0.00846  -0.91879
   D122       1.16553  -0.00030   0.00078   0.00763   0.00841   1.17394
   D123      -0.98721   0.00019   0.00198   0.01084   0.01282  -0.97439
   D124       1.09361   0.00023   0.00188   0.01203   0.01391   1.10752
   D125      -3.09680   0.00034   0.00161   0.01225   0.01386  -3.08294
   D126       1.07270   0.00015   0.00070   0.01231   0.01301   1.08570
   D127      -3.12967   0.00019   0.00060   0.01350   0.01410  -3.11557
   D128      -1.03689   0.00030   0.00033   0.01372   0.01404  -1.02285
   D129       3.02945  -0.00041  -0.00283  -0.05145  -0.05429   2.97516
   D130       0.94404  -0.00011  -0.00335  -0.05156  -0.05491   0.88913
   D131      -1.13699  -0.00063  -0.00232  -0.05328  -0.05560  -1.19260
         Item               Value     Threshold  Converged?
 Maximum Force            0.001090     0.000450     NO 
 RMS     Force            0.000259     0.000300     YES
 Maximum Displacement     0.108975     0.001800     NO 
 RMS     Displacement     0.019329     0.001200     NO 
 Predicted change in Energy=-1.283393D-04
 GradGradGradGradGradGradGradGradGradGradGradGradGradGradGradGradGradGrad

                          Input orientation:                          
 ---------------------------------------------------------------------
 Center     Atomic      Atomic             Coordinates (Angstroms)
 Number     Number       Type             X           Y           Z
 ---------------------------------------------------------------------
      1          6           0       -1.793799    0.630584   -0.158449
      2          6           0       -1.051506   -0.497213   -0.249889
      3          6           0        0.420302   -0.620472   -0.527042
      4          6           0        1.274608    0.491177    0.130219
      5          6           0        1.212134    1.838061   -0.631135
      6          6           0       -0.138208    2.191933   -1.279246
      7          6           0       -1.392653    2.070732   -0.392826
      8          6           0       -3.182258    0.279844    0.174228
      9          6           0       -3.290435   -1.227662    0.329798
     10          6           0       -1.892679   -1.764047   -0.041211
     11          8           0       -4.118049    1.071957    0.282100
     12          6           0       -1.298738    2.871872    0.922065
     13          6           0       -1.911998   -2.645295   -1.295104
     14          8           0       -1.280987   -2.482457    1.048676
     15          6           0        2.735585    0.025673    0.400162
     16          8           0        2.624385   -1.104593    1.294476
     17          6           0        3.551140    1.117826    1.108723
     18          6           0        3.454144   -0.456856   -0.869366
     19          8           0        4.703267   -1.029437   -0.461021
     20          1           0        0.575526   -0.633453   -1.616172
     21          1           0        0.751709   -1.594423   -0.158383
     22          1           0        0.858522    0.648313    1.134109
     23          1           0        1.961538    1.845052   -1.433406
     24          1           0        1.499052    2.640487    0.056784
     25          1           0       -0.291639    1.570857   -2.170830
     26          1           0       -0.070611    3.226852   -1.639997
     27          1           0       -2.225059    2.514187   -0.959446
     28          1           0       -3.544782   -1.482273    1.365273
     29          1           0       -4.093799   -1.617288   -0.306328
     30          1           0       -1.082506    3.926037    0.708903
     31          1           0       -0.512659    2.488777    1.581465
     32          1           0       -2.247072    2.826366    1.468188
     33          1           0       -0.898473   -2.951634   -1.572333
     34          1           0       -2.508452   -3.546682   -1.106202
     35          1           0       -2.361601   -2.113324   -2.140863
     36          1           0       -1.739771   -3.337692    1.122665
     37          1           0        3.491973   -1.547415    1.265537
     38          1           0        3.721044    1.985510    0.463193
     39          1           0        3.030324    1.451853    2.012759
     40          1           0        4.529298    0.723580    1.402309
     41          1           0        2.848501   -1.216555   -1.378426
     42          1           0        3.622900    0.373784   -1.567327
     43          1           0        5.092781   -1.471046   -1.233332
 ---------------------------------------------------------------------
                    Distance matrix (angstroms):
                    1          2          3          4          5
     1  C    0.000000
     2  C    1.353250   0.000000
     3  C    2.569678   1.502739   0.000000
     4  C    3.085107   2.555817   1.548416   0.000000
     5  C    3.273693   3.274587   2.584999   1.548438   0.000000
     6  C    2.536726   3.020794   2.964349   2.622062   1.539057
     7  C    1.513233   2.594446   3.247675   3.143699   2.625993
     8  C    1.470208   2.307335   3.778992   4.462090   4.731525
     9  C    2.435443   2.425365   3.856479   4.881993   5.531291
    10  C    2.399538   1.534922   2.625581   3.891931   4.791978
    11  O    2.406456   3.485540   4.910769   5.425967   5.461846
    12  C    2.536921   3.575658   4.153490   3.594000   3.128206
    13  C    3.469487   2.539130   3.182681   4.692916   5.504684
    14  O    3.378040   2.383302   2.973931   4.027050   5.263487
    15  C    4.603617   3.877891   2.576383   1.556926   2.582484
    16  O    4.964089   4.033131   2.900049   2.392462   3.789676
    17  C    5.514663   5.063450   3.936947   2.555926   3.002798
    18  C    5.406370   4.548215   3.057475   2.578433   3.217143
    19  O    6.712607   5.783187   4.302953   3.797043   4.521006
    20  H    3.055560   2.128972   1.100212   2.191664   2.735681
    21  H    3.380868   2.112777   1.092850   2.169433   3.495344
    22  H    2.950564   2.622191   2.135714   1.098005   2.157922
    23  H    4.147651   3.995667   3.045606   2.179398   1.097859
    24  H    3.863794   4.055189   3.484022   2.162245   1.095190
    25  H    2.681469   2.923068   2.830339   2.985576   2.168730
    26  H    3.450358   4.094291   4.035042   3.525223   2.142890
    27  H    2.091779   3.308962   4.124439   4.186598   3.518413
    28  H    3.138763   3.129779   4.477215   5.352231   6.135024
    29  H    3.219441   3.242422   4.628117   5.784115   6.340179
    30  H    3.481127   4.526078   4.945375   4.205844   3.379455
    31  H    2.849825   3.544058   3.870872   3.048089   2.879920
    32  H    2.769993   3.927766   4.793383   4.432324   4.165334
    33  H    3.953854   2.792214   2.875085   4.412925   5.318054
    34  H    4.342640   3.486435   4.180399   5.669619   6.562310
    35  H    3.432404   2.811397   3.545703   5.016299   5.537536
    36  H    4.170299   3.228922   3.843272   4.973094   6.211117
    37  H    5.891587   4.903329   3.675286   3.218931   4.500720
    38  H    5.712771   5.426751   4.320486   2.885993   2.741153
    39  H    5.353577   5.057644   4.190147   2.747616   3.231895
    40  H    6.513538   5.946887   4.734207   3.502176   4.047288
    41  H    5.143074   4.123239   2.641272   2.769386   3.544971
    42  H    5.602813   4.933999   3.511035   2.899986   2.971928
    43  H    7.279918   6.298236   4.801498   4.504225   5.135392
                    6          7          8          9         10
     6  C    0.000000
     7  C    1.540799   0.000000
     8  C    3.877487   2.594516   0.000000
     9  C    4.921299   3.873392   1.519367   0.000000
    10  C    4.501186   3.883193   2.426297   1.542427   0.000000
    11  O    4.419421   2.980077   1.230766   2.444476   3.619353
    12  C    2.579712   1.542590   3.290215   4.596065   4.772045
    13  C    5.152219   4.829569   3.511258   2.559313   1.532717
    14  O    5.345567   4.777230   3.465515   2.475718   1.441573
    15  C    3.971370   4.674766   5.927606   6.155382   4.981841
    16  O    5.012290   5.391314   6.073609   5.994235   4.756344
    17  C    4.524090   5.253928   6.849390   7.274283   6.265996
    18  C    4.482084   5.487006   6.758228   6.893583   5.566247
    19  O    5.872529   6.839293   8.018682   8.035171   6.649992
    20  H    2.933555   3.561309   4.261523   4.368700   3.138595
    21  H    4.047811   4.252835   4.370309   4.088003   2.652412
    22  H    3.033235   3.069624   4.169538   4.623856   3.843171
    23  H    2.133782   3.519138   5.611862   6.335115   5.460659
    24  H    2.160276   2.981396   5.244148   6.162491   5.559978
    25  H    1.097360   2.150210   3.939757   4.803918   4.268512
    26  H    1.098075   2.154030   4.653882   5.838669   5.548434
    27  H    2.135665   1.100278   2.682114   4.098611   4.388270
    28  H    5.665511   4.510700   2.157561   1.096233   2.187930
    29  H    5.577045   4.572217   2.158923   1.096293   2.221881
    30  H    2.802062   2.179944   4.241410   5.619545   5.796215
    31  H    2.900344   2.201585   3.739848   4.805687   4.756474
    32  H    3.521108   2.182748   3.005609   4.338166   4.845180
    33  H    5.207704   5.182625   4.325343   3.508798   2.177876
    34  H    6.211256   5.771417   4.090943   2.837508   2.165911
    35  H    4.921494   4.636897   3.429340   2.784116   2.179547
    36  H    6.237863   5.627455   4.008350   2.735951   1.963249
    37  H    5.799729   6.300851   7.005368   6.854116   5.545177
    38  H    4.239402   5.185549   7.116767   7.713826   6.769600
    39  H    4.628672   5.072728   6.584070   7.068533   6.228705
    40  H    5.579642   6.332995   7.821328   8.130551   7.036606
    41  H    4.532997   5.455735   6.404685   6.372181   4.956478
    42  H    4.187432   5.423546   7.025098   7.345605   6.109088
    43  H    6.386139   7.437169   8.574562   8.531174   7.092507
                   11         12         13         14         15
    11  O    0.000000
    12  C    3.405549   0.000000
    13  C    4.601325   5.977547   0.000000
    14  O    4.611986   5.355856   2.432694   0.000000
    15  C    6.934043   4.964776   5.622102   4.779555   0.000000
    16  O    7.157003   5.598380   5.445958   4.148597   1.445567
    17  C    7.713745   5.160701   7.055873   6.026201   1.536225
    18  C    7.810330   6.072853   5.810852   5.495764   1.536510
    19  O    9.098555   7.290899   6.860644   6.340485   2.393045
    20  H    5.342425   4.716229   3.215334   3.737228   3.027525
    21  H    5.569394   5.031848   3.080878   2.525362   2.621536
    22  H    5.066720   3.105310   4.942137   3.792957   2.109437
    23  H    6.364119   4.151145   5.931832   5.949962   2.696528
    24  H    5.836341   2.937666   6.434467   5.912447   2.912761
    25  H    4.572437   3.503268   4.600913   5.270046   4.261652
    26  H    4.971900   2.863297   6.163747   6.425744   4.720650
    27  H    2.684190   2.127461   5.179858   5.467200   5.713950
    28  H    2.833017   4.919322   3.331098   2.495069   6.530571
    29  H    2.752975   5.428985   2.606671   3.239825   7.059670
    30  H    4.188371   1.097022   6.920008   6.420564   5.466807
    31  H    4.085898   1.095213   6.049091   5.058396   4.244226
    32  H    2.825830   1.095289   6.138985   5.412293   5.814760
    33  H    5.476666   6.347870   1.094501   2.690006   5.095240
    34  H    5.084291   6.839234   1.097242   2.698656   6.521563
    35  H    4.370569   5.946712   1.095648   3.387794   6.083866
    36  H    5.080134   6.228438   2.520850   0.973336   5.644737
    37  H    8.108063   6.526790   6.079895   4.868519   1.948231
    38  H    7.894222   5.118048   7.501142   6.732446   2.194552
    39  H    7.364695   4.684746   7.221851   5.915713   2.172862
    40  H    8.726559   6.229912   7.753429   6.645536   2.169972
    41  H    7.518473   6.261556   4.970975   4.954392   2.172385
    42  H    7.989375   6.054753   6.310629   6.248975   2.186211
    43  H    9.674853   8.022356   7.102789   6.845103   3.234941
                   16         17         18         19         20
    16  O    0.000000
    17  C    2.415062   0.000000
    18  C    2.406299   2.530192   0.000000
    19  O    2.721978   2.898660   1.433493   0.000000
    20  H    3.590496   4.398444   2.979152   4.304582   0.000000
    21  H    2.420257   4.098618   3.017070   4.003200   1.754893
    22  H    2.493325   2.733364   3.460139   4.487911   3.047467
    23  H    4.071991   3.085144   2.800856   4.089658   2.845597
    24  H    4.101693   2.763357   3.778052   4.899333   3.790827
    25  H    5.260187   5.072243   4.453798   5.885071   2.432818
    26  H    5.885198   5.012039   5.156305   6.503529   3.914080
    27  H    6.456999   6.292187   6.410036   7.797910   4.264060
    28  H    6.181123   7.561643   7.418225   8.459949   5.156205
    29  H    6.925275   8.241864   7.657354   8.818043   4.948355
    30  H    6.276239   5.432916   6.502452   7.707179   5.379962
    31  H    4.778674   4.314795   5.515329   6.614791   4.599712
    32  H    6.262085   6.055376   6.981946   8.179014   5.426848
    33  H    4.903129   6.599062   5.065901   6.025724   2.747463
    34  H    6.170338   7.961293   6.719797   7.665616   4.272925
    35  H    6.138335   7.480685   6.179279   7.342278   3.330471
    36  H    4.905314   6.917049   6.264516   7.024873   4.491629
    37  H    0.974493   2.670506   2.397616   2.171760   4.200623
    38  H    3.382666   1.094738   2.795014   3.302853   4.590970
    39  H    2.686287   1.095492   3.482735   3.882670   4.852182
    40  H    2.642450   1.094722   2.776669   2.564241   5.156072
    41  H    2.684617   3.482664   1.096854   2.077692   2.358589
    42  H    3.372320   2.778488   1.097993   2.088093   3.209891
    43  H    3.552053   3.816299   1.961169   0.971187   4.610176
                   21         22         23         24         25
    21  H    0.000000
    22  H    2.590716   0.000000
    23  H    3.862559   3.039896   0.000000
    24  H    4.305727   2.353650   1.751364   0.000000
    25  H    3.893265   3.618920   2.386584   3.051711   0.000000
    26  H    5.110390   3.899721   2.466106   2.384687   1.752985
    27  H    5.136490   4.168085   4.266143   3.862340   2.468894
    28  H    4.560038   4.897134   7.015929   6.644513   5.692852
    29  H    4.847821   5.633232   7.065778   7.038500   5.300666
    30  H    5.881497   3.832997   4.264527   2.956744   3.803315
    31  H    4.615000   2.338285   3.952908   2.528764   3.869256
    32  H    5.584067   3.807918   5.205249   4.007500   4.317693
    33  H    2.562104   4.834406   5.586337   6.298727   4.602105
    34  H    3.916418   5.826963   7.011325   7.462820   5.677755
    35  H    3.727223   5.359224   5.904132   6.506382   4.225971
    36  H    3.299628   4.758098   6.862509   6.882202   6.085890
    37  H    3.088495   3.431262   4.597322   4.792843   5.987316
    38  H    4.692465   3.229900   2.590884   2.351895   4.817845
    39  H    4.380153   2.476777   3.629458   2.753813   5.343408
    40  H    4.698838   3.681330   3.986524   3.829799   6.060250
    41  H    2.455162   3.708178   3.187972   4.331006   4.272943
    42  H    3.755355   3.874907   2.223216   3.505198   4.137730
    43  H    4.473884   5.293903   4.565219   5.611060   6.254922
                   26         27         28         29         30
    26  H    0.000000
    27  H    2.369111   0.000000
    28  H    6.578554   4.808085   0.000000
    29  H    6.436646   4.581249   1.764624   0.000000
    30  H    2.651438   2.466198   5.978582   6.389604   0.000000
    31  H    3.334364   3.064178   5.000975   5.766117   1.775333
    32  H    3.815519   2.447722   4.501002   5.128877   1.772570
    33  H    6.234070   5.657796   4.217997   3.686917   7.248466
    34  H    7.218641   6.069266   3.382892   2.622153   7.821091
    35  H    5.832408   4.777892   3.753816   2.571397   6.799348
    36  H    7.315165   6.230183   2.599906   3.247039   7.305133
    37  H    6.627802   7.357419   7.037763   7.747230   7.155025
    38  H    4.510098   6.136737   8.101327   8.639681   5.186531
    39  H    5.109701   6.130383   7.229133   8.096353   4.973630
    40  H    6.056497   7.376008   8.370062   9.097083   6.498376
    41  H    5.322922   6.311497   6.962224   7.036015   6.801177
    42  H    4.667687   6.256954   7.963715   8.068577   6.319855
    43  H    6.992585   8.337139   9.019999   9.234391   8.428223
                   31         32         33         34         35
    31  H    0.000000
    32  H    1.770589   0.000000
    33  H    6.300267   6.666991   0.000000
    34  H    6.901704   6.878340   1.778593   0.000000
    35  H    6.201101   6.118734   1.779532   1.773868   0.000000
    36  H    5.971939   6.194543   2.849532   2.366938   3.540674
    37  H    5.694536   7.218564   5.413072   6.754799   6.796186
    38  H    4.407726   6.110274   7.061068   8.477899   7.783323
    39  H    3.716713   5.480579   6.905000   8.086490   7.683484
    40  H    5.345030   7.095438   7.198360   8.605678   8.251460
    41  H    5.812731   7.100231   4.133752   5.848122   5.341410
    42  H    5.611678   7.048835   5.612596   7.292199   6.506066
    43  H    7.417833   8.924091   6.180792   7.880557   7.536840
                   36         37         38         39         40
    36  H    0.000000
    37  H    5.531423   0.000000
    38  H    7.654533   3.630123   0.000000
    39  H    6.818051   3.125232   1.778493   0.000000
    40  H    7.474848   2.500435   1.768525   1.774811   0.000000
    41  H    5.639762   2.741180   3.795539   4.318981   3.784401
    42  H    7.054739   3.425386   2.594283   3.785551   3.124524
    43  H    7.464506   2.968631   4.087498   4.830546   3.475701
                   41         42         43
    41  H    0.000000
    42  H    1.778920   0.000000
    43  H    2.263319   2.382331   0.000000
 Stoichiometry    C15H24O4
 Framework group  C1[X(C15H24O4)]
 Deg. of freedom   123
 Full point group                 C1      NOp   1
 Largest Abelian subgroup         C1      NOp   1
 Largest concise Abelian subgroup C1      NOp   1
                         Standard orientation:                         
 ---------------------------------------------------------------------
 Center     Atomic      Atomic             Coordinates (Angstroms)
 Number     Number       Type             X           Y           Z
 ---------------------------------------------------------------------
      1          6           0        1.829967    0.629927    0.148521
      2          6           0        1.098637   -0.506224    0.223391
      3          6           0       -0.370436   -0.648220    0.506030
      4          6           0       -1.238548    0.467119   -0.126423
      5          6           0       -1.184377    1.800524    0.658915
      6          6           0        0.166149    2.155200    1.306204
      7          6           0        1.416811    2.061786    0.411118
      8          6           0        3.219774    0.298249   -0.197795
      9          6           0        3.341030   -1.205117   -0.381276
     10          6           0        1.950333   -1.761162   -0.012689
     11          8           0        4.147603    1.100889   -0.296211
     12          6           0        1.308333    2.885687   -0.888499
     13          6           0        1.984628   -2.664746    1.224881
     14          8           0        1.339377   -2.465405   -1.112193
     15          6           0       -2.696611   -0.007045   -0.397053
     16          8           0       -2.579844   -1.119849   -1.312312
     17          6           0       -3.526073    1.090091   -1.081355
     18          6           0       -3.403751   -0.519168    0.867283
     19          8           0       -4.649735   -1.095903    0.455213
     20          1           0       -0.519597   -0.682365    1.595548
     21          1           0       -0.694833   -1.618390    0.121506
     22          1           0       -0.829409    0.646282   -1.129478
     23          1           0       -1.929431    1.785991    1.465128
     24          1           0       -1.482442    2.612557   -0.012798
     25          1           0        0.330169    1.519545    2.185544
     26          1           0        0.090957    3.182742    1.686035
     27          1           0        2.248159    2.502666    0.981291
     28          1           0        3.592073   -1.438555   -1.422530
     29          1           0        4.151415   -1.598676    0.243421
     30          1           0        1.083533    3.933755   -0.655096
     31          1           0        0.522247    2.507268   -1.550584
     32          1           0        2.254057    2.858934   -1.440358
     33          1           0        0.975502   -2.985505    1.501851
     34          1           0        2.588348   -3.556957    1.016500
     35          1           0        2.433897   -2.143998    2.077772
     36          1           0        1.805634   -3.314838   -1.204116
     37          1           0       -3.443132   -1.571206   -1.286836
     38          1           0       -3.700468    1.944322   -0.419291
     39          1           0       -3.013300    1.445280   -1.981915
     40          1           0       -4.502131    0.692108   -1.376879
     41          1           0       -2.788347   -1.282270    1.359263
     42          1           0       -3.576370    0.297088    1.581089
     43          1           0       -5.030937   -1.555040    1.221426
 ---------------------------------------------------------------------
 Rotational constants (GHZ):      0.5771874      0.2565041      0.2037376
 Standard basis: 6-31G(d) (6D, 7F)
 There are   333 symmetry adapted cartesian basis functions of A   symmetry.
 There are   333 symmetry adapted basis functions of A   symmetry.
   333 basis functions,   628 primitive gaussians,   333 cartesian basis functions
    73 alpha electrons       73 beta electrons
       nuclear repulsion energy      1598.3769078074 Hartrees.
 NAtoms=   43 NActive=   43 NUniq=   43 SFac= 1.00D+00 NAtFMM=   60 NAOKFM=F Big=F
 Integral buffers will be    131072 words long.
 Raffenetti 2 integral format.
 Two-electron integral symmetry is turned on.
 ------------------------------------------------------------------------------
 Polarizable Continuum Model (PCM)
 =================================
 Model                : PCM (using non-symmetric T matrix).
 Atomic radii         : SMD-Coulomb.
 Polarization charges : Total charges.
 Charge compensation  : None.
 Solution method      : On-the-fly selection.
 Cavity type          : VdW (van der Waals Surface) (Alpha=1.000).
 Cavity algorithm     : GePol (No added spheres)
                        Default sphere list used, NSphG=   43.
                        Lebedev-Laikov grids with approx.  5.0 points / Ang**2.
                        Smoothing algorithm: Karplus/York (Gamma=1.0000).
                        Polarization charges: spherical gaussians, with
                                              point-specific exponents (IZeta= 3).
                        Self-potential: point-specific (ISelfS= 7).
                        Self-field    : sphere-specific E.n sum rule (ISelfD= 2).
 1st derivatives      : Analytical E(r).r(x)/FMM algorithm (CHGder, D1EAlg=3).
                        Cavity 1st derivative terms included.
 Solvent              : Methanol, Eps=  32.613000 Eps(inf)=   1.765709
 ------------------------------------------------------------------------------
 ------------------------------------------------------------------------------
 Atomic radii for non-electrostatic terms: SMD-CDS.
 ------------------------------------------------------------------------------
 Nuclear repulsion after PCM non-electrostatic terms =     1598.3781474830 Hartrees.
 One-electron integrals computed using PRISM.
 NBasis=   333 RedAO= T EigKep=  9.34D-04  NBF=   333
 NBsUse=   333 1.00D-06 EigRej= -1.00D+00 NBFU=   333
 Initial guess from the checkpoint file:  "DY-202A-11R_26.chk"
 B after Tr=     0.000000    0.000000    0.000000
         Rot=    0.999999    0.000661   -0.000733   -0.000388 Ang=   0.12 deg.
 ExpMin= 1.61D-01 ExpMax= 5.48D+03 ExpMxC= 8.25D+02 IAcc=1 IRadAn=         1 AccDes= 0.00D+00
 Harris functional with IExCor=  402 and IRadAn=       1 diagonalized for initial guess.
 HarFok:  IExCor=  402 AccDes= 0.00D+00 IRadAn=         1 IDoV= 1 UseB2=F ITyADJ=14
 ICtDFT=  3500011 ScaDFX=  1.000000  1.000000  1.000000  1.000000
 FoFCou: FMM=F IPFlag=           0 FMFlag=      100000 FMFlg1=           0
         NFxFlg=           0 DoJE=T BraDBF=F KetDBF=T FulRan=T
         wScrn=  0.000000 ICntrl=     500 IOpCl=  0 I1Cent=   200000004 NGrid=           0
         NMat0=    1 NMatS0=      1 NMatT0=    0 NMatD0=    1 NMtDS0=    0 NMtDT0=    0
 Petite list used in FoFCou.
 Keep R1 ints in memory in canonical form, NReq=1565304907.
 Requested convergence on RMS density matrix=1.00D-08 within 128 cycles.
 Requested convergence on MAX density matrix=1.00D-06.
 Requested convergence on             energy=1.00D-06.
 No special actions if energy rises.
 Inv3:  Mode=1 IEnd=    22146267.
 Iteration    1 A*A^-1 deviation from unit magnitude is 4.77D-15 for   2683.
 Iteration    1 A*A^-1 deviation from orthogonality  is 5.17D-15 for   2518   1271.
 Iteration    1 A^-1*A deviation from unit magnitude is 4.66D-15 for   2702.
 Iteration    1 A^-1*A deviation from orthogonality  is 2.30D-10 for   1740   1693.
 Iteration    2 A*A^-1 deviation from unit magnitude is 3.11D-15 for    225.
 Iteration    2 A*A^-1 deviation from orthogonality  is 2.47D-15 for   1490   1437.
 Iteration    2 A^-1*A deviation from unit magnitude is 9.99D-16 for    533.
 Iteration    2 A^-1*A deviation from orthogonality  is 5.17D-16 for   2704   1818.
 Error on total polarization charges =  0.05148
 SCF Done:  E(RB3LYP) =  -886.950059812     A.U. after   10 cycles
            NFock= 10  Conv=0.47D-08     -V/T= 2.0094
 SMD-CDS (non-electrostatic) energy       (kcal/mol) =       0.78
 (included in total energy above)
 D1PCM: PCM CHGder 1st derivatives, ID1Alg=3 FixD1E=F DoIter=F DoCFld=F I1PDM=0.
 Calling FoFJK, ICntrl=      2127 FMM=F ISym2X=0 I1Cent= 0 IOpClX= 0 NMat=1 NMatS=1 NMatT=0.
 ***** Axes restored to original set *****
 -------------------------------------------------------------------
 Center     Atomic                   Forces (Hartrees/Bohr)
 Number     Number              X              Y              Z
 -------------------------------------------------------------------
      1        6           0.001891200    0.002732252    0.000865831
      2        6          -0.001340845   -0.002327713   -0.000093007
      3        6           0.000111890   -0.000078601   -0.000373503
      4        6           0.000702361   -0.000139176    0.000097919
      5        6          -0.000043383   -0.000246718   -0.000215402
      6        6          -0.000073914    0.000026649    0.000349023
      7        6          -0.001147405   -0.000943293    0.000356830
      8        6          -0.001235431   -0.001720141   -0.001674876
      9        6          -0.001204946   -0.000143602   -0.000191283
     10        6           0.002248986    0.000234735    0.001794777
     11        8          -0.000988593    0.001247287    0.000574737
     12        6           0.000120314   -0.000336698   -0.000609800
     13        6          -0.000429706    0.000795023   -0.000314830
     14        8          -0.000308181   -0.000395793   -0.000449032
     15        6          -0.000809253   -0.000348186    0.000104381
     16        8          -0.000085527    0.000032849    0.000018658
     17        6           0.000070902    0.000092937   -0.000789069
     18        6          -0.000692389   -0.000014722   -0.000917379
     19        8           0.001239303    0.000279098    0.000397742
     20        1           0.000230243   -0.000077622    0.000134637
     21        1           0.000102628   -0.000024470    0.000102484
     22        1          -0.000163254    0.000053145   -0.000146414
     23        1          -0.000023886    0.000092524    0.000264239
     24        1           0.000213948    0.000173682    0.000079369
     25        1           0.000022958    0.000124296   -0.000321847
     26        1          -0.000029110    0.000026646   -0.000078020
     27        1           0.000031760   -0.000078666   -0.000069906
     28        1           0.000811635    0.000590129    0.000140566
     29        1           0.000093861    0.000631807    0.000026706
     30        1           0.000043866    0.000071401    0.000196369
     31        1          -0.000071013    0.000012781    0.000129322
     32        1          -0.000061444    0.000148458    0.000150292
     33        1           0.000136141   -0.000401434   -0.000121024
     34        1           0.000146162   -0.000193424   -0.000070111
     35        1           0.000145289   -0.000130678   -0.000209996
     36        1           0.000301434    0.000272822   -0.000094334
     37        1           0.000186468   -0.000021958   -0.000289684
     38        1           0.000107729    0.000123686    0.000154319
     39        1           0.000033693    0.000029248    0.000234276
     40        1           0.000025956    0.000010498    0.000371210
     41        1          -0.000018448    0.000136634   -0.000027711
     42        1           0.000002561    0.000046721    0.000249143
     43        1          -0.000294560   -0.000362410    0.000264397
 -------------------------------------------------------------------
 Cartesian Forces:  Max     0.002732252 RMS     0.000634366

 GradGradGradGradGradGradGradGradGradGradGradGradGradGradGradGradGradGrad
 Berny optimization.
 Using GEDIIS/GDIIS optimizer.
 FormGI is forming the generalized inverse of G from B-inverse, IUseBI=4.
 Internal  Forces:  Max     0.001606833 RMS     0.000289901
 Search for a local minimum.
 Step number   5 out of a maximum of  258
 All quantities printed in internal units (Hartrees-Bohrs-Radians)
 Mixed Optimization -- En-DIIS/RFO-DIIS
 Swapping is turned off.
 Update second derivatives using D2CorX and points    3    4    5
 DE= -1.38D-04 DEPred=-1.28D-04 R= 1.07D+00
 TightC=F SS=  1.41D+00  RLast= 2.04D-01 DXNew= 1.4270D+00 6.1172D-01
 Trust test= 1.07D+00 RLast= 2.04D-01 DXMaxT set to 8.49D-01
 ITU=  1  1  1  1  0
     Eigenvalues ---    0.00115   0.00233   0.00258   0.00280   0.00368
     Eigenvalues ---    0.00383   0.00417   0.00690   0.00831   0.00960
     Eigenvalues ---    0.01082   0.01141   0.01164   0.01374   0.01395
     Eigenvalues ---    0.01678   0.02564   0.02763   0.03259   0.03879
     Eigenvalues ---    0.03958   0.04344   0.04472   0.04614   0.04750
     Eigenvalues ---    0.04943   0.05036   0.05174   0.05273   0.05415
     Eigenvalues ---    0.05448   0.05547   0.05556   0.05581   0.05631
     Eigenvalues ---    0.05645   0.05710   0.05744   0.05916   0.06051
     Eigenvalues ---    0.06140   0.06440   0.07399   0.07791   0.08461
     Eigenvalues ---    0.08721   0.08940   0.09062   0.09523   0.09636
     Eigenvalues ---    0.10281   0.11400   0.12061   0.13396   0.13596
     Eigenvalues ---    0.14613   0.15897   0.15957   0.16000   0.16000
     Eigenvalues ---    0.16000   0.16000   0.16000   0.16000   0.16000
     Eigenvalues ---    0.16006   0.16036   0.16119   0.16177   0.16793
     Eigenvalues ---    0.17003   0.17977   0.19683   0.19865   0.20928
     Eigenvalues ---    0.22682   0.23292   0.24643   0.25105   0.26740
     Eigenvalues ---    0.27194   0.27443   0.28022   0.28483   0.28901
     Eigenvalues ---    0.29012   0.29471   0.29551   0.29959   0.30605
     Eigenvalues ---    0.31575   0.32190   0.32712   0.33730   0.33758
     Eigenvalues ---    0.33825   0.33843   0.33968   0.34019   0.34101
     Eigenvalues ---    0.34105   0.34110   0.34121   0.34126   0.34160
     Eigenvalues ---    0.34201   0.34208   0.34215   0.34273   0.34333
     Eigenvalues ---    0.34360   0.34399   0.34483   0.34740   0.36826
     Eigenvalues ---    0.39687   0.42033   0.42635   0.51600   0.52649
     Eigenvalues ---    0.52920   0.55400   0.97626
 En-DIIS/RFO-DIIS IScMMF=        0 using points:     5    4    3    2
 RFO step:  Lambda=-4.65474378D-05.
 DidBck=F Rises=F RFO-DIIS coefs:    1.19036    0.14993   -0.34392    0.00363
 Iteration  1 RMS(Cart)=  0.03758054 RMS(Int)=  0.00088015
 Iteration  2 RMS(Cart)=  0.00118687 RMS(Int)=  0.00011947
 Iteration  3 RMS(Cart)=  0.00000067 RMS(Int)=  0.00011947
 Variable       Old X    -DE/DX   Delta X   Delta X   Delta X     New X
                                 (Linear)    (Quad)   (Total)
    R1        2.55727   0.00138  -0.00118   0.00167   0.00056   2.55783
    R2        2.85960  -0.00132   0.00261  -0.00095   0.00162   2.86122
    R3        2.77829   0.00116  -0.00300  -0.00086  -0.00369   2.77460
    R4        2.83977   0.00062  -0.00115   0.00098  -0.00023   2.83954
    R5        2.90058  -0.00133   0.00257  -0.00141   0.00110   2.90168
    R6        2.92608   0.00011   0.00014   0.00074   0.00090   2.92698
    R7        2.07910  -0.00010  -0.00009  -0.00073  -0.00082   2.07828
    R8        2.06519   0.00009  -0.00001  -0.00010  -0.00011   2.06508
    R9        2.92612   0.00012   0.00016   0.00037   0.00057   2.92670
   R10        2.94216  -0.00026  -0.00057  -0.00032  -0.00089   2.94127
   R11        2.07493  -0.00007  -0.00001   0.00004   0.00003   2.07496
   R12        2.90840   0.00030  -0.00055  -0.00055  -0.00106   2.90734
   R13        2.07465  -0.00021   0.00032  -0.00066  -0.00034   2.07432
   R14        2.06961   0.00023  -0.00043   0.00066   0.00022   2.06983
   R15        2.91169   0.00026  -0.00056  -0.00104  -0.00155   2.91014
   R16        2.07371   0.00019  -0.00043   0.00003  -0.00040   2.07331
   R17        2.07506   0.00005  -0.00014   0.00000  -0.00014   2.07492
   R18        2.91507  -0.00017   0.00012  -0.00133  -0.00121   2.91387
   R19        2.07922  -0.00002   0.00010   0.00035   0.00046   2.07968
   R20        2.87119  -0.00036   0.00031  -0.00192  -0.00165   2.86954
   R21        2.32581   0.00161  -0.00103   0.00039  -0.00064   2.32517
   R22        2.91476   0.00122  -0.00339  -0.00050  -0.00407   2.91070
   R23        2.07158  -0.00019   0.00064   0.00000   0.00064   2.07222
   R24        2.07169  -0.00031   0.00015  -0.00077  -0.00062   2.07107
   R25        2.89641   0.00052  -0.00097   0.00062  -0.00036   2.89606
   R26        2.72418  -0.00035   0.00019  -0.00073  -0.00055   2.72363
   R27        2.07307   0.00004  -0.00013  -0.00015  -0.00028   2.07279
   R28        2.06965   0.00002  -0.00027   0.00024  -0.00003   2.06962
   R29        2.06980   0.00012  -0.00032  -0.00021  -0.00053   2.06926
   R30        2.06831   0.00026  -0.00041   0.00036  -0.00005   2.06826
   R31        2.07349   0.00007  -0.00014  -0.00004  -0.00019   2.07330
   R32        2.07047   0.00003  -0.00006   0.00007   0.00001   2.07049
   R33        1.83934  -0.00039   0.00028  -0.00059  -0.00032   1.83902
   R34        2.73173  -0.00018  -0.00046  -0.00099  -0.00145   2.73028
   R35        2.90304   0.00029  -0.00038  -0.00067  -0.00105   2.90199
   R36        2.90358   0.00013  -0.00052  -0.00006  -0.00058   2.90300
   R37        1.84153   0.00018   0.00019   0.00102   0.00120   1.84273
   R38        2.06876   0.00003   0.00004   0.00045   0.00049   2.06924
   R39        2.07018   0.00018  -0.00045  -0.00011  -0.00056   2.06962
   R40        2.06872   0.00012  -0.00004   0.00037   0.00033   2.06905
   R41        2.70891   0.00104  -0.00221  -0.00055  -0.00275   2.70616
   R42        2.07275  -0.00007  -0.00005  -0.00031  -0.00035   2.07240
   R43        2.07491  -0.00012   0.00062   0.00033   0.00095   2.07586
   R44        1.83528  -0.00016   0.00009  -0.00025  -0.00016   1.83512
    A1        2.26175   0.00045  -0.00187   0.00089  -0.00105   2.26070
    A2        1.91187  -0.00017   0.00037  -0.00076  -0.00070   1.91116
    A3        2.10882  -0.00029   0.00165  -0.00027   0.00174   2.11056
    A4        2.23706  -0.00037   0.00055  -0.00021   0.00036   2.23742
    A5        1.95848   0.00034  -0.00176  -0.00060  -0.00287   1.95561
    A6        2.08762   0.00003   0.00121   0.00083   0.00251   2.09013
    A7        1.98581  -0.00017  -0.00139  -0.00452  -0.00605   1.97976
    A8        1.89835   0.00016   0.00009   0.00297   0.00304   1.90139
    A9        1.88377   0.00015   0.00026   0.00173   0.00207   1.88585
   A10        1.92925  -0.00002  -0.00123  -0.00241  -0.00361   1.92564
   A11        1.90637  -0.00007   0.00168   0.00135   0.00308   1.90946
   A12        1.85526  -0.00003   0.00077   0.00135   0.00211   1.85736
   A13        1.97524   0.00021  -0.00179  -0.00030  -0.00213   1.97311
   A14        1.95700  -0.00005  -0.00246   0.00270   0.00022   1.95721
   A15        1.85642  -0.00011   0.00191  -0.00122   0.00071   1.85714
   A16        1.96403  -0.00004   0.00012  -0.00115  -0.00101   1.96302
   A17        1.88575  -0.00015   0.00229  -0.00241  -0.00014   1.88561
   A18        1.81302   0.00012   0.00058   0.00233   0.00291   1.81593
   A19        2.02913   0.00001  -0.00060   0.00030  -0.00034   2.02879
   A20        1.91485  -0.00004  -0.00075   0.00002  -0.00073   1.91413
   A21        1.89431   0.00000   0.00090  -0.00006   0.00086   1.89517
   A22        1.86472   0.00010  -0.00042   0.00080   0.00040   1.86513
   A23        1.90276  -0.00001   0.00000   0.00007   0.00008   1.90284
   A24        1.84992  -0.00009   0.00100  -0.00130  -0.00030   1.84962
   A25        2.04202   0.00009   0.00012  -0.00011  -0.00001   2.04201
   A26        1.91207  -0.00008  -0.00080  -0.00008  -0.00090   1.91117
   A27        1.87658   0.00006   0.00009  -0.00035  -0.00024   1.87634
   A28        1.88501   0.00009   0.00005   0.00225   0.00231   1.88732
   A29        1.88942  -0.00009   0.00024  -0.00009   0.00014   1.88956
   A30        1.84949  -0.00008   0.00035  -0.00186  -0.00152   1.84797
   A31        1.96037   0.00003   0.00035   0.00098   0.00126   1.96163
   A32        1.95884  -0.00011  -0.00058  -0.00363  -0.00419   1.95465
   A33        1.83670   0.00008  -0.00017   0.00220   0.00206   1.83876
   A34        1.98227   0.00001   0.00158  -0.00061   0.00101   1.98328
   A35        1.86290  -0.00006  -0.00036  -0.00114  -0.00148   1.86142
   A36        1.85012   0.00007  -0.00106   0.00272   0.00164   1.85176
   A37        1.90404  -0.00054   0.00091  -0.00094  -0.00080   1.90325
   A38        2.19487   0.00002   0.00016   0.00043   0.00075   2.19563
   A39        2.18396   0.00053  -0.00105   0.00121   0.00033   2.18429
   A40        1.82956   0.00057  -0.00122  -0.00074  -0.00302   1.82654
   A41        1.92163  -0.00026  -0.00069  -0.00971  -0.01018   1.91145
   A42        1.92345  -0.00059   0.00408   0.00312   0.00754   1.93099
   A43        1.93552  -0.00041  -0.00084  -0.00473  -0.00536   1.93016
   A44        1.98330   0.00022   0.00208   0.00871   0.01101   1.99431
   A45        1.87080   0.00044  -0.00325   0.00267  -0.00068   1.87012
   A46        1.81554  -0.00020   0.00050  -0.00159  -0.00163   1.81391
   A47        1.95005  -0.00003  -0.00169  -0.00680  -0.00831   1.94174
   A48        1.85621   0.00012   0.00089   0.00445   0.00551   1.86173
   A49        1.96633  -0.00007   0.00057  -0.00019   0.00057   1.96690
   A50        1.95624   0.00033  -0.00034   0.00393   0.00369   1.95993
   A51        1.91487  -0.00014   0.00006   0.00023   0.00014   1.91501
   A52        1.92349   0.00023  -0.00067   0.00093   0.00025   1.92375
   A53        1.95545   0.00007   0.00007  -0.00013  -0.00005   1.95540
   A54        1.92914   0.00017  -0.00093  -0.00015  -0.00108   1.92806
   A55        1.88772  -0.00015   0.00024  -0.00094  -0.00070   1.88701
   A56        1.88333  -0.00020   0.00074   0.00021   0.00094   1.88427
   A57        1.88253  -0.00015   0.00064   0.00006   0.00070   1.88323
   A58        1.93528   0.00022   0.00028   0.00227   0.00255   1.93783
   A59        1.91595   0.00008  -0.00001   0.00005   0.00003   1.91598
   A60        1.93640   0.00033  -0.00193   0.00073  -0.00121   1.93520
   A61        1.89342  -0.00032   0.00179  -0.00200  -0.00021   1.89320
   A62        1.89691  -0.00023   0.00031  -0.00087  -0.00057   1.89634
   A63        1.88462  -0.00011  -0.00035  -0.00031  -0.00067   1.88395
   A64        1.87062   0.00008   0.00015   0.00122   0.00137   1.87199
   A65        1.84300   0.00004  -0.00081   0.00617   0.00535   1.84835
   A66        1.94505  -0.00019   0.00164  -0.00272  -0.00109   1.94396
   A67        1.97086   0.00041  -0.00246   0.00217  -0.00030   1.97056
   A68        1.88742   0.00016   0.00091  -0.00093  -0.00003   1.88739
   A69        1.87716  -0.00025   0.00017  -0.00240  -0.00224   1.87492
   A70        1.93487  -0.00016   0.00058  -0.00200  -0.00142   1.93345
   A71        1.84257  -0.00043  -0.00049  -0.00330  -0.00379   1.83878
   A72        1.95401   0.00032  -0.00096   0.00102   0.00006   1.95406
   A73        1.92304  -0.00001   0.00004  -0.00155  -0.00151   1.92154
   A74        1.91986   0.00015  -0.00024   0.00172   0.00148   1.92134
   A75        1.89518  -0.00013   0.00038  -0.00023   0.00015   1.89533
   A76        1.88063  -0.00011  -0.00036   0.00092   0.00056   1.88119
   A77        1.88945  -0.00024   0.00122  -0.00195  -0.00073   1.88872
   A78        1.87296  -0.00076   0.00132  -0.00320  -0.00189   1.87107
   A79        1.92064   0.00004   0.00048   0.00081   0.00128   1.92193
   A80        1.93855   0.00015  -0.00063  -0.00024  -0.00087   1.93768
   A81        1.91421   0.00038  -0.00032   0.00234   0.00202   1.91623
   A82        1.92764   0.00020  -0.00020  -0.00049  -0.00069   1.92695
   A83        1.89000  -0.00001  -0.00063   0.00082   0.00019   1.89020
   A84        1.88030   0.00002   0.00012   0.00009   0.00021   1.88051
    D1        0.07746  -0.00010  -0.00277  -0.00034  -0.00313   0.07433
    D2       -3.05696  -0.00015   0.00136  -0.00328  -0.00195  -3.05891
    D3       -3.10616  -0.00026   0.00084  -0.00431  -0.00348  -3.10964
    D4        0.04261  -0.00031   0.00497  -0.00725  -0.00231   0.04030
    D5        0.38042  -0.00008  -0.00454  -0.00608  -0.01062   0.36979
    D6       -1.87827  -0.00002  -0.00654  -0.00293  -0.00947  -1.88774
    D7        2.40064  -0.00009  -0.00490  -0.00565  -0.01055   2.39009
    D8       -2.71505   0.00009  -0.00846  -0.00171  -0.01017  -2.72522
    D9        1.30945   0.00015  -0.01046   0.00143  -0.00902   1.30043
   D10       -0.69483   0.00008  -0.00881  -0.00129  -0.01010  -0.70493
   D11        0.02198   0.00032   0.00659   0.03723   0.04379   0.06577
   D12       -3.09401  -0.00019   0.00403   0.00792   0.01191  -3.08210
   D13        3.12586   0.00020   0.00971   0.03370   0.04339  -3.11393
   D14        0.00987  -0.00031   0.00714   0.00439   0.01152   0.02138
   D15        0.64803   0.00001   0.00960   0.00636   0.01594   0.66397
   D16       -1.51067   0.00003   0.01212   0.01042   0.02257  -1.48810
   D17        2.76663  -0.00009   0.01103   0.00639   0.01741   2.78405
   D18       -2.50120   0.00007   0.00521   0.00949   0.01467  -2.48653
   D19        1.62329   0.00009   0.00773   0.01354   0.02129   1.64459
   D20       -0.38259  -0.00003   0.00664   0.00951   0.01614  -0.36646
   D21       -0.08762   0.00023  -0.01414  -0.02437  -0.03854  -0.12615
   D22        2.03831   0.00001  -0.01405  -0.02927  -0.04331   1.99500
   D23       -2.15581  -0.00011  -0.01438  -0.03004  -0.04441  -2.20022
   D24        3.06046   0.00018  -0.01041  -0.02702  -0.03747   3.02299
   D25       -1.09680  -0.00004  -0.01032  -0.03193  -0.04224  -1.13904
   D26        0.99226  -0.00015  -0.01065  -0.03270  -0.04334   0.94893
   D27       -1.35658   0.00013  -0.00406  -0.00427  -0.00826  -1.36484
   D28        2.68196   0.00005  -0.00046  -0.00478  -0.00521   2.67675
   D29        0.71132  -0.00001  -0.00103  -0.00818  -0.00917   0.70215
   D30        0.78524   0.00020  -0.00592  -0.00550  -0.01138   0.77386
   D31       -1.45940   0.00012  -0.00232  -0.00601  -0.00833  -1.46774
   D32        2.85314   0.00007  -0.00289  -0.00941  -0.01229   2.84085
   D33        2.82063   0.00010  -0.00469  -0.00445  -0.00908   2.81154
   D34        0.57598   0.00002  -0.00109  -0.00496  -0.00604   0.56994
   D35       -1.39466  -0.00003  -0.00165  -0.00836  -0.01000  -1.40465
   D36        0.61818   0.00002  -0.00495   0.00002  -0.00491   0.61327
   D37       -1.49940  -0.00010  -0.00335  -0.00128  -0.00463  -1.50403
   D38        2.76981   0.00002  -0.00464   0.00029  -0.00435   2.76545
   D39        2.85919   0.00009  -0.00988   0.00252  -0.00734   2.85186
   D40        0.74161  -0.00003  -0.00828   0.00122  -0.00705   0.73456
   D41       -1.27237   0.00009  -0.00957   0.00279  -0.00678  -1.27915
   D42       -1.43263   0.00012  -0.00775   0.00327  -0.00445  -1.43708
   D43        2.73297   0.00000  -0.00616   0.00198  -0.00416   2.72881
   D44        0.71899   0.00013  -0.00745   0.00354  -0.00389   0.71510
   D45       -1.05195   0.00019   0.01022   0.00051   0.01072  -1.04123
   D46       -3.09729   0.00007   0.00877  -0.00058   0.00818  -3.08911
   D47        0.99459   0.00012   0.00860   0.00258   0.01117   1.00576
   D48        2.98071  -0.00002   0.01477  -0.00043   0.01434   2.99505
   D49        0.93537  -0.00014   0.01331  -0.00151   0.01180   0.94717
   D50       -1.25593  -0.00009   0.01315   0.00164   0.01479  -1.24114
   D51        0.94544   0.00010   0.01166   0.00162   0.01328   0.95872
   D52       -1.09990  -0.00001   0.01021   0.00053   0.01074  -1.08915
   D53        2.99198   0.00004   0.01004   0.00369   0.01374   3.00572
   D54        0.86334   0.00004   0.00599   0.00167   0.00766   0.87101
   D55       -1.28869  -0.00008   0.00650  -0.00122   0.00529  -1.28340
   D56        2.99217   0.00003   0.00646   0.00120   0.00766   2.99983
   D57        3.00734   0.00008   0.00427   0.00253   0.00680   3.01414
   D58        0.85531  -0.00003   0.00478  -0.00036   0.00443   0.85974
   D59       -1.14702   0.00008   0.00474   0.00206   0.00680  -1.14022
   D60       -1.28388   0.00003   0.00522   0.00147   0.00670  -1.27718
   D61        2.84727  -0.00009   0.00573  -0.00142   0.00432   2.85160
   D62        0.84495   0.00002   0.00569   0.00100   0.00669   0.85164
   D63       -1.29573   0.00016   0.00063   0.00422   0.00488  -1.29085
   D64        0.95076   0.00003   0.00152  -0.00053   0.00102   0.95177
   D65        2.98311   0.00008   0.00087   0.00174   0.00264   2.98575
   D66        0.87009   0.00018  -0.00031   0.00590   0.00561   0.87570
   D67        3.11658   0.00005   0.00058   0.00116   0.00174   3.11833
   D68       -1.13425   0.00010  -0.00007   0.00343   0.00336  -1.13088
   D69        2.86531   0.00008   0.00024   0.00482   0.00509   2.87040
   D70       -1.17138  -0.00004   0.00113   0.00008   0.00122  -1.17016
   D71        0.86097   0.00000   0.00048   0.00235   0.00284   0.86381
   D72       -3.06562  -0.00009   0.00664  -0.00447   0.00215  -3.06347
   D73        1.11476  -0.00010   0.00676  -0.00383   0.00290   1.11765
   D74       -0.98535  -0.00008   0.00654  -0.00372   0.00279  -0.98256
   D75        0.97030  -0.00003   0.00528  -0.00208   0.00323   0.97353
   D76       -1.13251  -0.00005   0.00539  -0.00144   0.00398  -1.12853
   D77        3.05057  -0.00002   0.00517  -0.00133   0.00387   3.05444
   D78       -1.06953  -0.00001   0.00553  -0.00209   0.00344  -1.06609
   D79        3.11084  -0.00002   0.00564  -0.00145   0.00419   3.11503
   D80        1.01073   0.00000   0.00542  -0.00134   0.00409   1.01482
   D81       -0.07452  -0.00016  -0.01496  -0.05053  -0.06551  -0.14002
   D82        2.00812  -0.00045  -0.01701  -0.06148  -0.07858   1.92955
   D83       -2.21495  -0.00044  -0.01892  -0.06224  -0.08109  -2.29604
   D84        3.04168   0.00033  -0.01239  -0.02146  -0.03388   3.00780
   D85       -1.15887   0.00004  -0.01445  -0.03241  -0.04695  -1.20582
   D86        0.90124   0.00006  -0.01635  -0.03316  -0.04946   0.85179
   D87        0.09305   0.00002   0.01678   0.04398   0.06072   0.15377
   D88       -2.02203   0.00022   0.01820   0.05334   0.07151  -1.95052
   D89        2.09126   0.00020   0.01795   0.05011   0.06798   2.15924
   D90       -1.98025   0.00020   0.01876   0.05835   0.07717  -1.90307
   D91        2.18786   0.00040   0.02017   0.06772   0.08796   2.27583
   D92        0.01796   0.00039   0.01992   0.06448   0.08444   0.10240
   D93        2.19420  -0.00021   0.02212   0.05223   0.07426   2.26846
   D94        0.07912  -0.00001   0.02354   0.06159   0.08505   0.16417
   D95       -2.09078  -0.00003   0.02329   0.05836   0.08152  -2.00926
   D96        1.03528   0.00026  -0.01156  -0.00036  -0.01172   1.02356
   D97        3.12713   0.00005  -0.00917  -0.00138  -0.01035   3.11678
   D98       -1.07444   0.00017  -0.01084  -0.00128  -0.01191  -1.08634
   D99        3.07181  -0.00006  -0.01168  -0.00705  -0.01892   3.05289
   D100      -1.11953  -0.00026  -0.00929  -0.00807  -0.01755  -1.13708
   D101       0.96209  -0.00014  -0.01096  -0.00796  -0.01911   0.94298
   D102      -1.01889   0.00022  -0.01167  -0.00186  -0.01355  -1.03244
   D103       1.07296   0.00001  -0.00928  -0.00288  -0.01217   1.06078
   D104      -3.12861   0.00013  -0.01094  -0.00277  -0.01373   3.14084
   D105      -3.02661   0.00009   0.01589   0.03370   0.04937  -2.97724
   D106       1.28344   0.00010   0.01496   0.03114   0.04633   1.32976
   D107      -0.91481   0.00005   0.01443   0.02832   0.04275  -0.87206
   D108       2.87063   0.00006  -0.00910  -0.01822  -0.02733   2.84330
   D109      -1.32869  -0.00006  -0.00716  -0.01859  -0.02574  -1.35443
   D110       0.76184  -0.00031  -0.00587  -0.02282  -0.02869   0.73316
   D111      -1.17821  -0.00008   0.00799   0.00197   0.00996  -1.16826
   D112       0.93279  -0.00003   0.00785   0.00129   0.00914   0.94193
   D113       3.01453  -0.00024   0.00923  -0.00101   0.00822   3.02275
   D114       3.08675  -0.00011   0.00753  -0.00342   0.00411   3.09086
   D115      -1.08543  -0.00007   0.00740  -0.00410   0.00330  -1.08213
   D116       0.99631  -0.00028   0.00878  -0.00640   0.00238   0.99868
   D117       1.03291   0.00019   0.00645   0.00119   0.00764   1.04055
   D118      -3.13927   0.00024   0.00631   0.00052   0.00683  -3.13244
   D119      -1.05754   0.00003   0.00769  -0.00178   0.00591  -1.05163
   D120      -3.00070  -0.00015   0.00252  -0.00409  -0.00158  -3.00228
   D121      -0.91879  -0.00011   0.00318  -0.00272   0.00046  -0.91833
   D122       1.17394   0.00000   0.00230  -0.00132   0.00098   1.17491
   D123      -0.97439  -0.00003   0.00024   0.00314   0.00339  -0.97100
   D124       1.10752   0.00000   0.00091   0.00451   0.00542   1.11294
   D125      -3.08294   0.00011   0.00003   0.00592   0.00594  -3.07700
   D126       1.08570  -0.00008   0.00177  -0.00055   0.00123   1.08693
   D127      -3.11557  -0.00005   0.00244   0.00082   0.00326  -3.11231
   D128      -1.02285   0.00006   0.00156   0.00223   0.00378  -1.01906
   D129       2.97516  -0.00031  -0.02644  -0.07337  -0.09981   2.87535
   D130       0.88913  -0.00013  -0.02761  -0.07377  -0.10138   0.78775
   D131      -1.19260  -0.00047  -0.02650  -0.07595  -0.10245  -1.29505
         Item               Value     Threshold  Converged?
 Maximum Force            0.001607     0.000450     NO 
 RMS     Force            0.000290     0.000300     YES
 Maximum Displacement     0.257523     0.001800     NO 
 RMS     Displacement     0.037609     0.001200     NO 
 Predicted change in Energy=-1.664114D-04
 GradGradGradGradGradGradGradGradGradGradGradGradGradGradGradGradGradGrad

                          Input orientation:                          
 ---------------------------------------------------------------------
 Center     Atomic      Atomic             Coordinates (Angstroms)
 Number     Number       Type             X           Y           Z
 ---------------------------------------------------------------------
      1          6           0       -1.790684    0.625891   -0.172045
      2          6           0       -1.045527   -0.500962   -0.255900
      3          6           0        0.425680   -0.623287   -0.535987
      4          6           0        1.274204    0.487254    0.131676
      5          6           0        1.214775    1.835366   -0.628367
      6          6           0       -0.129169    2.183932   -1.291156
      7          6           0       -1.391334    2.065714   -0.416802
      8          6           0       -3.176254    0.273525    0.162320
      9          6           0       -3.265656   -1.225382    0.388404
     10          6           0       -1.887031   -1.766218   -0.035078
     11          8           0       -4.117210    1.061068    0.253591
     12          6           0       -1.313255    2.874112    0.893927
     13          6           0       -1.951662   -2.619328   -1.306560
     14          8           0       -1.244784   -2.511239    1.018373
     15          6           0        2.734172    0.023828    0.407853
     16          8           0        2.627388   -1.120035    1.283996
     17          6           0        3.538193    1.110634    1.136330
     18          6           0        3.465803   -0.436205   -0.862188
     19          8           0        4.712705   -1.006876   -0.449515
     20          1           0        0.583170   -0.622179   -1.624431
     21          1           0        0.758711   -1.600113   -0.176687
     22          1           0        0.849987    0.642215    1.132513
     23          1           0        1.973324    1.846030   -1.421709
     24          1           0        1.490691    2.638551    0.063344
     25          1           0       -0.271113    1.559417   -2.181980
     26          1           0       -0.059165    3.217001   -1.656498
     27          1           0       -2.218463    2.503038   -0.996241
     28          1           0       -3.448573   -1.425359    1.450957
     29          1           0       -4.107281   -1.650739   -0.170052
     30          1           0       -1.100525    3.928115    0.677235
     31          1           0       -0.530645    2.499077    1.562004
     32          1           0       -2.266174    2.825493    1.431164
     33          1           0       -0.949508   -2.914366   -1.632923
     34          1           0       -2.536305   -3.527704   -1.114819
     35          1           0       -2.437933   -2.070538   -2.120703
     36          1           0       -1.679171   -3.380930    1.063123
     37          1           0        3.492348   -1.567201    1.231400
     38          1           0        3.701099    1.991144    0.506108
     39          1           0        3.011455    1.423548    2.044119
     40          1           0        4.519369    0.721241    1.426957
     41          1           0        2.868757   -1.190096   -1.389317
     42          1           0        3.637781    0.406853   -1.545103
     43          1           0        5.068812   -1.512792   -1.198033
 ---------------------------------------------------------------------
                    Distance matrix (angstroms):
                    1          2          3          4          5
     1  C    0.000000
     2  C    1.353547   0.000000
     3  C    2.570053   1.502619   0.000000
     4  C    3.083019   2.551066   1.548893   0.000000
     5  C    3.271673   3.272021   2.583830   1.548742   0.000000
     6  C    2.537821   3.019954   2.959496   2.621569   1.538497
     7  C    1.514093   2.594860   3.247534   3.146023   2.624809
     8  C    1.468252   2.305372   3.777014   4.455693   4.727120
     9  C    2.432459   2.422579   3.852659   4.858947   5.520531
    10  C    2.397963   1.535502   2.627896   3.885789   4.790052
    11  O    2.404843   3.483498   4.909006   5.423235   5.459620
    12  C    2.533523   3.575599   4.159369   3.601814   3.128467
    13  C    3.441581   2.532280   3.198392   4.703784   5.507319
    14  O    3.399513   2.388449   2.961562   4.015283   5.258722
    15  C    4.601423   3.873254   2.576573   1.556453   2.581470
    16  O    4.968670   4.030488   2.899416   2.396315   3.793020
    17  C    5.508516   5.054308   3.935843   2.554129   3.006270
    18  C    5.406941   4.552349   3.063291   2.577528   3.206530
    19  O    6.710960   5.783655   4.305020   3.793876   4.510636
    20  H    3.049965   2.130781   1.099779   2.189128   2.725912
    21  H    3.384455   2.114163   1.092793   2.172078   3.494929
    22  H    2.945384   2.612952   2.136686   1.098020   2.158096
    23  H    4.149477   3.997617   3.045854   2.179000   1.097681
    24  H    3.856635   4.048562   3.483250   2.163241   1.095308
    25  H    2.687081   2.924835   2.821172   2.981701   2.167423
    26  H    3.451899   4.093633   4.029694   3.525189   2.142170
    27  H    2.094272   3.308762   4.120345   4.187398   3.516851
    28  H    3.096830   3.089094   4.427313   5.263384   6.058277
    29  H    3.248025   3.271650   4.662328   5.798486   6.378656
    30  H    3.478834   4.526642   4.951411   4.216218   3.383017
    31  H    2.846656   3.545435   3.881402   3.057899   2.878320
    32  H    2.763082   3.924471   4.796858   4.437376   4.164015
    33  H    3.921117   2.780276   2.888504   4.430545   5.315375
    34  H    4.324016   3.481570   4.188560   5.673942   6.562755
    35  H    3.389236   2.807107   3.578566   5.039392   5.552064
    36  H    4.194364   3.230410   3.819967   4.955086   6.200468
    37  H    5.889800   4.892978   3.663206   3.217195   4.497058
    38  H    5.699429   5.414952   4.318516   2.879532   2.737354
    39  H    5.348662   5.045090   4.187209   2.748113   3.246511
    40  H    6.510197   5.940863   4.734891   3.501942   4.047959
    41  H    5.146839   4.132935   2.649163   2.769390   3.531023
    42  H    5.603704   4.941614   3.520951   2.899060   2.958381
    43  H    7.258051   6.268696   4.773698   4.490808   5.136953
                    6          7          8          9         10
     6  C    0.000000
     7  C    1.539978   0.000000
     8  C    3.879043   2.594853   0.000000
     9  C    4.927667   3.872048   1.518496   0.000000
    10  C    4.502388   3.882671   2.421077   1.540275   0.000000
    11  O    4.421712   2.981466   1.230428   2.443598   3.612558
    12  C    2.579341   1.541951   3.281626   4.568728   4.767068
    13  C    5.137414   4.801588   3.467828   2.557845   1.532527
    14  O    5.350062   4.798928   3.495471   2.476735   1.441283
    15  C    3.968804   4.676447   5.920792   6.128527   4.975538
    16  O    5.014600   5.402947   6.073091   5.961641   4.747367
    17  C    4.527052   5.255914   6.836172   7.232477   6.251522
    18  C    4.469112   5.481765   6.757978   6.891976   5.577265
    19  O    5.859467   6.833825   8.015575   8.025217   6.656191
    20  H    2.914234   3.547084   4.257704   4.385069   3.152264
    21  H    4.043436   4.256600   4.371430   4.081089   2.654732
    22  H    3.034768   3.074126   4.157863   4.580408   3.828197
    23  H    2.133471   3.518384   5.612492   6.336954   5.465658
    24  H    2.159929   2.977373   5.232926   6.136650   5.551638
    25  H    1.097148   2.151067   3.948304   4.830038   4.275539
    26  H    1.098001   2.153365   4.657080   5.847903   5.550006
    27  H    2.133999   1.100520   2.688932   4.112782   4.388648
    28  H    5.618239   4.461877   2.149640   1.096571   2.182406
    29  H    5.637992   4.609694   2.163348   1.095963   2.227344
    30  H    2.803617   2.179455   4.234362   5.597299   5.792359
    31  H    2.898452   2.200968   3.729804   4.767517   4.752178
    32  H    3.519860   2.181189   2.991781   4.300687   4.835021
    33  H    5.175172   5.145422   4.282984   3.507560   2.179519
    34  H    6.200660   5.751913   4.060783   2.844700   2.165693
    35  H    4.911115   4.594260   3.354391   2.773992   2.178516
    36  H    6.238015   5.651457   4.050648   2.760176   1.963810
    37  H    5.792208   6.305949   7.000104   6.818952   5.530036
    38  H    4.235361   5.175925   7.096928   7.674345   6.755580
    39  H    4.643896   5.084591   6.568978   7.011445   6.204260
    40  H    5.580010   6.335887   7.811681   8.091634   7.026163
    41  H    4.514561   5.449262   6.410298   6.386906   4.978293
    42  H    4.172818   5.414507   7.025962   7.352557   6.125844
    43  H    6.379142   7.426272   8.545326   8.488978   7.056943
                   11         12         13         14         15
    11  O    0.000000
    12  C    3.399901   0.000000
    13  C    4.546315   5.952108   0.000000
    14  O    4.647268   5.387224   2.432421   0.000000
    15  C    6.931169   4.974139   5.646461   4.757247   0.000000
    16  O    7.162999   5.624414   5.470517   4.123073   1.444801
    17  C    7.706288   5.167704   7.072398   6.000729   1.535667
    18  C    7.809538   6.073017   5.857680   5.480138   1.536202
    19  O    9.096051   7.292400   6.910015   6.317395   2.389983
    20  H    5.334216   4.707718   3.242687   3.727517   3.028913
    21  H    5.571502   5.045588   3.108301   2.504459   2.623227
    22  H    5.061719   3.117356   4.943276   3.787528   2.111324
    23  H    6.365328   4.149786   5.946275   5.941045   2.691952
    24  H    5.828653   2.933849   6.432084   5.908912   2.915769
    25  H    4.579610   3.503668   4.588301   5.268827   4.254057
    26  H    4.976366   2.862688   6.145464   6.432213   4.718117
    27  H    2.691951   2.128340   5.138688   5.490874   5.713717
    28  H    2.839556   4.832734   3.357113   2.494584   6.435413
    29  H    2.744716   5.423367   2.622310   3.216629   7.067081
    30  H    4.183280   1.096874   6.894120   6.449998   5.479136
    31  H    4.079616   1.095197   6.037053   5.090068   4.256519
    32  H    2.815353   1.095007   6.102469   5.449252   5.822367
    33  H    5.421932   6.326434   1.094474   2.697975   5.134905
    34  H    5.042681   6.820129   1.097142   2.692904   6.535276
    35  H    4.273663   5.899360   1.095654   3.386978   6.126225
    36  H    5.131348   6.268021   2.503935   0.973168   5.612429
    37  H    8.109826   6.552325   6.097988   4.834978   1.945362
    38  H    7.877485   5.106249   7.516377   6.707879   2.194296
    39  H    7.359026   4.704274   7.225263   5.886449   2.171053
    40  H    8.722544   6.240070   7.778544   6.621279   2.170688
    41  H    7.521344   6.262605   5.028517   4.946070   2.172911
    42  H    7.987690   6.045577   6.360546   6.239080   2.185693
    43  H    9.649610   8.021970   7.107971   6.765416   3.223447
                   16         17         18         19         20
    16  O    0.000000
    17  C    2.413970   0.000000
    18  C    2.403470   2.528244   0.000000
    19  O    2.714113   2.894517   1.432036   0.000000
    20  H    3.589657   4.399613   2.987503   4.310623   0.000000
    21  H    2.419922   4.098497   3.025383   4.007547   1.755886
    22  H    2.507514   2.728714   3.461837   4.488084   3.044770
    23  H    4.067699   3.087585   2.783730   4.072891   2.840013
    24  H    4.112060   2.770937   3.769854   4.892191   3.782134
    25  H    5.252976   5.071823   4.437218   5.867344   2.408323
    26  H    5.888459   5.017734   5.138311   6.486038   3.892675
    27  H    6.465942   6.294897   6.400625   7.788420   4.243908
    28  H    6.085918   7.439431   7.357830   8.390076   5.134011
    29  H    6.910258   8.233169   7.701023   8.847870   5.017319
    30  H    6.304706   5.446712   6.501420   7.708264   5.370072
    31  H    4.811281   4.320233   5.519437   6.620470   4.597411
    32  H    6.287750   6.059566   6.982385   8.180999   5.416813
    33  H    4.951992   6.633916   5.121552   6.090946   2.757408
    34  H    6.181821   7.967519   6.756219   7.703593   4.293356
    35  H    6.176804   7.512801   6.253719   7.419964   3.386900
    36  H    4.868972   6.884794   6.232896   6.984289   4.466749
    37  H    0.975130   2.679914   2.379699   2.151444   4.184753
    38  H    3.381922   1.094996   2.796358   3.305251   4.592400
    39  H    2.682370   1.095194   3.480191   3.875490   4.851786
    40  H    2.643922   1.094896   2.773060   2.558303   5.158430
    41  H    2.685101   3.481435   1.096668   2.077725   2.366794
    42  H    3.369878   2.774042   1.098497   2.086721   3.224259
    43  H    3.503609   3.830719   1.959966   0.971104   4.593037
                   21         22         23         24         25
    21  H    0.000000
    22  H    2.598148   0.000000
    23  H    3.860216   3.038932   0.000000
    24  H    4.308095   2.353504   1.751116   0.000000
    25  H    3.881285   3.617180   2.386976   3.051223   0.000000
    26  H    5.105228   3.903161   2.462864   2.386318   1.751752
    27  H    5.135279   4.172487   4.264242   3.859910   2.467503
    28  H    4.514533   4.780574   6.953500   6.545010   5.674801
    29  H    4.866260   5.615053   7.125152   7.056186   5.391580
    30  H    5.894680   3.848236   4.264879   2.958756   3.804440
    31  H    4.635606   2.353411   3.949541   2.520165   3.868816
    32  H    5.596527   3.816590   5.203035   4.002488   4.317178
    33  H    2.601134   4.851298   5.590074   6.298157   4.558116
    34  H    3.931009   5.822860   7.021961   7.458381   5.669985
    35  H    3.770813   5.362169   5.940309   6.509965   4.227935
    36  H    3.263696   4.752594   6.843699   6.876171   6.076212
    37  H    3.075152   3.445775   4.582201   4.802013   5.965781
    38  H    4.692652   3.215717   2.592825   2.345438   4.815669
    39  H    4.375998   2.472539   3.642550   2.777125   5.352908
    40  H    4.701372   3.682024   3.982762   3.835154   6.056045
    41  H    2.467970   3.713815   3.165582   4.320628   4.248166
    42  H    3.766898   3.872573   2.203832   3.489638   4.124738
    43  H    4.430320   5.279582   4.573156   5.623848   6.238703
                   26         27         28         29         30
    26  H    0.000000
    27  H    2.368174   0.000000
    28  H    6.534207   4.788972   0.000000
    29  H    6.503203   4.637250   1.764189   0.000000
    30  H    2.652626   2.465999   5.896750   6.393911   0.000000
    31  H    3.331136   3.064859   4.891608   5.745721   1.774748
    32  H    3.815472   2.449194   4.412279   5.098061   1.772829
    33  H    6.195719   5.600347   4.239432   3.702469   7.223517
    34  H    7.205600   6.040276   3.440246   2.623651   7.801420
    35  H    5.816535   4.714889   3.767546   2.601536   6.752848
    36  H    7.318023   6.257228   2.665607   3.226454   7.342063
    37  H    6.621313   7.358165   6.945841   7.728221   7.183319
    38  H    4.507680   6.128646   7.980165   8.642413   5.180418
    39  H    5.132226   6.145009   7.085201   8.064131   5.004958
    40  H    6.058010   7.378690   8.252064   9.088224   6.513780
    41  H    5.297793   6.298695   6.930452   7.096753   6.798671
    42  H    4.645078   6.244264   7.908842   8.130832   6.307901
    43  H    6.991228   8.322979   8.920237   9.234525   8.436872
                   31         32         33         34         35
    31  H    0.000000
    32  H    1.770798   0.000000
    33  H    6.299871   6.638390   0.000000
    34  H    6.892759   6.849680   1.778353   0.000000
    35  H    6.171017   6.051147   1.779153   1.773362   0.000000
    36  H    6.011861   6.244976   2.831741   2.345134   3.525563
    37  H    5.729606   7.245429   5.454291   6.759658   6.830678
    38  H    4.390965   6.095917   7.089967   8.484709   7.815696
    39  H    3.733051   5.494955   6.930178   8.079073   7.697415
    40  H    5.355518   7.104328   7.244937   8.619552   8.293609
    41  H    5.820329   7.102646   4.196618   5.895291   5.428725
    42  H    5.604221   7.040218   5.664047   7.333841   6.586583
    43  H    7.420702   8.918263   6.194652   7.867947   7.583773
                   36         37         38         39         40
    36  H    0.000000
    37  H    5.482932   0.000000
    38  H    7.623435   3.637505   0.000000
    39  H    6.785819   3.136296   1.778553   0.000000
    40  H    7.441914   2.515945   1.769232   1.774240   0.000000
    41  H    5.612296   2.720153   3.795487   4.317404   3.782741
    42  H    7.029945   3.409840   2.592577   3.782654   3.115956
    43  H    7.357856   2.896609   4.129444   4.833876   3.490468
                   41         42         43
    41  H    0.000000
    42  H    1.779301   0.000000
    43  H    2.231807   2.419368   0.000000
 Stoichiometry    C15H24O4
 Framework group  C1[X(C15H24O4)]
 Deg. of freedom   123
 Full point group                 C1      NOp   1
 Largest Abelian subgroup         C1      NOp   1
 Largest concise Abelian subgroup C1      NOp   1
                         Standard orientation:                         
 ---------------------------------------------------------------------
 Center     Atomic      Atomic             Coordinates (Angstroms)
 Number     Number       Type             X           Y           Z
 ---------------------------------------------------------------------
      1          6           0        1.829732    0.628289    0.149594
      2          6           0        1.096200   -0.506665    0.226397
      3          6           0       -0.371335   -0.646568    0.517314
      4          6           0       -1.236143    0.463398   -0.130106
      5          6           0       -1.183262    1.803042    0.645239
      6          6           0        0.162830    2.156893    1.300829
      7          6           0        1.418621    2.061197    0.414621
      8          6           0        3.215748    0.293357   -0.200471
      9          6           0        3.317664   -1.201862   -0.444933
     10          6           0        1.947950   -1.761004   -0.016339
     11          8           0        4.148268    1.091032   -0.290323
     12          6           0        1.321655    2.884072   -0.885797
     13          6           0        2.031566   -2.628258    1.244422
     14          8           0        1.304005   -2.499867   -1.073086
     15          6           0       -2.693867   -0.010950   -0.399506
     16          8           0       -2.583499   -1.143394   -1.289923
     17          6           0       -3.514462    1.076427   -1.108385
     18          6           0       -3.410245   -0.492904    0.871100
     19          8           0       -4.655044   -1.070815    0.462173
     20          1           0       -0.519599   -0.659723    1.606974
     21          1           0       -0.697975   -1.622319    0.149330
     22          1           0       -0.821934    0.634175   -1.132560
     23          1           0       -1.935129    1.797044    1.444966
     24          1           0       -1.472753    2.611539   -0.034633
     25          1           0        0.318326    1.523411    2.183018
     26          1           0        0.085978    3.184887    1.678886
     27          1           0        2.246379    2.499741    0.992236
     28          1           0        3.493488   -1.387608   -1.511260
     29          1           0        4.168049   -1.625513    0.101419
     30          1           0        1.100627    3.933349   -0.654934
     31          1           0        0.537061    2.509279   -1.551678
     32          1           0        2.270411    2.851015   -1.431517
     33          1           0        1.035103   -2.936831    1.575654
     34          1           0        2.623286   -3.528597    1.037114
     35          1           0        2.519411   -2.084322    2.060878
     36          1           0        1.746353   -3.364707   -1.131707
     37          1           0       -3.443635   -1.599540   -1.235369
     38          1           0       -3.680495    1.947879   -0.466497
     39          1           0       -2.998475    1.405048   -2.016798
     40          1           0       -4.494270    0.680931   -1.395366
     41          1           0       -2.801520   -1.247064    1.384303
     42          1           0       -3.584542    0.340395    1.565311
     43          1           0       -4.999907   -1.588893    1.207632
 ---------------------------------------------------------------------
 Rotational constants (GHZ):      0.5781141      0.2566694      0.2039315
 Standard basis: 6-31G(d) (6D, 7F)
 There are   333 symmetry adapted cartesian basis functions of A   symmetry.
 There are   333 symmetry adapted basis functions of A   symmetry.
   333 basis functions,   628 primitive gaussians,   333 cartesian basis functions
    73 alpha electrons       73 beta electrons
       nuclear repulsion energy      1599.1311367071 Hartrees.
 NAtoms=   43 NActive=   43 NUniq=   43 SFac= 1.00D+00 NAtFMM=   60 NAOKFM=F Big=F
 Integral buffers will be    131072 words long.
 Raffenetti 2 integral format.
 Two-electron integral symmetry is turned on.
 ------------------------------------------------------------------------------
 Polarizable Continuum Model (PCM)
 =================================
 Model                : PCM (using non-symmetric T matrix).
 Atomic radii         : SMD-Coulomb.
 Polarization charges : Total charges.
 Charge compensation  : None.
 Solution method      : On-the-fly selection.
 Cavity type          : VdW (van der Waals Surface) (Alpha=1.000).
 Cavity algorithm     : GePol (No added spheres)
                        Default sphere list used, NSphG=   43.
                        Lebedev-Laikov grids with approx.  5.0 points / Ang**2.
                        Smoothing algorithm: Karplus/York (Gamma=1.0000).
                        Polarization charges: spherical gaussians, with
                                              point-specific exponents (IZeta= 3).
                        Self-potential: point-specific (ISelfS= 7).
                        Self-field    : sphere-specific E.n sum rule (ISelfD= 2).
 1st derivatives      : Analytical E(r).r(x)/FMM algorithm (CHGder, D1EAlg=3).
                        Cavity 1st derivative terms included.
 Solvent              : Methanol, Eps=  32.613000 Eps(inf)=   1.765709
 ------------------------------------------------------------------------------
 ------------------------------------------------------------------------------
 Atomic radii for non-electrostatic terms: SMD-CDS.
 ------------------------------------------------------------------------------
 Nuclear repulsion after PCM non-electrostatic terms =     1599.1323429760 Hartrees.
 One-electron integrals computed using PRISM.
 NBasis=   333 RedAO= T EigKep=  9.33D-04  NBF=   333
 NBsUse=   333 1.00D-06 EigRej= -1.00D+00 NBFU=   333
 Initial guess from the checkpoint file:  "DY-202A-11R_26.chk"
 B after Tr=     0.000000    0.000000    0.000000
         Rot=    0.999994    0.003279   -0.000819    0.000407 Ang=   0.39 deg.
 ExpMin= 1.61D-01 ExpMax= 5.48D+03 ExpMxC= 8.25D+02 IAcc=1 IRadAn=         1 AccDes= 0.00D+00
 Harris functional with IExCor=  402 and IRadAn=       1 diagonalized for initial guess.
 HarFok:  IExCor=  402 AccDes= 0.00D+00 IRadAn=         1 IDoV= 1 UseB2=F ITyADJ=14
 ICtDFT=  3500011 ScaDFX=  1.000000  1.000000  1.000000  1.000000
 FoFCou: FMM=F IPFlag=           0 FMFlag=      100000 FMFlg1=           0
         NFxFlg=           0 DoJE=T BraDBF=F KetDBF=T FulRan=T
         wScrn=  0.000000 ICntrl=     500 IOpCl=  0 I1Cent=   200000004 NGrid=           0
         NMat0=    1 NMatS0=      1 NMatT0=    0 NMatD0=    1 NMtDS0=    0 NMtDT0=    0
 Petite list used in FoFCou.
 Keep R1 ints in memory in canonical form, NReq=1565304907.
 Requested convergence on RMS density matrix=1.00D-08 within 128 cycles.
 Requested convergence on MAX density matrix=1.00D-06.
 Requested convergence on             energy=1.00D-06.
 No special actions if energy rises.
 Inv3:  Mode=1 IEnd=    22016043.
 Iteration    1 A*A^-1 deviation from unit magnitude is 5.55D-15 for   2691.
 Iteration    1 A*A^-1 deviation from orthogonality  is 5.25D-15 for   2691   2529.
 Iteration    1 A^-1*A deviation from unit magnitude is 5.77D-15 for   2691.
 Iteration    1 A^-1*A deviation from orthogonality  is 3.20D-11 for   1798   1793.
 Error on total polarization charges =  0.05154
 SCF Done:  E(RB3LYP) =  -886.950187483     A.U. after   10 cycles
            NFock= 10  Conv=0.99D-08     -V/T= 2.0094
 SMD-CDS (non-electrostatic) energy       (kcal/mol) =       0.76
 (included in total energy above)
 D1PCM: PCM CHGder 1st derivatives, ID1Alg=3 FixD1E=F DoIter=F DoCFld=F I1PDM=0.
 Calling FoFJK, ICntrl=      2127 FMM=F ISym2X=0 I1Cent= 0 IOpClX= 0 NMat=1 NMatS=1 NMatT=0.
 ***** Axes restored to original set *****
 -------------------------------------------------------------------
 Center     Atomic                   Forces (Hartrees/Bohr)
 Number     Number              X              Y              Z
 -------------------------------------------------------------------
      1        6           0.003061994    0.003155269   -0.000781922
      2        6          -0.001775821   -0.002562600    0.000586967
      3        6           0.000144538    0.000375366   -0.000136235
      4        6           0.000771094   -0.000433026    0.000246175
      5        6           0.000128246   -0.000139760    0.000033240
      6        6           0.000290586    0.000246647    0.000102924
      7        6          -0.001723774   -0.001598659    0.000033061
      8        6          -0.000895372   -0.001428902    0.002213321
      9        6          -0.002532991   -0.000134614   -0.000966847
     10        6           0.003874284   -0.000179917    0.001268839
     11        8          -0.001845377    0.001651587   -0.000587930
     12        6           0.000321845   -0.000129629   -0.000668194
     13        6          -0.000942682    0.000553205   -0.000586369
     14        8          -0.000429689   -0.000127083   -0.000710585
     15        6          -0.000800609   -0.000191979   -0.000160705
     16        8          -0.000269425   -0.000171931    0.000302421
     17        6           0.000376714    0.000431729   -0.000738178
     18        6          -0.001258208    0.000908964   -0.001483596
     19        8           0.001992070   -0.000836388    0.000318136
     20        1           0.000042610   -0.000299975   -0.000076494
     21        1           0.000042590    0.000177395    0.000099926
     22        1          -0.000106878   -0.000012581   -0.000091208
     23        1          -0.000075063    0.000160753    0.000157713
     24        1           0.000213757    0.000083375    0.000095081
     25        1          -0.000197843   -0.000009334   -0.000328726
     26        1          -0.000036397    0.000154599   -0.000022581
     27        1          -0.000056142   -0.000196567    0.000188283
     28        1           0.001035740    0.000583928    0.000103807
     29        1           0.000363134    0.000228324   -0.000301374
     30        1           0.000007856    0.000195886    0.000209573
     31        1          -0.000051487   -0.000084669    0.000166621
     32        1          -0.000154789    0.000241907    0.000300536
     33        1           0.000262667   -0.000334538    0.000033394
     34        1           0.000039451   -0.000355796   -0.000089532
     35        1           0.000145783   -0.000162848   -0.000235929
     36        1           0.000032393    0.000240883    0.000022784
     37        1           0.000053874    0.000173879   -0.000196894
     38        1           0.000102777    0.000012037    0.000319200
     39        1          -0.000043917    0.000216561    0.000412762
     40        1          -0.000058058   -0.000020281    0.000297622
     41        1           0.000069060    0.000093215    0.000091460
     42        1          -0.000045426   -0.000323994    0.000292741
     43        1          -0.000073115   -0.000150436    0.000266712
 -------------------------------------------------------------------
 Cartesian Forces:  Max     0.003874284 RMS     0.000848015

 GradGradGradGradGradGradGradGradGradGradGradGradGradGradGradGradGradGrad
 Berny optimization.
 Using GEDIIS/GDIIS optimizer.
 FormGI is forming the generalized inverse of G from B-inverse, IUseBI=4.
 Internal  Forces:  Max     0.002425787 RMS     0.000392085
 Search for a local minimum.
 Step number   6 out of a maximum of  258
 All quantities printed in internal units (Hartrees-Bohrs-Radians)
 Mixed Optimization -- En-DIIS/RFO-DIIS
 Swapping is turned off.
 Update second derivatives using D2CorX and points    4    5    6
 DE= -1.28D-04 DEPred=-1.66D-04 R= 7.67D-01
 TightC=F SS=  1.41D+00  RLast= 3.73D-01 DXNew= 1.4270D+00 1.1189D+00
 Trust test= 7.67D-01 RLast= 3.73D-01 DXMaxT set to 1.12D+00
 ITU=  1  1  1  1  1  0
     Eigenvalues ---    0.00104   0.00234   0.00264   0.00280   0.00366
     Eigenvalues ---    0.00384   0.00412   0.00691   0.00850   0.00923
     Eigenvalues ---    0.01135   0.01161   0.01166   0.01378   0.01410
     Eigenvalues ---    0.01948   0.02575   0.02785   0.03268   0.03883
     Eigenvalues ---    0.04032   0.04310   0.04463   0.04615   0.04746
     Eigenvalues ---    0.04936   0.05039   0.05222   0.05310   0.05412
     Eigenvalues ---    0.05451   0.05541   0.05561   0.05625   0.05634
     Eigenvalues ---    0.05649   0.05725   0.05734   0.05879   0.06015
     Eigenvalues ---    0.06151   0.06450   0.07357   0.07777   0.08487
     Eigenvalues ---    0.08775   0.08940   0.09087   0.09540   0.09590
     Eigenvalues ---    0.10259   0.11394   0.12080   0.13448   0.13585
     Eigenvalues ---    0.14623   0.15832   0.15961   0.16000   0.16000
     Eigenvalues ---    0.16000   0.16000   0.16000   0.16000   0.16003
     Eigenvalues ---    0.16011   0.16032   0.16129   0.16212   0.16785
     Eigenvalues ---    0.16999   0.17961   0.19627   0.19842   0.21031
     Eigenvalues ---    0.22649   0.23606   0.24636   0.25102   0.26686
     Eigenvalues ---    0.27194   0.27464   0.28001   0.28420   0.28921
     Eigenvalues ---    0.29148   0.29469   0.29563   0.30185   0.30593
     Eigenvalues ---    0.31592   0.32031   0.32596   0.33732   0.33760
     Eigenvalues ---    0.33825   0.33844   0.33973   0.34022   0.34100
     Eigenvalues ---    0.34107   0.34111   0.34123   0.34136   0.34160
     Eigenvalues ---    0.34205   0.34208   0.34223   0.34284   0.34333
     Eigenvalues ---    0.34357   0.34401   0.34502   0.34760   0.37201
     Eigenvalues ---    0.39670   0.42133   0.45191   0.51603   0.52662
     Eigenvalues ---    0.52970   0.55771   0.99002
 En-DIIS/RFO-DIIS IScMMF=        0 using points:     6    5    4    3    2
 RFO step:  Lambda=-6.52269911D-05.
 DidBck=F Rises=F RFO-DIIS coefs:    0.91813    0.43672   -0.48634    0.07041    0.06108
 Iteration  1 RMS(Cart)=  0.02076063 RMS(Int)=  0.00028526
 Iteration  2 RMS(Cart)=  0.00034274 RMS(Int)=  0.00001614
 Iteration  3 RMS(Cart)=  0.00000008 RMS(Int)=  0.00001614
 Variable       Old X    -DE/DX   Delta X   Delta X   Delta X     New X
                                 (Linear)    (Quad)   (Total)
    R1        2.55783   0.00144   0.00044   0.00132   0.00175   2.55958
    R2        2.86122  -0.00165  -0.00085  -0.00191  -0.00276   2.85846
    R3        2.77460   0.00220   0.00031   0.00249   0.00278   2.77737
    R4        2.83954   0.00064   0.00050   0.00080   0.00131   2.84085
    R5        2.90168  -0.00126  -0.00128  -0.00123  -0.00250   2.89917
    R6        2.92698   0.00023  -0.00020   0.00092   0.00072   2.92770
    R7        2.07828   0.00008  -0.00015  -0.00007  -0.00022   2.07806
    R8        2.06508  -0.00011   0.00022  -0.00033  -0.00011   2.06497
    R9        2.92670   0.00028  -0.00030   0.00110   0.00080   2.92750
   R10        2.94127  -0.00005  -0.00116   0.00008  -0.00107   2.94020
   R11        2.07496  -0.00005   0.00006  -0.00015  -0.00009   2.07487
   R12        2.90734   0.00064  -0.00027   0.00125   0.00098   2.90831
   R13        2.07432  -0.00016  -0.00011  -0.00026  -0.00037   2.07395
   R14        2.06983   0.00017   0.00031   0.00006   0.00037   2.07020
   R15        2.91014   0.00055  -0.00031   0.00103   0.00071   2.91085
   R16        2.07331   0.00030   0.00007   0.00038   0.00045   2.07376
   R17        2.07492   0.00015  -0.00003   0.00027   0.00024   2.07516
   R18        2.91387   0.00011  -0.00054   0.00015  -0.00039   2.91348
   R19        2.07968  -0.00013   0.00009  -0.00023  -0.00014   2.07954
   R20        2.86954   0.00013  -0.00079  -0.00010  -0.00089   2.86866
   R21        2.32517   0.00243   0.00012   0.00117   0.00129   2.32646
   R22        2.91070   0.00183   0.00055   0.00131   0.00188   2.91258
   R23        2.07222  -0.00017  -0.00035   0.00034  -0.00001   2.07221
   R24        2.07107  -0.00022  -0.00007  -0.00066  -0.00074   2.07033
   R25        2.89606   0.00089   0.00013   0.00170   0.00182   2.89788
   R26        2.72363  -0.00073  -0.00014  -0.00180  -0.00194   2.72169
   R27        2.07279   0.00015  -0.00006   0.00023   0.00016   2.07295
   R28        2.06962   0.00009   0.00011  -0.00010   0.00001   2.06963
   R29        2.06926   0.00027  -0.00003   0.00035   0.00032   2.06958
   R30        2.06826   0.00032   0.00017   0.00045   0.00063   2.06888
   R31        2.07330   0.00026  -0.00008   0.00053   0.00045   2.07375
   R32        2.07049   0.00002   0.00005  -0.00002   0.00003   2.07052
   R33        1.83902  -0.00023  -0.00020  -0.00021  -0.00042   1.83860
   R34        2.73028   0.00008   0.00026  -0.00088  -0.00061   2.72966
   R35        2.90199   0.00079  -0.00024   0.00204   0.00180   2.90379
   R36        2.90300   0.00085  -0.00081   0.00275   0.00194   2.90494
   R37        1.84273  -0.00002   0.00020   0.00037   0.00057   1.84330
   R38        2.06924  -0.00015   0.00030  -0.00043  -0.00013   2.06911
   R39        2.06962   0.00042  -0.00005   0.00066   0.00061   2.07022
   R40        2.06905   0.00003   0.00007   0.00015   0.00022   2.06928
   R41        2.70616   0.00223   0.00000   0.00252   0.00252   2.70868
   R42        2.07240  -0.00014   0.00010  -0.00061  -0.00051   2.07189
   R43        2.07586  -0.00044   0.00002  -0.00051  -0.00049   2.07536
   R44        1.83512  -0.00015  -0.00009  -0.00013  -0.00022   1.83490
    A1        2.26070   0.00062   0.00065   0.00174   0.00242   2.26312
    A2        1.91116  -0.00018  -0.00035  -0.00104  -0.00137   1.90979
    A3        2.11056  -0.00044  -0.00027  -0.00094  -0.00125   2.10931
    A4        2.23742  -0.00064  -0.00010  -0.00107  -0.00116   2.23626
    A5        1.95561   0.00062   0.00049   0.00030   0.00081   1.95641
    A6        2.09013   0.00002  -0.00040   0.00068   0.00020   2.09033
    A7        1.97976   0.00030  -0.00042   0.00023  -0.00014   1.97962
    A8        1.90139  -0.00010   0.00040   0.00130   0.00169   1.90308
    A9        1.88585  -0.00005   0.00070  -0.00084  -0.00016   1.88568
   A10        1.92564   0.00000  -0.00054  -0.00041  -0.00096   1.92468
   A11        1.90946  -0.00015  -0.00012  -0.00019  -0.00032   1.90914
   A12        1.85736  -0.00001   0.00002  -0.00012  -0.00010   1.85727
   A13        1.97311  -0.00004   0.00050  -0.00023   0.00028   1.97339
   A14        1.95721  -0.00001  -0.00021  -0.00046  -0.00068   1.95653
   A15        1.85714  -0.00002   0.00050  -0.00105  -0.00055   1.85659
   A16        1.96302   0.00021  -0.00165   0.00300   0.00133   1.96435
   A17        1.88561  -0.00014   0.00001  -0.00147  -0.00145   1.88416
   A18        1.81593  -0.00003   0.00106  -0.00011   0.00095   1.81687
   A19        2.02879  -0.00002   0.00023   0.00119   0.00145   2.03024
   A20        1.91413   0.00011   0.00011   0.00022   0.00032   1.91444
   A21        1.89517  -0.00009  -0.00030  -0.00038  -0.00069   1.89449
   A22        1.86513  -0.00004   0.00035  -0.00029   0.00005   1.86518
   A23        1.90284   0.00011   0.00009  -0.00015  -0.00007   1.90277
   A24        1.84962  -0.00008  -0.00055  -0.00077  -0.00131   1.84831
   A25        2.04201   0.00019  -0.00030   0.00203   0.00173   2.04373
   A26        1.91117   0.00002   0.00008   0.00020   0.00029   1.91146
   A27        1.87634   0.00002  -0.00014  -0.00029  -0.00044   1.87590
   A28        1.88732  -0.00015   0.00072  -0.00035   0.00037   1.88769
   A29        1.88956  -0.00009   0.00008  -0.00075  -0.00067   1.88889
   A30        1.84797  -0.00002  -0.00049  -0.00115  -0.00164   1.84633
   A31        1.96163  -0.00003  -0.00020   0.00142   0.00123   1.96285
   A32        1.95465   0.00019  -0.00081  -0.00021  -0.00101   1.95364
   A33        1.83876  -0.00004   0.00115  -0.00075   0.00040   1.83915
   A34        1.98328  -0.00026  -0.00072   0.00013  -0.00060   1.98267
   A35        1.86142   0.00014  -0.00027  -0.00007  -0.00035   1.86107
   A36        1.85176   0.00002   0.00113  -0.00073   0.00041   1.85217
   A37        1.90325  -0.00083   0.00000  -0.00155  -0.00150   1.90175
   A38        2.19563   0.00012  -0.00029   0.00018  -0.00013   2.19549
   A39        2.18429   0.00072   0.00013   0.00142   0.00153   2.18582
   A40        1.82654   0.00073   0.00041  -0.00050  -0.00006   1.82648
   A41        1.91145  -0.00045  -0.00261  -0.00672  -0.00937   1.90208
   A42        1.93099  -0.00021  -0.00024   0.00486   0.00456   1.93554
   A43        1.93016  -0.00055   0.00022  -0.00657  -0.00643   1.92372
   A44        1.99431  -0.00021   0.00065   0.00430   0.00493   1.99924
   A45        1.87012   0.00064   0.00138   0.00395   0.00538   1.87550
   A46        1.81391  -0.00028  -0.00021  -0.00164  -0.00183   1.81207
   A47        1.94174   0.00018  -0.00117  -0.00260  -0.00377   1.93796
   A48        1.86173   0.00021   0.00053   0.00542   0.00593   1.86766
   A49        1.96690  -0.00021   0.00004  -0.00240  -0.00241   1.96448
   A50        1.95993   0.00025   0.00083   0.00153   0.00236   1.96230
   A51        1.91501  -0.00012  -0.00003  -0.00001  -0.00001   1.91499
   A52        1.92375   0.00027   0.00025   0.00116   0.00140   1.92515
   A53        1.95540  -0.00003   0.00001   0.00001   0.00002   1.95542
   A54        1.92806   0.00035   0.00009   0.00088   0.00097   1.92903
   A55        1.88701  -0.00011  -0.00024  -0.00036  -0.00060   1.88642
   A56        1.88427  -0.00031  -0.00001  -0.00103  -0.00104   1.88323
   A57        1.88323  -0.00020  -0.00012  -0.00076  -0.00088   1.88234
   A58        1.93783  -0.00012   0.00074  -0.00071   0.00004   1.93787
   A59        1.91598   0.00018  -0.00010   0.00095   0.00085   1.91683
   A60        1.93520   0.00045   0.00055   0.00149   0.00205   1.93724
   A61        1.89320  -0.00023  -0.00097  -0.00165  -0.00262   1.89059
   A62        1.89634  -0.00013  -0.00041  -0.00007  -0.00047   1.89587
   A63        1.88395  -0.00016   0.00010  -0.00007   0.00003   1.88399
   A64        1.87199  -0.00004   0.00048   0.00020   0.00068   1.87267
   A65        1.84835  -0.00020   0.00212  -0.00231  -0.00018   1.84817
   A66        1.94396  -0.00010  -0.00136   0.00220   0.00084   1.94480
   A67        1.97056   0.00041  -0.00077   0.00239   0.00161   1.97217
   A68        1.88739   0.00011   0.00068  -0.00105  -0.00037   1.88702
   A69        1.87492  -0.00011   0.00011  -0.00220  -0.00209   1.87283
   A70        1.93345  -0.00012  -0.00051   0.00050  -0.00002   1.93343
   A71        1.83878  -0.00049   0.00025  -0.00435  -0.00409   1.83469
   A72        1.95406   0.00041   0.00052   0.00195   0.00248   1.95654
   A73        1.92154   0.00015  -0.00045   0.00037  -0.00008   1.92145
   A74        1.92134   0.00001   0.00038   0.00018   0.00057   1.92191
   A75        1.89533  -0.00026  -0.00014  -0.00067  -0.00081   1.89452
   A76        1.88119  -0.00011   0.00040  -0.00013   0.00027   1.88146
   A77        1.88872  -0.00023  -0.00076  -0.00186  -0.00262   1.88610
   A78        1.87107  -0.00005  -0.00145   0.00116  -0.00029   1.87078
   A79        1.92193  -0.00011  -0.00033   0.00004  -0.00029   1.92164
   A80        1.93768   0.00012   0.00005   0.00062   0.00066   1.93834
   A81        1.91623   0.00000   0.00095  -0.00148  -0.00052   1.91571
   A82        1.92695   0.00004   0.00024  -0.00016   0.00008   1.92703
   A83        1.89020   0.00002   0.00054  -0.00020   0.00034   1.89054
   A84        1.88051   0.00023  -0.00092   0.00180   0.00088   1.88139
    D1        0.07433   0.00006   0.00144  -0.00142   0.00003   0.07436
    D2       -3.05891   0.00016  -0.00025   0.01299   0.01276  -3.04616
    D3       -3.10964  -0.00003   0.00266  -0.00822  -0.00554  -3.11518
    D4        0.04030   0.00007   0.00097   0.00619   0.00719   0.04749
    D5        0.36979  -0.00008   0.00156  -0.00664  -0.00508   0.36472
    D6       -1.88774   0.00014   0.00344  -0.00786  -0.00442  -1.89216
    D7        2.39009   0.00005   0.00182  -0.00646  -0.00464   2.38545
    D8       -2.72522   0.00001   0.00021   0.00082   0.00103  -2.72420
    D9        1.30043   0.00022   0.00209  -0.00040   0.00168   1.30211
   D10       -0.70493   0.00013   0.00047   0.00100   0.00147  -0.70346
   D11        0.06577  -0.00025  -0.00353   0.01022   0.00672   0.07249
   D12       -3.08210   0.00025   0.01062   0.01855   0.02919  -3.05291
   D13       -3.11393  -0.00030  -0.00237   0.00419   0.00183  -3.11210
   D14        0.02138   0.00020   0.01178   0.01252   0.02431   0.04569
   D15        0.66397  -0.00004  -0.00371   0.00662   0.00290   0.66687
   D16       -1.48810  -0.00017  -0.00304   0.00602   0.00298  -1.48512
   D17        2.78405  -0.00008  -0.00363   0.00594   0.00230   2.78635
   D18       -2.48653  -0.00014  -0.00192  -0.00877  -0.01068  -2.49721
   D19        1.64459  -0.00027  -0.00125  -0.00936  -0.01060   1.63398
   D20       -0.36646  -0.00018  -0.00184  -0.00945  -0.01128  -0.37774
   D21       -0.12615   0.00019   0.00187  -0.01944  -0.01755  -0.14371
   D22        1.99500  -0.00013   0.00114  -0.02468  -0.02353   1.97147
   D23       -2.20022  -0.00005   0.00079  -0.02282  -0.02203  -2.22225
   D24        3.02299   0.00029   0.00034  -0.00638  -0.00601   3.01698
   D25       -1.13904  -0.00004  -0.00039  -0.01163  -0.01199  -1.15103
   D26        0.94893   0.00004  -0.00074  -0.00976  -0.01049   0.93844
   D27       -1.36484   0.00016   0.00059   0.00016   0.00073  -1.36411
   D28        2.67675  -0.00009   0.00264  -0.00339  -0.00076   2.67599
   D29        0.70215  -0.00005   0.00121  -0.00244  -0.00124   0.70091
   D30        0.77386   0.00024   0.00041   0.00171   0.00211   0.77598
   D31       -1.46774  -0.00002   0.00246  -0.00184   0.00062  -1.46711
   D32        2.84085   0.00003   0.00103  -0.00089   0.00015   2.84100
   D33        2.81154   0.00013   0.00006   0.00121   0.00125   2.81280
   D34        0.56994  -0.00012   0.00211  -0.00234  -0.00024   0.56971
   D35       -1.40465  -0.00007   0.00068  -0.00139  -0.00071  -1.40537
   D36        0.61327  -0.00011   0.00325  -0.00524  -0.00199   0.61128
   D37       -1.50403  -0.00013   0.00254  -0.00589  -0.00335  -1.50738
   D38        2.76545  -0.00004   0.00329  -0.00488  -0.00158   2.76387
   D39        2.85186   0.00004   0.00193  -0.00347  -0.00154   2.85032
   D40        0.73456   0.00001   0.00122  -0.00412  -0.00290   0.73166
   D41       -1.27915   0.00010   0.00197  -0.00311  -0.00113  -1.28027
   D42       -1.43708   0.00003   0.00232  -0.00285  -0.00054  -1.43762
   D43        2.72881   0.00001   0.00161  -0.00350  -0.00190   2.72690
   D44        0.71510   0.00010   0.00236  -0.00249  -0.00013   0.71497
   D45       -1.04123  -0.00002  -0.00518  -0.00807  -0.01324  -1.05447
   D46       -3.08911   0.00002  -0.00653  -0.00660  -0.01313  -3.10224
   D47        1.00576  -0.00005  -0.00413  -0.01089  -0.01502   0.99074
   D48        2.99505  -0.00014  -0.00427  -0.00991  -0.01418   2.98087
   D49        0.94717  -0.00010  -0.00562  -0.00845  -0.01407   0.93311
   D50       -1.24114  -0.00017  -0.00323  -0.01273  -0.01596  -1.25710
   D51        0.95872  -0.00005  -0.00410  -0.00957  -0.01367   0.94505
   D52       -1.08915  -0.00002  -0.00545  -0.00810  -0.01355  -1.10271
   D53        3.00572  -0.00009  -0.00306  -0.01239  -0.01545   2.99027
   D54        0.87101  -0.00009  -0.00273   0.00154  -0.00119   0.86982
   D55       -1.28340  -0.00005  -0.00355   0.00030  -0.00325  -1.28665
   D56        2.99983  -0.00005  -0.00294   0.00171  -0.00123   2.99860
   D57        3.01414   0.00001  -0.00215   0.00241   0.00026   3.01440
   D58        0.85974   0.00005  -0.00298   0.00117  -0.00181   0.85793
   D59       -1.14022   0.00005  -0.00237   0.00258   0.00021  -1.14001
   D60       -1.27718  -0.00005  -0.00257   0.00129  -0.00128  -1.27846
   D61        2.85160  -0.00001  -0.00340   0.00005  -0.00335   2.84825
   D62        0.85164  -0.00001  -0.00279   0.00146  -0.00133   0.85032
   D63       -1.29085   0.00010  -0.00021   0.00644   0.00622  -1.28463
   D64        0.95177   0.00012  -0.00215   0.00752   0.00536   0.95714
   D65        2.98575   0.00008  -0.00133   0.00665   0.00531   2.99106
   D66        0.87570   0.00014   0.00029   0.00793   0.00821   0.88392
   D67        3.11833   0.00016  -0.00165   0.00900   0.00735   3.12568
   D68       -1.13088   0.00013  -0.00083   0.00813   0.00730  -1.12358
   D69        2.87040   0.00000   0.00012   0.00601   0.00613   2.87653
   D70       -1.17016   0.00002  -0.00181   0.00709   0.00528  -1.16489
   D71        0.86381  -0.00001  -0.00100   0.00622   0.00522   0.86904
   D72       -3.06347  -0.00009  -0.00281  -0.00493  -0.00773  -3.07121
   D73        1.11765  -0.00012  -0.00269  -0.00528  -0.00796   1.10970
   D74       -0.98256  -0.00009  -0.00261  -0.00492  -0.00752  -0.99008
   D75        0.97353   0.00000  -0.00118  -0.00684  -0.00803   0.96550
   D76       -1.12853  -0.00003  -0.00106  -0.00718  -0.00825  -1.13678
   D77        3.05444   0.00001  -0.00098  -0.00683  -0.00781   3.04663
   D78       -1.06609  -0.00004  -0.00118  -0.00635  -0.00754  -1.07363
   D79        3.11503  -0.00007  -0.00106  -0.00670  -0.00776   3.10727
   D80        1.01482  -0.00003  -0.00097  -0.00634  -0.00732   1.00750
   D81       -0.14002   0.00037   0.00450  -0.02166  -0.01716  -0.15718
   D82        1.92955  -0.00010   0.00364  -0.03292  -0.02923   1.90032
   D83       -2.29604   0.00028   0.00361  -0.02929  -0.02568  -2.32172
   D84        3.00780  -0.00013  -0.00955  -0.02993  -0.03948   2.96832
   D85       -1.20582  -0.00059  -0.01041  -0.04118  -0.05154  -1.25736
   D86        0.85179  -0.00021  -0.01044  -0.03755  -0.04800   0.80379
   D87        0.15377  -0.00023  -0.00375   0.02381   0.02009   0.17385
   D88       -1.95052  -0.00016  -0.00222   0.02927   0.02707  -1.92345
   D89        2.15924  -0.00003  -0.00287   0.02997   0.02713   2.18636
   D90       -1.90307   0.00016  -0.00099   0.03525   0.03425  -1.86882
   D91        2.27583   0.00023   0.00054   0.04071   0.04124   2.31707
   D92        0.10240   0.00036  -0.00010   0.04140   0.04129   0.14369
   D93        2.26846  -0.00011  -0.00342   0.03198   0.02859   2.29705
   D94        0.16417  -0.00004  -0.00189   0.03745   0.03558   0.19975
   D95       -2.00926   0.00009  -0.00254   0.03814   0.03563  -1.97363
   D96        1.02356   0.00037   0.00287   0.00359   0.00643   1.02999
   D97        3.11678   0.00012   0.00208   0.00170   0.00375   3.12053
   D98       -1.08634   0.00031   0.00250   0.00315   0.00562  -1.08072
   D99        3.05289   0.00001   0.00184  -0.00173   0.00013   3.05302
   D100      -1.13708  -0.00025   0.00105  -0.00362  -0.00255  -1.13963
   D101       0.94298  -0.00005   0.00147  -0.00217  -0.00068   0.94230
   D102      -1.03244   0.00009   0.00294  -0.00151   0.00143  -1.03101
   D103       1.06078  -0.00017   0.00215  -0.00340  -0.00125   1.05953
   D104       3.14084   0.00003   0.00257  -0.00196   0.00062   3.14146
   D105      -2.97724  -0.00017   0.00114   0.01879   0.01995  -2.95729
   D106       1.32976  -0.00008   0.00069   0.01687   0.01752   1.34728
   D107      -0.87206   0.00010   0.00004   0.01888   0.01894  -0.85313
   D108       2.84330   0.00014   0.00017  -0.01394  -0.01377   2.82953
   D109      -1.35443  -0.00003   0.00005  -0.01314  -0.01308  -1.36752
   D110       0.73316  -0.00017  -0.00012  -0.01435  -0.01447   0.71868
   D111      -1.16826  -0.00022   0.00272  -0.01222  -0.00950  -1.17776
   D112       0.94193  -0.00017   0.00258  -0.01151  -0.00893   0.93301
   D113       3.02275  -0.00035   0.00161  -0.01346  -0.01185   3.01089
   D114       3.09086   0.00001   0.00050  -0.01002  -0.00952   3.08134
   D115      -1.08213   0.00006   0.00036  -0.00931  -0.00895  -1.09108
   D116       0.99868  -0.00012  -0.00061  -0.01126  -0.01187   0.98681
   D117       1.04055   0.00014   0.00025  -0.00701  -0.00676   1.03379
   D118      -3.13244   0.00019   0.00011  -0.00629  -0.00618  -3.13862
   D119      -1.05163   0.00001  -0.00086  -0.00824  -0.00911  -1.06074
   D120      -3.00228   0.00014   0.00145   0.01008   0.01153  -2.99075
   D121      -0.91833   0.00004   0.00156   0.00901   0.01057  -0.90777
   D122       1.17491   0.00006   0.00204   0.00918   0.01123   1.18614
   D123      -0.97100   0.00006   0.00368   0.00721   0.01089  -0.96011
   D124       1.11294  -0.00004   0.00379   0.00614   0.00993   1.12287
   D125      -3.07700  -0.00002   0.00428   0.00632   0.01059  -3.06641
   D126       1.08693   0.00006   0.00428   0.00490   0.00919   1.09612
   D127      -3.11231  -0.00004   0.00439   0.00384   0.00823  -3.10409
   D128      -1.01906  -0.00002   0.00488   0.00401   0.00889  -1.01018
   D129       2.87535  -0.00025  -0.00256  -0.05278  -0.05534   2.82001
   D130       0.78775  -0.00007  -0.00185  -0.05268  -0.05453   0.73323
   D131      -1.29505  -0.00011  -0.00327  -0.05141  -0.05467  -1.34972
         Item               Value     Threshold  Converged?
 Maximum Force            0.002426     0.000450     NO 
 RMS     Force            0.000392     0.000300     NO 
 Maximum Displacement     0.140519     0.001800     NO 
 RMS     Displacement     0.020756     0.001200     NO 
 Predicted change in Energy=-1.002481D-04
 GradGradGradGradGradGradGradGradGradGradGradGradGradGradGradGradGradGrad

                          Input orientation:                          
 ---------------------------------------------------------------------
 Center     Atomic      Atomic             Coordinates (Angstroms)
 Number     Number       Type             X           Y           Z
 ---------------------------------------------------------------------
      1          6           0       -1.788825    0.623071   -0.164351
      2          6           0       -1.041081   -0.503379   -0.245518
      3          6           0        0.430534   -0.622172   -0.528686
      4          6           0        1.277581    0.491503    0.136509
      5          6           0        1.212405    1.839640   -0.623885
      6          6           0       -0.132934    2.184984   -1.286729
      7          6           0       -1.396715    2.062396   -0.414652
      8          6           0       -3.175471    0.266376    0.167411
      9          6           0       -3.256731   -1.231053    0.403021
     10          6           0       -1.881085   -1.769941   -0.035966
     11          8           0       -4.125109    1.047511    0.227825
     12          6           0       -1.325391    2.875667    0.893202
     13          6           0       -1.957736   -2.598964   -1.323770
     14          8           0       -1.235853   -2.537089    0.998201
     15          6           0        2.738296    0.031121    0.410627
     16          8           0        2.635580   -1.100471    1.302514
     17          6           0        3.548460    1.127019    1.120444
     18          6           0        3.464234   -0.449594   -0.856257
     19          8           0        4.706823   -1.029103   -0.438298
     20          1           0        0.587581   -0.621666   -1.617077
     21          1           0        0.766796   -1.597555   -0.168648
     22          1           0        0.853745    0.646629    1.137429
     23          1           0        1.971038    1.853983   -1.416820
     24          1           0        1.486277    2.643572    0.068077
     25          1           0       -0.272072    1.562705   -2.179849
     26          1           0       -0.065650    3.218917   -1.650517
     27          1           0       -2.224681    2.493219   -0.997617
     28          1           0       -3.412468   -1.415878    1.472620
     29          1           0       -4.107854   -1.665373   -0.132922
     30          1           0       -1.109880    3.928922    0.675196
     31          1           0       -0.547506    2.502014    1.567551
     32          1           0       -2.281277    2.830897    1.425828
     33          1           0       -0.958831   -2.893411   -1.661539
     34          1           0       -2.544090   -3.509369   -1.146007
     35          1           0       -2.445971   -2.034206   -2.125747
     36          1           0       -1.661716   -3.411660    1.017997
     37          1           0        3.497004   -1.553643    1.238823
     38          1           0        3.718299    1.996160    0.476542
     39          1           0        3.022854    1.458993    2.022489
     40          1           0        4.526472    0.737167    1.421386
     41          1           0        2.859326   -1.203235   -1.374137
     42          1           0        3.643969    0.383944   -1.548378
     43          1           0        5.032653   -1.587151   -1.163026
 ---------------------------------------------------------------------
                    Distance matrix (angstroms):
                    1          2          3          4          5
     1  C    0.000000
     2  C    1.354473   0.000000
     3  C    2.570782   1.503312   0.000000
     4  C    3.083938   2.551848   1.549273   0.000000
     5  C    3.270871   3.272782   2.584745   1.549167   0.000000
     6  C    2.537968   3.022606   2.961799   2.623554   1.539014
     7  C    1.512633   2.595820   3.249422   3.150133   2.626958
     8  C    1.469723   2.306220   3.778536   4.458846   4.728083
     9  C    2.431961   2.420582   3.851589   4.857799   5.518775
    10  C    2.398229   1.534176   2.627494   3.888579   4.790032
    11  O    2.406693   3.484327   4.910603   5.431992   5.462777
    12  C    2.531280   3.577075   4.164122   3.610025   3.132940
    13  C    3.428454   2.528708   3.200578   4.706451   5.499168
    14  O    3.412318   2.391809   2.962285   4.028924   5.270758
    15  C    4.601720   3.872971   2.575823   1.555886   2.582499
    16  O    4.969673   4.033703   2.905906   2.395435   3.792188
    17  C    5.512828   5.058452   3.937101   2.555171   3.001277
    18  C    5.405920   4.546841   3.056211   2.579283   3.219522
    19  O    6.708068   5.775116   4.296559   3.795043   4.524940
    20  H    3.050752   2.132536   1.099663   2.188678   2.726695
    21  H    3.385616   2.114604   1.092736   2.172139   3.495729
    22  H    2.945906   2.612551   2.136563   1.097972   2.157346
    23  H    4.149746   4.000246   3.048488   2.179464   1.097486
    24  H    3.855223   4.048356   3.483648   2.163247   1.095502
    25  H    2.691781   2.932868   2.827310   2.985702   2.168270
    26  H    3.452019   4.096459   4.032204   3.526544   2.142383
    27  H    2.093265   3.308498   4.120160   4.190340   3.518580
    28  H    3.077857   3.067267   4.404981   5.236397   6.031847
    29  H    3.258198   3.281463   4.673527   5.807548   6.389939
    30  H    3.477709   4.527443   4.953248   4.219716   3.383152
    31  H    2.840913   3.544463   3.887327   3.069361   2.887632
    32  H    2.765081   3.930506   4.806009   4.449783   4.170099
    33  H    3.911024   2.779233   2.893478   4.437585   5.309686
    34  H    4.314062   3.479352   4.191107   5.679524   6.557116
    35  H    3.367496   2.802214   3.580324   5.036054   5.535882
    36  H    4.206324   3.231061   3.814575   4.964994   6.207455
    37  H    5.886167   4.888818   3.659913   3.213029   4.494824
    38  H    5.711789   5.424091   4.321521   2.887338   2.741339
    39  H    5.351009   5.050775   4.190450   2.745712   3.228918
    40  H    6.512338   5.942657   4.735746   3.502364   4.047421
    41  H    5.138510   4.120286   2.636561   2.766967   3.540384
    42  H    5.611414   4.943125   3.518268   2.906924   2.980980
    43  H    7.239821   6.237519   4.744795   4.484436   5.160220
                    6          7          8          9         10
     6  C    0.000000
     7  C    1.540354   0.000000
     8  C    3.879770   2.593928   0.000000
     9  C    4.927745   3.869762   1.518027   0.000000
    10  C    4.501319   3.881343   2.421443   1.541270   0.000000
    11  O    4.418730   2.981091   1.231111   2.444714   3.611546
    12  C    2.578972   1.541745   3.279934   4.564591   4.770096
    13  C    5.120297   4.782209   3.452054   2.557417   1.533491
    14  O    5.360533   4.814280   3.508810   2.478693   1.440258
    15  C    3.970404   4.680329   5.923440   6.126458   4.978147
    16  O    5.016280   5.404793   6.076598   5.962002   4.758149
    17  C    4.523985   5.261768   6.845453   7.237805   6.261758
    18  C    4.479501   5.489438   6.756197   6.882429   5.566743
    19  O    5.871409   6.841864   8.010975   8.010419   6.641630
    20  H    2.916429   3.547879   4.258354   4.385304   3.148453
    21  H    4.045642   4.258702   4.373630   4.080429   2.656802
    22  H    3.035888   3.078623   4.161743   4.578324   3.833531
    23  H    2.133819   3.519877   5.613986   6.337100   5.466116
    24  H    2.160474   2.980341   5.233815   6.133599   5.552391
    25  H    1.097385   2.151845   3.952193   4.835752   4.276878
    26  H    1.098128   2.153285   4.657612   5.848269   5.548989
    27  H    2.134010   1.100447   2.687029   4.110610   4.383762
    28  H    5.597818   4.441109   2.142362   1.096565   2.178606
    29  H    5.653009   4.617998   2.165915   1.095572   2.231330
    30  H    2.800874   2.180358   4.235417   5.595390   5.794614
    31  H    2.901602   2.200806   3.723529   4.757291   4.753872
    32  H    3.520021   2.181836   2.993320   4.300823   4.844038
    33  H    5.158749   5.128986   4.271160   3.508018   2.180647
    34  H    6.185397   5.735496   4.047216   2.845711   2.167343
    35  H    4.884225   4.561900   3.329177   2.774357   2.180852
    36  H    6.242705   5.664627   4.067296   2.770798   1.963213
    37  H    5.790699   6.305410   6.998737   6.812897   5.531339
    38  H    4.239903   5.192493   7.114196   7.685789   6.767517
    39  H    4.630009   5.082946   6.578973   7.020842   6.221887
    40  H    5.580334   6.341246   7.817546   8.092540   7.033225
    41  H    4.521204   5.449664   6.399602   6.369083   4.958160
    42  H    4.192518   5.432406   7.032960   7.350908   6.119872
    43  H    6.397468   7.430750   8.519327   8.443531   7.007386
                   11         12         13         14         15
    11  O    0.000000
    12  C    3.409296   0.000000
    13  C    4.516828   5.940236   0.000000
    14  O    4.668044   5.414514   2.432385   0.000000
    15  C    6.940662   4.983761   5.654926   4.768102   0.000000
    16  O    7.174656   5.627299   5.499218   4.140588   1.444476
    17  C    7.725720   5.183033   7.083454   6.027460   1.536620
    18  C    7.811189   6.087567   5.851164   5.466943   1.537227
    19  O    9.097201   7.308059   6.903975   6.297059   2.391621
    20  H    5.329096   4.710870   3.236414   3.719333   3.027092
    21  H    5.575329   5.051186   3.124132   2.500972   2.622013
    22  H    5.077112   3.126802   4.949323   3.810755   2.111546
    23  H    6.365395   4.152888   5.939079   5.949620   2.692782
    24  H    5.836144   2.939417   6.425158   5.925738   2.917156
    25  H    4.572550   3.503854   4.570976   5.276096   4.256599
    26  H    4.972160   2.859243   6.126540   6.443344   4.719372
    27  H    2.683916   2.128423   5.109596   5.501370   5.716312
    28  H    2.850554   4.807179   3.366858   2.493960   6.407303
    29  H    2.736818   5.423658   2.629206   3.207448   7.074129
    30  H    4.194553   1.096959   6.879537   6.475299   5.483732
    31  H    4.087748   1.095202   6.030627   5.117669   4.270864
    32  H    2.831147   1.095177   6.094945   5.485530   5.836565
    33  H    5.396839   6.320073   1.094804   2.697763   5.149321
    34  H    5.015196   6.812656   1.097382   2.693407   6.546890
    35  H    4.225610   5.871677   1.095670   3.387673   6.129876
    36  H    5.155277   6.297552   2.496393   0.972947   5.619763
    37  H    8.116940   6.556960   6.116679   4.839938   1.942427
    38  H    7.904482   5.136725   7.521546   6.735435   2.196846
    39  H    7.381295   4.710572   7.243669   5.929116   2.172071
    40  H    8.739036   6.252716   7.791701   6.641101   2.172029
    41  H    7.510956   6.268183   5.015444   4.917076   2.173399
    42  H    7.997111   6.071618   6.350377   6.231385   2.186877
    43  H    9.630188   8.035518   7.065065   6.698317   3.218581
                   16         17         18         19         20
    16  O    0.000000
    17  C    2.414169   0.000000
    18  C    2.402207   2.529852   0.000000
    19  O    2.706579   2.901783   1.433370   0.000000
    20  H    3.598272   4.395307   2.980535   4.303915   0.000000
    21  H    2.429766   4.101550   3.011111   3.989945   1.755684
    22  H    2.500909   2.737253   3.462823   4.487450   3.044129
    23  H    4.070035   3.074809   2.801844   4.093191   2.843043
    24  H    4.106409   2.767673   3.786078   4.910894   3.782748
    25  H    5.260589   5.067369   4.445360   5.877063   2.413958
    26  H    5.888475   5.011592   5.152563   6.503203   3.895883
    27  H    6.467406   6.299353   6.406550   7.795213   4.242058
    28  H    6.058655   7.419223   7.324370   8.350095   5.116385
    29  H    6.917622   8.245455   7.703106   8.842886   5.033801
    30  H    6.302126   5.454268   6.514543   7.723725   5.370637
    31  H    4.814580   4.343669   5.539034   6.640798   4.603005
    32  H    6.296534   6.081307   6.998601   8.198055   5.423081
    33  H    4.991997   6.649734   5.117052   6.088645   2.748489
    34  H    6.215064   7.984488   6.748787   7.695993   4.285802
    35  H    6.200563   7.514273   6.249249   7.417559   3.384738
    36  H    4.887667   6.910574   6.209833   6.953824   4.448260
    37  H    0.975434   2.683767   2.368408   2.133434   4.182043
    38  H    3.382844   1.094926   2.796894   3.311545   4.586682
    39  H    2.686858   1.095515   3.482054   3.883536   4.848313
    40  H    2.639416   1.095015   2.779282   2.571121   5.156893
    41  H    2.687951   3.482517   1.096398   2.078308   2.357555
    42  H    3.368668   2.771984   1.098236   2.087735   3.218304
    43  H    3.472997   3.844969   1.961653   0.970986   4.571323
                   21         22         23         24         25
    21  H    0.000000
    22  H    2.598029   0.000000
    23  H    3.862803   3.038131   0.000000
    24  H    4.308231   2.351892   1.750247   0.000000
    25  H    3.887341   3.620911   2.387174   3.051760   0.000000
    26  H    5.107573   3.903152   2.462876   2.386014   1.750955
    27  H    5.135227   4.176724   4.264787   3.863873   2.464997
    28  H    4.493663   4.750458   6.929862   6.515334   5.663442
    29  H    4.875253   5.619306   7.140531   7.064114   5.415129
    30  H    5.897112   3.852653   4.263093   2.959856   3.801604
    31  H    4.642008   2.364522   3.958469   2.530757   3.873135
    32  H    5.607520   3.831783   5.207417   4.009119   4.318116
    33  H    2.624072   4.863284   5.584064   6.295102   4.538420
    34  H    3.946166   5.833667   7.016071   7.454968   5.653037
    35  H    3.787185   5.359413   5.927103   6.492845   4.203157
    36  H    3.255268   4.776140   6.844868   6.890431   6.074672
    37  H    3.071960   3.440682   4.581804   4.798988   5.966982
    38  H    4.694936   3.234761   2.580302   2.359642   4.813249
    39  H    4.385586   2.479577   3.618174   2.753910   5.341062
    40  H    4.702584   3.684800   3.979062   3.835181   6.056107
    41  H    2.446911   3.708411   3.183938   4.331648   4.255027
    42  H    3.756078   3.881742   2.230924   3.517739   4.138069
    43  H    4.380233   5.267366   4.612950   5.656096   6.252650
                   26         27         28         29         30
    26  H    0.000000
    27  H    2.369458   0.000000
    28  H    6.514330   4.774301   0.000000
    29  H    6.519110   4.646281   1.767364   0.000000
    30  H    2.646406   2.470288   5.874069   6.398206   0.000000
    31  H    3.331981   3.064813   4.854575   5.738884   1.774438
    32  H    3.810966   2.447512   4.395097   5.097306   1.772365
    33  H    6.177253   5.573056   4.245749   3.709595   7.213000
    34  H    7.187978   6.012912   3.463234   2.621454   7.791143
    35  H    5.786801   4.671105   3.776862   2.620924   6.722299
    36  H    7.323452   6.264761   2.693503   3.218342   7.369273
    37  H    6.619525   7.356387   6.914798   7.728391   7.183284
    38  H    4.509743   6.143225   7.967560   8.661809   5.204454
    39  H    5.111473   6.142254   7.069697   8.078023   4.999524
    40  H    6.056670   7.383316   8.225873   9.096134   6.520166
    41  H    5.309171   6.297036   6.890910   7.091952   6.803925
    42  H    4.669987   6.260466   7.884104   8.142111   6.333265
    43  H    7.023435   8.327406   8.848505   9.198702   8.457946
                   31         32         33         34         35
    31  H    0.000000
    32  H    1.770370   0.000000
    33  H    6.301335   6.636897   0.000000
    34  H    6.891043   6.847071   1.777139   0.000000
    35  H    6.149951   6.025780   1.779131   1.773591   0.000000
    36  H    6.042765   6.286469   2.818252   2.339027   3.520733
    37  H    5.737114   7.255872   5.482841   6.782853   6.846183
    38  H    4.432074   6.131300   7.096115   8.494765   7.811144
    39  H    3.747310   5.511073   6.954804   8.106470   7.701840
    40  H    5.374132   7.122441   7.264576   8.638137   8.299254
    41  H    5.830000   7.109136   4.185405   5.879387   5.422324
    42  H    5.635930   7.066967   5.651516   7.322012   6.577854
    43  H    7.437440   8.928319   6.152456   7.816793   7.553576
                   36         37         38         39         40
    36  H    0.000000
    37  H    5.487566   0.000000
    38  H    7.647369   3.637464   0.000000
    39  H    6.832091   3.148797   1.778241   0.000000
    40  H    7.461176   2.518123   1.769445   1.772914   0.000000
    41  H    5.571289   2.712375   3.794599   4.318711   3.789391
    42  H    7.010220   3.397695   2.589415   3.780557   3.118185
    43  H    7.273257   2.851004   4.154014   4.844151   3.512529
                   41         42         43
    41  H    0.000000
    42  H    1.779090   0.000000
    43  H    2.217050   2.441753   0.000000
 Stoichiometry    C15H24O4
 Framework group  C1[X(C15H24O4)]
 Deg. of freedom   123
 Full point group                 C1      NOp   1
 Largest Abelian subgroup         C1      NOp   1
 Largest concise Abelian subgroup C1      NOp   1
                         Standard orientation:                         
 ---------------------------------------------------------------------
 Center     Atomic      Atomic             Coordinates (Angstroms)
 Number     Number       Type             X           Y           Z
 ---------------------------------------------------------------------
      1          6           0        1.829101    0.625783    0.138922
      2          6           0        1.092501   -0.508444    0.213404
      3          6           0       -0.374858   -0.644394    0.510596
      4          6           0       -1.239037    0.469913   -0.131090
      5          6           0       -1.177925    1.808698    0.645981
      6          6           0        0.171261    2.157839    1.298945
      7          6           0        1.426679    2.058103    0.412002
      8          6           0        3.215284    0.286148   -0.212118
      9          6           0        3.307570   -1.207316   -0.467967
     10          6           0        1.941644   -1.764430   -0.021441
     11          8           0        4.157107    1.076692   -0.272467
     12          6           0        1.333977    2.887442   -0.884370
     13          6           0        2.039600   -2.609213    1.254624
     14          8           0        1.292336   -2.524109   -1.058566
     15          6           0       -2.698378   -0.000314   -0.395650
     16          8           0       -2.594986   -1.119346   -1.303168
     17          6           0       -3.525996    1.097130   -1.082573
     18          6           0       -3.406311   -0.503940    0.872522
     19          8           0       -4.648011   -1.089423    0.460284
     20          1           0       -0.520227   -0.659334    1.600506
     21          1           0       -0.706114   -1.618115    0.141530
     22          1           0       -0.827377    0.641791   -1.134353
     23          1           0       -1.928112    1.805864    1.447034
     24          1           0       -1.466467    2.618914   -0.032560
     25          1           0        0.325595    1.525427    2.182399
     26          1           0        0.098521    3.186344    1.676797
     27          1           0        2.256911    2.488984    0.991691
     28          1           0        3.453498   -1.376927   -1.541462
     29          1           0        4.168287   -1.640652    0.053248
     30          1           0        1.111287    3.935780   -0.650458
     31          1           0        0.552324    2.515360   -1.555221
     32          1           0        2.284464    2.858317   -1.427637
     33          1           0        1.047081   -2.917151    1.599119
     34          1           0        2.632235   -3.511827    1.058869
     35          1           0        2.531270   -2.050353    2.058632
     36          1           0        1.725864   -3.394402   -1.094211
     37          1           0       -3.451539   -1.581200   -1.236228
     38          1           0       -3.696785    1.956318   -0.425695
     39          1           0       -3.013118    1.445500   -1.985761
     40          1           0       -4.503607    0.702208   -1.378157
     41          1           0       -2.789086   -1.258589    1.374147
     42          1           0       -3.586157    0.318937    1.577256
     43          1           0       -4.960986   -1.659720    1.181132
 ---------------------------------------------------------------------
 Rotational constants (GHZ):      0.5774407      0.2566072      0.2036978
 Standard basis: 6-31G(d) (6D, 7F)
 There are   333 symmetry adapted cartesian basis functions of A   symmetry.
 There are   333 symmetry adapted basis functions of A   symmetry.
   333 basis functions,   628 primitive gaussians,   333 cartesian basis functions
    73 alpha electrons       73 beta electrons
       nuclear repulsion energy      1598.6746793226 Hartrees.
 NAtoms=   43 NActive=   43 NUniq=   43 SFac= 1.00D+00 NAtFMM=   60 NAOKFM=F Big=F
 Integral buffers will be    131072 words long.
 Raffenetti 2 integral format.
 Two-electron integral symmetry is turned on.
 ------------------------------------------------------------------------------
 Polarizable Continuum Model (PCM)
 =================================
 Model                : PCM (using non-symmetric T matrix).
 Atomic radii         : SMD-Coulomb.
 Polarization charges : Total charges.
 Charge compensation  : None.
 Solution method      : On-the-fly selection.
 Cavity type          : VdW (van der Waals Surface) (Alpha=1.000).
 Cavity algorithm     : GePol (No added spheres)
                        Default sphere list used, NSphG=   43.
                        Lebedev-Laikov grids with approx.  5.0 points / Ang**2.
                        Smoothing algorithm: Karplus/York (Gamma=1.0000).
                        Polarization charges: spherical gaussians, with
                                              point-specific exponents (IZeta= 3).
                        Self-potential: point-specific (ISelfS= 7).
                        Self-field    : sphere-specific E.n sum rule (ISelfD= 2).
 1st derivatives      : Analytical E(r).r(x)/FMM algorithm (CHGder, D1EAlg=3).
                        Cavity 1st derivative terms included.
 Solvent              : Methanol, Eps=  32.613000 Eps(inf)=   1.765709
 ------------------------------------------------------------------------------
 ------------------------------------------------------------------------------
 Atomic radii for non-electrostatic terms: SMD-CDS.
 ------------------------------------------------------------------------------
 Nuclear repulsion after PCM non-electrostatic terms =     1598.6758886476 Hartrees.
 One-electron integrals computed using PRISM.
 NBasis=   333 RedAO= T EigKep=  9.35D-04  NBF=   333
 NBsUse=   333 1.00D-06 EigRej= -1.00D+00 NBFU=   333
 Initial guess from the checkpoint file:  "DY-202A-11R_26.chk"
 B after Tr=     0.000000    0.000000    0.000000
         Rot=    0.999999   -0.000555   -0.000657    0.000665 Ang=  -0.12 deg.
 ExpMin= 1.61D-01 ExpMax= 5.48D+03 ExpMxC= 8.25D+02 IAcc=1 IRadAn=         1 AccDes= 0.00D+00
 Harris functional with IExCor=  402 and IRadAn=       1 diagonalized for initial guess.
 HarFok:  IExCor=  402 AccDes= 0.00D+00 IRadAn=         1 IDoV= 1 UseB2=F ITyADJ=14
 ICtDFT=  3500011 ScaDFX=  1.000000  1.000000  1.000000  1.000000
 FoFCou: FMM=F IPFlag=           0 FMFlag=      100000 FMFlg1=           0
         NFxFlg=           0 DoJE=T BraDBF=F KetDBF=T FulRan=T
         wScrn=  0.000000 ICntrl=     500 IOpCl=  0 I1Cent=   200000004 NGrid=           0
         NMat0=    1 NMatS0=      1 NMatT0=    0 NMatD0=    1 NMtDS0=    0 NMtDT0=    0
 Petite list used in FoFCou.
 Keep R1 ints in memory in canonical form, NReq=1565304907.
 Requested convergence on RMS density matrix=1.00D-08 within 128 cycles.
 Requested convergence on MAX density matrix=1.00D-06.
 Requested convergence on             energy=1.00D-06.
 No special actions if energy rises.
 Inv3:  Mode=1 IEnd=    22129968.
 Iteration    1 A*A^-1 deviation from unit magnitude is 6.55D-15 for   2688.
 Iteration    1 A*A^-1 deviation from orthogonality  is 3.46D-15 for   1821    670.
 Iteration    1 A^-1*A deviation from unit magnitude is 6.22D-15 for   2688.
 Iteration    1 A^-1*A deviation from orthogonality  is 2.41D-11 for   1806   1801.
 Error on total polarization charges =  0.05156
 SCF Done:  E(RB3LYP) =  -886.950300361     A.U. after   10 cycles
            NFock= 10  Conv=0.30D-08     -V/T= 2.0094
 SMD-CDS (non-electrostatic) energy       (kcal/mol) =       0.76
 (included in total energy above)
 D1PCM: PCM CHGder 1st derivatives, ID1Alg=3 FixD1E=F DoIter=F DoCFld=F I1PDM=0.
 Calling FoFJK, ICntrl=      2127 FMM=F ISym2X=0 I1Cent= 0 IOpClX= 0 NMat=1 NMatS=1 NMatT=0.
 ***** Axes restored to original set *****
 -------------------------------------------------------------------
 Center     Atomic                   Forces (Hartrees/Bohr)
 Number     Number              X              Y              Z
 -------------------------------------------------------------------
      1        6           0.002451667    0.001778985    0.000227164
      2        6          -0.001290635   -0.001450582   -0.000012955
      3        6           0.000073551    0.000714468    0.000216712
      4        6           0.000260148   -0.000260171   -0.000116058
      5        6           0.000107517   -0.000096282    0.000193235
      6        6           0.000329131    0.000203228   -0.000081773
      7        6          -0.000994413   -0.001110498    0.000061105
      8        6          -0.001307694   -0.001096818   -0.001205991
      9        6          -0.001882211    0.000274355    0.000509607
     10        6           0.002926751   -0.000122688    0.000833476
     11        8          -0.000729975    0.001055290    0.000511323
     12        6           0.000313750    0.000085648   -0.000383528
     13        6          -0.000786311    0.000118452   -0.000608939
     14        8          -0.000305993    0.000123823   -0.000655107
     15        6          -0.000334629    0.000061737   -0.000044194
     16        8          -0.000192467   -0.000226060    0.000180039
     17        6           0.000128378    0.000219134   -0.000333646
     18        6          -0.001193292    0.000716038   -0.001041985
     19        8           0.001569919   -0.000509909    0.000256800
     20        1          -0.000131354   -0.000320289   -0.000133530
     21        1           0.000001984    0.000083217    0.000135721
     22        1          -0.000007586   -0.000005744    0.000022016
     23        1           0.000026169    0.000061266   -0.000031919
     24        1           0.000143800    0.000010628    0.000073475
     25        1          -0.000191757   -0.000113725   -0.000122271
     26        1          -0.000032146    0.000115728    0.000066143
     27        1          -0.000088870   -0.000193173    0.000148021
     28        1           0.000620202   -0.000136429    0.000129461
     29        1           0.000340269    0.000192714   -0.000253063
     30        1          -0.000017355    0.000133737    0.000100539
     31        1           0.000078733   -0.000143488    0.000130876
     32        1          -0.000138641    0.000139728    0.000208945
     33        1           0.000177111   -0.000093470    0.000099027
     34        1          -0.000012574   -0.000150171    0.000032420
     35        1           0.000133485   -0.000072401   -0.000076458
     36        1          -0.000044235    0.000114975    0.000081627
     37        1           0.000018493    0.000066356   -0.000089055
     38        1           0.000009524   -0.000057429    0.000127614
     39        1          -0.000031179    0.000135094    0.000267447
     40        1          -0.000033508   -0.000104987    0.000064095
     41        1           0.000206265    0.000096998    0.000141734
     42        1           0.000035068   -0.000170287    0.000162062
     43        1          -0.000205093   -0.000066996    0.000209789
 -------------------------------------------------------------------
 Cartesian Forces:  Max     0.002926751 RMS     0.000592062

 GradGradGradGradGradGradGradGradGradGradGradGradGradGradGradGradGradGrad
 Berny optimization.
 Using GEDIIS/GDIIS optimizer.
 FormGI is forming the generalized inverse of G from B-inverse, IUseBI=4.
 Internal  Forces:  Max     0.001558120 RMS     0.000250574
 Search for a local minimum.
 Step number   7 out of a maximum of  258
 All quantities printed in internal units (Hartrees-Bohrs-Radians)
 Mixed Optimization -- En-DIIS/RFO-DIIS
 Swapping is turned off.
 Update second derivatives using D2CorX and points    5    6    7
 DE= -1.13D-04 DEPred=-1.00D-04 R= 1.13D+00
 TightC=F SS=  1.41D+00  RLast= 1.94D-01 DXNew= 1.8818D+00 5.8230D-01
 Trust test= 1.13D+00 RLast= 1.94D-01 DXMaxT set to 1.12D+00
 ITU=  1  1  1  1  1  1  0
     Eigenvalues ---    0.00095   0.00233   0.00270   0.00282   0.00365
     Eigenvalues ---    0.00384   0.00400   0.00718   0.00836   0.00894
     Eigenvalues ---    0.01142   0.01156   0.01178   0.01378   0.01413
     Eigenvalues ---    0.02170   0.02571   0.02825   0.03260   0.03899
     Eigenvalues ---    0.04141   0.04304   0.04504   0.04607   0.04743
     Eigenvalues ---    0.04936   0.05053   0.05283   0.05319   0.05400
     Eigenvalues ---    0.05413   0.05450   0.05535   0.05576   0.05633
     Eigenvalues ---    0.05636   0.05666   0.05723   0.05961   0.06022
     Eigenvalues ---    0.06177   0.06455   0.07337   0.07781   0.08478
     Eigenvalues ---    0.08792   0.08956   0.09113   0.09532   0.09656
     Eigenvalues ---    0.10324   0.11404   0.12101   0.13424   0.13580
     Eigenvalues ---    0.14620   0.15715   0.15964   0.16000   0.16000
     Eigenvalues ---    0.16000   0.16000   0.16000   0.16003   0.16006
     Eigenvalues ---    0.16033   0.16083   0.16194   0.16271   0.16670
     Eigenvalues ---    0.17075   0.17969   0.19537   0.19941   0.21057
     Eigenvalues ---    0.22532   0.23619   0.24587   0.25064   0.26604
     Eigenvalues ---    0.27210   0.27458   0.27958   0.28454   0.28887
     Eigenvalues ---    0.29168   0.29418   0.29563   0.30025   0.30673
     Eigenvalues ---    0.31085   0.31598   0.32398   0.33737   0.33760
     Eigenvalues ---    0.33824   0.33844   0.33965   0.34012   0.34100
     Eigenvalues ---    0.34108   0.34110   0.34116   0.34132   0.34156
     Eigenvalues ---    0.34201   0.34209   0.34242   0.34284   0.34338
     Eigenvalues ---    0.34356   0.34440   0.34494   0.34592   0.35299
     Eigenvalues ---    0.39703   0.41701   0.42167   0.51616   0.52678
     Eigenvalues ---    0.52840   0.53375   0.95584
 En-DIIS/RFO-DIIS IScMMF=        0 using points:     7    6    5    4    3
 RFO step:  Lambda=-3.38194033D-05.
 DidBck=F Rises=F RFO-DIIS coefs:    1.37718   -0.03414   -0.72073    0.15020    0.22749
 Iteration  1 RMS(Cart)=  0.01864675 RMS(Int)=  0.00022561
 Iteration  2 RMS(Cart)=  0.00026202 RMS(Int)=  0.00002524
 Iteration  3 RMS(Cart)=  0.00000009 RMS(Int)=  0.00002524
 Variable       Old X    -DE/DX   Delta X   Delta X   Delta X     New X
                                 (Linear)    (Quad)   (Total)
    R1        2.55958   0.00040   0.00179  -0.00059   0.00121   2.56079
    R2        2.85846  -0.00103  -0.00281  -0.00170  -0.00451   2.85396
    R3        2.77737   0.00153   0.00276   0.00282   0.00552   2.78289
    R4        2.84085   0.00019   0.00138  -0.00021   0.00118   2.84203
    R5        2.89917  -0.00080  -0.00272  -0.00149  -0.00415   2.89502
    R6        2.92770   0.00007   0.00038   0.00012   0.00050   2.92820
    R7        2.07806   0.00011  -0.00018   0.00029   0.00012   2.07818
    R8        2.06497  -0.00003  -0.00004   0.00008   0.00004   2.06501
    R9        2.92750  -0.00006   0.00040  -0.00063  -0.00023   2.92727
   R10        2.94020  -0.00009  -0.00014  -0.00200  -0.00214   2.93806
   R11        2.07487   0.00002  -0.00007   0.00020   0.00013   2.07500
   R12        2.90831   0.00023   0.00075  -0.00010   0.00064   2.90895
   R13        2.07395   0.00005  -0.00045   0.00057   0.00012   2.07407
   R14        2.07020   0.00009   0.00047   0.00003   0.00050   2.07070
   R15        2.91085   0.00028   0.00056   0.00028   0.00083   2.91167
   R16        2.07376   0.00020   0.00044   0.00033   0.00077   2.07453
   R17        2.07516   0.00008   0.00018   0.00016   0.00034   2.07550
   R18        2.91348   0.00014  -0.00041   0.00030  -0.00011   2.91337
   R19        2.07954  -0.00008  -0.00008  -0.00018  -0.00026   2.07928
   R20        2.86866   0.00021  -0.00090   0.00057  -0.00036   2.86830
   R21        2.32646   0.00126   0.00124   0.00039   0.00163   2.32809
   R22        2.91258   0.00137   0.00254   0.00220   0.00478   2.91736
   R23        2.07221   0.00006  -0.00030   0.00062   0.00032   2.07253
   R24        2.07033  -0.00022  -0.00060  -0.00050  -0.00110   2.06923
   R25        2.89788   0.00058   0.00146   0.00134   0.00280   2.90068
   R26        2.72169  -0.00068  -0.00107  -0.00232  -0.00339   2.71830
   R27        2.07295   0.00011   0.00013   0.00021   0.00033   2.07328
   R28        2.06963   0.00018   0.00013   0.00047   0.00060   2.07024
   R29        2.06958   0.00021   0.00029   0.00045   0.00074   2.07032
   R30        2.06888   0.00016   0.00056   0.00021   0.00078   2.06966
   R31        2.07375   0.00014   0.00028   0.00033   0.00061   2.07436
   R32        2.07052  -0.00005   0.00005  -0.00024  -0.00018   2.07033
   R33        1.83860  -0.00009  -0.00045   0.00007  -0.00038   1.83823
   R34        2.72966   0.00019  -0.00033   0.00062   0.00030   2.72996
   R35        2.90379   0.00024   0.00097   0.00059   0.00157   2.90536
   R36        2.90494   0.00039   0.00120   0.00075   0.00195   2.90689
   R37        1.84330  -0.00001   0.00031   0.00027   0.00058   1.84389
   R38        2.06911  -0.00011  -0.00005  -0.00018  -0.00023   2.06888
   R39        2.07022   0.00028   0.00051   0.00053   0.00103   2.07125
   R40        2.06928   0.00002   0.00021   0.00000   0.00021   2.06949
[truncated: 895,325 more chars]
