# Supplementary material for: New patchoulol- and guaiane-type sesquiterpenoids from Sanguisorba officinalis with anti-melanogenic activity
Source: Nat Prod Bioprospect. 2026 May 12;16(1):63. doi: 10.1007/s13659-026-00616-0 (PMC13161421; doi:10.1007/s13659-026-00616-0)
Supplement: Supplementary file 2 — Additional file 2. It includes the calculated NMR data of compound 11. [file 13659_2026_616_MOESM2_ESM.zip › New folder/11R-opt_freq-conf-27.log]

 Entering Gaussian System, Link 0=/gpfs/home/zhengshan/software/Gaussian/g09/g09
 Input=DY-202A-11R_27.gjf
 Output=DY-202A-11R_27.log
 Initial command:
 /gpfs/home/zhengshan/software/Gaussian/g09/l1.exe "/gpfs/home/zhengshan/software/Gaussian/g09/scratch/zhengshan/%J/Gau-19908.inp" -scrdir="/gpfs/home/zhengshan/software/Gaussian/g09/scratch/zhengshan/%J/"
 Entering Link 1 = /gpfs/home/zhengshan/software/Gaussian/g09/l1.exe PID=     19909.
  
 Copyright (c) 1988,1990,1992,1993,1995,1998,2003,2009,2013,
            Gaussian, Inc.  All Rights Reserved.
  
 This is part of the Gaussian(R) 09 program.  It is based on
 the Gaussian(R) 03 system (copyright 2003, Gaussian, Inc.),
 the Gaussian(R) 98 system (copyright 1998, Gaussian, Inc.),
 the Gaussian(R) 94 system (copyright 1995, Gaussian, Inc.),
 the Gaussian 92(TM) system (copyright 1992, Gaussian, Inc.),
 the Gaussian 90(TM) system (copyright 1990, Gaussian, Inc.),
 the Gaussian 88(TM) system (copyright 1988, Gaussian, Inc.),
 the Gaussian 86(TM) system (copyright 1986, Carnegie Mellon
 University), and the Gaussian 82(TM) system (copyright 1983,
 Carnegie Mellon University). Gaussian is a federally registered
 trademark of Gaussian, Inc.
  
 This software contains proprietary and confidential information,
 including trade secrets, belonging to Gaussian, Inc.
  
 This software is provided under written license and may be
 used, copied, transmitted, or stored only in accord with that
 written license.
  
 The following legend is applicable only to US Government
 contracts under FAR:
  
                    RESTRICTED RIGHTS LEGEND
  
 Use, reproduction and disclosure by the US Government is
 subject to restrictions as set forth in subparagraphs (a)
 and (c) of the Commercial Computer Software - Restricted
 Rights clause in FAR 52.227-19.
  
 Gaussian, Inc.
 340 Quinnipiac St., Bldg. 40, Wallingford CT 06492
  
  
 ---------------------------------------------------------------
 Warning -- This program may not be used in any manner that
 competes with the business of Gaussian, Inc. or will provide
 assistance to any competitor of Gaussian, Inc.  The licensee
 of this program is prohibited from giving any competitor of
 Gaussian, Inc. access to this program.  By using this program,
 the user acknowledges that Gaussian, Inc. is engaged in the
 business of creating and licensing software in the field of
 computational chemistry and represents and warrants to the
 licensee that it is not a competitor of Gaussian, Inc. and that
 it will not use this program in any manner prohibited above.
 ---------------------------------------------------------------
  

 Cite this work as:
 Gaussian 09, Revision D.01,
 M. J. Frisch, G. W. Trucks, H. B. Schlegel, G. E. Scuseria, 
 M. A. Robb, J. R. Cheeseman, G. Scalmani, V. Barone, B. Mennucci, 
 G. A. Petersson, H. Nakatsuji, M. Caricato, X. Li, H. P. Hratchian, 
 A. F. Izmaylov, J. Bloino, G. Zheng, J. L. Sonnenberg, M. Hada, 
 M. Ehara, K. Toyota, R. Fukuda, J. Hasegawa, M. Ishida, T. Nakajima, 
 Y. Honda, O. Kitao, H. Nakai, T. Vreven, J. A. Montgomery, Jr., 
 J. E. Peralta, F. Ogliaro, M. Bearpark, J. J. Heyd, E. Brothers, 
 K. N. Kudin, V. N. Staroverov, T. Keith, R. Kobayashi, J. Normand, 
 K. Raghavachari, A. Rendell, J. C. Burant, S. S. Iyengar, J. Tomasi, 
 M. Cossi, N. Rega, J. M. Millam, M. Klene, J. E. Knox, J. B. Cross, 
 V. Bakken, C. Adamo, J. Jaramillo, R. Gomperts, R. E. Stratmann, 
 O. Yazyev, A. J. Austin, R. Cammi, C. Pomelli, J. W. Ochterski, 
 R. L. Martin, K. Morokuma, V. G. Zakrzewski, G. A. Voth, 
 P. Salvador, J. J. Dannenberg, S. Dapprich, A. D. Daniels, 
 O. Farkas, J. B. Foresman, J. V. Ortiz, J. Cioslowski, 
 and D. J. Fox, Gaussian, Inc., Wallingford CT, 2013.
 
 ******************************************
 Gaussian 09:  ES64L-G09RevD.01 24-Apr-2013
                10-Mar-2024 
 ******************************************
 %nprocshared=4
 Will use up to    4 processors via shared memory.
 %mem=12GB
 %chk=DY-202A-11R_27.chk
 ----------------------------------------------------------
 # opt freq b3lyp/6-31g(d) scrf=(smd,solvent=methanol,read)
 ----------------------------------------------------------
 1/14=-1,18=20,19=15,26=3,38=1,40=2/1,3;
 2/9=110,12=2,17=6,18=5,40=1/2;
 3/5=1,6=6,7=1,11=2,16=1,25=1,30=1,70=32203,71=1,72=3,74=-5/1,2,3;
 4//1;
 5/5=2,38=5,53=3/2;
 6/7=2,8=2,9=2,10=2,28=1/1;
 7//1,2,3,16;
 1/14=-1,18=20,19=15,26=3/3(2);
 2/9=110/2;
 99//99;
 2/9=110/2;
 3/5=1,6=6,7=1,11=2,16=1,25=1,30=1,70=32205,71=1,72=3,74=-5/1,2,3;
 4/5=5,16=3,69=1/1;
 5/5=2,38=5,53=3/2;
 7//1,2,3,16;
 1/14=-1,18=20,19=15,26=3/3(-5);
 2/9=110/2;
 6/7=2,8=2,9=2,10=2,19=2,28=1/1;
 99/9=1/99;
 --------
 opt+freq
 --------
 Symbolic Z-matrix:
 Charge =  0 Multiplicity = 1
 C                     1.7808    0.6396    0.0374 
 C                     1.0917   -0.4722    0.3367 
 C                    -0.3473   -0.5392    0.7778 
 C                    -1.2659    0.5048    0.1081 
 C                    -1.1116    1.922     0.7138 
 C                     0.294     2.3587    1.1363 
 C                     1.4384    2.0909    0.1458 
 C                     3.1223    0.1834   -0.3773 
 C                     3.2448   -1.3083   -0.3665 
 C                     1.8774   -1.749     0.1592 
 O                     4.0299    0.944    -0.682 
 C                     1.1895    2.7256   -1.2238 
 C                     1.9971   -2.5562    1.4509 
 O                     1.2063   -2.5347   -0.8215 
 C                    -2.7634    0.0514    0.0638 
 O                    -3.56      1.1538   -0.4093 
 C                    -3.3223   -0.3351    1.4405 
 C                    -2.9672   -1.1055   -0.949 
 O                    -4.3677   -1.3492   -1.1306 
 H                    -0.3941   -0.4544    1.8705 
 H                    -0.7194   -1.5408    0.5412 
 H                    -0.9576    0.596    -0.9431 
 H                    -1.7532    2.0262    1.5961 
 H                    -1.493     2.6513   -0.0131 
 H                     0.5354    1.8897    2.1001 
 H                     0.2581    3.4368    1.344 
 H                     2.3166    2.5944    0.5745 
 H                     3.4455   -1.6662   -1.3809 
 H                     4.0643   -1.5861    0.3037 
 H                     0.9456    3.7882   -1.1175 
 H                     0.369     2.2446   -1.7641 
 H                     2.0817    2.6558   -1.8559 
 H                     1.0171   -2.909     1.7921 
 H                     2.6057   -3.4534    1.2891 
 H                     2.453    -1.971     2.2567 
 H                     1.7496   -3.3227   -0.9959 
 H                    -4.3516    0.7526   -0.8234 
 H                    -2.844    -1.2355    1.8377 
 H                    -3.1946    0.4725    2.1678 
 H                    -4.402    -0.517     1.3913 
 H                    -2.5765   -0.8223   -1.9319 
 H                    -2.4877   -2.0385   -0.6399 
 H                    -4.6518   -1.9505   -0.42 
 

 GradGradGradGradGradGradGradGradGradGradGradGradGradGradGradGradGradGrad
 Berny optimization.
 Initialization pass.
                           ----------------------------
                           !    Initial Parameters    !
                           ! (Angstroms and Degrees)  !
 --------------------------                            --------------------------
 ! Name  Definition              Value          Derivative Info.                !
 --------------------------------------------------------------------------------
 ! R1    R(1,2)                  1.3418         estimate D2E/DX2                !
 ! R2    R(1,7)                  1.4951         estimate D2E/DX2                !
 ! R3    R(1,8)                  1.4764         estimate D2E/DX2                !
 ! R4    R(2,3)                  1.5066         estimate D2E/DX2                !
 ! R5    R(2,10)                 1.5097         estimate D2E/DX2                !
 ! R6    R(3,4)                  1.5435         estimate D2E/DX2                !
 ! R7    R(3,20)                 1.097          estimate D2E/DX2                !
 ! R8    R(3,21)                 1.0944         estimate D2E/DX2                !
 ! R9    R(4,5)                  1.5489         estimate D2E/DX2                !
 ! R10   R(4,15)                 1.5653         estimate D2E/DX2                !
 ! R11   R(4,22)                 1.0993         estimate D2E/DX2                !
 ! R12   R(5,6)                  1.5313         estimate D2E/DX2                !
 ! R13   R(5,23)                 1.0959         estimate D2E/DX2                !
 ! R14   R(5,24)                 1.0981         estimate D2E/DX2                !
 ! R15   R(6,7)                  1.537          estimate D2E/DX2                !
 ! R16   R(6,25)                 1.0987         estimate D2E/DX2                !
 ! R17   R(6,26)                 1.0985         estimate D2E/DX2                !
 ! R18   R(7,12)                 1.5299         estimate D2E/DX2                !
 ! R19   R(7,27)                 1.0993         estimate D2E/DX2                !
 ! R20   R(8,9)                  1.4968         estimate D2E/DX2                !
 ! R21   R(8,11)                 1.2227         estimate D2E/DX2                !
 ! R22   R(9,10)                 1.5298         estimate D2E/DX2                !
 ! R23   R(9,28)                 1.0942         estimate D2E/DX2                !
 ! R24   R(9,29)                 1.0945         estimate D2E/DX2                !
 ! R25   R(10,13)                1.5279         estimate D2E/DX2                !
 ! R26   R(10,14)                1.4246         estimate D2E/DX2                !
 ! R27   R(12,30)                1.0954         estimate D2E/DX2                !
 ! R28   R(12,31)                1.0938         estimate D2E/DX2                !
 ! R29   R(12,32)                1.0956         estimate D2E/DX2                !
 ! R30   R(13,33)                1.096          estimate D2E/DX2                !
 ! R31   R(13,34)                1.0961         estimate D2E/DX2                !
 ! R32   R(13,35)                1.0953         estimate D2E/DX2                !
 ! R33   R(14,36)                0.9729         estimate D2E/DX2                !
 ! R34   R(15,16)                1.44           estimate D2E/DX2                !
 ! R35   R(15,17)                1.5353         estimate D2E/DX2                !
 ! R36   R(15,18)                1.551          estimate D2E/DX2                !
 ! R37   R(16,37)                0.9793         estimate D2E/DX2                !
 ! R38   R(17,38)                1.0942         estimate D2E/DX2                !
 ! R39   R(17,39)                1.0943         estimate D2E/DX2                !
 ! R40   R(17,40)                1.096          estimate D2E/DX2                !
 ! R41   R(18,19)                1.4331         estimate D2E/DX2                !
 ! R42   R(18,41)                1.095          estimate D2E/DX2                !
 ! R43   R(18,42)                1.0936         estimate D2E/DX2                !
 ! R44   R(19,43)                0.9733         estimate D2E/DX2                !
 ! A1    A(2,1,7)              132.107          estimate D2E/DX2                !
 ! A2    A(2,1,8)              105.8582         estimate D2E/DX2                !
 ! A3    A(7,1,8)              121.8981         estimate D2E/DX2                !
 ! A4    A(1,2,3)              126.3464         estimate D2E/DX2                !
 ! A5    A(1,2,10)             114.0329         estimate D2E/DX2                !
 ! A6    A(3,2,10)             119.5984         estimate D2E/DX2                !
 ! A7    A(2,3,4)              114.2892         estimate D2E/DX2                !
 ! A8    A(2,3,20)             109.2051         estimate D2E/DX2                !
 ! A9    A(2,3,21)             107.5877         estimate D2E/DX2                !
 ! A10   A(4,3,20)             110.7642         estimate D2E/DX2                !
 ! A11   A(4,3,21)             108.8382         estimate D2E/DX2                !
 ! A12   A(20,3,21)            105.7594         estimate D2E/DX2                !
 ! A13   A(3,4,5)              112.9496         estimate D2E/DX2                !
 ! A14   A(3,4,15)             112.6899         estimate D2E/DX2                !
 ! A15   A(3,4,22)             107.7054         estimate D2E/DX2                !
 ! A16   A(5,4,15)             111.8023         estimate D2E/DX2                !
 ! A17   A(5,4,22)             105.6703         estimate D2E/DX2                !
 ! A18   A(15,4,22)            105.3839         estimate D2E/DX2                !
 ! A19   A(4,5,6)              117.404          estimate D2E/DX2                !
 ! A20   A(4,5,23)             110.0908         estimate D2E/DX2                !
 ! A21   A(4,5,24)             108.314          estimate D2E/DX2                !
 ! A22   A(6,5,23)             106.7472         estimate D2E/DX2                !
 ! A23   A(6,5,24)             108.1836         estimate D2E/DX2                !
 ! A24   A(23,5,24)            105.4538         estimate D2E/DX2                !
 ! A25   A(5,6,7)              117.1254         estimate D2E/DX2                !
 ! A26   A(5,6,25)             108.7822         estimate D2E/DX2                !
 ! A27   A(5,6,26)             107.5808         estimate D2E/DX2                !
 ! A28   A(7,6,25)             109.1073         estimate D2E/DX2                !
 ! A29   A(7,6,26)             108.4919         estimate D2E/DX2                !
 ! A30   A(25,6,26)            105.0853         estimate D2E/DX2                !
 ! A31   A(1,7,6)              112.7288         estimate D2E/DX2                !
 ! A32   A(1,7,12)             112.0284         estimate D2E/DX2                !
 ! A33   A(1,7,27)             106.853          estimate D2E/DX2                !
 ! A34   A(6,7,12)             112.5499         estimate D2E/DX2                !
 ! A35   A(6,7,27)             105.2887         estimate D2E/DX2                !
 ! A36   A(12,7,27)            106.8016         estimate D2E/DX2                !
 ! A37   A(1,8,9)              112.3518         estimate D2E/DX2                !
 ! A38   A(1,8,11)             123.5206         estimate D2E/DX2                !
 ! A39   A(9,8,11)             124.1244         estimate D2E/DX2                !
 ! A40   A(8,9,10)             102.4991         estimate D2E/DX2                !
 ! A41   A(8,9,28)             109.5294         estimate D2E/DX2                !
 ! A42   A(8,9,29)             108.5816         estimate D2E/DX2                !
 ! A43   A(10,9,28)            112.8474         estimate D2E/DX2                !
 ! A44   A(10,9,29)            112.6881         estimate D2E/DX2                !
 ! A45   A(28,9,29)            110.3227         estimate D2E/DX2                !
 ! A46   A(2,10,9)             105.1863         estimate D2E/DX2                !
 ! A47   A(2,10,13)            112.8426         estimate D2E/DX2                !
 ! A48   A(2,10,14)            107.5911         estimate D2E/DX2                !
 ! A49   A(9,10,13)            111.8813         estimate D2E/DX2                !
 ! A50   A(9,10,14)            110.0832         estimate D2E/DX2                !
 ! A51   A(13,10,14)           109.1184         estimate D2E/DX2                !
 ! A52   A(7,12,30)            110.5969         estimate D2E/DX2                !
 ! A53   A(7,12,31)            112.4449         estimate D2E/DX2                !
 ! A54   A(7,12,32)            110.9504         estimate D2E/DX2                !
 ! A55   A(30,12,31)           107.9075         estimate D2E/DX2                !
 ! A56   A(30,12,32)           107.4034         estimate D2E/DX2                !
 ! A57   A(31,12,32)           107.3279         estimate D2E/DX2                !
 ! A58   A(10,13,33)           111.2965         estimate D2E/DX2                !
 ! A59   A(10,13,34)           110.5568         estimate D2E/DX2                !
 ! A60   A(10,13,35)           111.8587         estimate D2E/DX2                !
 ! A61   A(33,13,34)           106.1959         estimate D2E/DX2                !
 ! A62   A(33,13,35)           108.3688         estimate D2E/DX2                !
 ! A63   A(34,13,35)           108.3496         estimate D2E/DX2                !
 ! A64   A(10,14,36)           107.8811         estimate D2E/DX2                !
 ! A65   A(4,15,16)            108.4686         estimate D2E/DX2                !
 ! A66   A(4,15,17)            113.3174         estimate D2E/DX2                !
 ! A67   A(4,15,18)            111.1153         estimate D2E/DX2                !
 ! A68   A(16,15,17)           106.6153         estimate D2E/DX2                !
 ! A69   A(16,15,18)           106.4868         estimate D2E/DX2                !
 ! A70   A(17,15,18)           110.4831         estimate D2E/DX2                !
 ! A71   A(15,16,37)           105.8098         estimate D2E/DX2                !
 ! A72   A(15,17,38)           111.9343         estimate D2E/DX2                !
 ! A73   A(15,17,39)           111.5743         estimate D2E/DX2                !
 ! A74   A(15,17,40)           111.1092         estimate D2E/DX2                !
 ! A75   A(38,17,39)           108.3622         estimate D2E/DX2                !
 ! A76   A(38,17,40)           108.0798         estimate D2E/DX2                !
 ! A77   A(39,17,40)           105.5022         estimate D2E/DX2                !
 ! A78   A(15,18,19)           109.7545         estimate D2E/DX2                !
 ! A79   A(15,18,41)           110.2645         estimate D2E/DX2                !
 ! A80   A(15,18,42)           113.2148         estimate D2E/DX2                !
 ! A81   A(19,18,41)           106.1965         estimate D2E/DX2                !
 ! A82   A(19,18,42)           108.6161         estimate D2E/DX2                !
 ! A83   A(41,18,42)           108.5376         estimate D2E/DX2                !
 ! A84   A(18,19,43)           107.326          estimate D2E/DX2                !
 ! D1    D(7,1,2,3)              6.08           estimate D2E/DX2                !
 ! D2    D(7,1,2,10)          -175.6564         estimate D2E/DX2                !
 ! D3    D(8,1,2,3)           -178.2369         estimate D2E/DX2                !
 ! D4    D(8,1,2,10)             0.0266         estimate D2E/DX2                !
 ! D5    D(2,1,7,6)             20.533          estimate D2E/DX2                !
 ! D6    D(2,1,7,12)          -107.6378         estimate D2E/DX2                !
 ! D7    D(2,1,7,27)           135.7222         estimate D2E/DX2                !
 ! D8    D(8,1,7,6)           -154.5745         estimate D2E/DX2                !
 ! D9    D(8,1,7,12)            77.2547         estimate D2E/DX2                !
 ! D10   D(8,1,7,27)           -39.3852         estimate D2E/DX2                !
 ! D11   D(2,1,8,9)              1.7365         estimate D2E/DX2                !
 ! D12   D(2,1,8,11)          -177.6346         estimate D2E/DX2                !
 ! D13   D(7,1,8,9)            177.965          estimate D2E/DX2                !
 ! D14   D(7,1,8,11)            -1.4061         estimate D2E/DX2                !
 ! D15   D(1,2,3,4)             35.8096         estimate D2E/DX2                !
 ! D16   D(1,2,3,20)           -88.8762         estimate D2E/DX2                !
 ! D17   D(1,2,3,21)           156.7855         estimate D2E/DX2                !
 ! D18   D(10,2,3,4)          -142.3665         estimate D2E/DX2                !
 ! D19   D(10,2,3,20)           92.9478         estimate D2E/DX2                !
 ! D20   D(10,2,3,21)          -21.3905         estimate D2E/DX2                !
 ! D21   D(1,2,10,9)            -1.6705         estimate D2E/DX2                !
 ! D22   D(1,2,10,13)          120.563          estimate D2E/DX2                !
 ! D23   D(1,2,10,14)         -119.014          estimate D2E/DX2                !
 ! D24   D(3,2,10,9)           176.721          estimate D2E/DX2                !
 ! D25   D(3,2,10,13)          -61.0455         estimate D2E/DX2                !
 ! D26   D(3,2,10,14)           59.3775         estimate D2E/DX2                !
 ! D27   D(2,3,4,5)            -77.4948         estimate D2E/DX2                !
 ! D28   D(2,3,4,15)           154.6111         estimate D2E/DX2                !
 ! D29   D(2,3,4,22)            38.8059         estimate D2E/DX2                !
 ! D30   D(20,3,4,5)            46.3588         estimate D2E/DX2                !
 ! D31   D(20,3,4,15)          -81.5353         estimate D2E/DX2                !
 ! D32   D(20,3,4,22)          162.6595         estimate D2E/DX2                !
 ! D33   D(21,3,4,5)           162.2242         estimate D2E/DX2                !
 ! D34   D(21,3,4,15)           34.3301         estimate D2E/DX2                !
 ! D35   D(21,3,4,22)          -81.4751         estimate D2E/DX2                !
 ! D36   D(3,4,5,6)             37.0365         estimate D2E/DX2                !
 ! D37   D(3,4,5,23)           -85.323          estimate D2E/DX2                !
 ! D38   D(3,4,5,24)           159.8469         estimate D2E/DX2                !
 ! D39   D(15,4,5,6)           165.3931         estimate D2E/DX2                !
 ! D40   D(15,4,5,23)           43.0336         estimate D2E/DX2                !
 ! D41   D(15,4,5,24)          -71.7965         estimate D2E/DX2                !
 ! D42   D(22,4,5,6)           -80.4668         estimate D2E/DX2                !
 ! D43   D(22,4,5,23)          157.1737         estimate D2E/DX2                !
 ! D44   D(22,4,5,24)           42.3436         estimate D2E/DX2                !
 ! D45   D(3,4,15,16)          172.398          estimate D2E/DX2                !
 ! D46   D(3,4,15,17)           54.2182         estimate D2E/DX2                !
 ! D47   D(3,4,15,18)          -70.8766         estimate D2E/DX2                !
 ! D48   D(5,4,15,16)           43.9036         estimate D2E/DX2                !
 ! D49   D(5,4,15,17)          -74.2762         estimate D2E/DX2                !
 ! D50   D(5,4,15,18)          160.629          estimate D2E/DX2                !
 ! D51   D(22,4,15,16)         -70.4133         estimate D2E/DX2                !
 ! D52   D(22,4,15,17)         171.4069         estimate D2E/DX2                !
 ! D53   D(22,4,15,18)          46.3121         estimate D2E/DX2                !
 ! D54   D(4,5,6,7)             46.1789         estimate D2E/DX2                !
 ! D55   D(4,5,6,25)           -78.0636         estimate D2E/DX2                !
 ! D56   D(4,5,6,26)           168.6006         estimate D2E/DX2                !
 ! D57   D(23,5,6,7)           170.2397         estimate D2E/DX2                !
 ! D58   D(23,5,6,25)           45.9972         estimate D2E/DX2                !
 ! D59   D(23,5,6,26)          -67.3386         estimate D2E/DX2                !
 ! D60   D(24,5,6,7)           -76.6981         estimate D2E/DX2                !
 ! D61   D(24,5,6,25)          159.0594         estimate D2E/DX2                !
 ! D62   D(24,5,6,26)           45.7236         estimate D2E/DX2                !
 ! D63   D(5,6,7,1)            -71.3303         estimate D2E/DX2                !
 ! D64   D(5,6,7,12)            56.5672         estimate D2E/DX2                !
 ! D65   D(5,6,7,27)           172.5423         estimate D2E/DX2                !
 ! D66   D(25,6,7,1)            52.7478         estimate D2E/DX2                !
 ! D67   D(25,6,7,12)         -179.3547         estimate D2E/DX2                !
 ! D68   D(25,6,7,27)          -63.3796         estimate D2E/DX2                !
 ! D69   D(26,6,7,1)           166.7194         estimate D2E/DX2                !
 ! D70   D(26,6,7,12)          -65.383          estimate D2E/DX2                !
 ! D71   D(26,6,7,27)           50.592          estimate D2E/DX2                !
 ! D72   D(1,7,12,30)         -179.7339         estimate D2E/DX2                !
 ! D73   D(1,7,12,31)           59.5594         estimate D2E/DX2                !
 ! D74   D(1,7,12,32)          -60.654          estimate D2E/DX2                !
 ! D75   D(6,7,12,30)           52.0006         estimate D2E/DX2                !
 ! D76   D(6,7,12,31)          -68.7061         estimate D2E/DX2                !
 ! D77   D(6,7,12,32)          171.0805         estimate D2E/DX2                !
 ! D78   D(27,7,12,30)         -63.063          estimate D2E/DX2                !
 ! D79   D(27,7,12,31)         176.2303         estimate D2E/DX2                !
 ! D80   D(27,7,12,32)          56.0169         estimate D2E/DX2                !
 ! D81   D(1,8,9,10)            -2.6515         estimate D2E/DX2                !
 ! D82   D(1,8,9,28)           117.3887         estimate D2E/DX2                !
 ! D83   D(1,8,9,29)          -122.0795         estimate D2E/DX2                !
 ! D84   D(11,8,9,10)          176.7151         estimate D2E/DX2                !
 ! D85   D(11,8,9,28)          -63.2446         estimate D2E/DX2                !
 ! D86   D(11,8,9,29)           57.2871         estimate D2E/DX2                !
 ! D87   D(8,9,10,2)             2.4579         estimate D2E/DX2                !
 ! D88   D(8,9,10,13)         -120.3953         estimate D2E/DX2                !
 ! D89   D(8,9,10,14)          118.0953         estimate D2E/DX2                !
 ! D90   D(28,9,10,2)         -115.2495         estimate D2E/DX2                !
 ! D91   D(28,9,10,13)         121.8972         estimate D2E/DX2                !
 ! D92   D(28,9,10,14)           0.3879         estimate D2E/DX2                !
 ! D93   D(29,9,10,2)          118.9736         estimate D2E/DX2                !
 ! D94   D(29,9,10,13)          -3.8797         estimate D2E/DX2                !
 ! D95   D(29,9,10,14)        -125.389          estimate D2E/DX2                !
 ! D96   D(2,10,13,33)          64.4222         estimate D2E/DX2                !
 ! D97   D(2,10,13,34)        -177.8087         estimate D2E/DX2                !
 ! D98   D(2,10,13,35)         -56.9642         estimate D2E/DX2                !
 ! D99   D(9,10,13,33)        -177.1863         estimate D2E/DX2                !
 ! D100  D(9,10,13,34)         -59.4172         estimate D2E/DX2                !
 ! D101  D(9,10,13,35)          61.4273         estimate D2E/DX2                !
 ! D102  D(14,10,13,33)        -55.1225         estimate D2E/DX2                !
 ! D103  D(14,10,13,34)         62.6466         estimate D2E/DX2                !
 ! D104  D(14,10,13,35)       -176.509          estimate D2E/DX2                !
 ! D105  D(2,10,14,36)         175.1472         estimate D2E/DX2                !
 ! D106  D(9,10,14,36)          61.0354         estimate D2E/DX2                !
 ! D107  D(13,10,14,36)        -62.1065         estimate D2E/DX2                !
 ! D108  D(4,15,16,37)         153.6295         estimate D2E/DX2                !
 ! D109  D(17,15,16,37)        -84.0155         estimate D2E/DX2                !
 ! D110  D(18,15,16,37)         33.9638         estimate D2E/DX2                !
 ! D111  D(4,15,17,38)         -66.6248         estimate D2E/DX2                !
 ! D112  D(4,15,17,39)          55.0043         estimate D2E/DX2                !
 ! D113  D(4,15,17,40)         172.4388         estimate D2E/DX2                !
 ! D114  D(16,15,17,38)        174.1259         estimate D2E/DX2                !
 ! D115  D(16,15,17,39)        -64.2449         estimate D2E/DX2                !
 ! D116  D(16,15,17,40)         53.1895         estimate D2E/DX2                !
 ! D117  D(18,15,17,38)         58.8095         estimate D2E/DX2                !
 ! D118  D(18,15,17,39)       -179.5613         estimate D2E/DX2                !
 ! D119  D(18,15,17,40)        -62.1268         estimate D2E/DX2                !
 ! D120  D(4,15,18,19)        -170.5456         estimate D2E/DX2                !
 ! D121  D(4,15,18,41)         -53.8968         estimate D2E/DX2                !
 ! D122  D(4,15,18,42)          67.9139         estimate D2E/DX2                !
 ! D123  D(16,15,18,19)        -52.6126         estimate D2E/DX2                !
 ! D124  D(16,15,18,41)         64.0362         estimate D2E/DX2                !
 ! D125  D(16,15,18,42)       -174.1531         estimate D2E/DX2                !
 ! D126  D(17,15,18,19)         62.7843         estimate D2E/DX2                !
 ! D127  D(17,15,18,41)        179.4331         estimate D2E/DX2                !
 ! D128  D(17,15,18,42)        -58.7561         estimate D2E/DX2                !
 ! D129  D(15,18,19,43)        -85.0045         estimate D2E/DX2                !
 ! D130  D(41,18,19,43)        155.8169         estimate D2E/DX2                !
 ! D131  D(42,18,19,43)         39.2536         estimate D2E/DX2                !
 --------------------------------------------------------------------------------
 Trust Radius=3.00D-01 FncErr=1.00D-07 GrdErr=1.00D-06
 Number of steps in this run=    258 maximum allowed number of steps=    258.
 GradGradGradGradGradGradGradGradGradGradGradGradGradGradGradGradGradGrad

                          Input orientation:                          
 ---------------------------------------------------------------------
 Center     Atomic      Atomic             Coordinates (Angstroms)
 Number     Number       Type             X           Y           Z
 ---------------------------------------------------------------------
      1          6           0        1.780800    0.639600    0.037400
      2          6           0        1.091700   -0.472200    0.336700
      3          6           0       -0.347300   -0.539200    0.777800
      4          6           0       -1.265900    0.504800    0.108100
      5          6           0       -1.111600    1.922000    0.713800
      6          6           0        0.294000    2.358700    1.136300
      7          6           0        1.438400    2.090900    0.145800
      8          6           0        3.122300    0.183400   -0.377300
      9          6           0        3.244800   -1.308300   -0.366500
     10          6           0        1.877400   -1.749000    0.159200
     11          8           0        4.029900    0.944000   -0.682000
     12          6           0        1.189500    2.725600   -1.223800
     13          6           0        1.997100   -2.556200    1.450900
     14          8           0        1.206300   -2.534700   -0.821500
     15          6           0       -2.763400    0.051400    0.063800
     16          8           0       -3.560000    1.153800   -0.409300
     17          6           0       -3.322300   -0.335100    1.440500
     18          6           0       -2.967200   -1.105500   -0.949000
     19          8           0       -4.367700   -1.349200   -1.130600
     20          1           0       -0.394100   -0.454400    1.870500
     21          1           0       -0.719400   -1.540800    0.541200
     22          1           0       -0.957600    0.596000   -0.943100
     23          1           0       -1.753200    2.026200    1.596100
     24          1           0       -1.493000    2.651300   -0.013100
     25          1           0        0.535400    1.889700    2.100100
     26          1           0        0.258100    3.436800    1.344000
     27          1           0        2.316600    2.594400    0.574500
     28          1           0        3.445500   -1.666200   -1.380900
     29          1           0        4.064300   -1.586100    0.303700
     30          1           0        0.945600    3.788200   -1.117500
     31          1           0        0.369000    2.244600   -1.764100
     32          1           0        2.081700    2.655800   -1.855900
     33          1           0        1.017100   -2.909000    1.792100
     34          1           0        2.605700   -3.453400    1.289100
     35          1           0        2.453000   -1.971000    2.256700
     36          1           0        1.749600   -3.322700   -0.995900
     37          1           0       -4.351600    0.752600   -0.823400
     38          1           0       -2.844000   -1.235500    1.837700
     39          1           0       -3.194600    0.472500    2.167800
     40          1           0       -4.402000   -0.517000    1.391300
     41          1           0       -2.576500   -0.822300   -1.931900
     42          1           0       -2.487700   -2.038500   -0.639900
     43          1           0       -4.651800   -1.950500   -0.420000
 ---------------------------------------------------------------------
                    Distance matrix (angstroms):
                    1          2          3          4          5
     1  C    0.000000
     2  C    1.341841   0.000000
     3  C    2.542945   1.506579   0.000000
     4  C    3.050500   2.562238   1.543457   0.000000
     5  C    3.235436   3.275504   2.577936   1.548915   0.000000
     6  C    2.524571   3.047898   2.989584   2.632001   1.531315
     7  C    1.495079   2.593477   3.241230   3.135343   2.617948
     8  C    1.476386   2.250099   3.727537   4.426648   4.705225
     9  C    2.469969   2.414414   3.847612   4.884567   5.529928
    10  C    2.393653   1.509652   2.606832   3.868147   4.766334
    11  O    2.380892   3.417074   4.846729   5.372397   5.416619
    12  C    2.508318   3.559586   4.126388   3.568599   3.113700
    13  C    3.501129   2.530661   3.165054   4.671188   5.501055
    14  O    3.338254   2.368220   2.992232   4.026722   5.252807
    15  C    4.582186   3.900055   2.587691   1.565260   2.578776
    16  O    5.384059   4.983844   3.820589   2.439631   2.801098
    17  C    5.381483   4.551985   3.054743   2.590271   3.241880
    18  C    5.153820   4.304505   3.188481   2.570009   3.920958
    19  O    6.566856   5.720765   4.523462   3.820060   4.970387
    20  H    3.047504   2.135524   1.096984   2.187728   2.738620
    21  H    3.355437   2.112773   1.094368   2.161184   3.489211
    22  H    2.908972   2.641698   2.150033   1.099267   2.127748
    23  H    4.103823   3.990181   3.037671   2.183177   1.095884
    24  H    3.842818   4.069310   3.481012   2.161880   1.098056
    25  H    2.714499   2.999603   2.902963   3.021704   2.153016
    26  H    3.442404   4.121871   4.061486   3.527981   2.137253
    27  H    2.096855   3.310735   4.117905   4.173519   3.496295
    28  H    3.177973   3.148994   4.507266   5.397004   6.166856
    29  H    3.199848   3.174620   4.558836   5.728975   6.266170
    30  H    3.456159   4.504115   4.897973   4.144097   3.326926
    31  H    2.795462   3.509510   3.837171   3.033964   2.904520
    32  H    2.782119   3.946135   4.800463   4.437400   4.164011
    33  H    4.031721   2.839322   2.916564   4.438691   5.388196
    34  H    4.358883   3.476610   4.180215   5.661395   6.560809
    35  H    3.491759   2.790330   3.475468   4.957447   5.499306
    36  H    4.094936   3.214655   3.910355   4.996180   6.214211
    37  H    6.193551   5.698726   4.501889   3.232745   3.772013
    38  H    5.305267   4.280813   2.800309   2.917286   3.772820
    39  H    5.414899   4.755813   3.326072   2.821930   2.924732
    40  H    6.434111   5.594187   4.100911   3.539181   4.151441
    41  H    5.000136   4.327217   3.520220   2.764139   4.083729
    42  H    5.084393   4.027300   2.973060   2.919019   4.405873
    43  H    6.949545   5.978776   4.685639   4.215650   5.367940
                    6          7          8          9         10
     6  C    0.000000
     7  C    1.537029   0.000000
     8  C    3.875848   2.597635   0.000000
     9  C    4.940902   3.883310   1.496760   0.000000
    10  C    4.509443   3.864936   2.360461   1.529823   0.000000
    11  O    4.389139   2.952373   1.222740   2.405988   3.548679
    12  C    2.550805   1.529902   3.303795   4.607773   4.733703
    13  C    5.211119   4.859112   3.480488   2.533170   1.527871
    14  O    5.348891   4.731354   3.355061   2.422099   1.424595
    15  C    3.977636   4.671339   5.903682   6.175144   4.978711
    16  O    4.323653   5.115691   6.752469   7.236648   6.189892
    17  C    4.519593   5.497817   6.716108   6.880347   5.538747
    18  C    5.194669   5.552015   6.250609   6.242546   5.011222
    19  O    6.373288   6.868354   7.682215   7.650861   6.389421
    20  H    2.987652   3.579273   4.221903   4.356020   3.124780
    21  H    4.072742   4.242839   4.309892   4.073433   2.632991
    22  H    2.999586   3.026755   4.139559   4.649623   3.840744
    23  H    2.124382   3.506261   5.573214   6.320656   5.431213
    24  H    2.144785   2.988713   5.246348   6.184664   5.545442
    25  H    1.098702   2.162216   3.967496   4.863349   4.336842
    26  H    1.098512   2.154121   4.663810   5.861925   5.560432
    27  H    2.112365   1.099332   2.714405   4.120449   4.385259
    28  H    5.698076   4.524938   2.129012   1.094249   2.199478
    29  H    5.519949   4.521130   2.117134   1.094496   2.197714
    30  H    2.747302   2.172465   4.275570   5.641333   5.758368
    31  H    2.903612   2.194301   3.708426   4.779813   4.682221
    32  H    3.498200   2.177097   3.062984   4.391492   4.848157
    33  H    5.357388   5.280795   4.324477   3.490622   2.179926
    34  H    6.256821   5.780051   4.033619   2.784046   2.170731
    35  H    4.966174   4.688746   3.468048   2.819095   2.186345
    36  H    6.240461   5.541425   3.815719   2.586421   1.956303
    37  H    5.291652   6.021171   7.508807   7.884248   6.784095
    38  H    4.822580   5.680353   6.520448   6.475900   5.037128
    39  H    4.097813   5.307767   6.816476   7.145614   5.890222
    40  H    5.512449   6.516340   7.761031   7.886036   6.516652
    41  H    5.269951   5.378010   5.992039   6.047661   5.006865
    42  H    5.498010   5.751828   6.039694   5.785283   4.447074
    43  H    6.741826   7.331001   8.061761   7.922851   6.557936
                   11         12         13         14         15
    11  O    0.000000
    12  C    3.396398   0.000000
    13  C    4.575253   5.975253   0.000000
    14  O    4.482581   5.275688   2.406165   0.000000
    15  C    6.892161   4.943145   5.602320   4.819770   0.000000
    16  O    7.597695   5.068700   6.935835   6.040907   1.440028
    17  C    7.758605   6.068173   5.764496   5.519339   1.535270
    18  C    7.295968   5.659593   5.701607   4.413272   1.551037
    19  O    8.716633   6.891673   6.973641   5.707051   2.441731
    20  H    5.295522   4.711144   3.211147   3.759760   3.022182
    21  H    5.497845   4.996128   3.039402   2.559904   2.634568
    22  H    5.006439   3.037108   4.939418   3.807694   2.138072
    23  H    6.309132   4.135273   5.923194   5.950230   2.695975
    24  H    5.819341   2.943997   6.437558   5.902061   2.894704
    25  H    4.565738   3.489253   4.724834   5.344265   4.290448
    26  H    4.954312   2.822571   6.241122   6.422405   4.714797
    27  H    2.690355   2.126370   5.234390   5.430400   5.703864
    28  H    2.764621   4.939851   3.302886   2.466016   6.602102
    29  H    2.715547   5.402637   2.555480   3.214667   7.025414
    30  H    4.218061   1.095402   6.924864   6.335191   5.395908
    31  H    4.032950   1.093849   6.002884   4.942800   4.238310
    32  H    2.846715   1.095647   6.173089   5.364476   5.826074
    33  H    5.481217   6.393285   1.096032   2.647036   5.103251
    34  H    5.025008   6.819115   1.096148   2.693875   6.527803
    35  H    4.429424   5.980666   1.095271   3.368580   6.009138
    36  H    4.847992   6.078452   2.575968   0.972900   5.733645
    37  H    8.384877   5.895493   7.511763   6.457290   1.949663
    38  H    7.638692   6.429014   5.032903   5.016393   2.193018
    39  H    7.780557   5.983289   6.053158   6.111226   2.188624
    40  H    8.805114   6.972666   6.716425   6.357722   2.184112
    41  H    6.951733   5.222237   5.947063   4.298241   2.186573
    42  H    7.167718   6.046436   4.975228   3.731599   2.222360
    43  H    9.155255   7.525476   6.933615   5.900833   2.794230
                   16         17         18         19         20
    16  O    0.000000
    17  C    2.386438   0.000000
    18  C    2.397316   2.535611   0.000000
    19  O    2.727208   2.954964   1.433098   0.000000
    20  H    4.219801   2.962007   3.872255   5.059325   0.000000
    21  H    4.029060   3.006250   2.731810   4.017676   1.747319
    22  H    2.714511   3.484294   2.633179   3.930361   3.055686
    23  H    2.836765   2.839370   4.214128   5.065948   2.841800
    24  H    2.583016   3.791817   4.142791   5.051406   3.794852
    25  H    4.859109   4.501850   5.525979   6.705840   2.532092
    26  H    4.781635   5.201520   6.024359   7.101230   3.980453
    27  H    6.130059   6.413199   6.627885   7.946019   4.280501
    28  H    7.614029   7.452197   6.451639   7.823633   5.175190
    29  H    8.132980   7.577544   7.158368   8.556399   4.859315
    30  H    5.267071   6.462193   6.267910   7.390819   5.359346
    31  H    4.296786   5.527206   4.797686   5.979385   4.590996
    32  H    6.014768   7.001068   6.360915   7.626326   5.448760
    33  H    6.504026   5.057566   5.161481   6.322280   2.832436
    34  H    7.882050   6.699843   6.448173   7.675345   4.281452
    35  H    7.282040   6.057759   6.356428   7.640837   3.248877
    36  H    6.969577   6.370712   5.212138   6.429168   4.586812
    37  H    0.979322   2.714368   2.320533   2.124193   4.937181
    38  H    3.357145   1.094193   2.792450   3.338472   2.571615
    39  H    2.690563   1.094299   3.500891   3.946416   2.964849
    40  H    2.596670   1.096020   2.807488   2.655883   4.036931
    41  H    2.681521   3.488074   1.094962   2.031773   4.399598
    42  H    3.375468   2.815350   1.093596   2.061631   3.632443
    43  H    3.290717   2.799741   1.957484   0.973256   5.060901
                   21         22         23         24         25
    21  H    0.000000
    22  H    2.612623   0.000000
    23  H    3.860705   3.020925   0.000000
    24  H    4.298768   2.318580   1.745846   0.000000
    25  H    3.971526   3.628192   2.347411   3.026558   0.000000
    26  H    5.135805   3.844333   2.469549   2.350549   1.744162
    27  H    5.130135   4.125179   4.234358   3.855070   2.448822
    28  H    4.588746   4.969558   7.037246   6.700781   5.764587
    29  H    4.789806   5.615652   6.968667   6.995678   5.268906
    30  H    5.824238   3.720581   4.213287   2.908438   3.758393
    31  H    4.563801   2.269756   3.980248   2.588136   3.884029
    32  H    5.586027   3.783295   5.197996   4.021742   4.316004
    33  H    2.540109   4.864749   5.662965   6.362098   4.832641
    34  H    3.908156   5.837591   7.008586   7.467424   5.787277
    35  H    3.632098   5.334829   5.840044   6.487570   4.313550
    36  H    3.410836   4.763185   6.899189   6.867971   6.182929
    37  H    4.507182   3.399719   3.771965   3.526080   5.807118
    38  H    2.507598   3.826976   3.447739   4.511970   4.610431
    39  H    3.581315   3.833682   2.195099   3.521212   3.990732
    40  H    3.915658   4.307213   3.677764   4.524682   5.538278
    41  H    3.175104   2.368573   4.608531   4.113595   5.770259
    42  H    2.183939   3.061654   4.696911   4.834928   5.663699
    43  H    4.068849   4.517235   5.317959   5.596441   6.928570
                   26         27         28         29         30
    26  H    0.000000
    27  H    2.353548   0.000000
    28  H    6.604938   4.821900   0.000000
    29  H    6.387402   4.539203   1.796443   0.000000
    30  H    2.579752   2.483478   6.005777   6.374104   0.000000
    31  H    3.330754   3.063422   4.990596   5.710105   1.770102
    32  H    3.764949   2.442497   4.556891   5.156383   1.765867
    33  H    6.406719   5.784346   4.184448   3.640169   7.302285
    34  H    7.279361   6.096730   3.320881   2.566191   7.809509
    35  H    5.907191   4.867369   3.782868   2.560985   6.842943
    36  H    7.306883   6.148147   2.401727   3.172156   7.157241
    37  H    5.757767   7.057708   8.182675   8.807227   6.112421
    38  H    5.630022   6.549473   7.078326   7.085244   6.952110
    39  H    4.624593   6.116730   7.826764   7.772022   6.239256
    40  H    6.111571   7.448997   8.401727   8.602563   7.309285
    41  H    6.075065   6.472890   6.105756   7.048512   5.858767
    42  H    6.438493   6.783792   5.990872   6.635040   6.779829
    43  H    7.499454   8.378768   8.159070   8.753681   8.046743
                   31         32         33         34         35
    31  H    0.000000
    32  H    1.763761   0.000000
    33  H    6.294933   6.738566   0.000000
    34  H    6.840472   6.891148   1.753006   0.000000
    35  H    6.187178   6.201501   1.776937   1.776816   0.000000
    36  H    5.787142   6.049161   2.912155   2.443607   3.591834
    37  H    5.039350   6.787899   7.005076   8.399828   7.950320
    38  H    5.950414   7.283366   4.208417   5.909253   5.364208
    39  H    5.594589   6.985435   5.414251   7.058915   6.154184
    40  H    6.351805   7.915133   5.937083   7.598733   7.060741
    41  H    4.255585   5.813930   5.580005   6.644752   6.645280
    42  H    5.269678   6.662922   4.353851   5.627229   5.727597
    43  H    6.679364   8.283709   6.160238   7.605987   7.592320
                   36         37         38         39         40
    36  H    0.000000
    37  H    7.339105   0.000000
    38  H    5.786783   3.647856   0.000000
    39  H    6.989825   3.219376   1.774585   0.000000
    40  H    7.170276   2.553296   1.772817   1.743524   0.000000
    41  H    5.083624   2.619172   3.801602   4.343512   3.803855
    42  H    4.441916   3.361255   2.628737   3.832494   3.178880
    43  H    6.572101   2.749473   2.979358   3.832893   2.323388
                   41         42         43
    41  H    0.000000
    42  H    1.776596   0.000000
    43  H    2.804558   2.177023   0.000000
 Stoichiometry    C15H24O4
 Framework group  C1[X(C15H24O4)]
 Deg. of freedom   123
 Full point group                 C1      NOp   1
 Largest Abelian subgroup         C1      NOp   1
 Largest concise Abelian subgroup C1      NOp   1
                         Standard orientation:                         
 ---------------------------------------------------------------------
 Center     Atomic      Atomic             Coordinates (Angstroms)
 Number     Number       Type             X           Y           Z
 ---------------------------------------------------------------------
      1          6           0        1.804082    0.651082    0.031310
      2          6           0        1.120447   -0.469821    0.308360
      3          6           0       -0.319783   -0.552983    0.742644
      4          6           0       -1.242013    0.497248    0.087842
      5          6           0       -1.098378    1.904451    0.718942
      6          6           0        0.303014    2.341861    1.154485
      7          6           0        1.452699    2.098224    0.163867
      8          6           0        3.149808    0.210100   -0.386149
      9          6           0        3.281086   -1.280818   -0.401086
     10          6           0        1.914346   -1.738685    0.111495
     11          8           0        4.054035    0.981236   -0.673924
     12          6           0        1.205209    2.755455   -1.195322
     13          6           0        2.033953   -2.567771    1.389266
     14          8           0        1.251602   -2.510921   -0.885448
     15          6           0       -2.736628    0.035950    0.029789
     16          8           0       -3.537946    1.141826   -0.426947
     17          6           0       -3.298412   -0.377971    1.397313
     18          6           0       -2.929767   -1.104125   -1.003963
     19          8           0       -4.328108   -1.352776   -1.195234
     20          1           0       -0.371198   -0.487695    1.836476
     21          1           0       -0.685059   -1.552424    0.487044
     22          1           0       -0.930301    0.608729   -0.960392
     23          1           0       -1.743901    1.989360    1.600448
     24          1           0       -1.481345    2.644184    0.003498
     25          1           0        0.543552    1.857397    2.110822
     26          1           0        0.259957    3.415912    1.380955
     27          1           0        2.326285    2.599230    0.604742
     28          1           0        3.487718   -1.619636   -1.420834
     29          1           0        4.099685   -1.565569    0.267295
     30          1           0        0.954630    3.814576   -1.071313
     31          1           0        0.389608    2.279245   -1.747160
     32          1           0        2.100180    2.702004   -1.825094
     33          1           0        1.054779   -2.932243    1.720421
     34          1           0        2.648453   -3.458412    1.214083
     35          1           0        2.483347   -1.994183    2.206982
     36          1           0        1.800206   -3.292541   -1.071563
     37          1           0       -4.325595    0.743352   -0.851091
     38          1           0       -2.816295   -1.282408    1.780479
     39          1           0       -3.178230    0.417441    2.139179
     40          1           0       -4.376825   -0.565287    1.340748
     41          1           0       -2.537050   -0.801397   -1.980216
     42          1           0       -2.445925   -2.039599   -0.709451
     43          1           0       -4.611320   -1.968135   -0.496413
 ---------------------------------------------------------------------
 Rotational constants (GHZ):      0.5576551      0.2598470      0.2069468
 Standard basis: 6-31G(d) (6D, 7F)
 There are   333 symmetry adapted cartesian basis functions of A   symmetry.
 There are   333 symmetry adapted basis functions of A   symmetry.
   333 basis functions,   628 primitive gaussians,   333 cartesian basis functions
    73 alpha electrons       73 beta electrons
       nuclear repulsion energy      1601.8238872336 Hartrees.
 NAtoms=   43 NActive=   43 NUniq=   43 SFac= 1.00D+00 NAtFMM=   60 NAOKFM=F Big=F
 Integral buffers will be    131072 words long.
 Raffenetti 2 integral format.
 Two-electron integral symmetry is turned on.
 Using the following non-standard input for PCM:
 --- end of non-standard input.
 ------------------------------------------------------------------------------
 Polarizable Continuum Model (PCM)
 =================================
 Model                : PCM (using non-symmetric T matrix).
 Atomic radii         : SMD-Coulomb.
 Polarization charges : Total charges.
 Charge compensation  : None.
 Solution method      : On-the-fly selection.
 Cavity type          : VdW (van der Waals Surface) (Alpha=1.000).
 Cavity algorithm     : GePol (No added spheres)
                        Default sphere list used, NSphG=   43.
                        Lebedev-Laikov grids with approx.  5.0 points / Ang**2.
                        Smoothing algorithm: Karplus/York (Gamma=1.0000).
                        Polarization charges: spherical gaussians, with
                                              point-specific exponents (IZeta= 3).
                        Self-potential: point-specific (ISelfS= 7).
                        Self-field    : sphere-specific E.n sum rule (ISelfD= 2).
 1st derivatives      : Analytical E(r).r(x)/FMM algorithm (CHGder, D1EAlg=3).
                        Cavity 1st derivative terms included.
 Solvent              : Methanol, Eps=  32.613000 Eps(inf)=   1.765709
 ------------------------------------------------------------------------------
 ------------------------------------------------------------------------------
 Atomic radii for non-electrostatic terms: SMD-CDS.
 ------------------------------------------------------------------------------
 Nuclear repulsion after PCM non-electrostatic terms =     1601.8251265751 Hartrees.
 One-electron integrals computed using PRISM.
 NBasis=   333 RedAO= T EigKep=  8.62D-04  NBF=   333
 NBsUse=   333 1.00D-06 EigRej= -1.00D+00 NBFU=   333
 ExpMin= 1.61D-01 ExpMax= 5.48D+03 ExpMxC= 8.25D+02 IAcc=1 IRadAn=         1 AccDes= 0.00D+00
 Harris functional with IExCor=  402 and IRadAn=       1 diagonalized for initial guess.
 HarFok:  IExCor=  402 AccDes= 0.00D+00 IRadAn=         1 IDoV= 1 UseB2=F ITyADJ=14
 ICtDFT=  3500011 ScaDFX=  1.000000  1.000000  1.000000  1.000000
 FoFCou: FMM=F IPFlag=           0 FMFlag=      100000 FMFlg1=           0
         NFxFlg=           0 DoJE=T BraDBF=F KetDBF=T FulRan=T
         wScrn=  0.000000 ICntrl=     500 IOpCl=  0 I1Cent=   200000004 NGrid=           0
         NMat0=    1 NMatS0=      1 NMatT0=    0 NMatD0=    1 NMtDS0=    0 NMtDT0=    0
 Petite list used in FoFCou.
 Keep R1 ints in memory in canonical form, NReq=1565304907.
 Requested convergence on RMS density matrix=1.00D-08 within 128 cycles.
 Requested convergence on MAX density matrix=1.00D-06.
 Requested convergence on             energy=1.00D-06.
 No special actions if energy rises.
 Inv3:  Mode=1 IEnd=    21643788.
 Iteration    1 A*A^-1 deviation from unit magnitude is 4.88D-15 for   2657.
 Iteration    1 A*A^-1 deviation from orthogonality  is 3.36D-15 for   2666   2589.
 Iteration    1 A^-1*A deviation from unit magnitude is 4.44D-15 for   2665.
 Iteration    1 A^-1*A deviation from orthogonality  is 1.60D-11 for   1887   1877.
 Error on total polarization charges =  0.05168
 SCF Done:  E(RB3LYP) =  -886.944289386     A.U. after   12 cycles
            NFock= 12  Conv=0.67D-08     -V/T= 2.0091
 SMD-CDS (non-electrostatic) energy       (kcal/mol) =       0.78
 (included in total energy above)

 **********************************************************************

            Population analysis using the SCF density.

 **********************************************************************

 Orbital symmetries:
       Occupied  (A) (A) (A) (A) (A) (A) (A) (A) (A) (A) (A) (A)
                 (A) (A) (A) (A) (A) (A) (A) (A) (A) (A) (A) (A)
                 (A) (A) (A) (A) (A) (A) (A) (A) (A) (A) (A) (A)
                 (A) (A) (A) (A) (A) (A) (A) (A) (A) (A) (A) (A)
                 (A) (A) (A) (A) (A) (A) (A) (A) (A) (A) (A) (A)
                 (A) (A) (A) (A) (A) (A) (A) (A) (A) (A) (A) (A)
                 (A)
       Virtual   (A) (A) (A) (A) (A) (A) (A) (A) (A) (A) (A) (A)
                 (A) (A) (A) (A) (A) (A) (A) (A) (A) (A) (A) (A)
                 (A) (A) (A) (A) (A) (A) (A) (A) (A) (A) (A) (A)
                 (A) (A) (A) (A) (A) (A) (A) (A) (A) (A) (A) (A)
                 (A) (A) (A) (A) (A) (A) (A) (A) (A) (A) (A) (A)
                 (A) (A) (A) (A) (A) (A) (A) (A) (A) (A) (A) (A)
                 (A) (A) (A) (A) (A) (A) (A) (A) (A) (A) (A) (A)
                 (A) (A) (A) (A) (A) (A) (A) (A) (A) (A) (A) (A)
                 (A) (A) (A) (A) (A) (A) (A) (A) (A) (A) (A) (A)
                 (A) (A) (A) (A) (A) (A) (A) (A) (A) (A) (A) (A)
                 (A) (A) (A) (A) (A) (A) (A) (A) (A) (A) (A) (A)
                 (A) (A) (A) (A) (A) (A) (A) (A) (A) (A) (A) (A)
                 (A) (A) (A) (A) (A) (A) (A) (A) (A) (A) (A) (A)
                 (A) (A) (A) (A) (A) (A) (A) (A) (A) (A) (A) (A)
                 (A) (A) (A) (A) (A) (A) (A) (A) (A) (A) (A) (A)
                 (A) (A) (A) (A) (A) (A) (A) (A) (A) (A) (A) (A)
                 (A) (A) (A) (A) (A) (A) (A) (A) (A) (A) (A) (A)
                 (A) (A) (A) (A) (A) (A) (A) (A) (A) (A) (A) (A)
                 (A) (A) (A) (A) (A) (A) (A) (A) (A) (A) (A) (A)
                 (A) (A) (A) (A) (A) (A) (A) (A) (A) (A) (A) (A)
                 (A) (A) (A) (A) (A) (A) (A) (A) (A) (A) (A) (A)
                 (A) (A) (A) (A) (A) (A) (A) (A)
 The electronic state is 1-A.
 Alpha  occ. eigenvalues --  -19.15105 -19.14341 -19.13470 -19.13038 -10.26404
 Alpha  occ. eigenvalues --  -10.24404 -10.23502 -10.22247 -10.20413 -10.18700
 Alpha  occ. eigenvalues --  -10.18513 -10.18477 -10.18216 -10.17675 -10.17081
 Alpha  occ. eigenvalues --  -10.17017 -10.16770 -10.16563 -10.16272  -1.03329
 Alpha  occ. eigenvalues --   -1.02779  -1.02204  -0.99796  -0.85939  -0.80972
 Alpha  occ. eigenvalues --   -0.78872  -0.74240  -0.73694  -0.71907  -0.68680
 Alpha  occ. eigenvalues --   -0.67766  -0.65687  -0.63629  -0.60185  -0.56599
 Alpha  occ. eigenvalues --   -0.55429  -0.53585  -0.50845  -0.50372  -0.49742
 Alpha  occ. eigenvalues --   -0.48548  -0.46709  -0.46060  -0.45105  -0.44155
 Alpha  occ. eigenvalues --   -0.43694  -0.43570  -0.43017  -0.41867  -0.41408
 Alpha  occ. eigenvalues --   -0.40433  -0.39310  -0.38327  -0.38185  -0.37866
 Alpha  occ. eigenvalues --   -0.37494  -0.36911  -0.36423  -0.34991  -0.34554
 Alpha  occ. eigenvalues --   -0.34441  -0.34083  -0.33219  -0.32882  -0.32211
 Alpha  occ. eigenvalues --   -0.31519  -0.30464  -0.29807  -0.27726  -0.27602
 Alpha  occ. eigenvalues --   -0.25536  -0.25126  -0.23863
 Alpha virt. eigenvalues --   -0.03883   0.05541   0.07427   0.08381   0.09910
 Alpha virt. eigenvalues --    0.11190   0.12127   0.12595   0.13832   0.14281
 Alpha virt. eigenvalues --    0.14551   0.15046   0.15509   0.15738   0.16059
 Alpha virt. eigenvalues --    0.16447   0.17319   0.17862   0.18285   0.18679
 Alpha virt. eigenvalues --    0.19228   0.20157   0.20696   0.20917   0.21421
 Alpha virt. eigenvalues --    0.21677   0.22356   0.22588   0.24052   0.24216
 Alpha virt. eigenvalues --    0.24703   0.25312   0.25967   0.27115   0.27663
 Alpha virt. eigenvalues --    0.28381   0.29576   0.30376   0.31067   0.31824
 Alpha virt. eigenvalues --    0.33819   0.34319   0.35887   0.37716   0.45471
 Alpha virt. eigenvalues --    0.47334   0.49769   0.51800   0.52468   0.53016
 Alpha virt. eigenvalues --    0.53419   0.54168   0.55701   0.56200   0.56996
 Alpha virt. eigenvalues --    0.58012   0.59279   0.59945   0.60815   0.61546
 Alpha virt. eigenvalues --    0.62197   0.63391   0.63636   0.63981   0.64855
 Alpha virt. eigenvalues --    0.66476   0.67591   0.68746   0.69771   0.71283
 Alpha virt. eigenvalues --    0.72665   0.73353   0.73810   0.74706   0.75266
 Alpha virt. eigenvalues --    0.76832   0.77682   0.78390   0.79729   0.80438
 Alpha virt. eigenvalues --    0.81086   0.81505   0.82783   0.83725   0.83996
 Alpha virt. eigenvalues --    0.84592   0.85278   0.86176   0.86602   0.87092
 Alpha virt. eigenvalues --    0.87543   0.89037   0.89161   0.89631   0.90014
 Alpha virt. eigenvalues --    0.90715   0.90994   0.92076   0.93028   0.93803
 Alpha virt. eigenvalues --    0.94975   0.95336   0.95657   0.96850   0.97193
 Alpha virt. eigenvalues --    0.97768   0.98327   0.98742   0.99917   1.01302
 Alpha virt. eigenvalues --    1.01816   1.03109   1.04256   1.05038   1.05838
 Alpha virt. eigenvalues --    1.06153   1.07078   1.07831   1.08540   1.10528
 Alpha virt. eigenvalues --    1.11271   1.12011   1.13174   1.15004   1.16490
 Alpha virt. eigenvalues --    1.18325   1.19936   1.20899   1.25202   1.26797
 Alpha virt. eigenvalues --    1.31852   1.34005   1.36500   1.38309   1.40137
 Alpha virt. eigenvalues --    1.40552   1.41445   1.43110   1.47868   1.49434
 Alpha virt. eigenvalues --    1.50276   1.54227   1.55361   1.57357   1.59492
 Alpha virt. eigenvalues --    1.61137   1.62656   1.63891   1.67023   1.68652
 Alpha virt. eigenvalues --    1.69720   1.70387   1.71453   1.73514   1.75231
 Alpha virt. eigenvalues --    1.75459   1.75868   1.78274   1.79421   1.79633
 Alpha virt. eigenvalues --    1.80973   1.82898   1.83129   1.83805   1.84608
 Alpha virt. eigenvalues --    1.86326   1.86590   1.88602   1.89673   1.90635
 Alpha virt. eigenvalues --    1.91335   1.92503   1.93671   1.94609   1.95105
 Alpha virt. eigenvalues --    1.96174   1.98080   1.98847   2.00741   2.02801
 Alpha virt. eigenvalues --    2.03096   2.04938   2.06040   2.07223   2.08009
 Alpha virt. eigenvalues --    2.11360   2.11902   2.13572   2.14704   2.15952
 Alpha virt. eigenvalues --    2.18065   2.20908   2.21507   2.23930   2.25093
 Alpha virt. eigenvalues --    2.26027   2.26291   2.26788   2.28869   2.29098
 Alpha virt. eigenvalues --    2.30968   2.31390   2.33403   2.34046   2.35078
 Alpha virt. eigenvalues --    2.36366   2.37933   2.40458   2.41408   2.41667
 Alpha virt. eigenvalues --    2.44403   2.45054   2.46354   2.47924   2.48563
 Alpha virt. eigenvalues --    2.50978   2.52885   2.54655   2.55244   2.59253
 Alpha virt. eigenvalues --    2.59858   2.62277   2.64510   2.67227   2.67531
 Alpha virt. eigenvalues --    2.69801   2.73451   2.73987   2.76643   2.77663
 Alpha virt. eigenvalues --    2.79940   2.82282   2.85119   2.87032   2.89552
 Alpha virt. eigenvalues --    2.93286   2.95473   2.99617   3.03887   3.18099
 Alpha virt. eigenvalues --    3.21321   3.81304   3.82379   3.89030   4.01167
 Alpha virt. eigenvalues --    4.13861   4.21629   4.24171   4.27213   4.29098
 Alpha virt. eigenvalues --    4.32710   4.37254   4.40743   4.45686   4.54234
 Alpha virt. eigenvalues --    4.60761   4.66259   4.73874   4.76807   4.77740
          Condensed to atoms (all electrons):
               1          2          3          4          5          6
     1  C    5.087171   0.551152  -0.052219  -0.003195  -0.005052  -0.027413
     2  C    0.551152   4.940183   0.319285  -0.015747  -0.005556  -0.007361
     3  C   -0.052219   0.319285   5.255135   0.323827  -0.038934  -0.001047
     4  C   -0.003195  -0.015747   0.323827   5.056058   0.357101  -0.041672
     5  C   -0.005052  -0.005556  -0.038934   0.357101   5.062585   0.361028
     6  C   -0.027413  -0.007361  -0.001047  -0.041672   0.361028   5.075791
     7  C    0.345244  -0.069564  -0.011174  -0.000455  -0.040891   0.356126
     8  C    0.340569   0.017083   0.005503  -0.000108  -0.000061   0.004378
     9  C   -0.141998  -0.079868   0.007648  -0.000173  -0.000003  -0.000104
    10  C   -0.004072   0.408155  -0.059789   0.002352  -0.000044  -0.000194
    11  O   -0.085558   0.004790  -0.000115   0.000002  -0.000005   0.000270
    12  C   -0.036187  -0.002033   0.001372  -0.003609  -0.003080  -0.049707
    13  C    0.001561  -0.060900  -0.006339   0.000219  -0.000005   0.000016
    14  O   -0.000185  -0.050329  -0.003252  -0.000245  -0.000002   0.000000
    15  C    0.000378   0.002590  -0.028080   0.357349  -0.022995   0.003029
    16  O   -0.000003  -0.000032   0.002274  -0.044142  -0.003151   0.000295
    17  C   -0.000031   0.000362  -0.003544  -0.061711  -0.010143   0.000084
    18  C    0.000021   0.000067  -0.004552  -0.049079   0.003952  -0.000044
    19  O    0.000000   0.000000   0.000050   0.002501  -0.000048   0.000000
    20  H   -0.005701  -0.023035   0.350790  -0.026383  -0.006614  -0.000151
    21  H    0.004158  -0.039654   0.363975  -0.042993   0.004692   0.000038
    22  H   -0.002618   0.001354  -0.055025   0.368163  -0.046705  -0.003109
    23  H   -0.000041   0.000007  -0.004118  -0.039360   0.367397  -0.033595
    24  H   -0.000380  -0.000006   0.005528  -0.030807   0.366276  -0.037603
    25  H   -0.004508  -0.000154   0.003955  -0.005279  -0.037713   0.370281
    26  H    0.005296   0.000318  -0.000112   0.004689  -0.033211   0.365640
    27  H   -0.051099   0.004293  -0.000206  -0.000073   0.004893  -0.042244
    28  H    0.004404  -0.000406  -0.000100   0.000004   0.000000   0.000001
    29  H    0.004360   0.001147  -0.000150   0.000001   0.000000   0.000003
    30  H    0.004574  -0.000006  -0.000034   0.000214  -0.001028  -0.003409
    31  H   -0.005850   0.001404  -0.000376  -0.000843   0.003506  -0.006340
    32  H   -0.007768  -0.000047  -0.000013   0.000056  -0.000009   0.005270
    33  H   -0.000115  -0.009011   0.003246   0.000025   0.000002   0.000000
    34  H   -0.000046   0.004917  -0.000050  -0.000002   0.000000   0.000000
    35  H    0.000308   0.001802   0.000243  -0.000009   0.000000  -0.000001
    36  H   -0.000090   0.006220  -0.000079   0.000014   0.000000   0.000000
    37  H    0.000000   0.000003  -0.000165   0.007362  -0.000119  -0.000002
    38  H   -0.000001   0.000172   0.001053  -0.001498   0.000426  -0.000008
    39  H    0.000004  -0.000032  -0.000114  -0.006096   0.001355  -0.000173
    40  H    0.000000  -0.000003  -0.000010   0.005326   0.000032   0.000003
    41  H   -0.000011   0.000001   0.000339  -0.004812  -0.000164   0.000001
    42  H   -0.000005  -0.000091  -0.000106   0.000434  -0.000150  -0.000002
    43  H    0.000000   0.000000   0.000007   0.000013   0.000000   0.000000
               7          8          9         10         11         12
     1  C    0.345244   0.340569  -0.141998  -0.004072  -0.085558  -0.036187
     2  C   -0.069564   0.017083  -0.079868   0.408155   0.004790  -0.002033
     3  C   -0.011174   0.005503   0.007648  -0.059789  -0.000115   0.001372
     4  C   -0.000455  -0.000108  -0.000173   0.002352   0.000002  -0.003609
     5  C   -0.040891  -0.000061  -0.000003  -0.000044  -0.000005  -0.003080
     6  C    0.356126   0.004378  -0.000104  -0.000194   0.000270  -0.049707
     7  C    5.029733  -0.054344   0.008190   0.006572   0.000743   0.354705
     8  C   -0.054344   4.536376   0.328289  -0.062356   0.526294  -0.001173
     9  C    0.008190   0.328289   5.483148   0.292283  -0.078765  -0.000271
    10  C    0.006572  -0.062356   0.292283   4.750520   0.004418  -0.000169
    11  O    0.000743   0.526294  -0.078765   0.004418   8.201764  -0.003758
    12  C    0.354705  -0.001173  -0.000271  -0.000169  -0.003758   5.149933
    13  C   -0.000167  -0.001152  -0.053376   0.352185  -0.000077  -0.000003
    14  O   -0.000053   0.000976  -0.046593   0.199119  -0.000023   0.000006
    15  C   -0.000069   0.000000   0.000002  -0.000110   0.000000   0.000020
    16  O    0.000001   0.000000   0.000000   0.000000   0.000000  -0.000004
    17  C    0.000009   0.000000   0.000000   0.000007   0.000000  -0.000002
    18  C   -0.000003   0.000000   0.000000  -0.000026   0.000000   0.000001
    19  O    0.000000   0.000000   0.000000   0.000000   0.000000   0.000000
    20  H    0.001152  -0.000130  -0.000165   0.000896   0.000002  -0.000068
    21  H   -0.000047  -0.000137   0.000586  -0.006130   0.000001   0.000003
    22  H    0.004003  -0.000108  -0.000043   0.000312   0.000000  -0.001396
    23  H    0.005263   0.000003   0.000000   0.000001   0.000000  -0.000032
    24  H   -0.006014  -0.000003   0.000000   0.000005   0.000000   0.004666
    25  H   -0.037792   0.000071  -0.000010  -0.000057  -0.000002   0.005763
    26  H   -0.031489  -0.000110   0.000003   0.000003   0.000003  -0.004652
    27  H    0.374628  -0.006674   0.000616  -0.000240   0.009615  -0.044105
    28  H   -0.000108  -0.015856   0.344655  -0.024320  -0.000718   0.000024
    29  H   -0.000077  -0.017649   0.340184  -0.025682  -0.000117  -0.000004
    30  H   -0.030996  -0.000035   0.000005   0.000003   0.000024   0.368516
    31  H   -0.030841  -0.000211   0.000022  -0.000024   0.000053   0.373175
    32  H   -0.027281   0.003193   0.000100  -0.000005   0.006805   0.365413
    33  H   -0.000001  -0.000091   0.005362  -0.023685   0.000001   0.000000
    34  H    0.000003   0.000245  -0.007885  -0.021750  -0.000001   0.000000
    35  H   -0.000032   0.000297  -0.001041  -0.022043  -0.000009   0.000000
    36  H    0.000006   0.000100  -0.004866  -0.016764   0.000001   0.000000
    37  H    0.000000   0.000000   0.000000   0.000000   0.000000   0.000000
    38  H    0.000000   0.000000   0.000000  -0.000002   0.000000   0.000000
    39  H    0.000000   0.000000   0.000000   0.000000   0.000000   0.000000
    40  H    0.000000   0.000000   0.000000   0.000000   0.000000   0.000000
    41  H    0.000002   0.000000   0.000000   0.000002   0.000000  -0.000004
    42  H    0.000000   0.000000   0.000000  -0.000025   0.000000   0.000000
    43  H    0.000000   0.000000   0.000000   0.000000   0.000000   0.000000
              13         14         15         16         17         18
     1  C    0.001561  -0.000185   0.000378  -0.000003  -0.000031   0.000021
     2  C   -0.060900  -0.050329   0.002590  -0.000032   0.000362   0.000067
     3  C   -0.006339  -0.003252  -0.028080   0.002274  -0.003544  -0.004552
     4  C    0.000219  -0.000245   0.357349  -0.044142  -0.061711  -0.049079
     5  C   -0.000005  -0.000002  -0.022995  -0.003151  -0.010143   0.003952
     6  C    0.000016   0.000000   0.003029   0.000295   0.000084  -0.000044
     7  C   -0.000167  -0.000053  -0.000069   0.000001   0.000009  -0.000003
     8  C   -0.001152   0.000976   0.000000   0.000000   0.000000   0.000000
     9  C   -0.053376  -0.046593   0.000002   0.000000   0.000000   0.000000
    10  C    0.352185   0.199119  -0.000110   0.000000   0.000007  -0.000026
    11  O   -0.000077  -0.000023   0.000000   0.000000   0.000000   0.000000
    12  C   -0.000003   0.000006   0.000020  -0.000004  -0.000002   0.000001
    13  C    5.244684  -0.057199   0.000003   0.000000  -0.000001   0.000001
    14  O   -0.057199   8.404467  -0.000032   0.000000   0.000001  -0.000031
    15  C    0.000003  -0.000032   4.740626   0.212257   0.350197   0.358806
    16  O    0.000000   0.000000   0.212257   8.426001  -0.062890  -0.033038
    17  C   -0.000001   0.000001   0.350197  -0.062890   5.259115  -0.057972
    18  C    0.000001  -0.000031   0.358806  -0.033038  -0.057972   4.961835
    19  O    0.000000   0.000000  -0.050661  -0.012146  -0.004065   0.229539
    20  H    0.001533   0.000177  -0.004629  -0.000025   0.002775   0.000006
    21  H   -0.001595   0.011247  -0.002906   0.000056  -0.002139   0.001960
    22  H    0.000016   0.000199  -0.038968   0.001537   0.006724  -0.009790
    23  H    0.000000   0.000000  -0.005973  -0.000057   0.002251   0.000124
    24  H    0.000000   0.000000  -0.005100   0.008171   0.000488   0.000067
    25  H   -0.000006   0.000000  -0.000112  -0.000002   0.000024  -0.000002
    26  H    0.000000   0.000000  -0.000071   0.000001  -0.000004   0.000001
    27  H    0.000024  -0.000001   0.000002   0.000000   0.000000   0.000000
    28  H    0.003265   0.003277   0.000000   0.000000   0.000000   0.000000
    29  H   -0.001227   0.002203   0.000000   0.000000   0.000000   0.000000
    30  H    0.000000   0.000000  -0.000002   0.000000   0.000000   0.000000
    31  H    0.000001  -0.000001   0.000029  -0.000008   0.000001  -0.000009
    32  H    0.000000   0.000000   0.000000   0.000000   0.000000   0.000000
    33  H    0.362663   0.000369  -0.000001   0.000000   0.000001  -0.000004
    34  H    0.362368  -0.001181   0.000000   0.000000   0.000000   0.000000
    35  H    0.345879   0.003991   0.000000   0.000000   0.000000   0.000000
    36  H   -0.003496   0.237927   0.000000   0.000000   0.000000   0.000001
    37  H    0.000000   0.000000  -0.029693   0.227656  -0.000880  -0.017807
    38  H   -0.000001  -0.000003  -0.022871   0.004129   0.344412  -0.000608
    39  H    0.000000   0.000000  -0.025473   0.000116   0.367150   0.005088
    40  H    0.000000   0.000000  -0.024849  -0.001011   0.357624  -0.007411
    41  H    0.000000   0.000003  -0.039659  -0.000964   0.006452   0.369473
    42  H    0.000001   0.000249  -0.035376   0.003349  -0.002692   0.357703
    43  H    0.000000   0.000000  -0.002639   0.000418   0.004239  -0.024664
              19         20         21         22         23         24
     1  C    0.000000  -0.005701   0.004158  -0.002618  -0.000041  -0.000380
     2  C    0.000000  -0.023035  -0.039654   0.001354   0.000007  -0.000006
     3  C    0.000050   0.350790   0.363975  -0.055025  -0.004118   0.005528
     4  C    0.002501  -0.026383  -0.042993   0.368163  -0.039360  -0.030807
     5  C   -0.000048  -0.006614   0.004692  -0.046705   0.367397   0.366276
     6  C    0.000000  -0.000151   0.000038  -0.003109  -0.033595  -0.037603
     7  C    0.000000   0.001152  -0.000047   0.004003   0.005263  -0.006014
     8  C    0.000000  -0.000130  -0.000137  -0.000108   0.000003  -0.000003
     9  C    0.000000  -0.000165   0.000586  -0.000043   0.000000   0.000000
    10  C    0.000000   0.000896  -0.006130   0.000312   0.000001   0.000005
    11  O    0.000000   0.000002   0.000001   0.000000   0.000000   0.000000
    12  C    0.000000  -0.000068   0.000003  -0.001396  -0.000032   0.004666
    13  C    0.000000   0.001533  -0.001595   0.000016   0.000000   0.000000
    14  O    0.000000   0.000177   0.011247   0.000199   0.000000   0.000000
    15  C   -0.050661  -0.004629  -0.002906  -0.038968  -0.005973  -0.005100
    16  O   -0.012146  -0.000025   0.000056   0.001537  -0.000057   0.008171
    17  C   -0.004065   0.002775  -0.002139   0.006724   0.002251   0.000488
    18  C    0.229539   0.000006   0.001960  -0.009790   0.000124   0.000067
    19  O    8.296685  -0.000001  -0.000118   0.000046  -0.000001   0.000000
    20  H   -0.000001   0.546241  -0.031323   0.005323   0.002561   0.000071
    21  H   -0.000118  -0.031323   0.558075  -0.001325  -0.000124  -0.000151
    22  H    0.000046   0.005323  -0.001325   0.612856   0.006052  -0.007929
    23  H   -0.000001   0.002561  -0.000124   0.006052   0.594514  -0.036358
    24  H    0.000000   0.000071  -0.000151  -0.007929  -0.036358   0.598161
    25  H    0.000000   0.000975  -0.000006  -0.000159  -0.006779   0.005864
    26  H    0.000000  -0.000087   0.000001  -0.000113  -0.000733  -0.006576
    27  H    0.000000   0.000049   0.000003   0.000033  -0.000164  -0.000082
    28  H    0.000000  -0.000003   0.000004   0.000000   0.000000   0.000000
    29  H    0.000000   0.000014  -0.000027   0.000001   0.000000   0.000000
    30  H    0.000000   0.000002   0.000000   0.000009  -0.000016   0.000550
    31  H    0.000000   0.000013   0.000004   0.005891  -0.000018  -0.000358
    32  H    0.000000   0.000000   0.000000  -0.000037   0.000000  -0.000053
    33  H    0.000000   0.000142   0.002860   0.000000   0.000000   0.000000
    34  H    0.000000   0.000006  -0.000099   0.000000   0.000000   0.000000
    35  H    0.000000   0.000037   0.000140  -0.000001   0.000000   0.000000
    36  H    0.000000  -0.000006  -0.000410  -0.000001   0.000000   0.000000
    37  H    0.035520   0.000003  -0.000002  -0.000096  -0.000095  -0.000066
    38  H    0.000101   0.000417   0.001316  -0.000131  -0.000060  -0.000033
    39  H    0.000161   0.000337   0.000138   0.000000   0.006235   0.000006
    40  H    0.007594  -0.000008  -0.000061  -0.000134  -0.000228  -0.000015
    41  H   -0.037227   0.000001  -0.000150   0.007958   0.000010   0.000001
    42  H   -0.028332   0.000074   0.005343   0.000284  -0.000003  -0.000002
    43  H    0.243836  -0.000002  -0.000021   0.000004   0.000000   0.000000
              25         26         27         28         29         30
     1  C   -0.004508   0.005296  -0.051099   0.004404   0.004360   0.004574
     2  C   -0.000154   0.000318   0.004293  -0.000406   0.001147  -0.000006
     3  C    0.003955  -0.000112  -0.000206  -0.000100  -0.000150  -0.000034
     4  C   -0.005279   0.004689  -0.000073   0.000004   0.000001   0.000214
     5  C   -0.037713  -0.033211   0.004893   0.000000   0.000000  -0.001028
     6  C    0.370281   0.365640  -0.042244   0.000001   0.000003  -0.003409
     7  C   -0.037792  -0.031489   0.374628  -0.000108  -0.000077  -0.030996
     8  C    0.000071  -0.000110  -0.006674  -0.015856  -0.017649  -0.000035
     9  C   -0.000010   0.000003   0.000616   0.344655   0.340184   0.000005
    10  C   -0.000057   0.000003  -0.000240  -0.024320  -0.025682   0.000003
    11  O   -0.000002   0.000003   0.009615  -0.000718  -0.000117   0.000024
    12  C    0.005763  -0.004652  -0.044105   0.000024  -0.000004   0.368516
    13  C   -0.000006   0.000000   0.000024   0.003265  -0.001227   0.000000
    14  O    0.000000   0.000000  -0.000001   0.003277   0.002203   0.000000
    15  C   -0.000112  -0.000071   0.000002   0.000000   0.000000  -0.000002
    16  O   -0.000002   0.000001   0.000000   0.000000   0.000000   0.000000
    17  C    0.000024  -0.000004   0.000000   0.000000   0.000000   0.000000
    18  C   -0.000002   0.000001   0.000000   0.000000   0.000000   0.000000
    19  O    0.000000   0.000000   0.000000   0.000000   0.000000   0.000000
    20  H    0.000975  -0.000087   0.000049  -0.000003   0.000014   0.000002
    21  H   -0.000006   0.000001   0.000003   0.000004  -0.000027   0.000000
    22  H   -0.000159  -0.000113   0.000033   0.000000   0.000001   0.000009
    23  H   -0.006779  -0.000733  -0.000164   0.000000   0.000000  -0.000016
    24  H    0.005864  -0.006576  -0.000082   0.000000   0.000000   0.000550
    25  H    0.603660  -0.036564  -0.002854   0.000000   0.000000  -0.000010
    26  H   -0.036564   0.596471  -0.004900   0.000000   0.000000   0.003916
    27  H   -0.002854  -0.004900   0.612211  -0.000013  -0.000002  -0.002833
    28  H    0.000000   0.000000  -0.000013   0.502400  -0.017496   0.000000
    29  H    0.000000   0.000000  -0.000002  -0.017496   0.516539   0.000000
    30  H   -0.000010   0.003916  -0.002833   0.000000   0.000000   0.563373
    31  H   -0.000058  -0.000154   0.005530  -0.000003   0.000000  -0.028851
    32  H   -0.000162  -0.000031  -0.004360  -0.000003   0.000001  -0.028474
    33  H   -0.000002   0.000000   0.000000  -0.000173   0.000111   0.000000
    34  H    0.000000   0.000000   0.000000   0.000271   0.001582   0.000000
    35  H    0.000017   0.000000  -0.000002  -0.000052   0.000400   0.000000
    36  H    0.000000   0.000000   0.000000   0.001217   0.000336   0.000000
    37  H    0.000000   0.000000   0.000000   0.000000   0.000000   0.000000
    38  H   -0.000003   0.000000   0.000000   0.000000   0.000000   0.000000
    39  H   -0.000010   0.000009   0.000000   0.000000   0.000000   0.000000
    40  H    0.000000   0.000000   0.000000   0.000000   0.000000   0.000000
    41  H    0.000000   0.000000   0.000000   0.000000   0.000000   0.000000
    42  H    0.000000   0.000000   0.000000   0.000000   0.000000   0.000000
    43  H    0.000000   0.000000   0.000000   0.000000   0.000000   0.000000
              31         32         33         34         35         36
     1  C   -0.005850  -0.007768  -0.000115  -0.000046   0.000308  -0.000090
     2  C    0.001404  -0.000047  -0.009011   0.004917   0.001802   0.006220
     3  C   -0.000376  -0.000013   0.003246  -0.000050   0.000243  -0.000079
     4  C   -0.000843   0.000056   0.000025  -0.000002  -0.000009   0.000014
     5  C    0.003506  -0.000009   0.000002   0.000000   0.000000   0.000000
     6  C   -0.006340   0.005270   0.000000   0.000000  -0.000001   0.000000
     7  C   -0.030841  -0.027281  -0.000001   0.000003  -0.000032   0.000006
     8  C   -0.000211   0.003193  -0.000091   0.000245   0.000297   0.000100
     9  C    0.000022   0.000100   0.005362  -0.007885  -0.001041  -0.004866
    10  C   -0.000024  -0.000005  -0.023685  -0.021750  -0.022043  -0.016764
    11  O    0.000053   0.006805   0.000001  -0.000001  -0.000009   0.000001
    12  C    0.373175   0.365413   0.000000   0.000000   0.000000   0.000000
    13  C    0.000001   0.000000   0.362663   0.362368   0.345879  -0.003496
    14  O   -0.000001   0.000000   0.000369  -0.001181   0.003991   0.237927
    15  C    0.000029   0.000000  -0.000001   0.000000   0.000000   0.000000
    16  O   -0.000008   0.000000   0.000000   0.000000   0.000000   0.000000
    17  C    0.000001   0.000000   0.000001   0.000000   0.000000   0.000000
    18  C   -0.000009   0.000000  -0.000004   0.000000   0.000000   0.000001
    19  O    0.000000   0.000000   0.000000   0.000000   0.000000   0.000000
    20  H    0.000013   0.000000   0.000142   0.000006   0.000037  -0.000006
    21  H    0.000004   0.000000   0.002860  -0.000099   0.000140  -0.000410
    22  H    0.005891  -0.000037   0.000000   0.000000  -0.000001  -0.000001
    23  H   -0.000018   0.000000   0.000000   0.000000   0.000000   0.000000
    24  H   -0.000358  -0.000053   0.000000   0.000000   0.000000   0.000000
    25  H   -0.000058  -0.000162  -0.000002   0.000000   0.000017   0.000000
    26  H   -0.000154  -0.000031   0.000000   0.000000   0.000000   0.000000
    27  H    0.005530  -0.004360   0.000000   0.000000  -0.000002   0.000000
    28  H   -0.000003  -0.000003  -0.000173   0.000271  -0.000052   0.001217
    29  H    0.000000   0.000001   0.000111   0.001582   0.000400   0.000336
    30  H   -0.028851  -0.028474   0.000000   0.000000   0.000000   0.000000
    31  H    0.550291  -0.030138   0.000000   0.000000   0.000000   0.000000
    32  H   -0.030138   0.563821   0.000000   0.000000   0.000000   0.000000
    33  H    0.000000   0.000000   0.551859  -0.031179  -0.025472  -0.000308
    34  H    0.000000   0.000000  -0.031179   0.548979  -0.025082   0.003946
    35  H    0.000000   0.000000  -0.025472  -0.025082   0.557815  -0.000120
    36  H    0.000000   0.000000  -0.000308   0.003946  -0.000120   0.339495
    37  H    0.000000   0.000000   0.000000   0.000000   0.000000   0.000000
    38  H    0.000000   0.000000   0.000013   0.000000   0.000000   0.000000
    39  H    0.000000   0.000000   0.000000   0.000000   0.000000   0.000000
    40  H    0.000000   0.000000   0.000000   0.000000   0.000000   0.000000
    41  H   -0.000003   0.000000   0.000000   0.000000   0.000000   0.000000
    42  H    0.000000   0.000000  -0.000001   0.000000   0.000000  -0.000004
    43  H    0.000000   0.000000   0.000000   0.000000   0.000000   0.000000
              37         38         39         40         41         42
     1  C    0.000000  -0.000001   0.000004   0.000000  -0.000011  -0.000005
     2  C    0.000003   0.000172  -0.000032  -0.000003   0.000001  -0.000091
     3  C   -0.000165   0.001053  -0.000114  -0.000010   0.000339  -0.000106
     4  C    0.007362  -0.001498  -0.006096   0.005326  -0.004812   0.000434
     5  C   -0.000119   0.000426   0.001355   0.000032  -0.000164  -0.000150
     6  C   -0.000002  -0.000008  -0.000173   0.000003   0.000001  -0.000002
     7  C    0.000000   0.000000   0.000000   0.000000   0.000002   0.000000
     8  C    0.000000   0.000000   0.000000   0.000000   0.000000   0.000000
     9  C    0.000000   0.000000   0.000000   0.000000   0.000000   0.000000
    10  C    0.000000  -0.000002   0.000000   0.000000   0.000002  -0.000025
    11  O    0.000000   0.000000   0.000000   0.000000   0.000000   0.000000
    12  C    0.000000   0.000000   0.000000   0.000000  -0.000004   0.000000
    13  C    0.000000  -0.000001   0.000000   0.000000   0.000000   0.000001
    14  O    0.000000  -0.000003   0.000000   0.000000   0.000003   0.000249
    15  C   -0.029693  -0.022871  -0.025473  -0.024849  -0.039659  -0.035376
    16  O    0.227656   0.004129   0.000116  -0.001011  -0.000964   0.003349
    17  C   -0.000880   0.344412   0.367150   0.357624   0.006452  -0.002692
    18  C   -0.017807  -0.000608   0.005088  -0.007411   0.369473   0.357703
    19  O    0.035520   0.000101   0.000161   0.007594  -0.037227  -0.028332
    20  H    0.000003   0.000417   0.000337  -0.000008   0.000001   0.000074
    21  H   -0.000002   0.001316   0.000138  -0.000061  -0.000150   0.005343
    22  H   -0.000096  -0.000131   0.000000  -0.000134   0.007958   0.000284
    23  H   -0.000095  -0.000060   0.006235  -0.000228   0.000010  -0.000003
    24  H   -0.000066  -0.000033   0.000006  -0.000015   0.000001  -0.000002
    25  H    0.000000  -0.000003  -0.000010   0.000000   0.000000   0.000000
    26  H    0.000000   0.000000   0.000009   0.000000   0.000000   0.000000
    27  H    0.000000   0.000000   0.000000   0.000000   0.000000   0.000000
    28  H    0.000000   0.000000   0.000000   0.000000   0.000000   0.000000
    29  H    0.000000   0.000000   0.000000   0.000000   0.000000   0.000000
    30  H    0.000000   0.000000   0.000000   0.000000   0.000000   0.000000
    31  H    0.000000   0.000000   0.000000   0.000000  -0.000003   0.000000
    32  H    0.000000   0.000000   0.000000   0.000000   0.000000   0.000000
    33  H    0.000000   0.000013   0.000000   0.000000   0.000000  -0.000001
    34  H    0.000000   0.000000   0.000000   0.000000   0.000000   0.000000
    35  H    0.000000   0.000000   0.000000   0.000000   0.000000   0.000000
    36  H    0.000000   0.000000   0.000000   0.000000   0.000000  -0.000004
    37  H    0.350641  -0.000242  -0.000357   0.003830   0.000052   0.001196
    38  H   -0.000242   0.570664  -0.025949  -0.026301  -0.000091   0.000350
    39  H   -0.000357  -0.025949   0.546096  -0.030835  -0.000139  -0.000045
    40  H    0.003830  -0.026301  -0.030835   0.561752   0.000039   0.000478
    41  H    0.000052  -0.000091  -0.000139   0.000039   0.563230  -0.032928
    42  H    0.001196   0.000350  -0.000045   0.000478  -0.032928   0.572003
    43  H   -0.001160   0.000020  -0.000088   0.002264   0.005532  -0.007516
              43
     1  C    0.000000
     2  C    0.000000
     3  C    0.000007
     4  C    0.000013
     5  C    0.000000
     6  C    0.000000
     7  C    0.000000
     8  C    0.000000
     9  C    0.000000
    10  C    0.000000
    11  O    0.000000
    12  C    0.000000
    13  C    0.000000
    14  O    0.000000
    15  C   -0.002639
    16  O    0.000418
    17  C    0.004239
    18  C   -0.024664
    19  O    0.243836
    20  H   -0.000002
    21  H   -0.000021
    22  H    0.000004
    23  H    0.000000
    24  H    0.000000
    25  H    0.000000
    26  H    0.000000
    27  H    0.000000
    28  H    0.000000
    29  H    0.000000
    30  H    0.000000
    31  H    0.000000
    32  H    0.000000
    33  H    0.000000
    34  H    0.000000
    35  H    0.000000
    36  H    0.000000
    37  H   -0.001160
    38  H    0.000020
    39  H   -0.000088
    40  H    0.002264
    41  H    0.005532
    42  H   -0.007516
    43  H    0.334517
 Mulliken charges:
               1
     1  C    0.084944
     2  C    0.098531
     3  C   -0.374526
     4  C   -0.107419
     5  C   -0.277562
     6  C   -0.288075
     7  C   -0.144982
     8  C    0.396819
     9  C   -0.395930
    10  C    0.250650
    11  O   -0.585639
    12  C   -0.473340
    13  C   -0.488875
    14  O   -0.705082
    15  C    0.314982
    16  O   -0.728786
    17  C   -0.495841
    18  C   -0.083603
    19  O   -0.683434
    20  H    0.184735
    21  H    0.174817
    22  H    0.146924
    23  H    0.143338
    24  H    0.141681
    25  H    0.141633
    26  H    0.142459
    27  H    0.147955
    28  H    0.199729
    29  H    0.195548
    30  H    0.154508
    31  H    0.164167
    32  H    0.153720
    33  H    0.163389
    34  H    0.164960
    35  H    0.162934
    36  H    0.436883
    37  H    0.424419
    38  H    0.154727
    39  H    0.162613
    40  H    0.151925
    41  H    0.163057
    42  H    0.165811
    43  H    0.445238
 Sum of Mulliken charges =   0.00000
 Mulliken charges with hydrogens summed into heavy atoms:
               1
     1  C    0.084944
     2  C    0.098531
     3  C   -0.014974
     4  C    0.039505
     5  C    0.007457
     6  C   -0.003983
     7  C    0.002973
     8  C    0.396819
     9  C   -0.000653
    10  C    0.250650
    11  O   -0.585639
    12  C   -0.000946
    13  C    0.002407
    14  O   -0.268199
    15  C    0.314982
    16  O   -0.304367
    17  C   -0.026575
    18  C    0.245265
    19  O   -0.238196
 Electronic spatial extent (au):  <R**2>=           5549.7321
 Charge=              0.0000 electrons
 Dipole moment (field-independent basis, Debye):
    X=             -1.7852    Y=             -6.4727    Z=              3.5447  Tot=              7.5926
 Quadrupole moment (field-independent basis, Debye-Ang):
   XX=           -130.3521   YY=           -104.7305   ZZ=           -114.9971
   XY=             -6.8616   XZ=             -1.4616   YZ=              0.2915
 Traceless Quadrupole moment (field-independent basis, Debye-Ang):
   XX=            -13.6589   YY=             11.9627   ZZ=              1.6961
   XY=             -6.8616   XZ=             -1.4616   YZ=              0.2915
 Octapole moment (field-independent basis, Debye-Ang**2):
  XXX=           -113.8936  YYY=            -57.1354  ZZZ=             -7.7028  XYY=             11.0319
  XXY=           -106.5963  XXZ=             42.3073  XZZ=              5.4630  YZZ=             -2.9521
  YYZ=             -2.4848  XYZ=             20.8066
 Hexadecapole moment (field-independent basis, Debye-Ang**3):
 XXXX=          -4674.4606 YYYY=          -1812.9675 ZZZZ=           -698.3627 XXXY=           -100.3293
 XXXZ=             -5.6284 YYYX=            -34.2233 YYYZ=             51.0316 ZZZX=             -4.7222
 ZZZY=             14.0198 XXYY=           -983.0297 XXZZ=           -889.9754 YYZZ=           -448.7327
 XXYZ=             -1.5091 YYXZ=            -22.4651 ZZXY=            -37.8356
 N-N= 1.601825126575D+03 E-N=-5.269859507827D+03  KE= 8.789851035989D+02
 D1PCM: PCM CHGder 1st derivatives, ID1Alg=3 FixD1E=F DoIter=F DoCFld=F I1PDM=0.
 Calling FoFJK, ICntrl=      2127 FMM=F ISym2X=0 I1Cent= 0 IOpClX= 0 NMat=1 NMatS=1 NMatT=0.
 ***** Axes restored to original set *****
 -------------------------------------------------------------------
 Center     Atomic                   Forces (Hartrees/Bohr)
 Number     Number              X              Y              Z
 -------------------------------------------------------------------
      1        6           0.016316691   -0.013606993   -0.000665989
      2        6          -0.024321606    0.002938122    0.004219065
      3        6          -0.002693853   -0.006675540   -0.002588375
      4        6          -0.003425615    0.007944720   -0.004005596
      5        6          -0.006493132    0.004549375   -0.002296905
      6        6          -0.000391846   -0.002770997    0.005682750
      7        6          -0.003041894    0.005529495    0.005321962
      8        6           0.001424237    0.018193602   -0.002754540
      9        6          -0.002646005    0.005842786    0.007196532
     10        6           0.009317864   -0.016051232    0.000694807
     11        8           0.015619170    0.010731938   -0.004848161
     12        6           0.001640326    0.002915239   -0.006810367
     13        6          -0.003836199   -0.003377148    0.006994919
     14        8          -0.012334264   -0.005180090   -0.008965339
     15        6          -0.001534196   -0.004444690    0.004057614
     16        8           0.002877623    0.004626328   -0.007778226
     17        6           0.001192768   -0.002267844    0.004099793
     18        6          -0.001605792    0.000016955    0.003262104
     19        8          -0.002785101   -0.001980477   -0.002381307
     20        1          -0.000777679    0.000561193    0.001689186
     21        1           0.000992924   -0.001140067    0.001564784
     22        1           0.000351701   -0.003304322    0.000429808
     23        1          -0.001073918   -0.000530769    0.000831813
     24        1          -0.001156974   -0.002455086    0.000068580
     25        1           0.002560692   -0.000969861   -0.000956082
     26        1           0.000372851   -0.000056128   -0.000945550
     27        1           0.002661243   -0.001827025   -0.002100468
     28        1           0.000333435   -0.002473054    0.001210213
     29        1           0.002403536   -0.001968356   -0.003028691
     30        1          -0.000168027    0.001123092    0.000434206
     31        1          -0.001084159   -0.000505542    0.000060033
     32        1           0.000430630   -0.000397934   -0.000002119
     33        1          -0.001041131    0.002491400    0.000098457
     34        1           0.002264994    0.001005285   -0.001649999
     35        1           0.000858667    0.000122107    0.000089034
     36        1          -0.000391138    0.000304275    0.001570333
     37        1           0.002518385   -0.000468466    0.003632390
     38        1           0.000337524   -0.001049137    0.001408380
     39        1           0.002382932    0.000791771   -0.000261881
     40        1           0.000500147   -0.001588452   -0.002995966
     41        1           0.000404923    0.001675361    0.000610164
     42        1           0.003859766    0.001381563    0.001303785
     43        1          -0.000820500    0.002344602   -0.001495149
 -------------------------------------------------------------------
 Cartesian Forces:  Max     0.024321606 RMS     0.005062162

 GradGradGradGradGradGradGradGradGradGradGradGradGradGradGradGradGradGrad
 Berny optimization.
 FormGI is forming the generalized inverse of G from B-inverse, IUseBI=4.
 Internal  Forces:  Max     0.019479590 RMS     0.003293704
 Search for a local minimum.
 Step number   1 out of a maximum of  258
 All quantities printed in internal units (Hartrees-Bohrs-Radians)
 Mixed Optimization -- RFO/linear search
 Second derivative matrix not updated -- first step.
 ITU=  0
     Eigenvalues ---    0.00230   0.00230   0.00299   0.00338   0.00370
     Eigenvalues ---    0.00397   0.00544   0.00674   0.00767   0.00914
     Eigenvalues ---    0.01112   0.01162   0.01210   0.01254   0.01366
     Eigenvalues ---    0.01396   0.02462   0.02528   0.03097   0.03909
     Eigenvalues ---    0.03975   0.04284   0.04416   0.04608   0.04706
     Eigenvalues ---    0.04835   0.04910   0.04917   0.05074   0.05268
     Eigenvalues ---    0.05363   0.05384   0.05486   0.05488   0.05500
     Eigenvalues ---    0.05565   0.05609   0.05612   0.05790   0.05836
     Eigenvalues ---    0.06007   0.06054   0.06663   0.07787   0.08120
     Eigenvalues ---    0.08469   0.09081   0.09102   0.09124   0.09693
     Eigenvalues ---    0.10347   0.11563   0.12098   0.13587   0.13768
     Eigenvalues ---    0.14688   0.15991   0.16000   0.16000   0.16000
     Eigenvalues ---    0.16000   0.16000   0.16000   0.16000   0.16000
     Eigenvalues ---    0.16000   0.16000   0.16000   0.16000   0.16308
     Eigenvalues ---    0.16565   0.17200   0.18432   0.19552   0.20780
     Eigenvalues ---    0.22002   0.23405   0.24659   0.24997   0.26393
     Eigenvalues ---    0.26954   0.27123   0.27563   0.27909   0.28527
     Eigenvalues ---    0.28849   0.28942   0.29432   0.29621   0.30138
     Eigenvalues ---    0.31124   0.32139   0.32248   0.33756   0.33763
     Eigenvalues ---    0.33826   0.33847   0.33898   0.33987   0.34018
     Eigenvalues ---    0.34112   0.34125   0.34126   0.34141   0.34168
     Eigenvalues ---    0.34196   0.34211   0.34245   0.34298   0.34313
     Eigenvalues ---    0.34321   0.34326   0.34333   0.34372   0.34400
     Eigenvalues ---    0.39582   0.40547   0.41776   0.51472   0.51517
     Eigenvalues ---    0.52717   0.52789   0.94180
 RFO step:  Lambda=-1.23615432D-02 EMin= 2.30000000D-03
 Linear search not attempted -- first point.
 Iteration  1 RMS(Cart)=  0.03541368 RMS(Int)=  0.00075502
 Iteration  2 RMS(Cart)=  0.00097857 RMS(Int)=  0.00019398
 Iteration  3 RMS(Cart)=  0.00000073 RMS(Int)=  0.00019398
 Variable       Old X    -DE/DX   Delta X   Delta X   Delta X     New X
                                 (Linear)    (Quad)   (Total)
    R1        2.53571   0.01470   0.00000   0.02941   0.02948   2.56519
    R2        2.82529   0.00505   0.00000   0.01590   0.01597   2.84126
    R3        2.78997   0.00296   0.00000   0.00633   0.00654   2.79651
    R4        2.84702  -0.00010   0.00000   0.00348   0.00345   2.85047
    R5        2.85283   0.00636   0.00000   0.02367   0.02348   2.87631
    R6        2.91671   0.00111   0.00000   0.00298   0.00291   2.91962
    R7        2.07300   0.00176   0.00000   0.00499   0.00499   2.07799
    R8        2.06806   0.00037   0.00000   0.00103   0.00103   2.06909
    R9        2.92702   0.00018   0.00000  -0.00078  -0.00083   2.92620
   R10        2.95791  -0.00682   0.00000  -0.02470  -0.02470   2.93321
   R11        2.07731  -0.00059   0.00000  -0.00168  -0.00168   2.07564
   R12        2.89377   0.00675   0.00000   0.01920   0.01922   2.91299
   R13        2.07092   0.00125   0.00000   0.00353   0.00353   2.07445
   R14        2.07503  -0.00127   0.00000  -0.00362  -0.00362   2.07140
   R15        2.90456   0.00472   0.00000   0.01183   0.01185   2.91642
   R16        2.07625   0.00013   0.00000   0.00038   0.00038   2.07663
   R17        2.07589  -0.00025   0.00000  -0.00070  -0.00070   2.07519
   R18        2.89110   0.00684   0.00000   0.02230   0.02230   2.91339
   R19        2.07744   0.00047   0.00000   0.00134   0.00134   2.07877
   R20        2.82847   0.01393   0.00000   0.03674   0.03685   2.86532
   R21        2.31064   0.01948   0.00000   0.02042   0.02042   2.33106
   R22        2.89095   0.01334   0.00000   0.04276   0.04261   2.93356
   R23        2.06783  -0.00025   0.00000  -0.00071  -0.00071   2.06712
   R24        2.06830   0.00044   0.00000   0.00125   0.00125   2.06955
   R25        2.88726   0.00441   0.00000   0.01429   0.01429   2.90155
   R26        2.69210   0.01377   0.00000   0.03201   0.03201   2.72411
   R27        2.07001   0.00117   0.00000   0.00330   0.00330   2.07331
   R28        2.06707   0.00101   0.00000   0.00284   0.00284   2.06991
   R29        2.07047   0.00038   0.00000   0.00106   0.00106   2.07154
   R30        2.07120   0.00016   0.00000   0.00044   0.00044   2.07164
   R31        2.07142   0.00068   0.00000   0.00192   0.00192   2.07334
   R32        2.06976   0.00049   0.00000   0.00139   0.00139   2.07115
   R33        1.83851  -0.00075   0.00000  -0.00138  -0.00138   1.83713
   R34        2.72126   0.00155   0.00000   0.00381   0.00381   2.72506
   R35        2.90124   0.00145   0.00000   0.00482   0.00482   2.90606
   R36        2.93104  -0.00328   0.00000  -0.01139  -0.01139   2.91964
   R37        1.85065  -0.00338   0.00000  -0.00640  -0.00640   1.84425
   R38        2.06773   0.00153   0.00000   0.00429   0.00429   2.07201
   R39        2.06793   0.00069   0.00000   0.00193   0.00193   2.06986
   R40        2.07118  -0.00010   0.00000  -0.00027  -0.00027   2.07091
   R41        2.70816   0.00395   0.00000   0.00946   0.00946   2.71762
   R42        2.06918   0.00003   0.00000   0.00008   0.00008   2.06925
   R43        2.06660   0.00089   0.00000   0.00249   0.00249   2.06909
   R44        1.83919  -0.00229   0.00000  -0.00425  -0.00425   1.83493
    A1        2.30570  -0.00771   0.00000  -0.02870  -0.02871   2.27699
    A2        1.84757   0.01412   0.00000   0.05642   0.05655   1.90412
    A3        2.12752  -0.00640   0.00000  -0.02699  -0.02715   2.10037
    A4        2.20516   0.00618   0.00000   0.02486   0.02497   2.23013
    A5        1.99025  -0.00630   0.00000  -0.01719  -0.01741   1.97284
    A6        2.08739   0.00014   0.00000  -0.00735  -0.00730   2.08009
    A7        1.99472  -0.00133   0.00000  -0.00998  -0.01002   1.98470
    A8        1.90599   0.00061   0.00000   0.00180   0.00166   1.90765
    A9        1.87776  -0.00001   0.00000   0.00186   0.00192   1.87968
   A10        1.93320  -0.00075   0.00000  -0.00838  -0.00838   1.92482
   A11        1.89959   0.00222   0.00000   0.02023   0.02024   1.91982
   A12        1.84585  -0.00067   0.00000  -0.00473  -0.00469   1.84116
   A13        1.97134   0.00173   0.00000   0.00612   0.00604   1.97738
   A14        1.96681  -0.00222   0.00000  -0.01360  -0.01365   1.95316
   A15        1.87981  -0.00033   0.00000  -0.01092  -0.01105   1.86876
   A16        1.95132  -0.00036   0.00000  -0.00484  -0.00480   1.94652
   A17        1.84429   0.00083   0.00000   0.02379   0.02378   1.86808
   A18        1.83930   0.00048   0.00000   0.00148   0.00137   1.84066
   A19        2.04909  -0.00175   0.00000  -0.01573  -0.01572   2.03336
   A20        1.92145  -0.00085   0.00000  -0.00522  -0.00519   1.91625
   A21        1.89044  -0.00013   0.00000  -0.00616  -0.00609   1.88434
   A22        1.86309   0.00168   0.00000   0.00576   0.00562   1.86871
   A23        1.88816   0.00145   0.00000   0.02183   0.02177   1.90993
   A24        1.84052  -0.00022   0.00000   0.00173   0.00159   1.84211
   A25        2.04422   0.00263   0.00000   0.00695   0.00688   2.05110
   A26        1.89861   0.00099   0.00000   0.01518   0.01531   1.91391
   A27        1.87764  -0.00078   0.00000  -0.00236  -0.00238   1.87526
   A28        1.90428  -0.00201   0.00000  -0.01760  -0.01767   1.88661
   A29        1.89354  -0.00189   0.00000  -0.00938  -0.00934   1.88420
   A30        1.83408   0.00094   0.00000   0.00762   0.00749   1.84157
   A31        1.96749   0.00002   0.00000  -0.00534  -0.00537   1.96212
   A32        1.95527   0.00023   0.00000   0.00527   0.00528   1.96054
   A33        1.86494  -0.00154   0.00000  -0.02559  -0.02563   1.83931
   A34        1.96437   0.00049   0.00000   0.01396   0.01383   1.97819
   A35        1.83764   0.00161   0.00000   0.02031   0.02033   1.85797
   A36        1.86404  -0.00092   0.00000  -0.01054  -0.01074   1.85330
   A37        1.96091  -0.01445   0.00000  -0.06106  -0.06080   1.90011
   A38        2.15584   0.00929   0.00000   0.03831   0.03815   2.19399
   A39        2.16638   0.00517   0.00000   0.02265   0.02250   2.18888
   A40        1.78895   0.01002   0.00000   0.04693   0.04650   1.83545
   A41        1.91165  -0.00213   0.00000   0.00225   0.00266   1.91430
   A42        1.89511  -0.00246   0.00000   0.00442   0.00379   1.89890
   A43        1.96956  -0.00383   0.00000  -0.02687  -0.02708   1.94248
   A44        1.96678  -0.00071   0.00000   0.00921   0.00847   1.97525
   A45        1.92549  -0.00033   0.00000  -0.02932  -0.02952   1.89598
   A46        1.83585  -0.00335   0.00000  -0.02462  -0.02446   1.81138
   A47        1.96947   0.00038   0.00000  -0.01568  -0.01564   1.95383
   A48        1.87782  -0.00151   0.00000  -0.02484  -0.02437   1.85345
   A49        1.95270   0.00111   0.00000   0.01222   0.01145   1.96414
   A50        1.92131   0.00433   0.00000   0.04515   0.04480   1.96611
   A51        1.90448  -0.00093   0.00000   0.00722   0.00610   1.91058
   A52        1.93028  -0.00027   0.00000  -0.00173  -0.00173   1.92855
   A53        1.96253  -0.00059   0.00000  -0.00376  -0.00376   1.95877
   A54        1.93645  -0.00032   0.00000  -0.00137  -0.00137   1.93508
   A55        1.88334   0.00034   0.00000   0.00113   0.00112   1.88446
   A56        1.87454   0.00040   0.00000   0.00295   0.00295   1.87749
   A57        1.87323   0.00052   0.00000   0.00327   0.00327   1.87649
   A58        1.94249  -0.00129   0.00000  -0.00446  -0.00445   1.93804
   A59        1.92958  -0.00259   0.00000  -0.01431  -0.01435   1.91523
   A60        1.95230   0.00022   0.00000  -0.00254  -0.00260   1.94970
   A61        1.85347   0.00304   0.00000   0.02513   0.02515   1.87862
   A62        1.89139   0.00039   0.00000   0.00093   0.00092   1.89231
   A63        1.89106   0.00046   0.00000  -0.00312  -0.00323   1.88783
   A64        1.88288  -0.00162   0.00000  -0.00941  -0.00941   1.87347
   A65        1.89313  -0.00332   0.00000  -0.03313  -0.03328   1.85986
   A66        1.97776  -0.00013   0.00000  -0.00050  -0.00024   1.97753
   A67        1.93933  -0.00005   0.00000  -0.01443  -0.01460   1.92473
   A68        1.86079   0.00392   0.00000   0.04267   0.04267   1.90346
   A69        1.85854  -0.00015   0.00000  -0.00140  -0.00222   1.85632
   A70        1.92829  -0.00020   0.00000   0.00813   0.00796   1.93625
   A71        1.84673  -0.00390   0.00000  -0.02265  -0.02265   1.82408
   A72        1.95362   0.00195   0.00000   0.00891   0.00893   1.96255
   A73        1.94734  -0.00184   0.00000  -0.00890  -0.00890   1.93844
   A74        1.93922  -0.00346   0.00000  -0.01950  -0.01951   1.91971
   A75        1.89128  -0.00021   0.00000  -0.00224  -0.00222   1.88906
   A76        1.88635   0.00037   0.00000  -0.00123  -0.00122   1.88513
   A77        1.84136   0.00337   0.00000   0.02421   0.02418   1.86554
   A78        1.91558   0.00454   0.00000   0.02389   0.02382   1.93940
   A79        1.92448  -0.00233   0.00000  -0.02554  -0.02575   1.89873
   A80        1.97597  -0.00400   0.00000  -0.01973  -0.02049   1.95548
   A81        1.85348  -0.00202   0.00000  -0.01507  -0.01480   1.83867
   A82        1.89571   0.00255   0.00000   0.03995   0.03995   1.93566
   A83        1.89434   0.00139   0.00000  -0.00264  -0.00316   1.89118
   A84        1.87319   0.00246   0.00000   0.01425   0.01425   1.88744
    D1        0.10612  -0.00086   0.00000  -0.01311  -0.01309   0.09302
    D2       -3.06578  -0.00035   0.00000  -0.00071  -0.00054  -3.06632
    D3       -3.11082  -0.00067   0.00000  -0.00176  -0.00161  -3.11243
    D4        0.00046  -0.00016   0.00000   0.01063   0.01095   0.01142
    D5        0.35837   0.00032   0.00000   0.01523   0.01499   0.37336
    D6       -1.87863  -0.00057   0.00000  -0.00391  -0.00404  -1.88267
    D7        2.36880   0.00134   0.00000   0.02143   0.02131   2.39011
    D8       -2.69783  -0.00058   0.00000  -0.00044  -0.00048  -2.69831
    D9        1.34835  -0.00147   0.00000  -0.01958  -0.01950   1.32885
   D10       -0.68740   0.00044   0.00000   0.00576   0.00585  -0.68156
   D11        0.03031  -0.00042   0.00000  -0.01520  -0.01517   0.01514
   D12       -3.10031  -0.00037   0.00000  -0.00511  -0.00513  -3.10544
   D13        3.10608  -0.00045   0.00000  -0.00589  -0.00563   3.10045
   D14       -0.02454  -0.00040   0.00000   0.00419   0.00441  -0.02014
   D15        0.62500  -0.00078   0.00000   0.00102   0.00117   0.62616
   D16       -1.55118   0.00070   0.00000   0.01800   0.01815  -1.53303
   D17        2.73642   0.00118   0.00000   0.02166   0.02180   2.75822
   D18       -2.48476  -0.00122   0.00000  -0.01189  -0.01196  -2.49672
   D19        1.62224   0.00027   0.00000   0.00509   0.00502   1.62726
   D20       -0.37333   0.00074   0.00000   0.00875   0.00867  -0.36466
   D21       -0.02916   0.00051   0.00000  -0.00311  -0.00291  -0.03207
   D22        2.10422  -0.00014   0.00000  -0.01370  -0.01355   2.09067
   D23       -2.07719  -0.00209   0.00000  -0.03109  -0.03108  -2.10827
   D24        3.08436   0.00110   0.00000   0.00901   0.00909   3.09346
   D25       -1.06544   0.00045   0.00000  -0.00158  -0.00155  -1.06699
   D26        1.03633  -0.00150   0.00000  -0.01898  -0.01907   1.01726
   D27       -1.35254  -0.00010   0.00000  -0.00474  -0.00467  -1.35721
   D28        2.69847   0.00083   0.00000   0.00843   0.00849   2.70696
   D29        0.67729   0.00169   0.00000   0.02096   0.02090   0.69819
   D30        0.80911  -0.00089   0.00000  -0.01659  -0.01648   0.79263
   D31       -1.42306   0.00004   0.00000  -0.00342  -0.00332  -1.42638
   D32        2.83894   0.00090   0.00000   0.00911   0.00909   2.84803
   D33        2.83135  -0.00082   0.00000  -0.01515  -0.01509   2.81626
   D34        0.59917   0.00012   0.00000  -0.00198  -0.00193   0.59724
   D35       -1.42201   0.00097   0.00000   0.01055   0.01048  -1.41153
   D36        0.64641   0.00166   0.00000   0.00541   0.00550   0.65191
   D37       -1.48917   0.00143   0.00000   0.01396   0.01398  -1.47519
   D38        2.78985   0.00222   0.00000   0.01811   0.01818   2.80804
   D39        2.88665  -0.00024   0.00000  -0.01228  -0.01225   2.87441
   D40        0.75108  -0.00048   0.00000  -0.00373  -0.00377   0.74731
   D41       -1.25308   0.00031   0.00000   0.00042   0.00043  -1.25266
   D42       -1.40441   0.00062   0.00000   0.00052   0.00052  -1.40389
   D43        2.74320   0.00038   0.00000   0.00908   0.00900   2.75220
   D44        0.73904   0.00117   0.00000   0.01323   0.01320   0.75224
   D45        3.00891   0.00196   0.00000   0.01596   0.01587   3.02478
   D46        0.94629  -0.00064   0.00000  -0.01487  -0.01481   0.93148
   D47       -1.23703  -0.00024   0.00000  -0.01383  -0.01366  -1.25069
   D48        0.76626   0.00177   0.00000   0.02315   0.02298   0.78924
   D49       -1.29636  -0.00083   0.00000  -0.00767  -0.00770  -1.30406
   D50        2.80351  -0.00043   0.00000  -0.00663  -0.00655   2.79696
   D51       -1.22894   0.00070   0.00000  -0.00342  -0.00356  -1.23251
   D52        2.99162  -0.00190   0.00000  -0.03424  -0.03424   2.95737
   D53        0.80830  -0.00150   0.00000  -0.03321  -0.03309   0.77521
   D54        0.80597   0.00156   0.00000   0.01757   0.01749   0.82347
   D55       -1.36247   0.00145   0.00000   0.02325   0.02315  -1.33932
   D56        2.94263   0.00026   0.00000   0.00811   0.00800   2.95063
   D57        2.97124   0.00057   0.00000   0.00416   0.00412   2.97536
   D58        0.80280   0.00046   0.00000   0.00985   0.00977   0.81257
   D59       -1.17528  -0.00072   0.00000  -0.00530  -0.00538  -1.18066
   D60       -1.33863   0.00181   0.00000   0.01914   0.01923  -1.31940
   D61        2.77611   0.00169   0.00000   0.02483   0.02489   2.80100
   D62        0.79803   0.00051   0.00000   0.00968   0.00974   0.80776
   D63       -1.24495  -0.00138   0.00000  -0.02534  -0.02546  -1.27041
   D64        0.98728  -0.00061   0.00000  -0.01072  -0.01084   0.97644
   D65        3.01143  -0.00051   0.00000  -0.00416  -0.00411   3.00732
   D66        0.92062   0.00027   0.00000  -0.01441  -0.01456   0.90606
   D67       -3.13033   0.00103   0.00000   0.00021   0.00005  -3.13027
   D68       -1.10618   0.00114   0.00000   0.00677   0.00679  -1.09940
   D69        2.90980  -0.00067   0.00000  -0.01953  -0.01958   2.89023
   D70       -1.14115   0.00009   0.00000  -0.00491  -0.00496  -1.14611
   D71        0.88300   0.00020   0.00000   0.00165   0.00177   0.88477
   D72       -3.13695   0.00103   0.00000   0.02213   0.02217  -3.11478
   D73        1.03951   0.00119   0.00000   0.02447   0.02451   1.06401
   D74       -1.05861   0.00115   0.00000   0.02382   0.02385  -1.03476
   D75        0.90758   0.00039   0.00000   0.01324   0.01317   0.92075
   D76       -1.19915   0.00054   0.00000   0.01558   0.01550  -1.18365
   D77        2.98592   0.00050   0.00000   0.01492   0.01485   3.00076
   D78       -1.10066  -0.00125   0.00000  -0.01227  -0.01222  -1.11288
   D79        3.07580  -0.00110   0.00000  -0.00993  -0.00989   3.06591
   D80        0.97768  -0.00114   0.00000  -0.01058  -0.01054   0.96714
   D81       -0.04628   0.00063   0.00000   0.01240   0.01232  -0.03396
   D82        2.04882   0.00060   0.00000   0.00760   0.00766   2.05648
   D83       -2.13069  -0.00259   0.00000  -0.02409  -0.02436  -2.15505
   D84        3.08426   0.00060   0.00000   0.00236   0.00244   3.08670
   D85       -1.10383   0.00057   0.00000  -0.00244  -0.00222  -1.10605
   D86        0.99985  -0.00261   0.00000  -0.03413  -0.03424   0.96561
   D87        0.04290  -0.00031   0.00000  -0.00442  -0.00468   0.03822
   D88       -2.10129   0.00077   0.00000   0.02375   0.02368  -2.07761
   D89        2.06115  -0.00180   0.00000  -0.02508  -0.02579   2.03537
   D90       -2.01148  -0.00191   0.00000  -0.02221  -0.02192  -2.03340
   D91        2.12751  -0.00083   0.00000   0.00596   0.00644   2.13395
   D92        0.00677  -0.00340   0.00000  -0.04287  -0.04303  -0.03626
   D93        2.07648   0.00226   0.00000   0.03209   0.03225   2.10873
   D94       -0.06771   0.00334   0.00000   0.06026   0.06061  -0.00710
   D95       -2.18845   0.00077   0.00000   0.01144   0.01114  -2.17731
   D96        1.12438  -0.00041   0.00000  -0.02144  -0.02130   1.10308
   D97       -3.10335   0.00091   0.00000  -0.00210  -0.00201  -3.10536
   D98       -0.99421  -0.00015   0.00000  -0.01769  -0.01754  -1.01175
   D99       -3.09248  -0.00368   0.00000  -0.05524  -0.05528   3.13543
   D100      -1.03703  -0.00236   0.00000  -0.03591  -0.03599  -1.07301
   D101       1.07211  -0.00342   0.00000  -0.05149  -0.05151   1.02060
   D102      -0.96207   0.00188   0.00000   0.01490   0.01482  -0.94725
   D103       1.09339   0.00320   0.00000   0.03423   0.03411   1.12750
   D104      -3.08066   0.00214   0.00000   0.01864   0.01859  -3.06208
   D105       3.05690   0.00017   0.00000   0.02987   0.02964   3.08653
   D106       1.06527   0.00274   0.00000   0.04936   0.04979   1.11506
   D107      -1.08396  -0.00085   0.00000  -0.00017  -0.00036  -1.08433
   D108       2.68134   0.00045   0.00000   0.03528   0.03557   2.71691
   D109      -1.46635   0.00072   0.00000   0.04091   0.04062  -1.42573
   D110       0.59278   0.00235   0.00000   0.07067   0.07067   0.66345
   D111      -1.16282  -0.00040   0.00000   0.00823   0.00828  -1.15454
   D112       0.96001  -0.00060   0.00000   0.00531   0.00535   0.96535
   D113       3.00962   0.00021   0.00000   0.01731   0.01738   3.02700
   D114       3.03907   0.00118   0.00000   0.02124   0.02132   3.06039
   D115      -1.12129   0.00098   0.00000   0.01831   0.01838  -1.10291
   D116       0.92833   0.00179   0.00000   0.03032   0.03041   0.95874
   D117       1.02642  -0.00072   0.00000  -0.00489  -0.00502   1.02140
   D118      -3.13394  -0.00092   0.00000  -0.00781  -0.00796   3.14129
   D119      -1.08432  -0.00011   0.00000   0.00419   0.00407  -1.08024
   D120      -2.97658   0.00349   0.00000   0.07945   0.07944  -2.89714
   D121      -0.94068   0.00237   0.00000   0.06029   0.06008  -0.88060
   D122       1.18532  -0.00034   0.00000   0.02432   0.02458   1.20990
   D123      -0.91826  -0.00060   0.00000   0.03107   0.03107  -0.88719
   D124       1.11764  -0.00173   0.00000   0.01191   0.01170   1.12935
   D125      -3.03954  -0.00444   0.00000  -0.02406  -0.02379  -3.06334
   D126       1.09579   0.00385   0.00000   0.08480   0.08474   1.18053
   D127       3.13170   0.00272   0.00000   0.06563   0.06537  -3.08612
   D128      -1.02549   0.00001   0.00000   0.02967   0.02987  -0.99561
   D129      -1.48361   0.00028   0.00000   0.01236   0.01187  -1.47174
   D130       2.71952   0.00178   0.00000   0.03863   0.03855   2.75807
   D131       0.68510  -0.00005   0.00000   0.02986   0.03043   0.71554
         Item               Value     Threshold  Converged?
 Maximum Force            0.019480     0.000450     NO 
 RMS     Force            0.003294     0.000300     NO 
 Maximum Displacement     0.215833     0.001800     NO 
 RMS     Displacement     0.035507     0.001200     NO 
 Predicted change in Energy=-6.924346D-03
 GradGradGradGradGradGradGradGradGradGradGradGradGradGradGradGradGradGrad

                          Input orientation:                          
 ---------------------------------------------------------------------
 Center     Atomic      Atomic             Coordinates (Angstroms)
 Number     Number       Type             X           Y           Z
 ---------------------------------------------------------------------
      1          6           0        1.793486    0.634181    0.024551
      2          6           0        1.074590   -0.475827    0.330686
      3          6           0       -0.363806   -0.550709    0.778678
      4          6           0       -1.278436    0.499546    0.109779
      5          6           0       -1.131507    1.915876    0.718222
      6          6           0        0.289608    2.339858    1.138759
      7          6           0        1.434717    2.090117    0.134701
      8          6           0        3.150612    0.229051   -0.404431
      9          6           0        3.244945   -1.283854   -0.368757
     10          6           0        1.866680   -1.764285    0.159855
     11          8           0        4.065446    0.995105   -0.717269
     12          6           0        1.192141    2.739447   -1.242386
     13          6           0        1.981300   -2.546260    1.476265
     14          8           0        1.145935   -2.554126   -0.806944
     15          6           0       -2.761547    0.042461    0.082385
     16          8           0       -3.526969    1.159831   -0.412687
     17          6           0       -3.299362   -0.361311    1.465358
     18          6           0       -2.950626   -1.101230   -0.939023
     19          8           0       -4.343922   -1.319515   -1.220473
     20          1           0       -0.409119   -0.453928    1.873099
     21          1           0       -0.728789   -1.559340    0.558937
     22          1           0       -0.973782    0.568554   -0.943246
     23          1           0       -1.770957    2.007327    1.605801
     24          1           0       -1.528233    2.637468   -0.005266
     25          1           0        0.555192    1.852869    2.087389
     26          1           0        0.260736    3.415361    1.358703
     27          1           0        2.327100    2.579843    0.551725
     28          1           0        3.438993   -1.664722   -1.375655
     29          1           0        4.079157   -1.570224    0.280437
     30          1           0        0.959761    3.805672   -1.128811
     31          1           0        0.363569    2.268611   -1.782363
     32          1           0        2.084641    2.660686   -1.873984
     33          1           0        0.994855   -2.867939    1.830165
     34          1           0        2.588528   -3.446711    1.320619
     35          1           0        2.453460   -1.947629    2.263624
     36          1           0        1.664628   -3.360678   -0.966775
     37          1           0       -4.332437    0.757056   -0.788773
     38          1           0       -2.809266   -1.259601    1.859201
     39          1           0       -3.166049    0.448034    2.191250
     40          1           0       -4.375207   -0.561049    1.405273
     41          1           0       -2.506084   -0.799147   -1.893045
     42          1           0       -2.468227   -2.028137   -0.611959
     43          1           0       -4.702857   -1.905231   -0.534214
 ---------------------------------------------------------------------
                    Distance matrix (angstroms):
                    1          2          3          4          5
     1  C    0.000000
     2  C    1.357441   0.000000
     3  C    2.574214   1.508405   0.000000
     4  C    3.076052   2.556733   1.544995   0.000000
     5  C    3.267952   3.276781   2.584001   1.548478   0.000000
     6  C    2.532279   3.032698   2.985295   2.627606   1.541487
     7  C    1.503528   2.598493   3.259348   3.145114   2.637492
     8  C    1.479847   2.312383   3.789314   4.466995   4.737328
     9  C    2.437269   2.419208   3.857096   4.885743   5.529297
    10  C    2.403394   1.522076   2.613575   3.875460   4.779591
    11  O    2.417098   3.493861   4.923989   5.430163   5.469623
    12  C    2.529603   3.581390   4.163027   3.598507   3.149856
    13  C    3.501136   2.534003   3.157273   4.665843   5.493165
    14  O    3.357977   2.370363   2.967691   4.005355   5.243452
    15  C    4.593670   3.878946   2.566288   1.552190   2.563396
    16  O    5.364208   4.939871   3.788258   2.401010   2.754776
    17  C    5.385539   4.520183   3.020744   2.581242   3.231623
    18  C    5.142638   4.266808   3.153602   2.541395   3.893402
    19  O    6.560091   5.698963   4.519844   3.804702   4.954382
    20  H    3.074505   2.140307   1.099626   2.184976   2.733415
    21  H    3.385111   2.116194   1.094914   2.177812   3.502097
    22  H    2.932356   2.628585   2.142392   1.098380   2.144908
    23  H    4.134143   3.986115   3.034429   2.180381   1.097750
    24  H    3.879158   4.071874   3.483523   2.155539   1.096139
    25  H    2.697012   2.962871   2.886948   3.017386   2.173372
    26  H    3.444451   4.106156   4.056623   3.525740   2.144065
    27  H    2.085247   3.309797   4.134348   4.186030   3.525697
    28  H    3.154874   3.148884   4.510372   5.398584   6.172073
    29  H    3.185776   3.198070   4.585583   5.746031   6.284550
    30  H    3.476161   4.524881   4.936435   4.180203   3.369905
    31  H    2.825060   3.535882   3.877702   3.066916   2.934723
    32  H    2.792119   3.964654   4.831621   4.462749   4.197366
    33  H    4.020311   2.824358   2.884638   4.412202   5.351890
    34  H    4.354947   3.478237   4.170947   5.656190   6.554303
    35  H    3.480626   2.793517   3.477562   4.955276   5.492443
    36  H    4.118037   3.217750   3.880344   4.972114   6.204805
    37  H    6.180901   5.657661   4.462867   3.193842   3.722882
    38  H    5.304496   4.246763   2.765923   2.915220   3.768336
    39  H    5.415369   4.722101   3.293238   2.810384   2.909250
    40  H    6.433331   5.555384   4.060058   3.520391   4.138693
    41  H    4.921170   4.227380   3.433538   2.684218   4.009928
    42  H    5.065105   3.981181   2.923227   2.885427   4.371663
    43  H    6.997379   6.014163   4.731362   4.233715   5.378104
                    6          7          8          9         10
     6  C    0.000000
     7  C    1.543300   0.000000
     8  C    3.875859   2.588151   0.000000
     9  C    4.913034   3.861874   1.516262   0.000000
    10  C    4.504375   3.878613   2.437270   1.552372   0.000000
    11  O    4.417030   2.974162   1.233543   2.447107   3.635677
    12  C    2.577612   1.541701   3.292395   4.600454   4.764964
    13  C    5.181687   4.857421   3.550586   2.567991   1.535435
    14  O    5.335741   4.747534   3.453522   2.492276   1.441534
    15  C    3.962765   4.669504   5.935101   6.167704   4.968985
    16  O    4.285523   5.077735   6.742144   7.199468   6.161957
    17  C    4.503742   5.494693   6.741424   6.858791   5.510051
    18  C    5.163078   5.528907   6.267419   6.224440   4.985339
    19  O    6.358190   6.845053   7.696234   7.636595   6.377672
    20  H    2.971988   3.590811   4.280805   4.366564   3.135523
    21  H    4.071495   4.263716   4.379060   4.089874   2.633956
    22  H    3.011381   3.045980   4.173273   4.643179   3.837603
    23  H    2.138840   3.528078   5.605813   6.315855   5.435827
    24  H    2.168390   3.016332   5.277443   6.188063   5.561307
    25  H    1.098905   2.154725   3.947424   4.806918   4.303393
    26  H    1.098142   2.152367   4.648935   5.828571   5.553829
    27  H    2.133910   1.100040   2.668076   4.076503   4.386000
    28  H    5.681334   4.516316   2.147746   1.093873   2.199971
    29  H    5.512362   4.518008   2.137435   1.095158   2.224242
    30  H    2.782011   2.182928   4.256381   5.630543   5.788573
    31  H    2.922927   2.203260   3.718348   4.787547   4.721843
    32  H    3.521603   2.186953   3.034590   4.378517   4.874872
    33  H    5.300619   5.258364   4.385436   3.522427   2.183590
    34  H    6.229164   5.778767   4.099141   2.821848   2.167717
    35  H    4.932557   4.676916   3.513185   2.827804   2.191751
    36  H    6.230574   5.565723   3.925625   2.677354   1.964329
    37  H    5.252042   5.990820   7.511493   7.858654   6.759150
    38  H    4.803973   5.675024   6.546774   6.451190   5.000695
    39  H    4.077782   5.300272   6.832695   7.117156   5.860826
    40  H    5.499708   6.511394   7.780568   7.857248   6.477654
    41  H    5.182768   5.290512   5.938971   5.969316   4.926150
    42  H    5.454360   5.722805   6.058822   5.766580   4.410979
    43  H    6.763456   7.353916   8.139348   7.973772   6.607603
                   11         12         13         14         15
    11  O    0.000000
    12  C    3.402111   0.000000
    13  C    4.657953   5.996043   0.000000
    14  O    4.596588   5.311653   2.431242   0.000000
    15  C    6.939366   4.965923   5.580230   4.775100   0.000000
    16  O    7.600307   5.045154   6.902484   5.982053   1.442042
    17  C    7.800264   6.092632   5.714850   5.452748   1.537820
    18  C    7.325917   5.657326   5.678522   4.348582   1.545009
    19  O    8.736598   6.864666   6.984678   5.642145   2.460961
    20  H    5.369492   4.740034   3.201474   3.743214   2.997828
    21  H    5.580195   5.041260   3.026563   2.523850   2.631534
    22  H    5.062295   3.081149   4.928348   3.776627   2.127157
    23  H    6.362771   4.174699   5.901811   5.927601   2.676334
    24  H    5.873121   2.990200   6.432946   5.894617   2.874510
    25  H    4.574249   3.504158   4.664719   5.305445   4.277660
    26  H    4.964184   2.844299   6.206052   6.411581   4.705277
    27  H    2.672749   2.128953   5.220276   5.440475   5.705516
    28  H    2.810799   4.945989   3.321962   2.524398   6.594471
    29  H    2.752547   5.406210   2.604545   3.279367   7.031017
    30  H    4.208793   1.097149   6.940966   6.370658   5.429261
    31  H    4.057109   1.095350   6.034790   4.982201   4.266073
    32  H    2.834738   1.096209   6.192507   5.404999   5.845341
    33  H    5.553473   6.397051   1.096265   2.660008   5.063172
    34  H    5.105292   6.840135   1.097162   2.721085   6.506216
    35  H    4.488196   5.987630   1.096006   3.392027   5.992876
    36  H    4.979862   6.124600   2.594610   0.972169   5.680942
    37  H    8.401561   5.886985   7.477003   6.401314   1.933199
    38  H    7.680075   6.451625   4.975103   4.942442   2.203342
    39  H    7.813661   6.002853   5.997683   6.049408   2.185274
    40  H    8.841460   6.992762   6.659676   6.272900   2.172132
    41  H    6.912800   5.159638   5.877182   4.194856   2.162380
    42  H    7.199998   6.043640   4.942411   3.657439   2.203525
    43  H    9.237348   7.538272   7.009344   5.890995   2.818224
                   16         17         18         19         20
    16  O    0.000000
    17  C    2.427495   0.000000
    18  C    2.391987   2.539713   0.000000
    19  O    2.732597   3.036931   1.438101   0.000000
    20  H    4.189274   2.920331   3.845293   5.079576   0.000000
    21  H    4.020915   2.977368   2.718512   4.036459   1.746753
    22  H    2.673923   3.474816   2.587684   3.872919   3.048952
    23  H    2.806442   2.822445   4.186988   5.067134   2.825567
    24  H    2.518799   3.780517   4.107672   5.006251   3.786476
    25  H    4.836809   4.488553   5.493326   6.708747   2.509409
    26  H    4.750994   5.191236   5.999332   7.090421   3.960392
    27  H    6.100545   6.414217   6.605075   7.927686   4.293797
    28  H    7.578261   7.428032   6.429262   7.792112   5.179613
    29  H    8.110904   7.570207   7.150166   8.559430   4.891555
    30  H    5.257761   6.498737   6.277327   7.375974   5.387902
    31  H    4.271030   5.557090   4.801140   5.945657   4.622950
    32  H    5.989834   7.019342   6.354532   7.589169   5.473599
    33  H    6.457570   4.985635   5.133856   6.340863   2.792926
    34  H    7.850088   6.648901   6.425689   7.683812   4.271753
    35  H    7.251516   6.020681   6.338571   7.664063   3.252386
    36  H    6.906134   6.289090   5.138720   6.350856   4.562291
    37  H    0.975934   2.720128   2.320604   2.121000   4.893308
    38  H    3.395618   1.096462   2.806264   3.441388   2.531798
    39  H    2.723492   1.095323   3.499319   4.018889   2.918119
    40  H    2.643088   1.095878   2.795880   2.733275   3.995020
    41  H    2.659184   3.478485   1.095002   2.025038   4.324381
    42  H    3.365083   2.790042   1.094913   2.095391   3.590762
    43  H    3.285132   2.889944   1.969925   0.971005   5.132019
                   21         22         23         24         25
    21  H    0.000000
    22  H    2.616201   0.000000
    23  H    3.860460   3.033677   0.000000
    24  H    4.309366   2.338296   1.746863   0.000000
    25  H    3.953220   3.629322   2.380494   3.055399   0.000000
    26  H    5.134826   3.863588   2.484229   2.380324   1.749019
    27  H    5.145031   4.144399   4.270003   3.895787   2.454875
    28  H    4.596102   4.964583   7.036804   6.712685   5.716855
    29  H    4.816017   5.621740   6.984217   7.016347   5.234594
    30  H    5.872227   3.775176   4.262507   2.969371   3.784317
    31  H    4.618240   2.320090   4.012995   2.621650   3.896735
    32  H    5.625221   3.820633   5.234636   4.067616   4.322529
    33  H    2.509860   4.834958   5.609659   6.328056   4.748210
    34  H    3.891904   5.825589   6.988059   7.464780   5.727822
    35  H    3.630900   5.325522   5.824097   6.482659   4.251855
    36  H    3.361704   4.732930   6.872908   6.862697   6.143276
    37  H    4.490912   3.367486   3.722679   3.466034   5.775987
    38  H    2.471622   3.816393   3.437312   4.506044   4.589021
    39  H    3.554467   3.826960   2.172654   3.507242   3.978943
    40  H    3.874175   4.285001   3.663179   4.508369   5.531828
    41  H    3.122321   2.262891   4.545176   4.041067   5.678772
    42  H    2.148584   3.014286   4.657211   4.797868   5.611573
    43  H    4.136163   4.493654   5.337023   5.567239   6.974468
                   26         27         28         29         30
    26  H    0.000000
    27  H    2.370477   0.000000
    28  H    6.586750   4.792435   0.000000
    29  H    6.371738   4.512909   1.778027   0.000000
    30  H    2.613179   2.489272   6.011051   6.373136   0.000000
    31  H    3.345431   3.065989   5.009466   5.726900   1.773452
    32  H    3.787667   2.439136   4.559798   5.149779   1.769641
    33  H    6.343585   5.752183   4.206997   3.687633   7.300264
    34  H    7.246247   6.081028   3.341956   2.612500   7.826216
    35  H    5.864178   4.841959   3.780961   2.591979   6.843992
    36  H    7.300237   6.167211   2.488337   3.254414   7.202754
    37  H    5.724987   7.033415   8.161162   8.792858   6.116947
    38  H    5.615218   6.544698   7.047635   7.073849   6.985038
    39  H    4.608798   6.116154   7.798278   7.759998   6.270474
    40  H    6.107861   7.450816   8.367400   8.588361   7.345183
    41  H    5.999269   6.383897   6.029997   6.977391   5.813819
    42  H    6.400189   6.751504   5.967458   6.623767   6.786130
    43  H    7.518583   8.409248   8.188748   8.826078   8.064317
                   31         32         33         34         35
    31  H    0.000000
    32  H    1.767542   0.000000
    33  H    6.311341   6.743445   0.000000
    34  H    6.873416   6.910839   1.770426   0.000000
    35  H    6.205992   6.204224   1.778311   1.776162   0.000000
    36  H    5.834966   6.103791   2.917920   2.468433   3.613093
    37  H    5.032345   6.780883   6.955534   8.367852   7.917124
    38  H    5.981316   7.297646   4.130245   5.848906   5.322896
    39  H    5.618034   6.999407   5.332840   7.003013   6.109282
    40  H    6.373696   7.928602   5.860020   7.538423   7.020689
    41  H    4.202178   5.748527   5.513507   6.579689   6.572214
    42  H    5.277400   6.656303   4.319974   5.596247   5.700743
    43  H    6.681880   8.289314   6.243478   7.679900   7.683917
                   36         37         38         39         40
    36  H    0.000000
    37  H    7.276826   0.000000
    38  H    5.693538   3.660426   0.000000
    39  H    6.914828   3.215042   1.775829   0.000000
    40  H    7.067116   2.559896   1.773752   1.760134   0.000000
    41  H    4.981391   2.641353   3.792530   4.321166   3.798580
    42  H    4.356839   3.356164   2.610284   3.804781   3.139768
    43  H    6.546014   2.699960   3.119449   3.915072   2.382392
                   41         42         43
    41  H    0.000000
    42  H    1.775677   0.000000
    43  H    2.809921   2.239357   0.000000
 Stoichiometry    C15H24O4
 Framework group  C1[X(C15H24O4)]
 Deg. of freedom   123
 Full point group                 C1      NOp   1
 Largest Abelian subgroup         C1      NOp   1
 Largest concise Abelian subgroup C1      NOp   1
                         Standard orientation:                         
 ---------------------------------------------------------------------
 Center     Atomic      Atomic             Coordinates (Angstroms)
 Number     Number       Type             X           Y           Z
 ---------------------------------------------------------------------
      1          6           0        1.821087    0.627555    0.028445
      2          6           0        1.098448   -0.488253    0.303053
      3          6           0       -0.341804   -0.571209    0.743598
      4          6           0       -1.251442    0.498232    0.098722
      5          6           0       -1.103509    1.897975    0.744181
      6          6           0        0.316991    2.307469    1.180844
      7          6           0        1.465305    2.081020    0.174926
      8          6           0        3.178877    0.230366   -0.405829
      9          6           0        3.269540   -1.283180   -0.408997
     10          6           0        1.888167   -1.773781    0.101863
     11          8           0        4.096675    1.002034   -0.695317
     12          6           0        1.229459    2.766370   -1.185778
     13          6           0        1.995977   -2.589849    1.397998
     14          8           0        1.169243   -2.536573   -0.887742
     15          6           0       -2.735501    0.045619    0.053979
     16          8           0       -3.496433    1.177290   -0.414836
     17          6           0       -3.279488   -0.392511    1.424020
     18          6           0       -2.923384   -1.070784   -0.997400
     19          8           0       -4.316111   -1.278319   -1.289594
     20          1           0       -0.391033   -0.502683    1.839982
     21          1           0       -0.708308   -1.572923    0.496453
     22          1           0       -0.942644    0.593736   -0.951022
     23          1           0       -1.746098    1.967973    1.631445
     24          1           0       -1.495808    2.639018    0.038151
     25          1           0        0.577845    1.795442    2.117527
     26          1           0        0.289799    3.376985    1.428458
     27          1           0        2.357245    2.557614    0.607811
     28          1           0        3.466508   -1.638325   -1.424690
     29          1           0        4.100618   -1.588289    0.235665
     30          1           0        0.999141    3.829860   -1.045495
     31          1           0        0.401839    2.311688   -1.740848
     32          1           0        2.124156    2.701816   -1.815876
     33          1           0        1.007452   -2.918181    1.739774
     34          1           0        2.601686   -3.487444    1.221347
     35          1           0        2.466552   -2.012952    2.202348
     36          1           0        1.686652   -3.339976   -1.066475
     37          1           0       -4.301411    0.786345   -0.804223
     38          1           0       -2.792985   -1.301884    1.796290
     39          1           0       -3.147033    0.397445    2.171120
     40          1           0       -4.355561   -0.588008    1.354778
     41          1           0       -2.474532   -0.745187   -1.941618
     42          1           0       -2.444393   -2.007017   -0.692657
     43          1           0       -4.679008   -1.880730   -0.620074
 ---------------------------------------------------------------------
 Rotational constants (GHZ):      0.5531482      0.2598313      0.2074466
 Standard basis: 6-31G(d) (6D, 7F)
 There are   333 symmetry adapted cartesian basis functions of A   symmetry.
 There are   333 symmetry adapted basis functions of A   symmetry.
   333 basis functions,   628 primitive gaussians,   333 cartesian basis functions
    73 alpha electrons       73 beta electrons
       nuclear repulsion energy      1598.2106891460 Hartrees.
 NAtoms=   43 NActive=   43 NUniq=   43 SFac= 1.00D+00 NAtFMM=   60 NAOKFM=F Big=F
 Integral buffers will be    131072 words long.
 Raffenetti 2 integral format.
 Two-electron integral symmetry is turned on.
 ------------------------------------------------------------------------------
 Polarizable Continuum Model (PCM)
 =================================
 Model                : PCM (using non-symmetric T matrix).
 Atomic radii         : SMD-Coulomb.
 Polarization charges : Total charges.
 Charge compensation  : None.
 Solution method      : On-the-fly selection.
 Cavity type          : VdW (van der Waals Surface) (Alpha=1.000).
 Cavity algorithm     : GePol (No added spheres)
                        Default sphere list used, NSphG=   43.
                        Lebedev-Laikov grids with approx.  5.0 points / Ang**2.
                        Smoothing algorithm: Karplus/York (Gamma=1.0000).
                        Polarization charges: spherical gaussians, with
                                              point-specific exponents (IZeta= 3).
                        Self-potential: point-specific (ISelfS= 7).
                        Self-field    : sphere-specific E.n sum rule (ISelfD= 2).
 1st derivatives      : Analytical E(r).r(x)/FMM algorithm (CHGder, D1EAlg=3).
                        Cavity 1st derivative terms included.
 Solvent              : Methanol, Eps=  32.613000 Eps(inf)=   1.765709
 ------------------------------------------------------------------------------
 ------------------------------------------------------------------------------
 Atomic radii for non-electrostatic terms: SMD-CDS.
 ------------------------------------------------------------------------------
 Nuclear repulsion after PCM non-electrostatic terms =     1598.2121105213 Hartrees.
 One-electron integrals computed using PRISM.
 NBasis=   333 RedAO= T EigKep=  9.41D-04  NBF=   333
 NBsUse=   333 1.00D-06 EigRej= -1.00D+00 NBFU=   333
 Initial guess from the checkpoint file:  "DY-202A-11R_27.chk"
 B after Tr=     0.000000    0.000000    0.000000
         Rot=    0.999981   -0.004650    0.000372    0.003956 Ang=  -0.70 deg.
 ExpMin= 1.61D-01 ExpMax= 5.48D+03 ExpMxC= 8.25D+02 IAcc=1 IRadAn=         1 AccDes= 0.00D+00
 Harris functional with IExCor=  402 and IRadAn=       1 diagonalized for initial guess.
 HarFok:  IExCor=  402 AccDes= 0.00D+00 IRadAn=         1 IDoV= 1 UseB2=F ITyADJ=14
 ICtDFT=  3500011 ScaDFX=  1.000000  1.000000  1.000000  1.000000
 FoFCou: FMM=F IPFlag=           0 FMFlag=      100000 FMFlg1=           0
         NFxFlg=           0 DoJE=T BraDBF=F KetDBF=T FulRan=T
         wScrn=  0.000000 ICntrl=     500 IOpCl=  0 I1Cent=   200000004 NGrid=           0
         NMat0=    1 NMatS0=      1 NMatT0=    0 NMatD0=    1 NMtDS0=    0 NMtDT0=    0
 Petite list used in FoFCou.
 Keep R1 ints in memory in canonical form, NReq=1565304907.
 Requested convergence on RMS density matrix=1.00D-08 within 128 cycles.
 Requested convergence on MAX density matrix=1.00D-06.
 Requested convergence on             energy=1.00D-06.
 No special actions if energy rises.
 Inv3:  Mode=1 IEnd=    21789075.
 Iteration    1 A*A^-1 deviation from unit magnitude is 4.88D-15 for   2648.
 Iteration    1 A*A^-1 deviation from orthogonality  is 1.12D-14 for   2673   1702.
 Iteration    1 A^-1*A deviation from unit magnitude is 5.00D-15 for   2648.
 Iteration    1 A^-1*A deviation from orthogonality  is 2.48D-11 for   2163   2111.
 Error on total polarization charges =  0.05170
 SCF Done:  E(RB3LYP) =  -886.950109573     A.U. after   10 cycles
            NFock= 10  Conv=0.93D-08     -V/T= 2.0094
 SMD-CDS (non-electrostatic) energy       (kcal/mol) =       0.89
 (included in total energy above)
 D1PCM: PCM CHGder 1st derivatives, ID1Alg=3 FixD1E=F DoIter=F DoCFld=F I1PDM=0.
 Calling FoFJK, ICntrl=      2127 FMM=F ISym2X=0 I1Cent= 0 IOpClX= 0 NMat=1 NMatS=1 NMatT=0.
 ***** Axes restored to original set *****
 -------------------------------------------------------------------
 Center     Atomic                   Forces (Hartrees/Bohr)
 Number     Number              X              Y              Z
 -------------------------------------------------------------------
      1        6           0.004335445   -0.006549963   -0.000244630
      2        6          -0.003903553    0.006057591   -0.000105804
      3        6           0.001879736   -0.000848038   -0.000764600
      4        6          -0.000097265    0.002466080   -0.000952900
      5        6           0.000647933    0.001009014   -0.000086260
      6        6          -0.000201396    0.000249038    0.000630088
      7        6          -0.003215785    0.002720015    0.001299481
      8        6          -0.002954995    0.003359607    0.000870137
      9        6          -0.002563494   -0.000138050    0.001609311
     10        6           0.004753843   -0.000651114    0.000448913
     11        8          -0.002440817   -0.002680817    0.000979919
     12        6           0.000197941    0.000269767   -0.001431822
     13        6          -0.000488773   -0.001467202    0.000132142
     14        8           0.001261858    0.001387887   -0.001277043
     15        6           0.000076437   -0.002137611    0.001335416
     16        8          -0.000259720   -0.000589090   -0.001118545
     17        6          -0.001010122    0.001099709    0.000472380
     18        6          -0.001396125    0.001034170   -0.001358675
     19        8           0.002494503   -0.000433518   -0.000004065
     20        1           0.000266172    0.000300581    0.000184697
     21        1           0.001102572    0.000538870    0.000337865
     22        1           0.000403741   -0.000424245    0.000456981
     23        1           0.000527239   -0.000136202    0.000066503
     24        1           0.000671896   -0.000574508    0.000154128
     25        1           0.000006769   -0.000514049   -0.000828204
     26        1          -0.000078260    0.000198668    0.000061058
     27        1           0.000196507    0.000205245   -0.000390693
     28        1           0.000687858   -0.001493391   -0.000551842
     29        1           0.000717964   -0.001914827   -0.001076962
     30        1           0.000076523   -0.000065589    0.000410848
     31        1          -0.000343261   -0.000162921    0.000395431
     32        1          -0.000032768   -0.000333571    0.000503487
     33        1           0.000280893    0.001071521   -0.000482077
     34        1           0.000405224    0.000198678   -0.000039490
     35        1           0.000481992    0.000176975   -0.000696399
     36        1           0.000158377   -0.001038319    0.000806595
     37        1          -0.001241355    0.000190516    0.000859304
     38        1           0.000003745    0.000536851   -0.000868429
     39        1           0.000128531   -0.000212679   -0.000114731
     40        1          -0.000296317   -0.000981254   -0.000656356
     41        1           0.000232055    0.000003517   -0.000009542
     42        1          -0.001169449   -0.000501893    0.000081842
     43        1          -0.000302300    0.000774548    0.000962543
 -------------------------------------------------------------------
 Cartesian Forces:  Max     0.006549963 RMS     0.001451944

 GradGradGradGradGradGradGradGradGradGradGradGradGradGradGradGradGradGrad
 Berny optimization.
 Using GEDIIS/GDIIS optimizer.
 FormGI is forming the generalized inverse of G from B-inverse, IUseBI=4.
 Internal  Forces:  Max     0.004283221 RMS     0.000821817
 Search for a local minimum.
 Step number   2 out of a maximum of  258
 All quantities printed in internal units (Hartrees-Bohrs-Radians)
 Mixed Optimization -- En-DIIS/RFO-DIIS
 Update second derivatives using D2CorX and points    1    2
 DE= -5.82D-03 DEPred=-6.92D-03 R= 8.41D-01
 TightC=F SS=  1.41D+00  RLast= 3.44D-01 DXNew= 5.0454D-01 1.0326D+00
 Trust test= 8.41D-01 RLast= 3.44D-01 DXMaxT set to 5.05D-01
 ITU=  1  0
 Use linear search instead of GDIIS.
     Eigenvalues ---    0.00230   0.00233   0.00299   0.00340   0.00370
     Eigenvalues ---    0.00397   0.00538   0.00676   0.00770   0.00916
     Eigenvalues ---    0.01118   0.01154   0.01235   0.01248   0.01362
     Eigenvalues ---    0.01391   0.02483   0.02573   0.03133   0.03875
     Eigenvalues ---    0.04021   0.04047   0.04411   0.04581   0.04703
     Eigenvalues ---    0.04816   0.04846   0.05007   0.05132   0.05290
     Eigenvalues ---    0.05395   0.05457   0.05486   0.05523   0.05581
     Eigenvalues ---    0.05608   0.05664   0.05713   0.05757   0.05916
     Eigenvalues ---    0.06026   0.06076   0.06946   0.07780   0.08485
     Eigenvalues ---    0.08683   0.08985   0.09149   0.09340   0.09637
     Eigenvalues ---    0.10292   0.11577   0.12070   0.13406   0.13874
     Eigenvalues ---    0.14650   0.15789   0.16000   0.16000   0.16000
     Eigenvalues ---    0.16000   0.16000   0.16000   0.16000   0.16000
     Eigenvalues ---    0.16000   0.16000   0.16008   0.16130   0.16292
     Eigenvalues ---    0.16505   0.17248   0.18343   0.19872   0.20731
     Eigenvalues ---    0.22128   0.23207   0.24599   0.25021   0.26667
     Eigenvalues ---    0.26929   0.27244   0.27522   0.27870   0.28586
     Eigenvalues ---    0.28819   0.28964   0.29349   0.29622   0.30664
     Eigenvalues ---    0.31480   0.31597   0.32221   0.33755   0.33762
     Eigenvalues ---    0.33827   0.33848   0.33891   0.34012   0.34111
     Eigenvalues ---    0.34115   0.34126   0.34138   0.34166   0.34192
     Eigenvalues ---    0.34209   0.34245   0.34258   0.34298   0.34317
     Eigenvalues ---    0.34321   0.34328   0.34370   0.34398   0.34822
     Eigenvalues ---    0.39570   0.40707   0.41910   0.51515   0.52519
     Eigenvalues ---    0.52733   0.52956   0.95065
 RFO step:  Lambda=-1.39721318D-03 EMin= 2.29933922D-03
 Quartic linear search produced a step of -0.04329.
 Iteration  1 RMS(Cart)=  0.03730012 RMS(Int)=  0.00098087
 Iteration  2 RMS(Cart)=  0.00113988 RMS(Int)=  0.00002245
 Iteration  3 RMS(Cart)=  0.00000080 RMS(Int)=  0.00002244
 Variable       Old X    -DE/DX   Delta X   Delta X   Delta X     New X
                                 (Linear)    (Quad)   (Total)
    R1        2.56519  -0.00389  -0.00128  -0.00416  -0.00541   2.55978
    R2        2.84126   0.00350  -0.00069   0.01089   0.01019   2.85145
    R3        2.79651  -0.00308  -0.00028  -0.00757  -0.00783   2.78868
    R4        2.85047  -0.00163  -0.00015  -0.00458  -0.00472   2.84576
    R5        2.87631   0.00428  -0.00102   0.01488   0.01385   2.89016
    R6        2.91962   0.00165  -0.00013   0.00660   0.00647   2.92609
    R7        2.07799   0.00020  -0.00022   0.00107   0.00086   2.07885
    R8        2.06909  -0.00093  -0.00004  -0.00246  -0.00250   2.06658
    R9        2.92620   0.00011   0.00004   0.00115   0.00120   2.92740
   R10        2.93321   0.00299   0.00107   0.00810   0.00917   2.94238
   R11        2.07564  -0.00036   0.00007  -0.00117  -0.00110   2.07454
   R12        2.91299  -0.00112  -0.00083  -0.00140  -0.00223   2.91076
   R13        2.07445  -0.00026  -0.00015  -0.00035  -0.00050   2.07394
   R14        2.07140  -0.00073   0.00016  -0.00241  -0.00226   2.06915
   R15        2.91642  -0.00091  -0.00051  -0.00182  -0.00236   2.91406
   R16        2.07663  -0.00048  -0.00002  -0.00130  -0.00132   2.07531
   R17        2.07519   0.00021   0.00003   0.00051   0.00054   2.07573
   R18        2.91339  -0.00001  -0.00097   0.00232   0.00135   2.91474
   R19        2.07877   0.00010  -0.00006   0.00043   0.00037   2.07915
   R20        2.86532   0.00108  -0.00160   0.00758   0.00598   2.87130
   R21        2.33106  -0.00372  -0.00088  -0.00162  -0.00250   2.32855
   R22        2.93356  -0.00411  -0.00184  -0.00843  -0.01030   2.92326
   R23        2.06712   0.00116   0.00003   0.00311   0.00314   2.07026
   R24        2.06955   0.00040  -0.00005   0.00124   0.00119   2.07074
   R25        2.90155  -0.00090  -0.00062  -0.00136  -0.00198   2.89957
   R26        2.72411  -0.00058  -0.00139   0.00204   0.00065   2.72476
   R27        2.07331  -0.00003  -0.00014   0.00026   0.00011   2.07343
   R28        2.06991   0.00013  -0.00012   0.00066   0.00054   2.07045
   R29        2.07154  -0.00030  -0.00005  -0.00072  -0.00076   2.07077
   R30        2.07164  -0.00073  -0.00002  -0.00197  -0.00199   2.06965
   R31        2.07334   0.00007  -0.00008   0.00040   0.00032   2.07365
   R32        2.07115  -0.00020  -0.00006  -0.00041  -0.00047   2.07068
   R33        1.83713   0.00081   0.00006   0.00131   0.00137   1.83851
   R34        2.72506   0.00057  -0.00016   0.00177   0.00160   2.72667
   R35        2.90606  -0.00074  -0.00021  -0.00191  -0.00212   2.90394
   R36        2.91964  -0.00042   0.00049  -0.00264  -0.00215   2.91750
   R37        1.84425   0.00061   0.00028   0.00046   0.00074   1.84499
   R38        2.07201  -0.00074  -0.00019  -0.00160  -0.00179   2.07023
   R39        2.06986  -0.00022  -0.00008  -0.00040  -0.00048   2.06938
   R40        2.07091   0.00050   0.00001   0.00137   0.00138   2.07229
   R41        2.71762  -0.00236  -0.00041  -0.00453  -0.00494   2.71268
   R42        2.06925   0.00010   0.00000   0.00029   0.00029   2.06954
   R43        2.06909  -0.00007  -0.00011   0.00008  -0.00003   2.06905
   R44        1.83493   0.00033   0.00018   0.00014   0.00033   1.83526
    A1        2.27699  -0.00098   0.00124  -0.01026  -0.00908   2.26792
    A2        1.90412   0.00009  -0.00245   0.00611   0.00363   1.90776
    A3        2.10037   0.00090   0.00118   0.00480   0.00601   2.10638
    A4        2.23013   0.00070  -0.00108   0.00291   0.00184   2.23197
    A5        1.97284  -0.00106   0.00075  -0.00726  -0.00657   1.96627
    A6        2.08009   0.00036   0.00032   0.00444   0.00480   2.08489
    A7        1.98470   0.00045   0.00043   0.00017   0.00058   1.98528
    A8        1.90765  -0.00011  -0.00007  -0.00275  -0.00282   1.90483
    A9        1.87968  -0.00086  -0.00008  -0.00498  -0.00506   1.87462
   A10        1.92482  -0.00008   0.00036  -0.00208  -0.00171   1.92311
   A11        1.91982   0.00048  -0.00088   0.00893   0.00805   1.92788
   A12        1.84116   0.00008   0.00020   0.00069   0.00088   1.84204
   A13        1.97738  -0.00086  -0.00026  -0.00545  -0.00572   1.97166
   A14        1.95316   0.00068   0.00059   0.00385   0.00446   1.95762
   A15        1.86876  -0.00030   0.00048  -0.00811  -0.00764   1.86112
   A16        1.94652   0.00039   0.00021   0.00575   0.00595   1.95247
   A17        1.86808   0.00032  -0.00103   0.00348   0.00240   1.87048
   A18        1.84066  -0.00025  -0.00006   0.00020   0.00015   1.84082
   A19        2.03336   0.00037   0.00068  -0.00438  -0.00373   2.02964
   A20        1.91625   0.00008   0.00022   0.00044   0.00069   1.91694
   A21        1.88434  -0.00022   0.00026  -0.00032  -0.00008   1.88426
   A22        1.86871  -0.00040  -0.00024  -0.00107  -0.00132   1.86740
   A23        1.90993  -0.00013  -0.00094   0.00114   0.00022   1.91015
   A24        1.84211   0.00030  -0.00007   0.00518   0.00511   1.84722
   A25        2.05110  -0.00054  -0.00030  -0.00645  -0.00681   2.04429
   A26        1.91391   0.00041  -0.00066   0.00129   0.00061   1.91452
   A27        1.87526  -0.00013   0.00010   0.00235   0.00247   1.87773
   A28        1.88661  -0.00023   0.00077  -0.00476  -0.00401   1.88259
   A29        1.88420   0.00042   0.00040   0.00303   0.00348   1.88768
   A30        1.84157   0.00014  -0.00032   0.00603   0.00571   1.84728
   A31        1.96212   0.00036   0.00023  -0.00166  -0.00149   1.96063
   A32        1.96054  -0.00010  -0.00023  -0.00130  -0.00149   1.95905
   A33        1.83931  -0.00028   0.00111  -0.00276  -0.00165   1.83766
   A34        1.97819  -0.00012  -0.00060   0.00116   0.00058   1.97877
   A35        1.85797   0.00005  -0.00088   0.00621   0.00535   1.86332
   A36        1.85330   0.00005   0.00047  -0.00145  -0.00100   1.85230
   A37        1.90011   0.00196   0.00263  -0.00029   0.00228   1.90239
   A38        2.19399  -0.00043  -0.00165   0.00316   0.00151   2.19550
   A39        2.18888  -0.00154  -0.00097  -0.00264  -0.00362   2.18526
   A40        1.83545  -0.00190  -0.00201  -0.00164  -0.00373   1.83172
   A41        1.91430   0.00117  -0.00011   0.00880   0.00867   1.92297
   A42        1.89890   0.00137  -0.00016   0.01462   0.01452   1.91342
   A43        1.94248   0.00024   0.00117  -0.00581  -0.00458   1.93790
   A44        1.97525   0.00033  -0.00037   0.00170   0.00135   1.97659
   A45        1.89598  -0.00111   0.00128  -0.01598  -0.01477   1.88121
   A46        1.81138   0.00090   0.00106   0.00206   0.00305   1.81443
   A47        1.95383  -0.00012   0.00068   0.00241   0.00309   1.95692
   A48        1.85345  -0.00010   0.00106  -0.00059   0.00048   1.85392
   A49        1.96414  -0.00031  -0.00050  -0.00042  -0.00086   1.96329
   A50        1.96611  -0.00101  -0.00194  -0.00569  -0.00760   1.95851
   A51        1.91058   0.00063  -0.00026   0.00221   0.00195   1.91253
   A52        1.92855  -0.00041   0.00008  -0.00283  -0.00276   1.92578
   A53        1.95877  -0.00044   0.00016  -0.00311  -0.00295   1.95582
   A54        1.93508  -0.00050   0.00006  -0.00277  -0.00272   1.93236
   A55        1.88446   0.00039  -0.00005   0.00179   0.00174   1.88620
   A56        1.87749   0.00050  -0.00013   0.00351   0.00338   1.88087
   A57        1.87649   0.00055  -0.00014   0.00397   0.00382   1.88031
   A58        1.93804  -0.00076   0.00019  -0.00385  -0.00367   1.93437
   A59        1.91523   0.00013   0.00062  -0.00010   0.00051   1.91574
   A60        1.94970  -0.00085   0.00011  -0.00703  -0.00693   1.94277
   A61        1.87862   0.00073  -0.00109   0.01041   0.00932   1.88794
   A62        1.89231   0.00072  -0.00004   0.00310   0.00304   1.89535
   A63        1.88783   0.00011   0.00014  -0.00181  -0.00168   1.88615
   A64        1.87347  -0.00055   0.00041  -0.00426  -0.00385   1.86962
   A65        1.85986   0.00021   0.00144   0.00097   0.00244   1.86230
   A66        1.97753   0.00072   0.00001   0.00858   0.00858   1.98611
   A67        1.92473   0.00041   0.00063   0.00456   0.00521   1.92994
   A68        1.90346  -0.00039  -0.00185  -0.00247  -0.00437   1.89908
   A69        1.85632  -0.00026   0.00010  -0.00757  -0.00747   1.84885
   A70        1.93625  -0.00072  -0.00034  -0.00498  -0.00538   1.93087
   A71        1.82408   0.00068   0.00098   0.00160   0.00258   1.82667
   A72        1.96255  -0.00109  -0.00039  -0.00772  -0.00813   1.95442
   A73        1.93844   0.00044   0.00039   0.00389   0.00428   1.94272
   A74        1.91971  -0.00044   0.00084  -0.00467  -0.00386   1.91586
   A75        1.88906   0.00034   0.00010   0.00174   0.00185   1.89090
   A76        1.88513   0.00030   0.00005  -0.00266  -0.00266   1.88247
   A77        1.86554   0.00053  -0.00105   0.01023   0.00919   1.87473
   A78        1.93940  -0.00146  -0.00103  -0.00548  -0.00652   1.93287
   A79        1.89873   0.00068   0.00111   0.00477   0.00589   1.90462
   A80        1.95548   0.00054   0.00089  -0.00145  -0.00057   1.95491
   A81        1.83867   0.00052   0.00064   0.00280   0.00344   1.84212
   A82        1.93566  -0.00017  -0.00173  -0.00414  -0.00590   1.92975
   A83        1.89118  -0.00005   0.00014   0.00426   0.00442   1.89560
   A84        1.88744  -0.00022  -0.00062   0.00020  -0.00042   1.88702
    D1        0.09302   0.00017   0.00057  -0.00796  -0.00738   0.08564
    D2       -3.06632   0.00014   0.00002  -0.00160  -0.00158  -3.06790
    D3       -3.11243   0.00032   0.00007   0.00450   0.00453  -3.10790
    D4        0.01142   0.00028  -0.00047   0.01085   0.01032   0.02174
    D5        0.37336   0.00024  -0.00065   0.01643   0.01577   0.38912
    D6       -1.88267   0.00017   0.00017   0.01739   0.01755  -1.86513
    D7        2.39011   0.00032  -0.00092   0.02138   0.02043   2.41054
    D8       -2.69831   0.00012   0.00002   0.00284   0.00286  -2.69545
    D9        1.32885   0.00005   0.00084   0.00380   0.00464   1.33348
   D10       -0.68156   0.00020  -0.00025   0.00778   0.00752  -0.67403
   D11        0.01514  -0.00012   0.00066   0.00467   0.00529   0.02043
   D12       -3.10544  -0.00015   0.00022  -0.00697  -0.00682  -3.11226
   D13        3.10045  -0.00007   0.00024   0.01499   0.01526   3.11571
   D14       -0.02014  -0.00010  -0.00019   0.00335   0.00315  -0.01698
   D15        0.62616   0.00011  -0.00005   0.00426   0.00423   0.63039
   D16       -1.53303  -0.00002  -0.00079   0.00895   0.00818  -1.52485
   D17        2.75822   0.00040  -0.00094   0.01215   0.01121   2.76943
   D18       -2.49672   0.00016   0.00052  -0.00233  -0.00181  -2.49853
   D19        1.62726   0.00003  -0.00022   0.00236   0.00215   1.62941
   D20       -0.36466   0.00045  -0.00038   0.00556   0.00518  -0.35949
   D21       -0.03207  -0.00037   0.00013  -0.02140  -0.02130  -0.05337
   D22        2.09067  -0.00025   0.00059  -0.01933  -0.01875   2.07191
   D23       -2.10827   0.00039   0.00135  -0.01567  -0.01433  -2.12260
   D24        3.09346  -0.00040  -0.00039  -0.01565  -0.01607   3.07739
   D25       -1.06699  -0.00028   0.00007  -0.01358  -0.01352  -1.08051
   D26        1.01726   0.00036   0.00083  -0.00992  -0.00910   1.00816
   D27       -1.35721  -0.00008   0.00020  -0.00717  -0.00697  -1.36418
   D28        2.70696  -0.00049  -0.00037  -0.01377  -0.01413   2.69283
   D29        0.69819  -0.00037  -0.00090  -0.01128  -0.01216   0.68603
   D30        0.79263   0.00003   0.00071  -0.01225  -0.01155   0.78108
   D31       -1.42638  -0.00037   0.00014  -0.01885  -0.01871  -1.44510
   D32        2.84803  -0.00026  -0.00039  -0.01636  -0.01674   2.83130
   D33        2.81626   0.00036   0.00065  -0.00738  -0.00673   2.80953
   D34        0.59724  -0.00004   0.00008  -0.01397  -0.01389   0.58335
   D35       -1.41153   0.00008  -0.00045  -0.01148  -0.01192  -1.42344
   D36        0.65191  -0.00049  -0.00024  -0.00008  -0.00034   0.65157
   D37       -1.47519  -0.00030  -0.00061   0.00421   0.00359  -1.47160
   D38        2.80804  -0.00058  -0.00079  -0.00198  -0.00279   2.80525
   D39        2.87441   0.00007   0.00053   0.00553   0.00605   2.88045
   D40        0.74731   0.00026   0.00016   0.00982   0.00997   0.75728
   D41       -1.25266  -0.00002  -0.00002   0.00363   0.00360  -1.24906
   D42       -1.40389   0.00016  -0.00002   0.01077   0.01076  -1.39313
   D43        2.75220   0.00035  -0.00039   0.01506   0.01468   2.76688
   D44        0.75224   0.00007  -0.00057   0.00887   0.00831   0.76054
   D45        3.02478   0.00000  -0.00069   0.00956   0.00889   3.03368
   D46        0.93148  -0.00008   0.00064   0.00690   0.00757   0.93904
   D47       -1.25069   0.00002   0.00059   0.00346   0.00404  -1.24664
   D48        0.78924   0.00028  -0.00099   0.00907   0.00806   0.79731
   D49       -1.30406   0.00020   0.00033   0.00641   0.00674  -1.29733
   D50        2.79696   0.00029   0.00028   0.00297   0.00321   2.80017
   D51       -1.23251  -0.00016   0.00015   0.00196   0.00213  -1.23038
   D52        2.95737  -0.00023   0.00148  -0.00069   0.00080   2.95817
   D53        0.77521  -0.00014   0.00143  -0.00413  -0.00272   0.77249
   D54        0.82347  -0.00024  -0.00076   0.00897   0.00817   0.83164
   D55       -1.33932   0.00014  -0.00100   0.01941   0.01840  -1.32092
   D56        2.95063  -0.00017  -0.00035   0.01042   0.01004   2.96067
   D57        2.97536  -0.00019  -0.00018   0.00565   0.00545   2.98081
   D58        0.81257   0.00019  -0.00042   0.01610   0.01568   0.82825
   D59       -1.18066  -0.00012   0.00023   0.00710   0.00732  -1.17334
   D60       -1.31940  -0.00011  -0.00083   0.01171   0.01085  -1.30855
   D61        2.80100   0.00027  -0.00108   0.02216   0.02108   2.82208
   D62        0.80776  -0.00004  -0.00042   0.01316   0.01272   0.82049
   D63       -1.27041  -0.00040   0.00110  -0.02190  -0.02082  -1.29123
   D64        0.97644  -0.00032   0.00047  -0.02417  -0.02371   0.95273
   D65        3.00732  -0.00029   0.00018  -0.02141  -0.02124   2.98608
   D66        0.90606  -0.00045   0.00063  -0.02913  -0.02851   0.87755
   D67       -3.13027  -0.00037   0.00000  -0.03140  -0.03140   3.12151
   D68       -1.09940  -0.00033  -0.00029  -0.02864  -0.02893  -1.12832
   D69        2.89023  -0.00019   0.00085  -0.02296  -0.02213   2.86810
   D70       -1.14611  -0.00011   0.00021  -0.02523  -0.02502  -1.17113
   D71        0.88477  -0.00008  -0.00008  -0.02247  -0.02255   0.86222
   D72       -3.11478   0.00027  -0.00096   0.01865   0.01767  -3.09711
   D73        1.06401   0.00036  -0.00106   0.02044   0.01936   1.08337
   D74       -1.03476   0.00031  -0.00103   0.01942   0.01837  -1.01639
   D75        0.92075  -0.00004  -0.00057   0.02110   0.02056   0.94131
   D76       -1.18365   0.00005  -0.00067   0.02289   0.02225  -1.16140
   D77        3.00076  -0.00001  -0.00064   0.02187   0.02126   3.02202
   D78       -1.11288  -0.00008   0.00053   0.01384   0.01437  -1.09851
   D79        3.06591   0.00001   0.00043   0.01563   0.01605   3.08196
   D80        0.96714  -0.00004   0.00046   0.01461   0.01506   0.98220
   D81       -0.03396  -0.00011  -0.00053  -0.01749  -0.01803  -0.05199
   D82        2.05648  -0.00030  -0.00033  -0.02073  -0.02111   2.03537
   D83       -2.15505  -0.00015   0.00105  -0.02627  -0.02520  -2.18025
   D84        3.08670  -0.00007  -0.00011  -0.00581  -0.00594   3.08076
   D85       -1.10605  -0.00026   0.00010  -0.00905  -0.00901  -1.11506
   D86        0.96561  -0.00011   0.00148  -0.01459  -0.01311   0.95250
   D87        0.03822   0.00021   0.00020   0.02231   0.02250   0.06072
   D88       -2.07761  -0.00005  -0.00103   0.01832   0.01729  -2.06033
   D89        2.03537   0.00014   0.00112   0.02018   0.02129   2.05666
   D90       -2.03340  -0.00019   0.00095   0.01581   0.01675  -2.01665
   D91        2.13395  -0.00045  -0.00028   0.01182   0.01154   2.14549
   D92       -0.03626  -0.00026   0.00186   0.01368   0.01555  -0.02071
   D93        2.10873   0.00085  -0.00140   0.03996   0.03852   2.14726
   D94       -0.00710   0.00059  -0.00262   0.03597   0.03331   0.02621
   D95       -2.17731   0.00078  -0.00048   0.03783   0.03732  -2.13999
   D96        1.10308  -0.00061   0.00092  -0.03665  -0.03570   1.06738
   D97       -3.10536  -0.00010   0.00009  -0.02622  -0.02611  -3.13147
   D98       -1.01175  -0.00042   0.00076  -0.03308  -0.03230  -1.04405
   D99        3.13543   0.00024   0.00239  -0.03272  -0.03035   3.10508
   D100      -1.07301   0.00075   0.00156  -0.02229  -0.02076  -1.09377
   D101       1.02060   0.00043   0.00223  -0.02915  -0.02695   0.99365
   D102      -0.94725  -0.00083  -0.00064  -0.03879  -0.03943  -0.98668
   D103       1.12750  -0.00031  -0.00148  -0.02836  -0.02985   1.09766
   D104      -3.06208  -0.00064  -0.00080  -0.03522  -0.03604  -3.09811
   D105       3.08653   0.00070  -0.00128   0.03821   0.03691   3.12345
   D106       1.11506   0.00018  -0.00216   0.03889   0.03675   1.15181
   D107      -1.08433   0.00085   0.00002   0.04195   0.04197  -1.04236
   D108       2.71691   0.00070  -0.00154   0.06226   0.06071   2.77762
   D109      -1.42573   0.00146  -0.00176   0.07175   0.06999  -1.35574
   D110       0.66345   0.00025  -0.00306   0.06024   0.05719   0.72064
   D111      -1.15454  -0.00007  -0.00036   0.03343   0.03309  -1.12145
   D112       0.96535  -0.00008  -0.00023   0.03305   0.03282   0.99817
   D113       3.02700   0.00057  -0.00075   0.04517   0.04440   3.07141
   D114       3.06039  -0.00051  -0.00092   0.02851   0.02761   3.08800
   D115      -1.10291  -0.00052  -0.00080   0.02813   0.02734  -1.07557
   D116       0.95874   0.00013  -0.00132   0.04025   0.03893   0.99767
   D117       1.02140   0.00046   0.00022   0.04211   0.04234   1.06374
   D118       3.14129   0.00044   0.00034   0.04173   0.04206  -3.09983
   D119      -1.08024   0.00110  -0.00018   0.05385   0.05365  -1.02659
   D120      -2.89714   0.00000  -0.00344   0.07062   0.06719  -2.82995
   D121      -0.88060   0.00021  -0.00260   0.07375   0.07115  -0.80945
   D122       1.20990   0.00094  -0.00106   0.08131   0.08023   1.29014
   D123      -0.88719   0.00031  -0.00135   0.06990   0.06855  -0.81864
   D124       1.12935   0.00052  -0.00051   0.07303   0.07251   1.20186
   D125      -3.06334   0.00124   0.00103   0.08059   0.08159  -2.98174
   D126       1.18053  -0.00070  -0.00367   0.05974   0.05610   1.23663
   D127      -3.08612  -0.00050  -0.00283   0.06287   0.06006  -3.02606
   D128      -0.99561   0.00023  -0.00129   0.07043   0.06914  -0.92647
   D129      -1.47174   0.00100  -0.00051   0.05634   0.05582  -1.41592
   D130       2.75807   0.00064  -0.00167   0.05186   0.05019   2.80826
   D131       0.71554   0.00049  -0.00132   0.04731   0.04599   0.76153
         Item               Value     Threshold  Converged?
 Maximum Force            0.004283     0.000450     NO 
 RMS     Force            0.000822     0.000300     NO 
 Maximum Displacement     0.252007     0.001800     NO 
 RMS     Displacement     0.037409     0.001200     NO 
 Predicted change in Energy=-8.057975D-04
 GradGradGradGradGradGradGradGradGradGradGradGradGradGradGradGradGradGrad

                          Input orientation:                          
 ---------------------------------------------------------------------
 Center     Atomic      Atomic             Coordinates (Angstroms)
 Number     Number       Type             X           Y           Z
 ---------------------------------------------------------------------
      1          6           0        1.799247    0.631391    0.028963
      2          6           0        1.079811   -0.474178    0.337204
      3          6           0       -0.354765   -0.547563    0.789280
      4          6           0       -1.274514    0.501865    0.118190
      5          6           0       -1.127433    1.916011    0.733255
      6          6           0        0.294569    2.332425    1.154030
      7          6           0        1.428155    2.089966    0.137111
      8          6           0        3.149345    0.228304   -0.409738
      9          6           0        3.244439   -1.287987   -0.387780
     10          6           0        1.882095   -1.765258    0.168281
     11          8           0        4.060179    0.992610   -0.733126
     12          6           0        1.160535    2.728153   -1.241346
     13          6           0        2.023954   -2.534349    1.488399
     14          8           0        1.156149   -2.568978   -0.783587
     15          6           0       -2.760676    0.039309    0.076387
     16          8           0       -3.527127    1.151816   -0.430381
     17          6           0       -3.322781   -0.365742    1.448032
     18          6           0       -2.944925   -1.102898   -0.945846
     19          8           0       -4.328807   -1.253189   -1.296432
     20          1           0       -0.393910   -0.442175    1.883599
     21          1           0       -0.712593   -1.559412    0.579379
     22          1           0       -0.959555    0.570512   -0.931215
     23          1           0       -1.763699    2.002984    1.623240
     24          1           0       -1.521068    2.640271    0.012557
     25          1           0        0.567047    1.825679    2.089457
     26          1           0        0.270133    3.404901    1.390120
     27          1           0        2.324191    2.588518    0.535965
     28          1           0        3.411673   -1.670843   -1.400525
     29          1           0        4.095458   -1.594556    0.230712
     30          1           0        0.938383    3.796870   -1.130157
     31          1           0        0.315635    2.257127   -1.755833
     32          1           0        2.039623    2.634982   -1.888891
     33          1           0        1.042342   -2.826905    1.876131
     34          1           0        2.613010   -3.445713    1.325431
     35          1           0        2.534048   -1.931252    2.247845
     36          1           0        1.664706   -3.388111   -0.913657
     37          1           0       -4.353395    0.751695   -0.762635
     38          1           0       -2.811361   -1.243667    1.857734
     39          1           0       -3.235992    0.452178    2.170973
     40          1           0       -4.387805   -0.609929    1.355038
     41          1           0       -2.433442   -0.837065   -1.877018
     42          1           0       -2.535583   -2.050423   -0.580563
     43          1           0       -4.762395   -1.771875   -0.599186
 ---------------------------------------------------------------------
                    Distance matrix (angstroms):
                    1          2          3          4          5
     1  C    0.000000
     2  C    1.354579   0.000000
     3  C    2.570560   1.505910   0.000000
     4  C    3.077783   2.558022   1.548419   0.000000
     5  C    3.272879   3.277467   2.582509   1.549111   0.000000
     6  C    2.534433   3.026686   2.974729   2.624107   1.540306
     7  C    1.508922   2.595422   3.249721   3.134780   2.629959
     8  C    1.475704   2.309627   3.783966   4.463640   4.737681
     9  C    2.438496   2.423530   3.858492   4.886769   5.534942
    10  C    2.402123   1.529405   2.621442   3.886713   4.788339
    11  O    2.413104   3.489938   4.917477   5.424437   5.469393
    12  C    2.533388   3.571171   4.141243   3.568495   3.129445
    13  C    3.493187   2.541842   3.177167   4.687853   5.505196
    14  O    3.363953   2.377013   2.973700   4.018881   5.256490
    15  C    4.598446   3.883431   2.577023   1.557043   2.573124
    16  O    5.371416   4.945395   3.799914   2.407827   2.774270
    17  C    5.407698   4.541862   3.045675   2.591644   3.246052
    18  C    5.144432   4.270833   3.166700   2.549060   3.903392
    19  O    6.546859   5.703401   4.543250   3.796061   4.940876
    20  H    3.066294   2.136403   1.100079   2.187087   2.724406
    21  H    3.378153   2.109288   1.093590   2.185708   3.503475
    22  H    2.921753   2.619023   2.139150   1.097798   2.146861
    23  H    4.137339   3.984441   3.030821   2.181246   1.097484
    24  H    3.880768   4.070598   3.482219   2.155163   1.094946
    25  H    2.681469   2.936436   2.858755   3.004950   2.172259
    26  H    3.447216   4.100179   4.046416   3.525813   2.145101
    27  H    2.088771   3.311812   4.132309   4.180830   3.522059
    28  H    3.153353   3.144724   4.499228   5.384005   6.166200
    29  H    3.204391   3.218806   4.605721   5.765782   6.313099
    30  H    3.479210   4.518296   4.922455   4.160810   3.358204
    31  H    2.833659   3.524883   3.846208   3.020178   2.897303
    32  H    2.783940   3.942539   4.799405   4.422902   4.174065
    33  H    3.993087   2.811587   2.885923   4.420283   5.339415
    34  H    4.354976   3.486734   4.182633   5.670420   6.564273
    35  H    3.468502   2.808633   3.519552   4.996063   5.522849
    36  H    4.130742   3.224556   3.879042   4.983537   6.216275
    37  H    6.204523   5.677336   4.481691   3.212129   3.741677
    38  H    5.302636   4.247981   2.767855   2.904272   3.752816
    39  H    5.474848   4.779854   3.348139   2.839680   2.942084
    40  H    6.448175   5.563204   4.073007   3.529654   4.170972
    41  H    4.868756   4.168623   3.393207   2.667714   4.012307
    42  H    5.133654   4.049434   2.981782   2.931335   4.409263
    43  H    7.016082   6.057410   4.780583   4.224906   5.346854
                    6          7          8          9         10
     6  C    0.000000
     7  C    1.542054   0.000000
     8  C    3.875879   2.593708   0.000000
     9  C    4.917956   3.871041   1.519429   0.000000
    10  C    4.503659   3.881981   2.431937   1.546923   0.000000
    11  O    4.419986   2.981450   1.232218   2.446593   3.628005
    12  C    2.577659   1.542416   3.300937   4.604412   4.764288
    13  C    5.175718   4.854404   3.535772   2.561845   1.534385
    14  O    5.340453   4.756830   3.455052   2.481644   1.441880
    15  C    3.969158   4.664246   5.932992   6.167541   4.981990
    16  O    4.302274   5.075135   6.740073   7.197816   6.174739
    17  C    4.522363   5.506397   6.759631   6.881069   5.539597
    18  C    5.167712   5.521866   6.260962   6.217228   4.998012
    19  O    6.343265   6.809871   7.674882   7.627641   6.401789
    20  H    2.950370   3.575176   4.273593   4.371744   3.142143
    21  H    4.060911   4.253982   4.369080   4.082545   2.635106
    22  H    3.004233   3.025099   4.155973   4.628488   3.839230
    23  H    2.136623   3.521943   5.605398   6.321086   5.441357
    24  H    2.166626   3.002710   5.273393   6.188823   5.569062
    25  H    1.098207   2.150119   3.932664   4.795836   4.279614
    26  H    1.098427   2.154091   4.649744   5.833577   5.551744
    27  H    2.137043   1.100236   2.673171   4.089920   4.391583
    28  H    5.680514   4.521321   2.158063   1.095536   2.193097
    29  H    5.542603   4.549611   2.151308   1.095788   2.220813
    30  H    2.788657   2.181597   4.259344   5.632475   5.789110
    31  H    2.910914   2.202017   3.736042   4.797634   4.726054
    32  H    3.520813   2.185319   3.035041   4.369737   4.859926
    33  H    5.263011   5.229595   4.358780   3.513231   2.179227
    34  H    6.228277   5.784438   4.098399   2.826584   2.167295
    35  H    4.938688   4.674226   3.479227   2.804455   2.185677
    36  H    6.235153   5.582955   3.941643   2.680041   1.962524
    37  H    5.270284   6.002236   7.529249   7.875779   6.788445
    38  H    4.788573   5.661020   6.545086   6.458870   5.015460
    39  H    4.127271   5.345392   6.890771   7.181321   5.926433
    40  H    5.533758   6.526728   7.786251   7.858010   6.484969
    41  H    5.164781   5.247490   5.869876   5.887231   4.865043
    42  H    5.497994   5.776599   6.127005   5.833277   4.489762
    43  H    6.744771   7.333407   8.162857   8.024227   6.688669
                   11         12         13         14         15
    11  O    0.000000
    12  C    3.417357   0.000000
    13  C    4.639055   5.990904   0.000000
    14  O    4.595742   5.316876   2.432326   0.000000
    15  C    6.934562   4.933781   5.613393   4.783747   0.000000
    16  O    7.595012   5.011654   6.934265   5.991840   1.442891
    17  C    7.817331   6.074954   5.769927   5.467649   1.536697
    18  C    7.314908   5.623084   5.715275   4.358272   1.543873
    19  O    8.702644   6.781371   7.053668   5.663838   2.452390
    20  H    5.361415   4.715142   3.221714   3.746980   3.016525
    21  H    5.569097   5.020644   3.043930   2.523708   2.646423
    22  H    5.041343   3.040786   4.939233   3.788720   2.131073
    23  H    6.363243   4.157267   5.912012   5.934743   2.691234
    24  H    5.866953   2.961586   6.443756   5.910805   2.881962
    25  H    4.567597   3.501562   4.636129   5.283412   4.279873
    26  H    4.969082   2.859269   6.193565   6.418510   4.715814
    27  H    2.677903   2.128950   5.219295   5.450258   5.706624
    28  H    2.821341   4.944100   3.319231   2.504925   6.572959
    29  H    2.761098   5.428309   2.599253   3.258502   7.049816
    30  H    4.215105   1.097210   6.936831   6.378993   5.409071
    31  H    4.082467   1.095636   6.033377   4.994298   4.211820
    32  H    2.848828   1.095806   6.174813   5.392905   5.800233
    33  H    5.523066   6.371131   1.095211   2.674618   5.090895
    34  H    5.102026   6.842124   1.097329   2.709072   6.525489
    35  H    4.445699   5.980891   1.095755   3.390411   6.052474
    36  H    4.996158   6.145751   2.574460   0.972896   5.684312
    37  H    8.417074   5.876987   7.519030   6.432914   1.936028
    38  H    7.676689   6.415264   5.018221   4.947137   2.195859
    39  H    7.871465   6.012773   6.087059   6.094893   2.187162
    40  H    8.848559   6.976251   6.695658   6.256758   2.168872
    41  H    6.842756   5.102110   5.837395   4.132829   2.165849
    42  H    7.265493   6.077229   5.030324   3.733497   2.202097
    43  H    9.246519   7.466172   7.141002   5.974825   2.782744
                   16         17         18         19         20
    16  O    0.000000
    17  C    2.423464   0.000000
    18  C    2.385036   2.533145   0.000000
    19  O    2.678952   3.054789   1.435489   0.000000
    20  H    4.208606   2.962067   3.866522   5.123842   0.000000
    21  H    4.036332   2.998747   2.741901   4.085272   1.746645
    22  H    2.679772   3.481698   2.596576   3.848523   3.044448
    23  H    2.837521   2.841179   4.200238   5.070200   2.814766
    24  H    2.536921   3.787199   4.117915   4.975529   3.777931
    25  H    4.854476   4.510490   5.488495   6.701721   2.471635
    26  H    4.775961   5.208659   6.009458   7.075706   3.935031
    27  H    6.102120   6.437998   6.601962   7.898024   4.288275
    28  H    7.553512   7.427680   6.398097   7.752439   5.174704
    29  H    8.129170   7.617225   7.154929   8.568369   4.920817
    30  H    5.237058   6.490910   6.254740   7.298906   5.369100
    31  H    4.212524   5.512010   4.751536   5.839881   4.586410
    32  H    5.942705   6.992480   6.301334   7.485038   5.442671
    33  H    6.483076   5.029403   5.180160   6.433583   2.783849
    34  H    7.869018   6.688413   6.445009   7.737582   4.286533
    35  H    7.308629   6.114979   6.395700   7.753738   3.304991
    36  H    6.913728   6.291845   5.145089   6.373901   4.554238
    37  H    0.976324   2.682886   2.335993   2.074874   4.909725
    38  H    3.389120   1.095517   2.810287   3.500214   2.546984
    39  H    2.709483   1.095066   3.495360   4.015647   2.993306
    40  H    2.651836   1.096609   2.760251   2.729021   4.032209
    41  H    2.691571   3.474050   1.095155   2.025499   4.296262
    42  H    3.355601   2.751913   1.094896   2.088949   3.639412
    43  H    3.178420   2.870679   1.967460   0.971178   5.197690
                   21         22         23         24         25
    21  H    0.000000
    22  H    2.622873   0.000000
    23  H    3.858126   3.037081   0.000000
    24  H    4.314193   2.343055   1.749087   0.000000
    25  H    3.921308   3.609767   2.383521   3.055699   0.000000
    26  H    5.125179   3.864517   2.481166   2.385527   1.752476
    27  H    5.140941   4.124071   4.270347   3.881063   2.466337
    28  H    4.576244   4.934730   7.030266   6.701824   5.700661
    29  H    4.820805   5.620565   7.015065   7.037522   5.253820
    30  H    5.859863   3.748484   4.254465   2.948290   3.793336
    31  H    4.590909   2.269532   3.975720   2.578271   3.877578
    32  H    5.591064   3.764871   5.215337   4.036589   4.318646
    33  H    2.523470   4.840581   5.591570   6.319335   4.681662
    34  H    3.895429   5.829729   6.995182   7.473517   5.705898
    35  H    3.669158   5.345139   5.859946   6.506866   4.243667
    36  H    3.350351   4.749500   6.874134   6.881019   6.116139
    37  H    4.516376   3.402851   3.736931   3.491378   5.787800
    38  H    2.477642   3.807711   3.419550   4.489378   4.570364
    39  H    3.598223   3.849641   2.207410   3.519585   4.044287
    40  H    3.874319   4.286407   3.712840   4.536986   5.569751
    41  H    3.084963   2.246811   4.556999   4.061378   5.641460
    42  H    2.215818   3.078330   4.677891   4.835664   5.637330
    43  H    4.223156   4.478683   5.308570   5.508853   6.969516
                   26         27         28         29         30
    26  H    0.000000
    27  H    2.369646   0.000000
    28  H    6.589397   4.803620   0.000000
    29  H    6.400931   4.552875   1.770400   0.000000
    30  H    2.636664   2.481237   6.007174   6.394260   0.000000
    31  H    3.349101   3.065364   5.014045   5.750555   1.774850
    32  H    3.804706   2.441938   4.545454   5.158311   1.771550
    33  H    6.298248   5.724159   4.205554   3.680707   7.274817
    34  H    7.240455   6.092506   3.349458   2.612057   7.828748
    35  H    5.859654   4.837654   3.761468   2.572973   6.838744
    36  H    7.307342   6.185177   2.497587   3.230321   7.224843
    37  H    5.748989   7.046307   8.159159   8.824667   6.116460
    38  H    5.596736   6.542676   7.037392   7.104539   6.956657
    39  H    4.649862   6.176799   7.839277   7.855182   6.285685
    40  H    6.149510   7.480096   8.339696   8.613904   7.346043
    41  H    5.998148   6.339730   5.923479   6.902380   5.779304
    42  H    6.443306   6.810566   6.015503   6.696020   6.823586
    43  H    7.488837   8.397696   8.213875   8.898411   7.986972
                   31         32         33         34         35
    31  H    0.000000
    32  H    1.769920   0.000000
    33  H    6.290203   6.708366   0.000000
    34  H    6.877100   6.901848   1.775723   0.000000
    35  H    6.204298   6.181225   1.779200   1.775014   0.000000
    36  H    5.864978   6.113043   2.912937   2.432307   3.587937
    37  H    5.005258   6.759135   6.991670   8.396967   7.981107
    38  H    5.923810   7.253493   4.166295   5.878449   5.403551
    39  H    5.593898   7.005658   5.398469   7.079500   6.243397
    40  H    6.326126   7.897111   5.888380   7.553407   7.103172
    41  H    4.140789   5.662470   5.488776   6.521304   6.548870
    42  H    5.297706   6.678118   4.409061   5.664597   5.806483
    43  H    6.584609   8.206776   6.398066   7.804004   7.833841
                   36         37         38         39         40
    36  H    0.000000
    37  H    7.306048   0.000000
    38  H    5.684578   3.636711   0.000000
    39  H    6.948353   3.153468   1.776041   0.000000
    40  H    7.035493   2.517884   1.771864   1.766493   0.000000
    41  H    4.922471   2.729876   3.775780   4.323478   3.783822
    42  H    4.420723   3.345065   2.583060   3.784777   3.041760
    43  H    6.634662   2.561718   3.181507   3.866536   2.304219
                   41         42         43
    41  H    0.000000
    42  H    1.778614   0.000000
    43  H    2.816158   2.244243   0.000000
 Stoichiometry    C15H24O4
 Framework group  C1[X(C15H24O4)]
 Deg. of freedom   123
 Full point group                 C1      NOp   1
 Largest Abelian subgroup         C1      NOp   1
 Largest concise Abelian subgroup C1      NOp   1
                         Standard orientation:                         
 ---------------------------------------------------------------------
 Center     Atomic      Atomic             Coordinates (Angstroms)
 Number     Number       Type             X           Y           Z
 ---------------------------------------------------------------------
      1          6           0        1.819047    0.639886    0.027352
      2          6           0        1.107352   -0.478037    0.307748
      3          6           0       -0.326230   -0.572635    0.759037
      4          6           0       -1.253684    0.487459    0.115894
      5          6           0       -1.115436    1.886317    0.766915
      6          6           0        0.304183    2.301347    1.197002
      7          6           0        1.438309    2.092679    0.173212
      8          6           0        3.171357    0.257269   -0.422720
      9          6           0        3.276624   -1.258413   -0.439759
     10          6           0        1.918086   -1.758937    0.105055
     11          8           0        4.076715    1.035723   -0.727181
     12          6           0        1.164987    2.764205   -1.188182
     13          6           0        2.066466   -2.560669    1.404881
     14          8           0        1.196549   -2.542836   -0.866492
     15          6           0       -2.736758    0.016149    0.063527
     16          8           0       -3.511168    1.136114   -0.413862
     17          6           0       -3.294710   -0.427724    1.424815
     18          6           0       -2.914418   -1.100671   -0.987517
     19          8           0       -4.297626   -1.251216   -1.340642
     20          1           0       -0.364942   -0.495620    1.855734
     21          1           0       -0.677493   -1.581149    0.523553
     22          1           0       -0.940284    0.585118   -0.931676
     23          1           0       -1.751343    1.946152    1.659392
     24          1           0       -1.514661    2.626165    0.065381
     25          1           0        0.581022    1.772615    2.118881
     26          1           0        0.272811    3.367226    1.460554
     27          1           0        2.331401    2.586847    0.583949
     28          1           0        3.445365   -1.614031   -1.462139
     29          1           0        4.130320   -1.575022    0.169924
     30          1           0        0.935799    3.828200   -1.049415
     31          1           0        0.322725    2.300864   -1.713852
     32          1           0        2.044005    2.693587   -1.838668
     33          1           0        1.087239   -2.869667    1.785830
     34          1           0        2.661442   -3.463574    1.218070
     35          1           0        2.573300   -1.973839    2.179109
     36          1           0        1.710444   -3.354926   -1.017979
     37          1           0       -4.335083    0.739103   -0.755556
     38          1           0       -2.776997   -1.312413    1.811411
     39          1           0       -3.212648    0.371946    2.168430
     40          1           0       -4.358171   -0.676598    1.326510
     41          1           0       -2.405695   -0.807607   -1.912005
     42          1           0       -2.498359   -2.054483   -0.647023
     43          1           0       -4.727005   -1.790521   -0.656558
 ---------------------------------------------------------------------
 Rotational constants (GHZ):      0.5532732      0.2590090      0.2076336
 Standard basis: 6-31G(d) (6D, 7F)
 There are   333 symmetry adapted cartesian basis functions of A   symmetry.
 There are   333 symmetry adapted basis functions of A   symmetry.
   333 basis functions,   628 primitive gaussians,   333 cartesian basis functions
    73 alpha electrons       73 beta electrons
       nuclear repulsion energy      1598.0117586407 Hartrees.
 NAtoms=   43 NActive=   43 NUniq=   43 SFac= 1.00D+00 NAtFMM=   60 NAOKFM=F Big=F
 Integral buffers will be    131072 words long.
 Raffenetti 2 integral format.
 Two-electron integral symmetry is turned on.
 ------------------------------------------------------------------------------
 Polarizable Continuum Model (PCM)
 =================================
 Model                : PCM (using non-symmetric T matrix).
 Atomic radii         : SMD-Coulomb.
 Polarization charges : Total charges.
 Charge compensation  : None.
 Solution method      : On-the-fly selection.
 Cavity type          : VdW (van der Waals Surface) (Alpha=1.000).
 Cavity algorithm     : GePol (No added spheres)
                        Default sphere list used, NSphG=   43.
                        Lebedev-Laikov grids with approx.  5.0 points / Ang**2.
                        Smoothing algorithm: Karplus/York (Gamma=1.0000).
                        Polarization charges: spherical gaussians, with
                                              point-specific exponents (IZeta= 3).
                        Self-potential: point-specific (ISelfS= 7).
                        Self-field    : sphere-specific E.n sum rule (ISelfD= 2).
 1st derivatives      : Analytical E(r).r(x)/FMM algorithm (CHGder, D1EAlg=3).
                        Cavity 1st derivative terms included.
 Solvent              : Methanol, Eps=  32.613000 Eps(inf)=   1.765709
 ------------------------------------------------------------------------------
 ------------------------------------------------------------------------------
 Atomic radii for non-electrostatic terms: SMD-CDS.
 ------------------------------------------------------------------------------
 Nuclear repulsion after PCM non-electrostatic terms =     1598.0132511267 Hartrees.
 One-electron integrals computed using PRISM.
 NBasis=   333 RedAO= T EigKep=  9.39D-04  NBF=   333
 NBsUse=   333 1.00D-06 EigRej= -1.00D+00 NBFU=   333
 Initial guess from the checkpoint file:  "DY-202A-11R_27.chk"
 B after Tr=     0.000000    0.000000    0.000000
         Rot=    0.999990   -0.000509   -0.001159   -0.004366 Ang=  -0.52 deg.
 ExpMin= 1.61D-01 ExpMax= 5.48D+03 ExpMxC= 8.25D+02 IAcc=1 IRadAn=         1 AccDes= 0.00D+00
 Harris functional with IExCor=  402 and IRadAn=       1 diagonalized for initial guess.
 HarFok:  IExCor=  402 AccDes= 0.00D+00 IRadAn=         1 IDoV= 1 UseB2=F ITyADJ=14
 ICtDFT=  3500011 ScaDFX=  1.000000  1.000000  1.000000  1.000000
 FoFCou: FMM=F IPFlag=           0 FMFlag=      100000 FMFlg1=           0
         NFxFlg=           0 DoJE=T BraDBF=F KetDBF=T FulRan=T
         wScrn=  0.000000 ICntrl=     500 IOpCl=  0 I1Cent=   200000004 NGrid=           0
         NMat0=    1 NMatS0=      1 NMatT0=    0 NMatD0=    1 NMtDS0=    0 NMtDT0=    0
 Petite list used in FoFCou.
 Keep R1 ints in memory in canonical form, NReq=1565304907.
 Requested convergence on RMS density matrix=1.00D-08 within 128 cycles.
 Requested convergence on MAX density matrix=1.00D-06.
 Requested convergence on             energy=1.00D-06.
 No special actions if energy rises.
 Inv3:  Mode=1 IEnd=    21756747.
 Iteration    1 A*A^-1 deviation from unit magnitude is 6.55D-15 for   2688.
 Iteration    1 A*A^-1 deviation from orthogonality  is 8.49D-15 for   2673   1698.
 Iteration    1 A^-1*A deviation from unit magnitude is 6.99D-15 for   2688.
 Iteration    1 A^-1*A deviation from orthogonality  is 3.12D-11 for   2588   2569.
 Error on total polarization charges =  0.05174
 SCF Done:  E(RB3LYP) =  -886.950793565     A.U. after   10 cycles
            NFock= 10  Conv=0.70D-08     -V/T= 2.0094
 SMD-CDS (non-electrostatic) energy       (kcal/mol) =       0.94
 (included in total energy above)
 D1PCM: PCM CHGder 1st derivatives, ID1Alg=3 FixD1E=F DoIter=F DoCFld=F I1PDM=0.
 Calling FoFJK, ICntrl=      2127 FMM=F ISym2X=0 I1Cent= 0 IOpClX= 0 NMat=1 NMatS=1 NMatT=0.
 ***** Axes restored to original set *****
 -------------------------------------------------------------------
 Center     Atomic                   Forces (Hartrees/Bohr)
 Number     Number              X              Y              Z
 -------------------------------------------------------------------
      1        6           0.001920979   -0.001518150   -0.000128044
      2        6          -0.001282835    0.001291218    0.000133789
      3        6           0.000534366   -0.000506310   -0.000015194
      4        6          -0.000789458    0.000890766   -0.000201590
      5        6           0.000089474   -0.000361403    0.000305548
      6        6           0.000252328   -0.000055178    0.000062073
      7        6          -0.000735129    0.000835286   -0.000055292
      8        6          -0.000811758    0.000390069   -0.000774843
      9        6          -0.000880868    0.000364784    0.001291395
     10        6           0.001662223   -0.000226801   -0.000440030
     11        8          -0.000968316   -0.000850132    0.000896851
     12        6           0.000047540   -0.000134941   -0.000306974
     13        6          -0.000553068    0.000168650   -0.000235935
     14        8           0.000714484    0.000505092   -0.000487406
     15        6          -0.000151073    0.000596895    0.001012854
     16        8           0.001763153    0.001722239    0.000370633
     17        6           0.000605403    0.000337522    0.000142226
     18        6          -0.000108015    0.000042027   -0.001127670
     19        8           0.000272992   -0.001194722   -0.000302667
     20        1          -0.000037372    0.000068498   -0.000018966
     21        1          -0.000391419   -0.000159718   -0.000137925
     22        1          -0.000247997   -0.000024996    0.000148507
     23        1          -0.000106618   -0.000218841    0.000012816
     24        1           0.000112001    0.000050863   -0.000071719
     25        1          -0.000252683    0.000057915   -0.000069119
     26        1          -0.000058159   -0.000124782    0.000064874
     27        1          -0.000047264    0.000061330   -0.000112308
     28        1          -0.000135777    0.000232782   -0.000226482
     29        1           0.000338355   -0.000368385   -0.000548566
     30        1           0.000087791   -0.000083382    0.000048136
     31        1           0.000089571    0.000256463    0.000071852
     32        1          -0.000030381   -0.000067201    0.000091861
     33        1           0.000102864    0.000067355    0.000087443
     34        1          -0.000070770    0.000099819   -0.000013413
     35        1           0.000130683    0.000045829   -0.000096759
     36        1          -0.000366402   -0.000536367    0.000755445
     37        1           0.000116510   -0.000683998   -0.000258755
     38        1           0.000110362   -0.000040168   -0.000071379
     39        1          -0.000234537   -0.000008140   -0.000172616
     40        1          -0.000195944    0.000016593    0.000400850
     41        1          -0.000264505   -0.000224604    0.000046441
     42        1           0.000059199   -0.000454199   -0.000189119
     43        1          -0.000289930   -0.000259576    0.000119176
 -------------------------------------------------------------------
 Cartesian Forces:  Max     0.001920979 RMS     0.000546742

 GradGradGradGradGradGradGradGradGradGradGradGradGradGradGradGradGradGrad
 Berny optimization.
 Using GEDIIS/GDIIS optimizer.
 FormGI is forming the generalized inverse of G from B-inverse, IUseBI=4.
 Internal  Forces:  Max     0.002526906 RMS     0.000374552
 Search for a local minimum.
 Step number   3 out of a maximum of  258
 All quantities printed in internal units (Hartrees-Bohrs-Radians)
 Mixed Optimization -- En-DIIS/RFO-DIIS
 Swapping is turned off.
 Update second derivatives using D2CorX and points    1    2    3
 DE= -6.84D-04 DEPred=-8.06D-04 R= 8.49D-01
 TightC=F SS=  1.41D+00  RLast= 3.42D-01 DXNew= 8.4853D-01 1.0271D+00
 Trust test= 8.49D-01 RLast= 3.42D-01 DXMaxT set to 8.49D-01
 ITU=  1  1  0
     Eigenvalues ---    0.00221   0.00273   0.00327   0.00341   0.00369
     Eigenvalues ---    0.00399   0.00504   0.00686   0.00775   0.00908
     Eigenvalues ---    0.01115   0.01144   0.01217   0.01239   0.01381
     Eigenvalues ---    0.01419   0.02495   0.02577   0.03152   0.03873
     Eigenvalues ---    0.03956   0.04000   0.04414   0.04503   0.04683
     Eigenvalues ---    0.04784   0.04875   0.05019   0.05126   0.05340
     Eigenvalues ---    0.05408   0.05453   0.05522   0.05539   0.05610
     Eigenvalues ---    0.05630   0.05652   0.05708   0.05754   0.05920
     Eigenvalues ---    0.06083   0.06276   0.07261   0.07738   0.08441
     Eigenvalues ---    0.08658   0.08937   0.09089   0.09338   0.09713
     Eigenvalues ---    0.10301   0.11601   0.12055   0.13408   0.13858
     Eigenvalues ---    0.14607   0.15523   0.15994   0.16000   0.16000
     Eigenvalues ---    0.16000   0.16000   0.16000   0.16000   0.16000
     Eigenvalues ---    0.16000   0.16000   0.16086   0.16250   0.16298
     Eigenvalues ---    0.16518   0.17376   0.18348   0.19706   0.20745
     Eigenvalues ---    0.22558   0.23076   0.24599   0.25024   0.26780
     Eigenvalues ---    0.26847   0.27277   0.27699   0.28172   0.28696
     Eigenvalues ---    0.28867   0.28967   0.29374   0.29668   0.30645
     Eigenvalues ---    0.31199   0.31715   0.32193   0.33754   0.33761
     Eigenvalues ---    0.33825   0.33851   0.33894   0.34003   0.34104
     Eigenvalues ---    0.34123   0.34126   0.34134   0.34163   0.34176
     Eigenvalues ---    0.34209   0.34228   0.34252   0.34296   0.34320
     Eigenvalues ---    0.34323   0.34334   0.34378   0.34390   0.34558
     Eigenvalues ---    0.39597   0.40784   0.41898   0.51519   0.52318
     Eigenvalues ---    0.52737   0.52816   0.94889
 En-DIIS/RFO-DIIS IScMMF=        0 using points:     3    2
 RFO step:  Lambda=-1.02789887D-04.
 DidBck=F Rises=F RFO-DIIS coefs:    0.95074    0.04926
 Iteration  1 RMS(Cart)=  0.05206944 RMS(Int)=  0.00097386
 Iteration  2 RMS(Cart)=  0.00170412 RMS(Int)=  0.00002357
 Iteration  3 RMS(Cart)=  0.00000192 RMS(Int)=  0.00002354
 Iteration  4 RMS(Cart)=  0.00000000 RMS(Int)=  0.00002354
 Variable       Old X    -DE/DX   Delta X   Delta X   Delta X     New X
                                 (Linear)    (Quad)   (Total)
    R1        2.55978  -0.00064   0.00027  -0.00190  -0.00162   2.55816
    R2        2.85145   0.00082  -0.00050   0.00927   0.00877   2.86022
    R3        2.78868  -0.00139   0.00039  -0.00756  -0.00712   2.78155
    R4        2.84576  -0.00062   0.00023  -0.00438  -0.00415   2.84161
    R5        2.89016   0.00044  -0.00068   0.01058   0.00986   2.90002
    R6        2.92609  -0.00027  -0.00032   0.00287   0.00255   2.92864
    R7        2.07885  -0.00001  -0.00004   0.00081   0.00077   2.07962
    R8        2.06658   0.00030   0.00012  -0.00046  -0.00033   2.06625
    R9        2.92740  -0.00040  -0.00006  -0.00101  -0.00106   2.92633
   R10        2.94238  -0.00156  -0.00045  -0.00242  -0.00287   2.93951
   R11        2.07454  -0.00022   0.00005  -0.00134  -0.00129   2.07325
   R12        2.91076  -0.00018   0.00011  -0.00041  -0.00029   2.91047
   R13        2.07394   0.00006   0.00002   0.00015   0.00018   2.07412
   R14        2.06915   0.00003   0.00011  -0.00141  -0.00130   2.06785
   R15        2.91406  -0.00001   0.00012  -0.00012  -0.00001   2.91405
   R16        2.07531  -0.00014   0.00006  -0.00110  -0.00103   2.07428
   R17        2.07573  -0.00011  -0.00003  -0.00006  -0.00009   2.07564
   R18        2.91474   0.00004  -0.00007   0.00252   0.00245   2.91720
   R19        2.07915  -0.00005  -0.00002   0.00016   0.00014   2.07929
   R20        2.87130  -0.00045  -0.00029   0.00481   0.00453   2.87583
   R21        2.32855  -0.00148   0.00012  -0.00135  -0.00122   2.32733
   R22        2.92326  -0.00110   0.00051  -0.00603  -0.00556   2.91770
   R23        2.07026   0.00012  -0.00015   0.00200   0.00184   2.07210
   R24        2.07074   0.00005  -0.00006   0.00088   0.00082   2.07156
   R25        2.89957  -0.00048   0.00010  -0.00157  -0.00147   2.89810
   R26        2.72476  -0.00032  -0.00003   0.00201   0.00197   2.72673
   R27        2.07343  -0.00009  -0.00001   0.00006   0.00005   2.07348
   R28        2.07045  -0.00021  -0.00003  -0.00008  -0.00011   2.07034
   R29        2.07077  -0.00008   0.00004  -0.00056  -0.00052   2.07025
   R30        2.06965  -0.00009   0.00010  -0.00130  -0.00120   2.06845
   R31        2.07365  -0.00011  -0.00002   0.00000  -0.00002   2.07364
   R32        2.07068   0.00001   0.00002  -0.00012  -0.00010   2.07058
   R33        1.83851   0.00016  -0.00007   0.00093   0.00087   1.83937
   R34        2.72667  -0.00024  -0.00008   0.00058   0.00051   2.72717
   R35        2.90394   0.00011   0.00010  -0.00046  -0.00036   2.90358
   R36        2.91750   0.00253   0.00011   0.00669   0.00680   2.92430
   R37        1.84499   0.00027  -0.00004   0.00042   0.00039   1.84537
   R38        2.07023   0.00006   0.00009  -0.00049  -0.00040   2.06983
   R39        2.06938  -0.00014   0.00002  -0.00050  -0.00048   2.06890
   R40        2.07229   0.00015  -0.00007   0.00116   0.00109   2.07338
   R41        2.71268   0.00021   0.00024  -0.00151  -0.00126   2.71142
   R42        2.06954  -0.00022  -0.00001  -0.00045  -0.00047   2.06908
   R43        2.06905   0.00035   0.00000   0.00114   0.00114   2.07019
   R44        1.83526   0.00036  -0.00002   0.00051   0.00049   1.83575
    A1        2.26792  -0.00026   0.00045  -0.00835  -0.00792   2.25999
    A2        1.90776   0.00002  -0.00018   0.00596   0.00573   1.91349
    A3        2.10638   0.00025  -0.00030   0.00282   0.00256   2.10894
    A4        2.23197   0.00052  -0.00009   0.00434   0.00426   2.23623
    A5        1.96627  -0.00031   0.00032  -0.00641  -0.00624   1.96004
    A6        2.08489  -0.00020  -0.00024   0.00221   0.00203   2.08692
    A7        1.98528  -0.00034  -0.00003  -0.00299  -0.00304   1.98224
    A8        1.90483   0.00019   0.00014  -0.00070  -0.00057   1.90426
    A9        1.87462   0.00026   0.00025   0.00012   0.00038   1.87501
   A10        1.92311  -0.00001   0.00008  -0.00174  -0.00166   1.92145
   A11        1.92788  -0.00008  -0.00040   0.00455   0.00417   1.93204
   A12        1.84204   0.00001  -0.00004   0.00109   0.00105   1.84309
   A13        1.97166   0.00012   0.00028  -0.00264  -0.00236   1.96931
   A14        1.95762  -0.00049  -0.00022  -0.00288  -0.00309   1.95453
   A15        1.86112   0.00008   0.00038  -0.00449  -0.00411   1.85700
   A16        1.95247   0.00023  -0.00029   0.00393   0.00363   1.95610
   A17        1.87048   0.00008  -0.00012   0.00650   0.00638   1.87686
   A18        1.84082  -0.00001  -0.00001  -0.00019  -0.00023   1.84059
   A19        2.02964   0.00003   0.00018  -0.00408  -0.00391   2.02572
   A20        1.91694  -0.00021  -0.00003  -0.00148  -0.00150   1.91544
   A21        1.88426   0.00008   0.00000  -0.00001  -0.00001   1.88426
   A22        1.86740   0.00013   0.00006   0.00109   0.00114   1.86854
   A23        1.91015  -0.00009  -0.00001   0.00111   0.00111   1.91125
   A24        1.84722   0.00006  -0.00025   0.00416   0.00390   1.85113
   A25        2.04429  -0.00019   0.00034  -0.00397  -0.00366   2.04063
   A26        1.91452  -0.00012  -0.00003  -0.00030  -0.00033   1.91419
   A27        1.87773   0.00004  -0.00012   0.00144   0.00133   1.87906
   A28        1.88259   0.00022   0.00020  -0.00231  -0.00212   1.88047
   A29        1.88768   0.00010  -0.00017   0.00256   0.00241   1.89009
   A30        1.84728  -0.00005  -0.00028   0.00341   0.00313   1.85041
   A31        1.96063  -0.00021   0.00007  -0.00189  -0.00184   1.95879
   A32        1.95905   0.00004   0.00007   0.00037   0.00046   1.95951
   A33        1.83766   0.00004   0.00008  -0.00356  -0.00347   1.83419
   A34        1.97877   0.00025  -0.00003   0.00346   0.00343   1.98221
   A35        1.86332   0.00005  -0.00026   0.00455   0.00430   1.86762
   A36        1.85230  -0.00019   0.00005  -0.00335  -0.00332   1.84898
   A37        1.90239   0.00049  -0.00011  -0.00190  -0.00207   1.90031
   A38        2.19550  -0.00032  -0.00007   0.00263   0.00258   2.19808
   A39        2.18526  -0.00017   0.00018  -0.00076  -0.00056   2.18470
   A40        1.83172  -0.00027   0.00018   0.00005   0.00005   1.83177
   A41        1.92297  -0.00001  -0.00043   0.00172   0.00134   1.92432
   A42        1.91342   0.00013  -0.00072   0.01176   0.01107   1.92448
   A43        1.93790   0.00008   0.00023  -0.00501  -0.00473   1.93317
   A44        1.97659   0.00027  -0.00007   0.00454   0.00446   1.98105
   A45        1.88121  -0.00019   0.00073  -0.01222  -0.01151   1.86970
   A46        1.81443   0.00007  -0.00015   0.00002  -0.00023   1.81420
   A47        1.95692  -0.00032  -0.00015  -0.00292  -0.00302   1.95390
   A48        1.85392   0.00014  -0.00002   0.00004   0.00005   1.85397
   A49        1.96329   0.00025   0.00004   0.00251   0.00259   1.96587
   A50        1.95851  -0.00005   0.00037  -0.00044  -0.00003   1.95848
   A51        1.91253  -0.00011  -0.00010   0.00051   0.00038   1.91291
   A52        1.92578  -0.00013   0.00014  -0.00271  -0.00257   1.92321
   A53        1.95582   0.00022   0.00015  -0.00038  -0.00024   1.95558
   A54        1.93236  -0.00012   0.00013  -0.00227  -0.00214   1.93022
   A55        1.88620  -0.00005  -0.00009   0.00067   0.00059   1.88679
   A56        1.88087   0.00008  -0.00017   0.00205   0.00188   1.88275
   A57        1.88031   0.00001  -0.00019   0.00292   0.00274   1.88305
   A58        1.93437   0.00018   0.00018  -0.00092  -0.00074   1.93363
   A59        1.91574  -0.00006  -0.00003  -0.00129  -0.00132   1.91442
   A60        1.94277  -0.00019   0.00034  -0.00540  -0.00507   1.93770
   A61        1.88794   0.00000  -0.00046   0.00745   0.00699   1.89493
   A62        1.89535   0.00003  -0.00015   0.00210   0.00195   1.89730
   A63        1.88615   0.00005   0.00008  -0.00156  -0.00150   1.88466
   A64        1.86962  -0.00010   0.00019  -0.00344  -0.00325   1.86637
   A65        1.86230  -0.00069  -0.00012  -0.00932  -0.00943   1.85286
   A66        1.98611  -0.00019  -0.00042  -0.00026  -0.00068   1.98543
   A67        1.92994  -0.00013  -0.00026  -0.00131  -0.00156   1.92838
   A68        1.89908   0.00037   0.00022   0.00592   0.00612   1.90520
   A69        1.84885   0.00057   0.00037   0.00435   0.00469   1.85355
   A70        1.93087   0.00011   0.00027   0.00079   0.00104   1.93191
   A71        1.82667  -0.00108  -0.00013  -0.00670  -0.00683   1.81984
   A72        1.95442  -0.00023   0.00040  -0.00498  -0.00458   1.94984
   A73        1.94272  -0.00010  -0.00021   0.00066   0.00045   1.94317
   A74        1.91586   0.00061   0.00019   0.00026   0.00045   1.91630
   A75        1.89090   0.00015  -0.00009   0.00138   0.00129   1.89219
   A76        1.88247  -0.00012   0.00013  -0.00145  -0.00133   1.88114
   A77        1.87473  -0.00032  -0.00045   0.00446   0.00401   1.87874
   A78        1.93287   0.00215   0.00032   0.00807   0.00838   1.94126
   A79        1.90462  -0.00021  -0.00029   0.00255   0.00224   1.90686
   A80        1.95491  -0.00026   0.00003  -0.00312  -0.00307   1.95183
   A81        1.84212  -0.00054  -0.00017   0.00119   0.00099   1.84311
   A82        1.92975  -0.00121   0.00029  -0.00801  -0.00770   1.92205
   A83        1.89560   0.00003  -0.00022  -0.00044  -0.00066   1.89494
   A84        1.88702   0.00032   0.00002   0.00273   0.00275   1.88977
    D1        0.08564  -0.00002   0.00036  -0.00614  -0.00578   0.07986
    D2       -3.06790   0.00001   0.00008   0.00786   0.00792  -3.05999
    D3       -3.10790   0.00008  -0.00022   0.00377   0.00355  -3.10436
    D4        0.02174   0.00011  -0.00051   0.01778   0.01725   0.03898
    D5        0.38912   0.00007  -0.00078   0.01041   0.00961   0.39874
    D6       -1.86513  -0.00013  -0.00086   0.00693   0.00606  -1.85907
    D7        2.41054   0.00005  -0.00101   0.01279   0.01177   2.42231
    D8       -2.69545  -0.00003  -0.00014  -0.00050  -0.00065  -2.69610
    D9        1.33348  -0.00023  -0.00023  -0.00397  -0.00420   1.32928
   D10       -0.67403  -0.00005  -0.00037   0.00188   0.00151  -0.67252
   D11        0.02043  -0.00012  -0.00026   0.00369   0.00337   0.02379
   D12       -3.11226   0.00009   0.00034   0.00798   0.00826  -3.10400
   D13        3.11571  -0.00005  -0.00075   0.01212   0.01137   3.12708
   D14       -0.01698   0.00016  -0.00016   0.01642   0.01627  -0.00071
   D15        0.63039  -0.00008  -0.00021   0.00380   0.00360   0.63399
   D16       -1.52485   0.00003  -0.00040   0.00871   0.00832  -1.51653
   D17        2.76943  -0.00022  -0.00055   0.00772   0.00718   2.77662
   D18       -2.49853  -0.00012   0.00009  -0.01099  -0.01093  -2.50946
   D19        1.62941   0.00000  -0.00011  -0.00608  -0.00620   1.62321
   D20       -0.35949  -0.00025  -0.00025  -0.00707  -0.00734  -0.36683
   D21       -0.05337  -0.00007   0.00105  -0.03136  -0.03027  -0.08364
   D22        2.07191   0.00012   0.00092  -0.02989  -0.02894   2.04298
   D23       -2.12260  -0.00010   0.00071  -0.03089  -0.03015  -2.15275
   D24        3.07739  -0.00003   0.00079  -0.01864  -0.01786   3.05953
   D25       -1.08051   0.00015   0.00067  -0.01718  -0.01652  -1.09704
   D26        1.00816  -0.00007   0.00045  -0.01818  -0.01774   0.99042
   D27       -1.36418  -0.00012   0.00034  -0.00771  -0.00736  -1.37154
   D28        2.69283  -0.00012   0.00070  -0.00845  -0.00775   2.68507
   D29        0.68603   0.00009   0.00060  -0.00408  -0.00349   0.68255
   D30        0.78108  -0.00012   0.00057  -0.01212  -0.01154   0.76954
   D31       -1.44510  -0.00012   0.00092  -0.01286  -0.01194  -1.45704
   D32        2.83130   0.00009   0.00082  -0.00850  -0.00767   2.82362
   D33        2.80953  -0.00016   0.00033  -0.00912  -0.00878   2.80074
   D34        0.58335  -0.00016   0.00068  -0.00987  -0.00918   0.57417
   D35       -1.42344   0.00005   0.00059  -0.00550  -0.00491  -1.42836
   D36        0.65157   0.00021   0.00002   0.00355   0.00356   0.65513
   D37       -1.47160   0.00018  -0.00018   0.00626   0.00607  -1.46553
   D38        2.80525   0.00017   0.00014   0.00210   0.00223   2.80748
   D39        2.88045  -0.00017  -0.00030   0.00073   0.00042   2.88088
   D40        0.75728  -0.00020  -0.00049   0.00344   0.00294   0.76021
   D41       -1.24906  -0.00021  -0.00018  -0.00072  -0.00090  -1.24996
   D42       -1.39313  -0.00001  -0.00053   0.00641   0.00589  -1.38724
   D43        2.76688  -0.00004  -0.00072   0.00912   0.00840   2.77528
   D44        0.76054  -0.00005  -0.00041   0.00496   0.00456   0.76510
   D45        3.03368   0.00009  -0.00044   0.07579   0.07535   3.10902
   D46        0.93904   0.00021  -0.00037   0.07493   0.07454   1.01359
   D47       -1.24664   0.00032  -0.00020   0.07512   0.07493  -1.17172
   D48        0.79731   0.00014  -0.00040   0.07850   0.07810   0.87541
   D49       -1.29733   0.00026  -0.00033   0.07763   0.07730  -1.22003
   D50        2.80017   0.00038  -0.00016   0.07783   0.07768   2.87785
   D51       -1.23038  -0.00006  -0.00010   0.06888   0.06878  -1.16160
   D52        2.95817   0.00006  -0.00004   0.06802   0.06797   3.02615
   D53        0.77249   0.00017   0.00013   0.06821   0.06836   0.84084
   D54        0.83164   0.00008  -0.00040   0.00508   0.00466   0.83630
   D55       -1.32092   0.00002  -0.00091   0.01151   0.01060  -1.31032
   D56        2.96067   0.00012  -0.00049   0.00686   0.00636   2.96703
   D57        2.98081  -0.00006  -0.00027   0.00120   0.00092   2.98173
   D58        0.82825  -0.00012  -0.00077   0.00763   0.00686   0.83511
   D59       -1.17334  -0.00003  -0.00036   0.00298   0.00262  -1.17072
   D60       -1.30855   0.00003  -0.00053   0.00718   0.00664  -1.30190
   D61        2.82208  -0.00003  -0.00104   0.01362   0.01258   2.83466
   D62        0.82049   0.00007  -0.00063   0.00897   0.00834   0.82883
   D63       -1.29123   0.00000   0.00103  -0.01378  -0.01275  -1.30398
   D64        0.95273   0.00009   0.00117  -0.01191  -0.01075   0.94198
   D65        2.98608   0.00003   0.00105  -0.01121  -0.01016   2.97592
   D66        0.87755  -0.00011   0.00140  -0.01905  -0.01765   0.85990
   D67        3.12151  -0.00002   0.00155  -0.01719  -0.01565   3.10587
   D68       -1.12832  -0.00008   0.00142  -0.01649  -0.01506  -1.14338
   D69        2.86810  -0.00001   0.00109  -0.01497  -0.01388   2.85422
   D70       -1.17113   0.00008   0.00123  -0.01310  -0.01187  -1.18300
   D71        0.86222   0.00002   0.00111  -0.01240  -0.01129   0.85093
   D72       -3.09711   0.00007  -0.00087   0.02654   0.02566  -3.07145
   D73        1.08337   0.00008  -0.00095   0.02780   0.02684   1.11021
   D74       -1.01639   0.00001  -0.00090   0.02591   0.02500  -0.99140
   D75        0.94131   0.00011  -0.00101   0.02584   0.02483   0.96614
   D76       -1.16140   0.00012  -0.00110   0.02710   0.02601  -1.13539
   D77        3.02202   0.00005  -0.00105   0.02521   0.02417   3.04619
   D78       -1.09851   0.00003  -0.00071   0.02054   0.01983  -1.07868
   D79        3.08196   0.00004  -0.00079   0.02180   0.02101   3.10298
   D80        0.98220  -0.00003  -0.00074   0.01991   0.01917   1.00137
   D81       -0.05199   0.00007   0.00089  -0.02272  -0.02185  -0.07384
   D82        2.03537   0.00000   0.00104  -0.02773  -0.02672   2.00866
   D83       -2.18025  -0.00017   0.00124  -0.03447  -0.03324  -2.21349
   D84        3.08076  -0.00014   0.00029  -0.02696  -0.02668   3.05408
   D85       -1.11506  -0.00021   0.00044  -0.03197  -0.03155  -1.14661
   D86        0.95250  -0.00038   0.00065  -0.03871  -0.03807   0.91443
   D87        0.06072  -0.00002  -0.00111   0.03093   0.02983   0.09055
   D88       -2.06033   0.00017  -0.00085   0.03307   0.03223  -2.02810
   D89        2.05666   0.00016  -0.00105   0.03079   0.02974   2.08640
   D90       -2.01665   0.00011  -0.00083   0.03145   0.03064  -1.98601
   D91        2.14549   0.00031  -0.00057   0.03360   0.03304   2.17853
   D92       -0.02071   0.00029  -0.00077   0.03131   0.03055   0.00984
   D93        2.14726   0.00011  -0.00190   0.04780   0.04590   2.19315
   D94        0.02621   0.00031  -0.00164   0.04995   0.04830   0.07451
   D95       -2.13999   0.00029  -0.00184   0.04767   0.04581  -2.09418
   D96        1.06738  -0.00011   0.00176  -0.03415  -0.03235   1.03503
   D97       -3.13147  -0.00004   0.00129  -0.02631  -0.02498   3.12673
   D98       -1.04405  -0.00014   0.00159  -0.03253  -0.03089  -1.07495
   D99        3.10508  -0.00006   0.00149  -0.03440  -0.03295   3.07213
   D100      -1.09377   0.00001   0.00102  -0.02656  -0.02559  -1.11935
   D101       0.99365  -0.00009   0.00133  -0.03278  -0.03149   0.96216
   D102      -0.98668  -0.00002   0.00194  -0.03274  -0.03080  -1.01748
   D103       1.09766   0.00005   0.00147  -0.02490  -0.02344   1.07422
   D104      -3.09811  -0.00005   0.00178  -0.03112  -0.02934  -3.12745
   D105       3.12345   0.00074  -0.00182   0.06390   0.06203  -3.09770
   D106       1.15181   0.00059  -0.00181   0.06406   0.06230   1.21411
   D107      -1.04236   0.00038  -0.00207   0.06072   0.05865  -0.98370
   D108       2.77762  -0.00013  -0.00299   0.02069   0.01770   2.79532
   D109      -1.35574  -0.00056  -0.00345   0.01819   0.01472  -1.34101
   D110       0.72064   0.00007  -0.00282   0.02455   0.02175   0.74239
   D111      -1.12145  -0.00008  -0.00163   0.02797   0.02634  -1.09511
   D112       0.99817  -0.00013  -0.00162   0.02671   0.02510   1.02326
   D113       3.07141  -0.00020  -0.00219   0.03284   0.03065   3.10205
   D114       3.08800   0.00065  -0.00136   0.03581   0.03446   3.12246
   D115      -1.07557   0.00060  -0.00135   0.03456   0.03321  -1.04236
   D116       0.99767   0.00053  -0.00192   0.04068   0.03877   1.03643
   D117       1.06374  -0.00032  -0.00209   0.02666   0.02457   1.08831
   D118      -3.09983  -0.00037  -0.00207   0.02540   0.02333  -3.07650
   D119      -1.02659  -0.00043  -0.00264   0.03152   0.02888  -0.99771
   D120      -2.82995  -0.00034  -0.00331  -0.05638  -0.05969  -2.88964
   D121      -0.80945   0.00010  -0.00350  -0.04885  -0.05234  -0.86179
   D122       1.29014  -0.00017  -0.00395  -0.04967  -0.05362   1.23651
   D123      -0.81864  -0.00090  -0.00338  -0.06559  -0.06898  -0.88762
   D124       1.20186  -0.00046  -0.00357  -0.05807  -0.06163   1.14022
   D125      -2.98174  -0.00073  -0.00402  -0.05889  -0.06291  -3.04466
   D126       1.23663  -0.00007  -0.00276  -0.05564  -0.05841   1.17822
   D127      -3.02606   0.00037  -0.00296  -0.04811  -0.05106  -3.07712
   D128      -0.92647   0.00010  -0.00341  -0.04894  -0.05234  -0.97882
   D129      -1.41592   0.00001  -0.00275   0.02992   0.02719  -1.38873
   D130       2.80826  -0.00053  -0.00247   0.02204   0.01956   2.82782
   D131       0.76153   0.00035  -0.00227   0.02593   0.02366   0.78519
         Item               Value     Threshold  Converged?
 Maximum Force            0.002527     0.000450     NO 
 RMS     Force            0.000375     0.000300     NO 
 Maximum Displacement     0.248330     0.001800     NO 
 RMS     Displacement     0.052010     0.001200     NO 
 Predicted change in Energy=-3.184547D-04
 GradGradGradGradGradGradGradGradGradGradGradGradGradGradGradGradGradGrad

                          Input orientation:                          
 ---------------------------------------------------------------------
 Center     Atomic      Atomic             Coordinates (Angstroms)
 Number     Number       Type             X           Y           Z
 ---------------------------------------------------------------------
      1          6           0        1.799141    0.627382    0.032412
      2          6           0        1.070633   -0.476318    0.321690
      3          6           0       -0.362527   -0.551371    0.770659
      4          6           0       -1.275362    0.512977    0.110599
      5          6           0       -1.127612    1.913725    0.754089
      6          6           0        0.295528    2.312874    1.187009
      7          6           0        1.425759    2.088408    0.162260
      8          6           0        3.143391    0.229218   -0.415975
      9          6           0        3.228488   -1.290177   -0.428204
     10          6           0        1.878495   -1.769441    0.147728
     11          8           0        4.060413    0.993608   -0.718536
     12          6           0        1.156990    2.747562   -1.207533
     13          6           0        2.037355   -2.528512    1.470802
     14          8           0        1.142477   -2.581446   -0.790865
     15          6           0       -2.759427    0.050827    0.050446
     16          8           0       -3.496480    1.142420   -0.539371
     17          6           0       -3.361117   -0.279365    1.425145
     18          6           0       -2.914828   -1.147338   -0.916466
     19          8           0       -4.293012   -1.374828   -1.244441
     20          1           0       -0.402209   -0.456361    1.866317
     21          1           0       -0.722571   -1.559887    0.549717
     22          1           0       -0.951578    0.593509   -0.934552
     23          1           0       -1.766041    1.982089    1.644264
     24          1           0       -1.514999    2.652803    0.046206
     25          1           0        0.566100    1.777274    2.106128
     26          1           0        0.276738    3.378735    1.451637
     27          1           0        2.325341    2.579502    0.562589
     28          1           0        3.365039   -1.654499   -1.453367
     29          1           0        4.095538   -1.626579    0.152109
     30          1           0        0.960115    3.819423   -1.079929
     31          1           0        0.295560    2.301429   -1.716647
     32          1           0        2.027807    2.641429   -1.863735
     33          1           0        1.060018   -2.792404    1.887057
     34          1           0        2.605887   -3.451659    1.301434
     35          1           0        2.581695   -1.926169    2.206627
     36          1           0        1.625340   -3.422067   -0.878146
     37          1           0       -4.321539    0.730180   -0.860218
     38          1           0       -2.843473   -1.117876    1.903309
     39          1           0       -3.315995    0.583589    2.097375
     40          1           0       -4.416319   -0.557762    1.311749
     41          1           0       -2.421309   -0.912134   -1.865118
     42          1           0       -2.468776   -2.060831   -0.508194
     43          1           0       -4.705771   -1.856436   -0.508657
 ---------------------------------------------------------------------
                    Distance matrix (angstroms):
                    1          2          3          4          5
     1  C    0.000000
     2  C    1.353721   0.000000
     3  C    2.570463   1.503714   0.000000
     4  C    3.077625   2.554791   1.549769   0.000000
     5  C    3.277405   3.275905   2.581148   1.548549   0.000000
     6  C    2.536697   3.021450   2.968212   2.620302   1.540152
     7  C    1.513562   2.594099   3.246005   3.127412   2.626876
     8  C    1.471935   2.310466   3.782708   4.459056   4.737940
     9  C    2.435618   2.425087   3.857266   4.881223   5.535198
    10  C    2.400908   1.534624   2.625628   3.893280   4.792710
    11  O    2.410683   3.490206   4.916000   5.421159   5.470909
    12  C    2.538697   3.569227   4.135835   3.556287   3.124523
    13  C    3.476404   2.542933   3.187275   4.698393   5.501288
    14  O    3.377213   2.382121   2.970622   4.029148   5.267518
    15  C    4.594919   3.875669   2.574194   1.555522   2.574552
    16  O    5.351243   4.921408   3.795625   2.398338   2.807042
    17  C    5.421269   4.571303   3.081214   2.589635   3.201329
    18  C    5.125574   4.226961   3.117019   2.549384   3.918546
    19  O    6.538618   5.659397   4.493041   3.808694   4.982816
    20  H    3.063274   2.134370   1.100485   2.187363   2.716720
    21  H    3.377985   2.107534   1.093413   2.189787   3.503114
    22  H    2.915926   2.609983   2.136697   1.097116   2.150689
    23  H    4.140510   3.979910   3.025137   2.179720   1.097578
    24  H    3.884075   4.068511   3.481343   2.154165   1.094259
    25  H    2.672628   2.918467   2.840495   2.995257   2.171472
    26  H    3.449907   4.094934   4.039570   3.524197   2.145933
    27  H    2.090154   3.312153   4.131621   4.176108   3.521763
    28  H    3.141108   3.131012   4.478608   5.355116   6.147276
    29  H    3.219955   3.240665   4.627421   5.781522   6.338567
    30  H    3.482871   4.519972   4.927261   4.165009   3.369557
    31  H    2.849981   3.531491   3.841645   3.000864   2.877545
    32  H    2.775616   3.925889   4.779927   4.397639   4.164039
    33  H    3.959918   2.795486   2.879620   4.419881   5.311967
    34  H    4.347394   3.488489   4.183882   5.674550   6.559416
    35  H    3.443868   2.817510   3.552537   5.021918   5.532957
    36  H    4.154199   3.228738   3.861486   4.987611   6.222027
    37  H    6.186281   5.650492   4.469441   3.204506   3.769341
    38  H    5.300948   4.270051   2.785483   2.886600   3.668172
    39  H    5.516394   4.849635   3.430930   2.848937   2.891833
    40  H    6.455480   5.576154   4.089749   3.529144   4.151485
    41  H    4.876775   4.143154   3.363934   2.692136   4.064403
    42  H    5.072856   3.965704   2.889675   2.903727   4.380545
    43  H    6.983981   5.996753   4.712071   4.214890   5.349005
                    6          7          8          9         10
     6  C    0.000000
     7  C    1.542050   0.000000
     8  C    3.875758   2.596382   0.000000
     9  C    4.918653   3.874702   1.521825   0.000000
    10  C    4.500132   3.884351   2.431535   1.543980   0.000000
    11  O    4.421077   2.985932   1.231570   2.447870   3.625689
    12  C    2.581646   1.543714   3.303696   4.604540   4.770809
    13  C    5.153011   4.837591   3.519704   2.560956   1.533606
    14  O    5.346370   4.774540   3.470451   2.479988   1.442925
    15  C    3.967541   4.656180   5.923903   6.154878   4.983288
    16  O    4.327779   5.061187   6.703510   7.152278   6.151536
    17  C    4.488593   5.487751   6.779159   6.919504   5.595146
    18  C    5.167597   5.520362   6.232769   6.164344   4.949290
    19  O    6.369128   6.832068   7.652412   7.566133   6.338877
    20  H    2.935465   3.566668   4.272020   4.375162   3.143142
    21  H    4.054744   4.251529   4.367965   4.079208   2.640275
    22  H    3.002084   3.014872   4.143718   4.612767   3.842419
    23  H    2.137421   3.520686   5.605324   6.320456   5.440243
    24  H    2.166793   2.996676   5.271429   6.186503   5.575155
    25  H    1.097660   2.148124   3.924271   4.787526   4.258744
    26  H    1.098381   2.155849   4.650283   5.834841   5.547029
    27  H    2.140358   1.100311   2.674065   4.095334   4.391479
    28  H    5.668645   4.514467   2.161874   1.096511   2.187814
    29  H    5.570493   4.574817   2.161779   1.096223   2.221646
    30  H    2.801852   2.180888   4.254069   5.628346   5.795341
    31  H    2.903678   2.202957   3.754457   4.812669   4.749059
    32  H    3.523603   2.184708   3.026433   4.354297   4.850160
    33  H    5.209451   5.189510   4.332967   3.509898   2.177527
    34  H    6.211335   5.777781   4.097225   2.837478   2.165638
    35  H    4.922974   4.651070   3.440819   2.786604   2.181311
    36  H    6.238816   5.611383   3.981201   2.705085   1.961550
    37  H    5.292765   5.993470   7.494897   7.827604   6.760509
    38  H    4.704940   5.615857   6.560204   6.506485   5.079723
    39  H    4.106372   5.337919   6.940185   7.260840   6.026657
    40  H    5.518842   6.515629   7.794458   7.874449   6.515198
    41  H    5.205512   5.283318   5.862472   5.841904   4.824401
    42  H    5.444666   5.730018   6.062116   5.749707   4.406122
    43  H    6.728404   7.321720   8.122062   7.954847   6.617475
                   11         12         13         14         15
    11  O    0.000000
    12  C    3.427147   0.000000
    13  C    4.614249   5.982096   0.000000
    14  O    4.615257   5.345292   2.432847   0.000000
    15  C    6.927509   4.918658   5.628456   4.781372   0.000000
    16  O    7.560481   4.967665   6.938290   5.954019   1.443158
    17  C    7.829108   6.042066   5.848439   5.522013   1.536508
    18  C    7.299097   5.642221   5.668404   4.305132   1.547472
    19  O    8.698607   6.833592   6.984058   5.586250   2.461932
    20  H    5.357132   4.705823   3.225169   3.736664   3.018460
    21  H    5.568279   5.017448   3.066565   2.513790   2.644325
    22  H    5.032574   3.026635   4.946359   3.806055   2.129093
    23  H    6.364549   4.154853   5.902663   5.934237   2.693852
    24  H    5.867109   2.953026   6.441639   5.929605   2.884249
    25  H    4.561039   3.502992   4.594347   5.265284   4.273825
    26  H    4.971386   2.871307   6.164066   6.426669   4.717690
    27  H    2.677090   2.127585   5.196113   5.465014   5.701872
    28  H    2.834783   4.930928   3.328274   2.497583   6.532891
    29  H    2.761275   5.442132   2.605486   3.243693   7.057944
    30  H    4.210426   1.097237   6.925530   6.409988   5.414338
    31  H    4.108618   1.095579   6.043344   5.041508   4.185781
    32  H    2.856270   1.095531   6.152033   5.404931   5.770001
    33  H    5.488659   6.346425   1.094575   2.687484   5.103456
    34  H    5.094735   6.842846   1.097321   2.697508   6.528320
    35  H    4.389565   5.960707   1.095702   3.389055   6.089763
    36  H    5.045121   6.196142   2.546714   0.973355   5.670049
    37  H    8.387287   5.848481   7.515867   6.389612   1.931586
    38  H    7.680890   6.373589   5.098964   5.028757   2.192267
    39  H    7.906254   5.967644   6.223835   6.183635   2.187126
    40  H    8.853462   6.952245   6.749745   6.278255   2.169461
    41  H    6.852680   5.160427   5.798338   4.079362   2.170484
    42  H    7.211391   6.062664   4.943720   3.659521   2.203556
    43  H    9.220238   7.487134   7.059723   5.899770   2.781817
                   16         17         18         19         20
    16  O    0.000000
    17  C    2.428810   0.000000
    18  C    2.392386   2.536867   0.000000
    19  O    2.732787   3.032351   1.434821   0.000000
    20  H    4.232959   2.996848   3.812425   5.065446   0.000000
    21  H    4.022828   3.060725   2.669435   4.000162   1.747524
    22  H    2.633248   3.483670   2.623971   3.890445   3.041200
    23  H    2.909935   2.776050   4.203613   5.098930   2.802745
    24  H    2.559380   3.729240   4.162611   5.060132   3.770677
    25  H    4.889403   4.485146   5.459514   6.691265   2.446274
    26  H    4.816886   5.159107   6.023234   7.123750   3.916745
    27  H    6.096976   6.422844   6.598205   7.918628   4.284355
    28  H    7.465828   7.444326   6.323148   7.666003   5.162169
    29  H    8.110749   7.683575   7.107514   8.507732   4.953550
    30  H    5.226833   6.461309   6.301636   7.389361   5.368298
    31  H    4.136284   5.468330   4.779212   5.898545   4.574922
    32  H    5.875263   6.956168   6.299342   7.514426   5.423519
    33  H    6.490922   5.106384   5.134724   6.361661   2.756018
    34  H    7.857035   6.758985   6.380224   7.641303   4.282469
    35  H    7.341727   6.216083   6.369620   7.712032   3.343626
    36  H    6.868941   6.328229   5.078286   6.273137   4.520890
    37  H    0.976528   2.676654   2.346715   2.139977   4.919656
    38  H    3.391466   1.095306   2.820831   3.474984   2.529573
    39  H    2.701351   1.094814   3.498611   3.994708   3.102423
    40  H    2.676447   1.097185   2.750821   2.686430   4.053506
    41  H    2.671103   3.479866   1.094908   2.025487   4.267095
    42  H    3.364218   2.776273   1.095499   2.083386   3.533176
    43  H    3.233646   2.834579   1.968910   0.971439   5.110906
                   21         22         23         24         25
    21  H    0.000000
    22  H    2.625379   0.000000
    23  H    3.851293   3.040032   0.000000
    24  H    4.316042   2.349472   1.751190   0.000000
    25  H    3.901248   3.598664   2.386242   3.056273   0.000000
    26  H    5.118796   3.867834   2.482070   2.390091   1.754072
    27  H    5.140474   4.113854   4.273913   3.875595   2.474067
    28  H    4.553004   4.894476   7.010568   6.679546   5.681648
    29  H    4.834947   5.619876   7.043233   7.057085   5.278384
    30  H    5.867210   3.752629   4.269538   2.958948   3.804810
    31  H    4.591596   2.254776   3.955742   2.551320   3.868015
    32  H    5.571390   3.732840   5.209037   4.024858   4.317772
    33  H    2.546606   4.844833   5.553498   6.298391   4.601511
    34  H    3.901603   5.832544   6.982614   7.471395   5.670097
    35  H    3.714524   5.357220   5.873121   6.512857   4.217608
    36  H    3.319517   4.771640   6.860679   6.900739   6.087777
    37  H    4.492760   3.373550   3.790814   3.520618   5.812455
    38  H    2.554567   3.815961   3.292073   4.408139   4.477524
    39  H    3.703456   3.844885   2.136227   3.425277   4.061481
    40  H    3.902400   4.286691   3.685835   4.508546   5.559491
    41  H    3.022701   2.300657   4.595831   4.145278   5.650515
    42  H    2.102226   3.086940   4.633801   4.841012   5.547631
    43  H    4.132067   4.503064   5.292575   5.551768   6.916182
                   26         27         28         29         30
    26  H    0.000000
    27  H    2.371910   0.000000
    28  H    6.581041   4.803313   0.000000
    29  H    6.428467   4.581835   1.764075   0.000000
    30  H    2.658954   2.469638   5.990571   6.403729   0.000000
    31  H    3.346486   3.064678   5.014019   5.775927   1.775205
    32  H    3.821198   2.445283   4.517918   5.153157   1.772566
    33  H    6.235871   5.675617   4.215019   3.685591   7.247707
    34  H    7.218156   6.082721   3.375651   2.621245   7.826116
    35  H    5.833082   4.803087   3.752731   2.569537   6.814896
    36  H    7.314201   6.211646   2.545924   3.222900   7.274781
    37  H    5.788235   7.044528   8.069820   8.799222   6.122709
    38  H    5.491742   6.494980   7.078196   7.174633   6.909697
    39  H    4.597559   6.177694   7.890058   7.974944   6.233057
    40  H    6.127020   7.473530   8.330560   8.656723   7.333889
    41  H    6.057382   6.373066   5.848287   6.859223   5.868405
    42  H    6.400599   6.757428   5.923838   6.611717   6.830928
    43  H    7.488335   8.382222   8.128421   8.829071   8.040149
                   31         32         33         34         35
    31  H    0.000000
    32  H    1.771417   0.000000
    33  H    6.286351   6.673200   0.000000
    34  H    6.895247   6.890441   1.779686   0.000000
    35  H    6.204118   6.143093   1.779884   1.774000   0.000000
    36  H    5.935470   6.156245   2.891784   2.390170   3.559234
    37  H    4.951756   6.706274   6.994089   8.375544   8.007270
    38  H    5.886361   7.214732   4.247535   5.958550   5.493431
    39  H    5.526396   6.962852   5.530918   7.210092   6.410427
    40  H    6.288716   7.864177   5.942632   7.595138   7.186484
    41  H    4.210748   5.694071   5.452878   6.461342   6.529734
    42  H    5.303888   6.645902   4.327218   5.564293   5.735473
    43  H    6.615163   8.210244   6.313462   7.699448   7.777197
                   36         37         38         39         40
    36  H    0.000000
    37  H    7.253058   0.000000
    38  H    5.745962   3.638278   0.000000
    39  H    7.022521   3.127293   1.776491   0.000000
    40  H    7.035732   2.526899   1.771303   1.769352   0.000000
    41  H    4.863050   2.705160   3.797577   4.328857   3.768040
    42  H    4.330314   3.368441   2.616277   3.807851   3.060119
    43  H    6.532281   2.638525   3.135475   3.831005   2.254819
                   41         42         43
    41  H    0.000000
    42  H    1.778483   0.000000
    43  H    2.819656   2.246313   0.000000
 Stoichiometry    C15H24O4
 Framework group  C1[X(C15H24O4)]
 Deg. of freedom   123
 Full point group                 C1      NOp   1
 Largest Abelian subgroup         C1      NOp   1
 Largest concise Abelian subgroup C1      NOp   1
                         Standard orientation:                         
 ---------------------------------------------------------------------
 Center     Atomic      Atomic             Coordinates (Angstroms)
 Number     Number       Type             X           Y           Z
 ---------------------------------------------------------------------
      1          6           0        1.821006    0.632184    0.024562
      2          6           0        1.094624   -0.475603    0.303380
      3          6           0       -0.338057   -0.557605    0.752662
      4          6           0       -1.253234    0.511685    0.103929
      5          6           0       -1.107401    1.906206    0.761231
      6          6           0        0.315384    2.303485    1.197032
      7          6           0        1.445208    2.091195    0.169244
      8          6           0        3.165592    0.240833   -0.428785
      9          6           0        3.253298   -1.278215   -0.456216
     10          6           0        1.904578   -1.765529    0.115932
     11          8           0        4.081062    1.009785   -0.724407
     12          6           0        1.174244    2.763496   -1.193710
     13          6           0        2.065768   -2.537467    1.431256
     14          8           0        1.169235   -2.569415   -0.830148
     15          6           0       -2.736547    0.047590    0.040295
     16          8           0       -3.475935    1.143727   -0.538059
     17          6           0       -3.336605   -0.297322    1.412091
     18          6           0       -2.890631   -1.141150   -0.938389
     19          8           0       -4.268674   -1.367746   -1.267572
     20          1           0       -0.377056   -0.473583    1.849241
     21          1           0       -0.696533   -1.564491    0.521954
     22          1           0       -0.930398    0.603186   -0.940612
     23          1           0       -1.745259    1.964593    1.652526
     24          1           0       -1.496607    2.651628    0.061041
     25          1           0        0.587589    1.759224    2.110564
     26          1           0        0.294962    3.366623    1.472281
     27          1           0        2.344251    2.579832    0.573766
     28          1           0        3.389684   -1.632070   -1.485061
     29          1           0        4.121375   -1.618881    0.120060
     30          1           0        0.975622    3.833691   -1.055284
     31          1           0        0.313191    2.320967   -1.706593
     32          1           0        2.044736    2.665413   -1.851595
     33          1           0        1.089209   -2.807184    1.845600
     34          1           0        2.635758   -3.457895    1.252269
     35          1           0        2.609638   -1.941544    2.172635
     36          1           0        1.653478   -3.408288   -0.926166
     37          1           0       -4.300530    0.733277   -0.862374
     38          1           0       -2.817147   -1.139658    1.881485
     39          1           0       -3.292450    0.558969    2.092851
     40          1           0       -4.391413   -0.576401    1.296724
     41          1           0       -2.398251   -0.895653   -1.885023
     42          1           0       -2.442690   -2.057892   -0.539576
     43          1           0       -4.680034   -1.857374   -0.536312
 ---------------------------------------------------------------------
 Rotational constants (GHZ):      0.5509972      0.2607360      0.2079044
 Standard basis: 6-31G(d) (6D, 7F)
 There are   333 symmetry adapted cartesian basis functions of A   symmetry.
 There are   333 symmetry adapted basis functions of A   symmetry.
   333 basis functions,   628 primitive gaussians,   333 cartesian basis functions
    73 alpha electrons       73 beta electrons
       nuclear repulsion energy      1598.4637853914 Hartrees.
 NAtoms=   43 NActive=   43 NUniq=   43 SFac= 1.00D+00 NAtFMM=   60 NAOKFM=F Big=F
 Integral buffers will be    131072 words long.
 Raffenetti 2 integral format.
 Two-electron integral symmetry is turned on.
 ------------------------------------------------------------------------------
 Polarizable Continuum Model (PCM)
 =================================
 Model                : PCM (using non-symmetric T matrix).
 Atomic radii         : SMD-Coulomb.
 Polarization charges : Total charges.
 Charge compensation  : None.
 Solution method      : On-the-fly selection.
 Cavity type          : VdW (van der Waals Surface) (Alpha=1.000).
 Cavity algorithm     : GePol (No added spheres)
                        Default sphere list used, NSphG=   43.
                        Lebedev-Laikov grids with approx.  5.0 points / Ang**2.
                        Smoothing algorithm: Karplus/York (Gamma=1.0000).
                        Polarization charges: spherical gaussians, with
                                              point-specific exponents (IZeta= 3).
                        Self-potential: point-specific (ISelfS= 7).
                        Self-field    : sphere-specific E.n sum rule (ISelfD= 2).
 1st derivatives      : Analytical E(r).r(x)/FMM algorithm (CHGder, D1EAlg=3).
                        Cavity 1st derivative terms included.
 Solvent              : Methanol, Eps=  32.613000 Eps(inf)=   1.765709
 ------------------------------------------------------------------------------
 ------------------------------------------------------------------------------
 Atomic radii for non-electrostatic terms: SMD-CDS.
 ------------------------------------------------------------------------------
 Nuclear repulsion after PCM non-electrostatic terms =     1598.4653719330 Hartrees.
 One-electron integrals computed using PRISM.
 NBasis=   333 RedAO= T EigKep=  9.39D-04  NBF=   333
 NBsUse=   333 1.00D-06 EigRej= -1.00D+00 NBFU=   333
 Initial guess from the checkpoint file:  "DY-202A-11R_27.chk"
 B after Tr=     0.000000    0.000000    0.000000
         Rot=    0.999960    0.008779    0.000869    0.001447 Ang=   1.02 deg.
 ExpMin= 1.61D-01 ExpMax= 5.48D+03 ExpMxC= 8.25D+02 IAcc=1 IRadAn=         1 AccDes= 0.00D+00
 Harris functional with IExCor=  402 and IRadAn=       1 diagonalized for initial guess.
 HarFok:  IExCor=  402 AccDes= 0.00D+00 IRadAn=         1 IDoV= 1 UseB2=F ITyADJ=14
 ICtDFT=  3500011 ScaDFX=  1.000000  1.000000  1.000000  1.000000
 FoFCou: FMM=F IPFlag=           0 FMFlag=      100000 FMFlg1=           0
         NFxFlg=           0 DoJE=T BraDBF=F KetDBF=T FulRan=T
         wScrn=  0.000000 ICntrl=     500 IOpCl=  0 I1Cent=   200000004 NGrid=           0
         NMat0=    1 NMatS0=      1 NMatT0=    0 NMatD0=    1 NMtDS0=    0 NMtDT0=    0
 Petite list used in FoFCou.
 Keep R1 ints in memory in canonical form, NReq=1565304907.
 Requested convergence on RMS density matrix=1.00D-08 within 128 cycles.
 Requested convergence on MAX density matrix=1.00D-06.
 Requested convergence on             energy=1.00D-06.
 No special actions if energy rises.
 Inv3:  Mode=1 IEnd=    21643788.
 Iteration    1 A*A^-1 deviation from unit magnitude is 4.66D-15 for   2672.
 Iteration    1 A*A^-1 deviation from orthogonality  is 4.19D-15 for   2685   1491.
 Iteration    1 A^-1*A deviation from unit magnitude is 4.22D-15 for   2672.
 Iteration    1 A^-1*A deviation from orthogonality  is 2.07D-12 for   2424   2390.
 Error on total polarization charges =  0.05171
 SCF Done:  E(RB3LYP) =  -886.950861056     A.U. after   10 cycles
            NFock= 10  Conv=0.92D-08     -V/T= 2.0094
 SMD-CDS (non-electrostatic) energy       (kcal/mol) =       1.00
 (included in total energy above)
 D1PCM: PCM CHGder 1st derivatives, ID1Alg=3 FixD1E=F DoIter=F DoCFld=F I1PDM=0.
 Calling FoFJK, ICntrl=      2127 FMM=F ISym2X=0 I1Cent= 0 IOpClX= 0 NMat=1 NMatS=1 NMatT=0.
 ***** Axes restored to original set *****
 -------------------------------------------------------------------
 Center     Atomic                   Forces (Hartrees/Bohr)
 Number     Number              X              Y              Z
 -------------------------------------------------------------------
      1        6          -0.001603857    0.002711733   -0.000569727
      2        6           0.002016138   -0.001960197    0.000615766
      3        6           0.000269579    0.000330511    0.000924592
      4        6          -0.000082223   -0.001500697    0.000711858
      5        6           0.000231217   -0.000957701    0.000055194
      6        6           0.000357321    0.000113320   -0.000748904
      7        6           0.000899479   -0.000764244   -0.001022875
      8        6           0.000736064   -0.002378498    0.000243254
      9        6           0.000714892   -0.000055865    0.000161801
     10        6          -0.001862121    0.000873196   -0.001346251
     11        8          -0.000487691    0.000015398    0.000236397
     12        6          -0.000080404   -0.000457751    0.000901931
     13        6           0.000253394    0.001037842   -0.000494503
     14        8           0.001249214    0.000089934    0.000417075
     15        6           0.001642393    0.000225804   -0.000793738
     16        8          -0.000719990   -0.000729068    0.000454762
     17        6           0.000176018   -0.000503192   -0.001280620
     18        6          -0.000479560   -0.000640390    0.001267057
     19        8          -0.000041618    0.000997437   -0.000669095
     20        1          -0.000076973   -0.000093249   -0.000186511
     21        1           0.000037764    0.000237230   -0.000001420
     22        1          -0.000586495    0.000412491   -0.000400575
     23        1           0.000300067    0.000117835   -0.000343198
     24        1          -0.000209693    0.000616714   -0.000173824
     25        1          -0.000307195    0.000330643    0.000402117
     26        1          -0.000025782   -0.000159268    0.000087109
     27        1          -0.000294665    0.000117945    0.000260653
     28        1          -0.000728035    0.001009924   -0.000076952
     29        1          -0.000047400    0.000630200   -0.000015339
     30        1          -0.000000940   -0.000084904   -0.000194857
     31        1           0.000277095    0.000239294   -0.000091178
     32        1          -0.000039991    0.000070364   -0.000093750
     33        1           0.000036507   -0.000551214    0.000295184
     34        1          -0.000316092   -0.000117219    0.000202758
     35        1          -0.000175366   -0.000077179    0.000251962
     36        1          -0.000564270   -0.000026510    0.000318403
     37        1          -0.000341227    0.000608271   -0.000381006
     38        1           0.000127198   -0.000206697    0.000416653
     39        1          -0.000604778   -0.000413597   -0.000168457
     40        1           0.000288171    0.000525432    0.000879488
     41        1          -0.000020483    0.000153085    0.000228382
     42        1          -0.000173909    0.000067070   -0.000379808
     43        1           0.000258244    0.000145765    0.000100193
 -------------------------------------------------------------------
 Cartesian Forces:  Max     0.002711733 RMS     0.000694175

 GradGradGradGradGradGradGradGradGradGradGradGradGradGradGradGradGradGrad
 Berny optimization.
 Using GEDIIS/GDIIS optimizer.
 FormGI is forming the generalized inverse of G from B-inverse, IUseBI=4.
 Internal  Forces:  Max     0.001633508 RMS     0.000365878
 Search for a local minimum.
 Step number   4 out of a maximum of  258
 All quantities printed in internal units (Hartrees-Bohrs-Radians)
 Mixed Optimization -- En-DIIS/RFO-DIIS
 Swapping is turned off.
 Update second derivatives using D2CorX and points    2    3    4
 DE= -6.75D-05 DEPred=-3.18D-04 R= 2.12D-01
 Trust test= 2.12D-01 RLast= 3.76D-01 DXMaxT set to 8.49D-01
 ITU=  0  1  1  0
     Eigenvalues ---    0.00236   0.00256   0.00333   0.00342   0.00381
     Eigenvalues ---    0.00446   0.00526   0.00697   0.00802   0.00886
     Eigenvalues ---    0.01041   0.01117   0.01215   0.01256   0.01379
     Eigenvalues ---    0.01417   0.02505   0.02590   0.03169   0.03869
     Eigenvalues ---    0.03889   0.04025   0.04413   0.04622   0.04714
     Eigenvalues ---    0.04850   0.05013   0.05030   0.05178   0.05366
     Eigenvalues ---    0.05435   0.05554   0.05557   0.05582   0.05634
     Eigenvalues ---    0.05637   0.05688   0.05723   0.05905   0.06094
     Eigenvalues ---    0.06112   0.06329   0.07227   0.07726   0.08471
     Eigenvalues ---    0.08640   0.08900   0.09056   0.09363   0.09692
     Eigenvalues ---    0.10276   0.11641   0.12091   0.13370   0.13884
     Eigenvalues ---    0.14626   0.15768   0.15992   0.16000   0.16000
     Eigenvalues ---    0.16000   0.16000   0.16000   0.16000   0.16000
     Eigenvalues ---    0.16000   0.16025   0.16192   0.16256   0.16377
     Eigenvalues ---    0.16813   0.17430   0.18279   0.19861   0.20747
     Eigenvalues ---    0.22989   0.23231   0.24742   0.25026   0.26726
     Eigenvalues ---    0.26876   0.27259   0.27820   0.28590   0.28660
     Eigenvalues ---    0.28881   0.29080   0.29396   0.29659   0.30450
     Eigenvalues ---    0.30910   0.31993   0.32282   0.33744   0.33758
     Eigenvalues ---    0.33797   0.33838   0.33854   0.33941   0.34022
     Eigenvalues ---    0.34113   0.34126   0.34138   0.34168   0.34178
     Eigenvalues ---    0.34197   0.34212   0.34252   0.34298   0.34317
     Eigenvalues ---    0.34327   0.34358   0.34370   0.34495   0.34614
     Eigenvalues ---    0.39632   0.40724   0.41814   0.51518   0.52079
     Eigenvalues ---    0.52733   0.52821   0.94328
 En-DIIS/RFO-DIIS IScMMF=        0 using points:     4    3    2
 RFO step:  Lambda=-1.00155740D-04.
 DidBck=T Rises=F RFO-DIIS coefs:    0.55322    0.56949   -0.12272
 Iteration  1 RMS(Cart)=  0.04389963 RMS(Int)=  0.00062991
 Iteration  2 RMS(Cart)=  0.00125859 RMS(Int)=  0.00000671
 Iteration  3 RMS(Cart)=  0.00000072 RMS(Int)=  0.00000670
 Variable       Old X    -DE/DX   Delta X   Delta X   Delta X     New X
                                 (Linear)    (Quad)   (Total)
    R1        2.55816   0.00044   0.00006  -0.00100  -0.00094   2.55723
    R2        2.86022  -0.00126  -0.00267   0.00216  -0.00050   2.85971
    R3        2.78155   0.00011   0.00222  -0.00403  -0.00181   2.77974
    R4        2.84161   0.00011   0.00128  -0.00218  -0.00091   2.84070
    R5        2.90002  -0.00163  -0.00271   0.00133  -0.00137   2.89865
    R6        2.92864   0.00019  -0.00035   0.00072   0.00038   2.92901
    R7        2.07962  -0.00019  -0.00024  -0.00008  -0.00032   2.07930
    R8        2.06625  -0.00023  -0.00016  -0.00010  -0.00026   2.06599
    R9        2.92633  -0.00010   0.00062  -0.00118  -0.00055   2.92578
   R10        2.93951  -0.00016   0.00241  -0.00330  -0.00089   2.93862
   R11        2.07325   0.00024   0.00044  -0.00036   0.00008   2.07333
   R12        2.91047  -0.00012  -0.00014  -0.00080  -0.00095   2.90952
   R13        2.07412  -0.00044  -0.00014  -0.00053  -0.00067   2.07345
   R14        2.06785   0.00060   0.00030   0.00046   0.00077   2.06862
   R15        2.91405  -0.00007  -0.00029  -0.00027  -0.00056   2.91349
   R16        2.07428   0.00011   0.00030  -0.00040  -0.00010   2.07418
   R17        2.07564  -0.00013   0.00010  -0.00033  -0.00023   2.07541
   R18        2.91720  -0.00061  -0.00093  -0.00038  -0.00131   2.91589
   R19        2.07929  -0.00009  -0.00002  -0.00016  -0.00017   2.07911
   R20        2.87583  -0.00161  -0.00129  -0.00189  -0.00319   2.87264
   R21        2.32733  -0.00041   0.00024  -0.00158  -0.00134   2.32599
   R22        2.91770   0.00007   0.00122  -0.00409  -0.00287   2.91483
   R23        2.07210  -0.00036  -0.00044   0.00032  -0.00012   2.07199
   R24        2.07156  -0.00024  -0.00022   0.00001  -0.00022   2.07135
   R25        2.89810   0.00005   0.00041  -0.00131  -0.00089   2.89720
   R26        2.72673  -0.00086  -0.00080  -0.00104  -0.00185   2.72489
   R27        2.07348  -0.00010  -0.00001  -0.00027  -0.00028   2.07320
   R28        2.07034  -0.00028   0.00011  -0.00071  -0.00059   2.06975
   R29        2.07025   0.00001   0.00014  -0.00027  -0.00014   2.07012
   R30        2.06845   0.00021   0.00029  -0.00024   0.00005   2.06850
   R31        2.07364  -0.00009   0.00005  -0.00030  -0.00025   2.07339
   R32        2.07058   0.00004  -0.00001   0.00000  -0.00001   2.07057
   R33        1.83937  -0.00029  -0.00022   0.00019  -0.00002   1.83935
   R34        2.72717   0.00042  -0.00003   0.00039   0.00036   2.72754
   R35        2.90358  -0.00001  -0.00010  -0.00008  -0.00018   2.90340
   R36        2.92430  -0.00084  -0.00330   0.00479   0.00149   2.92578
   R37        1.84537   0.00016  -0.00008   0.00058   0.00050   1.84587
   R38        2.06983   0.00040  -0.00004   0.00042   0.00038   2.07021
   R39        2.06890  -0.00046   0.00015  -0.00099  -0.00084   2.06806
   R40        2.07338  -0.00050  -0.00032  -0.00012  -0.00044   2.07294
   R41        2.71142  -0.00026  -0.00004  -0.00069  -0.00073   2.71069
   R42        2.06908  -0.00017   0.00024  -0.00066  -0.00041   2.06866
   R43        2.07019  -0.00027  -0.00051   0.00040  -0.00011   2.07008
   R44        1.83575  -0.00011  -0.00018   0.00041   0.00023   1.83598
    A1        2.25999   0.00068   0.00243  -0.00074   0.00168   2.26167
    A2        1.91349  -0.00088  -0.00211  -0.00072  -0.00284   1.91064
    A3        2.10894   0.00019  -0.00041   0.00144   0.00104   2.10997
    A4        2.23623  -0.00035  -0.00168   0.00205   0.00037   2.23660
    A5        1.96004   0.00051   0.00198  -0.00182   0.00017   1.96020
    A6        2.08692  -0.00016  -0.00032  -0.00024  -0.00054   2.08638
    A7        1.98224   0.00010   0.00143  -0.00137   0.00006   1.98230
    A8        1.90426  -0.00015  -0.00009   0.00031   0.00022   1.90448
    A9        1.87501   0.00015  -0.00079   0.00114   0.00035   1.87535
   A10        1.92145   0.00002   0.00053  -0.00069  -0.00015   1.92129
   A11        1.93204  -0.00013  -0.00087   0.00022  -0.00065   1.93139
   A12        1.84309   0.00000  -0.00036   0.00058   0.00022   1.84330
   A13        1.96931  -0.00043   0.00035  -0.00099  -0.00064   1.96867
   A14        1.95453   0.00090   0.00193   0.00090   0.00283   1.95736
   A15        1.85700   0.00045   0.00090   0.00348   0.00439   1.86139
   A16        1.95610  -0.00032  -0.00089  -0.00035  -0.00124   1.95486
   A17        1.87686  -0.00023  -0.00255  -0.00014  -0.00271   1.87415
   A18        1.84059  -0.00037   0.00012  -0.00286  -0.00274   1.83785
   A19        2.02572   0.00043   0.00129   0.00108   0.00237   2.02809
   A20        1.91544   0.00000   0.00075  -0.00107  -0.00031   1.91513
   A21        1.88426   0.00001  -0.00001   0.00054   0.00053   1.88479
   A22        1.86854  -0.00015  -0.00067  -0.00011  -0.00078   1.86776
   A23        1.91125  -0.00031  -0.00047  -0.00126  -0.00173   1.90953
   A24        1.85113  -0.00001  -0.00112   0.00080  -0.00032   1.85080
   A25        2.04063   0.00010   0.00080   0.00014   0.00094   2.04157
   A26        1.91419  -0.00029   0.00022  -0.00199  -0.00177   1.91241
   A27        1.87906   0.00003  -0.00029  -0.00013  -0.00042   1.87864
   A28        1.88047   0.00029   0.00046   0.00154   0.00199   1.88246
   A29        1.89009   0.00000  -0.00065   0.00121   0.00057   1.89066
   A30        1.85041  -0.00014  -0.00070  -0.00086  -0.00155   1.84885
   A31        1.95879  -0.00039   0.00064  -0.00088  -0.00025   1.95854
   A32        1.95951   0.00002  -0.00039   0.00080   0.00042   1.95993
   A33        1.83419   0.00027   0.00135  -0.00046   0.00089   1.83508
   A34        1.98221   0.00035  -0.00146   0.00268   0.00122   1.98343
   A35        1.86762  -0.00017  -0.00126  -0.00064  -0.00190   1.86572
   A36        1.84898  -0.00008   0.00136  -0.00194  -0.00058   1.84840
   A37        1.90031   0.00042   0.00120   0.00161   0.00279   1.90310
   A38        2.19808  -0.00062  -0.00097  -0.00123  -0.00219   2.19590
   A39        2.18470   0.00019  -0.00019  -0.00036  -0.00054   2.18416
   A40        1.83177   0.00006  -0.00048  -0.00194  -0.00244   1.82934
   A41        1.92432  -0.00035   0.00046  -0.00439  -0.00394   1.92038
   A42        1.92448  -0.00041  -0.00316   0.00397   0.00083   1.92532
   A43        1.93317  -0.00001   0.00155  -0.00143   0.00011   1.93328
   A44        1.98105   0.00030  -0.00183   0.00496   0.00314   1.98420
   A45        1.86970   0.00038   0.00333  -0.00134   0.00197   1.87167
   A46        1.81420  -0.00011   0.00048   0.00002   0.00049   1.81469
   A47        1.95390  -0.00025   0.00173  -0.00419  -0.00247   1.95143
   A48        1.85397   0.00028   0.00004   0.00259   0.00264   1.85661
   A49        1.96587   0.00017  -0.00126   0.00204   0.00079   1.96666
   A50        1.95848   0.00007  -0.00092   0.00017  -0.00076   1.95772
   A51        1.91291  -0.00016   0.00007  -0.00067  -0.00060   1.91231
   A52        1.92321   0.00017   0.00081  -0.00083  -0.00002   1.92319
   A53        1.95558   0.00031  -0.00026   0.00159   0.00133   1.95691
   A54        1.93022   0.00006   0.00062  -0.00095  -0.00033   1.92989
   A55        1.88679  -0.00021  -0.00005  -0.00042  -0.00047   1.88631
   A56        1.88275  -0.00015  -0.00043   0.00003  -0.00039   1.88236
   A57        1.88305  -0.00020  -0.00075   0.00057  -0.00018   1.88286
   A58        1.93363   0.00054  -0.00012   0.00175   0.00163   1.93526
   A59        1.91442   0.00017   0.00065  -0.00016   0.00050   1.91492
   A60        1.93770   0.00026   0.00141  -0.00120   0.00022   1.93792
   A61        1.89493  -0.00055  -0.00198  -0.00004  -0.00202   1.89291
   A62        1.89730  -0.00035  -0.00050   0.00013  -0.00038   1.89693
   A63        1.88466  -0.00010   0.00046  -0.00052  -0.00005   1.88460
   A64        1.86637   0.00035   0.00098  -0.00027   0.00071   1.86708
   A65        1.85286  -0.00014   0.00451  -0.00721  -0.00271   1.85016
   A66        1.98543  -0.00018   0.00136  -0.00171  -0.00036   1.98507
   A67        1.92838   0.00077   0.00134   0.00184   0.00317   1.93155
   A68        1.90520   0.00019  -0.00327   0.00285  -0.00041   1.90479
   A69        1.85355  -0.00041  -0.00301   0.00275  -0.00024   1.85331
   A70        1.93191  -0.00025  -0.00113   0.00148   0.00036   1.93227
   A71        1.81984   0.00144   0.00337  -0.00057   0.00280   1.82264
   A72        1.94984   0.00019   0.00105  -0.00113  -0.00009   1.94975
   A73        1.94317   0.00021   0.00032  -0.00008   0.00024   1.94341
   A74        1.91630   0.00096  -0.00067   0.00486   0.00418   1.92049
   A75        1.89219  -0.00021  -0.00035   0.00013  -0.00022   1.89197
   A76        1.88114  -0.00035   0.00027  -0.00035  -0.00010   1.88104
   A77        1.87874  -0.00087  -0.00066  -0.00358  -0.00424   1.87449
   A78        1.94126  -0.00109  -0.00455   0.00441  -0.00014   1.94112
   A79        1.90686  -0.00017  -0.00028  -0.00067  -0.00094   1.90592
   A80        1.95183   0.00075   0.00130   0.00233   0.00362   1.95545
   A81        1.84311   0.00007  -0.00002  -0.00198  -0.00199   1.84112
   A82        1.92205   0.00055   0.00272  -0.00318  -0.00048   1.92157
   A83        1.89494  -0.00014   0.00084  -0.00127  -0.00043   1.89451
   A84        1.88977  -0.00050  -0.00128   0.00011  -0.00117   1.88860
    D1        0.07986   0.00003   0.00168  -0.00037   0.00131   0.08117
    D2       -3.05999   0.00000  -0.00373   0.00720   0.00348  -3.05650
    D3       -3.10436  -0.00012  -0.00103  -0.00115  -0.00219  -3.10654
    D4        0.03898  -0.00015  -0.00644   0.00643  -0.00001   0.03897
    D5        0.39874  -0.00002  -0.00236   0.00090  -0.00146   0.39728
    D6       -1.85907  -0.00019  -0.00055  -0.00274  -0.00330  -1.86237
    D7        2.42231  -0.00026  -0.00275  -0.00057  -0.00333   2.41899
    D8       -2.69610   0.00016   0.00064   0.00181   0.00245  -2.69364
    D9        1.32928  -0.00001   0.00245  -0.00183   0.00062   1.32990
   D10       -0.67252  -0.00008   0.00025   0.00034   0.00059  -0.67193
   D11        0.02379   0.00013  -0.00085   0.01169   0.01086   0.03465
   D12       -3.10400   0.00004  -0.00453   0.00961   0.00508  -3.09891
   D13        3.12708   0.00002  -0.00321   0.01094   0.00775   3.13483
   D14       -0.00071  -0.00007  -0.00688   0.00885   0.00198   0.00126
   D15        0.63399   0.00002  -0.00109  -0.00056  -0.00165   0.63234
   D16       -1.51653   0.00003  -0.00272   0.00106  -0.00165  -1.51818
   D17        2.77662   0.00003  -0.00183  -0.00036  -0.00219   2.77443
   D18       -2.50946   0.00005   0.00466  -0.00862  -0.00396  -2.51342
   D19        1.62321   0.00007   0.00303  -0.00700  -0.00396   1.61924
   D20       -0.36683   0.00006   0.00392  -0.00842  -0.00450  -0.37133
   D21       -0.08364   0.00014   0.01091  -0.02135  -0.01046  -0.09411
   D22        2.04298   0.00014   0.01063  -0.02115  -0.01054   2.03243
   D23       -2.15275  -0.00002   0.01171  -0.02270  -0.01101  -2.16376
   D24        3.05953   0.00011   0.00601  -0.01450  -0.00850   3.05103
   D25       -1.09704   0.00012   0.00572  -0.01430  -0.00858  -1.10561
   D26        0.99042  -0.00005   0.00681  -0.01585  -0.00904   0.98138
   D27       -1.37154   0.00031   0.00243  -0.00063   0.00180  -1.36974
   D28        2.68507   0.00035   0.00173  -0.00008   0.00165   2.68672
   D29        0.68255   0.00007   0.00007   0.00085   0.00092   0.68346
   D30        0.76954   0.00020   0.00374  -0.00173   0.00201   0.77155
   D31       -1.45704   0.00024   0.00304  -0.00118   0.00186  -1.45518
   D32        2.82362  -0.00004   0.00138  -0.00025   0.00112   2.82474
   D33        2.80074   0.00013   0.00310  -0.00130   0.00179   2.80254
   D34        0.57417   0.00018   0.00240  -0.00076   0.00164   0.57581
   D35       -1.42836  -0.00010   0.00073   0.00017   0.00091  -1.42745
   D36        0.65513  -0.00002  -0.00163   0.00326   0.00163   0.65676
   D37       -1.46553  -0.00013  -0.00227   0.00347   0.00120  -1.46433
   D38        2.80748  -0.00012  -0.00134   0.00280   0.00146   2.80894
   D39        2.88088   0.00058   0.00055   0.00337   0.00392   2.88480
   D40        0.76021   0.00046  -0.00009   0.00358   0.00350   0.76371
   D41       -1.24996   0.00047   0.00085   0.00291   0.00375  -1.24621
   D42       -1.38724  -0.00018  -0.00131  -0.00036  -0.00167  -1.38891
   D43        2.77528  -0.00029  -0.00195  -0.00014  -0.00209   2.77319
   D44        0.76510  -0.00028  -0.00102  -0.00082  -0.00184   0.76327
   D45        3.10902  -0.00064  -0.03257  -0.03169  -0.06426   3.04476
   D46        1.01359  -0.00067  -0.03238  -0.02934  -0.06171   0.95188
   D47       -1.17172  -0.00081  -0.03298  -0.03148  -0.06446  -1.23618
   D48        0.87541  -0.00053  -0.03390  -0.03080  -0.06471   0.81070
   D49       -1.22003  -0.00056  -0.03371  -0.02845  -0.06216  -1.28219
   D50        2.87785  -0.00070  -0.03431  -0.03060  -0.06491   2.81294
   D51       -1.16160   0.00013  -0.03047  -0.02876  -0.05923  -1.22083
   D52        3.02615   0.00009  -0.03027  -0.02641  -0.05668   2.96947
   D53        0.84084  -0.00005  -0.03087  -0.02855  -0.05943   0.78141
   D54        0.83630  -0.00005  -0.00108  -0.00251  -0.00359   0.83271
   D55       -1.31032  -0.00027  -0.00248  -0.00302  -0.00550  -1.31583
   D56        2.96703   0.00004  -0.00161  -0.00091  -0.00253   2.96451
   D57        2.98173   0.00013   0.00026  -0.00325  -0.00299   2.97874
   D58        0.83511  -0.00009  -0.00114  -0.00377  -0.00490   0.83020
   D59       -1.17072   0.00021  -0.00027  -0.00166  -0.00193  -1.17265
   D60       -1.30190  -0.00012  -0.00164  -0.00300  -0.00464  -1.30655
   D61        2.83466  -0.00034  -0.00304  -0.00352  -0.00655   2.82811
   D62        0.82883  -0.00003  -0.00217  -0.00141  -0.00358   0.82525
   D63       -1.30398   0.00014   0.00314   0.00088   0.00402  -1.29996
   D64        0.94198   0.00014   0.00189   0.00356   0.00545   0.94744
   D65        2.97592   0.00012   0.00193   0.00227   0.00421   2.98013
   D66        0.85990   0.00006   0.00439  -0.00041   0.00398   0.86388
   D67        3.10587   0.00006   0.00314   0.00227   0.00541   3.11128
   D68       -1.14338   0.00004   0.00318   0.00099   0.00417  -1.13922
   D69        2.85422   0.00004   0.00348  -0.00002   0.00346   2.85768
   D70       -1.18300   0.00004   0.00223   0.00266   0.00489  -1.17811
   D71        0.85093   0.00003   0.00228   0.00137   0.00365   0.85458
   D72       -3.07145  -0.00015  -0.00929   0.01417   0.00488  -3.06657
   D73        1.11021  -0.00020  -0.00962   0.01422   0.00460   1.11481
   D74       -0.99140  -0.00019  -0.00891   0.01308   0.00417  -0.98723
   D75        0.96614   0.00007  -0.00857   0.01235   0.00378   0.96993
   D76       -1.13539   0.00002  -0.00889   0.01240   0.00351  -1.13187
   D77        3.04619   0.00002  -0.00819   0.01126   0.00308   3.04927
   D78       -1.07868   0.00014  -0.00710   0.01291   0.00581  -1.07287
   D79        3.10298   0.00009  -0.00742   0.01296   0.00554   3.10851
   D80        1.00137   0.00009  -0.00672   0.01182   0.00510   1.00647
   D81       -0.07384  -0.00003   0.00755  -0.02426  -0.01672  -0.09056
   D82        2.00866  -0.00019   0.00935  -0.02932  -0.01998   1.98867
   D83       -2.21349  -0.00019   0.01176  -0.03123  -0.01947  -2.23296
   D84        3.05408   0.00005   0.01119  -0.02220  -0.01101   3.04307
   D85       -1.14661  -0.00011   0.01299  -0.02726  -0.01427  -1.16088
   D86        0.91443  -0.00011   0.01540  -0.02917  -0.01376   0.90067
   D87        0.09055  -0.00005  -0.01056   0.02633   0.01574   0.10629
   D88       -2.02810   0.00022  -0.01228   0.03028   0.01799  -2.01011
   D89        2.08640   0.00025  -0.01067   0.02946   0.01877   2.10517
   D90       -1.98601   0.00033  -0.01163   0.03340   0.02176  -1.96425
   D91        2.17853   0.00061  -0.01335   0.03736   0.02402   2.20255
   D92        0.00984   0.00064  -0.01174   0.03654   0.02480   0.03464
   D93        2.19315  -0.00036  -0.01578   0.03272   0.01693   2.21008
   D94        0.07451  -0.00008  -0.01749   0.03668   0.01918   0.09369
   D95       -2.09418  -0.00005  -0.01589   0.03586   0.01996  -2.07422
   D96        1.03503   0.00026   0.01007  -0.00947   0.00061   1.03563
   D97        3.12673   0.00002   0.00796  -0.00852  -0.00056   3.12617
   D98       -1.07495   0.00016   0.00984  -0.01001  -0.00017  -1.07512
   D99        3.07213   0.00007   0.01100  -0.01090   0.00009   3.07223
   D100      -1.11935  -0.00017   0.00888  -0.00995  -0.00107  -1.12042
   D101       0.96216  -0.00003   0.01076  -0.01144  -0.00068   0.96148
   D102      -1.01748   0.00016   0.00892  -0.00969  -0.00077  -1.01825
   D103       1.07422  -0.00007   0.00681  -0.00874  -0.00194   1.07229
   D104      -3.12745   0.00007   0.00869  -0.01023  -0.00155  -3.12900
   D105      -3.09770   0.00042  -0.02319   0.05131   0.02812  -3.06958
   D106       1.21411   0.00035  -0.02332   0.04973   0.02641   1.24051
   D107      -0.98370   0.00019  -0.02105   0.04745   0.02639  -0.95731
   D108       2.79532   0.00022  -0.00046  -0.00079  -0.00125   2.79407
   D109      -1.34101   0.00003   0.00201  -0.00557  -0.00355  -1.34456
   D110       0.74239  -0.00040  -0.00270  -0.00076  -0.00347   0.73892
   D111      -1.09511  -0.00016  -0.00771   0.01468   0.00698  -1.08812
   D112       1.02326  -0.00015  -0.00719   0.01399   0.00681   1.03007
   D113       3.10205  -0.00048  -0.00824   0.01263   0.00439   3.10644
   D114       3.12246  -0.00001  -0.01201   0.02291   0.01091   3.13337
   D115      -1.04236   0.00000  -0.01148   0.02222   0.01073  -1.03162
   D116       1.03643  -0.00032  -0.01254   0.02086   0.00831   1.04475
   D117       1.08831   0.00052  -0.00578   0.01701   0.01124   1.09955
   D118      -3.07650   0.00053  -0.00526   0.01632   0.01106  -3.06544
   D119      -0.99771   0.00020  -0.00632   0.01496   0.00864  -0.98907
   D120      -2.88964   0.00071   0.03491   0.00278   0.03770  -2.85194
   D121      -0.86179   0.00006   0.03212   0.00252   0.03463  -0.82716
   D122       1.23651   0.00025   0.03380   0.00197   0.03577   1.27228
   D123      -0.88762   0.00070   0.03923  -0.00329   0.03595  -0.85168
   D124       1.14022   0.00005   0.03643  -0.00356   0.03287   1.17310
   D125      -3.04466   0.00024   0.03812  -0.00411   0.03401  -3.01064
   D126       1.17822   0.00056   0.03298   0.00252   0.03550   1.21372
   D127      -3.07712  -0.00010   0.03018   0.00225   0.03243  -3.04469
   D128      -0.97882   0.00010   0.03187   0.00170   0.03357  -0.94524
   D129      -1.38873  -0.00038  -0.00530   0.00792   0.00261  -1.38612
   D130       2.82782   0.00036  -0.00258   0.00757   0.00499   2.83281
   D131       0.78519   0.00020  -0.00493   0.01175   0.00683   0.79202
         Item               Value     Threshold  Converged?
 Maximum Force            0.001634     0.000450     NO 
 RMS     Force            0.000366     0.000300     NO 
 Maximum Displacement     0.210108     0.001800     NO 
 RMS     Displacement     0.043978     0.001200     NO 
 Predicted change in Energy=-2.553680D-04
 GradGradGradGradGradGradGradGradGradGradGradGradGradGradGradGradGradGrad

                          Input orientation:                          
 ---------------------------------------------------------------------
 Center     Atomic      Atomic             Coordinates (Angstroms)
 Number     Number       Type             X           Y           Z
 ---------------------------------------------------------------------
      1          6           0        1.797614    0.625287    0.028991
      2          6           0        1.072737   -0.477163    0.329620
      3          6           0       -0.358873   -0.552276    0.781903
      4          6           0       -1.275788    0.505042    0.115761
      5          6           0       -1.127644    1.910832    0.747348
      6          6           0        0.295092    2.319190    1.171135
      7          6           0        1.423658    2.086914    0.146739
      8          6           0        3.141105    0.222818   -0.414651
      9          6           0        3.225652   -1.294924   -0.425984
     10          6           0        1.883882   -1.769093    0.168994
     11          8           0        4.057355    0.985768   -0.720295
     12          6           0        1.154913    2.734960   -1.227571
     13          6           0        2.055673   -2.503436    1.503808
     14          8           0        1.145630   -2.601229   -0.748475
     15          6           0       -2.759882    0.043753    0.062276
     16          8           0       -3.507116    1.165910   -0.453149
     17          6           0       -3.332626   -0.357037    1.430450
     18          6           0       -2.939412   -1.102044   -0.963406
     19          8           0       -4.320536   -1.278286   -1.308424
     20          1           0       -0.396807   -0.449245    1.876729
     21          1           0       -0.717395   -1.562883    0.568860
     22          1           0       -0.958346    0.581228   -0.931704
     23          1           0       -1.762065    1.984789    1.639499
     24          1           0       -1.519797    2.644280    0.035617
     25          1           0        0.567598    1.795737    2.096597
     26          1           0        0.273113    3.387624    1.424396
     27          1           0        2.322392    2.582471    0.543200
     28          1           0        3.344552   -1.656755   -1.454158
     29          1           0        4.101821   -1.631449    0.140173
     30          1           0        0.962538    3.808507   -1.108867
     31          1           0        0.291341    2.288692   -1.732242
     32          1           0        2.024399    2.620175   -1.883963
     33          1           0        1.083357   -2.764503    1.933458
     34          1           0        2.625632   -3.427779    1.347089
     35          1           0        2.603628   -1.886290    2.224522
     36          1           0        1.618411   -3.450115   -0.805620
     37          1           0       -4.339653    0.774046   -0.780942
     38          1           0       -2.799653   -1.213449    1.857803
     39          1           0       -3.280872    0.472405    2.142487
     40          1           0       -4.388469   -0.636555    1.328608
     41          1           0       -2.437030   -0.831077   -1.897500
     42          1           0       -2.518093   -2.046605   -0.602455
     43          1           0       -4.749134   -1.782737   -0.597255
 ---------------------------------------------------------------------
                    Distance matrix (angstroms):
                    1          2          3          4          5
     1  C    0.000000
     2  C    1.353225   0.000000
     3  C    2.569819   1.503233   0.000000
     4  C    3.076976   2.554610   1.549968   0.000000
     5  C    3.275026   3.273941   2.580524   1.548255   0.000000
     6  C    2.536015   3.021997   2.970604   2.621566   1.539652
     7  C    1.513295   2.594432   3.247488   3.128943   2.626952
     8  C    1.470975   2.306959   3.779201   4.457570   4.735171
     9  C    2.435879   2.423781   3.854782   4.878148   5.532158
    10  C    2.400020   1.533897   2.624167   3.893332   4.790160
    11  O    2.407863   3.485747   4.911746   5.419640   5.467534
    12  C    2.538254   3.570620   4.139500   3.561654   3.128826
    13  C    3.468514   2.539816   3.187194   4.698537   5.494679
    14  O    3.382298   2.383120   2.967119   4.032256   5.269151
    15  C    4.594568   3.877086   2.576423   1.555052   2.572841
    16  O    5.353961   4.928232   3.793277   2.395669   2.767307
    17  C    5.408180   4.542409   3.049907   2.588855   3.236017
    18  C    5.138865   4.261424   3.163468   2.552445   3.909809
    19  O    6.545534   5.693187   4.537766   3.805135   4.958955
    20  H    3.063371   2.133984   1.100318   2.187300   2.716541
    21  H    3.377101   2.107273   1.093275   2.189387   3.502407
    22  H    2.918937   2.614656   2.140245   1.097158   2.148423
    23  H    4.136822   3.976568   3.023428   2.178967   1.097221
    24  H    3.883503   4.068301   3.481761   2.154600   1.094665
    25  H    2.675423   2.922918   2.846039   2.997946   2.169693
    26  H    3.449893   4.095669   4.041660   3.524329   2.145093
    27  H    2.090544   3.311890   4.131925   4.176758   3.520727
    28  H    3.130569   3.120006   4.464885   5.337185   6.129831
    29  H    3.227164   3.247094   4.634029   5.786524   6.345370
    30  H    3.482092   4.521985   4.933312   4.174050   3.378692
    31  H    2.852668   3.537203   3.849000   3.008723   2.881781
    32  H    2.773157   3.924169   4.780300   4.400444   4.166813
    33  H    3.953205   2.793624   2.880982   4.422614   5.306048
    34  H    4.341697   3.486095   4.182729   5.674885   6.553437
    35  H    3.431914   2.814236   3.554878   5.021475   5.524723
    36  H    4.163842   3.228773   3.850630   4.986842   6.220312
    37  H    6.192267   5.665054   4.477524   3.203703   3.734295
    38  H    5.278292   4.227631   2.748111   2.882723   3.713470
    39  H    5.502840   4.810621   3.382193   2.851148   2.941408
    40  H    6.445841   5.554111   4.067386   3.530301   4.178519
    41  H    4.874892   4.171784   3.402303   2.680843   4.028372
    42  H    5.114984   4.028148   2.968450   2.927467   4.406431
    43  H    7.003618   6.038030   4.763455   4.219770   5.344680
                    6          7          8          9         10
     6  C    0.000000
     7  C    1.541753   0.000000
     8  C    3.874182   2.596081   0.000000
     9  C    4.919431   3.874536   1.520138   0.000000
    10  C    4.499178   3.883438   2.426718   1.542460   0.000000
    11  O    4.417029   2.983392   1.230863   2.445384   3.619955
    12  C    2.581849   1.543021   3.304036   4.601138   4.771612
    13  C    5.144710   4.828291   3.505868   2.559971   1.533135
    14  O    5.349658   4.780940   3.473989   2.477282   1.441948
    15  C    3.967373   4.656571   5.922936   6.152811   4.986216
    16  O    4.292451   5.051796   6.714890   7.168446   6.169617
    17  C    4.515503   5.499368   6.756465   6.880189   5.549516
    18  C    5.169441   5.517087   6.247326   6.191449   4.999145
    19  O    6.355632   6.814531   7.663434   7.597626   6.396753
    20  H    2.939528   3.569183   4.268362   4.374915   3.140048
    21  H    4.056889   4.252448   4.363948   4.075432   2.639898
    22  H    3.002257   3.017295   4.147445   4.613192   3.848871
    23  H    2.136138   3.519602   5.600460   6.316650   5.435711
    24  H    2.165388   2.997821   5.271644   6.184634   5.575005
    25  H    1.097608   2.149319   3.924714   4.793836   4.261018
    26  H    1.098260   2.155924   4.650104   5.836750   5.546381
    27  H    2.138590   1.100219   2.675020   4.097486   4.389582
    28  H    5.656810   4.501972   2.157489   1.096448   2.186503
    29  H    5.582259   4.582447   2.160812   1.096109   2.222393
    30  H    2.803918   2.180151   4.252676   5.624325   5.795811
    31  H    2.903539   2.203049   3.758329   4.812359   4.755681
    32  H    3.523452   2.183805   3.025430   4.347035   4.847685
    33  H    5.200618   5.181160   4.321114   3.509424   2.178305
    34  H    6.204033   5.770391   4.086110   2.837760   2.165488
    35  H    4.911723   4.636363   3.420885   2.786003   2.181047
    36  H    6.240481   5.621708   3.995233   2.715178   1.961168
    37  H    5.261078   5.983308   7.509978   7.851145   6.789869
    38  H    4.746420   5.626410   6.520699   6.444116   5.009623
    39  H    4.140248   5.359314   6.916866   7.214940   5.966043
    40  H    5.540484   6.526478   7.776372   7.841357   6.478405
    41  H    5.177373   5.253427   5.867293   5.869113   4.880630
    42  H    5.488151   5.760614   6.100170   5.795410   4.477671
    43  H    6.737746   7.323325   8.143185   7.991528   6.677142
                   11         12         13         14         15
    11  O    0.000000
    12  C    3.426540   0.000000
    13  C    4.596511   5.976002   0.000000
    14  O    4.620117   5.357661   2.431156   0.000000
    15  C    6.926365   4.922593   5.635224   4.786050   0.000000
    16  O    7.571330   4.979574   6.945387   5.993881   1.443350
    17  C    7.812851   6.063293   5.800532   5.462498   1.536414
    18  C    7.305670   5.617462   5.744729   4.356756   1.548258
    19  O    8.698326   6.789199   7.075710   5.651786   2.462163
    20  H    5.351949   4.709956   3.220780   3.728518   3.019837
    21  H    5.563792   5.020374   3.073870   2.506870   2.647576
    22  H    5.036427   3.031824   4.952897   3.819466   2.126596
    23  H    6.358641   4.158318   5.893870   5.932004   2.692748
    24  H    5.867426   2.959381   6.437278   5.935880   2.881192
    25  H    4.557338   3.503879   4.587882   5.268953   4.275516
    26  H    4.968812   2.869925   6.155356   6.430319   4.715496
    27  H    2.675065   2.126474   5.182698   5.470278   5.701394
    28  H    2.833650   4.912537   3.335812   2.495050   6.515781
    29  H    2.755395   5.442474   2.608944   3.235620   7.063663
    30  H    4.206749   1.097088   6.918211   6.422470   5.422302
    31  H    4.111509   1.095264   6.045608   5.060527   4.191660
    32  H    2.856277   1.095459   6.142423   5.415222   5.771927
    33  H    5.472805   6.343604   1.094601   2.687619   5.114500
    34  H    5.079695   6.838950   1.097189   2.695362   6.534985
    35  H    4.362795   5.947409   1.095697   3.387566   6.096525
    36  H    5.062883   6.216753   2.533941   0.973342   5.668316
    37  H    8.399896   5.851061   7.540700   6.440642   1.933913
    38  H    7.648640   6.383421   5.036225   4.927867   2.192272
    39  H    7.893581   6.012706   6.143472   6.115456   2.186881
    40  H    8.840920   6.973539   6.711401   6.229002   2.172259
    41  H    6.845712   5.105632   5.877930   4.158023   2.170319
    42  H    7.241940   6.061775   5.056122   3.708342   2.206791
    43  H    9.232226   7.460875   7.158161   5.953238   2.779959
                   16         17         18         19         20
    16  O    0.000000
    17  C    2.428530   0.000000
    18  C    2.392962   2.537754   0.000000
    19  O    2.714267   3.053866   1.434434   0.000000
    20  H    4.208454   2.970976   3.867474   5.121343   0.000000
    21  H    4.034025   3.005966   2.738169   4.072813   1.747423
    22  H    2.658401   3.478120   2.599814   3.860574   3.043764
    23  H    2.845161   2.827457   4.205924   5.087601   2.800845
    24  H    2.524660   3.773568   4.128958   5.003710   3.771035
    25  H    4.847802   4.504435   5.482689   6.703554   2.453236
    26  H    4.769834   5.198449   6.014900   7.095113   3.921092
    27  H    6.081326   6.434838   6.597886   7.903319   4.285283
    28  H    7.477621   7.388838   6.327459   7.675808   5.152732
    29  H    8.128541   7.652447   7.146826   8.553318   4.964966
    30  H    5.233650   6.499870   6.273746   7.336631   5.374947
    31  H    4.162331   5.489594   4.746153   5.845713   4.581978
    32  H    5.895742   6.967556   6.272301   7.469099   5.424609
    33  H    6.497422   5.054683   5.228600   6.474619   2.748549
    34  H    7.871050   6.703524   6.458881   7.740885   4.276367
    35  H    7.336691   6.181284   6.442299   7.797141   3.344946
    36  H    6.906732   6.251392   5.129531   6.343559   4.501258
    37  H    0.976793   2.680243   2.348123   2.119120   4.909755
    38  H    3.391512   1.095506   2.826864   3.513158   2.521514
    39  H    2.696194   1.094371   3.498864   4.006820   3.039390
    40  H    2.683341   1.096953   2.751322   2.714843   4.033470
    41  H    2.686856   3.478801   1.094689   2.023512   4.307333
    42  H    3.364627   2.766010   1.095441   2.082668   3.632874
    43  H    3.202795   2.854944   1.967868   0.971560   5.180883
                   21         22         23         24         25
    21  H    0.000000
    22  H    2.628110   0.000000
    23  H    3.850140   3.037603   0.000000
    24  H    4.316065   2.346725   1.751017   0.000000
    25  H    3.907111   3.601964   2.381598   3.053667   0.000000
    26  H    5.120601   3.865689   2.481162   2.386586   1.752906
    27  H    5.140518   4.116255   4.271052   3.876065   2.472103
    28  H    4.538813   4.878161   6.993503   6.661848   5.677942
    29  H    4.838731   5.625847   7.050555   7.063666   5.297540
    30  H    5.872714   3.759855   4.278192   2.971069   3.805551
    31  H    4.598613   2.262302   3.959479   2.555775   3.870314
    32  H    5.570614   3.736424   5.211123   4.030718   4.318196
    33  H    2.559048   4.855061   5.544242   6.295486   4.592212
    34  H    3.906316   5.840371   6.973756   7.468228   5.664131
    35  H    3.724917   5.360790   5.864024   6.505383   4.209407
    36  H    3.302549   4.786157   6.851599   6.906350   6.086545
    37  H    4.517073   3.390155   3.737431   3.480824   5.779723
    38  H    2.473717   3.793762   3.369417   4.454264   4.522235
    39  H    3.631819   3.854428   2.201608   3.501047   4.069894
    40  H    3.861616   4.284595   3.723720   4.545875   5.573908
    41  H    3.094449   2.261388   4.571110   4.081221   5.646305
    42  H    2.201926   3.073553   4.674407   4.838196   5.618716
    43  H    4.202747   4.479985   5.302820   5.516124   6.951975
                   26         27         28         29         30
    26  H    0.000000
    27  H    2.371565   0.000000
    28  H    6.570050   4.796382   0.000000
    29  H    6.441997   4.591941   1.765216   0.000000
    30  H    2.658923   2.466109   5.971792   6.403774   0.000000
    31  H    3.342506   3.064165   4.996596   5.778685   1.774525
    32  H    3.821153   2.445678   4.496628   5.146757   1.772133
    33  H    6.226098   5.661992   4.220905   3.689283   7.243949
    34  H    7.210411   6.071350   3.391217   2.619653   7.820577
    35  H    5.821140   4.782861   3.759566   2.579542   6.799660
    36  H    7.316930   6.221494   2.572217   3.220155   7.294499
    37  H    5.742118   7.028983   8.087584   8.825721   6.117902
    38  H    5.549739   6.509419   6.994058   7.124277   6.940840
    39  H    4.652415   6.197311   7.833607   7.933449   6.301381
    40  H    6.159020   7.484293   8.281558   8.630598   7.371101
    41  H    6.014757   6.345189   5.857045   6.895599   5.805578
    42  H    6.436599   6.794937   5.937001   6.674363   6.830343
    43  H    7.486165   8.388216   8.139896   8.882911   8.009179
                   31         32         33         34         35
    31  H    0.000000
    32  H    1.770985   0.000000
    33  H    6.292807   6.667309   0.000000
    34  H    6.899944   6.883235   1.778306   0.000000
    35  H    6.199446   6.125633   1.779662   1.773855   0.000000
    36  H    5.962688   6.178678   2.873829   2.376794   3.549361
    37  H    4.964397   6.717589   7.021277   8.408272   8.019935
    38  H    5.891321   7.208950   4.182016   5.881989   5.457347
    39  H    5.574328   6.997936   5.437624   7.122561   6.340150
    40  H    6.310824   7.877294   5.902109   7.549098   7.159184
    41  H    4.147804   5.640538   5.550450   6.549867   6.596421
    42  H    5.288113   6.637419   4.462811   5.671531   5.852310
    43  H    6.578079   8.180586   6.433221   7.802167   7.876310
                   36         37         38         39         40
    36  H    0.000000
    37  H    7.303607   0.000000
    38  H    5.622792   3.644820   0.000000
    39  H    6.934008   3.123850   1.776153   0.000000
    40  H    6.968045   2.538184   1.771211   1.766058   0.000000
    41  H    4.949562   2.728204   3.792098   4.328121   3.775411
    42  H    4.372846   3.362441   2.612718   3.802887   3.035713
    43  H    6.585529   2.595872   3.186201   3.840266   2.269970
                   41         42         43
    41  H    0.000000
    42  H    1.777983   0.000000
    43  H    2.818177   2.246597   0.000000
 Stoichiometry    C15H24O4
 Framework group  C1[X(C15H24O4)]
 Deg. of freedom   123
 Full point group                 C1      NOp   1
 Largest Abelian subgroup         C1      NOp   1
 Largest concise Abelian subgroup C1      NOp   1
                         Standard orientation:                         
 ---------------------------------------------------------------------
 Center     Atomic      Atomic             Coordinates (Angstroms)
 Number     Number       Type             X           Y           Z
 ---------------------------------------------------------------------
      1          6           0        1.816608    0.638743    0.019142
      2          6           0        1.101961   -0.475723    0.299258
      3          6           0       -0.326988   -0.572103    0.755903
      4          6           0       -1.255314    0.491662    0.116359
      5          6           0       -1.115703    1.884843    0.777153
      6          6           0        0.305555    2.295653    1.203517
      7          6           0        1.431423    2.094438    0.169623
      8          6           0        3.161324    0.256763   -0.438677
      9          6           0        3.258033   -1.259655   -0.482739
     10          6           0        1.922762   -1.757293    0.107675
     11          8           0        4.070045    1.033483   -0.731861
     12          6           0        1.151408    2.769394   -1.189400
     13          6           0        2.106346   -2.518471    1.425782
     14          8           0        1.187190   -2.575686   -0.824195
     15          6           0       -2.735869    0.019549    0.059341
     16          8           0       -3.494378    1.146307   -0.428858
     17          6           0       -3.299325   -0.414934    1.421072
     18          6           0       -2.910695   -1.105570   -0.989776
     19          8           0       -4.291865   -1.285664   -1.332615
     20          1           0       -0.360918   -0.492721    1.852829
     21          1           0       -0.678301   -1.580829    0.522875
     22          1           0       -0.943121    0.592717   -0.930579
     23          1           0       -1.746757    1.934618    1.673361
     24          1           0       -1.516885    2.630064    0.082897
     25          1           0        0.586348    1.754847    2.116440
     26          1           0        0.276095    3.358237    1.479600
     27          1           0        2.327880    2.588741    0.572749
     28          1           0        3.375302   -1.598529   -1.518891
     29          1           0        4.139372   -1.601015    0.072391
     30          1           0        0.950924    3.838568   -1.047010
     31          1           0        0.289238    2.326958   -1.699808
     32          1           0        2.018884    2.675694   -1.851771
     33          1           0        1.138069   -2.796535    1.853884
     34          1           0        2.683030   -3.434596    1.246967
     35          1           0        2.652492   -1.912372    2.157165
     36          1           0        1.666531   -3.419285   -0.901438
     37          1           0       -4.325173    0.754747   -0.761401
     38          1           0       -2.757595   -1.275885    1.827797
     39          1           0       -3.251106    0.399551    2.150412
     40          1           0       -4.353323   -0.700806    1.317770
     41          1           0       -2.414638   -0.810693   -1.920000
     42          1           0       -2.480199   -2.054143   -0.650844
     43          1           0       -4.713247   -1.808616   -0.630557
 ---------------------------------------------------------------------
 Rotational constants (GHZ):      0.5520533      0.2595779      0.2079212
 Standard basis: 6-31G(d) (6D, 7F)
 There are   333 symmetry adapted cartesian basis functions of A   symmetry.
 There are   333 symmetry adapted basis functions of A   symmetry.
   333 basis functions,   628 primitive gaussians,   333 cartesian basis functions
    73 alpha electrons       73 beta electrons
       nuclear repulsion energy      1598.3401224293 Hartrees.
 NAtoms=   43 NActive=   43 NUniq=   43 SFac= 1.00D+00 NAtFMM=   60 NAOKFM=F Big=F
 Integral buffers will be    131072 words long.
 Raffenetti 2 integral format.
 Two-electron integral symmetry is turned on.
 ------------------------------------------------------------------------------
 Polarizable Continuum Model (PCM)
 =================================
 Model                : PCM (using non-symmetric T matrix).
 Atomic radii         : SMD-Coulomb.
 Polarization charges : Total charges.
 Charge compensation  : None.
 Solution method      : On-the-fly selection.
 Cavity type          : VdW (van der Waals Surface) (Alpha=1.000).
 Cavity algorithm     : GePol (No added spheres)
                        Default sphere list used, NSphG=   43.
                        Lebedev-Laikov grids with approx.  5.0 points / Ang**2.
                        Smoothing algorithm: Karplus/York (Gamma=1.0000).
                        Polarization charges: spherical gaussians, with
                                              point-specific exponents (IZeta= 3).
                        Self-potential: point-specific (ISelfS= 7).
                        Self-field    : sphere-specific E.n sum rule (ISelfD= 2).
 1st derivatives      : Analytical E(r).r(x)/FMM algorithm (CHGder, D1EAlg=3).
                        Cavity 1st derivative terms included.
 Solvent              : Methanol, Eps=  32.613000 Eps(inf)=   1.765709
 ------------------------------------------------------------------------------
 ------------------------------------------------------------------------------
 Atomic radii for non-electrostatic terms: SMD-CDS.
 ------------------------------------------------------------------------------
 Nuclear repulsion after PCM non-electrostatic terms =     1598.3416455115 Hartrees.
 One-electron integrals computed using PRISM.
 NBasis=   333 RedAO= T EigKep=  9.34D-04  NBF=   333
 NBsUse=   333 1.00D-06 EigRej= -1.00D+00 NBFU=   333
 Initial guess from the checkpoint file:  "DY-202A-11R_27.chk"
 B after Tr=     0.000000    0.000000    0.000000
         Rot=    0.999976   -0.006306   -0.001741   -0.002109 Ang=  -0.79 deg.
 ExpMin= 1.61D-01 ExpMax= 5.48D+03 ExpMxC= 8.25D+02 IAcc=1 IRadAn=         1 AccDes= 0.00D+00
 Harris functional with IExCor=  402 and IRadAn=       1 diagonalized for initial guess.
 HarFok:  IExCor=  402 AccDes= 0.00D+00 IRadAn=         1 IDoV= 1 UseB2=F ITyADJ=14
 ICtDFT=  3500011 ScaDFX=  1.000000  1.000000  1.000000  1.000000
 FoFCou: FMM=F IPFlag=           0 FMFlag=      100000 FMFlg1=           0
         NFxFlg=           0 DoJE=T BraDBF=F KetDBF=T FulRan=T
         wScrn=  0.000000 ICntrl=     500 IOpCl=  0 I1Cent=   200000004 NGrid=           0
         NMat0=    1 NMatS0=      1 NMatT0=    0 NMatD0=    1 NMtDS0=    0 NMtDT0=    0
 Petite list used in FoFCou.
 Keep R1 ints in memory in canonical form, NReq=1565304907.
 Requested convergence on RMS density matrix=1.00D-08 within 128 cycles.
 Requested convergence on MAX density matrix=1.00D-06.
 Requested convergence on             energy=1.00D-06.
 No special actions if energy rises.
 Inv3:  Mode=1 IEnd=    21692163.
 Iteration    1 A*A^-1 deviation from unit magnitude is 5.77D-15 for   2689.
 Iteration    1 A*A^-1 deviation from orthogonality  is 9.55D-15 for   2689   1490.
 Iteration    1 A^-1*A deviation from unit magnitude is 5.55D-15 for   2688.
 Iteration    1 A^-1*A deviation from orthogonality  is 1.90D-09 for   2584   2564.
 Iteration    2 A*A^-1 deviation from unit magnitude is 9.99D-15 for    665.
 Iteration    2 A*A^-1 deviation from orthogonality  is 4.86D-15 for   1696    606.
 Iteration    2 A^-1*A deviation from unit magnitude is 9.99D-16 for   1267.
 Iteration    2 A^-1*A deviation from orthogonality  is 1.01D-15 for   2675    990.
 Error on total polarization charges =  0.05176
 SCF Done:  E(RB3LYP) =  -886.951068188     A.U. after   10 cycles
            NFock= 10  Conv=0.43D-08     -V/T= 2.0094
 SMD-CDS (non-electrostatic) energy       (kcal/mol) =       0.96
 (included in total energy above)
 D1PCM: PCM CHGder 1st derivatives, ID1Alg=3 FixD1E=F DoIter=F DoCFld=F I1PDM=0.
 Calling FoFJK, ICntrl=      2127 FMM=F ISym2X=0 I1Cent= 0 IOpClX= 0 NMat=1 NMatS=1 NMatT=0.
 ***** Axes restored to original set *****
 -------------------------------------------------------------------
 Center     Atomic                   Forces (Hartrees/Bohr)
 Number     Number              X              Y              Z
 -------------------------------------------------------------------
      1        6          -0.001584835    0.002471189   -0.000248339
      2        6           0.001278983   -0.002009341    0.000581834
      3        6          -0.000150998    0.000470926    0.000093957
      4        6           0.000346253   -0.001277463    0.000384240
      5        6          -0.000005359   -0.000331891    0.000082155
      6        6           0.000241324   -0.000173960   -0.000446641
      7        6           0.000986924   -0.000824147   -0.000531867
      8        6           0.000619291   -0.001672437   -0.000445122
      9        6           0.001148824    0.000114469    0.000548823
     10        6          -0.002176826    0.000119278   -0.001190333
     11        8           0.000801404    0.000827761    0.000013470
     12        6          -0.000051787   -0.000286218    0.000743742
     13        6           0.000427230    0.000741321    0.000049934
     14        8           0.000665058   -0.000207939    0.000149333
     15        6           0.000306607    0.000747432   -0.000101980
     16        8          -0.001042591   -0.000952787   -0.000154815
     17        6           0.000169566   -0.000388597   -0.000647062
     18        6           0.000141325   -0.000233498    0.000504743
     19        8          -0.000453374    0.000582309    0.000011094
     20        1          -0.000117334   -0.000031325   -0.000157820
     21        1          -0.000431402   -0.000188801   -0.000191139
     22        1           0.000116400    0.000211967   -0.000154381
     23        1          -0.000246070    0.000060037    0.000006459
     24        1          -0.000120352    0.000188567    0.000045579
     25        1           0.000029097    0.000190071    0.000311424
     26        1          -0.000006802   -0.000045139    0.000010625
     27        1          -0.000089338   -0.000007387    0.000187677
     28        1          -0.000724980    0.000766671   -0.000005400
     29        1          -0.000061097    0.000445054   -0.000071220
     30        1          -0.000039936    0.000012024   -0.000159343
     31        1           0.000072029    0.000070211   -0.000124511
     32        1           0.000013143    0.000085334   -0.000154363
     33        1          -0.000071893   -0.000342046    0.000186964
     34        1          -0.000133274   -0.000142139    0.000136876
     35        1          -0.000152090   -0.000086387    0.000227126
     36        1          -0.000460048    0.000111247    0.000126412
     37        1           0.000125237    0.000322108   -0.000254666
     38        1          -0.000109933   -0.000093151    0.000104787
     39        1          -0.000034481    0.000207399    0.000040763
     40        1          -0.000066902    0.000386305    0.000457387
     41        1           0.000016703    0.000183062    0.000049823
     42        1           0.000660514    0.000158374    0.000130875
     43        1           0.000165789   -0.000178462   -0.000147101
 -------------------------------------------------------------------
 Cartesian Forces:  Max     0.002471189 RMS     0.000567650

 GradGradGradGradGradGradGradGradGradGradGradGradGradGradGradGradGradGrad
 Berny optimization.
 Using GEDIIS/GDIIS optimizer.
 FormGI is forming the generalized inverse of G from B-inverse, IUseBI=4.
 Internal  Forces:  Max     0.001258420 RMS     0.000275662
 Search for a local minimum.
 Step number   5 out of a maximum of  258
 All quantities printed in internal units (Hartrees-Bohrs-Radians)
 Mixed Optimization -- En-DIIS/RFO-DIIS
 Swapping is turned off.
 Update second derivatives using D2CorX and points    2    3    4    5
 DE= -2.07D-04 DEPred=-2.55D-04 R= 8.11D-01
 TightC=F SS=  1.41D+00  RLast= 2.36D-01 DXNew= 1.4270D+00 7.0682D-01
 Trust test= 8.11D-01 RLast= 2.36D-01 DXMaxT set to 8.49D-01
 ITU=  1  0  1  1  0
     Eigenvalues ---    0.00231   0.00290   0.00315   0.00342   0.00379
     Eigenvalues ---    0.00423   0.00670   0.00702   0.00798   0.00866
     Eigenvalues ---    0.01085   0.01117   0.01212   0.01256   0.01388
     Eigenvalues ---    0.01422   0.02502   0.02584   0.03161   0.03860
     Eigenvalues ---    0.03916   0.04162   0.04417   0.04612   0.04726
     Eigenvalues ---    0.04875   0.04998   0.05073   0.05168   0.05361
     Eigenvalues ---    0.05428   0.05545   0.05550   0.05584   0.05615
     Eigenvalues ---    0.05635   0.05704   0.05755   0.05930   0.06024
     Eigenvalues ---    0.06130   0.06368   0.07227   0.07788   0.08464
     Eigenvalues ---    0.08642   0.08921   0.09056   0.09338   0.09707
     Eigenvalues ---    0.10379   0.11776   0.12078   0.13367   0.13910
     Eigenvalues ---    0.14637   0.15896   0.15979   0.15999   0.16000
     Eigenvalues ---    0.16000   0.16000   0.16000   0.16000   0.16000
     Eigenvalues ---    0.16000   0.16033   0.16134   0.16253   0.16428
     Eigenvalues ---    0.17292   0.18126   0.18459   0.19919   0.20727
     Eigenvalues ---    0.22964   0.23176   0.24633   0.25036   0.26844
     Eigenvalues ---    0.26927   0.27367   0.27857   0.28549   0.28785
     Eigenvalues ---    0.28894   0.29295   0.29457   0.29803   0.30616
     Eigenvalues ---    0.31466   0.32074   0.32370   0.33756   0.33768
     Eigenvalues ---    0.33828   0.33850   0.33918   0.34015   0.34106
     Eigenvalues ---    0.34125   0.34131   0.34167   0.34171   0.34193
     Eigenvalues ---    0.34212   0.34250   0.34269   0.34312   0.34325
     Eigenvalues ---    0.34352   0.34367   0.34409   0.34481   0.35466
     Eigenvalues ---    0.39631   0.40754   0.41796   0.51517   0.52638
     Eigenvalues ---    0.52738   0.53541   0.95703
 En-DIIS/RFO-DIIS IScMMF=        0 using points:     5    4    3    2
 RFO step:  Lambda=-4.20171605D-05.
 DidBck=F Rises=F RFO-DIIS coefs:    0.81522    0.10302    0.04071    0.04105
 Iteration  1 RMS(Cart)=  0.01470045 RMS(Int)=  0.00008887
 Iteration  2 RMS(Cart)=  0.00012909 RMS(Int)=  0.00000445
 Iteration  3 RMS(Cart)=  0.00000001 RMS(Int)=  0.00000445
 Variable       Old X    -DE/DX   Delta X   Delta X   Delta X     New X
                                 (Linear)    (Quad)   (Total)
    R1        2.55723   0.00112   0.00053   0.00024   0.00076   2.55799
    R2        2.85971  -0.00126  -0.00104  -0.00074  -0.00179   2.85793
    R3        2.77974   0.00091   0.00124  -0.00089   0.00034   2.78008
    R4        2.84070   0.00036   0.00070  -0.00079  -0.00009   2.84061
    R5        2.89865  -0.00123  -0.00112  -0.00076  -0.00187   2.89678
    R6        2.92901  -0.00056  -0.00054  -0.00032  -0.00086   2.92815
    R7        2.07930  -0.00016  -0.00004  -0.00033  -0.00037   2.07893
    R8        2.06599   0.00035   0.00018   0.00024   0.00042   2.06641
    R9        2.92578   0.00006   0.00014  -0.00029  -0.00015   2.92563
   R10        2.93862  -0.00011   0.00002   0.00009   0.00011   2.93873
   R11        2.07333   0.00019   0.00014   0.00020   0.00034   2.07367
   R12        2.90952   0.00037   0.00029   0.00012   0.00041   2.90993
   R13        2.07345   0.00015   0.00013  -0.00012   0.00001   2.07346
   R14        2.06862   0.00014   0.00006   0.00033   0.00039   2.06901
   R15        2.91349   0.00003   0.00020  -0.00044  -0.00024   2.91325
   R16        2.07418   0.00018   0.00016   0.00006   0.00022   2.07440
   R17        2.07541  -0.00004   0.00003  -0.00017  -0.00014   2.07527
   R18        2.91589  -0.00031  -0.00001  -0.00112  -0.00113   2.91475
   R19        2.07911  -0.00001   0.00001  -0.00006  -0.00005   2.07906
   R20        2.87264  -0.00069  -0.00003  -0.00239  -0.00242   2.87022
   R21        2.32599   0.00111   0.00045  -0.00034   0.00011   2.32611
   R22        2.91483   0.00091   0.00141  -0.00129   0.00013   2.91495
   R23        2.07199  -0.00032  -0.00026  -0.00017  -0.00043   2.07156
   R24        2.07135  -0.00023  -0.00008  -0.00038  -0.00046   2.07089
   R25        2.89720   0.00043   0.00037   0.00018   0.00055   2.89775
   R26        2.72489  -0.00022   0.00015  -0.00115  -0.00100   2.72389
   R27        2.07320   0.00000   0.00004  -0.00014  -0.00010   2.07310
   R28        2.06975  -0.00003   0.00010  -0.00034  -0.00025   2.06950
   R29        2.07012   0.00009   0.00010  -0.00003   0.00007   2.07019
   R30        2.06850   0.00022   0.00017   0.00012   0.00029   2.06879
   R31        2.07339   0.00003   0.00003  -0.00003   0.00000   2.07339
   R32        2.07057   0.00002   0.00003  -0.00003   0.00000   2.07057
   R33        1.83935  -0.00033  -0.00012  -0.00022  -0.00034   1.83901
   R34        2.72754   0.00013  -0.00017   0.00073   0.00056   2.72809
   R35        2.90340  -0.00003   0.00015  -0.00050  -0.00035   2.90305
   R36        2.92578  -0.00083  -0.00074  -0.00104  -0.00178   2.92400
   R37        1.84587  -0.00015  -0.00015   0.00020   0.00005   1.84592
   R38        2.07021   0.00006   0.00004   0.00010   0.00013   2.07034
   R39        2.06806   0.00019   0.00021  -0.00021   0.00001   2.06807
   R40        2.07294  -0.00008  -0.00006  -0.00015  -0.00022   2.07272
   R41        2.71069   0.00026   0.00044  -0.00072  -0.00028   2.71041
   R42        2.06866   0.00000   0.00010  -0.00024  -0.00014   2.06852
   R43        2.07008   0.00016  -0.00007   0.00038   0.00031   2.07039
   R44        1.83598  -0.00008  -0.00010   0.00010   0.00000   1.83599
    A1        2.26167   0.00039   0.00071   0.00092   0.00164   2.26331
    A2        1.91064  -0.00026  -0.00009  -0.00146  -0.00157   1.90907
    A3        2.10997  -0.00013  -0.00065   0.00036  -0.00028   2.10969
    A4        2.23660  -0.00033  -0.00049   0.00029  -0.00021   2.23639
    A5        1.96020   0.00031   0.00075  -0.00013   0.00064   1.96084
    A6        2.08638   0.00002  -0.00026  -0.00016  -0.00043   2.08595
    A7        1.98230  -0.00003   0.00021  -0.00013   0.00009   1.98239
    A8        1.90448   0.00005   0.00012   0.00080   0.00093   1.90541
    A9        1.87535   0.00025   0.00011   0.00081   0.00092   1.87627
   A10        1.92129  -0.00001   0.00023  -0.00037  -0.00014   1.92115
   A11        1.93139  -0.00029  -0.00055  -0.00146  -0.00201   1.92938
   A12        1.84330   0.00004  -0.00016   0.00043   0.00027   1.84357
   A13        1.96867   0.00018   0.00055  -0.00068  -0.00013   1.96854
   A14        1.95736  -0.00031  -0.00045   0.00030  -0.00016   1.95720
   A15        1.86139   0.00000  -0.00016   0.00083   0.00067   1.86207
   A16        1.95486   0.00010  -0.00031   0.00056   0.00025   1.95511
   A17        1.87415  -0.00010  -0.00012  -0.00060  -0.00072   1.87344
   A18        1.83785   0.00014   0.00052  -0.00043   0.00009   1.83794
   A19        2.02809  -0.00011   0.00003   0.00118   0.00122   2.02931
   A20        1.91513  -0.00003   0.00015  -0.00054  -0.00039   1.91474
   A21        1.88479   0.00012  -0.00009   0.00070   0.00060   1.88539
   A22        1.86776   0.00013   0.00010   0.00012   0.00023   1.86799
   A23        1.90953  -0.00001   0.00022  -0.00111  -0.00089   1.90864
   A24        1.85080  -0.00011  -0.00047  -0.00052  -0.00099   1.84981
   A25        2.04157   0.00017   0.00041   0.00103   0.00143   2.04300
   A26        1.91241  -0.00008   0.00033  -0.00037  -0.00004   1.91237
   A27        1.87864  -0.00001  -0.00013  -0.00083  -0.00097   1.87767
   A28        1.88246   0.00004  -0.00003   0.00141   0.00138   1.88384
   A29        1.89066  -0.00008  -0.00044  -0.00005  -0.00050   1.89016
   A30        1.84885  -0.00007  -0.00020  -0.00144  -0.00165   1.84720
   A31        1.95854  -0.00009   0.00026  -0.00032  -0.00006   1.95848
   A32        1.95993  -0.00002  -0.00005  -0.00012  -0.00018   1.95975
   A33        1.83508   0.00012   0.00019   0.00068   0.00087   1.83595
   A34        1.98343   0.00002  -0.00053   0.00066   0.00013   1.98356
   A35        1.86572  -0.00005  -0.00022  -0.00090  -0.00112   1.86460
   A36        1.84840   0.00004   0.00042  -0.00003   0.00039   1.84879
   A37        1.90310  -0.00033  -0.00044   0.00066   0.00021   1.90331
   A38        2.19590  -0.00004   0.00013  -0.00090  -0.00077   2.19513
   A39        2.18416   0.00037   0.00029   0.00029   0.00058   2.18474
   A40        1.82934   0.00049   0.00060  -0.00101  -0.00040   1.82893
   A41        1.92038  -0.00042   0.00026  -0.00615  -0.00589   1.91449
   A42        1.92532  -0.00038  -0.00165   0.00245   0.00079   1.92610
   A43        1.93328  -0.00026   0.00055  -0.00280  -0.00226   1.93102
   A44        1.98420   0.00014  -0.00100   0.00521   0.00422   1.98842
   A45        1.87167   0.00039   0.00118   0.00184   0.00303   1.87470
   A46        1.81469  -0.00019  -0.00020  -0.00066  -0.00084   1.81385
   A47        1.95143  -0.00012   0.00058  -0.00375  -0.00317   1.94826
   A48        1.85661   0.00017  -0.00051   0.00332   0.00280   1.85941
   A49        1.96666   0.00001  -0.00032   0.00024  -0.00010   1.96656
   A50        1.95772   0.00019   0.00045   0.00034   0.00080   1.95852
   A51        1.91231  -0.00005   0.00000   0.00053   0.00053   1.91285
   A52        1.92319   0.00017   0.00033   0.00022   0.00055   1.92374
   A53        1.95691   0.00014  -0.00011   0.00102   0.00091   1.95783
   A54        1.92989   0.00014   0.00035  -0.00014   0.00020   1.93010
   A55        1.88631  -0.00016  -0.00003  -0.00065  -0.00068   1.88563
   A56        1.88236  -0.00016  -0.00022  -0.00034  -0.00056   1.88180
   A57        1.88286  -0.00016  -0.00035  -0.00017  -0.00052   1.88234
   A58        1.93526   0.00024  -0.00009   0.00119   0.00111   1.93636
   A59        1.91492   0.00012   0.00000   0.00066   0.00066   1.91558
   A60        1.93792   0.00028   0.00066   0.00047   0.00113   1.93905
   A61        1.89291  -0.00032  -0.00058  -0.00159  -0.00217   1.89074
   A62        1.89693  -0.00024  -0.00021  -0.00055  -0.00076   1.89616
   A63        1.88460  -0.00011   0.00020  -0.00028  -0.00008   1.88452
   A64        1.86708   0.00037   0.00029   0.00130   0.00159   1.86867
   A65        1.85016   0.00082   0.00117   0.00365   0.00482   1.85497
   A66        1.98507  -0.00027  -0.00023  -0.00047  -0.00070   1.98437
   A67        1.93155  -0.00064  -0.00067  -0.00151  -0.00219   1.92937
   A68        1.90479  -0.00031  -0.00024  -0.00038  -0.00062   1.90417
   A69        1.85331  -0.00030  -0.00003  -0.00224  -0.00227   1.85104
   A70        1.93227   0.00070   0.00007   0.00093   0.00100   1.93327
   A71        1.82264   0.00060  -0.00006   0.00413   0.00407   1.82671
   A72        1.94975   0.00022   0.00072   0.00010   0.00082   1.95057
   A73        1.94341  -0.00030  -0.00026  -0.00143  -0.00168   1.94173
   A74        1.92049   0.00054  -0.00065   0.00465   0.00400   1.92449
   A75        1.89197   0.00001  -0.00014   0.00004  -0.00011   1.89187
   A76        1.88104  -0.00019   0.00024   0.00006   0.00029   1.88133
   A77        1.87449  -0.00031   0.00008  -0.00357  -0.00349   1.87100
   A78        1.94112  -0.00024  -0.00039  -0.00057  -0.00097   1.94015
   A79        1.90592  -0.00023  -0.00025  -0.00243  -0.00269   1.90323
   A80        1.95545  -0.00020  -0.00039   0.00115   0.00076   1.95621
   A81        1.84112   0.00011   0.00015  -0.00101  -0.00087   1.84025
   A82        1.92157   0.00054   0.00096   0.00308   0.00404   1.92562
   A83        1.89451   0.00003  -0.00005  -0.00041  -0.00046   1.89405
   A84        1.88860  -0.00015   0.00001  -0.00117  -0.00116   1.88744
    D1        0.08117  -0.00002   0.00053   0.00108   0.00162   0.08279
    D2       -3.05650  -0.00010  -0.00123   0.00215   0.00093  -3.05557
    D3       -3.10654  -0.00007  -0.00007  -0.00352  -0.00358  -3.11012
    D4        0.03897  -0.00015  -0.00183  -0.00245  -0.00427   0.03471
    D5        0.39728  -0.00007  -0.00116  -0.00286  -0.00402   0.39326
    D6       -1.86237   0.00000  -0.00061  -0.00339  -0.00400  -1.86636
    D7        2.41899  -0.00011  -0.00119  -0.00369  -0.00487   2.41411
    D8       -2.69364  -0.00002  -0.00052   0.00224   0.00172  -2.69192
    D9        1.32990   0.00006   0.00004   0.00171   0.00174   1.33164
   D10       -0.67193  -0.00005  -0.00054   0.00141   0.00087  -0.67107
   D11        0.03465   0.00005  -0.00250   0.01652   0.01403   0.04868
   D12       -3.09891   0.00009  -0.00133   0.01082   0.00949  -3.08942
   D13        3.13483   0.00003  -0.00299   0.01241   0.00943  -3.13893
   D14        0.00126   0.00006  -0.00182   0.00671   0.00489   0.00615
   D15        0.63234   0.00000  -0.00016   0.00073   0.00056   0.63290
   D16       -1.51818   0.00000  -0.00071   0.00070  -0.00002  -1.51819
   D17        2.77443  -0.00021  -0.00064  -0.00063  -0.00127   2.77315
   D18       -2.51342   0.00009   0.00170  -0.00041   0.00129  -2.51213
   D19        1.61924   0.00009   0.00115  -0.00044   0.00072   1.61996
   D20       -0.37133  -0.00012   0.00122  -0.00176  -0.00054  -0.37188
   D21       -0.09411   0.00023   0.00528  -0.01202  -0.00673  -0.10083
   D22        2.03243   0.00006   0.00508  -0.01417  -0.00908   2.02335
   D23       -2.16376   0.00003   0.00509  -0.01356  -0.00848  -2.17223
   D24        3.05103   0.00016   0.00369  -0.01105  -0.00735   3.04368
   D25       -1.10561  -0.00002   0.00349  -0.01320  -0.00970  -1.11532
   D26        0.98138  -0.00004   0.00349  -0.01260  -0.00910   0.97228
   D27       -1.36974   0.00005   0.00055   0.00049   0.00105  -1.36869
   D28        2.68672   0.00003   0.00091   0.00003   0.00094   2.68767
   D29        0.68346   0.00003   0.00061  -0.00009   0.00052   0.68399
   D30        0.77155   0.00010   0.00105   0.00117   0.00221   0.77376
   D31       -1.45518   0.00007   0.00140   0.00071   0.00211  -1.45307
   D32        2.82474   0.00007   0.00111   0.00059   0.00169   2.82644
   D33        2.80254  -0.00004   0.00066   0.00060   0.00127   2.80380
   D34        0.57581  -0.00007   0.00102   0.00015   0.00116   0.57697
   D35       -1.42745  -0.00007   0.00072   0.00002   0.00074  -1.42671
   D36        0.65676   0.00009  -0.00058  -0.00024  -0.00081   0.65595
   D37       -1.46433   0.00002  -0.00087  -0.00082  -0.00169  -1.46602
   D38        2.80894   0.00009  -0.00034  -0.00030  -0.00064   2.80830
   D39        2.88480  -0.00010  -0.00101   0.00008  -0.00093   2.88387
   D40        0.76371  -0.00018  -0.00130  -0.00051  -0.00180   0.76191
   D41       -1.24621  -0.00010  -0.00077   0.00001  -0.00075  -1.24696
   D42       -1.38891   0.00006  -0.00061  -0.00050  -0.00111  -1.39002
   D43        2.77319  -0.00002  -0.00090  -0.00108  -0.00199   2.77120
   D44        0.76327   0.00006  -0.00037  -0.00056  -0.00094   0.76233
   D45        3.04476   0.00026   0.00535   0.01547   0.02082   3.06559
   D46        0.95188   0.00026   0.00500   0.01376   0.01876   0.97064
   D47       -1.23618   0.00005   0.00562   0.01410   0.01972  -1.21646
   D48        0.81070   0.00019   0.00524   0.01568   0.02092   0.83162
   D49       -1.28219   0.00019   0.00489   0.01397   0.01886  -1.26333
   D50        2.81294  -0.00002   0.00551   0.01431   0.01982   2.83276
   D51       -1.22083   0.00018   0.00523   0.01636   0.02160  -1.19923
   D52        2.96947   0.00018   0.00488   0.01465   0.01953   2.98900
   D53        0.78141  -0.00003   0.00551   0.01499   0.02049   0.80190
   D54        0.83271   0.00006  -0.00005  -0.00062  -0.00067   0.83204
   D55       -1.31583  -0.00006  -0.00060  -0.00298  -0.00359  -1.31941
   D56        2.96451   0.00006  -0.00047  -0.00064  -0.00110   2.96340
   D57        2.97874   0.00005   0.00025  -0.00042  -0.00016   2.97858
   D58        0.83020  -0.00007  -0.00030  -0.00278  -0.00308   0.82712
   D59       -1.17265   0.00005  -0.00016  -0.00044  -0.00060  -1.17325
   D60       -1.30655  -0.00001  -0.00013  -0.00151  -0.00164  -1.30819
   D61        2.82811  -0.00013  -0.00068  -0.00388  -0.00456   2.82354
   D62        0.82525  -0.00001  -0.00054  -0.00154  -0.00208   0.82317
   D63       -1.29996   0.00013   0.00115   0.00304   0.00420  -1.29576
   D64        0.94744   0.00003   0.00084   0.00317   0.00402   0.95145
   D65        2.98013   0.00006   0.00093   0.00293   0.00385   2.98398
   D66        0.86388   0.00018   0.00188   0.00447   0.00634   0.87023
   D67        3.11128   0.00008   0.00157   0.00459   0.00616   3.11744
   D68       -1.13922   0.00011   0.00165   0.00435   0.00599  -1.13322
   D69        2.85768   0.00008   0.00140   0.00347   0.00487   2.86255
   D70       -1.17811  -0.00001   0.00109   0.00359   0.00469  -1.17342
   D71        0.85458   0.00002   0.00117   0.00335   0.00452   0.85910
   D72       -3.06657  -0.00011  -0.00372   0.00447   0.00075  -3.06583
   D73        1.11481  -0.00013  -0.00384   0.00446   0.00062   1.11543
   D74       -0.98723  -0.00011  -0.00357   0.00409   0.00053  -0.98670
   D75        0.96993   0.00002  -0.00357   0.00444   0.00087   0.97080
   D76       -1.13187   0.00001  -0.00369   0.00444   0.00075  -1.13113
   D77        3.04927   0.00002  -0.00342   0.00407   0.00065   3.04992
   D78       -1.07287   0.00005  -0.00328   0.00520   0.00192  -1.07096
   D79        3.10851   0.00003  -0.00340   0.00519   0.00179   3.11030
   D80        1.00647   0.00005  -0.00313   0.00483   0.00170   1.00817
   D81       -0.09056   0.00009   0.00562  -0.02316  -0.01754  -0.10810
   D82        1.98867  -0.00015   0.00674  -0.03014  -0.02339   1.96529
   D83       -2.23296  -0.00017   0.00735  -0.03016  -0.02280  -2.25576
   D84        3.04307   0.00005   0.00446  -0.01751  -0.01305   3.03003
   D85       -1.16088  -0.00019   0.00559  -0.02449  -0.01889  -1.17977
   D86        0.90067  -0.00021   0.00619  -0.02451  -0.01831   0.88236
   D87        0.10629  -0.00014  -0.00627   0.02056   0.01430   0.12059
   D88       -2.01011   0.00012  -0.00667   0.02540   0.01874  -1.99137
   D89        2.10517   0.00004  -0.00677   0.02425   0.01748   2.12265
   D90       -1.96425   0.00021  -0.00721   0.02985   0.02264  -1.94161
   D91        2.20255   0.00047  -0.00761   0.03468   0.02707   2.22962
   D92        0.03464   0.00039  -0.00772   0.03353   0.02582   0.06045
   D93        2.21008  -0.00020  -0.00846   0.02586   0.01740   2.22748
   D94        0.09369   0.00006  -0.00886   0.03069   0.02183   0.11552
   D95       -2.07422  -0.00003  -0.00897   0.02954   0.02058  -2.05364
   D96        1.03563   0.00025   0.00400   0.00149   0.00549   1.04112
   D97        3.12617   0.00009   0.00322   0.00070   0.00391   3.13008
   D98       -1.07512   0.00021   0.00388   0.00107   0.00494  -1.07017
   D99        3.07223  -0.00006   0.00392  -0.00169   0.00224   3.07447
   D100      -1.12042  -0.00022   0.00314  -0.00248   0.00066  -1.11976
   D101       0.96148  -0.00010   0.00381  -0.00212   0.00170   0.96317
   D102      -1.01825   0.00015   0.00428  -0.00066   0.00362  -1.01464
   D103       1.07229  -0.00001   0.00350  -0.00146   0.00204   1.07433
   D104      -3.12900   0.00011   0.00416  -0.00109   0.00307  -3.12593
   D105      -3.06958   0.00019  -0.01178   0.03860   0.02683  -3.04276
   D106       1.24051   0.00023  -0.01148   0.03733   0.02584   1.26635
   D107      -0.95731   0.00012  -0.01139   0.03637   0.02498  -0.93233
   D108       2.79407  -0.00029  -0.00371   0.00047  -0.00324   2.79083
   D109      -1.34456  -0.00031  -0.00342   0.00188  -0.00154  -1.34610
   D110       0.73892   0.00019  -0.00348   0.00153  -0.00196   0.73696
   D111      -1.08812   0.00039  -0.00480  -0.00527  -0.01007  -1.09819
   D112       1.03007   0.00035  -0.00466  -0.00616  -0.01082   1.01926
   D113       3.10644   0.00012  -0.00514  -0.00850  -0.01364   3.09280
   D114       3.13337  -0.00026  -0.00597  -0.00931  -0.01528   3.11809
   D115      -1.03162  -0.00030  -0.00582  -0.01020  -0.01602  -1.04765
   D116       1.04475  -0.00053  -0.00630  -0.01254  -0.01885   1.02590
   D117       1.09955  -0.00012  -0.00582  -0.00691  -0.01273   1.08682
   D118      -3.06544  -0.00016  -0.00568  -0.00780  -0.01348  -3.07892
   D119      -0.98907  -0.00039  -0.00616  -0.01014  -0.01630  -1.00537
   D120      -2.85194  -0.00017  -0.00484   0.01067   0.00583  -2.84611
   D121      -0.82716  -0.00031  -0.00504   0.00764   0.00260  -0.82456
   D122       1.27228  -0.00055  -0.00552   0.00622   0.00071   1.27298
   D123      -0.85168   0.00032  -0.00382   0.01299   0.00918  -0.84250
   D124       1.17310   0.00018  -0.00401   0.00996   0.00596   1.17905
   D125      -3.01064  -0.00006  -0.00449   0.00855   0.00406  -3.00659
   D126       1.21372   0.00015  -0.00409   0.01173   0.00764   1.22136
   D127      -3.04469   0.00001  -0.00428   0.00870   0.00442  -3.04027
   D128      -0.94524  -0.00023  -0.00476   0.00728   0.00252  -0.94272
   D129      -1.38612  -0.00025  -0.00500   0.00191  -0.00309  -1.38920
   D130       2.83281   0.00009  -0.00458   0.00571   0.00113   2.83394
   D131       0.79202  -0.00028  -0.00508   0.00523   0.00014   0.79217
         Item               Value     Threshold  Converged?
 Maximum Force            0.001258     0.000450     NO 
 RMS     Force            0.000276     0.000300     YES
 Maximum Displacement     0.063319     0.001800     NO 
 RMS     Displacement     0.014699     0.001200     NO 
 Predicted change in Energy=-7.034254D-05
 GradGradGradGradGradGradGradGradGradGradGradGradGradGradGradGradGradGrad

                          Input orientation:                          
 ---------------------------------------------------------------------
 Center     Atomic      Atomic             Coordinates (Angstroms)
 Number     Number       Type             X           Y           Z
 ---------------------------------------------------------------------
      1          6           0        1.796740    0.625645    0.029928
      2          6           0        1.071663   -0.478405    0.325977
      3          6           0       -0.360260   -0.555204    0.776827
      4          6           0       -1.276669    0.503650    0.113496
      5          6           0       -1.128165    1.907670    0.748727
      6          6           0        0.294037    2.315800    1.175300
      7          6           0        1.425502    2.086495    0.153627
      8          6           0        3.141870    0.223070   -0.409218
      9          6           0        3.219720   -1.293447   -0.441422
     10          6           0        1.881636   -1.769304    0.160640
     11          8           0        4.062041    0.986732   -0.701237
     12          6           0        1.162795    2.741410   -1.217918
     13          6           0        2.061092   -2.499020    1.497316
     14          8           0        1.140511   -2.604791   -0.750612
     15          6           0       -2.760818    0.042484    0.058744
     16          8           0       -3.509972    1.152579   -0.480301
     17          6           0       -3.340504   -0.336630    1.429958
     18          6           0       -2.931724   -1.118905   -0.949300
     19          8           0       -4.309461   -1.295844   -1.306661
     20          1           0       -0.400076   -0.456297    1.871770
     21          1           0       -0.719957   -1.564597    0.558941
     22          1           0       -0.959270    0.583334   -0.933910
     23          1           0       -1.764042    1.979652    1.640011
     24          1           0       -1.519425    2.643768    0.038924
     25          1           0        0.564241    1.793034    2.101963
     26          1           0        0.270426    3.383854    1.429693
     27          1           0        2.323094    2.578964    0.556394
     28          1           0        3.320754   -1.636212   -1.477764
     29          1           0        4.102512   -1.641585    0.106666
     30          1           0        0.972807    3.814899   -1.095383
     31          1           0        0.299932    2.300373   -1.728085
     32          1           0        2.034003    2.627704   -1.872276
     33          1           0        1.091789   -2.763893    1.931808
     34          1           0        2.633445   -3.422115    1.341968
     35          1           0        2.608815   -1.878302    2.215134
     36          1           0        1.600263   -3.461565   -0.790776
     37          1           0       -4.339513    0.754847   -0.808699
     38          1           0       -2.817237   -1.192991    1.869417
     39          1           0       -3.281036    0.501422    2.131235
     40          1           0       -4.399768   -0.604490    1.333715
     41          1           0       -2.419653   -0.860889   -1.881713
     42          1           0       -2.513084   -2.057906   -0.570662
     43          1           0       -4.746159   -1.789495   -0.592842
 ---------------------------------------------------------------------
                    Distance matrix (angstroms):
                    1          2          3          4          5
     1  C    0.000000
     2  C    1.353628   0.000000
     3  C    2.570002   1.503185   0.000000
     4  C    3.076965   2.554260   1.549512   0.000000
     5  C    3.273429   3.272815   2.579965   1.548175   0.000000
     6  C    2.535077   3.022189   2.971455   2.622676   1.539868
     7  C    1.512349   2.594921   3.248983   3.131890   2.628182
     8  C    1.471153   2.306152   3.778535   4.458189   4.734123
     9  C    2.435150   2.422260   3.852972   4.873911   5.528808
    10  C    2.400015   1.532910   2.622942   3.891457   4.787994
    11  O    2.407608   3.484847   4.911109   5.422084   5.467062
    12  C    2.536822   3.571992   4.143232   3.568083   3.132302
    13  C    3.462173   2.536512   3.187549   4.698046   5.490962
    14  O    3.387565   2.384388   2.964152   4.031359   5.268512
    15  C    4.594807   3.876938   2.575958   1.555111   2.573044
    16  O    5.357162   4.929662   3.797049   2.400280   2.784542
    17  C    5.410854   4.550395   3.058793   2.588158   3.224191
    18  C    5.134269   4.250139   3.147968   2.549790   3.911046
    19  O    6.539441   5.682448   4.526110   3.801691   4.960622
    20  H    3.064145   2.134474   1.100121   2.186650   2.716556
    21  H    3.377984   2.108077   1.093495   2.187692   3.501327
    22  H    2.919994   2.615204   2.140491   1.097338   2.147943
    23  H    4.135804   3.976173   3.023439   2.178614   1.097227
    24  H    3.881991   4.067444   3.481607   2.155133   1.094872
    25  H    2.678653   2.927634   2.850423   3.000911   2.169938
    26  H    3.449158   4.095999   4.042297   3.524407   2.144502
    27  H    2.090376   3.311597   4.131826   4.178682   3.521195
    28  H    3.116368   3.106833   4.449901   5.314830   6.108129
    29  H    3.234626   3.253788   4.641732   5.791172   6.353695
    30  H    3.480881   4.523549   4.937615   4.181615   3.384132
    31  H    2.852325   3.540670   3.855484   3.017500   2.885875
    32  H    2.771806   3.925089   4.783423   4.406296   4.169822
    33  H    3.950073   2.793306   2.884569   4.426364   5.305788
    34  H    4.336576   3.483796   4.183400   5.675365   6.550440
    35  H    3.421161   2.809175   3.554535   5.018721   5.518057
    36  H    4.173421   3.228901   3.840308   4.981704   6.216355
    37  H    6.194642   5.664735   4.479351   3.208513   3.750644
    38  H    5.289608   4.244571   2.763560   2.887075   3.704459
    39  H    5.496794   4.813004   3.388483   2.844075   2.919541
    40  H    6.450567   5.564889   4.078012   3.531382   4.166119
    41  H    4.862317   4.148430   3.376741   2.673806   4.031387
    42  H    5.112410   4.018606   2.951015   2.925468   4.402792
    43  H    7.002162   6.034090   4.757687   4.218387   5.344036
                    6          7          8          9         10
     6  C    0.000000
     7  C    1.541625   0.000000
     8  C    3.873031   2.595200   0.000000
     9  C    4.919357   3.872636   1.518856   0.000000
    10  C    4.498675   3.882691   2.425383   1.542526   0.000000
    11  O    4.414257   2.981880   1.230922   2.444632   3.618388
    12  C    2.581352   1.542422   3.303448   4.594993   4.771132
    13  C    5.138936   4.820417   3.494671   2.560182   1.533425
    14  O    5.351436   4.786129   3.481205   2.477566   1.441418
    15  C    3.968224   4.659642   5.923963   6.148310   4.984510
    16  O    4.308664   5.062901   6.716848   7.160538   6.165845
    17  C    4.506676   5.496851   6.761436   6.888694   5.561877
    18  C    5.168816   5.520548   6.243487   6.174842   4.982311
    19  O    6.355809   6.816338   7.657340   7.578735   6.380190
    20  H    2.941323   3.570790   4.267298   4.376597   3.139771
    21  H    4.057778   4.254144   4.364263   4.073733   2.639855
    22  H    3.003495   3.021484   4.150234   4.607473   3.847556
    23  H    2.136502   3.520503   5.599365   6.315332   5.434535
    24  H    2.165077   2.999385   5.271460   6.179959   5.572902
    25  H    1.097725   2.150327   3.926193   4.800703   4.265503
    26  H    1.098186   2.155385   4.649445   5.837512   5.546307
    27  H    2.137608   1.100190   2.674516   4.098188   4.388501
    28  H    5.640758   4.484635   2.151910   1.096220   2.184752
    29  H    5.595297   4.589898   2.160071   1.095866   2.225200
    30  H    2.804288   2.179987   4.251693   5.618851   5.795420
    31  H    2.903432   2.203064   3.759150   4.805851   4.757241
    32  H    3.523135   2.183451   3.024924   4.339204   4.846611
    33  H    5.197306   5.176829   4.313373   3.510346   2.179473
    34  H    6.198732   5.763338   4.075847   2.838208   2.166227
    35  H    4.902034   4.622732   3.403989   2.787930   2.182112
    36  H    6.240963   5.630577   4.012316   2.728631   1.961661
    37  H    5.276609   5.994560   7.510890   7.840434   6.783336
    38  H    4.740616   5.630258   6.535164   6.464899   5.033037
    39  H    4.121521   5.345549   6.912678   7.218030   5.974331
    40  H    5.530370   6.524399   7.784535   7.853813   6.495301
    41  H    5.176948   5.254987   5.854378   5.836443   4.847423
    42  H    5.482482   5.763081   6.099788   5.784993   4.464489
    43  H    6.736716   7.325975   8.142797   7.982746   6.670519
                   11         12         13         14         15
    11  O    0.000000
    12  C    3.428044   0.000000
    13  C    4.581255   5.970054   0.000000
    14  O    4.629991   5.366632   2.431427   0.000000
    15  C    6.929689   4.930397   5.637336   4.783670   0.000000
    16  O    7.577051   4.990312   6.948518   5.984805   1.443645
    17  C    7.816071   6.063439   5.818738   5.475303   1.536227
    18  C    7.308077   5.633762   5.728775   4.339405   1.547316
    19  O    8.698204   6.800948   7.063559   5.632471   2.460437
    20  H    5.349130   4.713180   3.220292   3.723751   3.018103
    21  H    5.564606   5.024309   3.080248   2.501654   2.645377
    22  H    5.042860   3.039920   4.953216   3.821887   2.126842
    23  H    6.356932   4.161058   5.891563   5.930314   2.691949
    24  H    5.869104   2.963696   6.433916   5.936835   2.882382
    25  H    4.554412   3.504183   4.585618   5.273533   4.277288
    26  H    4.966226   2.866862   6.149736   6.432313   4.715156
    27  H    2.672223   2.126232   5.171064   5.475225   5.703293
    28  H    2.834137   4.887523   3.343992   2.494064   6.493412
    29  H    2.749981   5.441241   2.614670   3.230502   7.067085
    30  H    4.206810   1.097037   6.911731   6.431129   5.431674
    31  H    4.115037   1.095133   6.044755   5.071751   4.202263
    32  H    2.859555   1.095498   6.134996   5.425445   5.779490
    33  H    5.461000   6.343042   1.094756   2.687577   5.121202
    34  H    5.064929   6.834096   1.097190   2.697362   6.538210
    35  H    4.338837   5.934523   1.095698   3.388119   6.096917
    36  H    5.084852   6.233035   2.524722   0.973162   5.658540
    37  H    8.405440   5.864238   7.541425   6.428157   1.937058
    38  H    7.660544   6.391542   5.063819   4.951919   2.192743
    39  H    7.885380   5.998501   6.159776   6.124025   2.185514
    40  H    8.847329   6.974811   6.734889   6.248225   2.174921
    41  H    6.842484   5.123584   5.846228   4.122542   2.167452
    42  H    7.247009   6.079840   5.039266   3.698678   2.206617
    43  H    9.235994   7.472320   7.156176   5.944955   2.778901
                   16         17         18         19         20
    16  O    0.000000
    17  C    2.428076   0.000000
    18  C    2.390391   2.537701   0.000000
    19  O    2.704964   3.057459   1.434286   0.000000
    20  H    4.218076   2.975842   3.847951   5.107892   0.000000
    21  H    4.030788   3.022225   2.713917   4.054287   1.747619
    22  H    2.652524   3.479150   2.605461   3.859279   3.043906
    23  H    2.868457   2.809719   4.203459   5.088311   2.801421
    24  H    2.540771   3.759532   4.138706   5.011532   3.771295
    25  H    4.865952   4.498233   5.478264   6.701707   2.458127
    26  H    4.787282   5.184671   6.015663   7.096659   3.923233
    27  H    6.093765   6.429631   6.599580   7.904170   4.284703
    28  H    7.445207   7.383503   6.296059   7.639719   5.143554
    29  H    8.130301   7.671539   7.132232   8.536881   4.979337
    30  H    5.249913   6.497477   6.293578   7.353006   5.378840
    31  H    4.170104   5.493615   4.768812   5.861475   4.587831
    32  H    5.903325   6.969746   6.288672   7.480220   5.427124
    33  H    6.506399   5.078256   5.214924   6.466557   2.748503
    34  H    7.873377   6.724287   6.444051   7.729180   4.275397
    35  H    7.341060   6.195777   6.425566   7.784911   3.345657
    36  H    6.892112   6.253643   5.104124   6.315166   4.485771
    37  H    0.976818   2.683454   2.347889   2.110499   4.916395
    38  H    3.391572   1.095576   2.822014   3.510668   2.526933
    39  H    2.701211   1.094375   3.498168   4.013347   3.047044
    40  H    2.677626   1.096837   2.762596   2.730881   4.038440
    41  H    2.684549   3.477065   1.094615   2.022683   4.281474
    42  H    3.362910   2.765844   1.095604   2.085523   3.604916
    43  H    3.193215   2.859791   1.966959   0.971562   5.171090
                   21         22         23         24         25
    21  H    0.000000
    22  H    2.626686   0.000000
    23  H    3.849743   3.036845   0.000000
    24  H    4.315078   2.346395   1.750533   0.000000
    25  H    3.912003   3.605688   2.380993   3.053120   0.000000
    26  H    5.121155   3.865447   2.480942   2.384435   1.751851
    27  H    5.140940   4.120371   4.270606   3.877748   2.469825
    28  H    4.525554   4.851882   6.974965   6.636709   5.672084
    29  H    4.844243   5.626251   7.062645   7.069301   5.319510
    30  H    5.877178   3.768556   4.282623   2.978158   3.804982
    31  H    4.605285   2.272560   3.963196   2.559356   3.872534
    32  H    5.574091   3.744284   5.213566   4.034823   4.318732
    33  H    2.570117   4.860361   5.544559   6.296368   4.590517
    34  H    3.912648   5.842161   6.971787   7.465869   5.661889
    35  H    3.731234   5.357924   5.859731   6.498259   4.203784
    36  H    3.286889   4.788830   6.843545   6.906225   6.087043
    37  H    4.511257   3.386907   3.758906   3.498483   5.796256
    38  H    2.500805   3.803422   3.350748   4.444743   4.517170
    39  H    3.646871   3.846092   2.174336   3.474290   4.056511
    40  H    3.881120   4.288365   3.703871   4.530346   5.565943
    41  H    3.056299   2.262041   4.571765   4.096569   5.640621
    42  H    2.175927   3.085844   4.663690   4.844036   5.607369
    43  H    4.193744   4.481872   5.299540   5.519489   6.949593
                   26         27         28         29         30
    26  H    0.000000
    27  H    2.371486   0.000000
    28  H    6.554301   4.785481   0.000000
    29  H    6.456804   4.602349   1.766803   0.000000
    30  H    2.656153   2.465599   5.947578   6.404155   0.000000
    31  H    3.338617   3.064252   4.968372   5.776241   1.773940
    32  H    3.819026   2.446300   4.471279   5.140210   1.771760
    33  H    6.222664   5.652787   4.226716   3.695291   7.242828
    34  H    7.205051   6.060231   3.407746   2.618094   7.814907
    35  H    5.811649   4.764481   3.768681   2.594765   6.785911
    36  H    7.318381   6.230998   2.600761   3.221643   7.309816
    37  H    5.759653   7.041392   8.052608   8.823183   6.137332
    38  H    5.538459   6.509584   7.005355   7.154821   6.945030
    39  H    4.627468   6.180824   7.821636   7.950355   6.283740
    40  H    6.142215   7.479003   8.281022   8.652745   7.368588
    41  H    6.018286   6.345912   5.806597   6.863073   5.830103
    42  H    6.431336   6.794073   5.918980   6.663198   6.849570
    43  H    7.484671   8.389190   8.116752   8.877510   8.022989
                   31         32         33         34         35
    31  H    0.000000
    32  H    1.770576   0.000000
    33  H    6.298305   6.665444   0.000000
    34  H    6.900535   6.876845   1.777040   0.000000
    35  H    6.192030   6.110762   1.779301   1.773805   0.000000
    36  H    5.980747   6.199755   2.856179   2.370152   3.543924
    37  H    4.975778   6.727592   7.027870   8.408004   8.022237
    38  H    5.904436   7.220284   4.213325   5.912456   5.480074
    39  H    5.563624   6.985615   5.461104   7.141301   6.352989
    40  H    6.316647   7.881552   5.931099   7.576620   7.177725
    41  H    4.172927   5.657333   5.522191   6.518113   6.565422
    42  H    5.314817   6.657712   4.444759   5.657383   5.833246
    43  H    6.593848   8.192630   6.434668   7.801763   7.873263
                   36         37         38         39         40
    36  H    0.000000
    37  H    7.284187   0.000000
    38  H    5.633592   3.644682   0.000000
    39  H    6.933289   3.134934   1.776146   0.000000
    40  H    6.976869   2.537984   1.771360   1.763701   0.000000
    41  H    4.910537   2.729070   3.786733   4.324538   3.784914
    42  H    4.351819   3.362154   2.606640   3.800020   3.049368
    43  H    6.565978   2.585659   3.184224   3.849089   2.288197
                   41         42         43
    41  H    0.000000
    42  H    1.777761   0.000000
    43  H    2.817113   2.249258   0.000000
 Stoichiometry    C15H24O4
 Framework group  C1[X(C15H24O4)]
 Deg. of freedom   123
 Full point group                 C1      NOp   1
 Largest Abelian subgroup         C1      NOp   1
 Largest concise Abelian subgroup C1      NOp   1
                         Standard orientation:                         
 ---------------------------------------------------------------------
 Center     Atomic      Atomic             Coordinates (Angstroms)
 Number     Number       Type             X           Y           Z
 ---------------------------------------------------------------------
      1          6           0        1.816796    0.636506    0.016793
      2          6           0        1.099534   -0.476564    0.297714
      3          6           0       -0.329704   -0.569265    0.754063
      4          6           0       -1.255416    0.495208    0.113018
      5          6           0       -1.111885    1.889214    0.771038
      6          6           0        0.310015    2.298414    1.197593
      7          6           0        1.437773    2.092885    0.166804
      8          6           0        3.162056    0.249207   -0.435493
      9          6           0        3.248466   -1.266077   -0.493553
     10          6           0        1.916098   -1.759763    0.106828
     11          8           0        4.076384    1.023013   -0.719040
     12          6           0        1.164607    2.769179   -1.192266
     13          6           0        2.106276   -2.510745    1.430176
     14          8           0        1.175345   -2.584150   -0.814778
     15          6           0       -2.737139    0.026380    0.057631
     16          8           0       -3.495288    1.140976   -0.459087
     17          6           0       -3.307929   -0.379062    1.425040
     18          6           0       -2.906288   -1.118909   -0.968960
     19          8           0       -4.284715   -1.297858   -1.322643
     20          1           0       -0.364737   -0.488978    1.850691
     21          1           0       -0.684652   -1.576940    0.520967
     22          1           0       -0.943602    0.594304   -0.934409
     23          1           0       -1.743803    1.942522    1.666440
     24          1           0       -1.510835    2.634824    0.075588
     25          1           0        0.587744    1.761759    2.114035
     26          1           0        0.281506    3.361894    1.470011
     27          1           0        2.334476    2.583753    0.573488
     28          1           0        3.346404   -1.590810   -1.535981
     29          1           0        4.135913   -1.618209    0.044373
     30          1           0        0.969051    3.839335   -1.050798
     31          1           0        0.301811    2.331740   -1.705636
     32          1           0        2.033246    2.671549   -1.852607
     33          1           0        1.140646   -2.788519    1.864792
     34          1           0        2.683161   -3.427751    1.256597
     35          1           0        2.653922   -1.898975    2.155694
     36          1           0        1.639813   -3.437434   -0.871537
     37          1           0       -4.324123    0.743980   -0.790147
     38          1           0       -2.777605   -1.239611    1.847533
     39          1           0       -3.249854    0.447438    2.140010
     40          1           0       -4.366093   -0.651441    1.329382
     41          1           0       -2.400271   -0.842303   -1.899347
     42          1           0       -2.480411   -2.061673   -0.608166
     43          1           0       -4.715074   -1.805953   -0.615138
 ---------------------------------------------------------------------
 Rotational constants (GHZ):      0.5521898      0.2597825      0.2079088
 Standard basis: 6-31G(d) (6D, 7F)
 There are   333 symmetry adapted cartesian basis functions of A   symmetry.
 There are   333 symmetry adapted basis functions of A   symmetry.
   333 basis functions,   628 primitive gaussians,   333 cartesian basis functions
    73 alpha electrons       73 beta electrons
       nuclear repulsion energy      1598.5181714534 Hartrees.
 NAtoms=   43 NActive=   43 NUniq=   43 SFac= 1.00D+00 NAtFMM=   60 NAOKFM=F Big=F
 Integral buffers will be    131072 words long.
 Raffenetti 2 integral format.
 Two-electron integral symmetry is turned on.
 ------------------------------------------------------------------------------
 Polarizable Continuum Model (PCM)
 =================================
 Model                : PCM (using non-symmetric T matrix).
 Atomic radii         : SMD-Coulomb.
 Polarization charges : Total charges.
 Charge compensation  : None.
 Solution method      : On-the-fly selection.
 Cavity type          : VdW (van der Waals Surface) (Alpha=1.000).
 Cavity algorithm     : GePol (No added spheres)
                        Default sphere list used, NSphG=   43.
                        Lebedev-Laikov grids with approx.  5.0 points / Ang**2.
                        Smoothing algorithm: Karplus/York (Gamma=1.0000).
                        Polarization charges: spherical gaussians, with
                                              point-specific exponents (IZeta= 3).
                        Self-potential: point-specific (ISelfS= 7).
                        Self-field    : sphere-specific E.n sum rule (ISelfD= 2).
 1st derivatives      : Analytical E(r).r(x)/FMM algorithm (CHGder, D1EAlg=3).
                        Cavity 1st derivative terms included.
 Solvent              : Methanol, Eps=  32.613000 Eps(inf)=   1.765709
 ------------------------------------------------------------------------------
 ------------------------------------------------------------------------------
 Atomic radii for non-electrostatic terms: SMD-CDS.
 ------------------------------------------------------------------------------
 Nuclear repulsion after PCM non-electrostatic terms =     1598.5196795006 Hartrees.
 One-electron integrals computed using PRISM.
 NBasis=   333 RedAO= T EigKep=  9.33D-04  NBF=   333
 NBsUse=   333 1.00D-06 EigRej= -1.00D+00 NBFU=   333
 Initial guess from the checkpoint file:  "DY-202A-11R_27.chk"
 B after Tr=     0.000000    0.000000    0.000000
         Rot=    0.999997    0.002243    0.000209    0.000845 Ang=   0.28 deg.
 ExpMin= 1.61D-01 ExpMax= 5.48D+03 ExpMxC= 8.25D+02 IAcc=1 IRadAn=         1 AccDes= 0.00D+00
 Harris functional with IExCor=  402 and IRadAn=       1 diagonalized for initial guess.
 HarFok:  IExCor=  402 AccDes= 0.00D+00 IRadAn=         1 IDoV= 1 UseB2=F ITyADJ=14
 ICtDFT=  3500011 ScaDFX=  1.000000  1.000000  1.000000  1.000000
 FoFCou: FMM=F IPFlag=           0 FMFlag=      100000 FMFlg1=           0
         NFxFlg=           0 DoJE=T BraDBF=F KetDBF=T FulRan=T
         wScrn=  0.000000 ICntrl=     500 IOpCl=  0 I1Cent=   200000004 NGrid=           0
         NMat0=    1 NMatS0=      1 NMatT0=    0 NMatD0=    1 NMtDS0=    0 NMtDT0=    0
 Petite list used in FoFCou.
 Keep R1 ints in memory in canonical form, NReq=1565304907.
 Requested convergence on RMS density matrix=1.00D-08 within 128 cycles.
 Requested convergence on MAX density matrix=1.00D-06.
 Requested convergence on             energy=1.00D-06.
 No special actions if energy rises.
 Inv3:  Mode=1 IEnd=    21676032.
 Iteration    1 A*A^-1 deviation from unit magnitude is 5.44D-15 for   2674.
 Iteration    1 A*A^-1 deviation from orthogonality  is 3.27D-15 for   2387    855.
 Iteration    1 A^-1*A deviation from unit magnitude is 5.66D-15 for   2674.
 Iteration    1 A^-1*A deviation from orthogonality  is 1.01D-08 for   1614   1586.
 Iteration    2 A*A^-1 deviation from unit magnitude is 3.22D-15 for   1339.
 Iteration    2 A*A^-1 deviation from orthogonality  is 2.35D-15 for   2004   1224.
 Iteration    2 A^-1*A deviation from unit magnitude is 1.11D-15 for   1343.
 Iteration    2 A^-1*A deviation from orthogonality  is 3.76D-16 for    498    493.
 Error on total polarization charges =  0.05178
 SCF Done:  E(RB3LYP) =  -886.951153477     A.U. after    9 cycles
            NFock=  9  Conv=0.69D-08     -V/T= 2.0094
 SMD-CDS (non-electrostatic) energy       (kcal/mol) =       0.95
 (included in total energy above)
 D1PCM: PCM CHGder 1st derivatives, ID1Alg=3 FixD1E=F DoIter=F DoCFld=F I1PDM=0.
 Calling FoFJK, ICntrl=      2127 FMM=F ISym2X=0 I1Cent= 0 IOpClX= 0 NMat=1 NMatS=1 NMatT=0.
 ***** Axes restored to original set *****
 -------------------------------------------------------------------
 Center     Atomic                   Forces (Hartrees/Bohr)
 Number     Number              X              Y              Z
 -------------------------------------------------------------------
      1        6          -0.001245737    0.001598849    0.000152947
      2        6           0.000777105   -0.001336411    0.000094675
      3        6          -0.000522025    0.000190635    0.000054763
      4        6           0.000072601   -0.000351273    0.000179489
      5        6          -0.000143736   -0.000103143   -0.000131270
      6        6          -0.000002518    0.000018984   -0.000169469
      7        6           0.000656519   -0.000694149   -0.000113910
      8        6           0.000218928   -0.000899822   -0.000912897
      9        6           0.001240407    0.000110285    0.000679176
     10        6          -0.001800957   -0.000168367   -0.000708574
     11        8           0.000944020    0.000780158    0.000108859
     12        6          -0.000006704   -0.000094950    0.000417962
     13        6           0.000456998    0.000300497    0.000239968
     14        8           0.000397629   -0.000045845    0.000194874
     15        6          -0.000493281    0.000159338   -0.000317441
     16        8           0.000159370    0.000121581    0.000387302
     17        6           0.000200287   -0.000141297   -0.000143547
     18        6           0.000322509    0.000049589   -0.000037053
     19        8          -0.000403007    0.000003288    0.000266030
     20        1          -0.000073316   -0.000003653   -0.000033940
     21        1          -0.000063831   -0.000078832   -0.000030385
     22        1           0.000007384    0.000076051   -0.000091614
     23        1          -0.000028930    0.000135615    0.000011054
     24        1          -0.000156886    0.000084289   -0.000025397
     25        1           0.000100592    0.000034745    0.000131325
     26        1          -0.000000124    0.000054073   -0.000008616
     27        1          -0.000021436   -0.000041563    0.000113462
     28        1          -0.000559425    0.000394393   -0.000055968
     29        1          -0.000094810    0.000119930   -0.000073948
     30        1          -0.000042203    0.000048906   -0.000092800
     31        1          -0.000030233   -0.000069468   -0.000090542
     32        1           0.000029825    0.000059343   -0.000121828
     33        1          -0.000111025   -0.000126052    0.000055727
     34        1          -0.000022764   -0.000110948    0.000053634
     35        1          -0.000104110   -0.000044301    0.000092436
     36        1          -0.000203889    0.000099528    0.000015112
     37        1           0.000467835   -0.000200805   -0.000136568
     38        1          -0.000015410   -0.000065053    0.000148115
     39        1          -0.000046862    0.000073434    0.000204872
     40        1          -0.000037519    0.000075288   -0.000120404
     41        1           0.000097998   -0.000025717   -0.000082224
     42        1           0.000047489    0.000137205   -0.000002609
     43        1           0.000033239   -0.000124357   -0.000100775
 -------------------------------------------------------------------
 Cartesian Forces:  Max     0.001800957 RMS     0.000393280

 GradGradGradGradGradGradGradGradGradGradGradGradGradGradGradGradGradGrad
 Berny optimization.
 Using GEDIIS/GDIIS optimizer.
 FormGI is forming the generalized inverse of G from B-inverse, IUseBI=4.
 Internal  Forces:  Max     0.001163788 RMS     0.000183541
 Search for a local minimum.
 Step number   6 out of a maximum of  258
 All quantities printed in internal units (Hartrees-Bohrs-Radians)
 Mixed Optimization -- En-DIIS/RFO-DIIS
 Swapping is turned off.
 Update second derivatives using D2CorX and points    3    4    5    6
 DE= -8.53D-05 DEPred=-7.03D-05 R= 1.21D+00
 TightC=F SS=  1.41D+00  RLast= 1.25D-01 DXNew= 1.4270D+00 3.7499D-01
 Trust test= 1.21D+00 RLast= 1.25D-01 DXMaxT set to 8.49D-01
 ITU=  1  1  0  1  1  0
     Eigenvalues ---    0.00193   0.00291   0.00332   0.00349   0.00374
     Eigenvalues ---    0.00401   0.00669   0.00708   0.00784   0.00830
     Eigenvalues ---    0.01116   0.01134   0.01198   0.01262   0.01318
     Eigenvalues ---    0.01395   0.02499   0.02583   0.03158   0.03797
     Eigenvalues ---    0.03907   0.04142   0.04404   0.04586   0.04704
     Eigenvalues ---    0.04921   0.05044   0.05091   0.05170   0.05352
     Eigenvalues ---    0.05387   0.05427   0.05534   0.05550   0.05623
     Eigenvalues ---    0.05639   0.05695   0.05778   0.05863   0.05953
     Eigenvalues ---    0.06140   0.06349   0.07245   0.07798   0.08448
     Eigenvalues ---    0.08691   0.08931   0.09100   0.09331   0.09684
     Eigenvalues ---    0.10358   0.11754   0.12065   0.13432   0.13905
     Eigenvalues ---    0.14646   0.15657   0.15974   0.16000   0.16000
     Eigenvalues ---    0.16000   0.16000   0.16000   0.16000   0.16000
     Eigenvalues ---    0.16019   0.16077   0.16175   0.16272   0.17013
     Eigenvalues ---    0.17703   0.18365   0.19531   0.19866   0.20719
     Eigenvalues ---    0.22963   0.23021   0.24586   0.25020   0.26810
     Eigenvalues ---    0.26964   0.27399   0.27757   0.28445   0.28768
     Eigenvalues ---    0.28889   0.29259   0.29412   0.29768   0.30596
     Eigenvalues ---    0.30805   0.31640   0.32287   0.33755   0.33767
     Eigenvalues ---    0.33826   0.33855   0.33903   0.34012   0.34108
     Eigenvalues ---    0.34123   0.34144   0.34163   0.34167   0.34192
     Eigenvalues ---    0.34212   0.34246   0.34287   0.34306   0.34329
     Eigenvalues ---    0.34352   0.34367   0.34403   0.34598   0.35665
     Eigenvalues ---    0.40126   0.40870   0.41793   0.51560   0.52546
     Eigenvalues ---    0.52738   0.52939   0.96181
 En-DIIS/RFO-DIIS IScMMF=        0 using points:     6    5    4    3    2
 RFO step:  Lambda=-2.05053195D-05.
 DidBck=F Rises=F RFO-DIIS coefs:    1.19272   -0.00622   -0.13020   -0.21882    0.16252
 Iteration  1 RMS(Cart)=  0.01428482 RMS(Int)=  0.00012458
 Iteration  2 RMS(Cart)=  0.00015677 RMS(Int)=  0.00000854
 Iteration  3 RMS(Cart)=  0.00000002 RMS(Int)=  0.00000854
 Variable       Old X    -DE/DX   Delta X   Delta X   Delta X     New X
                                 (Linear)    (Quad)   (Total)
    R1        2.55799   0.00080   0.00076   0.00089   0.00164   2.55963
    R2        2.85793  -0.00084  -0.00160  -0.00130  -0.00290   2.85503
    R3        2.78008   0.00094   0.00060   0.00170   0.00228   2.78236
    R4        2.84061   0.00039   0.00035   0.00040   0.00075   2.84135
    R5        2.89678  -0.00065  -0.00231   0.00004  -0.00226   2.89452
    R6        2.92815  -0.00024  -0.00100  -0.00009  -0.00110   2.92706
    R7        2.07893  -0.00003  -0.00023  -0.00007  -0.00030   2.07863
    R8        2.06641   0.00010   0.00042  -0.00011   0.00031   2.06672
    R9        2.92563   0.00010  -0.00039   0.00055   0.00016   2.92578
   R10        2.93873  -0.00034  -0.00180   0.00121  -0.00059   2.93814
   R11        2.07367   0.00009   0.00019   0.00025   0.00044   2.07411
   R12        2.90993   0.00021   0.00025   0.00051   0.00077   2.91070
   R13        2.07346   0.00003  -0.00003   0.00002  -0.00001   2.07344
   R14        2.06901   0.00013   0.00051   0.00005   0.00056   2.06957
   R15        2.91325   0.00002   0.00023  -0.00055  -0.00031   2.91294
   R16        2.07440   0.00012   0.00018   0.00022   0.00040   2.07480
   R17        2.07527   0.00005  -0.00016   0.00026   0.00010   2.07537
   R18        2.91475  -0.00010  -0.00054  -0.00059  -0.00114   2.91362
   R19        2.07906   0.00000  -0.00010   0.00009  -0.00001   2.07905
   R20        2.87022  -0.00011  -0.00178  -0.00013  -0.00192   2.86830
   R21        2.32611   0.00116   0.00011   0.00098   0.00109   2.32719
   R22        2.91495   0.00086   0.00085   0.00116   0.00202   2.91697
   R23        2.07156  -0.00012  -0.00051   0.00014  -0.00038   2.07118
   R24        2.07089  -0.00016  -0.00028  -0.00045  -0.00072   2.07016
   R25        2.89775   0.00039   0.00018   0.00138   0.00156   2.89931
   R26        2.72389  -0.00026  -0.00053  -0.00095  -0.00148   2.72241
   R27        2.07310   0.00004  -0.00009   0.00015   0.00006   2.07316
   R28        2.06950   0.00010  -0.00025   0.00040   0.00014   2.06965
   R29        2.07019   0.00009   0.00008   0.00018   0.00026   2.07045
   R30        2.06879   0.00015   0.00032   0.00017   0.00050   2.06928
   R31        2.07339   0.00008  -0.00010   0.00035   0.00025   2.07364
   R32        2.07057  -0.00002   0.00007  -0.00017  -0.00010   2.07047
   R33        1.83901  -0.00019  -0.00024  -0.00025  -0.00049   1.83852
   R34        2.72809  -0.00048  -0.00006  -0.00075  -0.00081   2.72728
   R35        2.90305   0.00008   0.00022  -0.00038  -0.00016   2.90289
   R36        2.92400  -0.00009   0.00067  -0.00229  -0.00163   2.92237
   R37        1.84592  -0.00027   0.00000  -0.00044  -0.00044   1.84548
   R38        2.07034   0.00011   0.00036  -0.00005   0.00031   2.07065
   R39        2.06807   0.00019  -0.00010   0.00059   0.00048   2.06855
   R40        2.07272   0.00002  -0.00029   0.00030   0.00001   2.07273
   R41        2.71041   0.00033   0.00054  -0.00037   0.00018   2.71058
   R42        2.06852   0.00010  -0.00018   0.00040   0.00023   2.06875
   R43        2.07039  -0.00010   0.00011  -0.00026  -0.00015   2.07024
   R44        1.83599  -0.00002   0.00002   0.00000   0.00002   1.83600
    A1        2.26331   0.00026   0.00166   0.00062   0.00229   2.26560
    A2        1.90907  -0.00005  -0.00110  -0.00010  -0.00122   1.90785
    A3        2.10969  -0.00021  -0.00069  -0.00058  -0.00127   2.10841
    A4        2.23639  -0.00031  -0.00003  -0.00091  -0.00094   2.23546
    A5        1.96084   0.00019   0.00087   0.00011   0.00099   1.96184
    A6        2.08595   0.00012  -0.00085   0.00080  -0.00006   2.08588
    A7        1.98239  -0.00004  -0.00024   0.00012  -0.00011   1.98228
    A8        1.90541   0.00005   0.00064   0.00037   0.00101   1.90642
    A9        1.87627   0.00004   0.00109  -0.00064   0.00044   1.87672
   A10        1.92115  -0.00004   0.00013  -0.00084  -0.00072   1.92044
   A11        1.92938   0.00000  -0.00158   0.00082  -0.00076   1.92861
   A12        1.84357  -0.00001   0.00001   0.00019   0.00020   1.84377
   A13        1.96854   0.00023   0.00065   0.00041   0.00106   1.96960
   A14        1.95720  -0.00018  -0.00040   0.00042   0.00001   1.95721
   A15        1.86207   0.00003   0.00196  -0.00103   0.00093   1.86300
   A16        1.95511  -0.00003  -0.00095   0.00131   0.00036   1.95548
   A17        1.87344  -0.00012  -0.00067  -0.00134  -0.00201   1.87143
   A18        1.83794   0.00006  -0.00053  -0.00003  -0.00057   1.83737
   A19        2.02931  -0.00010   0.00106  -0.00023   0.00084   2.03015
   A20        1.91474   0.00011  -0.00033   0.00129   0.00095   1.91569
   A21        1.88539   0.00000   0.00023  -0.00011   0.00012   1.88551
   A22        1.86799  -0.00002   0.00018  -0.00057  -0.00039   1.86759
   A23        1.90864   0.00008  -0.00047   0.00023  -0.00025   1.90839
   A24        1.84981  -0.00007  -0.00086  -0.00065  -0.00151   1.84831
   A25        2.04300   0.00006   0.00135   0.00005   0.00141   2.04441
   A26        1.91237   0.00002  -0.00046   0.00113   0.00067   1.91304
   A27        1.87767   0.00001  -0.00059  -0.00031  -0.00090   1.87677
   A28        1.88384  -0.00005   0.00117  -0.00076   0.00042   1.88426
   A29        1.89016  -0.00003  -0.00042  -0.00015  -0.00058   1.88958
   A30        1.84720  -0.00001  -0.00136   0.00004  -0.00132   1.84588
   A31        1.95848   0.00011   0.00008   0.00069   0.00078   1.95926
   A32        1.95975  -0.00011   0.00031  -0.00157  -0.00126   1.95849
   A33        1.83595   0.00004   0.00041   0.00074   0.00115   1.83710
   A34        1.98356  -0.00008   0.00035  -0.00127  -0.00093   1.98263
   A35        1.86460  -0.00005  -0.00120   0.00023  -0.00097   1.86362
   A36        1.84879   0.00010  -0.00006   0.00153   0.00148   1.85027
   A37        1.90331  -0.00038   0.00007  -0.00103  -0.00099   1.90232
   A38        2.19513   0.00010  -0.00066   0.00044  -0.00023   2.19490
   A39        2.18474   0.00028   0.00057   0.00056   0.00113   2.18587
   A40        1.82893   0.00036   0.00008   0.00035   0.00040   1.82934
   A41        1.91449  -0.00027  -0.00320  -0.00534  -0.00855   1.90594
   A42        1.92610  -0.00012  -0.00143   0.00471   0.00325   1.92936
   A43        1.93102  -0.00027   0.00006  -0.00552  -0.00550   1.92551
   A44        1.98842   0.00001   0.00143   0.00388   0.00533   1.99374
   A45        1.87470   0.00027   0.00270   0.00153   0.00426   1.87895
   A46        1.81385  -0.00010  -0.00058  -0.00084  -0.00141   1.81244
   A47        1.94826   0.00001  -0.00174  -0.00166  -0.00340   1.94486
   A48        1.85941   0.00006   0.00096   0.00291   0.00385   1.86327
   A49        1.96656  -0.00011   0.00041  -0.00192  -0.00154   1.96502
   A50        1.95852   0.00012   0.00125  -0.00018   0.00108   1.95959
   A51        1.91285   0.00002  -0.00031   0.00176   0.00147   1.91431
   A52        1.92374   0.00013   0.00041   0.00078   0.00119   1.92493
   A53        1.95783  -0.00002   0.00089  -0.00073   0.00016   1.95799
   A54        1.93010   0.00012   0.00030   0.00038   0.00068   1.93078
   A55        1.88563  -0.00006  -0.00047  -0.00020  -0.00066   1.88497
   A56        1.88180  -0.00011  -0.00062   0.00001  -0.00062   1.88118
   A57        1.88234  -0.00008  -0.00060  -0.00025  -0.00085   1.88149
   A58        1.93636   0.00000   0.00107  -0.00086   0.00022   1.93658
   A59        1.91558   0.00008   0.00006   0.00104   0.00110   1.91668
   A60        1.93905   0.00014   0.00110   0.00028   0.00138   1.94042
   A61        1.89074  -0.00010  -0.00192  -0.00014  -0.00206   1.88868
   A62        1.89616  -0.00008  -0.00060  -0.00028  -0.00088   1.89528
   A63        1.88452  -0.00004   0.00016  -0.00003   0.00013   1.88466
   A64        1.86867   0.00018   0.00088   0.00115   0.00204   1.87071
   A65        1.85497  -0.00015  -0.00050   0.00191   0.00141   1.85638
   A66        1.98437   0.00012  -0.00164   0.00259   0.00096   1.98532
   A67        1.92937  -0.00004  -0.00076  -0.00042  -0.00118   1.92818
   A68        1.90417   0.00005   0.00086  -0.00079   0.00006   1.90423
   A69        1.85104   0.00012   0.00100  -0.00217  -0.00118   1.84986
   A70        1.93327  -0.00010   0.00119  -0.00133  -0.00014   1.93314
   A71        1.82671  -0.00053   0.00050  -0.00099  -0.00048   1.82622
   A72        1.95057   0.00020   0.00120   0.00022   0.00142   1.95199
   A73        1.94173   0.00017  -0.00095   0.00153   0.00058   1.94231
   A74        1.92449  -0.00024   0.00220  -0.00151   0.00070   1.92519
   A75        1.89187  -0.00015  -0.00029  -0.00015  -0.00044   1.89143
   A76        1.88133   0.00003   0.00039  -0.00033   0.00007   1.88139
   A77        1.87100  -0.00001  -0.00273   0.00020  -0.00253   1.86848
   A78        1.94015  -0.00012   0.00132  -0.00324  -0.00192   1.93823
   A79        1.90323   0.00003  -0.00153   0.00104  -0.00048   1.90275
   A80        1.95621  -0.00004   0.00074  -0.00106  -0.00032   1.95589
   A81        1.84025   0.00016  -0.00104   0.00299   0.00195   1.84220
   A82        1.92562   0.00001   0.00122  -0.00008   0.00113   1.92675
   A83        1.89405  -0.00003  -0.00092   0.00071  -0.00021   1.89384
   A84        1.88744   0.00003  -0.00022  -0.00055  -0.00076   1.88668
    D1        0.08279  -0.00001   0.00143  -0.00022   0.00122   0.08401
    D2       -3.05557  -0.00003   0.00153   0.00078   0.00233  -3.05323
    D3       -3.11012  -0.00002  -0.00163  -0.00173  -0.00334  -3.11346
    D4        0.03471  -0.00004  -0.00153  -0.00073  -0.00222   0.03248
    D5        0.39326  -0.00005  -0.00307   0.00025  -0.00282   0.39044
    D6       -1.86636   0.00007  -0.00390   0.00278  -0.00111  -1.86748
    D7        2.41411  -0.00002  -0.00422   0.00130  -0.00291   2.41120
    D8       -2.69192  -0.00004   0.00029   0.00189   0.00217  -2.68975
    D9        1.33164   0.00007  -0.00054   0.00442   0.00388   1.33552
   D10       -0.67107  -0.00002  -0.00086   0.00294   0.00208  -0.66899
   D11        0.04868  -0.00006   0.00406   0.00778   0.01185   0.06053
   D12       -3.08942   0.00011   0.00435   0.01796   0.02233  -3.06709
   D13       -3.13893  -0.00005   0.00142   0.00646   0.00790  -3.13103
   D14        0.00615   0.00012   0.00171   0.01665   0.01838   0.02453
   D15        0.63290  -0.00004  -0.00068  -0.00003  -0.00072   0.63218
   D16       -1.51819   0.00000  -0.00117   0.00071  -0.00047  -1.51867
   D17        2.77315  -0.00004  -0.00207   0.00063  -0.00145   2.77171
   D18       -2.51213  -0.00002  -0.00081  -0.00109  -0.00190  -2.51403
   D19        1.61996   0.00003  -0.00130  -0.00036  -0.00165   1.61831
   D20       -0.37188  -0.00002  -0.00220  -0.00043  -0.00263  -0.37451
   D21       -0.10083   0.00015  -0.00149  -0.00629  -0.00776  -0.10859
   D22        2.02335  -0.00004  -0.00230  -0.01000  -0.01228   2.01107
   D23       -2.17223   0.00003  -0.00305  -0.00698  -0.01002  -2.18226
   D24        3.04368   0.00013  -0.00140  -0.00538  -0.00675   3.03693
   D25       -1.11532  -0.00006  -0.00220  -0.00909  -0.01127  -1.12659
   D26        0.97228   0.00001  -0.00296  -0.00607  -0.00902   0.96327
   D27       -1.36869   0.00002   0.00126  -0.00023   0.00103  -1.36766
   D28        2.68767   0.00002   0.00235  -0.00271  -0.00036   2.68730
   D29        0.68399   0.00002   0.00205  -0.00228  -0.00023   0.68375
   D30        0.77376   0.00003   0.00203  -0.00030   0.00173   0.77549
   D31       -1.45307   0.00002   0.00312  -0.00278   0.00034  -1.45273
   D32        2.82644   0.00003   0.00282  -0.00236   0.00046   2.82690
   D33        2.80380   0.00000   0.00118  -0.00008   0.00110   2.80490
   D34        0.57697  -0.00001   0.00227  -0.00257  -0.00030   0.57668
   D35       -1.42671   0.00000   0.00197  -0.00214  -0.00017  -1.42688
   D36        0.65595   0.00005   0.00040   0.00056   0.00096   0.65691
   D37       -1.46602   0.00006  -0.00034   0.00045   0.00011  -1.46590
   D38        2.80830   0.00009   0.00073   0.00060   0.00133   2.80963
   D39        2.88387  -0.00002  -0.00041   0.00257   0.00217   2.88604
   D40        0.76191  -0.00002  -0.00115   0.00247   0.00132   0.76323
   D41       -1.24696   0.00001  -0.00008   0.00262   0.00254  -1.24442
   D42       -1.39002  -0.00004  -0.00194   0.00243   0.00049  -1.38953
   D43        2.77120  -0.00003  -0.00269   0.00233  -0.00036   2.77084
   D44        0.76233   0.00000  -0.00162   0.00248   0.00086   0.76319
   D45        3.06559   0.00002  -0.00517  -0.00568  -0.01085   3.05473
   D46        0.97064  -0.00002  -0.00493  -0.00752  -0.01246   0.95818
   D47       -1.21646   0.00005  -0.00466  -0.00740  -0.01206  -1.22852
   D48        0.83162  -0.00012  -0.00495  -0.00767  -0.01261   0.81901
   D49       -1.26333  -0.00016  -0.00470  -0.00951  -0.01421  -1.27754
   D50        2.83276  -0.00009  -0.00444  -0.00939  -0.01381   2.81894
   D51       -1.19923   0.00000  -0.00336  -0.00671  -0.01007  -1.20930
   D52        2.98900  -0.00003  -0.00311  -0.00856  -0.01167   2.97733
   D53        0.80190   0.00003  -0.00284  -0.00843  -0.01128   0.79063
   D54        0.83204  -0.00003  -0.00186  -0.00104  -0.00290   0.82914
   D55       -1.31941  -0.00003  -0.00411  -0.00100  -0.00511  -1.32452
   D56        2.96340  -0.00003  -0.00196  -0.00145  -0.00341   2.96000
   D57        2.97858   0.00004  -0.00142   0.00003  -0.00139   2.97719
   D58        0.82712   0.00004  -0.00367   0.00008  -0.00359   0.82353
   D59       -1.17325   0.00004  -0.00152  -0.00038  -0.00189  -1.17514
   D60       -1.30819  -0.00002  -0.00257  -0.00091  -0.00348  -1.31167
   D61        2.82354  -0.00002  -0.00482  -0.00087  -0.00568   2.81786
   D62        0.82317  -0.00002  -0.00267  -0.00132  -0.00399   0.81919
   D63       -1.29576   0.00010   0.00422   0.00051   0.00474  -1.29102
   D64        0.95145  -0.00002   0.00504  -0.00218   0.00286   0.95431
   D65        2.98398   0.00003   0.00441  -0.00087   0.00353   2.98751
   D66        0.87023   0.00014   0.00560   0.00143   0.00703   0.87726
   D67        3.11744   0.00001   0.00642  -0.00127   0.00515   3.12259
   D68       -1.13322   0.00006   0.00579   0.00004   0.00582  -1.12740
   D69        2.86255   0.00008   0.00440   0.00101   0.00541   2.86797
   D70       -1.17342  -0.00004   0.00521  -0.00169   0.00353  -1.16989
   D71        0.85910   0.00001   0.00458  -0.00038   0.00420   0.86330
   D72       -3.06583  -0.00005  -0.00037  -0.00361  -0.00397  -3.06980
   D73        1.11543  -0.00006  -0.00066  -0.00341  -0.00406   1.11137
   D74       -0.98670  -0.00002  -0.00070  -0.00286  -0.00356  -0.99026
   D75        0.97080  -0.00004  -0.00107  -0.00206  -0.00313   0.96766
   D76       -1.13113  -0.00004  -0.00135  -0.00186  -0.00322  -1.13434
   D77        3.04992  -0.00001  -0.00139  -0.00131  -0.00271   3.04721
   D78       -1.07096   0.00000   0.00023  -0.00262  -0.00238  -1.07334
   D79        3.11030  -0.00001  -0.00005  -0.00242  -0.00247   3.10784
   D80        1.00817   0.00003  -0.00009  -0.00187  -0.00196   1.00620
   D81       -0.10810   0.00015  -0.00480  -0.01131  -0.01611  -0.12421
   D82        1.96529  -0.00010  -0.00631  -0.02026  -0.02654   1.93875
   D83       -2.25576  -0.00002  -0.00580  -0.01881  -0.02461  -2.28037
   D84        3.03003  -0.00002  -0.00510  -0.02142  -0.02652   3.00350
   D85       -1.17977  -0.00028  -0.00661  -0.03037  -0.03695  -1.21672
   D86        0.88236  -0.00019  -0.00611  -0.02892  -0.03502   0.84734
   D87        0.12059  -0.00013   0.00371   0.01034   0.01408   0.13467
   D88       -1.99137  -0.00002   0.00597   0.01392   0.01991  -1.97146
   D89        2.12265  -0.00006   0.00508   0.01320   0.01831   2.14096
   D90       -1.94161   0.00013   0.00742   0.01922   0.02665  -1.91496
   D91        2.22962   0.00024   0.00968   0.02280   0.03247   2.26209
   D92        0.06045   0.00020   0.00879   0.02208   0.03087   0.09132
   D93        2.22748  -0.00003   0.00283   0.01860   0.02145   2.24893
   D94        0.11552   0.00009   0.00509   0.02217   0.02728   0.14280
   D95       -2.05364   0.00004   0.00420   0.02146   0.02567  -2.02797
   D96        1.04112   0.00014   0.00515   0.00255   0.00769   1.04881
   D97        3.13008   0.00007   0.00349   0.00250   0.00598   3.13606
   D98       -1.07017   0.00015   0.00443   0.00330   0.00773  -1.06245
   D99        3.07447  -0.00005   0.00353  -0.00086   0.00267   3.07713
   D100      -1.11976  -0.00013   0.00186  -0.00091   0.00096  -1.11880
   D101       0.96317  -0.00004   0.00281  -0.00011   0.00270   0.96587
   D102      -1.01464   0.00005   0.00523  -0.00116   0.00407  -1.01057
   D103       1.07433  -0.00003   0.00356  -0.00121   0.00236   1.07669
   D104      -3.12593   0.00006   0.00451  -0.00041   0.00411  -3.12182
   D105      -3.04276   0.00003   0.00791   0.02129   0.02921  -3.01355
   D106       1.26635   0.00005   0.00744   0.02072   0.02815   1.29450
   D107      -0.93233   0.00008   0.00622   0.02202   0.02824  -0.90409
   D108       2.79083  -0.00025  -0.00973  -0.00569  -0.01542   2.77541
   D109      -1.34610  -0.00017  -0.01150  -0.00188  -0.01338  -1.35949
   D110       0.73696  -0.00019  -0.00909  -0.00508  -0.01417   0.72279
   D111      -1.09819  -0.00005  -0.00453   0.00063  -0.00391  -1.10210
   D112       1.01926   0.00002  -0.00473   0.00167  -0.00307   1.01619
   D113       3.09280  -0.00005  -0.00730   0.00191  -0.00539   3.08741
   D114       3.11809   0.00003  -0.00346  -0.00288  -0.00633   3.11176
   D115      -1.04765   0.00010  -0.00366  -0.00184  -0.00549  -1.05314
   D116       1.02590   0.00003  -0.00623  -0.00159  -0.00782   1.01808
   D117       1.08682  -0.00008  -0.00586   0.00100  -0.00486   1.08196
   D118      -3.07892  -0.00002  -0.00606   0.00203  -0.00402  -3.08294
   D119      -1.00537  -0.00008  -0.00862   0.00228  -0.00635  -1.01172
   D120      -2.84611  -0.00010  -0.00613  -0.01429  -0.02042  -2.86653
   D121      -0.82456   0.00004  -0.00755  -0.01188  -0.01943  -0.84399
   D122       1.27298   0.00000  -0.00925  -0.01097  -0.02022   1.25276
   D123      -0.84250  -0.00024  -0.00655  -0.01344  -0.01998  -0.86249
   D124       1.17905  -0.00010  -0.00798  -0.01102  -0.01900   1.16006
   D125      -3.00659  -0.00014  -0.00968  -0.01011  -0.01979  -3.02638
   D126       1.22136  -0.00016  -0.00431  -0.01636  -0.02067   1.20069
   D127      -3.04027  -0.00002  -0.00574  -0.01395  -0.01968  -3.05995
   D128      -0.94272  -0.00005  -0.00744  -0.01303  -0.02048  -0.96320
   D129      -1.38920  -0.00002  -0.00765   0.00572  -0.00193  -1.39113
   D130       2.83394  -0.00009  -0.00591   0.00440  -0.00150   2.83244
   D131       0.79217  -0.00015  -0.00484   0.00194  -0.00290   0.78926
         Item               Value     Threshold  Converged?
 Maximum Force            0.001164     0.000450     NO 
 RMS     Force            0.000184     0.000300     YES
 Maximum Displacement     0.068945     0.001800     NO 
 RMS     Displacement     0.014281     0.001200     NO 
 Predicted change in Energy=-5.742168D-05
 GradGradGradGradGradGradGradGradGradGradGradGradGradGradGradGradGradGrad

                          Input orientation:                          
 ---------------------------------------------------------------------
 Center     Atomic      Atomic             Coordinates (Angstroms)
 Number     Number       Type             X           Y           Z
 ---------------------------------------------------------------------
      1          6           0        1.795145    0.624417    0.029379
      2          6           0        1.069788   -0.480490    0.325519
      3          6           0       -0.362566   -0.556182    0.776501
      4          6           0       -1.277509    0.503569    0.113933
      5          6           0       -1.127609    1.908096    0.747918
      6          6           0        0.295238    2.317239    1.172832
      7          6           0        1.427696    2.084622    0.153261
      8          6           0        3.142457    0.220247   -0.405643
      9          6           0        3.213309   -1.295283   -0.450248
     10          6           0        1.878569   -1.770955    0.162031
     11          8           0        4.070650    0.983265   -0.675544
     12          6           0        1.167074    2.738507   -1.218497
     13          6           0        2.068607   -2.487458    1.505323
     14          8           0        1.135385   -2.615772   -0.737631
     15          6           0       -2.761756    0.043862    0.058434
     16          8           0       -3.513390    1.158818   -0.465772
     17          6           0       -3.338212   -0.352562    1.426018
     18          6           0       -2.934648   -1.104316   -0.962993
     19          8           0       -4.316781   -1.293138   -1.296906
     20          1           0       -0.403369   -0.457674    1.871286
     21          1           0       -0.723954   -1.564921    0.557552
     22          1           0       -0.960483    0.584363   -0.933744
     23          1           0       -1.762617    1.982292    1.639630
     24          1           0       -1.519939    2.644063    0.038113
     25          1           0        0.565264    1.799641    2.102694
     26          1           0        0.271292    3.386410    1.422693
     27          1           0        2.325187    2.575699    0.557941
     28          1           0        3.291389   -1.621961   -1.493535
     29          1           0        4.103467   -1.654232    0.077824
     30          1           0        0.975310    3.811942   -1.097986
     31          1           0        0.305840    2.296229   -1.730503
     32          1           0        2.039364    2.625682   -1.871797
     33          1           0        1.102816   -2.755187    1.946496
     34          1           0        2.645245   -3.409200    1.357004
     35          1           0        2.614743   -1.857487    2.216172
     36          1           0        1.581200   -3.480360   -0.754292
     37          1           0       -4.337170    0.761744   -0.808467
     38          1           0       -2.817785   -1.217336    1.852600
     39          1           0       -3.273919    0.475172    2.139416
     40          1           0       -4.399312   -0.613411    1.330675
     41          1           0       -2.441798   -0.825553   -1.899922
     42          1           0       -2.496642   -2.042648   -0.605421
     43          1           0       -4.732676   -1.804252   -0.582943
 ---------------------------------------------------------------------
                    Distance matrix (angstroms):
                    1          2          3          4          5
     1  C    0.000000
     2  C    1.354497   0.000000
     3  C    2.570549   1.503580   0.000000
     4  C    3.076191   2.554006   1.548932   0.000000
     5  C    3.272097   3.272968   2.580460   1.548259   0.000000
     6  C    2.534334   3.024096   2.974278   2.623776   1.540274
     7  C    1.510816   2.595684   3.250741   3.133594   2.629517
     8  C    1.472361   2.306856   3.779615   4.459409   4.734237
     9  C    2.434437   2.420823   3.852021   4.870484   5.526374
    10  C    2.400492   1.531715   2.622199   3.890578   4.787043
    11  O    2.409069   3.485667   4.912406   5.427355   5.468405
    12  C    2.533977   3.571469   4.144248   3.570197   3.133997
    13  C    3.454990   2.533277   3.189296   4.698797   5.487290
    14  O    3.394468   2.386214   2.962830   4.034539   5.271943
    15  C    4.593825   3.876469   2.575225   1.554799   2.573168
    16  O    5.358293   4.931430   3.796336   2.400953   2.779643
    17  C    5.408923   4.545100   3.052508   2.588634   3.233754
    18  C    5.132666   4.252639   3.153078   2.547778   3.907331
    19  O    6.541535   5.683994   4.525256   3.802078   4.959841
    20  H    3.065454   2.135441   1.099964   2.185497   2.717232
    21  H    3.379057   2.108872   1.093661   2.186749   3.501575
    22  H    2.919366   2.615657   2.140862   1.097570   2.146669
    23  H    4.134537   3.976770   3.024728   2.179381   1.097220
    24  H    3.881859   4.068430   3.482284   2.155513   1.095168
    25  H    2.681864   2.934603   2.858244   3.005127   2.170944
    26  H    3.448486   4.098086   4.045166   3.524544   2.144214
    27  H    2.089934   3.312151   4.132852   4.179747   3.521872
    28  H    3.099069   3.089890   4.431742   5.289296   6.083827
    29  H    3.243909   3.262243   4.651808   5.797613   6.364225
    30  H    3.478993   4.523303   4.938028   4.182018   3.384414
    31  H    2.847835   3.538504   3.855915   3.020359   2.889289
    32  H    2.771132   3.926396   4.786127   4.410004   4.172235
    33  H    3.946692   2.793367   2.889957   4.432124   5.306373
    34  H    4.330743   3.481863   4.186123   5.678291   6.548210
    35  H    3.407881   2.803136   3.553929   5.014341   5.508229
    36  H    4.184388   3.229048   3.830453   4.979731   6.215283
    37  H    6.190809   5.662532   4.477335   3.206088   3.746697
    38  H    5.291059   4.241243   2.761017   2.890835   3.720934
    39  H    5.492717   4.803261   3.375975   2.844125   2.931926
    40  H    6.449565   5.562290   4.075010   3.531821   4.171528
    41  H    4.876095   4.171678   3.399855   2.679132   4.026287
    42  H    5.092705   4.003300   2.945093   2.913242   4.394788
    43  H    6.991840   6.020485   4.743800   4.213058   5.343148
                    6          7          8          9         10
     6  C    0.000000
     7  C    1.541459   0.000000
     8  C    3.872417   2.593969   0.000000
     9  C    4.919333   3.869935   1.517841   0.000000
    10  C    4.499109   3.881860   2.425809   1.543594   0.000000
    11  O    4.410183   2.980790   1.231497   2.444907   3.618353
    12  C    2.579926   1.541820   3.302197   4.587891   4.769416
    13  C    5.132299   4.810691   3.483763   2.560445   1.534250
    14  O    5.356334   4.792999   3.490209   2.478720   1.440635
    15  C    3.969299   4.661030   5.925049   6.144385   4.983663
    16  O    4.304952   5.065042   6.721967   7.160401   6.168543
    17  C    4.515961   5.502151   6.758858   6.879791   5.551964
    18  C    5.167297   5.517735   6.244703   6.172257   4.987699
    19  O    6.356504   6.819917   7.663218   7.577539   6.382723
    20  H    2.945511   3.573189   4.268122   4.378523   3.139028
    21  H    4.060602   4.255845   4.366200   4.073132   2.640456
    22  H    3.002892   3.022542   4.152781   4.602976   3.848176
    23  H    2.136553   3.521060   5.598901   6.314264   5.434003
    24  H    2.165472   3.002464   5.273494   6.177426   5.572934
    25  H    1.097936   2.150649   3.927870   4.807100   4.270843
    26  H    1.098240   2.154850   4.648762   5.837947   5.547163
    27  H    2.136723   1.100187   2.672935   4.097525   4.387438
    28  H    5.621719   4.463636   2.144626   1.096022   2.181550
    29  H    5.610190   4.598312   2.161239   1.095484   2.229549
    30  H    2.802365   2.180345   4.251604   5.613551   5.794157
    31  H    2.903430   2.202704   3.756508   4.794933   4.753645
    32  H    3.522340   2.183516   3.025317   4.332773   4.846930
    33  H    5.194251   5.171556   4.306494   3.511393   2.180555
    34  H    6.192621   5.754434   4.065345   2.838574   2.167857
    35  H    4.888455   4.604879   3.386646   2.790009   2.183790
    36  H    6.243369   5.640589   4.031571   2.744227   1.962178
    37  H    5.272980   5.992379   7.510013   7.833863   6.781728
    38  H    4.758804   5.640460   6.533819   6.456259   5.021977
    39  H    4.131148   5.351666   6.907402   7.205901   5.958462
    40  H    5.536463   6.528378   7.783834   7.847843   6.489794
    41  H    5.177869   5.259056   5.874562   5.856829   4.879652
    42  H    5.474066   5.745467   6.079477   5.760745   4.450311
    43  H    6.734193   7.322263   8.133127   7.963375   6.653169
                   11         12         13         14         15
    11  O    0.000000
    12  C    3.436048   0.000000
    13  C    4.561827   5.961767   0.000000
    14  O    4.644643   5.375922   2.432737   0.000000
    15  C    6.935630   4.932278   5.642116   4.784880   0.000000
    16  O    7.588972   4.996875   6.952643   5.994377   1.443217
    17  C    7.816152   6.070072   5.813585   5.460455   1.536144
    18  C    7.315383   5.626429   5.747889   4.347466   1.546454
    19  O    8.713042   6.806833   7.074748   5.638108   2.458174
    20  H    5.345979   4.714724   3.219412   3.719085   3.016613
    21  H    5.567944   5.024921   3.089942   2.497784   2.643849
    22  H    5.053523   3.041039   4.955857   3.830403   2.126298
    23  H    6.354926   4.162192   5.888546   5.932282   2.693690
    24  H    5.875563   2.967832   6.431398   5.942928   2.881591
    25  H    4.546735   3.503420   4.582151   5.280943   4.281450
    26  H    4.961132   2.863231   6.143248   6.437379   4.715210
    27  H    2.665328   2.126843   5.157415   5.481379   5.704094
    28  H    2.839640   4.858193   3.352228   2.491467   6.467158
    29  H    2.743179   5.440497   2.621578   3.224754   7.072141
    30  H    4.214380   1.097068   6.903256   6.439797   5.431519
    31  H    4.124392   1.095210   6.038342   5.079537   4.205187
    32  H    2.873096   1.095637   6.127805   5.438415   5.782935
    33  H    5.446021   6.340503   1.095018   2.687942   5.131702
    34  H    5.045471   6.827335   1.097324   2.701241   6.545654
    35  H    4.307152   5.917420   1.095643   3.389461   6.097351
    36  H    5.111507   6.249903   2.515806   0.972903   5.651719
    37  H    8.411788   5.862799   7.546185   6.431289   1.936182
    38  H    7.660593   6.399956   5.060695   4.928739   2.193808
    39  H    7.881932   6.010049   6.141811   6.105186   2.186053
    40  H    8.849551   6.979849   6.736210   6.238606   2.175361
    41  H    6.868982   5.117697   5.890788   4.165579   2.166429
    42  H    7.231210   6.054595   5.049217   3.679344   2.205564
    43  H    9.234575   7.473128   7.147383   5.925929   2.776944
                   16         17         18         19         20
    16  O    0.000000
    17  C    2.427721   0.000000
    18  C    2.388294   2.536803   0.000000
    19  O    2.710777   3.042465   1.434378   0.000000
    20  H    4.212733   2.970289   3.854693   5.103943   0.000000
    21  H    4.030745   3.009717   2.722386   4.052319   1.747760
    22  H    2.658257   3.478492   2.598042   3.862853   3.043750
    23  H    2.859376   2.824832   4.204099   5.086790   2.802616
    24  H    2.536474   3.769902   4.129645   5.010604   3.772006
    25  H    4.862416   4.508548   5.484596   6.704993   2.467240
    26  H    4.780406   5.196965   6.011337   7.095407   3.928535
    27  H    6.094631   6.434467   6.597092   7.907218   4.286170
    28  H    7.422537   7.354371   6.270006   7.617810   5.131162
    29  H    8.137891   7.674019   7.135880   8.539370   4.995981
    30  H    5.252351   6.505395   6.282960   7.355789   5.380237
    31  H    4.180881   5.500803   4.759574   5.868576   4.589100
    32  H    5.912840   6.975948   6.283280   7.489207   5.429982
    33  H    6.515200   5.076045   5.243246   6.482999   2.748238
    34  H    7.881504   6.719343   6.467619   7.745371   4.274347
    35  H    7.337911   6.190866   6.439728   7.791420   3.344760
    36  H    6.896381   6.223945   5.107057   6.313838   4.468646
    37  H    0.976586   2.689334   2.339471   2.112233   4.913537
    38  H    3.391877   1.095742   2.820283   3.488858   2.531173
    39  H    2.704020   1.094631   3.497833   4.002848   3.030207
    40  H    2.674486   1.096843   2.765347   2.715331   4.035353
    41  H    2.672607   3.476946   1.094736   2.024308   4.302620
    42  H    3.361944   2.773333   1.095525   2.086342   3.609434
    43  H    3.206271   2.843915   1.966534   0.971571   5.155522
                   21         22         23         24         25
    21  H    0.000000
    22  H    2.626659   0.000000
    23  H    3.851289   3.036425   0.000000
    24  H    4.314969   2.345179   1.749768   0.000000
    25  H    3.920437   3.608984   2.380508   3.053459   0.000000
    26  H    5.123930   3.862840   2.481007   2.382572   1.751187
    27  H    5.142178   4.121428   4.269933   3.880707   2.466953
    28  H    4.509234   4.822826   6.953440   6.610127   5.663213
    29  H    4.852021   5.628337   7.076333   7.078108   5.343053
    30  H    5.876986   3.767165   4.282336   2.980089   3.802873
    31  H    4.604796   2.273518   3.966719   2.565631   3.873925
    32  H    5.576631   3.747800   5.215278   4.039397   4.318783
    33  H    2.585147   4.868838   5.545140   6.298625   4.589098
    34  H    3.923263   5.847851   6.969743   7.465269   5.658127
    35  H    3.739453   5.354143   5.851289   6.488720   4.193784
    36  H    3.271632   4.797325   6.837582   6.910393   6.088752
    37  H    4.509402   3.383662   3.756492   3.492365   5.795338
    38  H    2.486381   3.802553   3.375848   4.459504   4.539793
    39  H    3.628581   3.848146   2.192084   3.492279   4.061391
    40  H    3.874448   4.288100   3.712854   4.535708   5.573675
    41  H    3.088177   2.261782   4.568775   4.079711   5.652876
    42  H    2.173282   3.060844   4.666817   4.830461   5.610022
    43  H    4.174670   4.478614   5.300848   5.522219   6.947580
                   26         27         28         29         30
    26  H    0.000000
    27  H    2.371399   0.000000
    28  H    6.535224   4.771001   0.000000
    29  H    6.473200   4.613579   1.769091   0.000000
    30  H    2.651517   2.468310   5.920133   6.406790   0.000000
    31  H    3.336515   3.064774   4.931720   5.770456   1.773599
    32  H    3.815554   2.447002   4.444448   5.136070   1.771498
    33  H    6.219728   5.642750   4.231769   3.702424   7.239634
    34  H    7.198631   6.046484   3.425975   2.615841   7.807724
    35  H    5.798261   4.742016   3.778260   2.613455   6.768590
    36  H    7.321725   6.241100   2.631515   3.223195   7.325496
    37  H    5.753683   7.038785   8.021613   8.824217   6.132697
    38  H    5.560728   6.520232   6.977274   7.158522   6.956088
    39  H    4.643007   6.185731   7.790993   7.950494   6.298473
    40  H    6.149925   7.482408   8.254709   8.657378   7.373514
    41  H    6.011760   6.350886   5.802487   6.887575   5.816020
    42  H    6.422568   6.777358   5.870863   6.646739   6.824463
    43  H    7.483665   8.384451   8.077625   8.862085   8.024214
                   31         32         33         34         35
    31  H    0.000000
    32  H    1.770200   0.000000
    33  H    6.298594   6.664100   0.000000
    34  H    6.896190   6.871103   1.776041   0.000000
    35  H    6.177429   6.094371   1.778907   1.773955   0.000000
    36  H    5.995707   6.224346   2.837073   2.365338   3.539150
    37  H    4.976176   6.727935   7.039323   8.416660   8.021091
    38  H    5.911074   7.227158   4.212471   5.907164   5.482183
    39  H    5.577383   6.996106   5.443184   7.122993   6.334314
    40  H    6.322600   7.886958   5.936316   7.579111   7.178356
    41  H    4.162180   5.656203   5.575187   6.569689   6.601192
    42  H    5.286357   6.631166   4.469462   5.670766   5.841398
    43  H    6.596779   8.194266   6.430810   7.795703   7.862725
                   36         37         38         39         40
    36  H    0.000000
    37  H    7.281860   0.000000
    38  H    5.591800   3.647817   0.000000
    39  H    6.898693   3.146846   1.776206   0.000000
    40  H    6.952195   2.543785   1.771542   1.762267   0.000000
    41  H    4.954290   2.702447   3.791607   4.324416   3.783335
    42  H    4.326428   3.360563   2.612689   3.804959   3.067791
    43  H    6.534810   2.606074   3.153276   3.838618   2.278413
                   41         42         43
    41  H    0.000000
    42  H    1.777656   0.000000
    43  H    2.817873   2.248819   0.000000
 Stoichiometry    C15H24O4
 Framework group  C1[X(C15H24O4)]
 Deg. of freedom   123
 Full point group                 C1      NOp   1
 Largest Abelian subgroup         C1      NOp   1
 Largest concise Abelian subgroup C1      NOp   1
                         Standard orientation:                         
 ---------------------------------------------------------------------
 Center     Atomic      Atomic             Coordinates (Angstroms)
 Number     Number       Type             X           Y           Z
 ---------------------------------------------------------------------
      1          6           0        1.815671    0.635434    0.012504
      2          6           0        1.098313   -0.478683    0.293220
      3          6           0       -0.330877   -0.570554    0.751181
      4          6           0       -1.255696    0.495525    0.112921
      5          6           0       -1.109908    1.889425    0.770866
      6          6           0        0.313129    2.299105    1.194628
      7          6           0        1.440772    2.091087    0.164460
      8          6           0        3.162613    0.246757   -0.437525
      9          6           0        3.241710   -1.267313   -0.509460
     10          6           0        1.913339   -1.761397    0.102091
     11          8           0        4.084878    1.019740   -0.699269
     12          6           0        1.168300    2.767689   -1.193913
     13          6           0        2.115412   -2.500505    1.431305
     14          8           0        1.169558   -2.594368   -0.808061
     15          6           0       -2.737642    0.028388    0.057973
     16          8           0       -3.498642    1.148144   -0.441926
     17          6           0       -3.303692   -0.395514    1.421656
     18          6           0       -2.910173   -1.102469   -0.982659
     19          8           0       -4.293191   -1.293247   -1.311760
     20          1           0       -0.365700   -0.491709    1.847763
     21          1           0       -0.687893   -1.577304    0.516470
     22          1           0       -0.945386    0.596695   -0.934997
     23          1           0       -1.739991    1.944163    1.667465
     24          1           0       -1.510594    2.635605    0.076561
     25          1           0        0.591601    1.766655    2.113548
     26          1           0        0.284668    3.363523    1.463579
     27          1           0        2.337888    2.580039    0.572527
     28          1           0        3.315397   -1.574989   -1.558826
     29          1           0        4.137005   -1.630469    0.006921
     30          1           0        0.971232    3.837703   -1.053230
     31          1           0        0.306525    2.329637   -1.708634
     32          1           0        2.037296    2.671459   -1.854221
     33          1           0        1.153789   -2.781537    1.873310
     34          1           0        2.696323   -3.416158    1.263255
     35          1           0        2.662232   -1.880123    2.150017
     36          1           0        1.620116   -3.455959   -0.842693
     37          1           0       -4.322208    0.752501   -0.786783
     38          1           0       -2.775879   -1.264724    1.829749
     39          1           0       -3.239794    0.419795    2.149257
     40          1           0       -4.363860   -0.660699    1.327921
     41          1           0       -2.424496   -0.804321   -1.917363
     42          1           0       -2.464777   -2.044472   -0.644387
     43          1           0       -4.701942   -1.819311   -0.604561
 ---------------------------------------------------------------------
 Rotational constants (GHZ):      0.5528615      0.2596263      0.2077469
 Standard basis: 6-31G(d) (6D, 7F)
 There are   333 symmetry adapted cartesian basis functions of A   symmetry.
 There are   333 symmetry adapted basis functions of A   symmetry.
   333 basis functions,   628 primitive gaussians,   333 cartesian basis functions
    73 alpha electrons       73 beta electrons
       nuclear repulsion energy      1598.5039416287 Hartrees.
 NAtoms=   43 NActive=   43 NUniq=   43 SFac= 1.00D+00 NAtFMM=   60 NAOKFM=F Big=F
 Integral buffers will be    131072 words long.
 Raffenetti 2 integral format.
 Two-electron integral symmetry is turned on.
 ------------------------------------------------------------------------------
 Polarizable Continuum Model (PCM)
 =================================
 Model                : PCM (using non-symmetric T matrix).
 Atomic radii         : SMD-Coulomb.
 Polarization charges : Total charges.
 Charge compensation  : None.
 Solution method      : On-the-fly selection.
 Cavity type          : VdW (van der Waals Surface) (Alpha=1.000).
 Cavity algorithm     : GePol (No added spheres)
                        Default sphere list used, NSphG=   43.
                        Lebedev-Laikov grids with approx.  5.0 points / Ang**2.
                        Smoothing algorithm: Karplus/York (Gamma=1.0000).
                        Polarization charges: spherical gaussians, with
                                              point-specific exponents (IZeta= 3).
                        Self-potential: point-specific (ISelfS= 7).
                        Self-field    : sphere-specific E.n sum rule (ISelfD= 2).
 1st derivatives      : Analytical E(r).r(x)/FMM algorithm (CHGder, D1EAlg=3).
                        Cavity 1st derivative terms included.
 Solvent              : Methanol, Eps=  32.613000 Eps(inf)=   1.765709
 ------------------------------------------------------------------------------
 ------------------------------------------------------------------------------
 Atomic radii for non-electrostatic terms: SMD-CDS.
 ------------------------------------------------------------------------------
 Nuclear repulsion after PCM non-electrostatic terms =     1598.5054321604 Hartrees.
 One-electron integrals computed using PRISM.
 NBasis=   333 RedAO= T EigKep=  9.35D-04  NBF=   333
 NBsUse=   333 1.00D-06 EigRej= -1.00D+00 NBFU=   333
 Initial guess from the checkpoint file:  "DY-202A-11R_27.chk"
 B after Tr=     0.000000    0.000000    0.000000
         Rot=    1.000000   -0.000468   -0.000396    0.000316 Ang=  -0.08 deg.
 ExpMin= 1.61D-01 ExpMax= 5.48D+03 ExpMxC= 8.25D+02 IAcc=1 IRadAn=         1 AccDes= 0.00D+00
 Harris functional with IExCor=  402 and IRadAn=       1 diagonalized for initial guess.
 HarFok:  IExCor=  402 AccDes= 0.00D+00 IRadAn=         1 IDoV= 1 UseB2=F ITyADJ=14
 ICtDFT=  3500011 ScaDFX=  1.000000  1.000000  1.000000  1.000000
 FoFCou: FMM=F IPFlag=           0 FMFlag=      100000 FMFlg1=           0
         NFxFlg=           0 DoJE=T BraDBF=F KetDBF=T FulRan=T
         wScrn=  0.000000 ICntrl=     500 IOpCl=  0 I1Cent=   200000004 NGrid=           0
         NMat0=    1 NMatS0=      1 NMatT0=    0 NMatD0=    1 NMtDS0=    0 NMtDT0=    0
 Petite list used in FoFCou.
 Keep R1 ints in memory in canonical form, NReq=1565304907.
 Requested convergence on RMS density matrix=1.00D-08 within 128 cycles.
 Requested convergence on MAX density matrix=1.00D-06.
 Requested convergence on             energy=1.00D-06.
 No special actions if energy rises.
 Inv3:  Mode=1 IEnd=    21772908.
 Iteration    1 A*A^-1 deviation from unit magnitude is 5.55D-15 for   1696.
 Iteration    1 A*A^-1 deviation from orthogonality  is 2.66D-15 for   2694   1491.
 Iteration    1 A^-1*A deviation from unit magnitude is 4.22D-15 for   2657.
 Iteration    1 A^-1*A deviation from orthogonality  is 5.13D-09 for   2447   2404.
 Iteration    2 A*A^-1 deviation from unit magnitude is 3.33D-15 for   1339.
 Iteration    2 A*A^-1 deviation from orthogonality  is 3.13D-15 for   1698    607.
 Iteration    2 A^-1*A deviation from unit magnitude is 1.11D-15 for    259.
 Iteration    2 A^-1*A deviation from orthogonality  is 4.52D-16 for   1261   1251.
 Error on total polarization charges =  0.05181
 SCF Done:  E(RB3LYP) =  -886.951201015     A.U. after    9 cycles
            NFock=  9  Conv=0.87D-08     -V/T= 2.0094
 SMD-CDS (non-electrostatic) energy       (kcal/mol) =       0.94
 (included in total energy above)
 D1PCM: PCM CHGder 1st derivatives, ID1Alg=3 FixD1E=F DoIter=F DoCFld=F I1PDM=0.
 Calling FoFJK, ICntrl=      2127 FMM=F ISym2X=0 I1Cent= 0 IOpClX= 0 NMat=1 NMatS=1 NMatT=0.
 ***** Axes restored to original set *****
 -------------------------------------------------------------------
 Center     Atomic                   Forces (Hartrees/Bohr)
 Number     Number              X              Y              Z
 -------------------------------------------------------------------
      1        6          -0.000628383    0.000137743   -0.000108281
      2        6           0.000318385   -0.000222486   -0.000340600
      3        6          -0.000378684    0.000161927   -0.000005213
      4        6           0.000114509    0.000079729   -0.000168322
      5        6          -0.000138073    0.000114061   -0.000058944
      6        6          -0.000170619    0.000105621    0.000144047
      7        6           0.000091642   -0.000298799    0.000173303
      8        6           0.000401116    0.000018407    0.000824826
      9        6           0.000699846    0.000107771   -0.000094836
     10        6          -0.000738478   -0.000170431   -0.000130198
     11        8           0.000109171    0.000202189   -0.000346005
     12        6           0.000022182    0.000139220   -0.000040017
     13        6           0.000236209   -0.000134941    0.000218098
     14        8           0.000106501    0.000193319    0.000319604
     15        6          -0.000326883   -0.000073750   -0.000307303
     16        8           0.000086734    0.000381451    0.000177221
     17        6           0.000068468    0.000049903    0.000319488
     18        6           0.000277367   -0.000126935    0.000170291
     19        8          -0.000124660   -0.000156316   -0.000138208
     20        1           0.000022010   -0.000014069    0.000070718
     21        1           0.000123178   -0.000003049    0.000066867
     22        1           0.000081235   -0.000050985    0.000033857
     23        1          -0.000123103   -0.000025931    0.000105113
     24        1          -0.000013441   -0.000107939    0.000006884
     25        1           0.000038056   -0.000084534   -0.000045651
     26        1           0.000008566    0.000058983   -0.000026038
     27        1           0.000030174   -0.000065029   -0.000009676
     28        1          -0.000211926   -0.000194702   -0.000136974
     29        1          -0.000117106   -0.000056427   -0.000060973
     30        1          -0.000003374    0.000036499   -0.000005614
     31        1          -0.000023391   -0.000092169   -0.000017423
     32        1           0.000042743    0.000032282   -0.000054977
     33        1          -0.000083335    0.000065562   -0.000058316
     34        1           0.000023550    0.000000084   -0.000076312
     35        1          -0.000031894    0.000020485   -0.000066380
     36        1           0.000078268    0.000011055   -0.000044980
     37        1           0.000054631   -0.000164136    0.000102822
     38        1          -0.000016900    0.000039945   -0.000014635
     39        1           0.000192848    0.000107327    0.000050901
     40        1           0.000054406    0.000026956   -0.000242524
     41        1          -0.000080844   -0.000028551   -0.000066510
     42        1          -0.000064481    0.000002172   -0.000032905
     43        1          -0.000006218   -0.000021511   -0.000086227
 -------------------------------------------------------------------
 Cartesian Forces:  Max     0.000824826 RMS     0.000190375

 GradGradGradGradGradGradGradGradGradGradGradGradGradGradGradGradGradGrad
 Berny optimization.
 Using GEDIIS/GDIIS optimizer.
 FormGI is forming the generalized inverse of G from B-inverse, IUseBI=4.
 Internal  Forces:  Max     0.000409400 RMS     0.000103736
 Search for a local minimum.
 Step number   7 out of a maximum of  258
 All quantities printed in internal units (Hartrees-Bohrs-Radians)
 Mixed Optimization -- En-DIIS/RFO-DIIS
 Swapping is turned off.
 Update second derivatives using D2CorX and points    3    4    5    6    7
 DE= -4.75D-05 DEPred=-5.74D-05 R= 8.28D-01
 TightC=F SS=  1.41D+00  RLast= 1.46D-01 DXNew= 1.4270D+00 4.3785D-01
 Trust test= 8.28D-01 RLast= 1.46D-01 DXMaxT set to 8.49D-01
 ITU=  1  1  1  0  1  1  0
     Eigenvalues ---    0.00145   0.00287   0.00332   0.00353   0.00370
     Eigenvalues ---    0.00399   0.00671   0.00705   0.00785   0.00986
     Eigenvalues ---    0.01112   0.01126   0.01169   0.01265   0.01360
     Eigenvalues ---    0.01509   0.02503   0.02597   0.03179   0.03811
     Eigenvalues ---    0.03930   0.04130   0.04423   0.04612   0.04700
     Eigenvalues ---    0.04949   0.05068   0.05133   0.05222   0.05330
     Eigenvalues ---    0.05393   0.05426   0.05525   0.05549   0.05620
     Eigenvalues ---    0.05631   0.05695   0.05800   0.05850   0.05954
     Eigenvalues ---    0.06138   0.06630   0.07301   0.07807   0.08479
     Eigenvalues ---    0.08731   0.08965   0.09127   0.09329   0.09762
     Eigenvalues ---    0.10355   0.11768   0.12066   0.13425   0.13898
     Eigenvalues ---    0.14674   0.15727   0.15985   0.16000   0.16000
     Eigenvalues ---    0.16000   0.16000   0.16000   0.16001   0.16017
     Eigenvalues ---    0.16028   0.16073   0.16186   0.16457   0.17214
     Eigenvalues ---    0.17665   0.18505   0.19566   0.20158   0.20838
     Eigenvalues ---    0.22929   0.23195   0.24625   0.25008   0.26849
     Eigenvalues ---    0.26907   0.27440   0.27742   0.28505   0.28760
     Eigenvalues ---    0.28910   0.29263   0.29538   0.29953   0.30316
     Eigenvalues ---    0.30707   0.31785   0.32315   0.33755   0.33770
     Eigenvalues ---    0.33827   0.33856   0.33909   0.34013   0.34108
     Eigenvalues ---    0.34123   0.34148   0.34167   0.34174   0.34192
     Eigenvalues ---    0.34213   0.34250   0.34284   0.34298   0.34339
     Eigenvalues ---    0.34356   0.34366   0.34442   0.34590   0.35511
     Eigenvalues ---    0.40118   0.40868   0.41845   0.51566   0.52472
     Eigenvalues ---    0.52743   0.52894   0.95526
 En-DIIS/RFO-DIIS IScMMF=        0 using points:     7    6    5    4    3
 RFO step:  Lambda=-7.50486468D-06.
 DidBck=F Rises=F RFO-DIIS coefs:    0.88222    0.34420   -0.15387   -0.03936   -0.03319
 Iteration  1 RMS(Cart)=  0.00749242 RMS(Int)=  0.00003610
 Iteration  2 RMS(Cart)=  0.00004647 RMS(Int)=  0.00001309
 Iteration  3 RMS(Cart)=  0.00000000 RMS(Int)=  0.00001309
 Variable       Old X    -DE/DX   Delta X   Delta X   Delta X     New X
                                 (Linear)    (Quad)   (Total)
    R1        2.55963  -0.00008  -0.00014   0.00029   0.00016   2.55978
    R2        2.85503  -0.00011   0.00019  -0.00119  -0.00100   2.85403
    R3        2.78236   0.00038  -0.00056   0.00171   0.00116   2.78352
    R4        2.84135   0.00020  -0.00031   0.00071   0.00040   2.84175
    R5        2.89452  -0.00006   0.00007  -0.00082  -0.00076   2.89377
    R6        2.92706  -0.00001   0.00005  -0.00027  -0.00022   2.92683
    R7        2.07863   0.00007  -0.00005   0.00010   0.00005   2.07868
    R8        2.06672  -0.00005   0.00003  -0.00008  -0.00005   2.06667
    R9        2.92578  -0.00006  -0.00013   0.00001  -0.00011   2.92568
   R10        2.93814  -0.00012  -0.00006  -0.00057  -0.00063   2.93751
   R11        2.07411  -0.00001  -0.00001   0.00009   0.00007   2.07418
   R12        2.91070   0.00000  -0.00008   0.00031   0.00024   2.91094
   R13        2.07344   0.00015  -0.00004   0.00033   0.00029   2.07374
   R14        2.06957  -0.00007   0.00004   0.00000   0.00003   2.06960
   R15        2.91294   0.00013  -0.00006   0.00034   0.00029   2.91322
   R16        2.07480   0.00001  -0.00004   0.00014   0.00010   2.07490
   R17        2.07537   0.00005  -0.00006   0.00018   0.00012   2.07549
   R18        2.91362   0.00016  -0.00014   0.00014   0.00000   2.91362
   R19        2.07905  -0.00001  -0.00002  -0.00002  -0.00004   2.07902
   R20        2.86830   0.00023  -0.00040   0.00018  -0.00023   2.86808
   R21        2.32719   0.00028  -0.00024   0.00061   0.00037   2.32756
   R22        2.91697   0.00039  -0.00060   0.00172   0.00110   2.91807
   R23        2.07118   0.00018   0.00000   0.00032   0.00032   2.07150
   R24        2.07016  -0.00011  -0.00001  -0.00045  -0.00046   2.06971
   R25        2.89931   0.00005  -0.00017   0.00061   0.00043   2.89975
   R26        2.72241  -0.00038  -0.00012  -0.00114  -0.00126   2.72114
   R27        2.07316   0.00003  -0.00005   0.00011   0.00006   2.07322
   R28        2.06965   0.00007  -0.00012   0.00024   0.00012   2.06977
   R29        2.07045   0.00006  -0.00004   0.00024   0.00019   2.07065
   R30        2.06928   0.00003  -0.00003   0.00022   0.00019   2.06948
   R31        2.07364   0.00002  -0.00005   0.00015   0.00010   2.07374
   R32        2.07047  -0.00005   0.00001  -0.00015  -0.00014   2.07032
   R33        1.83852   0.00003   0.00001  -0.00009  -0.00008   1.83844
   R34        2.72728  -0.00001   0.00026  -0.00043  -0.00016   2.72712
   R35        2.90289  -0.00006  -0.00009  -0.00014  -0.00023   2.90266
[truncated: 844,450 more chars]
