# Supplementary material for: New patchoulol- and guaiane-type sesquiterpenoids from Sanguisorba officinalis with anti-melanogenic activity
Source: Nat Prod Bioprospect. 2026 May 12;16(1):63. doi: 10.1007/s13659-026-00616-0 (PMC13161421; doi:10.1007/s13659-026-00616-0)
Supplement: Supplementary file 2 — Additional file 2. It includes the calculated NMR data of compound 11. [file 13659_2026_616_MOESM2_ESM.zip › New folder/11R-opt_freq-conf-28.log]

 Entering Gaussian System, Link 0=/gpfs/home/zhengshan/software/Gaussian/g09/g09
 Input=DY-202A-11R_28.gjf
 Output=DY-202A-11R_28.log
 Initial command:
 /gpfs/home/zhengshan/software/Gaussian/g09/l1.exe "/gpfs/home/zhengshan/software/Gaussian/g09/scratch/zhengshan/%J/Gau-19949.inp" -scrdir="/gpfs/home/zhengshan/software/Gaussian/g09/scratch/zhengshan/%J/"
 Entering Link 1 = /gpfs/home/zhengshan/software/Gaussian/g09/l1.exe PID=     19950.
  
 Copyright (c) 1988,1990,1992,1993,1995,1998,2003,2009,2013,
            Gaussian, Inc.  All Rights Reserved.
  
 This is part of the Gaussian(R) 09 program.  It is based on
 the Gaussian(R) 03 system (copyright 2003, Gaussian, Inc.),
 the Gaussian(R) 98 system (copyright 1998, Gaussian, Inc.),
 the Gaussian(R) 94 system (copyright 1995, Gaussian, Inc.),
 the Gaussian 92(TM) system (copyright 1992, Gaussian, Inc.),
 the Gaussian 90(TM) system (copyright 1990, Gaussian, Inc.),
 the Gaussian 88(TM) system (copyright 1988, Gaussian, Inc.),
 the Gaussian 86(TM) system (copyright 1986, Carnegie Mellon
 University), and the Gaussian 82(TM) system (copyright 1983,
 Carnegie Mellon University). Gaussian is a federally registered
 trademark of Gaussian, Inc.
  
 This software contains proprietary and confidential information,
 including trade secrets, belonging to Gaussian, Inc.
  
 This software is provided under written license and may be
 used, copied, transmitted, or stored only in accord with that
 written license.
  
 The following legend is applicable only to US Government
 contracts under FAR:
  
                    RESTRICTED RIGHTS LEGEND
  
 Use, reproduction and disclosure by the US Government is
 subject to restrictions as set forth in subparagraphs (a)
 and (c) of the Commercial Computer Software - Restricted
 Rights clause in FAR 52.227-19.
  
 Gaussian, Inc.
 340 Quinnipiac St., Bldg. 40, Wallingford CT 06492
  
  
 ---------------------------------------------------------------
 Warning -- This program may not be used in any manner that
 competes with the business of Gaussian, Inc. or will provide
 assistance to any competitor of Gaussian, Inc.  The licensee
 of this program is prohibited from giving any competitor of
 Gaussian, Inc. access to this program.  By using this program,
 the user acknowledges that Gaussian, Inc. is engaged in the
 business of creating and licensing software in the field of
 computational chemistry and represents and warrants to the
 licensee that it is not a competitor of Gaussian, Inc. and that
 it will not use this program in any manner prohibited above.
 ---------------------------------------------------------------
  

 Cite this work as:
 Gaussian 09, Revision D.01,
 M. J. Frisch, G. W. Trucks, H. B. Schlegel, G. E. Scuseria, 
 M. A. Robb, J. R. Cheeseman, G. Scalmani, V. Barone, B. Mennucci, 
 G. A. Petersson, H. Nakatsuji, M. Caricato, X. Li, H. P. Hratchian, 
 A. F. Izmaylov, J. Bloino, G. Zheng, J. L. Sonnenberg, M. Hada, 
 M. Ehara, K. Toyota, R. Fukuda, J. Hasegawa, M. Ishida, T. Nakajima, 
 Y. Honda, O. Kitao, H. Nakai, T. Vreven, J. A. Montgomery, Jr., 
 J. E. Peralta, F. Ogliaro, M. Bearpark, J. J. Heyd, E. Brothers, 
 K. N. Kudin, V. N. Staroverov, T. Keith, R. Kobayashi, J. Normand, 
 K. Raghavachari, A. Rendell, J. C. Burant, S. S. Iyengar, J. Tomasi, 
 M. Cossi, N. Rega, J. M. Millam, M. Klene, J. E. Knox, J. B. Cross, 
 V. Bakken, C. Adamo, J. Jaramillo, R. Gomperts, R. E. Stratmann, 
 O. Yazyev, A. J. Austin, R. Cammi, C. Pomelli, J. W. Ochterski, 
 R. L. Martin, K. Morokuma, V. G. Zakrzewski, G. A. Voth, 
 P. Salvador, J. J. Dannenberg, S. Dapprich, A. D. Daniels, 
 O. Farkas, J. B. Foresman, J. V. Ortiz, J. Cioslowski, 
 and D. J. Fox, Gaussian, Inc., Wallingford CT, 2013.
 
 ******************************************
 Gaussian 09:  ES64L-G09RevD.01 24-Apr-2013
                10-Mar-2024 
 ******************************************
 %nprocshared=4
 Will use up to    4 processors via shared memory.
 %mem=12GB
 %chk=DY-202A-11R_28.chk
 ----------------------------------------------------------
 # opt freq b3lyp/6-31g(d) scrf=(smd,solvent=methanol,read)
 ----------------------------------------------------------
 1/14=-1,18=20,19=15,26=3,38=1,40=2/1,3;
 2/9=110,12=2,17=6,18=5,40=1/2;
 3/5=1,6=6,7=1,11=2,16=1,25=1,30=1,70=32203,71=1,72=3,74=-5/1,2,3;
 4//1;
 5/5=2,38=5,53=3/2;
 6/7=2,8=2,9=2,10=2,28=1/1;
 7//1,2,3,16;
 1/14=-1,18=20,19=15,26=3/3(2);
 2/9=110/2;
 99//99;
 2/9=110/2;
 3/5=1,6=6,7=1,11=2,16=1,25=1,30=1,70=32205,71=1,72=3,74=-5/1,2,3;
 4/5=5,16=3,69=1/1;
 5/5=2,38=5,53=3/2;
 7//1,2,3,16;
 1/14=-1,18=20,19=15,26=3/3(-5);
 2/9=110/2;
 6/7=2,8=2,9=2,10=2,19=2,28=1/1;
 99/9=1/99;
 --------
 opt+freq
 --------
 Symbolic Z-matrix:
 Charge =  0 Multiplicity = 1
 C                    -1.7844    0.6312   -0.1436 
 C                    -1.0782   -0.5048   -0.2451 
 C                     0.4013   -0.6217   -0.5116 
 C                     1.2582    0.501     0.1232 
 C                     1.1766    1.8359   -0.6493 
 C                    -0.1744    2.2198   -1.2587 
 C                    -1.4153    2.0626   -0.3655 
 C                    -3.1741    0.2223    0.1475 
 C                    -3.3198   -1.2633    0.2558 
 C                    -1.9027   -1.7568   -0.0445 
 O                    -4.0926    1.0183    0.2794 
 C                    -1.2972    2.8358    0.949 
 C                    -1.8792   -2.6836   -1.2582 
 O                    -1.4069   -2.4813    1.0765 
 C                     2.736     0.0444    0.37 
 O                     2.6885   -1.0766    1.2772 
 C                     3.5564    1.1389    1.0742 
 C                     3.4559   -0.4283   -0.9127 
 O                     4.7208   -1.0102   -0.5837 
 H                     0.566    -0.6705   -1.5949 
 H                     0.7339   -1.5861   -0.111 
 H                     0.8388    0.6736    1.1251 
 H                     1.9049    1.8384   -1.4685 
 H                     1.4857    2.6454    0.0242 
 H                    -0.3215    1.6459   -2.1841 
 H                    -0.1074    3.2681   -1.58 
 H                    -2.239     2.5212   -0.9312 
 H                    -3.6551   -1.5264    1.2636 
 H                    -4.0514   -1.5968   -0.4869 
 H                    -1.031     3.8811    0.7586 
 H                    -0.5409    2.4122    1.6163 
 H                    -2.2491    2.8332    1.4915 
 H                    -0.8718   -3.0754   -1.4396 
 H                    -2.5205   -3.5564   -1.0887 
 H                    -2.2197   -2.1755   -2.1668 
 H                    -1.0472   -1.8477    1.7218 
 H                     3.6096   -1.2584    1.541 
 H                     3.7324    2.0022    0.4253 
 H                     3.0448    1.4812    1.981 
 H                     4.5318    0.7601    1.4004 
 H                     2.8833   -1.1939   -1.4453 
 H                     3.6406    0.402    -1.6 
 H                     4.5459   -1.9452   -0.3729 
 

 GradGradGradGradGradGradGradGradGradGradGradGradGradGradGradGradGradGrad
 Berny optimization.
 Initialization pass.
                           ----------------------------
                           !    Initial Parameters    !
                           ! (Angstroms and Degrees)  !
 --------------------------                            --------------------------
 ! Name  Definition              Value          Derivative Info.                !
 --------------------------------------------------------------------------------
 ! R1    R(1,2)                  1.3415         estimate D2E/DX2                !
 ! R2    R(1,7)                  1.4948         estimate D2E/DX2                !
 ! R3    R(1,8)                  1.4776         estimate D2E/DX2                !
 ! R4    R(2,3)                  1.5078         estimate D2E/DX2                !
 ! R5    R(2,10)                 1.5125         estimate D2E/DX2                !
 ! R6    R(3,4)                  1.5485         estimate D2E/DX2                !
 ! R7    R(3,20)                 1.0968         estimate D2E/DX2                !
 ! R8    R(3,21)                 1.096          estimate D2E/DX2                !
 ! R9    R(4,5)                  1.5445         estimate D2E/DX2                !
 ! R10   R(4,15)                 1.5663         estimate D2E/DX2                !
 ! R11   R(4,22)                 1.0998         estimate D2E/DX2                !
 ! R12   R(5,6)                  1.531          estimate D2E/DX2                !
 ! R13   R(5,23)                 1.0961         estimate D2E/DX2                !
 ! R14   R(5,24)                 1.0975         estimate D2E/DX2                !
 ! R15   R(6,7)                  1.537          estimate D2E/DX2                !
 ! R16   R(6,25)                 1.0988         estimate D2E/DX2                !
 ! R17   R(6,26)                 1.0985         estimate D2E/DX2                !
 ! R18   R(7,12)                 1.5296         estimate D2E/DX2                !
 ! R19   R(7,27)                 1.0995         estimate D2E/DX2                !
 ! R20   R(8,9)                  1.4967         estimate D2E/DX2                !
 ! R21   R(8,11)                 1.2226         estimate D2E/DX2                !
 ! R22   R(9,10)                 1.5303         estimate D2E/DX2                !
 ! R23   R(9,28)                 1.0942         estimate D2E/DX2                !
 ! R24   R(9,29)                 1.0946         estimate D2E/DX2                !
 ! R25   R(10,13)                1.5273         estimate D2E/DX2                !
 ! R26   R(10,14)                1.4239         estimate D2E/DX2                !
 ! R27   R(12,30)                1.0953         estimate D2E/DX2                !
 ! R28   R(12,31)                1.0939         estimate D2E/DX2                !
 ! R29   R(12,32)                1.0956         estimate D2E/DX2                !
 ! R30   R(13,33)                1.096          estimate D2E/DX2                !
 ! R31   R(13,34)                1.0963         estimate D2E/DX2                !
 ! R32   R(13,35)                1.0953         estimate D2E/DX2                !
 ! R33   R(14,36)                0.9733         estimate D2E/DX2                !
 ! R34   R(15,16)                1.4429         estimate D2E/DX2                !
 ! R35   R(15,17)                1.5385         estimate D2E/DX2                !
 ! R36   R(15,18)                1.545          estimate D2E/DX2                !
 ! R37   R(16,37)                0.9752         estimate D2E/DX2                !
 ! R38   R(17,38)                1.0942         estimate D2E/DX2                !
 ! R39   R(17,39)                1.096          estimate D2E/DX2                !
 ! R40   R(17,40)                1.096          estimate D2E/DX2                !
 ! R41   R(18,19)                1.4307         estimate D2E/DX2                !
 ! R42   R(18,41)                1.0944         estimate D2E/DX2                !
 ! R43   R(18,42)                1.0936         estimate D2E/DX2                !
 ! R44   R(19,43)                0.9743         estimate D2E/DX2                !
 ! A1    A(2,1,7)              132.0443         estimate D2E/DX2                !
 ! A2    A(2,1,8)              106.0031         estimate D2E/DX2                !
 ! A3    A(7,1,8)              121.7687         estimate D2E/DX2                !
 ! A4    A(1,2,3)              126.5533         estimate D2E/DX2                !
 ! A5    A(1,2,10)             113.8275         estimate D2E/DX2                !
 ! A6    A(3,2,10)             119.6139         estimate D2E/DX2                !
 ! A7    A(2,3,4)              114.4765         estimate D2E/DX2                !
 ! A8    A(2,3,20)             108.9866         estimate D2E/DX2                !
 ! A9    A(2,3,21)             107.5408         estimate D2E/DX2                !
 ! A10   A(4,3,20)             110.7359         estimate D2E/DX2                !
 ! A11   A(4,3,21)             108.6759         estimate D2E/DX2                !
 ! A12   A(20,3,21)            106.0388         estimate D2E/DX2                !
 ! A13   A(3,4,5)              113.1026         estimate D2E/DX2                !
 ! A14   A(3,4,15)             112.0465         estimate D2E/DX2                !
 ! A15   A(3,4,22)             106.0352         estimate D2E/DX2                !
 ! A16   A(5,4,15)             112.3721         estimate D2E/DX2                !
 ! A17   A(5,4,22)             107.4496         estimate D2E/DX2                !
 ! A18   A(15,4,22)            105.1894         estimate D2E/DX2                !
 ! A19   A(4,5,6)              117.5447         estimate D2E/DX2                !
 ! A20   A(4,5,23)             109.9179         estimate D2E/DX2                !
 ! A21   A(4,5,24)             108.4027         estimate D2E/DX2                !
 ! A22   A(6,5,23)             106.7538         estimate D2E/DX2                !
 ! A23   A(6,5,24)             107.9298         estimate D2E/DX2                !
 ! A24   A(23,5,24)            105.6537         estimate D2E/DX2                !
 ! A25   A(5,6,7)              117.0954         estimate D2E/DX2                !
 ! A26   A(5,6,25)             108.8078         estimate D2E/DX2                !
 ! A27   A(5,6,26)             107.5718         estimate D2E/DX2                !
 ! A28   A(7,6,25)             109.1428         estimate D2E/DX2                !
 ! A29   A(7,6,26)             108.4712         estimate D2E/DX2                !
 ! A30   A(25,6,26)            105.0859         estimate D2E/DX2                !
 ! A31   A(1,7,6)              112.5547         estimate D2E/DX2                !
 ! A32   A(1,7,12)             112.0581         estimate D2E/DX2                !
 ! A33   A(1,7,27)             106.9067         estimate D2E/DX2                !
 ! A34   A(6,7,12)             112.667          estimate D2E/DX2                !
 ! A35   A(6,7,27)             105.2594         estimate D2E/DX2                !
 ! A36   A(12,7,27)            106.808          estimate D2E/DX2                !
 ! A37   A(1,8,9)              112.3655         estimate D2E/DX2                !
 ! A38   A(1,8,11)             123.2085         estimate D2E/DX2                !
 ! A39   A(9,8,11)             124.4258         estimate D2E/DX2                !
 ! A40   A(8,9,10)             102.4596         estimate D2E/DX2                !
 ! A41   A(8,9,28)             109.5816         estimate D2E/DX2                !
 ! A42   A(8,9,29)             108.5666         estimate D2E/DX2                !
 ! A43   A(10,9,28)            112.7651         estimate D2E/DX2                !
 ! A44   A(10,9,29)            112.8012         estimate D2E/DX2                !
 ! A45   A(28,9,29)            110.2961         estimate D2E/DX2                !
 ! A46   A(2,10,9)             105.3007         estimate D2E/DX2                !
 ! A47   A(2,10,13)            112.8637         estimate D2E/DX2                !
 ! A48   A(2,10,14)            109.6213         estimate D2E/DX2                !
 ! A49   A(9,10,13)            111.4619         estimate D2E/DX2                !
 ! A50   A(9,10,14)            109.3927         estimate D2E/DX2                !
 ! A51   A(13,10,14)           108.1509         estimate D2E/DX2                !
 ! A52   A(7,12,30)            110.5962         estimate D2E/DX2                !
 ! A53   A(7,12,31)            112.4485         estimate D2E/DX2                !
 ! A54   A(7,12,32)            110.9304         estimate D2E/DX2                !
 ! A55   A(30,12,31)           107.9115         estimate D2E/DX2                !
 ! A56   A(30,12,32)           107.4264         estimate D2E/DX2                !
 ! A57   A(31,12,32)           107.3193         estimate D2E/DX2                !
 ! A58   A(10,13,33)           111.2596         estimate D2E/DX2                !
 ! A59   A(10,13,34)           110.5647         estimate D2E/DX2                !
 ! A60   A(10,13,35)           111.8971         estimate D2E/DX2                !
 ! A61   A(33,13,34)           106.1809         estimate D2E/DX2                !
 ! A62   A(33,13,35)           108.3169         estimate D2E/DX2                !
 ! A63   A(34,13,35)           108.4055         estimate D2E/DX2                !
 ! A64   A(10,14,36)           108.6291         estimate D2E/DX2                !
 ! A65   A(4,15,16)            107.1272         estimate D2E/DX2                !
 ! A66   A(4,15,17)            111.5838         estimate D2E/DX2                !
 ! A67   A(4,15,18)            113.4533         estimate D2E/DX2                !
 ! A68   A(16,15,17)           106.4082         estimate D2E/DX2                !
 ! A69   A(16,15,18)           107.4357         estimate D2E/DX2                !
 ! A70   A(17,15,18)           110.4388         estimate D2E/DX2                !
 ! A71   A(15,16,37)           106.488          estimate D2E/DX2                !
 ! A72   A(15,17,38)           112.0621         estimate D2E/DX2                !
 ! A73   A(15,17,39)           110.6089         estimate D2E/DX2                !
 ! A74   A(15,17,40)           111.4025         estimate D2E/DX2                !
 ! A75   A(38,17,39)           108.6222         estimate D2E/DX2                !
 ! A76   A(38,17,40)           107.8197         estimate D2E/DX2                !
 ! A77   A(39,17,40)           106.0879         estimate D2E/DX2                !
 ! A78   A(15,18,19)           110.2115         estimate D2E/DX2                !
 ! A79   A(15,18,41)           111.9802         estimate D2E/DX2                !
 ! A80   A(15,18,42)           111.6041         estimate D2E/DX2                !
 ! A81   A(19,18,41)           106.8561         estimate D2E/DX2                !
 ! A82   A(19,18,42)           107.699          estimate D2E/DX2                !
 ! A83   A(41,18,42)           108.2798         estimate D2E/DX2                !
 ! A84   A(18,19,43)           106.3419         estimate D2E/DX2                !
 ! D1    D(7,1,2,3)              6.137          estimate D2E/DX2                !
 ! D2    D(7,1,2,10)          -174.7077         estimate D2E/DX2                !
 ! D3    D(8,1,2,3)           -178.8718         estimate D2E/DX2                !
 ! D4    D(8,1,2,10)             0.2834         estimate D2E/DX2                !
 ! D5    D(2,1,7,6)             21.2352         estimate D2E/DX2                !
 ! D6    D(2,1,7,12)          -106.9747         estimate D2E/DX2                !
 ! D7    D(2,1,7,27)           136.3291         estimate D2E/DX2                !
 ! D8    D(8,1,7,6)           -153.0995         estimate D2E/DX2                !
 ! D9    D(8,1,7,12)            78.6906         estimate D2E/DX2                !
 ! D10   D(8,1,7,27)           -38.0057         estimate D2E/DX2                !
 ! D11   D(2,1,8,9)              1.1335         estimate D2E/DX2                !
 ! D12   D(2,1,8,11)          -178.701          estimate D2E/DX2                !
 ! D13   D(7,1,8,9)            176.7596         estimate D2E/DX2                !
 ! D14   D(7,1,8,11)            -3.0749         estimate D2E/DX2                !
 ! D15   D(1,2,3,4)             34.7873         estimate D2E/DX2                !
 ! D16   D(1,2,3,20)           -89.8258         estimate D2E/DX2                !
 ! D17   D(1,2,3,21)           155.6432         estimate D2E/DX2                !
 ! D18   D(10,2,3,4)          -144.3238         estimate D2E/DX2                !
 ! D19   D(10,2,3,20)           91.063          estimate D2E/DX2                !
 ! D20   D(10,2,3,21)          -23.468          estimate D2E/DX2                !
 ! D21   D(1,2,10,9)            -1.514          estimate D2E/DX2                !
 ! D22   D(1,2,10,13)          120.2913         estimate D2E/DX2                !
 ! D23   D(1,2,10,14)         -119.0947         estimate D2E/DX2                !
 ! D24   D(3,2,10,9)           177.7055         estimate D2E/DX2                !
 ! D25   D(3,2,10,13)          -60.4893         estimate D2E/DX2                !
 ! D26   D(3,2,10,14)           60.1248         estimate D2E/DX2                !
 ! D27   D(2,3,4,5)            -76.6696         estimate D2E/DX2                !
 ! D28   D(2,3,4,15)           155.0722         estimate D2E/DX2                !
 ! D29   D(2,3,4,22)            40.8349         estimate D2E/DX2                !
 ! D30   D(20,3,4,5)            47.0119         estimate D2E/DX2                !
 ! D31   D(20,3,4,15)          -81.2464         estimate D2E/DX2                !
 ! D32   D(20,3,4,22)          164.5163         estimate D2E/DX2                !
 ! D33   D(21,3,4,5)           163.1037         estimate D2E/DX2                !
 ! D34   D(21,3,4,15)           34.8454         estimate D2E/DX2                !
 ! D35   D(21,3,4,22)          -79.3919         estimate D2E/DX2                !
 ! D36   D(3,4,5,6)             37.0195         estimate D2E/DX2                !
 ! D37   D(3,4,5,23)           -85.3096         estimate D2E/DX2                !
 ! D38   D(3,4,5,24)           159.6655         estimate D2E/DX2                !
 ! D39   D(15,4,5,6)           165.1087         estimate D2E/DX2                !
 ! D40   D(15,4,5,23)           42.7796         estimate D2E/DX2                !
 ! D41   D(15,4,5,24)          -72.2454         estimate D2E/DX2                !
 ! D42   D(22,4,5,6)           -79.653          estimate D2E/DX2                !
 ! D43   D(22,4,5,23)          158.0179         estimate D2E/DX2                !
 ! D44   D(22,4,5,24)           42.993          estimate D2E/DX2                !
 ! D45   D(3,4,15,16)          -60.6392         estimate D2E/DX2                !
 ! D46   D(3,4,15,17)         -176.7293         estimate D2E/DX2                !
 ! D47   D(3,4,15,18)           57.7507         estimate D2E/DX2                !
 ! D48   D(5,4,15,16)          170.717          estimate D2E/DX2                !
 ! D49   D(5,4,15,17)           54.6269         estimate D2E/DX2                !
 ! D50   D(5,4,15,18)          -70.8932         estimate D2E/DX2                !
 ! D51   D(22,4,15,16)          54.1168         estimate D2E/DX2                !
 ! D52   D(22,4,15,17)         -61.9733         estimate D2E/DX2                !
 ! D53   D(22,4,15,18)         172.5067         estimate D2E/DX2                !
 ! D54   D(4,5,6,7)             46.1291         estimate D2E/DX2                !
 ! D55   D(4,5,6,25)           -78.1606         estimate D2E/DX2                !
 ! D56   D(4,5,6,26)           168.495          estimate D2E/DX2                !
 ! D57   D(23,5,6,7)           170.065          estimate D2E/DX2                !
 ! D58   D(23,5,6,25)           45.7754         estimate D2E/DX2                !
 ! D59   D(23,5,6,26)          -67.569          estimate D2E/DX2                !
 ! D60   D(24,5,6,7)           -76.758          estimate D2E/DX2                !
 ! D61   D(24,5,6,25)          158.9524         estimate D2E/DX2                !
 ! D62   D(24,5,6,26)           45.608          estimate D2E/DX2                !
 ! D63   D(5,6,7,1)            -71.8565         estimate D2E/DX2                !
 ! D64   D(5,6,7,12)            56.0333         estimate D2E/DX2                !
 ! D65   D(5,6,7,27)           172.0578         estimate D2E/DX2                !
 ! D66   D(25,6,7,1)            52.2636         estimate D2E/DX2                !
 ! D67   D(25,6,7,12)         -179.8465         estimate D2E/DX2                !
 ! D68   D(25,6,7,27)          -63.822          estimate D2E/DX2                !
 ! D69   D(26,6,7,1)           166.2434         estimate D2E/DX2                !
 ! D70   D(26,6,7,12)          -65.8668         estimate D2E/DX2                !
 ! D71   D(26,6,7,27)           50.1577         estimate D2E/DX2                !
 ! D72   D(1,7,12,30)         -179.7322         estimate D2E/DX2                !
 ! D73   D(1,7,12,31)           59.554          estimate D2E/DX2                !
 ! D74   D(1,7,12,32)          -60.6369         estimate D2E/DX2                !
 ! D75   D(6,7,12,30)           52.1174         estimate D2E/DX2                !
 ! D76   D(6,7,12,31)          -68.5964         estimate D2E/DX2                !
 ! D77   D(6,7,12,32)          171.2127         estimate D2E/DX2                !
 ! D78   D(27,7,12,30)         -62.9765         estimate D2E/DX2                !
 ! D79   D(27,7,12,31)         176.3097         estimate D2E/DX2                !
 ! D80   D(27,7,12,32)          56.1188         estimate D2E/DX2                !
 ! D81   D(1,8,9,10)            -1.9757         estimate D2E/DX2                !
 ! D82   D(1,8,9,28)           117.9722         estimate D2E/DX2                !
 ! D83   D(1,8,9,29)          -121.5063         estimate D2E/DX2                !
 ! D84   D(11,8,9,10)          177.8565         estimate D2E/DX2                !
 ! D85   D(11,8,9,28)          -62.1957         estimate D2E/DX2                !
 ! D86   D(11,8,9,29)           58.3258         estimate D2E/DX2                !
 ! D87   D(8,9,10,2)             1.9765         estimate D2E/DX2                !
 ! D88   D(8,9,10,13)         -120.7335         estimate D2E/DX2                !
 ! D89   D(8,9,10,14)          119.7118         estimate D2E/DX2                !
 ! D90   D(28,9,10,2)         -115.7306         estimate D2E/DX2                !
 ! D91   D(28,9,10,13)         121.5594         estimate D2E/DX2                !
 ! D92   D(28,9,10,14)           2.0047         estimate D2E/DX2                !
 ! D93   D(29,9,10,2)          118.5033         estimate D2E/DX2                !
 ! D94   D(29,9,10,13)          -4.2067         estimate D2E/DX2                !
 ! D95   D(29,9,10,14)        -123.7614         estimate D2E/DX2                !
 ! D96   D(2,10,13,33)          64.6265         estimate D2E/DX2                !
 ! D97   D(2,10,13,34)        -177.6412         estimate D2E/DX2                !
 ! D98   D(2,10,13,35)         -56.6941         estimate D2E/DX2                !
 ! D99   D(9,10,13,33)        -177.1118         estimate D2E/DX2                !
 ! D100  D(9,10,13,34)         -59.3795         estimate D2E/DX2                !
 ! D101  D(9,10,13,35)          61.5676         estimate D2E/DX2                !
 ! D102  D(14,10,13,33)        -56.8238         estimate D2E/DX2                !
 ! D103  D(14,10,13,34)         60.9086         estimate D2E/DX2                !
 ! D104  D(14,10,13,35)       -178.1443         estimate D2E/DX2                !
 ! D105  D(2,10,14,36)          31.6658         estimate D2E/DX2                !
 ! D106  D(9,10,14,36)         -83.3265         estimate D2E/DX2                !
 ! D107  D(13,10,14,36)        155.0992         estimate D2E/DX2                !
 ! D108  D(4,15,16,37)        -170.7804         estimate D2E/DX2                !
 ! D109  D(17,15,16,37)        -51.3071         estimate D2E/DX2                !
 ! D110  D(18,15,16,37)         66.9903         estimate D2E/DX2                !
 ! D111  D(4,15,17,38)         -68.9278         estimate D2E/DX2                !
 ! D112  D(4,15,17,39)          52.4395         estimate D2E/DX2                !
 ! D113  D(4,15,17,40)         170.1743         estimate D2E/DX2                !
 ! D114  D(16,15,17,38)        174.5439         estimate D2E/DX2                !
 ! D115  D(16,15,17,39)        -64.0887         estimate D2E/DX2                !
 ! D116  D(16,15,17,40)         53.646          estimate D2E/DX2                !
 ! D117  D(18,15,17,38)         58.2432         estimate D2E/DX2                !
 ! D118  D(18,15,17,39)        179.6106         estimate D2E/DX2                !
 ! D119  D(18,15,17,40)        -62.6547         estimate D2E/DX2                !
 ! D120  D(4,15,18,19)        -171.5164         estimate D2E/DX2                !
 ! D121  D(4,15,18,41)         -52.7126         estimate D2E/DX2                !
 ! D122  D(4,15,18,42)          68.8642         estimate D2E/DX2                !
 ! D123  D(16,15,18,19)        -53.3048         estimate D2E/DX2                !
 ! D124  D(16,15,18,41)         65.499          estimate D2E/DX2                !
 ! D125  D(16,15,18,42)       -172.9242         estimate D2E/DX2                !
 ! D126  D(17,15,18,19)         62.3544         estimate D2E/DX2                !
 ! D127  D(17,15,18,41)       -178.8418         estimate D2E/DX2                !
 ! D128  D(17,15,18,42)        -57.2651         estimate D2E/DX2                !
 ! D129  D(15,18,19,43)         85.7415         estimate D2E/DX2                !
 ! D130  D(41,18,19,43)        -36.1489         estimate D2E/DX2                !
 ! D131  D(42,18,19,43)       -152.2982         estimate D2E/DX2                !
 --------------------------------------------------------------------------------
 Trust Radius=3.00D-01 FncErr=1.00D-07 GrdErr=1.00D-06
 Number of steps in this run=    258 maximum allowed number of steps=    258.
 GradGradGradGradGradGradGradGradGradGradGradGradGradGradGradGradGradGrad

                          Input orientation:                          
 ---------------------------------------------------------------------
 Center     Atomic      Atomic             Coordinates (Angstroms)
 Number     Number       Type             X           Y           Z
 ---------------------------------------------------------------------
      1          6           0       -1.784400    0.631200   -0.143600
      2          6           0       -1.078200   -0.504800   -0.245100
      3          6           0        0.401300   -0.621700   -0.511600
      4          6           0        1.258200    0.501000    0.123200
      5          6           0        1.176600    1.835900   -0.649300
      6          6           0       -0.174400    2.219800   -1.258700
      7          6           0       -1.415300    2.062600   -0.365500
      8          6           0       -3.174100    0.222300    0.147500
      9          6           0       -3.319800   -1.263300    0.255800
     10          6           0       -1.902700   -1.756800   -0.044500
     11          8           0       -4.092600    1.018300    0.279400
     12          6           0       -1.297200    2.835800    0.949000
     13          6           0       -1.879200   -2.683600   -1.258200
     14          8           0       -1.406900   -2.481300    1.076500
     15          6           0        2.736000    0.044400    0.370000
     16          8           0        2.688500   -1.076600    1.277200
     17          6           0        3.556400    1.138900    1.074200
     18          6           0        3.455900   -0.428300   -0.912700
     19          8           0        4.720800   -1.010200   -0.583700
     20          1           0        0.566000   -0.670500   -1.594900
     21          1           0        0.733900   -1.586100   -0.111000
     22          1           0        0.838800    0.673600    1.125100
     23          1           0        1.904900    1.838400   -1.468500
     24          1           0        1.485700    2.645400    0.024200
     25          1           0       -0.321500    1.645900   -2.184100
     26          1           0       -0.107400    3.268100   -1.580000
     27          1           0       -2.239000    2.521200   -0.931200
     28          1           0       -3.655100   -1.526400    1.263600
     29          1           0       -4.051400   -1.596800   -0.486900
     30          1           0       -1.031000    3.881100    0.758600
     31          1           0       -0.540900    2.412200    1.616300
     32          1           0       -2.249100    2.833200    1.491500
     33          1           0       -0.871800   -3.075400   -1.439600
     34          1           0       -2.520500   -3.556400   -1.088700
     35          1           0       -2.219700   -2.175500   -2.166800
     36          1           0       -1.047200   -1.847700    1.721800
     37          1           0        3.609600   -1.258400    1.541000
     38          1           0        3.732400    2.002200    0.425300
     39          1           0        3.044800    1.481200    1.981000
     40          1           0        4.531800    0.760100    1.400400
     41          1           0        2.883300   -1.193900   -1.445300
     42          1           0        3.640600    0.402000   -1.600000
     43          1           0        4.545900   -1.945200   -0.372900
 ---------------------------------------------------------------------
                    Distance matrix (angstroms):
                    1          2          3          4          5
     1  C    0.000000
     2  C    1.341461   0.000000
     3  C    2.546069   1.507849   0.000000
     4  C    3.057049   2.570222   1.548452   0.000000
     5  C    3.236442   3.275115   2.580668   1.544465   0.000000
     6  C    2.521745   3.044287   2.993946   2.629879   1.530996
     7  C    1.494784   2.592234   3.244510   3.134490   2.617228
     8  C    1.477567   2.252911   3.732323   4.441120   4.708204
     9  C    2.471053   2.418883   3.853198   4.907996   5.535509
    10  C    2.392981   1.512463   2.610565   3.888068   4.770258
    11  O    2.378353   3.417827   4.848754   5.378016   5.412525
    12  C    2.508266   3.554356   4.119777   3.558554   3.110313
    13  C    3.498460   2.532813   3.163783   4.679019   5.489495
    14  O    3.364343   2.400255   3.041342   4.111648   5.318935
    15  C    4.587171   3.902319   2.582970   1.566297   2.584603
    16  O    4.994205   4.102729   2.939051   2.422044   3.805246
    17  C    5.501358   5.091347   3.945774   2.567692   3.019886
    18  C    5.401370   4.583624   3.086886   2.601264   3.223537
    19  O    6.723504   5.830822   4.337535   3.843570   4.545981
    20  H    3.053699   2.133732   1.096835   2.191671   2.747550
    21  H    3.355491   2.114450   1.095979   2.164654   3.492253
    22  H    2.914202   2.634571   2.132603   1.099768   2.147917
    23  H    4.101661   3.985747   3.037855   2.177239   1.096137
    24  H    3.844309   4.070610   3.483812   2.158705   1.097468
    25  H    2.708013   2.992963   2.908901   3.021569   2.153141
    26  H    3.439305   4.118153   4.065808   3.524570   2.136833
    27  H    2.097397   3.312834   4.126145   4.174132   3.495058
    28  H    3.183546   3.155987   4.519314   5.436118   6.189473
    29  H    3.197050   3.176610   4.558286   5.741501   6.256340
    30  H    3.455926   4.499529   4.892862   4.131494   3.322427
    31  H    2.795622   3.501770   3.823643   3.019734   2.900840
    32  H    2.781780   3.940689   4.793054   4.428606   4.160896
    33  H    4.031295   2.842079   2.915924   4.446333   5.379720
    34  H    4.355577   3.479102   4.181199   5.675365   6.552749
    35  H    3.487175   2.790554   3.467510   4.950105   5.470739
    36  H    3.188750   2.381814   2.930751   3.658795   4.912872
    37  H    5.958498   5.072823   3.861573   3.261093   4.504619
    38  H    5.713000   5.465927   4.342679   2.909730   2.777505
    39  H    5.343931   5.089091   4.198016   2.757563   3.245684
    40  H    6.503456   5.981617   4.756695   3.523468   4.076271
    41  H    5.178111   4.196287   2.712846   2.823797   3.567370
    42  H    5.621767   4.992506   3.567302   2.941946   3.005195
    43  H    6.838356   5.807029   4.352999   4.127830   5.072011
                    6          7          8          9         10
     6  C    0.000000
     7  C    1.536994   0.000000
     8  C    3.868540   2.596777   0.000000
     9  C    4.931454   3.882621   1.496651   0.000000
    10  C    4.502738   3.863731   2.360118   1.530325   0.000000
    11  O    4.377402   2.945232   1.222561   2.409040   3.549895
    12  C    2.552269   1.529607   3.315952   4.623209   4.737684
    13  C    5.191308   4.851652   3.478076   2.526812   1.527278
    14  O    5.391897   4.767228   3.360876   2.411692   1.423854
    15  C    3.981891   4.674118   5.916962   6.196437   4.993363
    16  O    5.049083   5.421643   6.110110   6.097359   4.825835
    17  C    4.530964   5.257733   6.855549   7.329561   6.279995
    18  C    4.506798   5.498418   6.745680   6.926235   5.588674
    19  O    5.903517   6.865962   8.023911   8.088267   6.687219
    20  H    3.002508   3.592605   4.221540   4.344645   3.110991
    21  H    4.077634   4.242269   4.313884   4.083041   2.642957
    22  H    3.016589   3.038450   4.154845   4.669177   3.845859
    23  H    2.124375   3.505796   5.569513   6.315952   5.426883
    24  H    2.140771   2.984514   5.253604   6.198742   5.555658
    25  H    1.098802   2.162717   3.949724   4.838012   4.319311
    26  H    1.098479   2.153797   4.654654   5.850065   5.552520
    27  H    2.112030   1.099460   2.706094   4.110905   4.381851
    28  H    5.701867   4.533386   2.129552   1.094216   2.198890
    29  H    5.494838   4.511648   2.116895   1.094561   2.199598
    30  H    2.750124   2.172149   4.284056   5.652987   5.761141
    31  H    2.904645   2.194157   3.726497   4.804430   4.689703
    32  H    3.499177   2.176579   3.078759   4.410744   4.852565
    33  H    5.343991   5.277132   4.323690   3.485799   2.178937
    34  H    6.236792   5.772144   4.029139   2.775764   2.170390
    35  H    4.932196   4.674744   3.466455   2.812707   2.186311
    36  H    5.117589   4.447782   3.359617   2.766838   1.964678
    37  H    5.852764   6.317706   7.081871   7.047577   5.757401
    38  H    4.259846   5.208438   7.137574   7.773400   6.790077
    39  H    4.626493   5.073123   6.604640   7.142600   6.250204
    40  H    5.599094   6.338999   7.825591   8.188521   7.058705
    41  H    4.586687   5.499884   6.421427   6.432496   5.018455
    42  H    4.239706   5.462939   7.037484   7.393537   6.148835
    43  H    6.357130   7.183204   8.035376   7.920195   6.459705
                   11         12         13         14         15
    11  O    0.000000
    12  C    3.400872   0.000000
    13  C    4.579019   5.972791   0.000000
    14  O    4.482806   5.319760   2.390568   0.000000
    15  C    6.898295   4.939014   5.602954   4.903256   0.000000
    16  O    7.167114   5.594675   5.465765   4.334255   1.442882
    17  C    7.691128   5.143207   7.042538   6.143305   1.538468
    18  C    7.777764   6.059062   5.802503   5.640793   1.544999
    19  O    9.084920   7.304602   6.842165   6.516833   2.441548
    20  H    5.297886   4.715621   3.185112   3.782553   3.013439
    21  H    5.498219   4.980177   3.057591   2.606638   2.626461
    22  H    5.015250   3.044440   4.933400   3.872844   2.136688
    23  H    6.300613   4.134315   5.900180   6.008731   2.699860
    24  H    5.816357   2.938714   6.431589   5.979759   2.906549
    25  H    4.547957   3.490583   4.693431   5.370604   4.293779
    26  H    4.939715   2.828135   6.218164   6.465392   4.720134
    27  H    2.675835   2.126291   5.227459   5.454196   5.707739
    28  H    2.763251   4.968647   3.294299   2.449744   6.641694
    29  H    2.725374   5.412520   2.548429   3.196864   7.035383
    30  H    4.218845   1.095339   6.919697   6.381418   5.390878
    31  H    4.042874   1.093945   6.001748   4.998768   4.230581
    32  H    2.856841   1.095640   6.175173   5.396799   5.821202
    33  H    5.485152   6.389731   1.096024   2.640084   5.101375
    34  H    5.027035   6.819744   1.096255   2.661585   6.536387
    35  H    4.437568   5.972633   1.095290   3.357552   5.993519
    36  H    4.423679   4.753408   3.204895   0.973265   4.440722
    37  H    8.130122   6.417914   6.324053   5.184257   1.957474
    38  H    7.887964   5.125039   7.502063   6.851149   2.197465
    39  H    7.352020   4.664004   7.216907   6.028031   2.180613
    40  H    8.700781   6.203993   7.747783   6.773459   2.190627
    41  H    7.518750   6.280743   4.993558   5.140301   2.202362
    42  H    7.982127   6.066519   6.332926   6.399557   2.197061
    43  H    9.155955   7.664672   6.527703   6.150121   2.790367
                   16         17         18         19         20
    16  O    0.000000
    17  C    2.388074   0.000000
    18  C    2.409327   2.532585   0.000000
    19  O    2.756375   2.953488   1.430671   0.000000
    20  H    3.594285   4.397785   2.979191   4.289555   0.000000
    21  H    2.450949   4.098394   3.064720   4.055919   1.751706
    22  H    2.551024   2.757616   3.495143   4.563453   3.046215
    23  H    4.080456   3.111603   2.802221   4.102034   2.846614
    24  H    4.107313   2.767642   3.769231   4.919230   3.802963
    25  H    5.334108   5.090351   4.493052   5.919539   2.549612
    26  H    5.903987   5.000170   5.177429   6.527479   3.995780
    27  H    6.488563   6.286417   6.413406   7.812193   4.300636
    28  H    6.359541   7.690607   7.517209   8.592711   5.169262
    29  H    6.986337   8.234058   7.609616   8.792324   4.837983
    30  H    6.219519   5.353831   6.441773   7.668754   5.367163
    31  H    4.766103   4.324700   5.517127   6.651189   4.586946
    32  H    6.301774   6.062064   6.997470   8.225429   5.452208
    33  H    4.904278   6.609725   5.100368   6.022856   2.806231
    34  H    6.235429   7.978264   6.747840   7.692502   4.255718
    35  H    6.095830   7.406258   6.069424   7.213506   3.217486
    36  H    3.840276   5.525604   5.406773   6.267899   3.871526
    37  H    0.975227   2.442904   2.594867   2.410543   4.409421
    38  H    3.360725   1.094228   2.788194   3.327096   4.609840
    39  H    2.676682   1.095988   3.491231   3.948890   4.854001
    40  H    2.605072   1.096039   2.814300   2.665771   5.171654
    41  H    2.731980   3.498986   1.094384   2.037770   2.380380
    42  H    3.372096   2.775150   1.093569   2.047927   3.256294
    43  H    2.631963   3.547518   1.944343   0.974295   4.354050
                   21         22         23         24         25
    21  H    0.000000
    22  H    2.577827   0.000000
    23  H    3.865391   3.036460   0.000000
    24  H    4.299892   2.349139   1.747893   0.000000
    25  H    3.982140   3.639020   2.346486   3.023501   0.000000
    26  H    5.140915   3.865785   2.470997   2.345033   1.744221
    27  H    5.136222   4.137010   4.234007   3.847285   2.452084
    28  H    4.599610   5.005429   7.049812   6.735566   5.750044
    29  H    4.800053   5.627372   6.945621   6.994066   5.225681
    30  H    5.810452   3.730755   4.213325   2.898289   3.762844
    31  H    4.538181   2.273231   3.978338   2.587716   3.883091
    32  H    5.567451   3.785928   5.196820   4.017085   4.316869
    33  H    2.561536   4.853745   5.644141   6.358307   4.811214
    34  H    3.927989   5.837697   6.988010   7.466626   5.753210
    35  H    3.646568   5.320564   5.797529   6.463091   4.266915
    36  H    2.569029   3.204684   5.699144   5.430044   5.290363
    37  H    3.332588   3.403370   4.642549   4.695880   6.145313
    38  H    4.706858   3.260034   2.636867   2.371128   4.834255
    39  H    4.373220   2.500244   3.650481   2.759569   5.357906
    40  H    4.713070   3.704257   4.036573   3.837578   6.098180
    41  H    2.560097   3.778160   3.186322   4.341997   4.345231
    42  H    3.823424   3.917910   2.256810   3.509197   4.193650
    43  H    3.837823   4.779614   4.742452   5.531376   6.314113
                   26         27         28         29         30
    26  H    0.000000
    27  H    2.350004   0.000000
    28  H    6.607531   4.817214   0.000000
    29  H    6.357457   4.521075   1.796179   0.000000
    30  H    2.588022   2.482744   6.031748   6.378203   0.000000
    31  H    3.337188   3.063524   5.033409   5.728799   1.770174
    32  H    3.769632   2.442728   4.586381   5.175640   1.766070
    33  H    6.390932   5.783566   4.177733   3.633697   7.297282
    34  H    7.255221   6.086154   3.307799   2.558486   7.806890
    35  H    5.868469   4.856549   3.774831   2.551878   6.830328
    36  H    6.160886   5.248436   2.667269   3.737181   5.809231
    37  H    6.636711   7.389403   7.274932   7.932075   6.968628
    38  H    4.513069   6.145492   8.229758   8.623946   5.131407
    39  H    5.080364   6.122177   7.378955   8.119154   4.885277
    40  H    6.057642   7.374386   8.501302   9.098802   6.410717
    41  H    5.373255   6.348561   7.085151   7.012198   6.777503
    42  H    4.718308   6.285539   8.071318   8.025027   6.284185
    43  H    7.091459   8.142192   8.373167   8.605112   8.144193
                   31         32         33         34         35
    31  H    0.000000
    32  H    1.763736   0.000000
    33  H    6.289815   6.737942   0.000000
    34  H    6.845438   6.896237   1.752913   0.000000
    35  H    6.178771   6.202507   1.776365   1.777545   0.000000
    36  H    4.291179   4.838226   3.395948   3.604050   4.074729
    37  H    5.541266   7.146188   5.680529   7.055087   6.969189
    38  H    4.455073   6.132347   7.103417   8.502293   7.720081
    39  H    3.722501   5.485699   6.913961   8.110058   7.634832
    40  H    5.339319   7.091308   7.209407   8.634971   8.180796
    41  H    5.839734   7.154290   4.200101   5.908437   5.246400
    42  H    5.645390   7.082138   5.699105   7.340948   6.427121
    43  H    6.987087   8.513584   5.636193   7.283018   7.003175
                   36         37         38         39         40
    36  H    0.000000
    37  H    4.697419   0.000000
    38  H    6.272736   3.448388   0.000000
    39  H    5.281404   2.831609   1.778887   0.000000
    40  H    6.166779   2.223637   1.769936   1.751642   0.000000
    41  H    5.089873   3.074030   3.799364   4.349917   3.825399
    42  H    6.170168   3.552995   2.582810   3.787243   3.150377
    43  H    5.973277   2.238608   4.108634   4.419770   3.234724
                   41         42         43
    41  H    0.000000
    42  H    1.773226   0.000000
    43  H    2.116302   2.799052   0.000000
 Stoichiometry    C15H24O4
 Framework group  C1[X(C15H24O4)]
 Deg. of freedom   123
 Full point group                 C1      NOp   1
 Largest Abelian subgroup         C1      NOp   1
 Largest concise Abelian subgroup C1      NOp   1
                         Standard orientation:                         
 ---------------------------------------------------------------------
 Center     Atomic      Atomic             Coordinates (Angstroms)
 Number     Number       Type             X           Y           Z
 ---------------------------------------------------------------------
      1          6           0        1.811271    0.637123    0.139185
      2          6           0        1.123722   -0.512022    0.218308
      3          6           0       -0.352538   -0.658497    0.488140
      4          6           0       -1.230013    0.464090   -0.118111
      5          6           0       -1.166299    1.782708    0.683488
      6          6           0        0.181081    2.174642    1.295780
      7          6           0        1.420382    2.057160    0.394292
      8          6           0        3.206016    0.257098   -0.166545
      9          6           0        3.374900   -1.223215   -0.308378
     10          6           0        1.967183   -1.745896   -0.013367
     11          8           0        4.111121    1.070446   -0.284466
     12          6           0        1.284183    2.857263   -0.902235
     13          6           0        1.963806   -2.699581    1.179550
     14          8           0        1.478061   -2.453272   -1.148152
     15          6           0       -2.701420   -0.010573   -0.368995
     16          8           0       -2.640054   -1.110320   -1.301036
     17          6           0       -3.542256    1.085945   -1.045402
     18          6           0       -3.408036   -0.523020    0.905804
     19          8           0       -4.664937   -1.117705    0.569097
     20          1           0       -0.511665   -0.733888    1.570748
     21          1           0       -0.671485   -1.619006    0.067585
     22          1           0       -0.817835    0.665518   -1.117624
     23          1           0       -1.890931    1.755404    1.505485
     24          1           0       -1.491228    2.601851    0.029377
     25          1           0        0.341385    1.582840    2.207612
     26          1           0        0.098796    3.214368    1.640536
     27          1           0        2.239152    2.516279    0.966689
     28          1           0        3.709908   -1.458542   -1.323119
     29          1           0        4.114987   -1.561293    0.423767
     30          1           0        1.002196    3.893691   -0.687606
     31          1           0        0.531799    2.436459   -1.575702
     32          1           0        2.233604    2.881929   -1.448510
     33          1           0        0.963588   -3.111401    1.356290
     34          1           0        2.618184   -3.558023    0.988125
     35          1           0        2.300163   -2.206315    2.097816
     36          1           0        1.105468   -1.811398   -1.777769
     37          1           0       -3.559292   -1.300984   -1.565072
     38          1           0       -3.729135    1.931743   -0.376794
     39          1           0       -3.040177    1.456384   -1.946446
     40          1           0       -4.512922    0.698865   -1.375974
     41          1           0       -2.820965   -1.290938    1.418957
     42          1           0       -3.602918    0.288801    1.612104
     43          1           0       -4.476086   -2.044887    0.336891
 ---------------------------------------------------------------------
 Rotational constants (GHZ):      0.5814050      0.2558297      0.2039740
 Standard basis: 6-31G(d) (6D, 7F)
 There are   333 symmetry adapted cartesian basis functions of A   symmetry.
 There are   333 symmetry adapted basis functions of A   symmetry.
   333 basis functions,   628 primitive gaussians,   333 cartesian basis functions
    73 alpha electrons       73 beta electrons
       nuclear repulsion energy      1602.4892366164 Hartrees.
 NAtoms=   43 NActive=   43 NUniq=   43 SFac= 1.00D+00 NAtFMM=   60 NAOKFM=F Big=F
 Integral buffers will be    131072 words long.
 Raffenetti 2 integral format.
 Two-electron integral symmetry is turned on.
 Using the following non-standard input for PCM:
 --- end of non-standard input.
 ------------------------------------------------------------------------------
 Polarizable Continuum Model (PCM)
 =================================
 Model                : PCM (using non-symmetric T matrix).
 Atomic radii         : SMD-Coulomb.
 Polarization charges : Total charges.
 Charge compensation  : None.
 Solution method      : On-the-fly selection.
 Cavity type          : VdW (van der Waals Surface) (Alpha=1.000).
 Cavity algorithm     : GePol (No added spheres)
                        Default sphere list used, NSphG=   43.
                        Lebedev-Laikov grids with approx.  5.0 points / Ang**2.
                        Smoothing algorithm: Karplus/York (Gamma=1.0000).
                        Polarization charges: spherical gaussians, with
                                              point-specific exponents (IZeta= 3).
                        Self-potential: point-specific (ISelfS= 7).
                        Self-field    : sphere-specific E.n sum rule (ISelfD= 2).
 1st derivatives      : Analytical E(r).r(x)/FMM algorithm (CHGder, D1EAlg=3).
                        Cavity 1st derivative terms included.
 Solvent              : Methanol, Eps=  32.613000 Eps(inf)=   1.765709
 ------------------------------------------------------------------------------
 ------------------------------------------------------------------------------
 Atomic radii for non-electrostatic terms: SMD-CDS.
 ------------------------------------------------------------------------------
 Nuclear repulsion after PCM non-electrostatic terms =     1602.4905766925 Hartrees.
 One-electron integrals computed using PRISM.
 NBasis=   333 RedAO= T EigKep=  8.38D-04  NBF=   333
 NBsUse=   333 1.00D-06 EigRej= -1.00D+00 NBFU=   333
 ExpMin= 1.61D-01 ExpMax= 5.48D+03 ExpMxC= 8.25D+02 IAcc=1 IRadAn=         1 AccDes= 0.00D+00
 Harris functional with IExCor=  402 and IRadAn=       1 diagonalized for initial guess.
 HarFok:  IExCor=  402 AccDes= 0.00D+00 IRadAn=         1 IDoV= 1 UseB2=F ITyADJ=14
 ICtDFT=  3500011 ScaDFX=  1.000000  1.000000  1.000000  1.000000
 FoFCou: FMM=F IPFlag=           0 FMFlag=      100000 FMFlg1=           0
         NFxFlg=           0 DoJE=T BraDBF=F KetDBF=T FulRan=T
         wScrn=  0.000000 ICntrl=     500 IOpCl=  0 I1Cent=   200000004 NGrid=           0
         NMat0=    1 NMatS0=      1 NMatT0=    0 NMatD0=    1 NMtDS0=    0 NMtDT0=    0
 Petite list used in FoFCou.
 Keep R1 ints in memory in canonical form, NReq=1565304907.
 Requested convergence on RMS density matrix=1.00D-08 within 128 cycles.
 Requested convergence on MAX density matrix=1.00D-06.
 Requested convergence on             energy=1.00D-06.
 No special actions if energy rises.
 Inv3:  Mode=1 IEnd=    22244187.
 Iteration    1 A*A^-1 deviation from unit magnitude is 4.88D-15 for   2710.
 Iteration    1 A*A^-1 deviation from orthogonality  is 8.45D-15 for   2693   2541.
 Iteration    1 A^-1*A deviation from unit magnitude is 5.11D-15 for   2710.
 Iteration    1 A^-1*A deviation from orthogonality  is 1.41D-08 for   1810   1764.
 Iteration    2 A*A^-1 deviation from unit magnitude is 5.22D-15 for   1351.
 Iteration    2 A*A^-1 deviation from orthogonality  is 5.53D-15 for   1823    669.
 Iteration    2 A^-1*A deviation from unit magnitude is 1.33D-15 for   1352.
 Iteration    2 A^-1*A deviation from orthogonality  is 8.80D-16 for   2709   1752.
 Error on total polarization charges =  0.05197
 SCF Done:  E(RB3LYP) =  -886.943413835     A.U. after   12 cycles
            NFock= 12  Conv=0.69D-08     -V/T= 2.0091
 SMD-CDS (non-electrostatic) energy       (kcal/mol) =       0.84
 (included in total energy above)

 **********************************************************************

            Population analysis using the SCF density.

 **********************************************************************

 Orbital symmetries:
       Occupied  (A) (A) (A) (A) (A) (A) (A) (A) (A) (A) (A) (A)
                 (A) (A) (A) (A) (A) (A) (A) (A) (A) (A) (A) (A)
                 (A) (A) (A) (A) (A) (A) (A) (A) (A) (A) (A) (A)
                 (A) (A) (A) (A) (A) (A) (A) (A) (A) (A) (A) (A)
                 (A) (A) (A) (A) (A) (A) (A) (A) (A) (A) (A) (A)
                 (A) (A) (A) (A) (A) (A) (A) (A) (A) (A) (A) (A)
                 (A)
       Virtual   (A) (A) (A) (A) (A) (A) (A) (A) (A) (A) (A) (A)
                 (A) (A) (A) (A) (A) (A) (A) (A) (A) (A) (A) (A)
                 (A) (A) (A) (A) (A) (A) (A) (A) (A) (A) (A) (A)
                 (A) (A) (A) (A) (A) (A) (A) (A) (A) (A) (A) (A)
                 (A) (A) (A) (A) (A) (A) (A) (A) (A) (A) (A) (A)
                 (A) (A) (A) (A) (A) (A) (A) (A) (A) (A) (A) (A)
                 (A) (A) (A) (A) (A) (A) (A) (A) (A) (A) (A) (A)
                 (A) (A) (A) (A) (A) (A) (A) (A) (A) (A) (A) (A)
                 (A) (A) (A) (A) (A) (A) (A) (A) (A) (A) (A) (A)
                 (A) (A) (A) (A) (A) (A) (A) (A) (A) (A) (A) (A)
                 (A) (A) (A) (A) (A) (A) (A) (A) (A) (A) (A) (A)
                 (A) (A) (A) (A) (A) (A) (A) (A) (A) (A) (A) (A)
                 (A) (A) (A) (A) (A) (A) (A) (A) (A) (A) (A) (A)
                 (A) (A) (A) (A) (A) (A) (A) (A) (A) (A) (A) (A)
                 (A) (A) (A) (A) (A) (A) (A) (A) (A) (A) (A) (A)
                 (A) (A) (A) (A) (A) (A) (A) (A) (A) (A) (A) (A)
                 (A) (A) (A) (A) (A) (A) (A) (A) (A) (A) (A) (A)
                 (A) (A) (A) (A) (A) (A) (A) (A) (A) (A) (A) (A)
                 (A) (A) (A) (A) (A) (A) (A) (A) (A) (A) (A) (A)
                 (A) (A) (A) (A) (A) (A) (A) (A) (A) (A) (A) (A)
                 (A) (A) (A) (A) (A) (A) (A) (A) (A) (A) (A) (A)
                 (A) (A) (A) (A) (A) (A) (A) (A)
 The electronic state is 1-A.
 Alpha  occ. eigenvalues --  -19.14505 -19.14434 -19.14048 -19.13011 -10.26334
 Alpha  occ. eigenvalues --  -10.24391 -10.23619 -10.21918 -10.20264 -10.18727
 Alpha  occ. eigenvalues --  -10.18651 -10.18474 -10.18021 -10.17484 -10.17209
 Alpha  occ. eigenvalues --  -10.17144 -10.17124 -10.16612 -10.16487  -1.03316
 Alpha  occ. eigenvalues --   -1.02647  -1.02277  -0.99935  -0.85763  -0.81127
 Alpha  occ. eigenvalues --   -0.78795  -0.74765  -0.73766  -0.71893  -0.68919
 Alpha  occ. eigenvalues --   -0.67305  -0.65243  -0.63458  -0.59954  -0.57514
 Alpha  occ. eigenvalues --   -0.55138  -0.53195  -0.52258  -0.50349  -0.49106
 Alpha  occ. eigenvalues --   -0.48700  -0.46413  -0.46263  -0.45223  -0.44692
 Alpha  occ. eigenvalues --   -0.43937  -0.43204  -0.42736  -0.41510  -0.40442
 Alpha  occ. eigenvalues --   -0.40043  -0.39713  -0.38660  -0.38495  -0.37762
 Alpha  occ. eigenvalues --   -0.36980  -0.36778  -0.36447  -0.35885  -0.34868
 Alpha  occ. eigenvalues --   -0.34487  -0.34044  -0.33888  -0.32397  -0.31881
 Alpha  occ. eigenvalues --   -0.31172  -0.30629  -0.29892  -0.28488  -0.27643
 Alpha  occ. eigenvalues --   -0.25478  -0.25031  -0.23695
 Alpha virt. eigenvalues --   -0.03886   0.05380   0.07544   0.08162   0.10396
 Alpha virt. eigenvalues --    0.10509   0.12180   0.12664   0.13008   0.14016
 Alpha virt. eigenvalues --    0.14498   0.15049   0.15615   0.15943   0.16613
 Alpha virt. eigenvalues --    0.16971   0.17366   0.17612   0.18206   0.18463
 Alpha virt. eigenvalues --    0.19155   0.19534   0.20438   0.20675   0.21165
 Alpha virt. eigenvalues --    0.21512   0.22649   0.23082   0.23363   0.24310
 Alpha virt. eigenvalues --    0.24638   0.25540   0.25865   0.26769   0.27408
 Alpha virt. eigenvalues --    0.28029   0.29577   0.30016   0.30465   0.31806
 Alpha virt. eigenvalues --    0.33610   0.34502   0.35918   0.36315   0.45840
 Alpha virt. eigenvalues --    0.47637   0.50012   0.51489   0.52206   0.52595
 Alpha virt. eigenvalues --    0.53529   0.54186   0.55046   0.55962   0.57239
 Alpha virt. eigenvalues --    0.58580   0.59568   0.60596   0.60821   0.61605
 Alpha virt. eigenvalues --    0.62078   0.62615   0.63338   0.65710   0.65991
 Alpha virt. eigenvalues --    0.66656   0.67769   0.68269   0.69464   0.71223
 Alpha virt. eigenvalues --    0.71866   0.72523   0.74303   0.76491   0.76757
 Alpha virt. eigenvalues --    0.77687   0.78069   0.78550   0.78762   0.80537
 Alpha virt. eigenvalues --    0.81095   0.81984   0.83325   0.83494   0.84130
 Alpha virt. eigenvalues --    0.84424   0.85091   0.86301   0.86461   0.87305
 Alpha virt. eigenvalues --    0.87826   0.88404   0.89464   0.89559   0.89890
 Alpha virt. eigenvalues --    0.90735   0.90912   0.92294   0.92983   0.93783
 Alpha virt. eigenvalues --    0.94504   0.95027   0.95533   0.95840   0.96726
 Alpha virt. eigenvalues --    0.98331   0.98887   0.99183   0.99486   1.00024
 Alpha virt. eigenvalues --    1.00802   1.02738   1.04219   1.04607   1.05533
 Alpha virt. eigenvalues --    1.06203   1.07138   1.07801   1.09165   1.10049
 Alpha virt. eigenvalues --    1.10914   1.12840   1.13774   1.15189   1.17059
 Alpha virt. eigenvalues --    1.18431   1.19939   1.21986   1.24228   1.25769
 Alpha virt. eigenvalues --    1.29032   1.31409   1.34631   1.37657   1.39239
 Alpha virt. eigenvalues --    1.40670   1.41537   1.44011   1.45240   1.47799
 Alpha virt. eigenvalues --    1.49678   1.53293   1.56946   1.58497   1.60338
 Alpha virt. eigenvalues --    1.62027   1.64536   1.65416   1.66727   1.67493
 Alpha virt. eigenvalues --    1.68521   1.68800   1.71489   1.72258   1.74504
 Alpha virt. eigenvalues --    1.74948   1.76344   1.77693   1.78290   1.80016
 Alpha virt. eigenvalues --    1.81735   1.82650   1.82679   1.83521   1.84496
 Alpha virt. eigenvalues --    1.86207   1.87296   1.89017   1.90062   1.90509
 Alpha virt. eigenvalues --    1.91610   1.92703   1.93051   1.94426   1.95313
 Alpha virt. eigenvalues --    1.96541   1.98614   2.00539   2.00829   2.01500
 Alpha virt. eigenvalues --    2.04009   2.05177   2.06306   2.06650   2.08135
 Alpha virt. eigenvalues --    2.10614   2.11032   2.13469   2.15064   2.15905
 Alpha virt. eigenvalues --    2.18353   2.21417   2.22189   2.24341   2.24692
 Alpha virt. eigenvalues --    2.25348   2.26557   2.27408   2.28568   2.29730
 Alpha virt. eigenvalues --    2.30698   2.32004   2.32388   2.34186   2.35473
 Alpha virt. eigenvalues --    2.36674   2.37893   2.39557   2.40572   2.42398
 Alpha virt. eigenvalues --    2.43593   2.46056   2.46556   2.48772   2.49116
 Alpha virt. eigenvalues --    2.49610   2.50700   2.53783   2.54744   2.57592
 Alpha virt. eigenvalues --    2.59045   2.62231   2.64006   2.66833   2.68743
 Alpha virt. eigenvalues --    2.69937   2.73801   2.75033   2.76804   2.77585
 Alpha virt. eigenvalues --    2.80294   2.81805   2.86074   2.87494   2.89195
 Alpha virt. eigenvalues --    2.94028   2.97473   2.99153   3.04277   3.18021
 Alpha virt. eigenvalues --    3.21355   3.79386   3.82460   3.86720   4.01121
 Alpha virt. eigenvalues --    4.13380   4.21257   4.24541   4.27371   4.28700
 Alpha virt. eigenvalues --    4.32524   4.36178   4.41142   4.46141   4.54198
 Alpha virt. eigenvalues --    4.61012   4.66566   4.73470   4.77099   4.77824
          Condensed to atoms (all electrons):
               1          2          3          4          5          6
     1  C    5.111448   0.522610  -0.050242  -0.004206  -0.005253  -0.028233
     2  C    0.522610   5.017375   0.311191  -0.016871  -0.005923  -0.006849
     3  C   -0.050242   0.311191   5.258625   0.340661  -0.040502  -0.001448
     4  C   -0.004206  -0.016871   0.340661   5.041297   0.354830  -0.039118
     5  C   -0.005253  -0.005923  -0.040502   0.354830   5.060584   0.362541
     6  C   -0.028233  -0.006849  -0.001448  -0.039118   0.362541   5.070328
     7  C    0.345287  -0.067268  -0.011078  -0.000020  -0.040413   0.357413
     8  C    0.346589   0.008755   0.005575  -0.000176  -0.000053   0.004313
     9  C   -0.142693  -0.078996   0.007727  -0.000168  -0.000005  -0.000098
    10  C   -0.011473   0.413395  -0.058848   0.002543  -0.000056  -0.000157
    11  O   -0.086382   0.005181  -0.000111   0.000002  -0.000005   0.000278
    12  C   -0.035956  -0.002214   0.001431  -0.003630  -0.003529  -0.049399
    13  C    0.000941  -0.058793  -0.005461   0.000245  -0.000004   0.000014
    14  O   -0.000459  -0.039442  -0.007124  -0.000278  -0.000002   0.000000
    15  C    0.000283   0.002954  -0.025186   0.352265  -0.029949   0.003411
    16  O    0.000019  -0.000008  -0.007839  -0.047459   0.002120  -0.000033
    17  C   -0.000006  -0.000089   0.004851  -0.048778  -0.004281   0.000190
    18  C   -0.000016   0.000313  -0.009834  -0.049967  -0.003527   0.000026
    19  O    0.000000  -0.000002  -0.000065   0.002660   0.000050   0.000000
    20  H   -0.005128  -0.023715   0.351594  -0.029189  -0.005863  -0.000253
    21  H    0.004941  -0.038579   0.352143  -0.043145   0.004642  -0.000006
    22  H   -0.001601  -0.000301  -0.058673   0.358467  -0.038732  -0.003492
    23  H   -0.000029  -0.000019  -0.004021  -0.038775   0.370393  -0.033418
    24  H   -0.000333   0.000007   0.005239  -0.030982   0.371087  -0.037458
    25  H   -0.004336  -0.000284   0.004117  -0.005384  -0.037363   0.370834
    26  H    0.005381   0.000337  -0.000110   0.004612  -0.033102   0.365744
    27  H   -0.051277   0.004415  -0.000228  -0.000058   0.004906  -0.042318
    28  H    0.003997   0.000986  -0.000098   0.000005   0.000000   0.000001
    29  H    0.004036   0.001600  -0.000148   0.000001   0.000000   0.000003
    30  H    0.004628  -0.000005  -0.000034   0.000215  -0.001084  -0.003324
    31  H   -0.005928   0.001461  -0.000433  -0.000414   0.003290  -0.006414
    32  H   -0.007572  -0.000044  -0.000013   0.000053  -0.000008   0.005255
    33  H   -0.000141  -0.008637   0.003531   0.000026   0.000001   0.000000
    34  H   -0.000099   0.005260  -0.000041  -0.000002   0.000000   0.000000
    35  H    0.000684   0.000640   0.000012  -0.000013   0.000000   0.000000
    36  H    0.002334  -0.000334  -0.000597   0.000018   0.000006   0.000001
    37  H    0.000000   0.000012   0.000194   0.007023  -0.000188   0.000002
    38  H   -0.000001  -0.000001  -0.000105  -0.004255   0.001956   0.000020
    39  H   -0.000003  -0.000002   0.000038  -0.006348  -0.000865  -0.000037
    40  H    0.000000   0.000002  -0.000100   0.004892   0.000146  -0.000002
    41  H   -0.000004   0.000213   0.003611  -0.004849   0.000275  -0.000014
    42  H    0.000002  -0.000026   0.000196   0.001780   0.000311  -0.000052
    43  H    0.000000  -0.000001  -0.000020  -0.000042  -0.000003   0.000000
               7          8          9         10         11         12
     1  C    0.345287   0.346589  -0.142693  -0.011473  -0.086382  -0.035956
     2  C   -0.067268   0.008755  -0.078996   0.413395   0.005181  -0.002214
     3  C   -0.011078   0.005575   0.007727  -0.058848  -0.000111   0.001431
     4  C   -0.000020  -0.000176  -0.000168   0.002543   0.000002  -0.003630
     5  C   -0.040413  -0.000053  -0.000005  -0.000056  -0.000005  -0.003529
     6  C    0.357413   0.004313  -0.000098  -0.000157   0.000278  -0.049399
     7  C    5.023605  -0.052918   0.008005   0.005565   0.000534   0.354695
     8  C   -0.052918   4.530427   0.331877  -0.058694   0.525404  -0.000990
     9  C    0.008005   0.331877   5.484972   0.291828  -0.077766  -0.000254
    10  C    0.005565  -0.058694   0.291828   4.717835   0.004201  -0.000151
    11  O    0.000534   0.525404  -0.077766   0.004201   8.202073  -0.003671
    12  C    0.354695  -0.000990  -0.000254  -0.000151  -0.003671   5.149393
    13  C   -0.000149   0.000099  -0.058938   0.368555  -0.000080  -0.000003
    14  O   -0.000069   0.001849  -0.055909   0.200418  -0.000022   0.000006
    15  C   -0.000071  -0.000001   0.000002  -0.000092   0.000000   0.000029
    16  O   -0.000001   0.000000   0.000000  -0.000042   0.000000   0.000001
    17  C   -0.000009   0.000000   0.000000   0.000000   0.000000  -0.000006
    18  C    0.000006   0.000000   0.000000   0.000002   0.000000  -0.000002
    19  O    0.000000   0.000000   0.000000   0.000000   0.000000   0.000000
    20  H    0.001080  -0.000120  -0.000163   0.000405   0.000002  -0.000066
    21  H   -0.000055  -0.000111   0.000624  -0.007076   0.000001   0.000006
    22  H    0.003600  -0.000092  -0.000042   0.000234   0.000000  -0.001434
    23  H    0.005144   0.000003   0.000000   0.000001   0.000000  -0.000025
    24  H   -0.006111  -0.000002   0.000000   0.000004   0.000000   0.004839
    25  H   -0.037519   0.000082  -0.000010  -0.000060  -0.000001   0.005706
    26  H   -0.031518  -0.000106   0.000003   0.000003   0.000003  -0.004524
    27  H    0.375315  -0.006782   0.000611  -0.000225   0.009887  -0.043838
    28  H   -0.000083  -0.016484   0.343717  -0.022549  -0.000519   0.000019
    29  H   -0.000076  -0.017293   0.340096  -0.025979  -0.000228  -0.000004
    30  H   -0.031209  -0.000039   0.000004   0.000003   0.000023   0.368287
    31  H   -0.030802  -0.000221   0.000020  -0.000020   0.000051   0.372852
    32  H   -0.027279   0.002998   0.000097  -0.000002   0.006704   0.365650
    33  H   -0.000002  -0.000072   0.005377  -0.022771   0.000001   0.000000
    34  H    0.000004   0.000283  -0.007998  -0.022640   0.000000   0.000000
    35  H   -0.000034  -0.000144  -0.000538  -0.024634  -0.000011   0.000000
    36  H   -0.000080   0.000039   0.000512  -0.024771  -0.000023  -0.000005
    37  H    0.000000   0.000000   0.000000   0.000000   0.000000   0.000000
    38  H    0.000005   0.000000   0.000000   0.000000   0.000000  -0.000003
    39  H    0.000006   0.000000   0.000000   0.000000   0.000000  -0.000016
    40  H    0.000000   0.000000   0.000000   0.000000   0.000000   0.000000
    41  H    0.000001   0.000000   0.000000   0.000006   0.000000   0.000000
    42  H    0.000000   0.000000   0.000000   0.000000   0.000000   0.000000
    43  H    0.000000   0.000000   0.000000   0.000000   0.000000   0.000000
              13         14         15         16         17         18
     1  C    0.000941  -0.000459   0.000283   0.000019  -0.000006  -0.000016
     2  C   -0.058793  -0.039442   0.002954  -0.000008  -0.000089   0.000313
     3  C   -0.005461  -0.007124  -0.025186  -0.007839   0.004851  -0.009834
     4  C    0.000245  -0.000278   0.352265  -0.047459  -0.048778  -0.049967
     5  C   -0.000004  -0.000002  -0.029949   0.002120  -0.004281  -0.003527
     6  C    0.000014   0.000000   0.003411  -0.000033   0.000190   0.000026
     7  C   -0.000149  -0.000069  -0.000071  -0.000001  -0.000009   0.000006
     8  C    0.000099   0.001849  -0.000001   0.000000   0.000000   0.000000
     9  C   -0.058938  -0.055909   0.000002   0.000000   0.000000   0.000000
    10  C    0.368555   0.200418  -0.000092  -0.000042   0.000000   0.000002
    11  O   -0.000080  -0.000022   0.000000   0.000000   0.000000   0.000000
    12  C   -0.000003   0.000006   0.000029   0.000001  -0.000006  -0.000002
    13  C    5.206271  -0.056901   0.000004   0.000003   0.000000  -0.000001
    14  O   -0.056901   8.399710  -0.000018  -0.000017   0.000000   0.000001
    15  C    0.000004  -0.000018   4.770042   0.208184   0.370202   0.324014
    16  O    0.000003  -0.000017   0.208184   8.412646  -0.051387  -0.050157
    17  C    0.000000   0.000000   0.370202  -0.051387   5.227490  -0.065123
    18  C   -0.000001   0.000001   0.324014  -0.050157  -0.065123   4.983414
    19  O    0.000000   0.000000  -0.051048  -0.007048  -0.004466   0.234888
    20  H    0.001399   0.000247  -0.003973   0.000155  -0.000051   0.001744
    21  H   -0.002908   0.014439  -0.007621   0.015776   0.000581  -0.001296
    22  H    0.000009   0.000057  -0.030445   0.003550  -0.008438   0.005773
    23  H    0.000000   0.000000  -0.006987   0.000047  -0.001933   0.002298
    24  H    0.000000   0.000000  -0.004735  -0.000016   0.003322  -0.000071
    25  H   -0.000004   0.000001  -0.000074   0.000000   0.000005  -0.000011
    26  H    0.000000   0.000000  -0.000078   0.000000   0.000000  -0.000001
    27  H    0.000023  -0.000001   0.000002   0.000000   0.000000   0.000000
    28  H    0.002027   0.003464   0.000000   0.000000   0.000000   0.000000
    29  H   -0.001521   0.002727   0.000000   0.000000   0.000000   0.000000
    30  H    0.000000   0.000000  -0.000001   0.000000  -0.000001   0.000000
    31  H    0.000001  -0.000001   0.000003  -0.000009   0.000016  -0.000001
    32  H    0.000000   0.000000   0.000000   0.000000   0.000000   0.000000
    33  H    0.359876   0.000584  -0.000001  -0.000005   0.000000   0.000001
    34  H    0.362574   0.000800   0.000000   0.000000   0.000000   0.000000
    35  H    0.361827   0.003187   0.000000   0.000000   0.000000   0.000000
    36  H    0.007274   0.237274  -0.000007   0.000188  -0.000001   0.000003
    37  H    0.000000   0.000000  -0.021285   0.229093  -0.005466  -0.007488
    38  H    0.000000   0.000000  -0.022377   0.003944   0.349168   0.000437
    39  H    0.000000   0.000000  -0.026649   0.000914   0.365849   0.005414
    40  H    0.000000   0.000000  -0.024015  -0.003634   0.360509  -0.008333
    41  H    0.000000  -0.000001  -0.037346  -0.001867   0.005884   0.369490
    42  H    0.000000   0.000000  -0.037833   0.003431  -0.003021   0.361782
    43  H    0.000000   0.000000  -0.003264   0.008066   0.000295  -0.024100
              19         20         21         22         23         24
     1  C    0.000000  -0.005128   0.004941  -0.001601  -0.000029  -0.000333
     2  C   -0.000002  -0.023715  -0.038579  -0.000301  -0.000019   0.000007
     3  C   -0.000065   0.351594   0.352143  -0.058673  -0.004021   0.005239
     4  C    0.002660  -0.029189  -0.043145   0.358467  -0.038775  -0.030982
     5  C    0.000050  -0.005863   0.004642  -0.038732   0.370393   0.371087
     6  C    0.000000  -0.000253  -0.000006  -0.003492  -0.033418  -0.037458
     7  C    0.000000   0.001080  -0.000055   0.003600   0.005144  -0.006111
     8  C    0.000000  -0.000120  -0.000111  -0.000092   0.000003  -0.000002
     9  C    0.000000  -0.000163   0.000624  -0.000042   0.000000   0.000000
    10  C    0.000000   0.000405  -0.007076   0.000234   0.000001   0.000004
    11  O    0.000000   0.000002   0.000001   0.000000   0.000000   0.000000
    12  C    0.000000  -0.000066   0.000006  -0.001434  -0.000025   0.004839
    13  C    0.000000   0.001399  -0.002908   0.000009   0.000000   0.000000
    14  O    0.000000   0.000247   0.014439   0.000057   0.000000   0.000000
    15  C   -0.051048  -0.003973  -0.007621  -0.030445  -0.006987  -0.004735
    16  O   -0.007048   0.000155   0.015776   0.003550   0.000047  -0.000016
    17  C   -0.004466  -0.000051   0.000581  -0.008438  -0.001933   0.003322
    18  C    0.234888   0.001744  -0.001296   0.005773   0.002298  -0.000071
    19  O    8.315297  -0.000018  -0.000037  -0.000066  -0.000054  -0.000002
    20  H   -0.000018   0.548009  -0.030338   0.005435   0.002506   0.000048
    21  H   -0.000037  -0.030338   0.571761  -0.001218  -0.000108  -0.000153
    22  H   -0.000066   0.005435  -0.001218   0.613873   0.005860  -0.008901
    23  H   -0.000054   0.002506  -0.000108   0.005860   0.589006  -0.037422
    24  H   -0.000002   0.000048  -0.000153  -0.008901  -0.037422   0.590985
    25  H    0.000000   0.000919   0.000000  -0.000176  -0.006768   0.005835
    26  H    0.000000  -0.000078   0.000001  -0.000077  -0.000702  -0.006743
    27  H    0.000000   0.000046   0.000002   0.000029  -0.000160  -0.000080
    28  H    0.000000  -0.000004  -0.000005  -0.000002   0.000000   0.000000
    29  H    0.000000   0.000014  -0.000028   0.000001   0.000000   0.000000
    30  H    0.000000   0.000002   0.000000   0.000020  -0.000016   0.000601
    31  H    0.000000   0.000013   0.000002   0.005454  -0.000014  -0.000303
    32  H    0.000000   0.000000   0.000000  -0.000027   0.000000  -0.000056
    33  H    0.000000   0.000202   0.002698   0.000000   0.000000   0.000000
    34  H    0.000000   0.000003  -0.000111   0.000000   0.000000   0.000000
    35  H    0.000000   0.000132   0.000221   0.000000   0.000000   0.000000
    36  H    0.000000   0.000051   0.000050   0.000529   0.000000   0.000000
    37  H    0.016039  -0.000013  -0.000508  -0.000364  -0.000005   0.000002
    38  H   -0.000090  -0.000005  -0.000030   0.000342   0.001228   0.000777
    39  H    0.000105   0.000002  -0.000003   0.005150   0.000184   0.000651
    40  H    0.009163   0.000003  -0.000010  -0.000150  -0.000057   0.000036
    41  H   -0.030953   0.001814   0.001849  -0.000040  -0.000026  -0.000017
    42  H   -0.034756   0.000038   0.000086  -0.000218   0.003991  -0.000037
    43  H    0.239791  -0.000001   0.000086  -0.000004   0.000005   0.000000
              25         26         27         28         29         30
     1  C   -0.004336   0.005381  -0.051277   0.003997   0.004036   0.004628
     2  C   -0.000284   0.000337   0.004415   0.000986   0.001600  -0.000005
     3  C    0.004117  -0.000110  -0.000228  -0.000098  -0.000148  -0.000034
     4  C   -0.005384   0.004612  -0.000058   0.000005   0.000001   0.000215
     5  C   -0.037363  -0.033102   0.004906   0.000000   0.000000  -0.001084
     6  C    0.370834   0.365744  -0.042318   0.000001   0.000003  -0.003324
     7  C   -0.037519  -0.031518   0.375315  -0.000083  -0.000076  -0.031209
     8  C    0.000082  -0.000106  -0.006782  -0.016484  -0.017293  -0.000039
     9  C   -0.000010   0.000003   0.000611   0.343717   0.340096   0.000004
    10  C   -0.000060   0.000003  -0.000225  -0.022549  -0.025979   0.000003
    11  O   -0.000001   0.000003   0.009887  -0.000519  -0.000228   0.000023
    12  C    0.005706  -0.004524  -0.043838   0.000019  -0.000004   0.368287
    13  C   -0.000004   0.000000   0.000023   0.002027  -0.001521   0.000000
    14  O    0.000001   0.000000  -0.000001   0.003464   0.002727   0.000000
    15  C   -0.000074  -0.000078   0.000002   0.000000   0.000000  -0.000001
    16  O    0.000000   0.000000   0.000000   0.000000   0.000000   0.000000
    17  C    0.000005   0.000000   0.000000   0.000000   0.000000  -0.000001
    18  C   -0.000011  -0.000001   0.000000   0.000000   0.000000   0.000000
    19  O    0.000000   0.000000   0.000000   0.000000   0.000000   0.000000
    20  H    0.000919  -0.000078   0.000046  -0.000004   0.000014   0.000002
    21  H    0.000000   0.000001   0.000002  -0.000005  -0.000028   0.000000
    22  H   -0.000176  -0.000077   0.000029  -0.000002   0.000001   0.000020
    23  H   -0.006768  -0.000702  -0.000160   0.000000   0.000000  -0.000016
    24  H    0.005835  -0.006743  -0.000080   0.000000   0.000000   0.000601
    25  H    0.600472  -0.036386  -0.002747   0.000000   0.000000  -0.000015
    26  H   -0.036386   0.595068  -0.004972   0.000000   0.000000   0.003833
    27  H   -0.002747  -0.004972   0.610404  -0.000014  -0.000003  -0.002817
    28  H    0.000000   0.000000  -0.000014   0.503236  -0.016651   0.000000
    29  H    0.000000   0.000000  -0.000003  -0.016651   0.515675   0.000000
    30  H   -0.000015   0.003833  -0.002817   0.000000   0.000000   0.564153
    31  H   -0.000055  -0.000157   0.005520  -0.000002   0.000000  -0.028988
    32  H   -0.000161  -0.000033  -0.004320  -0.000003   0.000001  -0.028389
    33  H   -0.000002   0.000000   0.000000  -0.000178   0.000125   0.000000
    34  H    0.000000   0.000000   0.000000   0.000516   0.001637   0.000000
    35  H    0.000019   0.000000  -0.000001   0.000058   0.000787   0.000000
    36  H    0.000000   0.000000   0.000002   0.000845  -0.000100   0.000000
    37  H    0.000000   0.000000   0.000000   0.000000   0.000000   0.000000
    38  H   -0.000001   0.000002   0.000000   0.000000   0.000000  -0.000001
    39  H    0.000000   0.000001   0.000000   0.000000   0.000000   0.000000
    40  H    0.000000   0.000000   0.000000   0.000000   0.000000   0.000000
    41  H   -0.000016   0.000001   0.000000   0.000000   0.000000   0.000000
    42  H   -0.000008   0.000002   0.000000   0.000000   0.000000   0.000000
    43  H    0.000000   0.000000   0.000000   0.000000   0.000000   0.000000
              31         32         33         34         35         36
     1  C   -0.005928  -0.007572  -0.000141  -0.000099   0.000684   0.002334
     2  C    0.001461  -0.000044  -0.008637   0.005260   0.000640  -0.000334
     3  C   -0.000433  -0.000013   0.003531  -0.000041   0.000012  -0.000597
     4  C   -0.000414   0.000053   0.000026  -0.000002  -0.000013   0.000018
     5  C    0.003290  -0.000008   0.000001   0.000000   0.000000   0.000006
     6  C   -0.006414   0.005255   0.000000   0.000000   0.000000   0.000001
     7  C   -0.030802  -0.027279  -0.000002   0.000004  -0.000034  -0.000080
     8  C   -0.000221   0.002998  -0.000072   0.000283  -0.000144   0.000039
     9  C    0.000020   0.000097   0.005377  -0.007998  -0.000538   0.000512
    10  C   -0.000020  -0.000002  -0.022771  -0.022640  -0.024634  -0.024771
    11  O    0.000051   0.006704   0.000001   0.000000  -0.000011  -0.000023
    12  C    0.372852   0.365650   0.000000   0.000000   0.000000  -0.000005
    13  C    0.000001   0.000000   0.359876   0.362574   0.361827   0.007274
    14  O   -0.000001   0.000000   0.000584   0.000800   0.003187   0.237274
    15  C    0.000003   0.000000  -0.000001   0.000000   0.000000  -0.000007
    16  O   -0.000009   0.000000  -0.000005   0.000000   0.000000   0.000188
    17  C    0.000016   0.000000   0.000000   0.000000   0.000000  -0.000001
    18  C   -0.000001   0.000000   0.000001   0.000000   0.000000   0.000003
    19  O    0.000000   0.000000   0.000000   0.000000   0.000000   0.000000
    20  H    0.000013   0.000000   0.000202   0.000003   0.000132   0.000051
    21  H    0.000002   0.000000   0.002698  -0.000111   0.000221   0.000050
    22  H    0.005454  -0.000027   0.000000   0.000000   0.000000   0.000529
    23  H   -0.000014   0.000000   0.000000   0.000000   0.000000   0.000000
    24  H   -0.000303  -0.000056   0.000000   0.000000   0.000000   0.000000
    25  H   -0.000055  -0.000161  -0.000002   0.000000   0.000019   0.000000
    26  H   -0.000157  -0.000033   0.000000   0.000000   0.000000   0.000000
    27  H    0.005520  -0.004320   0.000000   0.000000  -0.000001   0.000002
    28  H   -0.000002  -0.000003  -0.000178   0.000516   0.000058   0.000845
    29  H    0.000000   0.000001   0.000125   0.001637   0.000787  -0.000100
    30  H   -0.028988  -0.028389   0.000000   0.000000   0.000000   0.000000
    31  H    0.552407  -0.030199   0.000000   0.000000   0.000000   0.000013
    32  H   -0.030199   0.563271   0.000000   0.000000   0.000000  -0.000001
    33  H    0.000000   0.000000   0.551835  -0.030605  -0.025375  -0.000106
    34  H    0.000000   0.000000  -0.030605   0.549440  -0.025970  -0.000217
    35  H    0.000000   0.000000  -0.025375  -0.025970   0.539875  -0.000245
    36  H    0.000013  -0.000001  -0.000106  -0.000217  -0.000245   0.341468
    37  H    0.000000   0.000000   0.000000   0.000000   0.000000  -0.000003
    38  H   -0.000007   0.000000   0.000000   0.000000   0.000000   0.000000
    39  H    0.000102   0.000000   0.000000   0.000000   0.000000   0.000000
    40  H    0.000000   0.000000   0.000000   0.000000   0.000000   0.000000
    41  H    0.000000   0.000000   0.000010   0.000000   0.000000   0.000000
    42  H    0.000000   0.000000   0.000000   0.000000   0.000000   0.000000
    43  H    0.000000   0.000000   0.000000   0.000000   0.000000   0.000000
              37         38         39         40         41         42
     1  C    0.000000  -0.000001  -0.000003   0.000000  -0.000004   0.000002
     2  C    0.000012  -0.000001  -0.000002   0.000002   0.000213  -0.000026
     3  C    0.000194  -0.000105   0.000038  -0.000100   0.003611   0.000196
     4  C    0.007023  -0.004255  -0.006348   0.004892  -0.004849   0.001780
     5  C   -0.000188   0.001956  -0.000865   0.000146   0.000275   0.000311
     6  C    0.000002   0.000020  -0.000037  -0.000002  -0.000014  -0.000052
     7  C    0.000000   0.000005   0.000006   0.000000   0.000001   0.000000
     8  C    0.000000   0.000000   0.000000   0.000000   0.000000   0.000000
     9  C    0.000000   0.000000   0.000000   0.000000   0.000000   0.000000
    10  C    0.000000   0.000000   0.000000   0.000000   0.000006   0.000000
    11  O    0.000000   0.000000   0.000000   0.000000   0.000000   0.000000
    12  C    0.000000  -0.000003  -0.000016   0.000000   0.000000   0.000000
    13  C    0.000000   0.000000   0.000000   0.000000   0.000000   0.000000
    14  O    0.000000   0.000000   0.000000   0.000000  -0.000001   0.000000
    15  C   -0.021285  -0.022377  -0.026649  -0.024015  -0.037346  -0.037833
    16  O    0.229093   0.003944   0.000914  -0.003634  -0.001867   0.003431
    17  C   -0.005466   0.349168   0.365849   0.360509   0.005884  -0.003021
    18  C   -0.007488   0.000437   0.005414  -0.008333   0.369490   0.361782
    19  O    0.016039  -0.000090   0.000105   0.009163  -0.030953  -0.034756
    20  H   -0.000013  -0.000005   0.000002   0.000003   0.001814   0.000038
    21  H   -0.000508  -0.000030  -0.000003  -0.000010   0.001849   0.000086
    22  H   -0.000364   0.000342   0.005150  -0.000150  -0.000040  -0.000218
    23  H   -0.000005   0.001228   0.000184  -0.000057  -0.000026   0.003991
    24  H    0.000002   0.000777   0.000651   0.000036  -0.000017  -0.000037
    25  H    0.000000  -0.000001   0.000000   0.000000  -0.000016  -0.000008
    26  H    0.000000   0.000002   0.000001   0.000000   0.000001   0.000002
    27  H    0.000000   0.000000   0.000000   0.000000   0.000000   0.000000
    28  H    0.000000   0.000000   0.000000   0.000000   0.000000   0.000000
    29  H    0.000000   0.000000   0.000000   0.000000   0.000000   0.000000
    30  H    0.000000  -0.000001   0.000000   0.000000   0.000000   0.000000
    31  H    0.000000  -0.000007   0.000102   0.000000   0.000000   0.000000
    32  H    0.000000   0.000000   0.000000   0.000000   0.000000   0.000000
    33  H    0.000000   0.000000   0.000000   0.000000   0.000010   0.000000
    34  H    0.000000   0.000000   0.000000   0.000000   0.000000   0.000000
    35  H    0.000000   0.000000   0.000000   0.000000   0.000000   0.000000
    36  H   -0.000003   0.000000   0.000000   0.000000   0.000000   0.000000
    37  H    0.347527  -0.000057  -0.000433   0.007469   0.000309   0.000154
    38  H   -0.000057   0.560551  -0.025763  -0.026229  -0.000063   0.000596
    39  H   -0.000433  -0.025763   0.557905  -0.032636  -0.000136  -0.000071
    40  H    0.007469  -0.026229  -0.032636   0.557076   0.000139   0.000452
    41  H    0.000309  -0.000063  -0.000136   0.000139   0.575611  -0.034610
    42  H    0.000154   0.000596  -0.000071   0.000452  -0.034610   0.569251
    43  H    0.001005  -0.000064  -0.000023  -0.000159  -0.008529   0.006268
              43
     1  C    0.000000
     2  C   -0.000001
     3  C   -0.000020
     4  C   -0.000042
     5  C   -0.000003
     6  C    0.000000
     7  C    0.000000
     8  C    0.000000
     9  C    0.000000
    10  C    0.000000
    11  O    0.000000
    12  C    0.000000
    13  C    0.000000
    14  O    0.000000
    15  C   -0.003264
    16  O    0.008066
    17  C    0.000295
    18  C   -0.024100
    19  O    0.239791
    20  H   -0.000001
    21  H    0.000086
    22  H   -0.000004
    23  H    0.000005
    24  H    0.000000
    25  H    0.000000
    26  H    0.000000
    27  H    0.000000
    28  H    0.000000
    29  H    0.000000
    30  H    0.000000
    31  H    0.000000
    32  H    0.000000
    33  H    0.000000
    34  H    0.000000
    35  H    0.000000
    36  H    0.000000
    37  H    0.001005
    38  H   -0.000064
    39  H   -0.000023
    40  H   -0.000159
    41  H   -0.008529
    42  H    0.006268
    43  H    0.344062
 Mulliken charges:
               1
     1  C    0.088190
     2  C    0.051696
     3  C   -0.368378
     4  C   -0.097467
     5  C   -0.286429
     6  C   -0.288254
     7  C   -0.143501
     8  C    0.396007
     9  C   -0.391892
    10  C    0.275241
    11  O   -0.585526
    12  C   -0.473195
    13  C   -0.486377
    14  O   -0.704518
    15  C    0.301663
    16  O   -0.718615
    17  C   -0.495304
    18  C   -0.069678
    19  O   -0.689386
    20  H    0.183113
    21  H    0.163436
    22  H    0.146110
    23  H    0.149872
    24  H    0.149989
    25  H    0.143393
    26  H    0.143596
    27  H    0.148678
    28  H    0.197720
    29  H    0.195328
    30  H    0.154156
    31  H    0.162764
    32  H    0.154079
    33  H    0.163629
    34  H    0.167167
    35  H    0.169523
    36  H    0.435883
    37  H    0.426980
    38  H    0.160023
    39  H    0.156663
    40  H    0.155437
    41  H    0.159259
    42  H    0.162294
    43  H    0.436632
 Sum of Mulliken charges =   0.00000
 Mulliken charges with hydrogens summed into heavy atoms:
               1
     1  C    0.088190
     2  C    0.051696
     3  C   -0.021829
     4  C    0.048643
     5  C    0.013431
     6  C   -0.001264
     7  C    0.005177
     8  C    0.396007
     9  C    0.001156
    10  C    0.275241
    11  O   -0.585526
    12  C   -0.002195
    13  C    0.013941
    14  O   -0.268636
    15  C    0.301663
    16  O   -0.291635
    17  C   -0.023181
    18  C    0.251876
    19  O   -0.252755
 Electronic spatial extent (au):  <R**2>=           5585.2405
 Charge=              0.0000 electrons
 Dipole moment (field-independent basis, Debye):
    X=             -4.3827    Y=             -0.8856    Z=              1.5792  Tot=              4.7419
 Quadrupole moment (field-independent basis, Debye-Ang):
   XX=           -139.2657   YY=           -115.5008   ZZ=           -110.0671
   XY=             -5.9149   XZ=              6.3372   YZ=             -2.2676
 Traceless Quadrupole moment (field-independent basis, Debye-Ang):
   XX=            -17.6545   YY=              6.1104   ZZ=             11.5441
   XY=             -5.9149   XZ=              6.3372   YZ=             -2.2676
 Octapole moment (field-independent basis, Debye-Ang**2):
  XXX=            -72.9559  YYY=             -2.9422  ZZZ=            -13.0146  XYY=            -43.2078
  XXY=            -74.1758  XXZ=            -16.1302  XZZ=             -3.4512  YZZ=             -6.9389
  YYZ=             14.8643  XYZ=             -7.4998
 Hexadecapole moment (field-independent basis, Debye-Ang**3):
 XXXX=          -5362.1996 YYYY=          -1984.1039 ZZZZ=           -604.4433 XXXY=           -113.4483
 XXXZ=            204.3161 YYYX=            111.8570 YYYZ=            -20.5867 ZZZX=             -5.8308
 ZZZY=             24.8648 XXYY=          -1019.4422 XXZZ=           -825.1784 YYZZ=           -437.2891
 XXYZ=             42.4515 YYXZ=             26.6059 ZZXY=             11.5069
 N-N= 1.602490576693D+03 E-N=-5.270490418868D+03  KE= 8.789882113346D+02
 D1PCM: PCM CHGder 1st derivatives, ID1Alg=3 FixD1E=F DoIter=F DoCFld=F I1PDM=0.
 Calling FoFJK, ICntrl=      2127 FMM=F ISym2X=0 I1Cent= 0 IOpClX= 0 NMat=1 NMatS=1 NMatT=0.
 ***** Axes restored to original set *****
 -------------------------------------------------------------------
 Center     Atomic                   Forces (Hartrees/Bohr)
 Number     Number              X              Y              Z
 -------------------------------------------------------------------
      1        6          -0.017143547   -0.012190469   -0.000577651
      2        6           0.023326369    0.002511160   -0.007977978
      3        6           0.001428038   -0.005421728    0.002868112
      4        6           0.000174798   -0.003250106    0.001875434
      5        6           0.006244324    0.004973447    0.002798532
      6        6           0.000689032   -0.003101841   -0.005300562
      7        6           0.003809237    0.004715453   -0.004591650
      8        6          -0.000607499    0.018645671    0.001299734
      9        6           0.003003068    0.006918285   -0.006896506
     10        6          -0.006986488   -0.006537632    0.001551900
     11        8          -0.016679650    0.011186700    0.001680218
     12        6          -0.002073065    0.004113371    0.006233660
     13        6           0.006405437   -0.007797276   -0.001033820
     14        8           0.012942389   -0.013582302    0.006125471
     15        6           0.002723352    0.004450189    0.001692847
     16        8          -0.005505160   -0.003792252    0.001323481
     17        6          -0.001570709    0.004301318   -0.000148379
     18        6          -0.001564070   -0.004052381    0.000733450
     19        8           0.005602215   -0.002695561    0.000104150
     20        1           0.000377723    0.000050301   -0.001852696
     21        1          -0.000005393    0.000188800   -0.000980399
     22        1           0.002528812   -0.001124102   -0.000210535
     23        1           0.001017156   -0.000266917   -0.000550239
     24        1           0.001274871   -0.001516134    0.000282924
     25        1          -0.002623633   -0.000777119    0.000944636
     26        1          -0.000285804    0.000027591    0.001020697
     27        1          -0.002767990   -0.001890668    0.002016893
     28        1          -0.000327055   -0.003020875   -0.001611392
     29        1          -0.002907485   -0.001638579    0.002763496
     30        1           0.000145469    0.001190644   -0.000539017
     31        1           0.000935171   -0.000500220   -0.000082157
     32        1          -0.000454550   -0.000380127   -0.000018314
     33        1           0.001095663    0.002218345   -0.000305360
     34        1          -0.001853691    0.001253555    0.001187979
     35        1          -0.000875721    0.001133192    0.001686917
     36        1          -0.002746423   -0.000739132   -0.000001940
     37        1          -0.002898304   -0.000056497   -0.001765891
     38        1           0.000380506    0.000642548    0.000356729
     39        1          -0.002156917    0.000459446   -0.000970178
     40        1           0.000524158   -0.001794013   -0.003519533
     41        1          -0.006049394    0.003093339   -0.000236824
     42        1           0.001332116    0.000627916    0.000799702
     43        1           0.002122647    0.003424662   -0.000175938
 -------------------------------------------------------------------
 Cartesian Forces:  Max     0.023326369 RMS     0.004935041

 GradGradGradGradGradGradGradGradGradGradGradGradGradGradGradGradGradGrad
 Berny optimization.
 FormGI is forming the generalized inverse of G from B-inverse, IUseBI=4.
 Internal  Forces:  Max     0.019998432 RMS     0.003544462
 Search for a local minimum.
 Step number   1 out of a maximum of  258
 All quantities printed in internal units (Hartrees-Bohrs-Radians)
 Mixed Optimization -- RFO/linear search
 Second derivative matrix not updated -- first step.
 ITU=  0
     Eigenvalues ---    0.00230   0.00230   0.00257   0.00339   0.00374
     Eigenvalues ---    0.00405   0.00532   0.00675   0.00758   0.00908
     Eigenvalues ---    0.01097   0.01125   0.01202   0.01286   0.01376
     Eigenvalues ---    0.01394   0.02461   0.02524   0.03094   0.03883
     Eigenvalues ---    0.03901   0.04279   0.04428   0.04591   0.04742
     Eigenvalues ---    0.04857   0.04907   0.04952   0.05041   0.05265
     Eigenvalues ---    0.05367   0.05387   0.05410   0.05497   0.05499
     Eigenvalues ---    0.05569   0.05617   0.05619   0.05830   0.05965
     Eigenvalues ---    0.06015   0.06129   0.06628   0.07771   0.08032
     Eigenvalues ---    0.08445   0.08973   0.09098   0.09140   0.09707
     Eigenvalues ---    0.10349   0.11622   0.12110   0.13580   0.13798
     Eigenvalues ---    0.14682   0.15996   0.16000   0.16000   0.16000
     Eigenvalues ---    0.16000   0.16000   0.16000   0.16000   0.16000
     Eigenvalues ---    0.16000   0.16000   0.16000   0.16000   0.16324
     Eigenvalues ---    0.16614   0.17253   0.18361   0.19548   0.20756
     Eigenvalues ---    0.21996   0.23415   0.24651   0.25000   0.26311
     Eigenvalues ---    0.26810   0.27209   0.27960   0.28081   0.28475
     Eigenvalues ---    0.28655   0.28860   0.29460   0.29676   0.29970
     Eigenvalues ---    0.31011   0.32114   0.32256   0.33708   0.33742
     Eigenvalues ---    0.33815   0.33851   0.33856   0.33964   0.34035
     Eigenvalues ---    0.34100   0.34113   0.34124   0.34126   0.34130
     Eigenvalues ---    0.34131   0.34169   0.34203   0.34208   0.34291
     Eigenvalues ---    0.34311   0.34329   0.34330   0.34361   0.34403
     Eigenvalues ---    0.39193   0.40893   0.41885   0.51548   0.52323
     Eigenvalues ---    0.52509   0.52715   0.94257
 RFO step:  Lambda=-1.38875087D-02 EMin= 2.30000000D-03
 Linear search not attempted -- first point.
 Iteration  1 RMS(Cart)=  0.03669776 RMS(Int)=  0.00063576
 Iteration  2 RMS(Cart)=  0.00084765 RMS(Int)=  0.00021646
 Iteration  3 RMS(Cart)=  0.00000057 RMS(Int)=  0.00021646
 Variable       Old X    -DE/DX   Delta X   Delta X   Delta X     New X
                                 (Linear)    (Quad)   (Total)
    R1        2.53499   0.01609   0.00000   0.03195   0.03197   2.56697
    R2        2.82473   0.00519   0.00000   0.01694   0.01703   2.84176
    R3        2.79220   0.00234   0.00000   0.00637   0.00644   2.79864
    R4        2.84942  -0.00100   0.00000  -0.00021  -0.00026   2.84916
    R5        2.85814   0.00774   0.00000   0.02657   0.02650   2.88464
    R6        2.92615   0.00007   0.00000  -0.00112  -0.00118   2.92498
    R7        2.07272   0.00188   0.00000   0.00532   0.00532   2.07803
    R8        2.07110  -0.00053   0.00000  -0.00148  -0.00148   2.06962
    R9        2.91862   0.00154   0.00000   0.00308   0.00299   2.92161
   R10        2.95987  -0.00828   0.00000  -0.02990  -0.02990   2.92998
   R11        2.07826  -0.00133   0.00000  -0.00380  -0.00380   2.07446
   R12        2.89316   0.00692   0.00000   0.02003   0.02003   2.91319
   R13        2.07140   0.00109   0.00000   0.00307   0.00307   2.07447
   R14        2.07391  -0.00059   0.00000  -0.00166  -0.00166   2.07225
   R15        2.90450   0.00441   0.00000   0.01201   0.01208   2.91658
   R16        2.07643  -0.00004   0.00000  -0.00010  -0.00010   2.07633
   R17        2.07582  -0.00029   0.00000  -0.00082  -0.00082   2.07500
   R18        2.89054   0.00693   0.00000   0.02246   0.02246   2.91299
   R19        2.07768   0.00025   0.00000   0.00070   0.00070   2.07838
   R20        2.82826   0.01398   0.00000   0.03725   0.03730   2.86556
   R21        2.31031   0.02000   0.00000   0.02091   0.02091   2.33121
   R22        2.89190   0.01506   0.00000   0.04649   0.04645   2.93834
   R23        2.06777  -0.00066   0.00000  -0.00184  -0.00184   2.06593
   R24        2.06842   0.00057   0.00000   0.00158   0.00158   2.07001
   R25        2.88614   0.00078   0.00000   0.00250   0.00250   2.88863
   R26        2.69069   0.01566   0.00000   0.03619   0.03619   2.72688
   R27        2.06989   0.00127   0.00000   0.00357   0.00357   2.07346
   R28        2.06726   0.00079   0.00000   0.00221   0.00221   2.06946
   R29        2.07046   0.00038   0.00000   0.00108   0.00108   2.07154
   R30        2.07118   0.00026   0.00000   0.00074   0.00074   2.07192
   R31        2.07162   0.00027   0.00000   0.00077   0.00077   2.07239
   R32        2.06980  -0.00060   0.00000  -0.00170  -0.00170   2.06810
   R33        1.83920  -0.00149   0.00000  -0.00276  -0.00276   1.83644
   R34        2.72665   0.00299   0.00000   0.00737   0.00737   2.73402
   R35        2.90728  -0.00090   0.00000  -0.00301  -0.00301   2.90428
   R36        2.91962  -0.00046   0.00000  -0.00157  -0.00157   2.91805
   R37        1.84291  -0.00321   0.00000  -0.00597  -0.00597   1.83694
   R38        2.06779   0.00036   0.00000   0.00100   0.00100   2.06879
   R39        2.07112   0.00034   0.00000   0.00097   0.00097   2.07209
   R40        2.07121   0.00004   0.00000   0.00011   0.00011   2.07133
   R41        2.70358   0.00652   0.00000   0.01542   0.01542   2.71899
   R42        2.06809   0.00112   0.00000   0.00314   0.00314   2.07122
   R43        2.06655   0.00020   0.00000   0.00055   0.00055   2.06709
   R44        1.84115  -0.00370   0.00000  -0.00687  -0.00687   1.83429
    A1        2.30461  -0.00753   0.00000  -0.02767  -0.02764   2.27697
    A2        1.85010   0.01356   0.00000   0.05462   0.05467   1.90477
    A3        2.12527  -0.00600   0.00000  -0.02588  -0.02605   2.09922
    A4        2.20877   0.00572   0.00000   0.02277   0.02280   2.23157
    A5        1.98667  -0.00480   0.00000  -0.01381  -0.01384   1.97283
    A6        2.08766  -0.00092   0.00000  -0.00904  -0.00906   2.07859
    A7        1.99799  -0.00062   0.00000  -0.00793  -0.00794   1.99005
    A8        1.90217   0.00005   0.00000   0.00089   0.00082   1.90299
    A9        1.87694   0.00048   0.00000   0.00490   0.00498   1.88192
   A10        1.93271  -0.00004   0.00000   0.00058   0.00064   1.93334
   A11        1.89675   0.00048   0.00000   0.00427   0.00421   1.90096
   A12        1.85073  -0.00031   0.00000  -0.00216  -0.00217   1.84856
   A13        1.97401   0.00147   0.00000   0.00768   0.00765   1.98166
   A14        1.95558  -0.00224   0.00000  -0.01049  -0.01054   1.94504
   A15        1.85066   0.00090   0.00000   0.00587   0.00570   1.85637
   A16        1.96126   0.00026   0.00000  -0.00081  -0.00072   1.96055
   A17        1.87535   0.00027   0.00000   0.01193   0.01180   1.88715
   A18        1.83590  -0.00065   0.00000  -0.01425  -0.01422   1.82168
   A19        2.05154  -0.00192   0.00000  -0.01702  -0.01706   2.03448
   A20        1.91843  -0.00064   0.00000  -0.00394  -0.00396   1.91447
   A21        1.89198   0.00034   0.00000  -0.00062  -0.00052   1.89146
   A22        1.86321   0.00139   0.00000   0.00342   0.00332   1.86652
   A23        1.88373   0.00138   0.00000   0.02055   0.02053   1.90426
   A24        1.84401  -0.00040   0.00000  -0.00052  -0.00060   1.84340
   A25        2.04370   0.00305   0.00000   0.00865   0.00865   2.05236
   A26        1.89905   0.00071   0.00000   0.01350   0.01360   1.91266
   A27        1.87748  -0.00089   0.00000  -0.00308  -0.00310   1.87438
   A28        1.90490  -0.00215   0.00000  -0.01787  -0.01795   1.88695
   A29        1.89318  -0.00191   0.00000  -0.00876  -0.00875   1.88443
   A30        1.83409   0.00103   0.00000   0.00782   0.00771   1.84180
   A31        1.96445  -0.00024   0.00000  -0.00390  -0.00391   1.96054
   A32        1.95578   0.00090   0.00000   0.00908   0.00904   1.96482
   A33        1.86587  -0.00168   0.00000  -0.02719  -0.02721   1.83866
   A34        1.96641   0.00016   0.00000   0.01167   0.01154   1.97795
   A35        1.83712   0.00182   0.00000   0.01994   0.01993   1.85706
   A36        1.86415  -0.00107   0.00000  -0.01200  -0.01212   1.85203
   A37        1.96115  -0.01450   0.00000  -0.06051  -0.06037   1.90077
   A38        2.15039   0.00997   0.00000   0.04053   0.04035   2.19074
   A39        2.17164   0.00453   0.00000   0.01992   0.01976   2.19140
   A40        1.78826   0.01156   0.00000   0.04933   0.04907   1.83733
   A41        1.91256  -0.00192   0.00000   0.00586   0.00617   1.91873
   A42        1.89485  -0.00345   0.00000   0.00200   0.00139   1.89624
   A43        1.96812  -0.00452   0.00000  -0.02750  -0.02799   1.94013
   A44        1.96875  -0.00082   0.00000   0.00811   0.00745   1.97620
   A45        1.92503  -0.00024   0.00000  -0.03079  -0.03101   1.89402
   A46        1.83784  -0.00577   0.00000  -0.02867  -0.02887   1.80897
   A47        1.96984   0.00078   0.00000  -0.01433  -0.01439   1.95545
   A48        1.91325   0.00316   0.00000   0.01972   0.01946   1.93271
   A49        1.94538   0.00359   0.00000   0.01738   0.01750   1.96288
   A50        1.90926   0.00594   0.00000   0.05439   0.05459   1.96385
   A51        1.88759  -0.00719   0.00000  -0.04411  -0.04451   1.84308
   A52        1.93027  -0.00024   0.00000  -0.00150  -0.00150   1.92876
   A53        1.96260  -0.00070   0.00000  -0.00426  -0.00426   1.95834
   A54        1.93610  -0.00034   0.00000  -0.00161  -0.00161   1.93449
   A55        1.88341   0.00042   0.00000   0.00182   0.00181   1.88522
   A56        1.87494   0.00036   0.00000   0.00251   0.00251   1.87746
   A57        1.87308   0.00058   0.00000   0.00354   0.00354   1.87661
   A58        1.94185  -0.00055   0.00000   0.00029   0.00027   1.94212
   A59        1.92972  -0.00193   0.00000  -0.00991  -0.01002   1.91969
   A60        1.95297  -0.00256   0.00000  -0.01946  -0.01961   1.93336
   A61        1.85321   0.00264   0.00000   0.02450   0.02452   1.87773
   A62        1.89049   0.00135   0.00000   0.00553   0.00548   1.89597
   A63        1.89203   0.00143   0.00000   0.00162   0.00137   1.89341
   A64        1.89594  -0.00020   0.00000  -0.00117  -0.00117   1.89477
   A65        1.86972  -0.00458   0.00000  -0.04166  -0.04155   1.82817
   A66        1.94750   0.00008   0.00000  -0.00378  -0.00349   1.94402
   A67        1.98013   0.00079   0.00000  -0.01005  -0.01012   1.97002
   A68        1.85717   0.00438   0.00000   0.04566   0.04550   1.90267
   A69        1.87511   0.00112   0.00000   0.01155   0.01076   1.88587
   A70        1.92752  -0.00156   0.00000   0.00145   0.00104   1.92857
   A71        1.85857  -0.00011   0.00000  -0.00066  -0.00066   1.85791
   A72        1.95585   0.00163   0.00000   0.00606   0.00604   1.96189
   A73        1.93049  -0.00135   0.00000  -0.00462  -0.00461   1.92588
   A74        1.94434  -0.00382   0.00000  -0.02188  -0.02190   1.92244
   A75        1.89582  -0.00020   0.00000  -0.00150  -0.00149   1.89433
   A76        1.88181   0.00038   0.00000  -0.00359  -0.00364   1.87817
   A77        1.85158   0.00356   0.00000   0.02699   0.02700   1.87858
   A78        1.92355   0.00437   0.00000   0.02302   0.02293   1.94648
   A79        1.95442  -0.00533   0.00000  -0.02714  -0.02800   1.92642
   A80        1.94786  -0.00087   0.00000  -0.01715  -0.01739   1.93047
   A81        1.86499   0.00429   0.00000   0.05422   0.05435   1.91934
   A82        1.87970  -0.00341   0.00000  -0.02614  -0.02589   1.85381
   A83        1.88984   0.00117   0.00000  -0.00432  -0.00474   1.88510
   A84        1.85602   0.00285   0.00000   0.01639   0.01639   1.87240
    D1        0.10711  -0.00095   0.00000  -0.01427  -0.01425   0.09286
    D2       -3.04923  -0.00115   0.00000  -0.02142  -0.02131  -3.07054
    D3       -3.12190  -0.00056   0.00000   0.00004   0.00010  -3.12180
    D4        0.00495  -0.00077   0.00000  -0.00711  -0.00696  -0.00202
    D5        0.37062   0.00031   0.00000   0.01004   0.00976   0.38038
    D6       -1.86706  -0.00047   0.00000  -0.01038  -0.01060  -1.87766
    D7        2.37939   0.00136   0.00000   0.01567   0.01549   2.39488
    D8       -2.67209  -0.00088   0.00000  -0.00930  -0.00917  -2.68126
    D9        1.37341  -0.00166   0.00000  -0.02972  -0.02952   1.34389
   D10       -0.66332   0.00017   0.00000  -0.00367  -0.00344  -0.66676
   D11        0.01978  -0.00039   0.00000  -0.00965  -0.00955   0.01023
   D12       -3.11892   0.00012   0.00000   0.01120   0.01139  -3.10753
   D13        3.08504  -0.00029   0.00000   0.00215   0.00242   3.08746
   D14       -0.05367   0.00022   0.00000   0.02301   0.02337  -0.03030
   D15        0.60715  -0.00034   0.00000   0.00676   0.00692   0.61407
   D16       -1.56776   0.00012   0.00000   0.01111   0.01122  -1.55654
   D17        2.71649   0.00022   0.00000   0.01064   0.01074   2.72722
   D18       -2.51893  -0.00010   0.00000   0.01431   0.01437  -2.50456
   D19        1.58935   0.00037   0.00000   0.01865   0.01867   1.60802
   D20       -0.40959   0.00046   0.00000   0.01818   0.01819  -0.39140
   D21       -0.02642   0.00157   0.00000   0.02034   0.01982  -0.00660
   D22        2.09948   0.00261   0.00000   0.01430   0.01449   2.11397
   D23       -2.07859  -0.00381   0.00000  -0.03750  -0.03789  -2.11648
   D24        3.10155   0.00144   0.00000   0.01403   0.01375   3.11529
   D25       -1.05574   0.00248   0.00000   0.00799   0.00841  -1.04732
   D26        1.04938  -0.00394   0.00000  -0.04381  -0.04397   1.00541
   D27       -1.33814  -0.00025   0.00000  -0.00625  -0.00617  -1.34431
   D28        2.70652   0.00008   0.00000  -0.00262  -0.00258   2.70394
   D29        0.71270   0.00145   0.00000   0.01616   0.01624   0.72894
   D30        0.82051  -0.00068   0.00000  -0.01062  -0.01057   0.80995
   D31       -1.41802  -0.00036   0.00000  -0.00699  -0.00697  -1.42499
   D32        2.87135   0.00101   0.00000   0.01179   0.01184   2.88320
   D33        2.84670  -0.00080   0.00000  -0.01040  -0.01035   2.83635
   D34        0.60817  -0.00048   0.00000  -0.00677  -0.00675   0.60141
   D35       -1.38565   0.00090   0.00000   0.01201   0.01206  -1.37359
   D36        0.64611   0.00155   0.00000   0.00071   0.00081   0.64692
   D37       -1.48893   0.00165   0.00000   0.01231   0.01231  -1.47662
   D38        2.78669   0.00228   0.00000   0.01538   0.01543   2.80212
   D39        2.88169  -0.00007   0.00000  -0.00794  -0.00786   2.87383
   D40        0.74664   0.00003   0.00000   0.00366   0.00364   0.75028
   D41       -1.26092   0.00066   0.00000   0.00674   0.00676  -1.25416
   D42       -1.39021  -0.00055   0.00000  -0.01842  -0.01836  -1.40857
   D43        2.75793  -0.00045   0.00000  -0.00682  -0.00686   2.75107
   D44        0.75037   0.00018   0.00000  -0.00374  -0.00374   0.74663
   D45       -1.05835   0.00168   0.00000   0.02913   0.02901  -1.02934
   D46       -3.08451  -0.00092   0.00000   0.00092   0.00086  -3.08365
   D47        1.00794   0.00050   0.00000   0.01005   0.01019   1.01813
   D48        2.97957   0.00134   0.00000   0.02819   0.02806   3.00763
   D49        0.95342  -0.00125   0.00000  -0.00002  -0.00010   0.95332
   D50       -1.23732   0.00017   0.00000   0.00911   0.00924  -1.22808
   D51        0.94452   0.00128   0.00000   0.02285   0.02279   0.96730
   D52       -1.08164  -0.00132   0.00000  -0.00536  -0.00537  -1.08700
   D53        3.01081   0.00011   0.00000   0.00377   0.00396   3.01477
   D54        0.80510   0.00163   0.00000   0.01922   0.01917   0.82428
   D55       -1.36416   0.00162   0.00000   0.02539   0.02528  -1.33887
   D56        2.94079   0.00052   0.00000   0.01120   0.01111   2.95190
   D57        2.96819   0.00057   0.00000   0.00466   0.00466   2.97285
   D58        0.79893   0.00056   0.00000   0.01082   0.01077   0.80970
   D59       -1.17930  -0.00054   0.00000  -0.00336  -0.00341  -1.18271
   D60       -1.33968   0.00142   0.00000   0.01528   0.01537  -1.32431
   D61        2.77424   0.00141   0.00000   0.02145   0.02148   2.79573
   D62        0.79601   0.00031   0.00000   0.00726   0.00731   0.80332
   D63       -1.25413  -0.00131   0.00000  -0.02057  -0.02067  -1.27480
   D64        0.97797  -0.00014   0.00000  -0.00145  -0.00155   0.97641
   D65        3.00298  -0.00025   0.00000   0.00203   0.00207   3.00505
   D66        0.91217   0.00016   0.00000  -0.01083  -0.01096   0.90121
   D67       -3.13891   0.00132   0.00000   0.00829   0.00816  -3.13076
   D68       -1.11390   0.00121   0.00000   0.01177   0.01178  -1.10212
   D69        2.90149  -0.00076   0.00000  -0.01553  -0.01557   2.88593
   D70       -1.14959   0.00041   0.00000   0.00359   0.00355  -1.14604
   D71        0.87542   0.00030   0.00000   0.00707   0.00718   0.88260
   D72       -3.13692   0.00101   0.00000   0.02386   0.02393  -3.11299
   D73        1.03941   0.00113   0.00000   0.02549   0.02556   1.06497
   D74       -1.05831   0.00109   0.00000   0.02499   0.02506  -1.03325
   D75        0.90962   0.00045   0.00000   0.01166   0.01155   0.92117
   D76       -1.19723   0.00056   0.00000   0.01329   0.01318  -1.18405
   D77        2.98822   0.00053   0.00000   0.01279   0.01268   3.00091
   D78       -1.09915  -0.00118   0.00000  -0.01133  -0.01128  -1.11043
   D79        3.07718  -0.00107   0.00000  -0.00969  -0.00965   3.06753
   D80        0.97946  -0.00110   0.00000  -0.01019  -0.01015   0.96931
   D81       -0.03448   0.00116   0.00000   0.02059   0.02062  -0.01386
   D82        2.05900   0.00126   0.00000   0.01800   0.01817   2.07717
   D83       -2.12069  -0.00228   0.00000  -0.01480  -0.01504  -2.13573
   D84        3.10418   0.00066   0.00000  -0.00053  -0.00029   3.10389
   D85       -1.08552   0.00076   0.00000  -0.00311  -0.00274  -1.08826
   D86        1.01798  -0.00279   0.00000  -0.03591  -0.03596   0.98202
   D87        0.03450  -0.00127   0.00000  -0.02207  -0.02244   0.01206
   D88       -2.10720  -0.00059   0.00000   0.00381   0.00367  -2.10353
   D89        2.08937   0.00224   0.00000   0.01235   0.01143   2.10079
   D90       -2.01988  -0.00370   0.00000  -0.04518  -0.04485  -2.06473
   D91        2.12161  -0.00302   0.00000  -0.01930  -0.01875   2.10287
   D92        0.03499  -0.00019   0.00000  -0.01076  -0.01098   0.02400
   D93        2.06827   0.00101   0.00000   0.01260   0.01278   2.08105
   D94       -0.07342   0.00169   0.00000   0.03848   0.03888  -0.03454
   D95       -2.16004   0.00452   0.00000   0.04702   0.04665  -2.11340
   D96        1.12794   0.00027   0.00000  -0.02004  -0.01967   1.10827
   D97       -3.10042   0.00198   0.00000   0.00429   0.00458  -3.09585
   D98       -0.98950   0.00072   0.00000  -0.01372  -0.01331  -1.00281
   D99       -3.09118  -0.00409   0.00000  -0.05431  -0.05419   3.13781
   D100      -1.03637  -0.00238   0.00000  -0.02997  -0.02994  -1.06631
   D101       1.07456  -0.00364   0.00000  -0.04799  -0.04783   1.02673
   D102      -0.99176   0.00078   0.00000  -0.00506  -0.00551  -0.99727
   D103       1.06306   0.00249   0.00000   0.01927   0.01874   1.08180
   D104      -3.10920   0.00123   0.00000   0.00126   0.00085  -3.10835
   D105       0.55267   0.00135   0.00000   0.06434   0.06494   0.61761
   D106      -1.45432   0.00319   0.00000   0.05743   0.05656  -1.39776
   D107       2.70699  -0.00033   0.00000   0.03066   0.03094   2.73794
   D108      -2.98068  -0.00101   0.00000  -0.03519  -0.03489  -3.01557
   D109      -0.89548  -0.00098   0.00000  -0.03718  -0.03777  -0.93325
   D110       1.16920   0.00002   0.00000  -0.00616  -0.00587   1.16333
   D111      -1.20302  -0.00103   0.00000   0.00486   0.00488  -1.19814
   D112       0.91524  -0.00112   0.00000   0.00386   0.00386   0.91911
   D113       2.97010   0.00004   0.00000   0.02071   0.02070   2.99080
   D114       3.04637   0.00184   0.00000   0.02984   0.02994   3.07631
   D115      -1.11856   0.00175   0.00000   0.02884   0.02892  -1.08964
   D116       0.93630   0.00291   0.00000   0.04569   0.04575   0.98205
   D117       1.01654  -0.00115   0.00000  -0.01020  -0.01028   1.00626
   D118       3.13480  -0.00123   0.00000  -0.01120  -0.01129   3.12350
   D119      -1.09353  -0.00008   0.00000   0.00565   0.00554  -1.08799
   D120      -2.99353  -0.00097   0.00000  -0.01932  -0.01915  -3.01268
   D121      -0.92001   0.00389   0.00000   0.04657   0.04635  -0.87366
   D122       1.20191   0.00097   0.00000   0.00933   0.00962   1.21153
   D123      -0.93034  -0.00544   0.00000  -0.06924  -0.06918  -0.99953
   D124       1.14317  -0.00058   0.00000  -0.00335  -0.00368   1.13949
   D125      -3.01810  -0.00350   0.00000  -0.04059  -0.04041  -3.05851
   D126       1.08829  -0.00042   0.00000  -0.00760  -0.00756   1.08073
   D127      -3.12138   0.00444   0.00000   0.05828   0.05794  -3.06344
   D128      -0.99946   0.00152   0.00000   0.02105   0.02121  -0.97826
   D129       1.49647  -0.00044   0.00000   0.00450   0.00514   1.50161
   D130      -0.63092   0.00081   0.00000  -0.00972  -0.01054  -0.64146
   D131      -2.65810  -0.00102   0.00000  -0.01913  -0.01895  -2.67706
         Item               Value     Threshold  Converged?
 Maximum Force            0.019998     0.000450     NO 
 RMS     Force            0.003544     0.000300     NO 
 Maximum Displacement     0.189812     0.001800     NO 
 RMS     Displacement     0.036858     0.001200     NO 
 Predicted change in Energy=-7.706079D-03
 GradGradGradGradGradGradGradGradGradGradGradGradGradGradGradGradGradGrad

                          Input orientation:                          
 ---------------------------------------------------------------------
 Center     Atomic      Atomic             Coordinates (Angstroms)
 Number     Number       Type             X           Y           Z
 ---------------------------------------------------------------------
      1          6           0       -1.799012    0.634897   -0.146757
      2          6           0       -1.060796   -0.501061   -0.245916
      3          6           0        0.418287   -0.623170   -0.511620
      4          6           0        1.268164    0.501882    0.126929
      5          6           0        1.200088    1.840341   -0.643887
      6          6           0       -0.162591    2.211593   -1.261785
      7          6           0       -1.414076    2.071426   -0.369495
      8          6           0       -3.205089    0.275867    0.148772
      9          6           0       -3.316096   -1.233085    0.249686
     10          6           0       -1.882481   -1.768518   -0.025605
     11          8           0       -4.138913    1.073351    0.266343
     12          6           0       -1.318306    2.869239    0.945995
     13          6           0       -1.830126   -2.703306   -1.233929
     14          8           0       -1.356312   -2.532876    1.079455
     15          6           0        2.726822    0.038729    0.375485
     16          8           0        2.605498   -1.105549    1.252463
     17          6           0        3.547557    1.127895    1.084076
     18          6           0        3.438793   -0.421022   -0.915319
     19          8           0        4.723807   -1.002504   -0.630980
     20          1           0        0.584955   -0.669259   -1.597587
     21          1           0        0.751540   -1.588275   -0.115426
     22          1           0        0.859147    0.665640    1.132394
     23          1           0        1.931340    1.833292   -1.462604
     24          1           0        1.519423    2.644093    0.030289
     25          1           0       -0.326029    1.622124   -2.174506
     26          1           0       -0.098692    3.256214   -1.594024
     27          1           0       -2.248805    2.512331   -0.933819
     28          1           0       -3.657809   -1.515701    1.248958
     29          1           0       -4.054488   -1.579621   -0.481472
     30          1           0       -1.064569    3.917142    0.742476
     31          1           0       -0.559411    2.462246    1.622535
     32          1           0       -2.275954    2.858210    1.479348
     33          1           0       -0.810945   -3.065933   -1.412512
     34          1           0       -2.467276   -3.578525   -1.058725
     35          1           0       -2.182463   -2.192507   -2.135394
     36          1           0       -1.026643   -1.915381    1.753563
     37          1           0        3.509156   -1.345690    1.518270
     38          1           0        3.729600    1.996553    0.443152
     39          1           0        3.030886    1.465534    1.990370
     40          1           0        4.522573    0.728971    1.386790
     41          1           0        2.815197   -1.139188   -1.460001
     42          1           0        3.628180    0.430849   -1.574845
     43          1           0        4.577869   -1.941349   -0.432343
 ---------------------------------------------------------------------
                    Distance matrix (angstroms):
                    1          2          3          4          5
     1  C    0.000000
     2  C    1.358380   0.000000
     3  C    2.575320   1.507712   0.000000
     4  C    3.082234   2.562998   1.547830   0.000000
     5  C    3.270296   3.279045   2.587971   1.546047   0.000000
     6  C    2.531231   3.032697   2.989322   2.626537   1.541596
     7  C    1.503797   2.599571   3.261687   3.147112   2.638663
     8  C    1.480977   2.314603   3.791205   4.479012   4.741463
     9  C    2.438866   2.422367   3.859689   4.903124   5.535372
    10  C    2.407914   1.526484   2.615639   3.886457   4.786269
    11  O    2.416202   3.495138   4.924579   5.438979   5.470075
    12  C    2.533272   3.584115   4.163810   3.600705   3.150978
    13  C    3.510913   2.533362   3.147071   4.660962   5.493184
    14  O    3.425546   2.443811   3.054128   4.123705   5.350712
    15  C    4.594707   3.876024   2.560156   1.550476   2.572128
    16  O    4.938287   4.006527   2.851065   2.374684   3.774863
    17  C    5.508521   5.065500   3.924896   2.550227   3.000675
    18  C    5.398171   4.549813   3.054062   2.578694   3.193625
    19  O    6.742605   5.819050   4.323846   3.844356   4.527530
    20  H    3.080427   2.136305   1.099648   2.193696   2.754274
    21  H    3.383606   2.117456   1.095197   2.166655   3.497981
    22  H    2.950081   2.635737   2.134987   1.097758   2.156696
    23  H    4.133175   3.985274   3.037747   2.176940   1.097760
    24  H    3.883327   4.077476   3.490153   2.159059   1.096588
    25  H    2.693708   2.960955   2.891460   3.015459   2.172429
    26  H    3.443396   4.106111   4.060601   3.523679   2.143428
    27  H    2.084836   3.311361   4.137995   4.187620   3.525691
    28  H    3.166736   3.163641   4.528885   5.440110   6.200406
    29  H    3.178568   3.190763   4.573994   5.747471   6.271609
    30  H    3.478976   4.527411   4.938224   4.181452   3.371020
    31  H    2.829525   3.538882   3.876893   3.069184   2.935859
    32  H    2.795498   3.967095   4.831448   4.465656   4.198458
    33  H    4.034173   2.828770   2.879185   4.407026   5.357850
    34  H    4.362475   3.479890   4.166524   5.657651   6.556353
    35  H    3.477920   2.772951   3.444323   4.927948   5.470842
    36  H    3.272871   2.449364   2.981391   3.708806   4.981119
    37  H    5.905225   4.970936   3.767753   3.220465   4.489712
    38  H    5.724303   5.446171   4.328895   2.897016   2.757623
    39  H    5.346511   5.060664   4.177117   2.740114   3.229800
    40  H    6.505617   5.945815   4.719895   3.497142   4.049408
    41  H    5.114970   4.111512   2.628856   2.757675   3.486003
    42  H    5.615647   4.961955   3.541866   2.910456   2.957868
    43  H    6.883547   5.822691   4.364173   4.151664   5.074972
                    6          7          8          9         10
     6  C    0.000000
     7  C    1.543387   0.000000
     8  C    3.872144   2.588506   0.000000
     9  C    4.908660   3.862753   1.516391   0.000000
    10  C    4.508597   3.883663   2.441149   1.554904   0.000000
    11  O    4.409297   2.970721   1.233626   2.448868   3.640459
    12  C    2.577299   1.541490   3.304707   4.615742   4.771906
    13  C    5.190152   4.870155   3.560598   2.563352   1.528600
    14  O    5.423685   4.827256   3.489009   2.493738   1.443002
    15  C    3.968715   4.672675   5.940977   6.176585   4.967162
    16  O    4.998719   5.374095   6.073661   6.007254   4.713273
    17  C    4.521357   5.255561   6.870151   7.306174   6.253473
    18  C    4.474446   5.482751   6.764548   6.902551   5.560872
    19  O    5.882620   6.869572   8.069054   8.091278   6.678046
    20  H    2.995145   3.607726   4.278722   4.352989   3.125338
    21  H    4.072931   4.260030   4.381750   4.099406   2.641708
    22  H    3.027542   3.065852   4.199696   4.670865   3.844816
    23  H    2.137285   3.527521   5.604017   6.314285   5.439047
    24  H    2.164644   3.015492   5.286166   6.201846   5.572003
    25  H    1.098748   2.154944   3.936879   4.792643   4.305435
    26  H    1.098043   2.152540   4.644299   5.822780   5.557857
    27  H    2.133142   1.099833   2.662378   4.070374   4.391437
    28  H    5.693250   4.530034   2.150600   1.093244   2.200049
    29  H    5.488993   4.507156   2.135771   1.095400   2.227355
    30  H    2.782000   2.182957   4.265348   5.642434   5.795314
    31  H    2.922258   2.202584   3.735217   4.810354   4.729297
    32  H    3.521111   2.186340   3.049954   4.396892   4.881221
    33  H    5.319338   5.276752   4.397404   3.521082   2.180593
    34  H    6.235244   5.788455   4.105941   2.816651   2.164589
    35  H    4.923330   4.678670   3.515117   2.809666   2.172778
    36  H    5.183708   4.533444   3.481745   2.822900   1.979764
    37  H    5.819338   6.283196   7.041736   6.943057   5.624240
    38  H    4.254668   5.208013   7.151037   7.753053   6.774286
    39  H    4.618594   5.068900   6.610156   7.113136   6.218072
    40  H    5.582462   6.334866   7.839308   8.160111   7.018336
    41  H    4.487120   5.420701   6.390178   6.365894   4.951942
    42  H    4.199881   5.437712   7.049003   7.370249   6.132271
    43  H    6.356639   7.211777   8.113456   7.954966   6.475448
                   11         12         13         14         15
    11  O    0.000000
    12  C    3.412178   0.000000
    13  C    4.673805   6.005604   0.000000
    14  O    4.626975   5.403897   2.367550   0.000000
    15  C    6.944111   4.969943   5.556505   4.876547   0.000000
    16  O    7.155915   5.593666   5.330079   4.214633   1.446783
    17  C    7.730038   5.169911   6.997909   6.119575   1.536877
    18  C    7.813520   6.076208   5.750812   5.606432   1.544166
    19  O    9.146702   7.347406   6.797817   6.498882   2.466796
    20  H    5.368971   4.755331   3.178397   3.795806   2.996974
    21  H    5.580907   5.027952   3.026441   2.600586   2.605739
    22  H    5.088897   3.103530   4.917466   3.891216   2.110484
    23  H    6.357259   4.175492   5.897596   6.027781   2.689205
    24  H    5.877050   2.990304   6.435247   6.014284   2.892213
    25  H    4.560371   3.503918   4.675076   5.377153   4.281296
    26  H    4.954719   2.844100   6.216382   6.499436   4.713248
    27  H    2.661496   2.127654   5.241014   5.504902   5.708753
    28  H    2.810727   4.979232   3.303870   2.521957   6.628931
    29  H    2.757647   5.414490   2.603199   3.259654   7.024215
    30  H    4.214906   1.097226   6.951445   6.465401   5.436122
    31  H    4.071992   1.095113   6.037966   5.087360   4.269414
    32  H    2.850915   1.096209   6.204119   5.483563   5.847714
    33  H    5.570243   6.406733   1.096413   2.606046   5.035042
    34  H    5.117629   6.849284   1.096661   2.626678   6.490003
    35  H    4.501319   5.988572   1.094392   3.336710   5.948446
    36  H    4.564052   4.861052   3.192416   0.971804   4.450410
    37  H    8.118623   6.434090   6.158380   5.027399   1.958218
    38  H    7.924459   5.147406   7.470732   6.840110   2.200731
    39  H    7.384584   4.687918   7.169711   6.005377   2.176254
    40  H    8.740443   6.236259   7.681503   6.730185   2.173452
    41  H    7.499016   6.240365   4.906792   5.078651   2.182729
    42  H    8.008153   6.063671   6.303353   6.377628   2.184031
    43  H    9.249804   7.733464   6.502732   6.152230   2.828368
                   16         17         18         19         20
    16  O    0.000000
    17  C    2.429836   0.000000
    18  C    2.421206   2.531513   0.000000
    19  O    2.836408   2.977176   1.438829   0.000000
    20  H    3.520757   4.381563   2.944742   4.263271   0.000000
    21  H    2.353998   4.078492   3.037044   4.048188   1.751897
    22  H    2.490234   2.728290   3.468218   4.563747   3.051218
    23  H    4.057446   3.097633   2.766563   4.065859   2.844949
    24  H    4.090609   2.742745   3.738059   4.899287   3.808085
    25  H    5.270500   5.085990   4.464738   5.896777   2.532422
    26  H    5.868570   4.999710   5.147476   6.505430   3.984561
    27  H    6.436859   6.291771   6.399506   7.814288   4.311995
    28  H    6.276723   7.676789   7.499611   8.605174   5.178834
    29  H    6.898310   8.220260   7.594724   8.798515   4.857870
    30  H    6.241547   5.400769   6.469020   7.719753   5.406653
    31  H    4.783593   4.351737   5.544328   6.707846   4.635200
    32  H    6.292172   6.087981   7.010429   8.267723   5.485924
    33  H    4.755763   6.543523   5.030211   5.958356   2.779718
    34  H    6.098380   7.932226   6.698660   7.650525   4.250919
    35  H    5.965201   7.363640   6.018743   7.167701   3.204391
    36  H    3.754914   5.534714   5.412593   6.291825   3.921770
    37  H    0.972069   2.511697   2.604288   2.492474   4.326323
    38  H    3.397297   1.094756   2.788312   3.337147   4.599996
    39  H    2.708491   1.096502   3.488339   3.978525   4.838734
    40  H    2.656818   1.096099   2.792270   2.666438   5.134821
    41  H    2.720766   3.485448   1.096044   2.085365   2.283363
    42  H    3.376399   2.749952   1.093858   2.036119   3.236043
    43  H    2.725323   3.575099   1.960142   0.970662   4.349640
                   21         22         23         24         25
    21  H    0.000000
    22  H    2.578520   0.000000
    23  H    3.861857   3.040893   0.000000
    24  H    4.303930   2.358999   1.748085   0.000000
    25  H    3.963285   3.640755   2.376365   3.051432   0.000000
    26  H    5.135973   3.880965   2.482541   2.373053   1.748969
    27  H    5.146534   4.163997   4.267824   3.891839   2.455370
    28  H    4.616185   5.017442   7.057401   6.752242   5.715488
    29  H    4.819955   5.638223   6.959937   7.012142   5.197974
    30  H    5.860364   3.798024   4.263834   2.967302   3.784354
    31  H    4.598458   2.341012   4.014661   2.624855   3.895869
    32  H    5.610726   3.841431   5.235156   4.068231   4.322125
    33  H    2.511427   4.815640   5.614716   6.333773   4.774270
    34  H    3.900216   5.820570   6.985607   7.469986   5.733816
    35  H    3.612996   5.300834   5.795091   6.464274   4.242557
    36  H    2.600395   3.256336   5.757252   5.499176   5.332404
    37  H    3.214382   3.349163   4.634765   4.700159   6.095339
    38  H    4.693809   3.238192   2.625319   2.339796   4.841535
    39  H    4.353796   2.468279   3.642427   2.741430   5.351597
    40  H    4.674075   3.672795   4.006627   3.811391   6.081899
    41  H    2.503646   3.715380   3.101105   4.267694   4.242955
    42  H    3.805500   3.879667   2.204248   3.452790   4.173068
    43  H    3.855632   4.803508   4.723714   5.531220   6.307273
                   26         27         28         29         30
    26  H    0.000000
    27  H    2.369012   0.000000
    28  H    6.597047   4.793209   0.000000
    29  H    6.345974   4.495462   1.776465   0.000000
    30  H    2.613231   2.487142   6.041291   6.375897   0.000000
    31  H    3.344981   3.064557   5.056055   5.742743   1.773813
    32  H    3.787412   2.437980   4.592788   5.167430   1.769681
    33  H    6.364730   5.780452   4.194196   3.687347   7.312430
    34  H    7.253302   6.096053   3.316325   2.616883   7.835620
    35  H    5.858647   4.856304   3.753472   2.572074   6.845410
    36  H    6.229994   5.321686   2.708764   3.778354   5.919634
    37  H    6.624233   7.351951   7.174037   7.827029   7.015570
    38  H    4.515822   6.156574   8.219432   8.616030   5.173231
    39  H    5.084159   6.125504   7.360440   8.098486   4.933597
    40  H    6.052132   7.376799   8.483879   9.076672   6.464963
    41  H    5.275251   6.265348   7.027093   6.952990   6.743143
    42  H    4.676819   6.267570   8.052860   8.016286   6.288570
    43  H    7.087622   8.166409   8.416314   8.640072   8.218226
                   31         32         33         34         35
    31  H    0.000000
    32  H    1.767430   0.000000
    33  H    6.311540   6.753116   0.000000
    34  H    6.878955   6.921703   1.769562   0.000000
    35  H    6.198634   6.211670   1.779464   1.778026   0.000000
    36  H    4.404441   4.941978   3.375548   3.570775   4.066535
    37  H    5.573552   7.151348   5.496543   6.880712   6.816222
    38  H    4.472519   6.154903   7.049028   8.469853   7.690879
    39  H    3.744191   5.510284   6.846419   8.060353   7.588293
    40  H    5.374605   7.124759   7.119256   8.566975   8.117778
    41  H    5.818963   7.109063   4.106520   5.832317   5.151917
    42  H    5.646745   7.076650   5.653288   7.314099   6.399984
    43  H    7.071479   8.582844   5.591488   7.259943   6.976070
                   36         37         38         39         40
    36  H    0.000000
    37  H    4.577487   0.000000
    38  H    6.296210   3.517821   0.000000
    39  H    5.286795   2.890433   1.778782   0.000000
    40  H    6.157997   2.312687   1.768057   1.769736   0.000000
    41  H    5.068453   3.065015   3.780344   4.328528   3.809117
    42  H    6.184697   3.568980   2.556174   3.760065   3.108069
    43  H    6.015764   2.302574   4.122272   4.457527   3.231549
                   41         42         43
    41  H    0.000000
    42  H    1.771764   0.000000
    43  H    2.192386   2.799026   0.000000
 Stoichiometry    C15H24O4
 Framework group  C1[X(C15H24O4)]
 Deg. of freedom   123
 Full point group                 C1      NOp   1
 Largest Abelian subgroup         C1      NOp   1
 Largest concise Abelian subgroup C1      NOp   1
                         Standard orientation:                         
 ---------------------------------------------------------------------
 Center     Atomic      Atomic             Coordinates (Angstroms)
 Number     Number       Type             X           Y           Z
 ---------------------------------------------------------------------
      1          6           0        1.830042    0.619926    0.146141
      2          6           0        1.098004   -0.521723    0.223301
      3          6           0       -0.380452   -0.656944    0.486126
      4          6           0       -1.236301    0.475477   -0.131064
      5          6           0       -1.175696    1.799292    0.665243
      6          6           0        0.184797    2.166065    1.290587
      7          6           0        1.437232    2.049814    0.396196
      8          6           0        3.238122    0.274277   -0.155734
      9          6           0        3.357374   -1.231841   -0.285464
     10          6           0        1.926635   -1.780241   -0.020947
     11          8           0        4.167613    1.078937   -0.257713
     12          6           0        1.337419    2.872119   -0.903820
     13          6           0        1.879097   -2.738250    1.169253
     14          8           0        1.404893   -2.526166   -1.140605
     15          6           0       -2.692356    0.009230   -0.388923
     16          8           0       -2.564597   -1.117379   -1.287595
     17          6           0       -3.518852    1.107272   -1.076819
     18          6           0       -3.402107   -0.479005    0.892610
     19          8           0       -4.683868   -1.061927    0.596768
     20          1           0       -0.547116   -0.724712    1.570956
     21          1           0       -0.708350   -1.616091    0.071427
     22          1           0       -0.827951    0.660669   -1.133075
     23          1           0       -1.907087    1.772597    1.483432
     24          1           0       -1.499252    2.614047    0.006463
     25          1           0        0.351235    1.560137    2.191917
     26          1           0        0.115130    3.203774    1.642731
     27          1           0        2.269417    2.484377    0.969132
     28          1           0        3.700851   -1.493419   -1.289846
     29          1           0        4.097475   -1.588279    0.439176
     30          1           0        1.077928    3.914539   -0.680372
     31          1           0        0.580907    2.474021   -1.588277
     32          1           0        2.295234    2.876512   -1.436966
     33          1           0        0.861866   -3.109770    1.340524
     34          1           0        2.521048   -3.606474    0.977548
     35          1           0        2.228438   -2.242884    2.080444
     36          1           0        1.072019   -1.897689   -1.802885
     37          1           0       -3.466871   -1.357306   -1.558249
     38          1           0       -3.705772    1.962503   -0.419453
     39          1           0       -3.003819    1.464999   -1.976314
     40          1           0       -4.491610    0.708911   -1.387436
     41          1           0       -2.774733   -1.204057    1.423659
     42          1           0       -3.596286    0.359046    1.568251
     43          1           0       -4.532771   -1.995991    0.380253
 ---------------------------------------------------------------------
 Rotational constants (GHZ):      0.5748443      0.2566574      0.2035480
 Standard basis: 6-31G(d) (6D, 7F)
 There are   333 symmetry adapted cartesian basis functions of A   symmetry.
 There are   333 symmetry adapted basis functions of A   symmetry.
   333 basis functions,   628 primitive gaussians,   333 cartesian basis functions
    73 alpha electrons       73 beta electrons
       nuclear repulsion energy      1598.0571040613 Hartrees.
 NAtoms=   43 NActive=   43 NUniq=   43 SFac= 1.00D+00 NAtFMM=   60 NAOKFM=F Big=F
 Integral buffers will be    131072 words long.
 Raffenetti 2 integral format.
 Two-electron integral symmetry is turned on.
 ------------------------------------------------------------------------------
 Polarizable Continuum Model (PCM)
 =================================
 Model                : PCM (using non-symmetric T matrix).
 Atomic radii         : SMD-Coulomb.
 Polarization charges : Total charges.
 Charge compensation  : None.
 Solution method      : On-the-fly selection.
 Cavity type          : VdW (van der Waals Surface) (Alpha=1.000).
 Cavity algorithm     : GePol (No added spheres)
                        Default sphere list used, NSphG=   43.
                        Lebedev-Laikov grids with approx.  5.0 points / Ang**2.
                        Smoothing algorithm: Karplus/York (Gamma=1.0000).
                        Polarization charges: spherical gaussians, with
                                              point-specific exponents (IZeta= 3).
                        Self-potential: point-specific (ISelfS= 7).
                        Self-field    : sphere-specific E.n sum rule (ISelfD= 2).
 1st derivatives      : Analytical E(r).r(x)/FMM algorithm (CHGder, D1EAlg=3).
                        Cavity 1st derivative terms included.
 Solvent              : Methanol, Eps=  32.613000 Eps(inf)=   1.765709
 ------------------------------------------------------------------------------
 ------------------------------------------------------------------------------
 Atomic radii for non-electrostatic terms: SMD-CDS.
 ------------------------------------------------------------------------------
 Nuclear repulsion after PCM non-electrostatic terms =     1598.0585380682 Hartrees.
 One-electron integrals computed using PRISM.
 NBasis=   333 RedAO= T EigKep=  9.20D-04  NBF=   333
 NBsUse=   333 1.00D-06 EigRej= -1.00D+00 NBFU=   333
 Initial guess from the checkpoint file:  "DY-202A-11R_28.chk"
 B after Tr=     0.000000    0.000000    0.000000
         Rot=    0.999985    0.001720    0.001961    0.004814 Ang=   0.63 deg.
 ExpMin= 1.61D-01 ExpMax= 5.48D+03 ExpMxC= 8.25D+02 IAcc=1 IRadAn=         1 AccDes= 0.00D+00
 Harris functional with IExCor=  402 and IRadAn=       1 diagonalized for initial guess.
 HarFok:  IExCor=  402 AccDes= 0.00D+00 IRadAn=         1 IDoV= 1 UseB2=F ITyADJ=14
 ICtDFT=  3500011 ScaDFX=  1.000000  1.000000  1.000000  1.000000
 FoFCou: FMM=F IPFlag=           0 FMFlag=      100000 FMFlg1=           0
         NFxFlg=           0 DoJE=T BraDBF=F KetDBF=T FulRan=T
         wScrn=  0.000000 ICntrl=     500 IOpCl=  0 I1Cent=   200000004 NGrid=           0
         NMat0=    1 NMatS0=      1 NMatT0=    0 NMatD0=    1 NMtDS0=    0 NMtDT0=    0
 Petite list used in FoFCou.
 Keep R1 ints in memory in canonical form, NReq=1565304907.
 Requested convergence on RMS density matrix=1.00D-08 within 128 cycles.
 Requested convergence on MAX density matrix=1.00D-06.
 Requested convergence on             energy=1.00D-06.
 No special actions if energy rises.
 Inv3:  Mode=1 IEnd=    22178883.
 Iteration    1 A*A^-1 deviation from unit magnitude is 7.22D-15 for   2713.
 Iteration    1 A*A^-1 deviation from orthogonality  is 2.80D-15 for   2709   2645.
 Iteration    1 A^-1*A deviation from unit magnitude is 6.77D-15 for   2713.
 Iteration    1 A^-1*A deviation from orthogonality  is 3.97D-11 for   2170   2155.
 Error on total polarization charges =  0.05193
 SCF Done:  E(RB3LYP) =  -886.949814386     A.U. after   10 cycles
            NFock= 10  Conv=0.96D-08     -V/T= 2.0094
 SMD-CDS (non-electrostatic) energy       (kcal/mol) =       0.90
 (included in total energy above)
 D1PCM: PCM CHGder 1st derivatives, ID1Alg=3 FixD1E=F DoIter=F DoCFld=F I1PDM=0.
 Calling FoFJK, ICntrl=      2127 FMM=F ISym2X=0 I1Cent= 0 IOpClX= 0 NMat=1 NMatS=1 NMatT=0.
 ***** Axes restored to original set *****
 -------------------------------------------------------------------
 Center     Atomic                   Forces (Hartrees/Bohr)
 Number     Number              X              Y              Z
 -------------------------------------------------------------------
      1        6          -0.004774322   -0.006673619    0.000519172
      2        6           0.003990107    0.004929791   -0.000236915
      3        6          -0.002085343   -0.000525701    0.000730000
      4        6          -0.001144427   -0.000020712   -0.001677627
      5        6          -0.000845492    0.001228994    0.000075037
      6        6           0.000240782    0.000260953   -0.000811259
      7        6           0.003477806    0.002514050   -0.001295832
      8        6           0.003149209    0.003060871   -0.000673398
      9        6           0.003281291    0.000798443   -0.000337054
     10        6          -0.004759930    0.001529690    0.000750510
     11        8           0.002581999   -0.002818104   -0.000417906
     12        6          -0.000520670    0.000390030    0.001449264
     13        6           0.000237347   -0.002501525   -0.000832281
     14        8           0.001157048   -0.000587258   -0.002078410
     15        6           0.001341140    0.000816906   -0.000826821
     16        8           0.001560576    0.001514872    0.001466241
     17        6          -0.000103987   -0.001472695    0.002495637
     18        6           0.001687294   -0.000315997    0.000903709
     19        8          -0.002176186    0.000693984   -0.001397806
     20        1          -0.000486805    0.000552566   -0.000198582
     21        1          -0.000951337    0.000789967   -0.000501394
     22        1          -0.000006823    0.000182108    0.000021387
     23        1          -0.000500616    0.000055971   -0.000149949
     24        1          -0.000699467   -0.000334817   -0.000072246
     25        1          -0.000108814   -0.000418973    0.000886399
     26        1           0.000068162    0.000172290   -0.000010053
     27        1          -0.000218290    0.000078001    0.000065885
     28        1          -0.001033429   -0.001732005    0.000646601
     29        1          -0.000765782   -0.001899085    0.001068032
     30        1          -0.000081780   -0.000196198   -0.000477684
     31        1           0.000651341   -0.000214690   -0.000252474
     32        1           0.000087403   -0.000430084   -0.000382423
     33        1          -0.000469304    0.001481167    0.000380316
     34        1          -0.000296720    0.000446896    0.000197160
     35        1          -0.000715243   -0.000101264   -0.000246418
     36        1          -0.002280088    0.000973436    0.001309349
     37        1           0.000466741   -0.001075762    0.000095915
     38        1          -0.000454415   -0.000734164   -0.000234251
     39        1          -0.000109809    0.000058348   -0.000299417
     40        1           0.000369275   -0.000250321   -0.000834826
     41        1           0.001024099   -0.000224147    0.000245965
     42        1           0.000252615    0.000163306    0.000225926
     43        1          -0.000035155   -0.000165520    0.000712523
 -------------------------------------------------------------------
 Cartesian Forces:  Max     0.006673619 RMS     0.001495322

 GradGradGradGradGradGradGradGradGradGradGradGradGradGradGradGradGradGrad
 Berny optimization.
 Using GEDIIS/GDIIS optimizer.
 FormGI is forming the generalized inverse of G from B-inverse, IUseBI=4.
 Internal  Forces:  Max     0.004299348 RMS     0.000868612
 Search for a local minimum.
 Step number   2 out of a maximum of  258
 All quantities printed in internal units (Hartrees-Bohrs-Radians)
 Mixed Optimization -- En-DIIS/RFO-DIIS
 Update second derivatives using D2CorX and points    1    2
 DE= -6.40D-03 DEPred=-7.71D-03 R= 8.31D-01
 TightC=F SS=  1.41D+00  RLast= 3.33D-01 DXNew= 5.0454D-01 9.9893D-01
 Trust test= 8.31D-01 RLast= 3.33D-01 DXMaxT set to 5.05D-01
 ITU=  1  0
 Use linear search instead of GDIIS.
     Eigenvalues ---    0.00230   0.00230   0.00257   0.00341   0.00374
     Eigenvalues ---    0.00405   0.00527   0.00677   0.00758   0.00912
     Eigenvalues ---    0.01105   0.01124   0.01226   0.01284   0.01350
     Eigenvalues ---    0.01388   0.02480   0.02546   0.03107   0.03855
     Eigenvalues ---    0.04000   0.04035   0.04412   0.04582   0.04722
     Eigenvalues ---    0.04848   0.04909   0.05000   0.05087   0.05313
     Eigenvalues ---    0.05401   0.05519   0.05526   0.05540   0.05586
     Eigenvalues ---    0.05605   0.05639   0.05679   0.05914   0.05970
     Eigenvalues ---    0.06027   0.06396   0.06647   0.07801   0.08142
     Eigenvalues ---    0.08666   0.08991   0.09159   0.09203   0.09659
     Eigenvalues ---    0.10348   0.11627   0.12106   0.13338   0.13906
     Eigenvalues ---    0.14621   0.15778   0.16000   0.16000   0.16000
     Eigenvalues ---    0.16000   0.16000   0.16000   0.16000   0.16000
     Eigenvalues ---    0.16000   0.16000   0.16034   0.16073   0.16185
     Eigenvalues ---    0.16733   0.17357   0.18334   0.20350   0.20747
     Eigenvalues ---    0.22004   0.23161   0.24591   0.24990   0.26682
     Eigenvalues ---    0.27002   0.27221   0.27924   0.28079   0.28491
     Eigenvalues ---    0.28765   0.28915   0.29387   0.29682   0.30394
     Eigenvalues ---    0.31175   0.31704   0.32224   0.33706   0.33742
     Eigenvalues ---    0.33815   0.33851   0.33961   0.34027   0.34081
     Eigenvalues ---    0.34100   0.34112   0.34124   0.34128   0.34129
     Eigenvalues ---    0.34167   0.34194   0.34206   0.34260   0.34291
     Eigenvalues ---    0.34315   0.34329   0.34359   0.34403   0.34709
     Eigenvalues ---    0.39174   0.41065   0.42151   0.52264   0.52470
     Eigenvalues ---    0.52633   0.52974   0.95042
 RFO step:  Lambda=-1.59599102D-03 EMin= 2.29992963D-03
 Quartic linear search produced a step of -0.06480.
 Iteration  1 RMS(Cart)=  0.04019206 RMS(Int)=  0.00065110
 Iteration  2 RMS(Cart)=  0.00094406 RMS(Int)=  0.00003206
 Iteration  3 RMS(Cart)=  0.00000102 RMS(Int)=  0.00003206
 Iteration  4 RMS(Cart)=  0.00000000 RMS(Int)=  0.00003206
 Variable       Old X    -DE/DX   Delta X   Delta X   Delta X     New X
                                 (Linear)    (Quad)   (Total)
    R1        2.56697  -0.00416  -0.00207  -0.00266  -0.00470   2.56227
    R2        2.84176   0.00301  -0.00110   0.01086   0.00975   2.85151
    R3        2.79864  -0.00336  -0.00042  -0.00766  -0.00805   2.79060
    R4        2.84916  -0.00173   0.00002  -0.00556  -0.00552   2.84364
    R5        2.88464   0.00292  -0.00172   0.01188   0.01014   2.89478
    R6        2.92498   0.00115   0.00008   0.00360   0.00368   2.92866
    R7        2.07803   0.00010  -0.00034   0.00106   0.00072   2.07875
    R8        2.06962  -0.00117   0.00010  -0.00339  -0.00329   2.06633
    R9        2.92161   0.00079  -0.00019   0.00335   0.00316   2.92477
   R10        2.92998   0.00430   0.00194   0.01065   0.01258   2.94256
   R11        2.07446   0.00005   0.00025  -0.00043  -0.00019   2.07428
   R12        2.91319  -0.00112  -0.00130  -0.00005  -0.00136   2.91184
   R13        2.07447  -0.00022  -0.00020  -0.00014  -0.00034   2.07412
   R14        2.07225  -0.00049   0.00011  -0.00160  -0.00149   2.07076
   R15        2.91658  -0.00102  -0.00078  -0.00111  -0.00193   2.91465
   R16        2.07633  -0.00049   0.00001  -0.00137  -0.00136   2.07497
   R17        2.07500   0.00017   0.00005   0.00034   0.00040   2.07540
   R18        2.91299   0.00006  -0.00146   0.00354   0.00209   2.91508
   R19        2.07838   0.00016  -0.00005   0.00055   0.00051   2.07889
   R20        2.86556   0.00050  -0.00242   0.00781   0.00539   2.87096
   R21        2.33121  -0.00382  -0.00135  -0.00066  -0.00202   2.32920
   R22        2.93834  -0.00421  -0.00301  -0.00613  -0.00918   2.92917
   R23        2.06593   0.00136   0.00012   0.00340   0.00352   2.06946
   R24        2.07001   0.00040  -0.00010   0.00133   0.00122   2.07123
   R25        2.88863   0.00076  -0.00016   0.00275   0.00259   2.89122
   R26        2.72688  -0.00120  -0.00234   0.00273   0.00038   2.72726
   R27        2.07346  -0.00012  -0.00023   0.00021  -0.00002   2.07344
   R28        2.06946   0.00037  -0.00014   0.00134   0.00120   2.07066
   R29        2.07154  -0.00026  -0.00007  -0.00054  -0.00061   2.07093
   R30        2.07192  -0.00099  -0.00005  -0.00257  -0.00262   2.06930
   R31        2.07239  -0.00015  -0.00005  -0.00030  -0.00035   2.07204
   R32        2.06810   0.00038   0.00011   0.00079   0.00090   2.06900
   R33        1.83644   0.00075   0.00018   0.00092   0.00110   1.83754
   R34        2.73402   0.00043  -0.00048   0.00211   0.00163   2.73566
   R35        2.90428  -0.00134   0.00019  -0.00477  -0.00458   2.89970
   R36        2.91805  -0.00027   0.00010  -0.00114  -0.00104   2.91701
   R37        1.83694   0.00073   0.00039   0.00040   0.00079   1.83773
   R38        2.06879  -0.00052  -0.00006  -0.00125  -0.00132   2.06747
   R39        2.07209  -0.00018  -0.00006  -0.00034  -0.00040   2.07169
   R40        2.07133   0.00019  -0.00001   0.00053   0.00052   2.07185
   R41        2.71899  -0.00232  -0.00100  -0.00297  -0.00397   2.71502
   R42        2.07122  -0.00056  -0.00020  -0.00104  -0.00124   2.06998
   R43        2.06709   0.00003  -0.00004   0.00018   0.00014   2.06723
   R44        1.83429   0.00031   0.00044  -0.00047  -0.00003   1.83426
    A1        2.27697  -0.00115   0.00179  -0.01163  -0.00992   2.26705
    A2        1.90477   0.00034  -0.00354   0.00920   0.00562   1.91040
    A3        2.09922   0.00082   0.00169   0.00353   0.00522   2.10444
    A4        2.23157   0.00095  -0.00148   0.00347   0.00202   2.23359
    A5        1.97283  -0.00124   0.00090  -0.00813  -0.00730   1.96552
    A6        2.07859   0.00029   0.00059   0.00456   0.00519   2.08378
    A7        1.99005   0.00025   0.00051  -0.00415  -0.00367   1.98639
    A8        1.90299  -0.00008  -0.00005  -0.00268  -0.00273   1.90026
    A9        1.88192  -0.00074  -0.00032  -0.00273  -0.00304   1.87887
   A10        1.93334   0.00012  -0.00004   0.00033   0.00030   1.93364
   A11        1.90096   0.00023  -0.00027   0.00620   0.00592   1.90688
   A12        1.84856   0.00020   0.00014   0.00357   0.00370   1.85225
   A13        1.98166  -0.00112  -0.00050  -0.00491  -0.00555   1.97611
   A14        1.94504   0.00150   0.00068   0.01394   0.01460   1.95964
   A15        1.85637  -0.00015  -0.00037  -0.00502  -0.00540   1.85097
   A16        1.96055   0.00029   0.00005   0.00989   0.00988   1.97042
   A17        1.88715   0.00022  -0.00076  -0.00530  -0.00608   1.88107
   A18        1.82168  -0.00079   0.00092  -0.01089  -0.00989   1.81179
   A19        2.03448   0.00052   0.00111  -0.00700  -0.00590   2.02858
   A20        1.91447   0.00011   0.00026   0.00267   0.00295   1.91742
   A21        1.89146  -0.00014   0.00003   0.00088   0.00086   1.89233
   A22        1.86652  -0.00043  -0.00021  -0.00029  -0.00051   1.86601
   A23        1.90426  -0.00037  -0.00133   0.00024  -0.00108   1.90318
   A24        1.84340   0.00029   0.00004   0.00463   0.00467   1.84807
   A25        2.05236  -0.00093  -0.00056  -0.00796  -0.00857   2.04378
   A26        1.91266   0.00052  -0.00088   0.00281   0.00191   1.91457
   A27        1.87438   0.00001   0.00020   0.00214   0.00234   1.87672
   A28        1.88695  -0.00003   0.00116  -0.00427  -0.00313   1.88382
   A29        1.88443   0.00043   0.00057   0.00205   0.00266   1.88709
   A30        1.84180   0.00010  -0.00050   0.00694   0.00644   1.84824
   A31        1.96054   0.00061   0.00025  -0.00019  -0.00002   1.96052
   A32        1.96482  -0.00031  -0.00059  -0.00229  -0.00282   1.96200
   A33        1.83866  -0.00036   0.00176  -0.00515  -0.00338   1.83528
   A34        1.97795  -0.00022  -0.00075   0.00027  -0.00045   1.97750
   A35        1.85706  -0.00001  -0.00129   0.00754   0.00626   1.86332
   A36        1.85203   0.00027   0.00079   0.00008   0.00085   1.85288
   A37        1.90077   0.00171   0.00391  -0.00373   0.00012   1.90089
   A38        2.19074  -0.00032  -0.00261   0.00547   0.00286   2.19360
   A39        2.19140  -0.00139  -0.00128  -0.00152  -0.00279   2.18861
   A40        1.83733  -0.00200  -0.00318   0.00058  -0.00269   1.83464
   A41        1.91873   0.00133  -0.00040   0.01250   0.01210   1.93083
   A42        1.89624   0.00147  -0.00009   0.01360   0.01358   1.90982
   A43        1.94013   0.00034   0.00181  -0.00548  -0.00362   1.93651
   A44        1.97620   0.00014  -0.00048  -0.00090  -0.00135   1.97485
   A45        1.89402  -0.00118   0.00201  -0.01831  -0.01640   1.87763
   A46        1.80897   0.00118   0.00187   0.00176   0.00356   1.81254
   A47        1.95545  -0.00006   0.00093   0.00362   0.00457   1.96003
   A48        1.93271  -0.00037  -0.00126   0.00145   0.00024   1.93295
   A49        1.96288  -0.00033  -0.00113   0.00234   0.00121   1.96409
   A50        1.96385  -0.00118  -0.00354  -0.00311  -0.00665   1.95720
   A51        1.84308   0.00068   0.00288  -0.00574  -0.00286   1.84023
   A52        1.92876  -0.00055   0.00010  -0.00377  -0.00368   1.92508
   A53        1.95834  -0.00044   0.00028  -0.00336  -0.00309   1.95525
   A54        1.93449  -0.00042   0.00010  -0.00213  -0.00203   1.93246
   A55        1.88522   0.00041  -0.00012   0.00162   0.00149   1.88671
   A56        1.87746   0.00054  -0.00016   0.00380   0.00363   1.88109
   A57        1.87661   0.00055  -0.00023   0.00444   0.00421   1.88082
   A58        1.94212  -0.00119  -0.00002  -0.00615  -0.00617   1.93595
   A59        1.91969  -0.00039   0.00065  -0.00343  -0.00278   1.91692
   A60        1.93336   0.00035   0.00127  -0.00198  -0.00071   1.93265
   A61        1.87773   0.00104  -0.00159   0.01162   0.01003   1.88776
   A62        1.89597   0.00038  -0.00036   0.00242   0.00207   1.89804
   A63        1.89341  -0.00014  -0.00009  -0.00197  -0.00205   1.89136
   A64        1.89477  -0.00113   0.00008  -0.00669  -0.00661   1.88815
   A65        1.82817   0.00066   0.00269   0.00106   0.00375   1.83192
   A66        1.94402   0.00047   0.00023   0.00412   0.00433   1.94835
   A67        1.97002   0.00010   0.00066   0.00574   0.00640   1.97641
   A68        1.90267  -0.00131  -0.00295  -0.00973  -0.01268   1.89000
   A69        1.88587   0.00018  -0.00070   0.00077   0.00006   1.88593
   A70        1.92857  -0.00014  -0.00007  -0.00252  -0.00261   1.92596
   A71        1.85791   0.00127   0.00004   0.00722   0.00726   1.86517
   A72        1.96189  -0.00110  -0.00039  -0.00741  -0.00782   1.95407
   A73        1.92588   0.00028   0.00030   0.00263   0.00293   1.92881
   A74        1.92244  -0.00044   0.00142  -0.00560  -0.00420   1.91824
   A75        1.89433   0.00036   0.00010   0.00133   0.00143   1.89576
   A76        1.87817   0.00042   0.00024  -0.00148  -0.00129   1.87688
   A77        1.87858   0.00056  -0.00175   0.01132   0.00957   1.88816
   A78        1.94648  -0.00003  -0.00149   0.00226   0.00078   1.94726
   A79        1.92642   0.00046   0.00181  -0.00122   0.00066   1.92707
   A80        1.93047   0.00005   0.00113  -0.00082   0.00032   1.93079
   A81        1.91934  -0.00062  -0.00352   0.00137  -0.00216   1.91718
   A82        1.85381  -0.00001   0.00168  -0.00441  -0.00275   1.85106
   A83        1.88510   0.00013   0.00031   0.00277   0.00310   1.88820
   A84        1.87240   0.00016  -0.00106   0.00340   0.00234   1.87474
    D1        0.09286   0.00039   0.00092  -0.00264  -0.00169   0.09117
    D2       -3.07054   0.00023   0.00138  -0.00792  -0.00650  -3.07704
    D3       -3.12180   0.00057  -0.00001   0.01574   0.01569  -3.10612
    D4       -0.00202   0.00041   0.00045   0.01046   0.01088   0.00886
    D5        0.38038   0.00017  -0.00063   0.00649   0.00585   0.38623
    D6       -1.87766   0.00021   0.00069   0.00828   0.00895  -1.86871
    D7        2.39488   0.00025  -0.00100   0.01236   0.01132   2.40619
    D8       -2.68126   0.00000   0.00059  -0.01372  -0.01310  -2.69436
    D9        1.34389   0.00004   0.00191  -0.01193  -0.01001   1.33388
   D10       -0.66676   0.00008   0.00022  -0.00785  -0.00764  -0.67440
   D11        0.01023  -0.00009   0.00062   0.00534   0.00589   0.01612
   D12       -3.10753  -0.00012  -0.00074  -0.00455  -0.00538  -3.11291
   D13        3.08746  -0.00003  -0.00016   0.02075   0.02063   3.10809
   D14       -0.03030  -0.00006  -0.00151   0.01086   0.00936  -0.02094
   D15        0.61407   0.00034  -0.00045   0.00931   0.00887   0.62294
   D16       -1.55654   0.00006  -0.00073   0.01395   0.01322  -1.54332
   D17        2.72722   0.00026  -0.00070   0.01256   0.01186   2.73908
   D18       -2.50456   0.00053  -0.00093   0.01500   0.01410  -2.49045
   D19        1.60802   0.00025  -0.00121   0.01964   0.01845   1.62646
   D20       -0.39140   0.00045  -0.00118   0.01825   0.01709  -0.37431
   D21       -0.00660  -0.00055  -0.00128  -0.02128  -0.02256  -0.02916
   D22        2.11397  -0.00023  -0.00094  -0.01543  -0.01639   2.09758
   D23       -2.11648   0.00034   0.00246  -0.01937  -0.01689  -2.13338
   D24        3.11529  -0.00068  -0.00089  -0.02605  -0.02693   3.08836
   D25       -1.04732  -0.00037  -0.00055  -0.02020  -0.02077  -1.06809
   D26        1.00541   0.00021   0.00285  -0.02413  -0.02127   0.98414
   D27       -1.34431  -0.00011   0.00040  -0.01370  -0.01333  -1.35764
   D28        2.70394  -0.00087   0.00017  -0.03520  -0.03504   2.66891
   D29        0.72894  -0.00059  -0.00105  -0.02637  -0.02742   0.70152
   D30        0.80995   0.00006   0.00068  -0.02010  -0.01944   0.79051
   D31       -1.42499  -0.00069   0.00045  -0.04160  -0.04114  -1.46613
   D32        2.88320  -0.00041  -0.00077  -0.03277  -0.03353   2.84967
   D33        2.83635   0.00050   0.00067  -0.01193  -0.01126   2.82509
   D34        0.60141  -0.00025   0.00044  -0.03342  -0.03297   0.56845
   D35       -1.37359   0.00003  -0.00078  -0.02459  -0.02535  -1.39894
   D36        0.64692  -0.00065  -0.00005  -0.00146  -0.00152   0.64541
   D37       -1.47662  -0.00055  -0.00080   0.00187   0.00108  -1.47554
   D38        2.80212  -0.00088  -0.00100  -0.00553  -0.00653   2.79559
   D39        2.87383   0.00072   0.00051   0.02222   0.02270   2.89653
   D40        0.75028   0.00082  -0.00024   0.02555   0.02530   0.77558
   D41       -1.25416   0.00049  -0.00044   0.01816   0.01769  -1.23647
   D42       -1.40857   0.00005   0.00119   0.01126   0.01242  -1.39615
   D43        2.75107   0.00016   0.00044   0.01459   0.01502   2.76609
   D44        0.74663  -0.00018   0.00024   0.00719   0.00741   0.75404
   D45       -1.02934  -0.00055  -0.00188   0.00982   0.00804  -1.02130
   D46       -3.08365   0.00038  -0.00006   0.01868   0.01872  -3.06492
   D47        1.01813   0.00012  -0.00066   0.01434   0.01376   1.03189
   D48        3.00763  -0.00053  -0.00182  -0.00344  -0.00533   3.00230
   D49        0.95332   0.00041   0.00001   0.00542   0.00535   0.95867
   D50       -1.22808   0.00015  -0.00060   0.00108   0.00039  -1.22770
   D51        0.96730  -0.00047  -0.00148   0.00440   0.00291   0.97022
   D52       -1.08700   0.00047   0.00035   0.01325   0.01360  -1.07341
   D53        3.01477   0.00021  -0.00026   0.00892   0.00863   3.02341
   D54        0.82428  -0.00014  -0.00124   0.01431   0.01301   0.83729
   D55       -1.33887   0.00017  -0.00164   0.02394   0.02228  -1.31659
   D56        2.95190  -0.00022  -0.00072   0.01323   0.01248   2.96438
   D57        2.97285   0.00002  -0.00030   0.01276   0.01243   2.98528
   D58        0.80970   0.00034  -0.00070   0.02239   0.02170   0.83140
   D59       -1.18271  -0.00006   0.00022   0.01168   0.01189  -1.17081
   D60       -1.32431  -0.00004  -0.00100   0.01812   0.01708  -1.30723
   D61        2.79573   0.00028  -0.00139   0.02774   0.02635   2.82207
   D62        0.80332  -0.00011  -0.00047   0.01704   0.01654   0.81986
   D63       -1.27480  -0.00037   0.00134  -0.01961  -0.01830  -1.29311
   D64        0.97641  -0.00045   0.00010  -0.02274  -0.02265   0.95376
   D65        3.00505  -0.00025  -0.00013  -0.01779  -0.01793   2.98712
   D66        0.90121  -0.00039   0.00071  -0.02551  -0.02482   0.87639
   D67       -3.13076  -0.00047  -0.00053  -0.02864  -0.02917   3.12326
   D68       -1.10212  -0.00027  -0.00076  -0.02369  -0.02444  -1.12657
   D69        2.88593  -0.00008   0.00101  -0.01853  -0.01755   2.86838
   D70       -1.14604  -0.00016  -0.00023  -0.02166  -0.02190  -1.16794
   D71        0.88260   0.00004  -0.00047  -0.01671  -0.01718   0.86542
   D72       -3.11299   0.00035  -0.00155   0.02824   0.02667  -3.08632
   D73        1.06497   0.00051  -0.00166   0.03108   0.02940   1.09437
   D74       -1.03325   0.00040  -0.00162   0.02918   0.02753  -1.00572
   D75        0.92117  -0.00004  -0.00075   0.03030   0.02959   0.95076
   D76       -1.18405   0.00012  -0.00085   0.03314   0.03232  -1.15173
   D77        3.00091   0.00001  -0.00082   0.03124   0.03045   3.03136
   D78       -1.11043  -0.00008   0.00073   0.02096   0.02169  -1.08874
   D79        3.06753   0.00008   0.00063   0.02380   0.02442   3.09195
   D80        0.96931  -0.00003   0.00066   0.02190   0.02255   0.99186
   D81       -0.01386  -0.00023  -0.00134  -0.01803  -0.01936  -0.03322
   D82        2.07717  -0.00028  -0.00118  -0.01766  -0.01887   2.05830
   D83       -2.13573  -0.00005   0.00097  -0.02447  -0.02345  -2.15918
   D84        3.10389  -0.00018   0.00002  -0.00802  -0.00803   3.09586
   D85       -1.08826  -0.00023   0.00018  -0.00765  -0.00754  -1.09581
   D86        0.98202   0.00000   0.00233  -0.01446  -0.01212   0.96990
   D87        0.01206   0.00042   0.00145   0.02261   0.02409   0.03614
   D88       -2.10353  -0.00008  -0.00024   0.01587   0.01564  -2.08789
   D89        2.10079   0.00010  -0.00074   0.02382   0.02313   2.12392
   D90       -2.06473  -0.00017   0.00291   0.01022   0.01314  -2.05160
   D91        2.10287  -0.00067   0.00121   0.00348   0.00469   2.10755
   D92        0.02400  -0.00049   0.00071   0.01143   0.01218   0.03618
   D93        2.08105   0.00101  -0.00083   0.03903   0.03816   2.11921
   D94       -0.03454   0.00051  -0.00252   0.03229   0.02972  -0.00482
   D95       -2.11340   0.00068  -0.00302   0.04025   0.03721  -2.07619
   D96        1.10827  -0.00080   0.00127  -0.04946  -0.04819   1.06008
   D97       -3.09585  -0.00051  -0.00030  -0.04110  -0.04139  -3.13724
   D98       -1.00281  -0.00072   0.00086  -0.04703  -0.04617  -1.04899
   D99        3.13781   0.00044   0.00351  -0.04330  -0.03982   3.09799
   D100      -1.06631   0.00073   0.00194  -0.03494  -0.03303  -1.09933
   D101       1.02673   0.00053   0.00310  -0.04087  -0.03781   0.98892
   D102      -0.99727  -0.00075   0.00036  -0.04962  -0.04924  -1.04651
   D103       1.08180  -0.00046  -0.00121  -0.04126  -0.04244   1.03935
   D104      -3.10835  -0.00066  -0.00006  -0.04719  -0.04723   3.12761
   D105       0.61761   0.00165  -0.00421   0.10140   0.09713   0.71474
   D106      -1.39776   0.00114  -0.00367   0.10020   0.09663  -1.30113
   D107       2.73794   0.00179  -0.00201   0.10306   0.10102   2.83896
   D108      -3.01557  -0.00026   0.00226  -0.02862  -0.02638  -3.04195
   D109      -0.93325   0.00000   0.00245  -0.02806  -0.02558  -0.95883
   D110       1.16333  -0.00082   0.00038  -0.03625  -0.03589   1.12745
   D111      -1.19814  -0.00005  -0.00032   0.02340   0.02309  -1.17504
   D112       0.91911  -0.00014  -0.00025   0.02190   0.02165   0.94075
   D113       2.99080   0.00045  -0.00134   0.03402   0.03267   3.02347
   D114       3.07631  -0.00034  -0.00194   0.02557   0.02365   3.09996
   D115      -1.08964  -0.00043  -0.00187   0.02407   0.02221  -1.06743
   D116       0.98205   0.00016  -0.00296   0.03619   0.03323   1.01528
   D117       1.00626   0.00033   0.00067   0.03211   0.03277   1.03903
   D118       3.12350   0.00024   0.00073   0.03061   0.03133  -3.12836
   D119      -1.08799   0.00083  -0.00036   0.04273   0.04235  -1.04564
   D120      -3.01268   0.00000   0.00124  -0.00978  -0.00855  -3.02123
   D121      -0.87366  -0.00050  -0.00300  -0.00732  -0.01032  -0.88397
   D122       1.21153   0.00000  -0.00062  -0.00518  -0.00582   1.20570
   D123      -0.99953   0.00098   0.00448  -0.00479  -0.00030  -0.99983
   D124       1.13949   0.00049   0.00024  -0.00233  -0.00206   1.13743
   D125      -3.05851   0.00098   0.00262  -0.00018   0.00243  -3.05608
   D126       1.08073  -0.00059   0.00049  -0.01762  -0.01713   1.06359
   D127      -3.06344  -0.00108  -0.00375  -0.01516  -0.01890  -3.08233
   D128      -0.97826  -0.00058  -0.00137  -0.01302  -0.01440  -0.99266
   D129       1.50161  -0.00035  -0.00033  -0.02502  -0.02539   1.47622
   D130      -0.64146  -0.00048   0.00068  -0.02598  -0.02524  -0.66670
   D131      -2.67706  -0.00032   0.00123  -0.02750  -0.02629  -2.70334
         Item               Value     Threshold  Converged?
 Maximum Force            0.004299     0.000450     NO 
 RMS     Force            0.000869     0.000300     NO 
 Maximum Displacement     0.217742     0.001800     NO 
 RMS     Displacement     0.040167     0.001200     NO 
 Predicted change in Energy=-9.201899D-04
 GradGradGradGradGradGradGradGradGradGradGradGradGradGradGradGradGradGrad

                          Input orientation:                          
 ---------------------------------------------------------------------
 Center     Atomic      Atomic             Coordinates (Angstroms)
 Number     Number       Type             X           Y           Z
 ---------------------------------------------------------------------
      1          6           0       -1.800466    0.631495   -0.158470
      2          6           0       -1.060652   -0.499149   -0.271460
      3          6           0        0.412609   -0.617286   -0.554195
      4          6           0        1.265711    0.503131    0.092872
      5          6           0        1.196154    1.844420   -0.676250
      6          6           0       -0.169559    2.207036   -1.290779
      7          6           0       -1.407668    2.071323   -0.381073
      8          6           0       -3.195064    0.275839    0.172144
      9          6           0       -3.302910   -1.234855    0.291634
     10          6           0       -1.885663   -1.768685   -0.038648
     11          8           0       -4.125566    1.071529    0.314420
     12          6           0       -1.283460    2.858114    0.939960
     13          6           0       -1.877563   -2.697452   -1.254433
     14          8           0       -1.331919   -2.547118    1.043132
     15          6           0        2.725810    0.043276    0.378024
     16          8           0        2.592791   -1.100809    1.254982
     17          6           0        3.525701    1.125105    1.115839
     18          6           0        3.479950   -0.410935   -0.889935
     19          8           0        4.761570   -0.975168   -0.568569
     20          1           0        0.564948   -0.644362   -1.643286
     21          1           0        0.745890   -1.587880   -0.176682
     22          1           0        0.842930    0.667640    1.092397
     23          1           0        1.925037    1.841924   -1.496862
     24          1           0        1.508627    2.648014    0.000045
     25          1           0       -0.342998    1.601825   -2.190390
     26          1           0       -0.111275    3.248220   -1.635309
     27          1           0       -2.252168    2.518879   -0.925810
     28          1           0       -3.602924   -1.521270    1.305154
     29          1           0       -4.072671   -1.600972   -0.397383
     30          1           0       -1.052482    3.911093    0.735588
     31          1           0       -0.494737    2.455636    1.585395
     32          1           0       -2.224189    2.824706    1.501102
     33          1           0       -0.859236   -3.023450   -1.490690
     34          1           0       -2.481894   -3.588302   -1.046026
     35          1           0       -2.297687   -2.192775   -2.130522
     36          1           0       -1.061370   -1.935857    1.749316
     37          1           0        3.491678   -1.355255    1.525145
     38          1           0        3.698320    2.005153    0.489196
     39          1           0        2.998821    1.440082    2.024154
     40          1           0        4.505858    0.730411    1.408322
     41          1           0        2.882760   -1.139115   -1.449390
     42          1           0        3.680440    0.441724   -1.545270
     43          1           0        4.620516   -1.909979   -0.348588
 ---------------------------------------------------------------------
                    Distance matrix (angstroms):
                    1          2          3          4          5
     1  C    0.000000
     2  C    1.355894   0.000000
     3  C    2.571722   1.504789   0.000000
     4  C    3.079139   2.559154   1.549779   0.000000
     5  C    3.273991   3.278619   2.586279   1.547722   0.000000
     6  C    2.534623   3.025970   2.976285   2.622552   1.540878
     7  C    1.508956   2.596105   3.251461   3.135411   2.630304
     8  C    1.476719   2.313678   3.786891   4.467266   4.739516
     9  C    2.437867   2.426120   3.860297   4.892076   5.537176
    10  C    2.404679   1.531851   2.621748   3.887108   4.791520
    11  O    2.413160   3.493420   4.919514   5.425682   5.468042
    12  C    2.536074   3.576087   4.145787   3.572363   3.128609
    13  C    3.505562   2.542856   3.172115   4.683924   5.514584
    14  O    3.430301   2.448656   3.052717   4.117608   5.350984
    15  C    4.595760   3.879865   2.579976   1.557134   2.587559
    16  O    4.929446   4.004956   2.874041   2.384170   3.788751
    17  C    5.498688   5.059391   3.939072   2.557512   3.025854
    18  C    5.431804   4.583378   3.092553   2.589262   3.216833
    19  O    6.768299   5.849200   4.363686   3.852778   4.546852
    20  H    3.070452   2.132034   1.100028   2.195918   2.743650
    21  H    3.377852   2.111376   1.093455   2.171451   3.497569
    22  H    2.924640   2.616319   2.132481   1.097660   2.153530
    23  H    4.139542   3.987050   3.037067   2.180442   1.097579
    24  H    3.878347   4.071799   3.488642   2.160590   1.095800
    25  H    2.682248   2.934521   2.858764   3.001393   2.172662
    26  H    3.446980   4.099289   4.047888   3.523948   2.144718
    27  H    2.086879   3.310042   4.132150   4.180481   3.522513
    28  H    3.166298   3.161264   4.516510   5.410308   6.187486
    29  H    3.194355   3.209693   4.594558   5.758987   6.301509
    30  H    3.480601   4.523765   4.931150   4.171487   3.364637
    31  H    2.841387   3.535382   3.852787   3.023091   2.889245
    32  H    2.782786   3.942564   4.798360   4.421790   4.171399
    33  H    4.002417   2.810548   2.878235   4.411331   5.346409
    34  H    4.365636   3.487512   4.176957   5.664049   6.571091
    35  H    3.480333   2.802630   3.508943   4.990912   5.533604
    36  H    3.282865   2.479449   3.036017   3.756032   5.026955
    37  H    5.898180   4.968341   3.787997   3.234182   4.511485
    38  H    5.704652   5.431201   4.331484   2.886300   2.764948
    39  H    5.333931   5.050721   4.191556   2.758876   3.271893
    40  H    6.498796   5.943023   4.735235   3.504371   4.067014
    41  H    5.170507   4.165042   2.678680   2.773156   3.513384
    42  H    5.656815   4.998578   3.575256   2.918594   2.982353
    43  H    6.908274   5.854234   4.406792   4.156044   5.092066
                    6          7          8          9         10
     6  C    0.000000
     7  C    1.542367   0.000000
     8  C    3.875997   2.593183   0.000000
     9  C    4.916151   3.869793   1.519245   0.000000
    10  C    4.507683   3.884765   2.437015   1.550048   0.000000
    11  O    4.417695   2.978299   1.232558   2.448814   3.634369
    12  C    2.576989   1.542594   3.303319   4.609870   4.767346
    13  C    5.193516   4.870809   3.551252   2.561470   1.529970
    14  O    5.422195   4.833642   3.492709   2.484268   1.443205
    15  C    3.981196   4.666352   5.929016   6.163323   4.972174
    16  O    5.005329   5.361229   6.047063   5.975391   4.709150
    17  C    4.540631   5.241584   6.839627   7.271771   6.244176
    18  C    4.509253   5.505393   6.793783   6.934128   5.599820
    19  O    5.913040   6.883005   8.088368   8.114384   6.715371
    20  H    2.965507   3.585992   4.275540   4.364965   3.137588
    21  H    4.059636   4.250806   4.373356   4.091055   2.641367
    22  H    3.012375   3.034243   4.160021   4.631274   3.828859
    23  H    2.136143   3.522006   5.608354   6.324296   5.448332
    24  H    2.162636   2.997098   5.270820   6.189716   5.570452
    25  H    1.098027   2.151181   3.933712   4.792524   4.286042
    26  H    1.098254   2.153794   4.648838   5.830747   5.555818
    27  H    2.137220   1.100102   2.669416   4.083718   4.393699
    28  H    5.694482   4.535332   2.163252   1.095109   2.194539
    29  H    5.525701   4.537429   2.148714   1.096047   2.222571
    30  H    2.790972   2.181248   4.257135   5.634031   5.792539
    31  H    2.905154   2.201848   3.747074   4.814497   4.734668
    32  H    3.521026   2.185607   3.034049   4.371097   4.856406
    33  H    5.279545   5.242970   4.371088   3.513871   2.176330
    34  H    6.244416   5.798920   4.113895   2.828801   2.163632
    35  H    4.959076   4.694171   3.493080   2.791939   2.173834
    36  H    5.215464   4.551480   3.454232   2.764189   1.975910
    37  H    5.833010   6.275245   7.014528   6.906698   5.615352
    38  H    4.262576   5.180044   7.114056   7.717118   6.760277
    39  H    4.649261   5.059716   6.568837   7.061779   6.197542
    40  H    5.596882   6.322165   7.812745   8.129337   7.013612
    41  H    4.531946   5.464063   6.447590   6.426729   5.012426
    42  H    4.243063   5.468070   7.088694   7.412983   6.175543
    43  H    6.386106   7.224322   8.132174   7.977867   6.515090
                   11         12         13         14         15
    11  O    0.000000
    12  C    3.414784   0.000000
    13  C    4.660476   6.002718   0.000000
    14  O    4.629265   5.406433   2.366249   0.000000
    15  C    6.928398   4.930855   5.600675   4.859802   0.000000
    16  O    7.123204   5.549562   5.369405   4.188083   1.447647
    17  C    7.693311   5.114908   7.030320   6.089908   1.534454
    18  C    7.841686   6.060138   5.836434   5.608396   1.543617
    19  O    9.162414   7.315197   6.893096   6.496092   2.465276
    20  H    5.364496   4.728331   3.214381   3.799398   3.037741
    21  H    5.571779   5.013183   3.045522   2.593333   2.624586
    22  H    5.045228   3.056624   4.922656   3.881631   2.108410
    23  H    6.362707   4.155141   5.926591   6.026858   2.718744
    24  H    5.859032   2.953529   6.450892   6.012165   2.899839
    25  H    4.567615   3.501689   4.659902   5.352323   4.294580
    26  H    4.965275   2.856258   6.214166   6.499997   4.730140
    27  H    2.672566   2.129453   5.240079   5.512523   5.710417
    28  H    2.824414   4.969132   3.303295   2.505690   6.584850
    29  H    2.766175   5.426935   2.599096   3.237592   7.037340
    30  H    4.205276   1.097217   6.950814   6.471565   5.418796
    31  H    4.088281   1.095746   6.044100   5.101222   4.201089
    32  H    2.845536   1.095887   6.181210   5.464648   5.787931
    33  H    5.540414   6.378151   1.095026   2.621178   5.074392
    34  H    5.125085   6.851033   1.096477   2.602132   6.506647
    35  H    4.469291   5.997332   1.094867   3.336218   6.043861
    36  H    4.526875   4.866881   3.204482   0.972385   4.487777
    37  H    8.085638   6.395066   6.193247   4.991990   1.964263
    38  H    7.881332   5.074334   7.499681   6.806858   2.192509
    39  H    7.335933   4.639420   7.186616   5.967870   2.176085
    40  H    8.707150   6.185684   7.719364   6.704864   2.168464
    41  H    7.557420   6.248538   5.012694   5.094964   2.182230
    42  H    8.049151   6.054388   6.389868   6.384101   2.183836
    43  H    9.264066   7.697532   6.608004   6.146081   2.816573
                   16         17         18         19         20
    16  O    0.000000
    17  C    2.417514   0.000000
    18  C    2.421496   2.526785   0.000000
    19  O    2.836323   2.962389   1.436727   0.000000
    20  H    3.566575   4.416995   3.019812   4.344662   0.000000
    21  H    2.387037   4.093683   3.060884   4.081014   1.753252
    22  H    2.493163   2.721596   3.470855   4.562166   3.046733
    23  H    4.083898   3.146770   2.803835   4.104102   2.837764
    24  H    4.099263   2.762760   3.746378   4.902286   3.798791
    25  H    5.271972   5.111287   4.511909   5.943721   2.483757
    26  H    5.880460   5.030311   5.180916   6.536020   3.950891
    27  H    6.428968   6.284481   6.437567   7.844011   4.296162
    28  H    6.210168   7.606342   7.497890   8.589169   5.180098
    29  H    6.885409   8.213197   7.661650   8.858034   4.896416
    30  H    6.219080   5.372716   6.470331   7.705814   5.387698
    31  H    4.721261   4.260836   5.490230   6.636169   4.599707
    32  H    6.218806   6.008187   6.980232   8.217263   5.449853
    33  H    4.811627   6.575118   5.100458   6.053035   2.776984
    34  H    6.102023   7.936060   6.757485   7.715193   4.278637
    35  H    6.047381   7.447083   6.172123   7.331806   3.290845
    36  H    3.780815   5.550856   5.469425   6.340516   3.977765
    37  H    0.972486   2.514135   2.593161   2.478049   4.371507
    38  H    3.384616   1.094058   2.790550   3.336417   4.624439
    39  H    2.685632   1.096289   3.485637   3.957642   4.870192
    40  H    2.652679   1.096374   2.763538   2.623449   5.170405
    41  H    2.720143   3.481446   1.095387   2.081503   2.377947
    42  H    3.376952   2.751810   1.093933   2.032331   3.300831
    43  H    2.708849   3.543289   1.959867   0.970649   4.441358
                   21         22         23         24         25
    21  H    0.000000
    22  H    2.589854   0.000000
    23  H    3.859639   3.042065   0.000000
    24  H    4.307644   2.357598   1.750402   0.000000
    25  H    3.926183   3.613284   2.383823   3.053037   0.000000
    26  H    5.123493   3.874310   2.478588   2.378804   1.752834
    27  H    5.139553   4.132780   4.270059   3.875236   2.466796
    28  H    4.594829   4.960061   7.051292   6.724150   5.709612
    29  H    4.823631   5.615085   7.002492   7.025861   5.232900
    30  H    5.857053   3.773578   4.258040   2.948842   3.794395
    31  H    4.581931   2.286773   3.966390   2.561993   3.874090
    32  H    5.577387   3.771896   5.212459   4.027196   4.319888
    33  H    2.522679   4.815999   5.605718   6.324126   4.706299
    34  H    3.895643   5.808644   7.007970   7.477309   5.729036
    35  H    3.666981   5.332228   5.874668   6.516179   4.268886
    36  H    2.663971   3.291823   5.807575   5.538656   5.343457
    37  H    3.238778   3.360839   4.669994   4.720656   6.103628
    38  H    4.697885   3.210303   2.667509   2.333945   4.865708
    39  H    4.368974   2.472388   3.702977   2.788691   5.381106
    40  H    4.692981   3.677063   4.041805   3.826727   6.100943
    41  H    2.527328   3.726385   3.131467   4.281525   4.297366
    42  H    3.821506   3.880694   2.245962   3.460128   4.236752
    43  H    3.891790   4.794863   4.760348   5.529982   6.353068
                   26         27         28         29         30
    26  H    0.000000
    27  H    2.370390   0.000000
    28  H    6.601967   4.808798   0.000000
    29  H    6.382772   4.535046   1.767950   0.000000
    30  H    2.635606   2.477448   6.028244   6.386550   0.000000
    31  H    3.338886   3.065731   5.055209   5.760997   1.775276
    32  H    3.805371   2.446265   4.563640   5.158271   1.771764
    33  H    6.317768   5.742539   4.195368   3.680344   7.285708
    34  H    7.259829   6.112682   3.325263   2.626936   7.839533
    35  H    5.884731   4.863444   3.736098   2.550406   6.857283
    36  H    6.263626   5.330944   2.613170   3.713273   5.934185
    37  H    6.645429   7.349004   7.099953   7.808705   7.000515
    38  H    4.535609   6.137953   8.149209   8.612692   5.124786
    39  H    5.131640   6.118739   7.271149   8.069563   4.917250
    40  H    6.076263   7.370054   8.416238   9.071223   6.439290
    41  H    5.314840   6.326337   7.056745   7.049685   6.764973
    42  H    4.718223   6.316181   8.063848   8.099443   6.295982
    43  H    7.117058   8.196447   8.397078   8.698815   8.200196
                   31         32         33         34         35
    31  H    0.000000
    32  H    1.770402   0.000000
    33  H    6.294087   6.709310   0.000000
    34  H    6.884936   6.905139   1.774768   0.000000
    35  H    6.218231   6.194289   1.780041   1.776952   0.000000
    36  H    4.430931   4.906804   3.423646   3.544347   4.080151
    37  H    5.515254   7.081228   5.550548   6.876117   6.897978
    38  H    4.357329   6.063970   7.069520   8.475770   7.774164
    39  H    3.664534   5.428683   6.867449   8.046669   7.649313
    40  H    5.292798   7.048987   7.161004   8.573435   8.207111
    41  H    5.791342   7.106210   4.189863   5.911068   5.330213
    42  H    5.593658   7.058586   5.711310   7.380020   6.559048
    43  H    6.997478   8.525760   5.707180   7.331263   7.149602
                   36         37         38         39         40
    36  H    0.000000
    37  H    4.595389   0.000000
    38  H    6.306672   3.522532   0.000000
    39  H    5.287500   2.881984   1.778960   0.000000
    40  H    6.182175   2.322114   1.766883   1.775963   0.000000
    41  H    5.140299   3.043905   3.782814   4.327960   3.781018
    42  H    6.244353   3.562613   2.565869   3.768569   3.080319
    43  H    6.056872   2.256739   4.108599   4.413923   3.173569
                   41         42         43
    41  H    0.000000
    42  H    1.773285   0.000000
    43  H    2.196769   2.801124   0.000000
 Stoichiometry    C15H24O4
 Framework group  C1[X(C15H24O4)]
 Deg. of freedom   123
 Full point group                 C1      NOp   1
 Largest Abelian subgroup         C1      NOp   1
 Largest concise Abelian subgroup C1      NOp   1
                         Standard orientation:                         
 ---------------------------------------------------------------------
 Center     Atomic      Atomic             Coordinates (Angstroms)
 Number     Number       Type             X           Y           Z
 ---------------------------------------------------------------------
      1          6           0        1.832045    0.625267    0.151942
      2          6           0        1.104571   -0.514921    0.247863
      3          6           0       -0.366713   -0.653421    0.531644
      4          6           0       -1.233144    0.468279   -0.095174
      5          6           0       -1.176165    1.797436    0.695735
      6          6           0        0.186974    2.164498    1.313331
      7          6           0        1.424427    2.056969    0.398976
      8          6           0        3.229612    0.290009   -0.187334
      9          6           0        3.353279   -1.217282   -0.331848
     10          6           0        1.942540   -1.771576   -0.007469
     11          8           0        4.151264    1.097827   -0.318430
     12          6           0        1.288899    2.863954   -0.908695
     13          6           0        1.947046   -2.720197    1.192908
     14          8           0        1.394709   -2.538031   -1.100752
     15          6           0       -2.688893   -0.002416   -0.384842
     16          8           0       -2.545649   -1.130474   -1.280749
     17          6           0       -3.501907    1.082759   -1.103140
     18          6           0       -3.435322   -0.485403    0.877030
     19          8           0       -4.711572   -1.057954    0.549072
     20          1           0       -0.516326   -0.699987    1.620455
     21          1           0       -0.690476   -1.621197    0.138923
     22          1           0       -0.814369    0.653672   -1.092728
     23          1           0       -1.903149    1.773687    1.517690
     24          1           0       -1.498688    2.608631    0.033376
     25          1           0        0.368856    1.546499    2.202520
     26          1           0        0.118370    3.199207    1.675038
     27          1           0        2.265324    2.504529    0.949256
     28          1           0        3.654066   -1.483807   -1.350550
     29          1           0        4.128431   -1.586404    0.349478
     30          1           0        1.047172    3.910909   -0.686577
     31          1           0        0.503071    2.463712   -1.559033
     32          1           0        2.228677    2.849813   -1.472242
     33          1           0        0.932778   -3.060892    1.425869
     34          1           0        2.560366   -3.600997    0.968653
     35          1           0        2.363722   -2.225499    2.076305
     36          1           0        1.116089   -1.918194   -1.796241
     37          1           0       -3.442375   -1.390046   -1.553208
     38          1           0       -3.682494    1.950514   -0.461770
     39          1           0       -2.980439    1.418210   -2.007238
     40          1           0       -4.478453    0.682464   -1.400053
     41          1           0       -2.829163   -1.216238    1.423219
     42          1           0       -3.643423    0.354199    1.546696
     43          1           0       -4.561058   -1.987469    0.313475
 ---------------------------------------------------------------------
 Rotational constants (GHZ):      0.5746726      0.2560293      0.2034692
 Standard basis: 6-31G(d) (6D, 7F)
 There are   333 symmetry adapted cartesian basis functions of A   symmetry.
 There are   333 symmetry adapted basis functions of A   symmetry.
   333 basis functions,   628 primitive gaussians,   333 cartesian basis functions
    73 alpha electrons       73 beta electrons
       nuclear repulsion energy      1597.5162945963 Hartrees.
 NAtoms=   43 NActive=   43 NUniq=   43 SFac= 1.00D+00 NAtFMM=   60 NAOKFM=F Big=F
 Integral buffers will be    131072 words long.
 Raffenetti 2 integral format.
 Two-electron integral symmetry is turned on.
 ------------------------------------------------------------------------------
 Polarizable Continuum Model (PCM)
 =================================
 Model                : PCM (using non-symmetric T matrix).
 Atomic radii         : SMD-Coulomb.
 Polarization charges : Total charges.
 Charge compensation  : None.
 Solution method      : On-the-fly selection.
 Cavity type          : VdW (van der Waals Surface) (Alpha=1.000).
 Cavity algorithm     : GePol (No added spheres)
                        Default sphere list used, NSphG=   43.
                        Lebedev-Laikov grids with approx.  5.0 points / Ang**2.
                        Smoothing algorithm: Karplus/York (Gamma=1.0000).
                        Polarization charges: spherical gaussians, with
                                              point-specific exponents (IZeta= 3).
                        Self-potential: point-specific (ISelfS= 7).
                        Self-field    : sphere-specific E.n sum rule (ISelfD= 2).
 1st derivatives      : Analytical E(r).r(x)/FMM algorithm (CHGder, D1EAlg=3).
                        Cavity 1st derivative terms included.
 Solvent              : Methanol, Eps=  32.613000 Eps(inf)=   1.765709
 ------------------------------------------------------------------------------
 ------------------------------------------------------------------------------
 Atomic radii for non-electrostatic terms: SMD-CDS.
 ------------------------------------------------------------------------------
 Nuclear repulsion after PCM non-electrostatic terms =     1597.5177622225 Hartrees.
 One-electron integrals computed using PRISM.
 NBasis=   333 RedAO= T EigKep=  9.18D-04  NBF=   333
 NBsUse=   333 1.00D-06 EigRej= -1.00D+00 NBFU=   333
 Initial guess from the checkpoint file:  "DY-202A-11R_28.chk"
 B after Tr=     0.000000    0.000000    0.000000
         Rot=    0.999996    0.001759   -0.000707   -0.002204 Ang=   0.33 deg.
 ExpMin= 1.61D-01 ExpMax= 5.48D+03 ExpMxC= 8.25D+02 IAcc=1 IRadAn=         1 AccDes= 0.00D+00
 Harris functional with IExCor=  402 and IRadAn=       1 diagonalized for initial guess.
 HarFok:  IExCor=  402 AccDes= 0.00D+00 IRadAn=         1 IDoV= 1 UseB2=F ITyADJ=14
 ICtDFT=  3500011 ScaDFX=  1.000000  1.000000  1.000000  1.000000
 FoFCou: FMM=F IPFlag=           0 FMFlag=      100000 FMFlg1=           0
         NFxFlg=           0 DoJE=T BraDBF=F KetDBF=T FulRan=T
         wScrn=  0.000000 ICntrl=     500 IOpCl=  0 I1Cent=   200000004 NGrid=           0
         NMat0=    1 NMatS0=      1 NMatT0=    0 NMatD0=    1 NMtDS0=    0 NMtDT0=    0
 Petite list used in FoFCou.
 Keep R1 ints in memory in canonical form, NReq=1565304907.
 Requested convergence on RMS density matrix=1.00D-08 within 128 cycles.
 Requested convergence on MAX density matrix=1.00D-06.
 Requested convergence on             energy=1.00D-06.
 No special actions if energy rises.
 Inv3:  Mode=1 IEnd=    22375083.
 Iteration    1 A*A^-1 deviation from unit magnitude is 1.01D-14 for   2728.
 Iteration    1 A*A^-1 deviation from orthogonality  is 4.70D-15 for   1823    674.
 Iteration    1 A^-1*A deviation from unit magnitude is 1.05D-14 for   2728.
 Iteration    1 A^-1*A deviation from orthogonality  is 1.38D-11 for   1796   1781.
 Error on total polarization charges =  0.05196
 SCF Done:  E(RB3LYP) =  -886.950825088     A.U. after   11 cycles
            NFock= 11  Conv=0.31D-08     -V/T= 2.0094
 SMD-CDS (non-electrostatic) energy       (kcal/mol) =       0.92
 (included in total energy above)
 D1PCM: PCM CHGder 1st derivatives, ID1Alg=3 FixD1E=F DoIter=F DoCFld=F I1PDM=0.
 Calling FoFJK, ICntrl=      2127 FMM=F ISym2X=0 I1Cent= 0 IOpClX= 0 NMat=1 NMatS=1 NMatT=0.
 ***** Axes restored to original set *****
 -------------------------------------------------------------------
 Center     Atomic                   Forces (Hartrees/Bohr)
 Number     Number              X              Y              Z
 -------------------------------------------------------------------
      1        6          -0.001779682   -0.001417131    0.000207796
      2        6           0.001065954    0.000842688    0.000319225
      3        6           0.000029852   -0.000242367   -0.000380413
      4        6          -0.000055600   -0.000160160    0.000383830
      5        6           0.000055614   -0.000199848   -0.000172654
      6        6          -0.000292665   -0.000067670    0.000162616
      7        6           0.000965840    0.000673119   -0.000150898
      8        6           0.001185312    0.000089577    0.000554023
      9        6           0.001413184    0.000512180   -0.000988703
     10        6          -0.002852633    0.000366995    0.001258511
     11        8           0.001325396   -0.001271865   -0.000661627
     12        6          -0.000230097   -0.000094144    0.000331900
     13        6          -0.000009477   -0.000289805    0.000019381
     14        8           0.002111597    0.000108236   -0.002296879
     15        6           0.000376125   -0.000044695   -0.000364900
     16        8          -0.000776799    0.000020865    0.000368284
     17        6          -0.000142507    0.000160448    0.000581810
     18        6           0.000485354    0.000175147    0.000650153
     19        8          -0.000919513    0.000066828   -0.001002049
     20        1           0.000251036    0.000213760    0.000064862
     21        1           0.000001347   -0.000160337    0.000038778
     22        1           0.000182362    0.000008103    0.000114132
     23        1           0.000094038   -0.000098921   -0.000056855
     24        1          -0.000150253   -0.000038659   -0.000022520
     25        1           0.000278807    0.000063700    0.000136718
     26        1           0.000097842   -0.000149857   -0.000074971
     27        1           0.000206532    0.000289279    0.000013089
     28        1          -0.000163122    0.000238236    0.000271704
     29        1          -0.000323151   -0.000451533    0.000530299
     30        1          -0.000068329   -0.000105786   -0.000049558
     31        1          -0.000410185    0.000271558   -0.000205093
     32        1           0.000103465   -0.000078693   -0.000149770
     33        1          -0.000077795    0.000216640   -0.000177900
     34        1           0.000096711    0.000194068    0.000176369
     35        1          -0.000024607   -0.000012821   -0.000021181
     36        1          -0.001913344    0.000291505    0.001120758
     37        1           0.000132982    0.000087510   -0.000026344
     38        1          -0.000016093    0.000296103   -0.000075127
     39        1           0.000107682   -0.000089572   -0.000230733
     40        1          -0.000266496    0.000101979   -0.000155676
     41        1           0.000035683   -0.000282053   -0.000247891
     42        1          -0.000176306    0.000214595    0.000078296
     43        1           0.000045938   -0.000247200    0.000129209
 -------------------------------------------------------------------
 Cartesian Forces:  Max     0.002852633 RMS     0.000616771

 GradGradGradGradGradGradGradGradGradGradGradGradGradGradGradGradGradGrad
 Berny optimization.
 Using GEDIIS/GDIIS optimizer.
 FormGI is forming the generalized inverse of G from B-inverse, IUseBI=4.
 Internal  Forces:  Max     0.001896719 RMS     0.000377238
 Search for a local minimum.
 Step number   3 out of a maximum of  258
 All quantities printed in internal units (Hartrees-Bohrs-Radians)
 Mixed Optimization -- En-DIIS/RFO-DIIS
 Swapping is turned off.
 Update second derivatives using D2CorX and points    1    2    3
 DE= -1.01D-03 DEPred=-9.20D-04 R= 1.10D+00
 TightC=F SS=  1.41D+00  RLast= 3.15D-01 DXNew= 8.4853D-01 9.4495D-01
 Trust test= 1.10D+00 RLast= 3.15D-01 DXMaxT set to 8.49D-01
 ITU=  1  1  0
     Eigenvalues ---    0.00230   0.00231   0.00258   0.00330   0.00378
     Eigenvalues ---    0.00395   0.00491   0.00682   0.00780   0.00898
     Eigenvalues ---    0.00944   0.01111   0.01161   0.01226   0.01304
     Eigenvalues ---    0.01392   0.02487   0.02643   0.03195   0.03874
     Eigenvalues ---    0.04000   0.04004   0.04413   0.04601   0.04721
     Eigenvalues ---    0.04863   0.04896   0.05044   0.05058   0.05375
     Eigenvalues ---    0.05434   0.05542   0.05563   0.05577   0.05616
     Eigenvalues ---    0.05629   0.05654   0.05708   0.05922   0.06020
     Eigenvalues ---    0.06105   0.06463   0.07085   0.07756   0.08061
     Eigenvalues ---    0.08654   0.08937   0.09085   0.09220   0.09688
     Eigenvalues ---    0.10301   0.11639   0.12162   0.13350   0.13948
     Eigenvalues ---    0.14671   0.15608   0.16000   0.16000   0.16000
     Eigenvalues ---    0.16000   0.16000   0.16000   0.16000   0.16000
     Eigenvalues ---    0.16000   0.16012   0.16031   0.16152   0.16370
     Eigenvalues ---    0.16842   0.17809   0.18456   0.20222   0.20737
     Eigenvalues ---    0.21945   0.23405   0.24920   0.25000   0.26757
     Eigenvalues ---    0.27171   0.27633   0.28003   0.28108   0.28662
     Eigenvalues ---    0.28844   0.28889   0.29396   0.29710   0.30225
     Eigenvalues ---    0.31122   0.31880   0.32268   0.33702   0.33743
     Eigenvalues ---    0.33811   0.33854   0.33888   0.33967   0.34048
     Eigenvalues ---    0.34100   0.34114   0.34123   0.34128   0.34130
     Eigenvalues ---    0.34169   0.34188   0.34209   0.34215   0.34289
     Eigenvalues ---    0.34315   0.34327   0.34354   0.34403   0.34767
     Eigenvalues ---    0.39168   0.40959   0.42144   0.52178   0.52439
     Eigenvalues ---    0.52556   0.52729   0.94747
 En-DIIS/RFO-DIIS IScMMF=        0 using points:     3    2
 RFO step:  Lambda=-1.38445562D-04.
 DidBck=F Rises=F RFO-DIIS coefs:    1.29172   -0.29172
 Iteration  1 RMS(Cart)=  0.03938039 RMS(Int)=  0.00172094
 Iteration  2 RMS(Cart)=  0.00191019 RMS(Int)=  0.00005559
 Iteration  3 RMS(Cart)=  0.00001209 RMS(Int)=  0.00005504
 Iteration  4 RMS(Cart)=  0.00000000 RMS(Int)=  0.00005504
 Variable       Old X    -DE/DX   Delta X   Delta X   Delta X     New X
                                 (Linear)    (Quad)   (Total)
    R1        2.56227  -0.00096  -0.00137  -0.00220  -0.00356   2.55871
    R2        2.85151   0.00096   0.00284   0.00747   0.01031   2.86182
    R3        2.79060  -0.00166  -0.00235  -0.00841  -0.01066   2.77993
    R4        2.84364  -0.00036  -0.00161  -0.00361  -0.00524   2.83840
    R5        2.89478   0.00029   0.00296   0.00620   0.00909   2.90387
    R6        2.92866  -0.00044   0.00107  -0.00016   0.00095   2.92961
    R7        2.07875  -0.00003   0.00021   0.00045   0.00066   2.07941
    R8        2.06633   0.00016  -0.00096  -0.00062  -0.00158   2.06475
    R9        2.92477  -0.00034   0.00092   0.00049   0.00139   2.92616
   R10        2.94256  -0.00124   0.00367  -0.00378  -0.00011   2.94245
   R11        2.07428   0.00003  -0.00005  -0.00018  -0.00023   2.07405
   R12        2.91184  -0.00035  -0.00040  -0.00045  -0.00086   2.91098
   R13        2.07412   0.00011  -0.00010   0.00049   0.00039   2.07451
   R14        2.07076  -0.00009  -0.00043  -0.00095  -0.00138   2.06938
   R15        2.91465  -0.00017  -0.00056  -0.00057  -0.00109   2.91356
   R16        2.07497  -0.00019  -0.00040  -0.00122  -0.00162   2.07335
   R17        2.07540  -0.00011   0.00012  -0.00036  -0.00024   2.07516
   R18        2.91508  -0.00010   0.00061   0.00170   0.00230   2.91738
   R19        2.07889  -0.00005   0.00015   0.00003   0.00018   2.07907
   R20        2.87096  -0.00080   0.00157   0.00105   0.00264   2.87360
   R21        2.32920  -0.00190  -0.00059  -0.00200  -0.00259   2.32660
   R22        2.92917  -0.00171  -0.00268  -0.00801  -0.01076   2.91840
   R23        2.06946   0.00024   0.00103   0.00201   0.00303   2.07249
   R24        2.07123   0.00004   0.00036   0.00067   0.00103   2.07226
   R25        2.89122  -0.00008   0.00076   0.00071   0.00146   2.89269
   R26        2.72726  -0.00102   0.00011  -0.00076  -0.00065   2.72661
   R27        2.07344  -0.00011   0.00000  -0.00019  -0.00019   2.07325
   R28        2.07066  -0.00051   0.00035  -0.00141  -0.00106   2.06960
   R29        2.07093  -0.00016  -0.00018  -0.00077  -0.00095   2.06998
   R30        2.06930  -0.00010  -0.00076  -0.00125  -0.00201   2.06729
   R31        2.07204  -0.00018  -0.00010  -0.00075  -0.00085   2.07119
   R32        2.06900   0.00002   0.00026   0.00028   0.00054   2.06954
   R33        1.83754   0.00047   0.00032   0.00136   0.00169   1.83923
   R34        2.73566   0.00018   0.00048   0.00162   0.00210   2.73775
   R35        2.89970   0.00021  -0.00134  -0.00079  -0.00212   2.89758
   R36        2.91701   0.00011  -0.00030   0.00007  -0.00023   2.91678
   R37        1.83773   0.00009   0.00023   0.00012   0.00035   1.83809
   R38        2.06747   0.00028  -0.00038   0.00069   0.00030   2.06778
   R39        2.07169  -0.00028  -0.00012  -0.00114  -0.00126   2.07043
   R40        2.07185  -0.00031   0.00015  -0.00103  -0.00088   2.07097
   R41        2.71502  -0.00091  -0.00116  -0.00330  -0.00446   2.71056
   R42        2.06998   0.00030  -0.00036   0.00092   0.00056   2.07054
   R43        2.06723   0.00009   0.00004   0.00043   0.00047   2.06770
   R44        1.83426   0.00026  -0.00001   0.00021   0.00020   1.83446
    A1        2.26705  -0.00011  -0.00290  -0.00570  -0.00873   2.25832
    A2        1.91040  -0.00034   0.00164   0.00338   0.00493   1.91533
    A3        2.10444   0.00045   0.00152   0.00255   0.00422   2.10865
    A4        2.23359   0.00032   0.00059   0.00506   0.00555   2.23914
    A5        1.96552  -0.00029  -0.00213  -0.00581  -0.00819   1.95733
    A6        2.08378  -0.00002   0.00151   0.00119   0.00290   2.08668
    A7        1.98639  -0.00005  -0.00107  -0.00026  -0.00141   1.98498
    A8        1.90026   0.00012  -0.00080   0.00099   0.00017   1.90044
    A9        1.87887   0.00007  -0.00089  -0.00097  -0.00179   1.87709
   A10        1.93364  -0.00026   0.00009  -0.00306  -0.00294   1.93070
   A11        1.90688   0.00008   0.00173   0.00207   0.00380   1.91068
   A12        1.85225   0.00004   0.00108   0.00141   0.00248   1.85473
   A13        1.97611   0.00011  -0.00162  -0.00217  -0.00392   1.97219
   A14        1.95964  -0.00042   0.00426  -0.00631  -0.00207   1.95757
   A15        1.85097   0.00019  -0.00157   0.00740   0.00585   1.85682
   A16        1.97042  -0.00007   0.00288  -0.00520  -0.00228   1.96814
   A17        1.88107   0.00001  -0.00177   0.00607   0.00428   1.88534
   A18        1.81179   0.00024  -0.00288   0.00232  -0.00055   1.81124
   A19        2.02858  -0.00009  -0.00172   0.00151  -0.00041   2.02817
   A20        1.91742  -0.00003   0.00086  -0.00355  -0.00265   1.91477
   A21        1.89233   0.00005   0.00025   0.00177   0.00208   1.89441
   A22        1.86601  -0.00001  -0.00015  -0.00281  -0.00288   1.86313
   A23        1.90318   0.00005  -0.00031   0.00133   0.00105   1.90424
   A24        1.84807   0.00003   0.00136   0.00178   0.00312   1.85118
   A25        2.04378   0.00025  -0.00250   0.00276   0.00018   2.04396
   A26        1.91457  -0.00030   0.00056  -0.00272  -0.00218   1.91238
   A27        1.87672  -0.00008   0.00068  -0.00072   0.00002   1.87674
   A28        1.88382   0.00006  -0.00091  -0.00085  -0.00174   1.88208
   A29        1.88709   0.00003   0.00078   0.00034   0.00113   1.88822
   A30        1.84824   0.00001   0.00188   0.00115   0.00302   1.85126
   A31        1.96052  -0.00029  -0.00001   0.00079   0.00072   1.96123
   A32        1.96200  -0.00020  -0.00082   0.00006  -0.00080   1.96120
   A33        1.83528   0.00027  -0.00099  -0.00167  -0.00263   1.83265
   A34        1.97750   0.00066  -0.00013   0.00682   0.00673   1.98423
   A35        1.86332  -0.00011   0.00183  -0.00020   0.00164   1.86496
   A36        1.85288  -0.00036   0.00025  -0.00708  -0.00686   1.84602
   A37        1.90089   0.00094   0.00003   0.00083   0.00068   1.90158
   A38        2.19360  -0.00045   0.00084   0.00130   0.00221   2.19582
   A39        2.18861  -0.00049  -0.00081  -0.00219  -0.00293   2.18569
   A40        1.83464  -0.00061  -0.00078  -0.00187  -0.00302   1.83162
   A41        1.93083   0.00000   0.00353   0.00104   0.00466   1.93549
   A42        1.90982   0.00037   0.00396   0.01046   0.01454   1.92436
   A43        1.93651   0.00037  -0.00106  -0.00009  -0.00105   1.93546
   A44        1.97485   0.00018  -0.00039   0.00215   0.00179   1.97664
   A45        1.87763  -0.00031  -0.00478  -0.01100  -0.01588   1.86175
   A46        1.81254   0.00030   0.00104   0.00202   0.00282   1.81536
   A47        1.96003  -0.00018   0.00133  -0.00200  -0.00061   1.95942
   A48        1.93295  -0.00021   0.00007  -0.00123  -0.00109   1.93186
   A49        1.96409   0.00000   0.00035   0.00371   0.00418   1.96826
   A50        1.95720   0.00004  -0.00194   0.00243   0.00053   1.95773
   A51        1.84023   0.00004  -0.00083  -0.00479  -0.00570   1.83453
   A52        1.92508  -0.00010  -0.00107  -0.00219  -0.00327   1.92181
   A53        1.95525   0.00025  -0.00090   0.00107   0.00016   1.95541
   A54        1.93246  -0.00018  -0.00059  -0.00265  -0.00324   1.92922
   A55        1.88671  -0.00002   0.00043   0.00108   0.00151   1.88822
   A56        1.88109   0.00009   0.00106   0.00145   0.00250   1.88359
   A57        1.88082  -0.00003   0.00123   0.00143   0.00266   1.88348
   A58        1.93595   0.00012  -0.00180  -0.00097  -0.00277   1.93319
   A59        1.91692  -0.00031  -0.00081  -0.00397  -0.00478   1.91213
   A60        1.93265   0.00003  -0.00021  -0.00152  -0.00174   1.93091
   A61        1.88776   0.00015   0.00293   0.00676   0.00969   1.89745
   A62        1.89804  -0.00010   0.00060  -0.00009   0.00050   1.89854
   A63        1.89136   0.00012  -0.00060   0.00004  -0.00057   1.89079
   A64        1.88815  -0.00038  -0.00193  -0.00542  -0.00735   1.88080
   A65        1.83192   0.00004   0.00110  -0.00384  -0.00272   1.82920
   A66        1.94835   0.00023   0.00126   0.00032   0.00159   1.94994
   A67        1.97641  -0.00112   0.00187  -0.01164  -0.00976   1.96665
   A68        1.89000  -0.00024  -0.00370   0.00197  -0.00176   1.88823
   A69        1.88593   0.00045   0.00002   0.00781   0.00779   1.89372
   A70        1.92596   0.00065  -0.00076   0.00577   0.00498   1.93094
   A71        1.86517  -0.00024   0.00212   0.00043   0.00254   1.86771
   A72        1.95407   0.00010  -0.00228  -0.00149  -0.00379   1.95027
   A73        1.92881  -0.00005   0.00086   0.00016   0.00102   1.92983
   A74        1.91824  -0.00006  -0.00123  -0.00316  -0.00440   1.91384
   A75        1.89576  -0.00005   0.00042  -0.00027   0.00015   1.89591
   A76        1.87688   0.00000  -0.00038  -0.00041  -0.00083   1.87605
   A77        1.88816   0.00006   0.00279   0.00544   0.00824   1.89640
   A78        1.94726   0.00143   0.00023   0.01094   0.01117   1.95843
   A79        1.92707  -0.00010   0.00019  -0.00223  -0.00205   1.92503
   A80        1.93079  -0.00060   0.00009  -0.00480  -0.00471   1.92609
   A81        1.91718  -0.00077  -0.00063  -0.00330  -0.00394   1.91325
   A82        1.85106  -0.00015  -0.00080  -0.00019  -0.00098   1.85008
   A83        1.88820   0.00015   0.00090  -0.00068   0.00021   1.88841
   A84        1.87474   0.00017   0.00068   0.00320   0.00388   1.87861
    D1        0.09117  -0.00017  -0.00049  -0.01012  -0.01062   0.08055
    D2       -3.07704   0.00002  -0.00190   0.00945   0.00753  -3.06950
    D3       -3.10612  -0.00016   0.00458  -0.00517  -0.00064  -3.10675
    D4        0.00886   0.00003   0.00317   0.01441   0.01752   0.02638
    D5        0.38623  -0.00003   0.00171  -0.01621  -0.01450   0.37174
    D6       -1.86871  -0.00052   0.00261  -0.02639  -0.02378  -1.89249
    D7        2.40619  -0.00015   0.00330  -0.01703  -0.01373   2.39247
    D8       -2.69436  -0.00001  -0.00382  -0.02161  -0.02539  -2.71975
    D9        1.33388  -0.00050  -0.00292  -0.03180  -0.03468   1.29920
   D10       -0.67440  -0.00013  -0.00223  -0.02244  -0.02463  -0.69903
   D11        0.01612   0.00003   0.00172   0.00909   0.01070   0.02683
   D12       -3.11291   0.00015  -0.00157   0.01457   0.01292  -3.09999
   D13        3.10809   0.00001   0.00602   0.01319   0.01920   3.12729
   D14       -0.02094   0.00014   0.00273   0.01867   0.02141   0.00047
   D15        0.62294   0.00002   0.00259   0.02817   0.03080   0.65374
   D16       -1.54332   0.00029   0.00386   0.03158   0.03550  -1.50783
   D17        2.73908   0.00015   0.00346   0.02993   0.03344   2.77252
   D18       -2.49045  -0.00018   0.00411   0.00751   0.01161  -2.47884
   D19        1.62646   0.00009   0.00538   0.01093   0.01631   1.64277
   D20       -0.37431  -0.00005   0.00499   0.00928   0.01426  -0.36006
   D21       -0.02916  -0.00008  -0.00658  -0.03113  -0.03774  -0.06689
   D22        2.09758   0.00001  -0.00478  -0.02644  -0.03121   2.06637
   D23       -2.13338  -0.00019  -0.00493  -0.03456  -0.03946  -2.17284
   D24        3.08836   0.00010  -0.00786  -0.01334  -0.02129   3.06707
   D25       -1.06809   0.00019  -0.00606  -0.00866  -0.01476  -1.08285
   D26        0.98414  -0.00001  -0.00620  -0.01678  -0.02302   0.96112
   D27       -1.35764  -0.00003  -0.00389   0.00059  -0.00321  -1.36085
   D28        2.66891   0.00035  -0.01022   0.01540   0.00522   2.67413
   D29        0.70152   0.00016  -0.00800   0.01153   0.00358   0.70509
   D30        0.79051  -0.00010  -0.00567  -0.00065  -0.00628   0.78423
   D31       -1.46613   0.00028  -0.01200   0.01415   0.00215  -1.46398
   D32        2.84967   0.00009  -0.00978   0.01028   0.00050   2.85017
   D33        2.82509  -0.00015  -0.00328   0.00052  -0.00270   2.82238
   D34        0.56845   0.00023  -0.00962   0.01533   0.00573   0.57417
   D35       -1.39894   0.00004  -0.00740   0.01146   0.00408  -1.39486
   D36        0.64541   0.00015  -0.00044  -0.02888  -0.02931   0.61610
   D37       -1.47554   0.00024   0.00032  -0.02341  -0.02308  -1.49862
   D38        2.79559   0.00019  -0.00190  -0.02461  -0.02652   2.76907
   D39        2.89653  -0.00041   0.00662  -0.04433  -0.03769   2.85885
   D40        0.77558  -0.00032   0.00738  -0.03886  -0.03146   0.74413
   D41       -1.23647  -0.00037   0.00516  -0.04006  -0.03490  -1.27137
   D42       -1.39615  -0.00016   0.00362  -0.04066  -0.03700  -1.43315
   D43        2.76609  -0.00006   0.00438  -0.03518  -0.03077   2.73531
   D44        0.75404  -0.00011   0.00216  -0.03638  -0.03422   0.71982
   D45       -1.02130  -0.00023   0.00235  -0.02715  -0.02481  -1.04611
   D46       -3.06492  -0.00008   0.00546  -0.02741  -0.02193  -3.08686
   D47        1.03189  -0.00026   0.00401  -0.02623  -0.02221   1.00969
   D48        3.00230   0.00005  -0.00156  -0.01397  -0.01556   2.98674
   D49        0.95867   0.00021   0.00156  -0.01423  -0.01268   0.94600
   D50       -1.22770   0.00003   0.00011  -0.01306  -0.01295  -1.24064
   D51        0.97022  -0.00006   0.00085  -0.02004  -0.01920   0.95101
   D52       -1.07341   0.00009   0.00397  -0.02030  -0.01632  -1.08973
   D53        3.02341  -0.00009   0.00252  -0.01913  -0.01660   3.00681
   D54        0.83729  -0.00001   0.00380   0.02507   0.02887   0.86616
   D55       -1.31659  -0.00003   0.00650   0.02642   0.03294  -1.28365
   D56        2.96438   0.00014   0.00364   0.02685   0.03049   2.99488
   D57        2.98528  -0.00011   0.00363   0.01926   0.02287   3.00815
   D58        0.83140  -0.00014   0.00633   0.02061   0.02695   0.85835
   D59       -1.17081   0.00004   0.00347   0.02103   0.02450  -1.14631
   D60       -1.30723  -0.00005   0.00498   0.02054   0.02553  -1.28170
   D61        2.82207  -0.00008   0.00769   0.02189   0.02961   2.85168
   D62        0.81986   0.00010   0.00483   0.02232   0.02716   0.84702
   D63       -1.29311   0.00013  -0.00534   0.00516  -0.00012  -1.29323
   D64        0.95376   0.00017  -0.00661   0.01188   0.00531   0.95907
   D65        2.98712   0.00002  -0.00523   0.00687   0.00169   2.98881
   D66        0.87639  -0.00004  -0.00724   0.00283  -0.00439   0.87201
   D67        3.12326   0.00001  -0.00851   0.00955   0.00105   3.12431
   D68       -1.12657  -0.00014  -0.00713   0.00454  -0.00257  -1.12914
   D69        2.86838   0.00003  -0.00512   0.00391  -0.00118   2.86720
   D70       -1.16794   0.00007  -0.00639   0.01063   0.00426  -1.16368
   D71        0.86542  -0.00008  -0.00501   0.00562   0.00064   0.86606
   D72       -3.08632   0.00005   0.00778   0.01536   0.02311  -3.06322
   D73        1.09437  -0.00001   0.00858   0.01479   0.02334   1.11770
   D74       -1.00572  -0.00002   0.00803   0.01408   0.02208  -0.98364
   D75        0.95076   0.00006   0.00863   0.00825   0.01689   0.96765
   D76       -1.15173  -0.00001   0.00943   0.00768   0.01712  -1.13461
   D77        3.03136  -0.00001   0.00888   0.00697   0.01587   3.04723
   D78       -1.08874   0.00006   0.00633   0.00924   0.01559  -1.07315
   D79        3.09195   0.00000   0.00712   0.00868   0.01582   3.10777
   D80        0.99186  -0.00001   0.00658   0.00796   0.01456   1.00643
   D81       -0.03322  -0.00007  -0.00565  -0.02770  -0.03334  -0.06655
   D82        2.05830   0.00001  -0.00551  -0.02837  -0.03392   2.02438
   D83       -2.15918  -0.00013  -0.00684  -0.03477  -0.04158  -2.20075
   D84        3.09586  -0.00020  -0.00234  -0.03313  -0.03549   3.06037
   D85       -1.09581  -0.00011  -0.00220  -0.03380  -0.03607  -1.13188
   D86        0.96990  -0.00025  -0.00353  -0.04021  -0.04373   0.92617
   D87        0.03614   0.00007   0.00703   0.03384   0.04086   0.07701
   D88       -2.08789   0.00009   0.00456   0.03295   0.03749  -2.05040
   D89        2.12392   0.00002   0.00675   0.03485   0.04156   2.16548
   D90       -2.05160   0.00023   0.00383   0.03377   0.03765  -2.01395
   D91        2.10755   0.00025   0.00137   0.03287   0.03427   2.14183
   D92        0.03618   0.00018   0.00355   0.03477   0.03834   0.07453
   D93        2.11921   0.00023   0.01113   0.04657   0.05767   2.17688
   D94       -0.00482   0.00025   0.00867   0.04568   0.05429   0.04947
   D95       -2.07619   0.00018   0.01085   0.04758   0.05836  -2.01783
   D96        1.06008  -0.00031  -0.01406  -0.03942  -0.05339   1.00670
   D97       -3.13724  -0.00024  -0.01208  -0.03418  -0.04617   3.09977
   D98       -1.04899  -0.00028  -0.01347  -0.03763  -0.05101  -1.10000
   D99        3.09799  -0.00004  -0.01162  -0.03571  -0.04740   3.05059
   D100      -1.09933   0.00002  -0.00963  -0.03047  -0.04018  -1.13952
   D101       0.98892  -0.00001  -0.01103  -0.03392  -0.04502   0.94390
   D102      -1.04651   0.00003  -0.01436  -0.03371  -0.04809  -1.09460
   D103       1.03935   0.00009  -0.01238  -0.02848  -0.04088   0.99848
   D104       3.12761   0.00006  -0.01378  -0.03193  -0.04572   3.08189
   D105       0.71474   0.00146   0.02833   0.15700   0.18523   0.89997
   D106      -1.30113   0.00119   0.02819   0.15378   0.18209  -1.11904
   D107       2.83896   0.00115   0.02947   0.15095   0.18041   3.01937
   D108      -3.04195  -0.00040  -0.00770  -0.01257  -0.02027  -3.06222
   D109      -0.95883  -0.00023  -0.00746  -0.01326  -0.02072  -0.97955
   D110       1.12745   0.00066  -0.01047  -0.00086  -0.01133   1.11612
   D111      -1.17504   0.00033   0.00674   0.02487   0.03162  -1.14342
   D112       0.94075   0.00030   0.00631   0.02362   0.02993   0.97069
   D113       3.02347   0.00031   0.00953   0.02846   0.03798   3.06145
   D114       3.09996   0.00030   0.00690   0.02817   0.03508   3.13504
   D115      -1.06743   0.00027   0.00648   0.02692   0.03339  -1.03404
   D116       1.01528   0.00028   0.00969   0.03176   0.04144   1.05672
   D117       1.03903  -0.00047   0.00956   0.01424   0.02381   1.06285
   D118      -3.12836  -0.00050   0.00914   0.01299   0.02213  -3.10623
   D119      -1.04564  -0.00049   0.01235   0.01783   0.03017  -1.01547
   D120      -3.02123   0.00029  -0.00250   0.04049   0.03799  -2.98323
   D121      -0.88397   0.00023  -0.00301   0.04226   0.03926  -0.84472
   D122       1.20570  -0.00004  -0.00170   0.03688   0.03519   1.24090
   D123      -0.99983  -0.00002  -0.00009   0.03410   0.03399  -0.96584
   D124       1.13743  -0.00008  -0.00060   0.03587   0.03525   1.17268
   D125      -3.05608  -0.00034   0.00071   0.03049   0.03119  -3.02489
   D126       1.06359   0.00033  -0.00500   0.04441   0.03943   1.10302
   D127      -3.08233   0.00026  -0.00551   0.04619   0.04069  -3.04165
   D128      -0.99266   0.00000  -0.00420   0.04080   0.03663  -0.95603
   D129       1.47622   0.00008  -0.00741  -0.01044  -0.01786   1.45837
   D130      -0.66670  -0.00023  -0.00736  -0.01275  -0.02011  -0.68681
   D131      -2.70334   0.00007  -0.00767  -0.01018  -0.01785  -2.72119
         Item               Value     Threshold  Converged?
 Maximum Force            0.001897     0.000450     NO 
 RMS     Force            0.000377     0.000300     NO 
 Maximum Displacement     0.212237     0.001800     NO 
 RMS     Displacement     0.039500     0.001200     NO 
 Predicted change in Energy=-5.742427D-04
 GradGradGradGradGradGradGradGradGradGradGradGradGradGradGradGradGradGrad

                          Input orientation:                          
 ---------------------------------------------------------------------
 Center     Atomic      Atomic             Coordinates (Angstroms)
 Number     Number       Type             X           Y           Z
 ---------------------------------------------------------------------
      1          6           0       -1.796911    0.627637   -0.169090
      2          6           0       -1.044946   -0.494030   -0.267882
      3          6           0        0.426014   -0.606626   -0.550096
      4          6           0        1.276107    0.505194    0.116666
      5          6           0        1.205558    1.855374   -0.638159
      6          6           0       -0.147863    2.202067   -1.286972
      7          6           0       -1.404575    2.071459   -0.403384
      8          6           0       -3.183514    0.268332    0.166017
      9          6           0       -3.278561   -1.241284    0.322161
     10          6           0       -1.872747   -1.768381   -0.039611
     11          8           0       -4.122828    1.055249    0.285471
     12          6           0       -1.326243    2.879506    0.909735
     13          6           0       -1.880559   -2.682630   -1.267319
     14          8           0       -1.300880   -2.564899    1.018868
     15          6           0        2.737784    0.043007    0.389387
     16          8           0        2.606620   -1.097798    1.272708
     17          6           0        3.547553    1.122005    1.118181
     18          6           0        3.467276   -0.411505   -0.892656
     19          8           0        4.731013   -1.027409   -0.607984
     20          1           0        0.580323   -0.611602   -1.639589
     21          1           0        0.756792   -1.583600   -0.189648
     22          1           0        0.857796    0.654964    1.120246
     23          1           0        1.954274    1.870311   -1.440861
     24          1           0        1.486979    2.656214    0.053673
     25          1           0       -0.297923    1.580607   -2.178628
     26          1           0       -0.087059    3.238273   -1.645387
     27          1           0       -2.240720    2.505145   -0.971897
     28          1           0       -3.545023   -1.512109    1.350963
     29          1           0       -4.070004   -1.640679   -0.323297
     30          1           0       -1.118617    3.934492    0.691663
     31          1           0       -0.540295    2.506911    1.575235
     32          1           0       -2.277717    2.827905    1.450014
     33          1           0       -0.861167   -2.962194   -1.549165
     34          1           0       -2.445773   -3.594308   -1.042265
     35          1           0       -2.356928   -2.183014   -2.117505
     36          1           0       -1.173681   -1.985767    1.790681
     37          1           0        3.506593   -1.368707    1.523206
     38          1           0        3.687756    2.012104    0.497389
     39          1           0        3.046513    1.418120    2.046442
     40          1           0        4.541793    0.732807    1.365228
     41          1           0        2.839181   -1.106233   -1.461315
     42          1           0        3.688290    0.449663   -1.530445
     43          1           0        4.562320   -1.958670   -0.391978
 ---------------------------------------------------------------------
                    Distance matrix (angstroms):
                    1          2          3          4          5
     1  C    0.000000
     2  C    1.354012   0.000000
     3  C    2.570986   1.502015   0.000000
     4  C    3.088703   2.556093   1.550281   0.000000
     5  C    3.277527   3.274382   2.583968   1.548459   0.000000
     6  C    2.539261   3.018649   2.959912   2.622455   1.540423
     7  C    1.514411   2.594114   3.247264   3.147967   2.629564
     8  C    1.471076   2.311479   3.782468   4.466179   4.735964
     9  C    2.435053   2.428080   3.858433   4.882357   5.533429
    10  C    2.400713   1.536663   2.625752   3.887010   4.792268
    11  O    2.408188   3.489960   4.914465   5.429507   5.466716
    12  C    2.540926   3.584223   4.165889   3.610892   3.139242
    13  C    3.488692   2.546977   3.185040   4.694909   5.523897
    14  O    3.442322   2.451474   3.046087   4.108564   5.344791
    15  C    4.606207   3.876784   2.578552   1.557078   2.586164
    16  O    4.944390   4.008976   2.884252   2.382495   3.786240
    17  C    5.519489   5.061995   3.938949   2.557920   3.017865
    18  C    5.414335   4.556018   3.066707   2.580754   3.212302
    19  O    6.748747   5.810496   4.325901   3.848424   4.554139
    20  H    3.057666   2.130000   1.100377   2.194489   2.734914
    21  H    3.378075   2.107022   1.092618   2.174069   3.497013
    22  H    2.951373   2.620594   2.137309   1.097537   2.157293
    23  H    4.151268   3.995161   3.043724   2.179300   1.097783
    24  H    3.866352   4.054390   3.483721   2.162250   1.095068
    25  H    2.682044   2.917725   2.821381   2.983699   2.170022
    26  H    3.452313   4.092085   4.030652   3.526014   2.144242
    27  H    2.089617   3.304628   4.119770   4.189611   3.522842
    28  H    3.153565   3.147622   4.494782   5.369943   6.153419
    29  H    3.214963   3.235560   4.618970   5.777476   6.336645
    30  H    3.483714   4.531883   4.954756   4.222015   3.390125
    31  H    2.855419   3.557724   3.891645   3.071419   2.893375
    32  H    2.773779   3.937784   4.806934   4.449996   4.176061
    33  H    3.958171   2.786987   2.864206   4.400649   5.320738
    34  H    4.359848   3.489084   4.173204   5.656980   6.572256
    35  H    3.465502   2.827555   3.561817   5.041520   5.584653
    36  H    3.325507   2.545493   3.152823   3.874103   5.129757
    37  H    5.914086   4.968860   3.790688   3.234954   4.512313
    38  H    5.695832   5.409696   4.312068   2.869108   2.734107
    39  H    5.384440   5.074688   4.208162   2.773411   3.284417
    40  H    6.522603   5.948431   4.733094   3.503630   4.050208
    41  H    5.115613   4.109199   2.627413   2.744071   3.481010
    42  H    5.654413   4.988802   3.566409   2.921419   2.989341
    43  H    6.868659   5.796723   4.354543   4.138664   5.086786
                    6          7          8          9         10
     6  C    0.000000
     7  C    1.541788   0.000000
     8  C    3.881454   2.596172   0.000000
     9  C    4.924149   3.874598   1.520643   0.000000
    10  C    4.505063   3.885343   2.430759   1.544351   0.000000
    11  O    4.425846   2.982634   1.231186   2.447079   3.625111
    12  C    2.583220   1.543813   3.289499   4.597576   4.775226
    13  C    5.182941   4.855338   3.529917   2.560924   1.530745
    14  O    5.419438   4.850708   3.506973   2.479633   1.442862
    15  C    3.974755   4.679983   5.929792   6.152262   4.972138
    16  O    5.002824   5.379885   6.051176   5.963177   4.715570
    17  C    4.539537   5.266896   6.851470   7.267367   6.250958
    18  C    4.478334   5.489939   6.768750   6.904392   5.575361
    19  O    5.890159   6.876793   8.057155   8.066237   6.669463
    20  H    2.927683   3.559050   4.266258   4.374465   3.148908
    21  H    4.043983   4.251664   4.368313   4.082059   2.640290
    22  H    3.033081   3.073472   4.170398   4.619756   3.830631
    23  H    2.133711   3.521176   5.616516   6.338204   5.463486
    24  H    2.162473   2.985284   5.246723   6.162220   5.556393
    25  H    1.097170   2.148745   3.942850   4.806373   4.274482
    26  H    1.098126   2.154037   4.657228   5.841521   5.552818
    27  H    2.138031   1.100195   2.680866   4.097247   4.389486
    28  H    5.682825   4.527826   2.169045   1.096714   2.189949
    29  H    5.574814   4.570655   2.160929   1.096592   2.219171
    30  H    2.803329   2.179861   4.240382   5.620548   5.798814
    31  H    2.905023   2.202619   3.739484   4.808042   4.760387
    32  H    3.524066   2.183958   3.003420   4.339590   4.848591
    33  H    5.219880   5.190932   4.332602   3.508159   2.174221
    34  H    6.240051   5.795962   4.113902   2.844628   2.160482
    35  H    4.979829   4.684627   3.450625   2.772766   2.173476
    36  H    5.297377   4.618259   3.429274   2.672326   1.971273
    37  H    5.831173   6.298100   7.019928   6.891812   5.615999
    38  H    4.234620   5.171726   7.096823   7.690566   6.745341
    39  H    4.682976   5.122566   6.608423   7.074754   6.221297
    40  H    5.584422   6.346595   7.831616   8.132832   7.026795
    41  H    4.460682   5.406146   6.388309   6.373837   4.966080
    42  H    4.224485   5.462395   7.080434   7.404624   6.169882
    43  H    6.348116   7.200410   8.078913   7.905950   6.447516
                   11         12         13         14         15
    11  O    0.000000
    12  C    3.396838   0.000000
    13  C    4.627165   5.998682   0.000000
    14  O    4.648304   5.445557   2.361470   0.000000
    15  C    6.935663   4.983252   5.612741   4.848528   0.000000
    16  O    7.134123   5.605185   5.394276   4.181552   1.448756
    17  C    7.715738   5.185185   7.044874   6.091833   1.533331
    18  C    7.819784   6.087462   5.822175   5.570129   1.543494
    19  O    9.139268   7.365989   6.847434   6.433836   2.472550
    20  H    5.348259   4.724604   3.237851   3.797590   3.033133
    21  H    5.567760   5.046483   3.053664   2.580208   2.627824
    22  H    5.065934   3.124568   4.933415   3.877844   2.107843
    23  H    6.369907   4.159996   5.955277   6.026391   2.702358
    24  H    5.838386   2.949054   6.448921   5.996981   2.916517
    25  H    4.580140   3.504650   4.637932   5.330584   4.263148
    26  H    4.978076   2.862332   6.198118   6.499879   4.725438
    27  H    2.688030   2.125313   5.208646   5.527367   5.718454
    28  H    2.839095   4.940035   3.316015   2.500966   6.543445
    29  H    2.764311   5.429609   2.602020   3.213042   7.049020
    30  H    4.180947   1.097115   6.942944   6.510174   5.486971
    31  H    4.074967   1.095185   6.066939   5.158613   4.268824
    32  H    2.811211   1.095384   6.156917   5.497493   5.834024
    33  H    5.490370   6.355151   1.093962   2.635524   5.073625
    34  H    5.117985   6.853752   1.096026   2.572690   6.492222
    35  H    4.402163   5.987955   1.095152   3.331353   6.098833
    36  H    4.495654   4.946739   3.215067   0.973276   4.623754
    37  H    8.100347   6.463742   6.207643   4.979662   1.967117
    38  H    7.871829   5.105154   7.494054   6.790241   2.188939
    39  H    7.391356   4.748552   7.216177   5.984996   2.175335
    40  H    8.737591   6.264953   7.735769   6.718010   2.163918
    41  H    7.496188   6.233679   4.979820   5.041738   2.180856
    42  H    8.042254   6.083104   6.394730   6.362264   2.180502
    43  H    9.218158   7.731596   6.542249   6.060950   2.818896
                   16         17         18         19         20
    16  O    0.000000
    17  C    2.415938   0.000000
    18  C    2.429100   2.530131   0.000000
    19  O    2.838133   3.000034   1.434366   0.000000
    20  H    3.581026   4.406262   2.988720   4.297131   0.000000
    21  H    2.407562   4.101105   3.035580   4.034697   1.754494
    22  H    2.480686   2.730005   3.463888   4.562781   3.049241
    23  H    4.074149   3.105994   2.792202   4.098872   2.843788
    24  H    4.102712   2.780817   3.772004   4.952840   3.790486
    25  H    5.246136   5.085957   4.449602   5.878679   2.422325
    26  H    5.879855   5.032525   5.149833   6.518133   3.907297
    27  H    6.443303   6.307584   6.410487   7.824093   4.256548
    28  H    6.166076   7.569503   7.444292   8.518519   5.174243
    29  H    6.886164   8.230276   7.658043   8.826949   4.941372
    30  H    6.288000   5.464901   6.513691   7.779956   5.384060
    31  H    4.794635   4.340204   5.537894   6.711524   4.616926
    32  H    6.268918   6.078979   6.999059   8.259606   5.435462
    33  H    4.844017   6.575123   5.066798   5.991802   2.758868
    34  H    6.092482   7.926606   6.716901   7.634384   4.290756
    35  H    6.108032   7.500381   6.209658   7.338459   3.365291
    36  H    3.917584   5.692148   5.587224   6.444955   4.090429
    37  H    0.972673   2.523760   2.598879   2.481462   4.374876
    38  H    3.382523   1.094220   2.802627   3.398363   4.594197
    39  H    2.668710   1.095625   3.487531   3.982980   4.877365
    40  H    2.665439   1.095911   2.749923   2.650986   5.150690
    41  H    2.743910   3.481471   1.095684   2.076876   2.319242
    42  H    3.379691   2.736251   1.094181   2.029765   3.285979
    43  H    2.708698   3.577833   1.960490   0.970754   4.384909
                   21         22         23         24         25
    21  H    0.000000
    22  H    2.595610   0.000000
    23  H    3.863806   3.039507   0.000000
    24  H    4.309107   2.353392   1.752039   0.000000
    25  H    3.883384   3.615947   2.387597   3.053846   0.000000
    26  H    5.107026   3.900637   2.465804   2.388136   1.754043
    27  H    5.129798   4.171455   4.268596   3.869154   2.466867
    28  H    4.569924   4.912662   7.034011   6.661751   5.706712
    29  H    4.828983   5.624678   7.061722   7.034589   5.295992
    30  H    5.894337   3.852946   4.272137   2.971558   3.801695
    31  H    4.639992   2.364610   3.965472   2.539150   3.874051
    32  H    5.599831   3.829081   5.213817   4.018978   4.317682
    33  H    2.523213   4.812944   5.593885   6.296777   4.620662
    34  H    3.876381   5.800546   7.027187   7.465698   5.717021
    35  H    3.710955   5.373230   5.955985   6.550402   4.290465
    36  H    2.794667   3.398506   5.924213   5.625326   5.407531
    37  H    3.246761   3.357640   4.656891   4.736914   6.072592
    38  H    4.689526   3.199758   2.604204   2.335633   4.820051
    39  H    4.387852   2.496143   3.682221   2.817118   5.390999
    40  H    4.702086   3.692954   3.982877   3.840776   6.058096
    41  H    2.486234   3.700292   3.105366   4.275471   4.192263
    42  H    3.811243   3.883299   2.243453   3.496294   4.193933
    43  H    3.829315   4.779268   4.750070   5.563586   6.272206
                   26         27         28         29         30
    26  H    0.000000
    27  H    2.372619   0.000000
    28  H    6.595587   4.820292   0.000000
    29  H    6.435522   4.577643   1.759341   0.000000
    30  H    2.647761   2.463652   5.998966   6.389316   0.000000
    31  H    3.333575   3.062569   5.023068   5.767648   1.775709
    32  H    3.814301   2.443603   4.522345   5.130805   1.772891
    33  H    6.249344   5.668174   4.209106   3.680460   7.256161
    34  H    7.253375   6.103304   3.357296   2.640399   7.839048
    35  H    5.896233   4.827500   3.727191   2.539279   6.844613
    36  H    6.346488   5.379470   2.457838   3.602315   6.021656
    37  H    6.646697   7.366402   7.055177   7.803100   7.085757
    38  H    4.510455   6.127701   8.090844   8.613894   5.180206
    39  H    5.173184   6.184402   7.246950   8.100415   5.051323
    40  H    6.063616   7.389575   8.392642   9.091072   6.537944
    41  H    5.241326   6.251958   6.987969   7.022646   6.760799
    42  H    4.694978   6.300011   8.029438   8.125137   6.339413
    43  H    7.084912   8.157408   8.304593   8.638451   8.256917
                   31         32         33         34         35
    31  H    0.000000
    32  H    1.771257   0.000000
    33  H    6.306818   6.672851   0.000000
    34  H    6.907027   6.890901   1.779745   0.000000
    35  H    6.239542   6.151649   1.779728   1.776452   0.000000
    36  H    4.542219   4.950393   3.493658   3.497313   4.088141
    37  H    5.603609   7.146689   5.572791   6.853146   6.949731
    38  H    4.391242   6.095892   7.044482   8.451187   7.808642
    39  H    3.777922   5.539914   6.883714   8.051693   7.713871
    40  H    5.386945   7.134588   7.165103   8.564229   8.259770
    41  H    5.804853   7.080673   4.140639   5.856352   5.346924
    42  H    5.635464   7.080425   5.686711   7.363338   6.619690
    43  H    7.060314   8.549289   5.635633   7.225756   7.134687
                   36         37         38         39         40
    36  H    0.000000
    37  H    4.728348   0.000000
    38  H    6.425663   3.537654   0.000000
    39  H    5.427882   2.872604   1.778644   0.000000
    40  H    6.343366   2.347968   1.766104   1.780329   0.000000
    41  H    5.239477   3.069479   3.778972   4.326628   3.777605
    42  H    6.371809   3.558689   2.559947   3.760839   3.032088
    43  H    6.137299   2.265071   4.162077   4.432412   3.214381
                   41         42         43
    41  H    0.000000
    42  H    1.773860   0.000000
    43  H    2.199849   2.803588   0.000000
 Stoichiometry    C15H24O4
 Framework group  C1[X(C15H24O4)]
 Deg. of freedom   123
 Full point group                 C1      NOp   1
 Largest Abelian subgroup         C1      NOp   1
 Largest concise Abelian subgroup C1      NOp   1
                         Standard orientation:                         
 ---------------------------------------------------------------------
 Center     Atomic      Atomic             Coordinates (Angstroms)
 Number     Number       Type             X           Y           Z
 ---------------------------------------------------------------------
      1          6           0        1.835233    0.617418    0.157606
      2          6           0        1.091429   -0.510888    0.241459
      3          6           0       -0.377822   -0.638125    0.526346
      4          6           0       -1.237732    0.477770   -0.120728
      5          6           0       -1.174254    1.816700    0.654490
      6          6           0        0.178733    2.162923    1.304458
      7          6           0        1.433561    2.054691    0.415188
      8          6           0        3.223258    0.273037   -0.187147
      9          6           0        3.328352   -1.233307   -0.366700
     10          6           0        1.927389   -1.775746   -0.008815
     11          8           0        4.156678    1.068272   -0.297354
     12          6           0        1.345492    2.882174   -0.885148
     13          6           0        1.945415   -2.708603    1.204705
     14          8           0        1.357794   -2.559966   -1.077651
     15          6           0       -2.696991    0.009551   -0.396096
     16          8           0       -2.560625   -1.116647   -1.297192
     17          6           0       -3.516544    1.093862   -1.105819
     18          6           0       -3.419287   -0.469648    0.881023
     19          8           0       -4.679576   -1.089988    0.590753
     20          1           0       -0.528690   -0.660862    1.616095
     21          1           0       -0.702895   -1.611767    0.151963
     22          1           0       -0.823612    0.645822   -1.123151
     23          1           0       -1.920546    1.814086    1.459579
     24          1           0       -1.463417    2.626039   -0.024134
     25          1           0        0.335910    1.528956    2.186027
     26          1           0        0.111816    3.193068    1.678898
     27          1           0        2.268429    2.485488    0.987759
     28          1           0        3.593486   -1.486471   -1.400331
     29          1           0        4.124575   -1.636963    0.270171
     30          1           0        1.131188    3.932213   -0.650305
     31          1           0        0.560091    2.514296   -1.553909
     32          1           0        2.295612    2.845537   -1.429020
     33          1           0        0.928884   -2.999607    1.485304
     34          1           0        2.516274   -3.612735    0.963999
     35          1           0        2.420936   -2.218726    2.061010
     36          1           0        1.224147   -1.969996   -1.840108
     37          1           0       -3.459463   -1.390008   -1.549099
     38          1           0       -3.661018    1.973346   -0.471035
     39          1           0       -3.020483    1.407667   -2.030938
     40          1           0       -4.508809    0.701514   -1.355805
     41          1           0       -2.784586   -1.168569    1.437069
     42          1           0       -3.644315    0.380081    1.532601
     43          1           0       -4.505062   -2.016625    0.359989
 ---------------------------------------------------------------------
 Rotational constants (GHZ):      0.5724421      0.2566911      0.2036186
 Standard basis: 6-31G(d) (6D, 7F)
 There are   333 symmetry adapted cartesian basis functions of A   symmetry.
 There are   333 symmetry adapted basis functions of A   symmetry.
   333 basis functions,   628 primitive gaussians,   333 cartesian basis functions
    73 alpha electrons       73 beta electrons
       nuclear repulsion energy      1597.4746443545 Hartrees.
 NAtoms=   43 NActive=   43 NUniq=   43 SFac= 1.00D+00 NAtFMM=   60 NAOKFM=F Big=F
 Integral buffers will be    131072 words long.
 Raffenetti 2 integral format.
 Two-electron integral symmetry is turned on.
 ------------------------------------------------------------------------------
 Polarizable Continuum Model (PCM)
 =================================
 Model                : PCM (using non-symmetric T matrix).
 Atomic radii         : SMD-Coulomb.
 Polarization charges : Total charges.
 Charge compensation  : None.
 Solution method      : On-the-fly selection.
 Cavity type          : VdW (van der Waals Surface) (Alpha=1.000).
 Cavity algorithm     : GePol (No added spheres)
                        Default sphere list used, NSphG=   43.
                        Lebedev-Laikov grids with approx.  5.0 points / Ang**2.
                        Smoothing algorithm: Karplus/York (Gamma=1.0000).
                        Polarization charges: spherical gaussians, with
                                              point-specific exponents (IZeta= 3).
                        Self-potential: point-specific (ISelfS= 7).
                        Self-field    : sphere-specific E.n sum rule (ISelfD= 2).
 1st derivatives      : Analytical E(r).r(x)/FMM algorithm (CHGder, D1EAlg=3).
                        Cavity 1st derivative terms included.
 Solvent              : Methanol, Eps=  32.613000 Eps(inf)=   1.765709
 ------------------------------------------------------------------------------
 ------------------------------------------------------------------------------
 Atomic radii for non-electrostatic terms: SMD-CDS.
 ------------------------------------------------------------------------------
 Nuclear repulsion after PCM non-electrostatic terms =     1597.4761292489 Hartrees.
 One-electron integrals computed using PRISM.
 NBasis=   333 RedAO= T EigKep=  9.11D-04  NBF=   333
 NBsUse=   333 1.00D-06 EigRej= -1.00D+00 NBFU=   333
 Initial guess from the checkpoint file:  "DY-202A-11R_28.chk"
 B after Tr=     0.000000    0.000000    0.000000
         Rot=    0.999998    0.000641   -0.000263    0.001741 Ang=   0.21 deg.
 ExpMin= 1.61D-01 ExpMax= 5.48D+03 ExpMxC= 8.25D+02 IAcc=1 IRadAn=         1 AccDes= 0.00D+00
 Harris functional with IExCor=  402 and IRadAn=       1 diagonalized for initial guess.
 HarFok:  IExCor=  402 AccDes= 0.00D+00 IRadAn=         1 IDoV= 1 UseB2=F ITyADJ=14
 ICtDFT=  3500011 ScaDFX=  1.000000  1.000000  1.000000  1.000000
 FoFCou: FMM=F IPFlag=           0 FMFlag=      100000 FMFlg1=           0
         NFxFlg=           0 DoJE=T BraDBF=F KetDBF=T FulRan=T
         wScrn=  0.000000 ICntrl=     500 IOpCl=  0 I1Cent=   200000004 NGrid=           0
         NMat0=    1 NMatS0=      1 NMatT0=    0 NMatD0=    1 NMtDS0=    0 NMtDT0=    0
 Petite list used in FoFCou.
 Keep R1 ints in memory in canonical form, NReq=1565304907.
 Requested convergence on RMS density matrix=1.00D-08 within 128 cycles.
 Requested convergence on MAX density matrix=1.00D-06.
 Requested convergence on             energy=1.00D-06.
 No special actions if energy rises.
 Inv3:  Mode=1 IEnd=    22211523.
 Iteration    1 A*A^-1 deviation from unit magnitude is 7.55D-15 for    666.
 Iteration    1 A*A^-1 deviation from orthogonality  is 4.64D-15 for   2708   2662.
 Iteration    1 A^-1*A deviation from unit magnitude is 4.88D-15 for    672.
 Iteration    1 A^-1*A deviation from orthogonality  is 1.59D-08 for   1728   1725.
 Iteration    2 A*A^-1 deviation from unit magnitude is 7.77D-15 for    666.
 Iteration    2 A*A^-1 deviation from orthogonality  is 8.31D-15 for   1819    676.
 Iteration    2 A^-1*A deviation from unit magnitude is 8.88D-16 for     43.
 Iteration    2 A^-1*A deviation from orthogonality  is 3.70D-16 for   2707   1749.
 Error on total polarization charges =  0.05191
 SCF Done:  E(RB3LYP) =  -886.951400752     A.U. after   10 cycles
            NFock= 10  Conv=0.96D-08     -V/T= 2.0094
 SMD-CDS (non-electrostatic) energy       (kcal/mol) =       0.93
 (included in total energy above)
 D1PCM: PCM CHGder 1st derivatives, ID1Alg=3 FixD1E=F DoIter=F DoCFld=F I1PDM=0.
 Calling FoFJK, ICntrl=      2127 FMM=F ISym2X=0 I1Cent= 0 IOpClX= 0 NMat=1 NMatS=1 NMatT=0.
 ***** Axes restored to original set *****
 -------------------------------------------------------------------
 Center     Atomic                   Forces (Hartrees/Bohr)
 Number     Number              X              Y              Z
 -------------------------------------------------------------------
      1        6           0.002359681    0.003981683    0.000269930
      2        6          -0.002113357   -0.002682350   -0.000416181
      3        6           0.000169801    0.000104781   -0.000194577
      4        6           0.000381330   -0.000012948    0.000198302
      5        6          -0.000341011   -0.000570728   -0.000711530
      6        6          -0.000375050   -0.000002948    0.001014817
      7        6          -0.001696807   -0.000931204    0.000993070
      8        6          -0.000787526   -0.002617469    0.000197414
      9        6          -0.000879024   -0.000431890   -0.000763691
     10        6           0.000759929   -0.000973277    0.001894445
     11        8          -0.000343054    0.000648684   -0.000109630
     12        6           0.000378006   -0.000762339   -0.001158383
     13        6          -0.000729450    0.001718035    0.000195543
     14        8           0.001410385    0.000935745   -0.001354620
     15        6          -0.000716544   -0.000583771    0.000699233
     16        8          -0.000293457   -0.000124564   -0.000867526
     17        6           0.000202033    0.000091074   -0.001226050
     18        6          -0.000048787   -0.000603750   -0.000296988
     19        8           0.000386999    0.000656635    0.000381540
     20        1           0.000102827    0.000022208    0.000485053
     21        1           0.000529906   -0.000435003    0.000290055
     22        1          -0.000677295    0.000241993   -0.000036284
     23        1           0.000079235    0.000223517    0.000196663
     24        1           0.000199456    0.000280520    0.000094988
     25        1           0.000267004    0.000220263   -0.000457737
     26        1           0.000043233   -0.000098650   -0.000149329
     27        1           0.000255895    0.000142866   -0.000506246
     28        1           0.000707275    0.001504893    0.000090899
     29        1           0.000099039    0.000852162   -0.000050408
     30        1           0.000088843   -0.000017115    0.000329281
     31        1           0.000134713   -0.000035934    0.000213189
     32        1           0.000035211    0.000086357    0.000078764
     33        1           0.000242939   -0.000891996   -0.000403729
     34        1           0.000362610   -0.000175725   -0.000008156
     35        1           0.000455076   -0.000006538    0.000002477
     36        1          -0.000853213   -0.000218690    0.000344321
     37        1           0.000219528    0.000352788   -0.000327433
     38        1           0.000155341    0.000347720    0.000177100
     39        1           0.000255339   -0.000152551    0.000181441
     40        1           0.000083663    0.000099509    0.000761928
     41        1           0.000214099    0.000068620   -0.000290964
     42        1          -0.000306515   -0.000019085    0.000008741
     43        1          -0.000418305   -0.000231527    0.000230267
 -------------------------------------------------------------------
 Cartesian Forces:  Max     0.003981683 RMS     0.000788984

 GradGradGradGradGradGradGradGradGradGradGradGradGradGradGradGradGradGrad
 Berny optimization.
 Using GEDIIS/GDIIS optimizer.
 FormGI is forming the generalized inverse of G from B-inverse, IUseBI=4.
 Internal  Forces:  Max     0.001748274 RMS     0.000379909
 Search for a local minimum.
 Step number   4 out of a maximum of  258
 All quantities printed in internal units (Hartrees-Bohrs-Radians)
 Mixed Optimization -- En-DIIS/RFO-DIIS
 Swapping is turned off.
 Update second derivatives using D2CorX and points    3    4
 DE= -5.76D-04 DEPred=-5.74D-04 R= 1.00D+00
 TightC=F SS=  1.41D+00  RLast= 4.57D-01 DXNew= 1.4270D+00 1.3717D+00
 Trust test= 1.00D+00 RLast= 4.57D-01 DXMaxT set to 1.37D+00
 ITU=  1  1  1  0
     Eigenvalues ---    0.00224   0.00244   0.00262   0.00330   0.00370
     Eigenvalues ---    0.00380   0.00444   0.00694   0.00709   0.00860
     Eigenvalues ---    0.00929   0.01112   0.01158   0.01242   0.01311
     Eigenvalues ---    0.01388   0.02494   0.02688   0.03243   0.03885
     Eigenvalues ---    0.03976   0.04064   0.04439   0.04592   0.04738
     Eigenvalues ---    0.04808   0.04892   0.05032   0.05056   0.05406
     Eigenvalues ---    0.05446   0.05548   0.05602   0.05633   0.05646
     Eigenvalues ---    0.05656   0.05722   0.05757   0.05962   0.06106
     Eigenvalues ---    0.06293   0.06570   0.07028   0.07809   0.08107
     Eigenvalues ---    0.08591   0.08929   0.09074   0.09226   0.09669
     Eigenvalues ---    0.10300   0.11694   0.12148   0.13386   0.13971
     Eigenvalues ---    0.14625   0.15851   0.16000   0.16000   0.16000
     Eigenvalues ---    0.16000   0.16000   0.16000   0.16000   0.16000
     Eigenvalues ---    0.16008   0.16031   0.16066   0.16308   0.16395
     Eigenvalues ---    0.16886   0.17735   0.18604   0.20378   0.20800
     Eigenvalues ---    0.22768   0.23381   0.24867   0.25002   0.26755
     Eigenvalues ---    0.27233   0.27945   0.27985   0.28181   0.28595
     Eigenvalues ---    0.28801   0.29021   0.29492   0.29723   0.30309
     Eigenvalues ---    0.31225   0.32192   0.32279   0.33711   0.33741
     Eigenvalues ---    0.33816   0.33854   0.33953   0.33981   0.34047
     Eigenvalues ---    0.34099   0.34115   0.34127   0.34128   0.34164
     Eigenvalues ---    0.34169   0.34195   0.34204   0.34250   0.34301
     Eigenvalues ---    0.34318   0.34326   0.34403   0.34573   0.34725
     Eigenvalues ---    0.39269   0.40956   0.42020   0.52293   0.52510
     Eigenvalues ---    0.52649   0.52837   0.95021
 En-DIIS/RFO-DIIS IScMMF=        0 using points:     4    3    2
 RFO step:  Lambda=-9.72509493D-05.
 DidBck=F Rises=F RFO-DIIS coefs:    0.94500    0.11654   -0.06154
 Iteration  1 RMS(Cart)=  0.03434725 RMS(Int)=  0.00053700
 Iteration  2 RMS(Cart)=  0.00080226 RMS(Int)=  0.00001923
 Iteration  3 RMS(Cart)=  0.00000092 RMS(Int)=  0.00001922
 Variable       Old X    -DE/DX   Delta X   Delta X   Delta X     New X
                                 (Linear)    (Quad)   (Total)
    R1        2.55871   0.00112  -0.00009   0.00087   0.00079   2.55950
    R2        2.86182  -0.00175   0.00003  -0.00138  -0.00135   2.86047
    R3        2.77993   0.00078   0.00009  -0.00184  -0.00173   2.77820
    R4        2.83840   0.00047  -0.00005  -0.00010  -0.00016   2.83824
    R5        2.90387  -0.00150   0.00012  -0.00136  -0.00123   2.90264
    R6        2.92961  -0.00028   0.00017  -0.00095  -0.00078   2.92883
    R7        2.07941  -0.00047   0.00001  -0.00110  -0.00109   2.07832
    R8        2.06475   0.00064  -0.00012   0.00136   0.00125   2.06599
    R9        2.92616   0.00007   0.00012   0.00021   0.00034   2.92650
   R10        2.94245  -0.00033   0.00078  -0.00178  -0.00100   2.94146
   R11        2.07405   0.00026   0.00000   0.00066   0.00066   2.07471
   R12        2.91098  -0.00038  -0.00004  -0.00180  -0.00183   2.90915
   R13        2.07451  -0.00009  -0.00004  -0.00009  -0.00013   2.07438
   R14        2.06938   0.00032  -0.00002   0.00044   0.00042   2.06980
   R15        2.91356  -0.00036  -0.00006  -0.00166  -0.00171   2.91184
   R16        2.07335   0.00021   0.00001   0.00004   0.00005   2.07340
   R17        2.07516  -0.00004   0.00004  -0.00023  -0.00019   2.07497
   R18        2.91738  -0.00080   0.00000  -0.00190  -0.00190   2.91548
   R19        2.07907   0.00012   0.00002   0.00038   0.00041   2.07947
   R20        2.87360  -0.00122   0.00019  -0.00325  -0.00308   2.87052
   R21        2.32660   0.00066   0.00002  -0.00032  -0.00030   2.32630
   R22        2.91840   0.00064   0.00003  -0.00159  -0.00159   2.91681
   R23        2.07249  -0.00045   0.00005  -0.00027  -0.00022   2.07227
   R24        2.07226  -0.00035   0.00002  -0.00065  -0.00064   2.07162
   R25        2.89269  -0.00022   0.00008  -0.00028  -0.00020   2.89249
   R26        2.72661  -0.00091   0.00006  -0.00248  -0.00242   2.72419
   R27        2.07325  -0.00007   0.00001  -0.00027  -0.00026   2.07298
   R28        2.06960   0.00024   0.00013   0.00018   0.00031   2.06991
   R29        2.06998   0.00001   0.00001  -0.00032  -0.00030   2.06967
   R30        2.06729   0.00056  -0.00005   0.00092   0.00087   2.06816
   R31        2.07119  -0.00004   0.00003  -0.00042  -0.00040   2.07079
   R32        2.06954  -0.00021   0.00003  -0.00040  -0.00038   2.06916
   R33        1.83923   0.00003  -0.00003   0.00066   0.00063   1.83986
   R34        2.73775  -0.00091  -0.00001  -0.00151  -0.00153   2.73622
   R35        2.89758   0.00059  -0.00017   0.00140   0.00123   2.89881
   R36        2.91678  -0.00006  -0.00005  -0.00023  -0.00028   2.91650
   R37        1.83809   0.00002   0.00003   0.00016   0.00019   1.83828
   R38        2.06778   0.00021  -0.00010   0.00075   0.00065   2.06843
   R39        2.07043  -0.00001   0.00004  -0.00048  -0.00044   2.07000
   R40        2.07097   0.00021   0.00008   0.00022   0.00030   2.07127
   R41        2.71056  -0.00009   0.00000  -0.00177  -0.00177   2.70879
   R42        2.07054  -0.00002  -0.00011   0.00022   0.00012   2.07066
   R43        2.06770  -0.00008  -0.00002  -0.00004  -0.00006   2.06764
   R44        1.83446   0.00034  -0.00001   0.00072   0.00071   1.83517
    A1        2.25832   0.00090  -0.00013   0.00187   0.00174   2.26006
    A2        1.91533  -0.00097   0.00007  -0.00249  -0.00248   1.91285
    A3        2.10865   0.00007   0.00009   0.00066   0.00079   2.10944
    A4        2.23914  -0.00079  -0.00018  -0.00043  -0.00060   2.23854
    A5        1.95733   0.00074   0.00000   0.00075   0.00067   1.95800
    A6        2.08668   0.00005   0.00016  -0.00036  -0.00015   2.08654
    A7        1.98498  -0.00054  -0.00015  -0.00213  -0.00229   1.98269
    A8        1.90044   0.00027  -0.00018   0.00174   0.00156   1.90200
    A9        1.87709   0.00042  -0.00009   0.00246   0.00237   1.87946
   A10        1.93070   0.00001   0.00018  -0.00211  -0.00194   1.92876
   A11        1.91068  -0.00008   0.00016  -0.00059  -0.00042   1.91025
   A12        1.85473  -0.00004   0.00009   0.00097   0.00106   1.85579
   A13        1.97219   0.00063  -0.00013   0.00139   0.00126   1.97345
   A14        1.95757  -0.00031   0.00101  -0.00269  -0.00168   1.95589
   A15        1.85682  -0.00029  -0.00065  -0.00110  -0.00175   1.85507
   A16        1.96814  -0.00031   0.00073  -0.00236  -0.00162   1.96652
   A17        1.88534  -0.00019  -0.00061   0.00015  -0.00046   1.88489
   A18        1.81124   0.00045  -0.00058   0.00515   0.00457   1.81581
   A19        2.02817   0.00004  -0.00034   0.00037   0.00003   2.02820
   A20        1.91477   0.00008   0.00033   0.00160   0.00192   1.91668
   A21        1.89441  -0.00002  -0.00006  -0.00094  -0.00101   1.89340
   A22        1.86313   0.00009   0.00013   0.00152   0.00164   1.86478
   A23        1.90424  -0.00008  -0.00012  -0.00140  -0.00152   1.90271
   A24        1.85118  -0.00012   0.00012  -0.00128  -0.00116   1.85002
   A25        2.04396  -0.00037  -0.00054  -0.00084  -0.00138   2.04258
   A26        1.91238  -0.00003   0.00024  -0.00053  -0.00030   1.91208
   A27        1.87674   0.00010   0.00014  -0.00095  -0.00080   1.87594
   A28        1.88208   0.00039  -0.00010   0.00326   0.00316   1.88524
   A29        1.88822   0.00013   0.00010   0.00083   0.00093   1.88915
   A30        1.85126  -0.00022   0.00023  -0.00196  -0.00173   1.84953
   A31        1.96123   0.00027  -0.00004  -0.00051  -0.00057   1.96067
   A32        1.96120  -0.00040  -0.00013  -0.00413  -0.00426   1.95694
   A33        1.83265   0.00025  -0.00006   0.00464   0.00459   1.83724
   A34        1.98423  -0.00022  -0.00040  -0.00131  -0.00172   1.98251
   A35        1.86496  -0.00030   0.00030  -0.00175  -0.00145   1.86352
   A36        1.84602   0.00047   0.00043   0.00407   0.00451   1.85052
   A37        1.90158   0.00019  -0.00003   0.00134   0.00117   1.90274
   A38        2.19582  -0.00045   0.00005  -0.00111  -0.00103   2.19478
   A39        2.18569   0.00026  -0.00001  -0.00004  -0.00003   2.18566
   A40        1.83162   0.00037   0.00000  -0.00069  -0.00085   1.83077
   A41        1.93549  -0.00083   0.00049  -0.01058  -0.01006   1.92543
   A42        1.92436  -0.00049   0.00004   0.00105   0.00114   1.92550
   A43        1.93546   0.00010  -0.00016   0.00113   0.00098   1.93644
   A44        1.97664   0.00030  -0.00018   0.00612   0.00596   1.98260
   A45        1.86175   0.00050  -0.00014   0.00246   0.00228   1.86402
   A46        1.81536  -0.00032   0.00006  -0.00124  -0.00125   1.81411
   A47        1.95942  -0.00014   0.00032  -0.00550  -0.00517   1.95425
   A48        1.93186  -0.00011   0.00007  -0.00213  -0.00203   1.92984
   A49        1.96826   0.00009  -0.00016   0.00221   0.00206   1.97032
   A50        1.95773   0.00051  -0.00044   0.00657   0.00615   1.96389
   A51        1.83453  -0.00002   0.00014   0.00005   0.00014   1.83467
   A52        1.92181   0.00043  -0.00005   0.00172   0.00168   1.92348
   A53        1.95541   0.00000  -0.00020  -0.00004  -0.00024   1.95517
   A54        1.92922   0.00009   0.00005  -0.00057  -0.00052   1.92870
   A55        1.88822  -0.00024   0.00001  -0.00097  -0.00096   1.88726
   A56        1.88359  -0.00020   0.00009   0.00009   0.00018   1.88377
   A57        1.88348  -0.00010   0.00011  -0.00029  -0.00017   1.88331
   A58        1.93319   0.00091  -0.00023   0.00411   0.00388   1.93707
   A59        1.91213  -0.00001   0.00009  -0.00208  -0.00199   1.91014
   A60        1.93091   0.00001   0.00005   0.00038   0.00043   1.93134
   A61        1.89745  -0.00066   0.00008  -0.00255  -0.00247   1.89498
   A62        1.89854  -0.00040   0.00010  -0.00158  -0.00148   1.89705
   A63        1.89079   0.00013  -0.00009   0.00163   0.00153   1.89233
   A64        1.88080   0.00006   0.00000  -0.00213  -0.00213   1.87867
   A65        1.82920   0.00000   0.00038  -0.00012   0.00026   1.82946
   A66        1.94994  -0.00014   0.00018   0.00123   0.00140   1.95134
   A67        1.96665   0.00051   0.00093  -0.00088   0.00005   1.96669
   A68        1.88823   0.00036  -0.00068   0.00184   0.00116   1.88939
   A69        1.89372  -0.00044  -0.00042  -0.00195  -0.00238   1.89135
   A70        1.93094  -0.00028  -0.00043  -0.00009  -0.00053   1.93041
   A71        1.86771  -0.00098   0.00031  -0.00518  -0.00487   1.86284
   A72        1.95027   0.00053  -0.00027   0.00353   0.00326   1.95353
   A73        1.92983  -0.00011   0.00012  -0.00169  -0.00157   1.92827
   A74        1.91384   0.00050  -0.00002   0.00137   0.00135   1.91519
   A75        1.89591  -0.00018   0.00008  -0.00074  -0.00066   1.89525
   A76        1.87605  -0.00023  -0.00003   0.00090   0.00086   1.87691
   A77        1.89640  -0.00054   0.00014  -0.00352  -0.00339   1.89301
   A78        1.95843  -0.00143  -0.00057  -0.00206  -0.00263   1.95580
   A79        1.92503   0.00068   0.00015   0.00355   0.00371   1.92873
   A80        1.92609   0.00012   0.00028  -0.00234  -0.00206   1.92403
   A81        1.91325   0.00039   0.00008   0.00051   0.00059   1.91384
   A82        1.85008   0.00056  -0.00012   0.00142   0.00130   1.85138
   A83        1.88841  -0.00030   0.00018  -0.00118  -0.00100   1.88741
   A84        1.87861  -0.00063  -0.00007  -0.00242  -0.00249   1.87612
    D1        0.08055  -0.00004   0.00048  -0.00093  -0.00045   0.08010
    D2       -3.06950  -0.00024  -0.00081  -0.00680  -0.00760  -3.07710
    D3       -3.10675  -0.00005   0.00100  -0.00002   0.00098  -3.10577
    D4        0.02638  -0.00025  -0.00029  -0.00588  -0.00617   0.02021
    D5        0.37174   0.00000   0.00116   0.00297   0.00412   0.37586
    D6       -1.89249   0.00042   0.00186   0.00886   0.01071  -1.88177
    D7        2.39247  -0.00008   0.00145   0.00336   0.00481   2.39728
    D8       -2.71975   0.00003   0.00059   0.00203   0.00262  -2.71714
    D9        1.29920   0.00045   0.00129   0.00793   0.00921   1.30842
   D10       -0.69903  -0.00005   0.00088   0.00243   0.00331  -0.69572
   D11        0.02683   0.00016  -0.00023   0.02314   0.02290   0.04973
   D12       -3.09999   0.00005  -0.00104   0.00928   0.00823  -3.09177
   D13        3.12729   0.00018   0.00021   0.02400   0.02423  -3.13167
   D14        0.00047   0.00008  -0.00060   0.01015   0.00955   0.01002
   D15        0.65374  -0.00018  -0.00115  -0.00241  -0.00357   0.65018
   D16       -1.50783  -0.00003  -0.00114   0.00052  -0.00061  -1.50844
   D17        2.77252  -0.00034  -0.00111  -0.00278  -0.00389   2.76863
   D18       -2.47884   0.00003   0.00023   0.00382   0.00405  -2.47479
   D19        1.64277   0.00019   0.00024   0.00676   0.00700   1.64977
   D20       -0.36006  -0.00012   0.00027   0.00346   0.00372  -0.35634
   D21       -0.06689   0.00027   0.00069  -0.01299  -0.01230  -0.07919
   D22        2.06637   0.00010   0.00071  -0.01415  -0.01343   2.05294
   D23       -2.17284  -0.00008   0.00113  -0.01896  -0.01782  -2.19066
   D24        3.06707   0.00009  -0.00049  -0.01828  -0.01876   3.04831
   D25       -1.08285  -0.00008  -0.00047  -0.01944  -0.01989  -1.10275
   D26        0.96112  -0.00027  -0.00004  -0.02425  -0.02428   0.93684
   D27       -1.36085   0.00003  -0.00064  -0.00001  -0.00065  -1.36150
   D28        2.67413   0.00018  -0.00244   0.00442   0.00198   2.67611
   D29        0.70509  -0.00004  -0.00188   0.00026  -0.00162   0.70347
   D30        0.78423   0.00000  -0.00085  -0.00090  -0.00175   0.78247
   D31       -1.46398   0.00015  -0.00265   0.00352   0.00088  -1.46311
   D32        2.85017  -0.00007  -0.00209  -0.00064  -0.00273   2.84744
   D33        2.82238  -0.00009  -0.00054  -0.00131  -0.00185   2.82053
   D34        0.57417   0.00006  -0.00234   0.00312   0.00078   0.57495
   D35       -1.39486  -0.00016  -0.00178  -0.00104  -0.00283  -1.39769
   D36        0.61610   0.00016   0.00152   0.00414   0.00567   0.62177
   D37       -1.49862  -0.00005   0.00134   0.00061   0.00194  -1.49667
   D38        2.76907   0.00006   0.00106   0.00179   0.00285   2.77192
   D39        2.85885   0.00001   0.00347  -0.00047   0.00300   2.86185
   D40        0.74413  -0.00020   0.00329  -0.00400  -0.00072   0.74341
   D41       -1.27137  -0.00009   0.00301  -0.00282   0.00019  -1.27118
   D42       -1.43315   0.00027   0.00280   0.00459   0.00739  -1.42576
   D43        2.73531   0.00006   0.00262   0.00105   0.00366   2.73898
   D44        0.71982   0.00017   0.00234   0.00223   0.00457   0.72439
   D45       -1.04611   0.00052   0.00186   0.04668   0.04854  -0.99757
   D46       -3.08686   0.00016   0.00236   0.04395   0.04632  -3.04054
   D47        1.00969   0.00026   0.00207   0.04380   0.04587   1.05556
   D48        2.98674   0.00018   0.00053   0.04913   0.04965   3.03639
   D49        0.94600  -0.00018   0.00103   0.04640   0.04743   0.99342
   D50       -1.24064  -0.00008   0.00074   0.04625   0.04698  -1.19367
   D51        0.95101   0.00029   0.00124   0.04704   0.04828   0.99929
   D52       -1.08973  -0.00006   0.00173   0.04432   0.04605  -1.04368
   D53        3.00681   0.00003   0.00144   0.04416   0.04560   3.05242
   D54        0.86616  -0.00004  -0.00079  -0.00271  -0.00350   0.86266
   D55       -1.28365  -0.00027  -0.00044  -0.00605  -0.00649  -1.29014
   D56        2.99488  -0.00005  -0.00091  -0.00295  -0.00386   2.99101
   D57        3.00815   0.00016  -0.00049   0.00079   0.00030   3.00845
   D58        0.85835  -0.00006  -0.00015  -0.00254  -0.00268   0.85566
   D59       -1.14631   0.00015  -0.00062   0.00055  -0.00006  -1.14637
   D60       -1.28170   0.00003  -0.00035  -0.00059  -0.00094  -1.28264
   D61        2.85168  -0.00019  -0.00001  -0.00392  -0.00393   2.84775
   D62        0.84702   0.00002  -0.00048  -0.00083  -0.00131   0.84571
   D63       -1.29323   0.00027  -0.00112  -0.00004  -0.00116  -1.29439
   D64        0.95907  -0.00025  -0.00169  -0.00747  -0.00916   0.94991
   D65        2.98881   0.00001  -0.00120  -0.00432  -0.00552   2.98329
   D66        0.87201   0.00028  -0.00129   0.00135   0.00006   0.87207
   D67        3.12431  -0.00024  -0.00185  -0.00608  -0.00793   3.11638
   D68       -1.12914   0.00002  -0.00136  -0.00293  -0.00429  -1.13343
   D69        2.86720   0.00029  -0.00102   0.00113   0.00012   2.86732
   D70       -1.16368  -0.00023  -0.00158  -0.00630  -0.00788  -1.17156
   D71        0.86606   0.00003  -0.00109  -0.00315  -0.00424   0.86181
   D72       -3.06322  -0.00024   0.00037  -0.00534  -0.00497  -3.06818
   D73        1.11770  -0.00023   0.00053  -0.00527  -0.00475   1.11296
   D74       -0.98364  -0.00017   0.00048  -0.00449  -0.00401  -0.98765
   D75        0.96765  -0.00006   0.00089   0.00025   0.00114   0.96879
   D76       -1.13461  -0.00005   0.00105   0.00031   0.00136  -1.13326
   D77        3.04723   0.00001   0.00100   0.00109   0.00210   3.04932
   D78       -1.07315   0.00012   0.00048   0.00049   0.00097  -1.07218
   D79        3.10777   0.00013   0.00063   0.00056   0.00119   3.10896
   D80        1.00643   0.00020   0.00059   0.00134   0.00193   1.00835
   D81       -0.06655   0.00001   0.00064  -0.03008  -0.02947  -0.09602
   D82        2.02438  -0.00009   0.00070  -0.03472  -0.03404   1.99035
   D83       -2.20075  -0.00030   0.00084  -0.03758  -0.03673  -2.23748
   D84        3.06037   0.00011   0.00146  -0.01634  -0.01490   3.04548
   D85       -1.13188   0.00001   0.00152  -0.02097  -0.01947  -1.15134
   D86        0.92617  -0.00020   0.00166  -0.02383  -0.02215   0.90402
   D87        0.07701  -0.00015  -0.00077   0.02531   0.02453   0.10154
   D88       -2.05040   0.00017  -0.00110   0.03159   0.03049  -2.01991
   D89        2.16548  -0.00021  -0.00086   0.02541   0.02454   2.19002
   D90       -2.01395   0.00057  -0.00126   0.03775   0.03650  -1.97745
   D91        2.14183   0.00090  -0.00160   0.04403   0.04246   2.18429
   D92        0.07453   0.00051  -0.00136   0.03785   0.03651   0.11103
   D93        2.17688  -0.00034  -0.00082   0.02957   0.02872   2.20561
   D94        0.04947  -0.00001  -0.00116   0.03585   0.03468   0.08415
   D95       -2.01783  -0.00040  -0.00092   0.02968   0.02873  -1.98910
   D96        1.00670   0.00030  -0.00003   0.00655   0.00655   1.01325
   D97        3.09977   0.00004  -0.00001   0.00463   0.00465   3.10442
   D98       -1.10000   0.00019  -0.00004   0.00556   0.00555  -1.09445
   D99        3.05059  -0.00014   0.00016   0.00270   0.00283   3.05343
   D100      -1.13952  -0.00041   0.00018   0.00078   0.00093  -1.13859
   D101       0.94390  -0.00025   0.00015   0.00171   0.00183   0.94573
   D102      -1.09460   0.00052  -0.00039   0.01214   0.01175  -1.08284
   D103       0.99848   0.00026  -0.00036   0.01022   0.00985   1.00833
   D104       3.08189   0.00041  -0.00039   0.01115   0.01075   3.09265
   D105       0.89997   0.00058  -0.00421   0.10671   0.10247   1.00243
   D106      -1.11904   0.00073  -0.00407   0.10556   0.10152  -1.01752
   D107       3.01937   0.00034  -0.00370   0.09897   0.09526   3.11462
   D108      -3.06222   0.00009  -0.00051  -0.00987  -0.01038  -3.07260
   D109      -0.97955   0.00010  -0.00043  -0.00762  -0.00805  -0.98761
   D110       1.11612  -0.00028  -0.00159  -0.00779  -0.00938   1.10674
   D111      -1.14342  -0.00001  -0.00032  -0.00170  -0.00201  -1.14544
   D112       0.97069   0.00004  -0.00031  -0.00141  -0.00173   0.96896
   D113       3.06145  -0.00038  -0.00008  -0.00596  -0.00604   3.05541
   D114       3.13504  -0.00015  -0.00047  -0.00331  -0.00378   3.13126
   D115      -1.03404  -0.00010  -0.00047  -0.00302  -0.00349  -1.03753
   D116       1.05672  -0.00052  -0.00023  -0.00757  -0.00780   1.04892
   D117       1.06285   0.00033   0.00071  -0.00200  -0.00129   1.06156
   D118      -3.10623   0.00039   0.00071  -0.00171  -0.00100  -3.10723
   D119      -1.01547  -0.00003   0.00095  -0.00626  -0.00531  -1.02079
   D120      -2.98323  -0.00013  -0.00262  -0.01845  -0.02106  -3.00430
   D121      -0.84472  -0.00014  -0.00279  -0.01668  -0.01947  -0.86419
   D122       1.24090   0.00000  -0.00229  -0.01737  -0.01967   1.22123
   D123      -0.96584  -0.00011  -0.00189  -0.02032  -0.02220  -0.98804
   D124       1.17268  -0.00012  -0.00207  -0.01855  -0.02061   1.15207
   D125      -3.02489   0.00001  -0.00157  -0.01924  -0.02081  -3.04570
   D126       1.10302  -0.00011  -0.00322  -0.01932  -0.02255   1.08047
   D127      -3.04165  -0.00012  -0.00340  -0.01756  -0.02096  -3.06260
   D128      -0.95603   0.00002  -0.00290  -0.01825  -0.02115  -0.97719
   D129       1.45837   0.00004  -0.00058  -0.01261  -0.01319   1.44518
   D130      -0.68681  -0.00012  -0.00045  -0.01610  -0.01655  -0.70336
   D131      -2.72119  -0.00027  -0.00064  -0.01574  -0.01637  -2.73757
         Item               Value     Threshold  Converged?
 Maximum Force            0.001748     0.000450     NO 
 RMS     Force            0.000380     0.000300     NO 
 Maximum Displacement     0.158826     0.001800     NO 
 RMS     Displacement     0.034364     0.001200     NO 
 Predicted change in Energy=-2.329107D-04
 GradGradGradGradGradGradGradGradGradGradGradGradGradGradGradGradGradGrad

                          Input orientation:                          
 ---------------------------------------------------------------------
 Center     Atomic      Atomic             Coordinates (Angstroms)
 Number     Number       Type             X           Y           Z
 ---------------------------------------------------------------------
      1          6           0       -1.794992    0.626563   -0.180556
      2          6           0       -1.046281   -0.498451   -0.271412
      3          6           0        0.424812   -0.616578   -0.550217
      4          6           0        1.272923    0.500762    0.108839
      5          6           0        1.206680    1.844846   -0.657535
      6          6           0       -0.145322    2.191075   -1.307258
      7          6           0       -1.400013    2.067848   -0.421324
      8          6           0       -3.181317    0.270517    0.155168
      9          6           0       -3.272445   -1.232905    0.352197
     10          6           0       -1.875440   -1.768239   -0.027568
     11          8           0       -4.120922    1.058801    0.260896
     12          6           0       -1.310135    2.872815    0.891767
     13          6           0       -1.901168   -2.680172   -1.256621
     14          8           0       -1.285984   -2.564830    1.019400
     15          6           0        2.733479    0.039582    0.386221
     16          8           0        2.598580   -1.134455    1.222877
     17          6           0        3.526396    1.096460    1.165575
     18          6           0        3.484731   -0.363732   -0.900200
     19          8           0        4.759547   -0.954494   -0.616371
     20          1           0        0.582681   -0.628961   -1.638555
     21          1           0        0.755734   -1.590780   -0.180521
     22          1           0        0.849230    0.659437    1.109170
     23          1           0        1.956367    1.853423   -1.459327
     24          1           0        1.489488    2.650218    0.028801
     25          1           0       -0.295622    1.567084   -2.197137
     26          1           0       -0.081442    3.225231   -1.670714
     27          1           0       -2.234303    2.505830   -0.989684
     28          1           0       -3.511131   -1.466284    1.396749
     29          1           0       -4.082502   -1.648518   -0.258417
     30          1           0       -1.095998    3.926859    0.676153
     31          1           0       -0.523591    2.493523    1.553037
     32          1           0       -2.259313    2.826066    1.436186
     33          1           0       -0.887650   -2.969457   -1.551327
     34          1           0       -2.469961   -3.587847   -1.025510
     35          1           0       -2.381957   -2.176265   -2.101512
     36          1           0       -1.228945   -2.008802    1.816580
     37          1           0        3.499231   -1.409871    1.466312
     38          1           0        3.673142    2.010419    0.581436
     39          1           0        3.008527    1.355662    2.095368
     40          1           0        4.517792    0.703320    1.418444
     41          1           0        2.881179   -1.057925   -1.495583
     42          1           0        3.689777    0.520144   -1.511660
     43          1           0        4.608138   -1.892021   -0.413367
 ---------------------------------------------------------------------
                    Distance matrix (angstroms):
                    1          2          3          4          5
     1  C    0.000000
     2  C    1.354430   0.000000
     3  C    2.570910   1.501932   0.000000
     4  C    3.084100   2.553766   1.549869   0.000000
     5  C    3.274409   3.273524   2.584848   1.548637   0.000000
     6  C    2.537433   3.019644   2.963288   2.621813   1.539456
     7  C    1.513697   2.594897   3.248498   3.143472   2.626857
     8  C    1.470162   2.309039   3.780036   4.460427   4.732179
     9  C    2.433992   2.425720   3.855375   4.870851   5.527628
    10  C    2.401032   1.536010   2.625004   3.883189   4.790689
    11  O    2.406587   3.487377   4.912076   5.424766   5.463032
    12  C    2.535864   3.576036   4.155143   3.593299   3.129124
    13  C    3.479036   2.541924   3.188670   4.696560   5.522084
    14  O    3.447314   2.448178   3.030875   4.095727   5.335796
    15  C    4.601394   3.874086   2.576316   1.556552   2.584476
    16  O    4.937031   3.990289   2.852600   2.381676   3.788082
    17  C    5.509086   5.051538   3.936783   2.559235   3.043828
    18  C    5.419783   4.576417   3.090230   2.580234   3.182171
    19  O    6.756601   5.833919   4.348390   3.847109   4.523368
    20  H    3.058665   2.130641   1.099799   2.192281   2.733404
    21  H    3.379765   2.109194   1.093277   2.173882   3.497773
    22  H    2.942173   2.615277   2.135863   1.097887   2.157362
    23  H    4.148872   3.994790   3.045168   2.180811   1.097713
    24  H    3.863524   4.053932   3.484358   2.161820   1.095291
    25  H    2.683149   2.922043   2.828383   2.985783   2.168972
    26  H    3.451072   4.093259   4.033770   3.524748   2.142722
    27  H    2.092685   3.309534   4.124737   4.186608   3.519601
    28  H    3.132576   3.129688   4.472619   5.330586   6.118938
    29  H    3.227190   3.246762   4.633133   5.782287   6.351246
    30  H    3.480589   4.525895   4.945671   4.203781   3.378733
    31  H    2.847340   3.543124   3.872451   3.047009   2.881189
    32  H    2.768982   3.929345   4.796052   4.432333   4.166482
    33  H    3.953940   2.787332   2.874164   4.412102   5.325654
    34  H    4.350952   3.484236   4.175411   5.657972   6.570179
    35  H    3.448252   2.819283   3.566103   5.040860   5.579670
    36  H    3.354715   2.583454   3.205453   3.933654   5.186918
    37  H    5.906609   4.950965   3.761351   3.232600   4.512172
    38  H    5.691764   5.412461   4.328210   2.874625   2.765122
    39  H    5.365184   5.047855   4.190994   2.772989   3.326323
    40  H    6.512598   5.937910   4.729719   3.505035   4.071392
    41  H    5.141339   4.151692   2.668754   2.755025   3.454323
    42  H    5.644984   5.000599   3.588385   2.909910   2.941111
    43  H    6.884587   5.825344   4.375580   4.137846   5.059022
                    6          7          8          9         10
     6  C    0.000000
     7  C    1.540881   0.000000
     8  C    3.878724   2.595339   0.000000
     9  C    4.925071   3.872894   1.519014   0.000000
    10  C    4.506338   3.885439   2.428010   1.543511   0.000000
    11  O    4.421148   2.981097   1.231027   2.445438   3.621816
    12  C    2.580169   1.542808   3.288747   4.582437   4.764884
    13  C    5.178282   4.846914   3.512619   2.561889   1.530639
    14  O    5.416002   4.852875   3.518292   2.482984   1.441582
    15  C    3.972944   4.674586   5.923810   6.139340   4.968055
    16  O    4.998972   5.380231   6.043274   5.936051   4.688513
    17  C    4.560109   5.266056   6.833485   7.232687   6.229761
    18  C    4.457579   5.477465   6.778810   6.927004   5.609417
    19  O    5.867679   6.863874   8.071756   8.094969   6.710583
    20  H    2.931270   3.561672   4.265464   4.380620   3.152077
    21  H    4.047698   4.253327   4.367778   4.078980   2.641583
    22  H    3.028890   3.063516   4.160131   4.598062   3.822252
    23  H    2.134064   3.519761   5.613198   6.336207   5.463435
    24  H    2.160664   2.981775   5.243602   6.152985   5.554159
    25  H    1.097196   2.150338   3.942291   4.816691   4.281031
    26  H    1.098026   2.153866   4.655470   5.843770   5.554557
    27  H    2.136298   1.100409   2.684054   4.105670   4.395693
    28  H    5.658321   4.500255   2.160273   1.096597   2.189827
    29  H    5.598564   4.586247   2.160065   1.096255   2.222329
    30  H    2.801902   2.180093   4.241323   5.609371   5.791105
    31  H    2.901009   2.201685   3.736216   4.783773   4.742197
    32  H    3.521173   2.182575   3.003653   4.321657   4.837104
    33  H    5.219359   5.187857   4.320933   3.510877   2.177268
    34  H    6.235324   5.787635   4.097194   2.843907   2.158777
    35  H    4.970616   4.669019   3.423203   2.775533   2.173542
    36  H    5.345238   4.653661   3.430356   2.631031   1.968936
    37  H    5.825999   6.297642   7.012313   6.864996   5.589920
    38  H    4.263856   5.171628   7.084672   7.668956   6.740616
    39  H    4.714079   5.126029   6.576936   7.013553   6.174038
    40  H    5.602455   6.345637   7.814056   8.097755   7.005210
    41  H    4.444229   5.408613   6.422118   6.427441   5.028423
    42  H    4.188290   5.430486   7.074783   7.417524   6.197650
    43  H    6.329778   7.195728   8.104037   7.945068   6.496226
                   11         12         13         14         15
    11  O    0.000000
    12  C    3.404286   0.000000
    13  C    4.605441   5.983356   0.000000
    14  O    4.662928   5.439196   2.360514   0.000000
    15  C    6.930896   4.963225   5.619248   4.831145   0.000000
    16  O    7.133546   5.607664   5.365155   4.144540   1.447948
    17  C    7.700735   5.159693   7.041906   6.048587   1.533982
    18  C    7.824174   6.056163   5.873742   5.593695   1.543347
    19  O    9.147987   7.332381   6.910356   6.466635   2.469479
    20  H    5.346058   4.716748   3.243894   3.782092   3.028630
    21  H    5.567485   5.034013   3.066577   2.560702   2.625024
    22  H    5.057812   3.099865   4.930989   3.868216   2.111225
    23  H    6.365849   4.151727   5.956103   6.014806   2.701846
    24  H    5.836366   2.938051   6.446854   5.990096   2.913878
    25  H    4.575280   3.503640   4.636974   5.329131   4.264089
    26  H    4.974126   2.863597   6.193276   6.497110   4.722618
    27  H    2.686479   2.128055   5.203543   5.536002   5.714399
    28  H    2.835147   4.891540   3.332548   2.510074   6.502611
    29  H    2.756944   5.426913   2.611310   3.208263   7.051442
    30  H    4.189076   1.096975   6.930857   6.503533   5.464420
    31  H    4.082750   1.095350   6.046406   5.143243   4.241673
    32  H    2.823140   1.095224   6.139881   5.493891   5.813337
    33  H    5.474035   6.346600   1.094421   2.632685   5.091265
    34  H    5.096258   6.838223   1.095815   2.574883   6.498232
    35  H    4.366992   5.966718   1.094952   3.330500   6.104627
    36  H    4.493759   4.969110   3.216705   0.973610   4.684293
    37  H    8.100253   6.465408   6.179996   4.942869   1.963132
    38  H    7.858483   5.066862   7.513524   6.761483   2.192094
    39  H    7.367662   4.732996   7.185325   5.913610   2.174603
    40  H    8.723168   6.240900   7.733502   6.672620   2.165596
    41  H    7.522976   6.222320   5.055654   5.095209   2.183465
    42  H    8.027398   6.025831   6.447150   6.378207   2.178852
    43  H    9.238964   7.709279   6.610849   6.102964   2.807984
                   16         17         18         19         20
    16  O    0.000000
    17  C    2.416838   0.000000
    18  C    2.426259   2.530083   0.000000
    19  O    2.843413   2.983690   1.433427   0.000000
    20  H    3.536548   4.416524   3.006229   4.312429   0.000000
    21  H    2.360898   4.087762   3.077501   4.077419   1.755252
    22  H    2.508227   2.713187   3.468474   4.568681   3.046476
    23  H    4.066211   3.150887   2.750326   4.056204   2.842775
    24  H    4.120637   2.802751   3.732014   4.909530   3.788851
    25  H    5.231750   5.112449   4.438599   5.866166   2.430235
    26  H    5.878967   5.058922   5.117806   6.482046   3.911124
    27  H    6.442349   6.310080   6.399199   7.811987   4.264194
    28  H    6.121185   7.493189   7.445380   8.527526   5.164637
    29  H    6.862605   8.213280   7.702309   8.876464   4.970735
    30  H    6.290128   5.442170   6.471255   7.732117   5.378786
    31  H    4.797831   4.301663   5.499902   6.671334   4.600001
    32  H    6.271391   6.044766   6.973346   8.232255   5.428460
    33  H    4.818428   6.587643   5.131422   6.068365   2.765394
    34  H    6.063373   7.918326   6.772664   7.705046   4.295283
    35  H    6.078049   7.502880   6.256713   7.395907   3.376026
    36  H    3.970757   5.716618   5.683827   6.549263   4.138104
    37  H    0.972773   2.524456   2.587469   2.476557   4.330854
    38  H    3.384724   1.094565   2.804877   3.377236   4.630944
    39  H    2.670201   1.095394   3.486618   3.969435   4.875001
    40  H    2.664402   1.096070   2.753529   2.635766   5.158034
    41  H    2.734180   3.484169   1.095746   2.076530   2.342551
    42  H    3.377291   2.743432   1.094149   2.029903   3.315206
    43  H    2.699912   3.548837   1.958243   0.971129   4.393257
                   21         22         23         24         25
    21  H    0.000000
    22  H    2.595288   0.000000
    23  H    3.865152   3.041140   0.000000
    24  H    4.309092   2.353792   1.751395   0.000000
    25  H    3.891554   3.614716   2.387009   3.051983   0.000000
    26  H    5.110333   3.895793   2.465605   2.384704   1.752840
    27  H    5.135882   4.162034   4.267074   3.863260   2.469346
    28  H    4.550759   4.859438   7.005081   6.619898   5.697089
    29  H    4.839207   5.614172   7.083341   7.043343   5.332840
    30  H    5.882784   3.827200   4.263373   2.955269   3.803280
    31  H    4.617730   2.333565   3.954018   2.529888   3.869634
    32  H    5.586840   3.803191   5.205957   4.008137   4.317656
    33  H    2.545697   4.823264   5.599739   6.303042   4.620364
    34  H    3.886823   5.797699   7.027660   7.463395   5.716098
    35  H    3.725332   5.365655   5.955824   6.543795   4.286560
    36  H    2.846419   3.455248   5.982856   5.682649   5.456003
    37  H    3.204929   3.381138   4.646384   4.752876   6.056734
    38  H    4.696859   3.174608   2.671456   2.341601   4.864988
    39  H    4.351582   2.473839   3.740409   2.872987   5.421042
    40  H    4.687501   3.681837   4.020597   3.859035   6.081733
    41  H    2.555551   3.723290   3.054921   4.243922   4.180301
    42  H    3.851823   3.867410   2.187483   3.428047   4.177244
    43  H    3.871173   4.791393   4.706832   5.527515   6.260519
                   26         27         28         29         30
    26  H    0.000000
    27  H    2.369842   0.000000
    28  H    6.571332   4.806562   0.000000
    29  H    6.461926   4.605345   1.760468   0.000000
    30  H    2.651300   2.467807   5.952992   6.393548   0.000000
    31  H    3.335186   3.064656   4.962852   5.753583   1.775113
    32  H    3.815138   2.447043   4.471339   5.120312   1.772765
    33  H    6.248070   5.666365   4.222953   3.691012   7.250121
    34  H    7.248403   6.098338   3.384140   2.636231   7.826509
    35  H    5.886774   4.814559   3.743920   2.562688   6.827682
    36  H    6.393206   5.409969   2.383056   3.546576   6.045687
    37  H    6.644270   7.364649   7.010934   7.779095   7.086690
    38  H    4.543661   6.132843   8.022841   8.616448   5.140663
    39  H    5.217909   6.190937   7.138444   8.052831   5.047014
    40  H    6.087355   7.391814   8.316926   9.072379   6.515892
    41  H    5.210875   6.254954   7.028085   7.097340   6.736650
    42  H    4.643801   6.269779   8.016097   8.165906   6.268643
    43  H    7.054031   8.154277   8.329484   8.695431   8.220924
                   31         32         33         34         35
    31  H    0.000000
    32  H    1.771149   0.000000
    33  H    6.293947   6.662941   0.000000
    34  H    6.886242   6.873325   1.778370   0.000000
    35  H    6.214191   6.128104   1.778991   1.777102   0.000000
    36  H    4.564857   4.958055   3.518826   3.480083   4.087655
    37  H    5.605988   7.148769   5.548260   6.825249   6.921351
    38  H    4.334740   6.048959   7.081572   8.465257   7.835225
    39  H    3.750294   5.508788   6.869151   8.011990   7.690619
    40  H    5.351494   7.101797   7.178275   8.556619   8.263694
    41  H    5.787860   7.078511   4.226244   5.937692   5.414650
    42  H    5.571271   7.028424   5.756016   7.419859   6.669670
    43  H    7.030959   8.534815   5.714850   7.304111   7.196670
                   36         37         38         39         40
    36  H    0.000000
    37  H    4.778813   0.000000
    38  H    6.458342   3.537178   0.000000
    39  H    5.417888   2.878310   1.778317   0.000000
    40  H    6.367033   2.346344   1.767066   1.778105   0.000000
    41  H    5.363554   3.046092   3.788924   4.328573   3.777834
    42  H    6.454965   3.553812   2.569483   3.764683   3.050355
    43  H    6.249627   2.235025   4.134354   4.404537   3.177969
                   41         42         43
    41  H    0.000000
    42  H    1.773242   0.000000
    43  H    2.202111   2.805026   0.000000
 Stoichiometry    C15H24O4
 Framework group  C1[X(C15H24O4)]
 Deg. of freedom   123
 Full point group                 C1      NOp   1
 Largest Abelian subgroup         C1      NOp   1
 Largest concise Abelian subgroup C1      NOp   1
                         Standard orientation:                         
 ---------------------------------------------------------------------
 Center     Atomic      Atomic             Coordinates (Angstroms)
 Number     Number       Type             X           Y           Z
 ---------------------------------------------------------------------
      1          6           0        1.832299    0.624334    0.159914
      2          6           0        1.096557   -0.509609    0.245570
      3          6           0       -0.372390   -0.646080    0.527294
      4          6           0       -1.234733    0.465709   -0.122616
      5          6           0       -1.181687    1.805638    0.652016
      6          6           0        0.167986    2.163044    1.300528
      7          6           0        1.421712    2.059534    0.410713
      8          6           0        3.221686    0.286071   -0.181493
      9          6           0        3.329255   -1.214965   -0.388186
     10          6           0        1.939354   -1.768404   -0.008309
     11          8           0        4.152067    1.085561   -0.284611
     12          6           0        1.319396    2.871627   -0.897069
     13          6           0        1.978515   -2.687654    1.214925
     14          8           0        1.356237   -2.565040   -1.058786
     15          6           0       -2.690703   -0.010192   -0.399247
     16          8           0       -2.544719   -1.177377   -1.243593
     17          6           0       -3.497482    1.042517   -1.169969
     18          6           0       -3.434059   -0.429997    0.886485
     19          8           0       -4.702855   -1.033331    0.602131
     20          1           0       -0.527319   -0.667049    1.615923
     21          1           0       -0.693252   -1.621627    0.152313
     22          1           0       -0.815423    0.635409   -1.122984
     23          1           0       -1.929365    1.800737    1.455712
     24          1           0       -1.475317    2.612040   -0.028542
     25          1           0        0.327594    1.535239    2.186093
     26          1           0        0.093381    3.194121    1.670629
     27          1           0        2.252464    2.503348    0.979730
     28          1           0        3.567880   -1.439099   -1.434775
     29          1           0        4.145510   -1.625213    0.217784
     30          1           0        1.093941    3.921818   -0.674307
     31          1           0        0.535486    2.487619   -1.558745
     32          1           0        2.267642    2.839004   -1.444136
     33          1           0        0.969082   -2.990201    1.510334
     34          1           0        2.556913   -3.587385    0.976701
     35          1           0        2.455755   -2.183640    2.061762
     36          1           0        1.290887   -2.004719   -1.852314
     37          1           0       -3.442828   -1.461419   -1.486507
     38          1           0       -3.653028    1.951090   -0.579738
     39          1           0       -2.984955    1.313357   -2.099404
     40          1           0       -4.485028    0.639795   -1.422829
     41          1           0       -2.821193   -1.121038    1.475990
     42          1           0       -3.647490    0.447667    1.503992
     43          1           0       -4.541405   -1.967801    0.392867
 ---------------------------------------------------------------------
 Rotational constants (GHZ):      0.5751342      0.2563893      0.2038412
 Standard basis: 6-31G(d) (6D, 7F)
 There are   333 symmetry adapted cartesian basis functions of A   symmetry.
 There are   333 symmetry adapted basis functions of A   symmetry.
   333 basis functions,   628 primitive gaussians,   333 cartesian basis functions
    73 alpha electrons       73 beta electrons
       nuclear repulsion energy      1598.3649967530 Hartrees.
 NAtoms=   43 NActive=   43 NUniq=   43 SFac= 1.00D+00 NAtFMM=   60 NAOKFM=F Big=F
 Integral buffers will be    131072 words long.
 Raffenetti 2 integral format.
 Two-electron integral symmetry is turned on.
 ------------------------------------------------------------------------------
 Polarizable Continuum Model (PCM)
 =================================
 Model                : PCM (using non-symmetric T matrix).
 Atomic radii         : SMD-Coulomb.
 Polarization charges : Total charges.
 Charge compensation  : None.
 Solution method      : On-the-fly selection.
 Cavity type          : VdW (van der Waals Surface) (Alpha=1.000).
 Cavity algorithm     : GePol (No added spheres)
                        Default sphere list used, NSphG=   43.
                        Lebedev-Laikov grids with approx.  5.0 points / Ang**2.
                        Smoothing algorithm: Karplus/York (Gamma=1.0000).
                        Polarization charges: spherical gaussians, with
                                              point-specific exponents (IZeta= 3).
                        Self-potential: point-specific (ISelfS= 7).
                        Self-field    : sphere-specific E.n sum rule (ISelfD= 2).
 1st derivatives      : Analytical E(r).r(x)/FMM algorithm (CHGder, D1EAlg=3).
                        Cavity 1st derivative terms included.
 Solvent              : Methanol, Eps=  32.613000 Eps(inf)=   1.765709
 ------------------------------------------------------------------------------
 ------------------------------------------------------------------------------
 Atomic radii for non-electrostatic terms: SMD-CDS.
 ------------------------------------------------------------------------------
 Nuclear repulsion after PCM non-electrostatic terms =     1598.3664536793 Hartrees.
 One-electron integrals computed using PRISM.
 NBasis=   333 RedAO= T EigKep=  9.14D-04  NBF=   333
 NBsUse=   333 1.00D-06 EigRej= -1.00D+00 NBFU=   333
 Initial guess from the checkpoint file:  "DY-202A-11R_28.chk"
 B after Tr=     0.000000    0.000000    0.000000
         Rot=    0.999988    0.004602    0.000289   -0.001515 Ang=   0.56 deg.
 ExpMin= 1.61D-01 ExpMax= 5.48D+03 ExpMxC= 8.25D+02 IAcc=1 IRadAn=         1 AccDes= 0.00D+00
 Harris functional with IExCor=  402 and IRadAn=       1 diagonalized for initial guess.
 HarFok:  IExCor=  402 AccDes= 0.00D+00 IRadAn=         1 IDoV= 1 UseB2=F ITyADJ=14
 ICtDFT=  3500011 ScaDFX=  1.000000  1.000000  1.000000  1.000000
 FoFCou: FMM=F IPFlag=           0 FMFlag=      100000 FMFlg1=           0
         NFxFlg=           0 DoJE=T BraDBF=F KetDBF=T FulRan=T
         wScrn=  0.000000 ICntrl=     500 IOpCl=  0 I1Cent=   200000004 NGrid=           0
         NMat0=    1 NMatS0=      1 NMatT0=    0 NMatD0=    1 NMtDS0=    0 NMtDT0=    0
 Petite list used in FoFCou.
 Keep R1 ints in memory in canonical form, NReq=1565304907.
 Requested convergence on RMS density matrix=1.00D-08 within 128 cycles.
 Requested convergence on MAX density matrix=1.00D-06.
 Requested convergence on             energy=1.00D-06.
 No special actions if energy rises.
 Inv3:  Mode=1 IEnd=    22129968.
 Iteration    1 A*A^-1 deviation from unit magnitude is 5.33D-15 for   2684.
 Iteration    1 A*A^-1 deviation from orthogonality  is 3.19D-15 for   2598   1953.
 Iteration    1 A^-1*A deviation from unit magnitude is 4.88D-15 for   2700.
 Iteration    1 A^-1*A deviation from orthogonality  is 1.15D-08 for   1829   1797.
 Iteration    2 A*A^-1 deviation from unit magnitude is 7.22D-15 for    664.
 Iteration    2 A*A^-1 deviation from orthogonality  is 4.42D-15 for   1830    664.
 Iteration    2 A^-1*A deviation from unit magnitude is 8.88D-16 for    352.
 Iteration    2 A^-1*A deviation from orthogonality  is 3.94D-16 for    917    916.
 Error on total polarization charges =  0.05193
 SCF Done:  E(RB3LYP) =  -886.951570333     A.U. after   10 cycles
            NFock= 10  Conv=0.68D-08     -V/T= 2.0094
 SMD-CDS (non-electrostatic) energy       (kcal/mol) =       0.91
 (included in total energy above)
 D1PCM: PCM CHGder 1st derivatives, ID1Alg=3 FixD1E=F DoIter=F DoCFld=F I1PDM=0.
 Calling FoFJK, ICntrl=      2127 FMM=F ISym2X=0 I1Cent= 0 IOpClX= 0 NMat=1 NMatS=1 NMatT=0.
 ***** Axes restored to original set *****
 -------------------------------------------------------------------
 Center     Atomic                   Forces (Hartrees/Bohr)
 Number     Number              X              Y              Z
 -------------------------------------------------------------------
      1        6           0.002232025    0.002999755   -0.000623671
      2        6          -0.001645804   -0.001741141    0.000374094
      3        6           0.000209105   -0.000101354   -0.000437728
      4        6           0.000517656    0.000117629    0.000244042
      5        6           0.000053454   -0.000331917   -0.000005706
      6        6           0.000027733    0.000195414    0.000414220
      7        6          -0.001363049   -0.001143544    0.000492570
      8        6          -0.000011577   -0.001388203    0.001615006
      9        6          -0.001402977   -0.000806759   -0.001312820
     10        6           0.001839603   -0.000932308    0.000816977
     11        8          -0.001115506    0.000808407   -0.000489106
     12        6           0.000253438   -0.000282435   -0.000793617
     13        6          -0.000997783    0.001032099    0.000149964
     14        8          -0.000166669    0.000858439   -0.000382733
     15        6          -0.001001609   -0.000771631   -0.000137542
     16        8           0.000835225   -0.000001371    0.000032950
     17        6           0.000131568    0.000097095   -0.001069364
     18        6          -0.000136998    0.000443850   -0.000408943
     19        8           0.000456546   -0.000479298    0.000308275
     20        1           0.000067802   -0.000070734    0.000035443
     21        1           0.000141867    0.000220575   -0.000043289
     22        1          -0.000192166    0.000047237   -0.000131559
     23        1          -0.000208750    0.000149949    0.000180171
     24        1           0.000317156    0.000213459    0.000162278
     25        1           0.000020006    0.000065285   -0.000347100
     26        1          -0.000031829    0.000053831   -0.000118995
     27        1           0.000139585   -0.000064017   -0.000027318
     28        1           0.000651137    0.000942240    0.000230400
     29        1           0.000205918    0.000304256   -0.000012711
     30        1          -0.000006878    0.000116615    0.000212522
     31        1          -0.000161662    0.000041066    0.000107288
     32        1          -0.000073693    0.000164288    0.000207674
     33        1           0.000175957   -0.000465785   -0.000052345
     34        1           0.000172098   -0.000317771   -0.000212520
     35        1           0.000298184    0.000038884   -0.000022744
     36        1           0.000057619   -0.000231793   -0.000099747
     37        1          -0.000051408    0.000083036    0.000359187
     38        1          -0.000045740    0.000133450    0.000115418
     39        1           0.000019928   -0.000015279    0.000250542
     40        1          -0.000049871    0.000233656    0.000376443
     41        1          -0.000295275    0.000069176   -0.000135057
     42        1           0.000045822   -0.000332514    0.000100668
     43        1           0.000089814    0.000048164    0.000078485
 -------------------------------------------------------------------
 Cartesian Forces:  Max     0.002999755 RMS     0.000636083

 GradGradGradGradGradGradGradGradGradGradGradGradGradGradGradGradGradGrad
 Berny optimization.
 Using GEDIIS/GDIIS optimizer.
 FormGI is forming the generalized inverse of G from B-inverse, IUseBI=4.
 Internal  Forces:  Max     0.001376652 RMS     0.000271447
 Search for a local minimum.
 Step number   5 out of a maximum of  258
 All quantities printed in internal units (Hartrees-Bohrs-Radians)
 Mixed Optimization -- En-DIIS/RFO-DIIS
 Swapping is turned off.
 Update second derivatives using D2CorX and points    4    5
 DE= -1.70D-04 DEPred=-2.33D-04 R= 7.28D-01
 TightC=F SS=  1.41D+00  RLast= 2.73D-01 DXNew= 2.3069D+00 8.1780D-01
 Trust test= 7.28D-01 RLast= 2.73D-01 DXMaxT set to 1.37D+00
 ITU=  1  1  1  1  0
     Eigenvalues ---    0.00231   0.00256   0.00267   0.00347   0.00379
     Eigenvalues ---    0.00408   0.00463   0.00695   0.00712   0.00851
     Eigenvalues ---    0.01016   0.01112   0.01171   0.01284   0.01327
     Eigenvalues ---    0.01422   0.02508   0.02685   0.03246   0.03843
     Eigenvalues ---    0.03984   0.04117   0.04395   0.04581   0.04690
     Eigenvalues ---    0.04822   0.04923   0.05023   0.05047   0.05362
     Eigenvalues ---    0.05420   0.05457   0.05560   0.05585   0.05632
     Eigenvalues ---    0.05642   0.05666   0.05739   0.05921   0.05956
     Eigenvalues ---    0.06114   0.06569   0.07079   0.07782   0.08085
     Eigenvalues ---    0.08620   0.08930   0.09063   0.09234   0.09610
     Eigenvalues ---    0.10286   0.11679   0.12127   0.13335   0.14007
     Eigenvalues ---    0.14619   0.15468   0.15961   0.16000   0.16000
     Eigenvalues ---    0.16000   0.16000   0.16000   0.16000   0.16000
     Eigenvalues ---    0.16006   0.16015   0.16117   0.16166   0.16445
     Eigenvalues ---    0.17078   0.17728   0.18612   0.20243   0.20798
     Eigenvalues ---    0.22157   0.23486   0.24762   0.25011   0.26709
     Eigenvalues ---    0.27169   0.27785   0.28041   0.28141   0.28463
     Eigenvalues ---    0.28847   0.28916   0.29364   0.29717   0.30252
     Eigenvalues ---    0.31034   0.31641   0.32247   0.33707   0.33753
     Eigenvalues ---    0.33814   0.33856   0.33954   0.33989   0.34062
     Eigenvalues ---    0.34100   0.34105   0.34128   0.34139   0.34150
     Eigenvalues ---    0.34169   0.34202   0.34220   0.34270   0.34286
     Eigenvalues ---    0.34326   0.34344   0.34378   0.34492   0.34671
     Eigenvalues ---    0.39274   0.41102   0.41922   0.52169   0.52430
     Eigenvalues ---    0.52575   0.52763   0.94986
 En-DIIS/RFO-DIIS IScMMF=        0 using points:     5    4    3    2
 RFO step:  Lambda=-6.03666695D-05.
 DidBck=F Rises=F RFO-DIIS coefs:    0.84177    0.08173   -0.02142    0.09792
 Iteration  1 RMS(Cart)=  0.05137950 RMS(Int)=  0.00090091
 Iteration  2 RMS(Cart)=  0.00156948 RMS(Int)=  0.00001700
 Iteration  3 RMS(Cart)=  0.00000074 RMS(Int)=  0.00001699
 Variable       Old X    -DE/DX   Delta X   Delta X   Delta X     New X
                                 (Linear)    (Quad)   (Total)
    R1        2.55950   0.00099   0.00061   0.00216   0.00275   2.56225
    R2        2.86047  -0.00138  -0.00153  -0.00378  -0.00531   2.85517
    R3        2.77820   0.00120   0.00188   0.00110   0.00295   2.78115
    R4        2.83824   0.00062   0.00097   0.00111   0.00208   2.84032
    R5        2.90264  -0.00069  -0.00149  -0.00191  -0.00339   2.89925
    R6        2.92883   0.00027  -0.00031   0.00026  -0.00005   2.92878
    R7        2.07832  -0.00002   0.00005  -0.00094  -0.00089   2.07743
    R8        2.06599  -0.00017   0.00025   0.00031   0.00056   2.06655
    R9        2.92650   0.00011  -0.00047   0.00074   0.00027   2.92677
   R10        2.94146   0.00012  -0.00107   0.00128   0.00022   2.94167
   R11        2.07471  -0.00004  -0.00007   0.00045   0.00039   2.07509
   R12        2.90915   0.00030   0.00049  -0.00070  -0.00022   2.90893
   R13        2.07438  -0.00028   0.00002  -0.00087  -0.00085   2.07353
   R14        2.06980   0.00034   0.00018   0.00112   0.00130   2.07110
   R15        2.91184   0.00029   0.00054  -0.00070  -0.00016   2.91169
   R16        2.07340   0.00023   0.00025   0.00057   0.00082   2.07422
   R17        2.07497   0.00009   0.00001   0.00013   0.00014   2.07511
   R18        2.91548  -0.00018  -0.00008  -0.00194  -0.00202   2.91346
   R19        2.07947  -0.00012  -0.00013   0.00013   0.00000   2.07947
   R20        2.87052  -0.00022  -0.00024  -0.00260  -0.00284   2.86768
   R21        2.32630   0.00133   0.00044   0.00100   0.00144   2.32774
   R22        2.91681   0.00058   0.00197   0.00021   0.00222   2.91903
   R23        2.07227  -0.00012  -0.00054  -0.00026  -0.00080   2.07147
   R24        2.07162  -0.00026  -0.00010  -0.00110  -0.00120   2.07043
   R25        2.89249  -0.00004  -0.00033  -0.00001  -0.00035   2.89214
   R26        2.72419  -0.00074   0.00039  -0.00326  -0.00287   2.72133
   R27        2.07298   0.00006   0.00006  -0.00003   0.00002   2.07301
   R28        2.06991  -0.00006  -0.00009   0.00044   0.00036   2.07027
   R29        2.06967   0.00016   0.00018   0.00014   0.00032   2.07000
   R30        2.06816   0.00030   0.00027   0.00130   0.00158   2.06973
   R31        2.07079   0.00013   0.00016  -0.00001   0.00015   2.07095
   R32        2.06916  -0.00009  -0.00007  -0.00048  -0.00055   2.06861
   R33        1.83986  -0.00022  -0.00034   0.00020  -0.00014   1.83972
   R34        2.73622   0.00009  -0.00008  -0.00107  -0.00115   2.73508
   R35        2.89881   0.00017   0.00042   0.00104   0.00146   2.90027
   R36        2.91650   0.00021   0.00016   0.00022   0.00038   2.91689
   R37        1.83828   0.00002  -0.00013   0.00025   0.00011   1.83839
   R38        2.06843   0.00004   0.00000   0.00045   0.00045   2.06888
   R39        2.07000   0.00020   0.00020   0.00017   0.00038   2.07037
   R40        2.07127  -0.00004  -0.00003   0.00034   0.00031   2.07158
   R41        2.70879   0.00074   0.00101  -0.00013   0.00088   2.70966
   R42        2.07066   0.00019   0.00006   0.00035   0.00041   2.07107
   R43        2.06764  -0.00031  -0.00004  -0.00084  -0.00088   2.06676
   R44        1.83517  -0.00005  -0.00012   0.00048   0.00036   1.83552
    A1        2.26006   0.00074   0.00136   0.00425   0.00563   2.26569
    A2        1.91285  -0.00065  -0.00054  -0.00373  -0.00424   1.90861
    A3        2.10944  -0.00009  -0.00096  -0.00051  -0.00148   2.10796
    A4        2.23854  -0.00060  -0.00053  -0.00209  -0.00264   2.23590
    A5        1.95800   0.00053   0.00124   0.00243   0.00374   1.96174
    A6        2.08654   0.00007  -0.00071  -0.00038  -0.00114   2.08540
    A7        1.98269   0.00008   0.00083  -0.00241  -0.00156   1.98113
    A8        1.90200  -0.00004   0.00001   0.00119   0.00119   1.90319
    A9        1.87946   0.00015   0.00006   0.00324   0.00329   1.88275
   A10        1.92876  -0.00007   0.00050  -0.00192  -0.00142   1.92734
   A11        1.91025  -0.00012  -0.00080  -0.00053  -0.00133   1.90892
   A12        1.85579  -0.00001  -0.00072   0.00077   0.00005   1.85583
   A13        1.97345   0.00003   0.00064   0.00141   0.00205   1.97550
   A14        1.95589   0.00015  -0.00101   0.00333   0.00232   1.95821
   A15        1.85507   0.00008   0.00036  -0.00205  -0.00168   1.85339
   A16        1.96652  -0.00008  -0.00054   0.00018  -0.00036   1.96616
   A17        1.88489  -0.00024   0.00034  -0.00616  -0.00581   1.87908
   A18        1.81581   0.00005   0.00029   0.00271   0.00299   1.81880
   A19        2.02820   0.00007   0.00060   0.00041   0.00098   2.02919
   A20        1.91668   0.00011  -0.00039   0.00354   0.00315   1.91983
   A21        1.89340  -0.00012  -0.00008  -0.00224  -0.00231   1.89110
   A22        1.86478  -0.00007   0.00001   0.00120   0.00121   1.86599
   A23        1.90271   0.00007   0.00027  -0.00098  -0.00071   1.90200
   A24        1.85002  -0.00007  -0.00051  -0.00215  -0.00266   1.84736
   A25        2.04258   0.00014   0.00104  -0.00033   0.00071   2.04329
   A26        1.91208  -0.00012   0.00003  -0.00010  -0.00007   1.91201
   A27        1.87594   0.00006  -0.00010  -0.00036  -0.00046   1.87548
   A28        1.88524   0.00003  -0.00006   0.00225   0.00220   1.88744
   A29        1.88915  -0.00006  -0.00049   0.00085   0.00035   1.88950
   A30        1.84953  -0.00007  -0.00059  -0.00261  -0.00320   1.84633
   A31        1.96067  -0.00012   0.00004  -0.00010  -0.00006   1.96061
   A32        1.95694   0.00004   0.00101  -0.00368  -0.00269   1.95425
   A33        1.83724   0.00011  -0.00019   0.00383   0.00364   1.84088
   A34        1.98251   0.00002  -0.00020  -0.00235  -0.00255   1.97996
   A35        1.86352  -0.00002  -0.00051  -0.00149  -0.00200   1.86152
   A36        1.85052  -0.00001  -0.00027   0.00480   0.00454   1.85506
   A37        1.90274  -0.00003  -0.00025   0.00067   0.00047   1.90322
   A38        2.19478  -0.00002  -0.00029  -0.00066  -0.00098   2.19380
   A39        2.18566   0.00006   0.00050  -0.00002   0.00045   2.18610
   A40        1.83077   0.00030   0.00063   0.00014   0.00089   1.83166
   A41        1.92543  -0.00060   0.00005  -0.01506  -0.01505   1.91038
   A42        1.92550  -0.00010  -0.00262   0.00232  -0.00036   1.92514
   A43        1.93644  -0.00006   0.00028  -0.00088  -0.00068   1.93576
   A44        1.98260   0.00001  -0.00095   0.00694   0.00596   1.98856
   A45        1.86402   0.00040   0.00246   0.00555   0.00801   1.87204
   A46        1.81411  -0.00012  -0.00037  -0.00234  -0.00264   1.81147
   A47        1.95425   0.00005   0.00042  -0.00571  -0.00532   1.94893
   A48        1.92984  -0.00006   0.00038  -0.00081  -0.00045   1.92939
   A49        1.97032  -0.00028  -0.00076  -0.00070  -0.00153   1.96879
   A50        1.96389   0.00023  -0.00036   0.00709   0.00672   1.97061
   A51        1.83467   0.00019   0.00069   0.00234   0.00305   1.83772
   A52        1.92348   0.00029   0.00035   0.00290   0.00324   1.92673
   A53        1.95517   0.00009   0.00033  -0.00025   0.00008   1.95525
   A54        1.92870   0.00021   0.00053   0.00046   0.00099   1.92969
   A55        1.88726  -0.00016  -0.00011  -0.00125  -0.00135   1.88591
   A56        1.88377  -0.00026  -0.00058  -0.00086  -0.00143   1.88234
   A57        1.88331  -0.00021  -0.00059  -0.00115  -0.00174   1.88156
   A58        1.93707   0.00018   0.00020   0.00311   0.00331   1.94038
   A59        1.91014   0.00045   0.00095   0.00072   0.00167   1.91181
   A60        1.93134  -0.00004   0.00013   0.00053   0.00066   1.93200
   A61        1.89498  -0.00045  -0.00133  -0.00459  -0.00593   1.88905
   A62        1.89705  -0.00012  -0.00001  -0.00192  -0.00192   1.89513
   A63        1.89233  -0.00005   0.00000   0.00203   0.00203   1.89436
   A64        1.87867   0.00028   0.00155  -0.00073   0.00081   1.87948
   A65        1.82946   0.00047  -0.00020   0.00521   0.00501   1.83447
   A66        1.95134  -0.00073  -0.00077  -0.00290  -0.00366   1.94768
   A67        1.96669   0.00038   0.00011   0.00451   0.00463   1.97132
   A68        1.88939   0.00000   0.00119  -0.00149  -0.00030   1.88909
   A69        1.89135  -0.00035  -0.00023  -0.00348  -0.00373   1.88762
   A70        1.93041   0.00023  -0.00004  -0.00179  -0.00183   1.92858
   A71        1.86284   0.00027  -0.00013  -0.00203  -0.00216   1.86068
   A72        1.95353   0.00013   0.00054   0.00319   0.00372   1.95725
   A73        1.92827  -0.00009  -0.00012  -0.00224  -0.00235   1.92592
   A74        1.91519   0.00049   0.00053   0.00368   0.00421   1.91940
   A75        1.89525  -0.00008  -0.00005  -0.00131  -0.00135   1.89390
   A76        1.87691  -0.00015   0.00005   0.00116   0.00120   1.87811
   A77        1.89301  -0.00033  -0.00103  -0.00469  -0.00572   1.88729
   A78        1.95580  -0.00042  -0.00051  -0.00470  -0.00522   1.95058
   A79        1.92873  -0.00010  -0.00049   0.00222   0.00173   1.93046
   A80        1.92403   0.00029   0.00065   0.00030   0.00095   1.92498
   A81        1.91384   0.00026   0.00042   0.00200   0.00242   1.91626
   A82        1.85138   0.00008   0.00014   0.00125   0.00139   1.85277
   A83        1.88741  -0.00010  -0.00016  -0.00101  -0.00117   1.88624
   A84        1.87612   0.00017  -0.00013  -0.00121  -0.00134   1.87478
    D1        0.08010  -0.00003   0.00105   0.00124   0.00230   0.08240
    D2       -3.07710   0.00003   0.00126  -0.00209  -0.00082  -3.07792
    D3       -3.10577  -0.00009  -0.00164   0.00155  -0.00007  -3.10583
    D4        0.02021  -0.00003  -0.00143  -0.00178  -0.00318   0.01703
    D5        0.37586  -0.00005  -0.00012   0.00611   0.00600   0.38186
    D6       -1.88177  -0.00001  -0.00075   0.01263   0.01189  -1.86989
    D7        2.39728  -0.00007  -0.00082   0.00654   0.00573   2.40301
    D8       -2.71714   0.00002   0.00281   0.00582   0.00863  -2.70851
    D9        1.30842   0.00006   0.00218   0.01234   0.01452   1.32293
   D10       -0.69572   0.00000   0.00211   0.00625   0.00836  -0.68736
   D11        0.04973  -0.00011  -0.00502   0.01689   0.01189   0.06162
   D12       -3.09177   0.00022  -0.00176   0.02514   0.02339  -3.06837
   D13       -3.13167  -0.00013  -0.00732   0.01732   0.01000  -3.12167
   D14        0.01002   0.00020  -0.00407   0.02557   0.02150   0.03152
   D15        0.65018  -0.00006  -0.00266  -0.00861  -0.01127   0.63891
   D16       -1.50844   0.00000  -0.00391  -0.00531  -0.00923  -1.51767
   D17        2.76863  -0.00005  -0.00310  -0.00853  -0.01164   2.75700
   D18       -2.47479  -0.00013  -0.00291  -0.00509  -0.00800  -2.48279
   D19        1.64977  -0.00007  -0.00416  -0.00179  -0.00595   1.64382
   D20       -0.35634  -0.00012  -0.00335  -0.00501  -0.00836  -0.36470
   D21       -0.07919   0.00017   0.00704  -0.01330  -0.00623  -0.08543
   D22        2.05294  -0.00022   0.00612  -0.01875  -0.01261   2.04033
   D23       -2.19066   0.00000   0.00749  -0.01992  -0.01242  -2.20308
   D24        3.04831   0.00022   0.00723  -0.01632  -0.00907   3.03923
   D25       -1.10275  -0.00017   0.00631  -0.02177  -0.01545  -1.11820
   D26        0.93684   0.00005   0.00769  -0.02295  -0.01525   0.92158
   D27       -1.36150   0.00018   0.00165  -0.00174  -0.00008  -1.36158
   D28        2.67611   0.00015   0.00272  -0.00610  -0.00339   2.67272
   D29        0.70347  -0.00003   0.00267  -0.00979  -0.00712   0.69635
   D30        0.78247   0.00014   0.00266  -0.00340  -0.00073   0.78174
   D31       -1.46311   0.00011   0.00373  -0.00776  -0.00404  -1.46715
   D32        2.84744  -0.00008   0.00368  -0.01145  -0.00777   2.83967
   D33        2.82053   0.00002   0.00160  -0.00391  -0.00230   2.81823
   D34        0.57495  -0.00002   0.00267  -0.00827  -0.00561   0.56934
   D35       -1.39769  -0.00020   0.00262  -0.01195  -0.00934  -1.40703
   D36        0.62177  -0.00001   0.00149   0.01423   0.01573   0.63749
   D37       -1.49667  -0.00005   0.00135   0.00952   0.01087  -1.48580
   D38        2.77192   0.00004   0.00222   0.01141   0.01363   2.78555
   D39        2.86185   0.00015   0.00018   0.02025   0.02044   2.88229
   D40        0.74341   0.00010   0.00004   0.01555   0.01559   0.75900
   D41       -1.27118   0.00019   0.00091   0.01744   0.01835  -1.25283
   D42       -1.42576   0.00002   0.00045   0.01991   0.02036  -1.40540
   D43        2.73898  -0.00002   0.00030   0.01520   0.01551   2.75449
   D44        0.72439   0.00007   0.00117   0.01709   0.01827   0.74266
   D45       -0.99757  -0.00038  -0.00657  -0.06074  -0.06733  -1.06490
   D46       -3.04054  -0.00029  -0.00748  -0.06056  -0.06805  -3.10859
   D47        1.05556  -0.00032  -0.00691  -0.05941  -0.06632   0.98924
   D48        3.03639  -0.00048  -0.00614  -0.06572  -0.07187   2.96452
   D49        0.99342  -0.00038  -0.00706  -0.06555  -0.07260   0.92083
   D50       -1.19367  -0.00041  -0.00648  -0.06439  -0.07086  -1.26453
   D51        0.99929  -0.00019  -0.00646  -0.06010  -0.06656   0.93273
   D52       -1.04368  -0.00009  -0.00737  -0.05992  -0.06728  -1.11096
   D53        3.05242  -0.00012  -0.00679  -0.05877  -0.06555   2.98687
   D54        0.86266  -0.00008  -0.00293  -0.01283  -0.01575   0.84691
   D55       -1.29014  -0.00013  -0.00368  -0.01554  -0.01921  -1.30935
   D56        2.99101  -0.00002  -0.00294  -0.01223  -0.01516   2.97585
   D57        3.00845   0.00005  -0.00301  -0.00699  -0.01000   2.99846
   D58        0.85566   0.00000  -0.00376  -0.00970  -0.01346   0.84220
   D59       -1.14637   0.00011  -0.00303  -0.00639  -0.00942  -1.15579
   D60       -1.28264  -0.00003  -0.00348  -0.00935  -0.01282  -1.29546
   D61        2.84775  -0.00009  -0.00422  -0.01206  -0.01628   2.83147
   D62        0.84571   0.00003  -0.00349  -0.00875  -0.01223   0.83348
   D63       -1.29439   0.00016   0.00199   0.00156   0.00356  -1.29083
   D64        0.94991   0.00012   0.00326  -0.00573  -0.00247   0.94745
   D65        2.98329   0.00011   0.00250  -0.00210   0.00040   2.98369
   D66        0.87207   0.00013   0.00276   0.00307   0.00583   0.87790
   D67        3.11638   0.00010   0.00403  -0.00423  -0.00019   3.11619
   D68       -1.13343   0.00008   0.00327  -0.00060   0.00267  -1.13076
   D69        2.86732   0.00003   0.00179   0.00159   0.00339   2.87071
   D70       -1.17156  -0.00001   0.00307  -0.00570  -0.00263  -1.17419
   D71        0.86181  -0.00002   0.00230  -0.00207   0.00023   0.86205
   D72       -3.06818  -0.00010  -0.00359  -0.00782  -0.01141  -3.07959
   D73        1.11296  -0.00016  -0.00391  -0.00806  -0.01197   1.10099
   D74       -0.98765  -0.00010  -0.00375  -0.00675  -0.01049  -0.99814
   D75        0.96879   0.00002  -0.00437  -0.00237  -0.00675   0.96204
   D76       -1.13326  -0.00004  -0.00469  -0.00262  -0.00732  -1.14057
   D77        3.04932   0.00001  -0.00453  -0.00130  -0.00584   3.04348
   D78       -1.07218   0.00004  -0.00347  -0.00234  -0.00580  -1.07799
   D79        3.10896  -0.00002  -0.00379  -0.00258  -0.00637   3.10259
   D80        1.00835   0.00004  -0.00363  -0.00127  -0.00489   1.00346
   D81       -0.09602   0.00020   0.00911  -0.02439  -0.01530  -0.11132
   D82        1.99035  -0.00001   0.00983  -0.03312  -0.02326   1.96709
   D83       -2.23748   0.00006   0.01129  -0.03410  -0.02282  -2.26030
   D84        3.04548  -0.00013   0.00586  -0.03259  -0.02674   3.01873
   D85       -1.15134  -0.00034   0.00658  -0.04131  -0.03470  -1.18604
   D86        0.90402  -0.00027   0.00804  -0.04230  -0.03426   0.86976
   D87        0.10154  -0.00020  -0.00937   0.02198   0.01262   0.11416
   D88       -2.01991  -0.00002  -0.00922   0.03083   0.02162  -1.99829
   D89        2.19002  -0.00023  -0.00933   0.02326   0.01395   2.20397
   D90       -1.97745   0.00037  -0.00994   0.04027   0.03032  -1.94713
   D91        2.18429   0.00055  -0.00980   0.04912   0.03931   2.22360
   D92        0.11103   0.00034  -0.00990   0.04155   0.03165   0.14268
   D93        2.20561  -0.00012  -0.01269   0.02886   0.01618   2.22179
   D94        0.08415   0.00006  -0.01255   0.03771   0.02517   0.10933
   D95       -1.98910  -0.00014  -0.01265   0.03015   0.01751  -1.97159
   D96        1.01325   0.00025   0.00777   0.02043   0.02816   1.04141
   D97        3.10442   0.00009   0.00685   0.01713   0.02395   3.12837
   D98       -1.09445   0.00030   0.00755   0.02042   0.02793  -1.06652
   D99        3.05343  -0.00007   0.00708   0.01311   0.02021   3.07364
   D100      -1.13859  -0.00022   0.00616   0.00982   0.01601  -1.12258
   D101       0.94573  -0.00002   0.00686   0.01310   0.01998   0.96571
   D102      -1.08284   0.00018   0.00664   0.02306   0.02971  -1.05313
   D103       1.00833   0.00002   0.00572   0.01977   0.02550   1.03383
   D104       3.09265   0.00023   0.00642   0.02305   0.02948   3.12213
   D105       1.00243  -0.00007  -0.03990   0.09002   0.05016   1.05259
   D106      -1.01752  -0.00002  -0.03946   0.08908   0.04959  -0.96793
   D107       3.11462   0.00007  -0.03877   0.08415   0.04538  -3.12319
   D108      -3.07260   0.00057   0.00578   0.00492   0.01069  -3.06191
   D109      -0.98761  -0.00003   0.00536   0.00358   0.00894  -0.97867
   D110       1.10674   0.00004   0.00586  -0.00142   0.00445   1.11120
   D111      -1.14544   0.00012  -0.00436   0.00581   0.00145  -1.14398
   D112       0.96896   0.00004  -0.00414   0.00475   0.00062   0.96958
   D113       3.05541  -0.00011  -0.00515  -0.00011  -0.00527   3.05014
   D114       3.13126  -0.00005  -0.00440   0.00199  -0.00241   3.12885
   D115      -1.03753  -0.00013  -0.00418   0.00093  -0.00325  -1.04077
   D116       1.04892  -0.00027  -0.00519  -0.00393  -0.00913   1.03979
   D117       1.06156   0.00025  -0.00483   0.00817   0.00335   1.06491
   D118      -3.10723   0.00017  -0.00460   0.00711   0.00252  -3.10472
   D119      -1.02079   0.00002  -0.00561   0.00225  -0.00337  -1.02415
   D120      -3.00430  -0.00025   0.00126   0.00385   0.00512  -2.99917
   D121      -0.86419  -0.00028   0.00109   0.00472   0.00581  -0.85838
   D122       1.22123  -0.00028   0.00099   0.00507   0.00606   1.22729
   D123      -0.98804   0.00033   0.00094   0.01062   0.01156  -0.97648
   D124       1.15207   0.00030   0.00077   0.01148   0.01224   1.16431
   D125      -3.04570   0.00030   0.00067   0.01183   0.01250  -3.03320
   D126       1.08047   0.00024   0.00223   0.00565   0.00788   1.08836
   D127      -3.06260   0.00021   0.00205   0.00651   0.00857  -3.05403
   D128      -0.97719   0.00021   0.00196   0.00686   0.00882  -0.96836
   D129       1.44518  -0.00017   0.00594  -0.01814  -0.01220   1.43298
   D130      -0.70336   0.00006   0.00663  -0.01917  -0.01254  -0.71590
   D131      -2.73757  -0.00001   0.00653  -0.01967  -0.01314  -2.75070
         Item               Value     Threshold  Converged?
 Maximum Force            0.001377     0.000450     NO 
 RMS     Force            0.000271     0.000300     YES
 Maximum Displacement     0.253756     0.001800     NO 
 RMS     Displacement     0.051503     0.001200     NO 
 Predicted change in Energy=-1.958549D-04
 GradGradGradGradGradGradGradGradGradGradGradGradGradGradGradGradGradGrad

                          Input orientation:                          
 ---------------------------------------------------------------------
 Center     Atomic      Atomic             Coordinates (Angstroms)
 Number     Number       Type             X           Y           Z
 ---------------------------------------------------------------------
      1          6           0       -1.792176    0.624607   -0.175334
      2          6           0       -1.044228   -0.501503   -0.279588
      3          6           0        0.428483   -0.614421   -0.557936
      4          6           0        1.270627    0.504987    0.105190
      5          6           0        1.201612    1.852090   -0.655908
      6          6           0       -0.155528    2.207850   -1.289294
      7          6           0       -1.403958    2.067818   -0.397177
      8          6           0       -3.179506    0.259986    0.153807
      9          6           0       -3.264152   -1.242864    0.346457
     10          6           0       -1.869157   -1.774568   -0.050199
     11          8           0       -4.125853    1.043059    0.246142
     12          6           0       -1.300980    2.847778    0.928725
     13          6           0       -1.904256   -2.657871   -1.299535
     14          8           0       -1.267645   -2.588880    0.973940
     15          6           0        2.732292    0.051197    0.389477
     16          8           0        2.609741   -1.066896    1.300325
     17          6           0        3.540172    1.153415    1.087986
     18          6           0        3.467531   -0.438144   -0.876427
     19          8           0        4.738080   -1.022956   -0.560595
     20          1           0        0.588461   -0.621741   -1.645539
     21          1           0        0.765763   -1.587800   -0.190955
     22          1           0        0.838732    0.663158    1.102312
     23          1           0        1.944119    1.865185   -1.463685
     24          1           0        1.494390    2.652881    0.032706
     25          1           0       -0.310163    1.601601   -2.191150
     26          1           0       -0.094911    3.248206   -1.635433
     27          1           0       -2.241261    2.514833   -0.953955
     28          1           0       -3.483016   -1.464499    1.397444
     29          1           0       -4.084039   -1.657096   -0.250689
     30          1           0       -1.080297    3.904620    0.734387
     31          1           0       -0.513869    2.450571    1.579025
     32          1           0       -2.246881    2.797936    1.478887
     33          1           0       -0.895294   -2.963535   -1.596431
     34          1           0       -2.489511   -3.561188   -1.093420
     35          1           0       -2.368082   -2.126072   -2.136400
     36          1           0       -1.243410   -2.063603    1.793249
     37          1           0        3.514504   -1.321905    1.550885
     38          1           0        3.682841    2.029528    0.447154
     39          1           0        3.034619    1.472579    2.006070
     40          1           0        4.532914    0.775510    1.358871
     41          1           0        2.852397   -1.160721   -1.424718
     42          1           0        3.677101    0.403561   -1.542579
     43          1           0        4.575795   -1.940795   -0.287292
 ---------------------------------------------------------------------
                    Distance matrix (angstroms):
                    1          2          3          4          5
     1  C    0.000000
     2  C    1.355884   0.000000
     3  C    2.571557   1.503032   0.000000
     4  C    3.077948   2.553356   1.549844   0.000000
     5  C    3.271152   3.274876   2.586698   1.548780   0.000000
     6  C    2.534991   3.024878   2.973409   2.622640   1.539341
     7  C    1.510888   2.597045   3.252397   3.138186   2.627256
     8  C    1.471722   2.308053   3.780046   4.457137   4.731240
     9  C    2.434426   2.422729   3.853366   4.865944   5.525082
    10  C    2.403669   1.534217   2.623526   3.883138   4.790528
    11  O    2.408068   3.486901   4.912816   5.425070   5.463526
    12  C    2.530358   3.569822   4.145845   3.574918   3.124968
    13  C    3.471463   2.535718   3.188625   4.696467   5.513658
    14  O    3.452892   2.445074   3.020262   4.095066   5.336277
    15  C    4.595501   3.874949   2.578405   1.556667   2.584382
    16  O    4.941218   4.020856   2.900992   2.385874   3.785519
    17  C    5.505412   5.062187   3.939152   2.556792   2.999696
    18  C    5.411607   4.551505   3.060771   2.584465   3.229271
    19  O    6.745898   5.812569   4.328918   3.847221   4.558682
    20  H    3.063057   2.132123   1.099329   2.190872   2.734075
    21  H    3.382018   2.112809   1.093572   2.173096   3.498427
    22  H    2.924987   2.609908   2.134698   1.098091   2.153272
    23  H    4.142316   3.991680   3.044007   2.182910   1.097266
    24  H    3.867647   4.061064   3.487158   2.160733   1.095980
    25  H    2.685962   2.935297   2.850217   2.995769   2.169143
    26  H    3.449039   4.098760   4.044110   3.524161   2.142331
    27  H    2.093055   3.314505   4.132383   4.182657   3.518726
    28  H    3.113991   3.112473   4.454882   5.305273   6.096045
    29  H    3.234885   3.252181   4.641598   5.785646   6.357413
    30  H    3.477477   4.521434   4.936420   4.180937   3.369408
    31  H    2.836546   3.528522   3.853415   3.023560   2.880274
    32  H    2.768856   3.927456   4.790658   4.417864   4.164622
    33  H    3.962156   2.796043   2.889497   4.429150   5.335901
    34  H    4.341664   3.480351   4.181492   5.666488   6.566536
    35  H    3.426906   2.799923   3.549284   5.018705   5.546202
    36  H    3.376824   2.603168   3.228534   3.970842   5.225817
    37  H    5.910126   4.980534   3.804101   3.234587   4.504847
    38  H    5.686572   5.411048   4.311788   2.874011   2.721162
    39  H    5.364283   5.075256   4.209708   2.767896   3.254238
    40  H    6.510247   5.951455   4.738397   3.505341   4.039298
    41  H    5.130343   4.114557   2.631561   2.759928   3.520397
    42  H    5.641916   4.970436   3.543914   2.918313   3.002077
    43  H    6.866213   5.801403   4.362650   4.130379   5.089889
                    6          7          8          9         10
     6  C    0.000000
     7  C    1.540799   0.000000
     8  C    3.875714   2.593147   0.000000
     9  C    4.924089   3.869616   1.517510   0.000000
    10  C    4.509050   3.885966   2.428588   1.544686   0.000000
    11  O    4.413365   2.978708   1.231789   2.445002   3.622087
    12  C    2.577048   1.541739   3.290293   4.574542   4.758907
    13  C    5.170434   4.837012   3.500336   2.561416   1.530457
    14  O    5.419192   4.856272   3.527586   2.488280   1.440063
    15  C    3.976044   4.668420   5.920176   6.134638   4.969916
    16  O    5.007674   5.368214   6.049008   5.953440   4.731305
    17  C    4.519014   5.242735   6.842878   7.251955   6.255350
    18  C    4.505363   5.499176   6.762534   6.889019   5.563176
    19  O    5.909019   6.877806   8.052606   8.056477   6.669408
    20  H    2.947374   3.572376   4.267629   4.381377   3.148651
    21  H    4.057349   4.256026   4.370162   4.080197   2.645279
    22  H    3.015693   3.041578   4.148306   4.586709   3.821447
    23  H    2.134560   3.519676   5.607537   6.329508   5.457730
    24  H    2.160547   2.987895   5.252229   6.157840   5.560811
    25  H    1.097632   2.152228   3.941051   4.822497   4.290996
    26  H    1.098102   2.154112   4.652479   5.843089   5.557803
    27  H    2.134707   1.100409   2.681748   4.105809   4.399340
    28  H    5.637099   4.474417   2.147696   1.096173   2.190058
    29  H    5.608004   4.591217   2.158008   1.095622   2.227038
    30  H    2.798126   2.181521   4.245834   5.605025   5.787145
    31  H    2.900789   2.200939   3.733032   4.767048   4.726836
    32  H    3.519202   2.182477   3.011116   4.318021   4.836173
    33  H    5.233049   5.197255   4.321116   3.513831   2.180111
    34  H    6.226367   5.774850   4.078362   2.836890   2.159899
    35  H    4.939217   4.641460   3.405397   2.783447   2.173641
    36  H    5.378742   4.678929   3.440247   2.617292   1.968096
    37  H    5.830515   6.283027   7.018829   6.885279   5.634907
    38  H    4.216648   5.156538   7.092893   7.679804   6.748569
    39  H    4.645113   5.082408   6.596712   7.057086   6.230508
    40  H    5.571881   6.324572   7.823002   8.117453   7.033839
    41  H    4.518099   5.440208   6.394842   6.368358   4.955723
    42  H    4.243660   5.467985   7.064800   7.379714   6.142673
    43  H    6.371866   7.199896   8.073580   7.896425   6.451454
                   11         12         13         14         15
    11  O    0.000000
    12  C    3.420942   0.000000
    13  C    4.584920   5.970030   0.000000
    14  O    4.678678   5.436948   2.361932   0.000000
    15  C    6.930981   4.937503   5.629333   4.828157   0.000000
    16  O    7.136627   5.545854   5.446710   4.178168   1.447340
    17  C    7.712900   5.131567   7.061725   6.093676   1.534755
    18  C    7.817520   6.065852   5.827718   5.520092   1.543550
    19  O    9.137207   7.326043   6.880378   6.393406   2.465690
    20  H    5.345538   4.715335   3.237156   3.765160   3.031526
    21  H    5.571390   5.019907   3.082694   2.548311   2.624966
    22  H    5.052174   3.062852   4.931743   3.876732   2.113812
    23  H    6.359557   4.149673   5.940957   6.008006   2.710347
    24  H    5.850147   2.941926   6.444357   5.999234   2.903178
    25  H    4.562001   3.502613   4.634566   5.338042   4.280178
    26  H    4.965027   2.861792   6.186138   6.500439   4.723792
    27  H    2.675452   2.130602   5.195177   5.541894   5.710564
    28  H    2.833122   4.855586   3.345193   2.520210   6.476372
    29  H    2.745801   5.424973   2.617840   3.209364   7.056235
    30  H    4.207413   1.096988   6.919684   6.500617   5.431728
    31  H    4.099280   1.095539   6.026232   5.131313   4.208276
    32  H    2.851279   1.095396   6.132116   5.498333   5.789953
    33  H    5.466661   6.349201   1.095254   2.624084   5.117794
    34  H    5.066669   6.824700   1.095897   2.590814   6.520395
    35  H    4.337011   5.939099   1.094663   3.331571   6.093798
    36  H    4.511470   4.987222   3.217948   0.973536   4.716902
    37  H    8.103731   6.400173   6.266790   4.980666   1.961155
    38  H    7.873324   5.073451   7.499218   6.790766   2.195601
    39  H    7.386081   4.674319   7.237412   6.005849   2.173730
    40  H    8.734071   6.205935   7.764817   6.716679   2.169468
    41  H    7.506291   6.233563   4.988274   4.976740   2.185058
    42  H    8.030852   6.071477   6.370478   6.303815   2.179373
    43  H    9.214479   7.677605   6.597719   6.013028   2.797240
                   16         17         18         19         20
    16  O    0.000000
    17  C    2.416728   0.000000
    18  C    2.422681   2.529281   0.000000
    19  O    2.827504   2.981510   1.433893   0.000000
    20  H    3.600258   4.397266   2.985680   4.307832   0.000000
    21  H    2.428068   4.104546   3.015150   4.029265   1.755141
    22  H    2.483701   2.745603   3.469706   4.562144   3.043729
    23  H    4.084104   3.092739   2.823293   4.118634   2.838253
    24  H    4.085046   2.747223   3.778127   4.938148   3.789507
    25  H    5.276089   5.077272   4.489992   5.918764   2.459363
    26  H    5.878259   5.001899   5.182303   6.538800   3.929833
    27  H    6.437607   6.280760   6.427782   7.834659   4.280620
    28  H    6.106490   7.501628   7.384714   8.462582   5.152369
    29  H    6.896425   8.235267   7.674869   8.850308   4.984959
    30  H    6.217125   5.389146   6.491307   7.733789   5.379288
    31  H    4.712451   4.284738   5.497770   6.650288   4.588251
    32  H    6.209315   6.028867   6.976692   8.218783   5.430966
    33  H    4.926835   6.620328   5.092175   6.047619   2.772713
    34  H    6.160673   7.958839   6.729550   7.678841   4.291748
    35  H    6.140982   7.487268   6.204113   7.361899   3.353372
    36  H    4.010384   5.807690   5.653518   6.511663   4.154513
    37  H    0.972833   2.518361   2.583618   2.458629   4.389656
    38  H    3.386338   1.094803   2.808493   3.383305   4.580805
    39  H    2.669744   1.095594   3.485264   3.964498   4.868687
    40  H    2.663922   1.096233   2.757636   2.638357   5.151456
    41  H    2.737434   3.484530   1.095961   2.078818   2.337663
    42  H    3.373960   2.738778   1.093684   2.030990   3.256002
    43  H    2.673873   3.540910   1.957879   0.971318   4.414021
                   21         22         23         24         25
    21  H    0.000000
    22  H    2.597051   0.000000
    23  H    3.864126   3.041561   0.000000
    24  H    4.308630   2.352220   1.749831   0.000000
    25  H    3.915440   3.612136   2.383373   3.050761   0.000000
    26  H    5.119983   3.879357   2.469795   2.379702   1.751132
    27  H    5.143535   4.140446   4.266060   3.866218   2.468558
    28  H    4.537658   4.826131   6.980448   6.602265   5.687352
    29  H    4.850665   5.607840   7.086361   7.055146   5.350386
    30  H    5.867782   3.784854   4.258862   2.947579   3.802074
    31  H    4.591158   2.291644   3.955056   2.542663   3.869944
    32  H    5.576655   3.770954   5.205117   4.013676   4.318711
    33  H    2.574319   4.841793   5.603251   6.317341   4.640747
    34  H    3.912227   5.808920   7.017101   7.466879   5.710426
    35  H    3.727664   5.343475   5.914200   6.516295   4.258354
    36  H    2.863605   3.499705   6.016921   5.730644   5.493642
    37  H    3.265009   3.361762   4.659537   4.710057   6.097359
    38  H    4.690585   3.222600   2.588720   2.312931   4.804982
    39  H    4.397789   2.508757   3.658214   2.767594   5.368507
    40  H    4.709418   3.704784   3.981969   3.809968   6.061392
    41  H    2.461424   3.710427   3.159525   4.302537   4.268446
    42  H    3.777340   3.888339   2.268435   3.507875   4.213576
    43  H    3.827562   4.762059   4.774422   5.540696   6.328178
                   26         27         28         29         30
    26  H    0.000000
    27  H    2.368346   0.000000
    28  H    6.548831   4.786033   0.000000
    29  H    6.472453   4.614694   1.764841   0.000000
    30  H    2.649134   2.475852   5.919471   6.397306   0.000000
    31  H    3.338336   3.066594   4.916969   5.741681   1.774405
    32  H    3.812179   2.449265   4.438808   5.119950   1.771989
    33  H    6.263214   5.677756   4.231631   3.699446   7.255238
    34  H    7.238490   6.082690   3.404050   2.622648   7.814413
    35  H    5.856718   4.790852   3.764148   2.592364   6.802136
    36  H    6.425747   5.431842   2.351897   3.523082   6.063619
    37  H    6.638253   7.356874   7.000654   7.816385   7.006813
    38  H    4.482606   6.106849   8.028747   8.625694   5.126983
    39  H    5.119312   6.138644   7.174707   8.097106   4.946164
    40  H    6.041262   7.366400   8.323116   9.097260   6.456737
    41  H    5.307510   6.298941   6.942215   7.052580   6.766498
    42  H    4.725326   6.311177   7.962453   8.133301   6.330468
    43  H    7.110465   8.171249   8.246795   8.664558   8.197810
                   31         32         33         34         35
    31  H    0.000000
    32  H    1.770317   0.000000
    33  H    6.288207   6.669251   0.000000
    34  H    6.869234   6.863971   1.775314   0.000000
    35  H    6.179657   6.109898   1.778205   1.778232   0.000000
    36  H    4.577761   4.973966   3.524343   3.482584   4.087901
    37  H    5.519072   7.083208   5.660995   6.932167   6.989104
    38  H    4.367010   6.067662   7.075749   8.469203   7.781866
    39  H    3.705483   5.470717   6.935513   8.090839   7.700619
    40  H    5.322059   7.076032   7.223552   8.610176   8.261952
    41  H    5.778897   7.078456   4.162308   5.865832   5.356473
    42  H    5.612387   7.067946   5.678647   7.344937   6.579963
    43  H    6.976526   8.492578   5.717750   7.293427   7.188252
                   36         37         38         39         40
    36  H    0.000000
    37  H    4.821473   0.000000
    38  H    6.544741   3.532515   0.000000
    39  H    5.554405   2.871693   1.777808   0.000000
    40  H    6.450982   2.339482   1.768166   1.774728   0.000000
    41  H    5.286412   3.052635   3.790941   4.328716   3.784375
    42  H    6.436310   3.545869   2.569598   3.761448   3.047814
    43  H    6.181172   2.210941   4.135244   4.391566   3.176476
                   41         42         43
    41  H    0.000000
    42  H    1.772289   0.000000
    43  H    2.207341   2.807027   0.000000
 Stoichiometry    C15H24O4
 Framework group  C1[X(C15H24O4)]
 Deg. of freedom   123
 Full point group                 C1      NOp   1
 Largest Abelian subgroup         C1      NOp   1
 Largest concise Abelian subgroup C1      NOp   1
                         Standard orientation:                         
 ---------------------------------------------------------------------
 Center     Atomic      Atomic             Coordinates (Angstroms)
 Number     Number       Type             X           Y           Z
 ---------------------------------------------------------------------
      1          6           0        1.830671    0.623105    0.152070
      2          6           0        1.096279   -0.512968    0.243870
      3          6           0       -0.372717   -0.647111    0.532249
      4          6           0       -1.232818    0.473355   -0.105558
      5          6           0       -1.172600    1.808545    0.676978
      6          6           0        0.185669    2.169280    1.305106
      7          6           0        1.428156    2.058004    0.400724
      8          6           0        3.219225    0.279664   -0.194244
      9          6           0        3.319108   -1.218782   -0.412231
     10          6           0        1.933494   -1.772679   -0.013072
     11          8           0        4.155940    1.074823   -0.281369
     12          6           0        1.305460    2.858297   -0.911311
     13          6           0        1.988841   -2.675814    1.221263
     14          8           0        1.332680   -2.576926   -1.045540
     15          6           0       -2.691612    0.007721   -0.385409
     16          8           0       -2.564090   -1.093885   -1.315461
     17          6           0       -3.517554    1.111968   -1.059153
     18          6           0       -3.410806   -0.510536    0.878203
     19          8           0       -4.677295   -1.104483    0.563112
     20          1           0       -0.523585   -0.674006    1.620845
     21          1           0       -0.702097   -1.618129    0.152075
     22          1           0       -0.811000    0.652677   -1.103414
     23          1           0       -1.908488    1.800024    1.490850
     24          1           0       -1.480030    2.617102    0.004003
     25          1           0        0.354557    1.550176    2.195601
     26          1           0        0.116268    3.203091    1.668765
     27          1           0        2.264981    2.505333    0.957968
     28          1           0        3.531726   -1.420727   -1.468454
     29          1           0        4.148506   -1.633386    0.171370
     30          1           0        1.074566    3.909253   -0.697860
     31          1           0        0.517488    2.462862   -1.561649
     32          1           0        2.247270    2.828177   -1.469862
     33          1           0        0.985862   -2.997708    1.521263
     34          1           0        2.582454   -3.568949    0.995605
     35          1           0        2.453597   -2.152528    2.062964
     36          1           0        1.295772   -2.038647   -1.855889
     37          1           0       -3.467983   -1.355012   -1.562837
     38          1           0       -3.664716    1.975823   -0.402883
     39          1           0       -3.023234    1.451795   -1.975936
     40          1           0       -4.508208    0.727302   -1.328156
     41          1           0       -2.783091   -1.234948    1.409551
     42          1           0       -3.624269    0.317747    1.559765
     43          1           0       -4.507005   -2.015836    0.273465
 ---------------------------------------------------------------------
 Rotational constants (GHZ):      0.5742136      0.2570650      0.2040250
 Standard basis: 6-31G(d) (6D, 7F)
 There are   333 symmetry adapted cartesian basis functions of A   symmetry.
 There are   333 symmetry adapted basis functions of A   symmetry.
   333 basis functions,   628 primitive gaussians,   333 cartesian basis functions
    73 alpha electrons       73 beta electrons
       nuclear repulsion energy      1598.6260970407 Hartrees.
 NAtoms=   43 NActive=   43 NUniq=   43 SFac= 1.00D+00 NAtFMM=   60 NAOKFM=F Big=F
 Integral buffers will be    131072 words long.
 Raffenetti 2 integral format.
 Two-electron integral symmetry is turned on.
 ------------------------------------------------------------------------------
 Polarizable Continuum Model (PCM)
 =================================
 Model                : PCM (using non-symmetric T matrix).
 Atomic radii         : SMD-Coulomb.
 Polarization charges : Total charges.
 Charge compensation  : None.
 Solution method      : On-the-fly selection.
 Cavity type          : VdW (van der Waals Surface) (Alpha=1.000).
 Cavity algorithm     : GePol (No added spheres)
                        Default sphere list used, NSphG=   43.
                        Lebedev-Laikov grids with approx.  5.0 points / Ang**2.
                        Smoothing algorithm: Karplus/York (Gamma=1.0000).
                        Polarization charges: spherical gaussians, with
                                              point-specific exponents (IZeta= 3).
                        Self-potential: point-specific (ISelfS= 7).
                        Self-field    : sphere-specific E.n sum rule (ISelfD= 2).
 1st derivatives      : Analytical E(r).r(x)/FMM algorithm (CHGder, D1EAlg=3).
                        Cavity 1st derivative terms included.
 Solvent              : Methanol, Eps=  32.613000 Eps(inf)=   1.765709
 ------------------------------------------------------------------------------
 ------------------------------------------------------------------------------
 Atomic radii for non-electrostatic terms: SMD-CDS.
 ------------------------------------------------------------------------------
 Nuclear repulsion after PCM non-electrostatic terms =     1598.6276082848 Hartrees.
 One-electron integrals computed using PRISM.
 NBasis=   333 RedAO= T EigKep=  9.19D-04  NBF=   333
 NBsUse=   333 1.00D-06 EigRej= -1.00D+00 NBFU=   333
 Initial guess from the checkpoint file:  "DY-202A-11R_28.chk"
 B after Tr=     0.000000    0.000000    0.000000
         Rot=    0.999987   -0.004920   -0.001554    0.000119 Ang=  -0.59 deg.
 ExpMin= 1.61D-01 ExpMax= 5.48D+03 ExpMxC= 8.25D+02 IAcc=1 IRadAn=         1 AccDes= 0.00D+00
 Harris functional with IExCor=  402 and IRadAn=       1 diagonalized for initial guess.
 HarFok:  IExCor=  402 AccDes= 0.00D+00 IRadAn=         1 IDoV= 1 UseB2=F ITyADJ=14
 ICtDFT=  3500011 ScaDFX=  1.000000  1.000000  1.000000  1.000000
 FoFCou: FMM=F IPFlag=           0 FMFlag=      100000 FMFlg1=           0
         NFxFlg=           0 DoJE=T BraDBF=F KetDBF=T FulRan=T
         wScrn=  0.000000 ICntrl=     500 IOpCl=  0 I1Cent=   200000004 NGrid=           0
         NMat0=    1 NMatS0=      1 NMatT0=    0 NMatD0=    1 NMtDS0=    0 NMtDT0=    0
 Petite list used in FoFCou.
 Keep R1 ints in memory in canonical form, NReq=1565304907.
 Requested convergence on RMS density matrix=1.00D-08 within 128 cycles.
 Requested convergence on MAX density matrix=1.00D-06.
 Requested convergence on             energy=1.00D-06.
 No special actions if energy rises.
 Inv3:  Mode=1 IEnd=    22375083.
 Iteration    1 A*A^-1 deviation from unit magnitude is 5.11D-15 for    682.
 Iteration    1 A*A^-1 deviation from orthogonality  is 3.85D-15 for   2120   1126.
 Iteration    1 A^-1*A deviation from unit magnitude is 4.88D-15 for    674.
 Iteration    1 A^-1*A deviation from orthogonality  is 7.19D-12 for   2189   2166.
 Error on total polarization charges =  0.05191
 SCF Done:  E(RB3LYP) =  -886.951596936     A.U. after   10 cycles
            NFock= 10  Conv=0.65D-08     -V/T= 2.0094
 SMD-CDS (non-electrostatic) energy       (kcal/mol) =       0.95
 (included in total energy above)
 D1PCM: PCM CHGder 1st derivatives, ID1Alg=3 FixD1E=F DoIter=F DoCFld=F I1PDM=0.
 Calling FoFJK, ICntrl=      2127 FMM=F ISym2X=0 I1Cent= 0 IOpClX= 0 NMat=1 NMatS=1 NMatT=0.
 ***** Axes restored to original set *****
 -------------------------------------------------------------------
 Center     Atomic                   Forces (Hartrees/Bohr)
 Number     Number              X              Y              Z
 -------------------------------------------------------------------
      1        6           0.000917688   -0.000092166   -0.000119920
      2        6          -0.000320444    0.000357717    0.000889050
      3        6           0.000174422    0.000621598   -0.000046172
      4        6           0.000295766    0.000311171    0.000103832
      5        6           0.000012707   -0.000063041    0.000467680
      6        6           0.000299614    0.000099495   -0.000353419
      7        6           0.000080642   -0.000470364   -0.000275544
      8        6           0.000168827    0.000217175   -0.000741989
      9        6          -0.000830712   -0.000457281   -0.000431822
     10        6           0.001362361   -0.000029814   -0.000054513
     11        8          -0.000210453    0.000055085    0.000213505
     12        6          -0.000047273    0.000310437    0.000073869
     13        6          -0.000614506   -0.000308121    0.000046985
     14        8          -0.001246072    0.000335505   -0.000014504
     15        6          -0.000348041    0.000657665   -0.000036932
     16        8          -0.000168388   -0.000152655   -0.000246722
     17        6           0.000163454    0.000162549    0.000196588
     18        6          -0.000570063    0.000583785    0.000133721
     19        8           0.000272224   -0.000394548   -0.000207517
     20        1           0.000016225   -0.000184509   -0.000279616
     21        1          -0.000277184   -0.000010554    0.000017243
     22        1           0.000738499   -0.000265946    0.000011712
     23        1           0.000287718   -0.000289153   -0.000170736
     24        1          -0.000149957   -0.000174294   -0.000176736
     25        1          -0.000189280   -0.000120811    0.000000532
     26        1          -0.000053673    0.000087943    0.000030693
     27        1          -0.000006036   -0.000154738    0.000369300
     28        1           0.000218725   -0.000321856    0.000400445
     29        1           0.000142303   -0.000297353    0.000199966
     30        1          -0.000083825    0.000098752   -0.000059620
     31        1          -0.000380645    0.000131222   -0.000090973
     32        1          -0.000122142    0.000115191    0.000137128
     33        1           0.000013758    0.000253012    0.000293833
     34        1          -0.000085323   -0.000149982   -0.000207495
     35        1          -0.000039308    0.000047486   -0.000013878
     36        1           0.000377066   -0.000080807   -0.000138314
     37        1          -0.000259708   -0.000043454    0.000266336
     38        1           0.000135647   -0.000486243    0.000064960
     39        1          -0.000102585    0.000118558    0.000174813
     40        1          -0.000102671   -0.000141951   -0.000046216
     41        1           0.000186265   -0.000105571    0.000255369
     42        1           0.000280934    0.000160057   -0.000269519
     43        1           0.000063446    0.000070809   -0.000365403
 -------------------------------------------------------------------
 Cartesian Forces:  Max     0.001362361 RMS     0.000331726

 GradGradGradGradGradGradGradGradGradGradGradGradGradGradGradGradGradGrad
 Berny optimization.
 Using GEDIIS/GDIIS optimizer.
 FormGI is forming the generalized inverse of G from B-inverse, IUseBI=4.
 Internal  Forces:  Max     0.001320621 RMS     0.000272072
 Search for a local minimum.
 Step number   6 out of a maximum of  258
 All quantities printed in internal units (Hartrees-Bohrs-Radians)
 Mixed Optimization -- En-DIIS/RFO-DIIS
 Swapping is turned off.
 Update second derivatives using D2CorX and points    4    5    6
 DE= -2.66D-05 DEPred=-1.96D-04 R= 1.36D-01
 Trust test= 1.36D-01 RLast= 2.76D-01 DXMaxT set to 1.37D+00
 ITU=  0  1  1  1  1  0
     Eigenvalues ---    0.00229   0.00249   0.00279   0.00356   0.00381
     Eigenvalues ---    0.00399   0.00549   0.00695   0.00828   0.00841
     Eigenvalues ---    0.01019   0.01120   0.01146   0.01290   0.01333
     Eigenvalues ---    0.01426   0.02548   0.02736   0.03257   0.03867
     Eigenvalues ---    0.03977   0.04119   0.04395   0.04571   0.04688
     Eigenvalues ---    0.04838   0.04931   0.05032   0.05067   0.05298
     Eigenvalues ---    0.05380   0.05444   0.05565   0.05571   0.05613
     Eigenvalues ---    0.05625   0.05665   0.05716   0.05944   0.06041
     Eigenvalues ---    0.06237   0.06553   0.07190   0.07770   0.08091
     Eigenvalues ---    0.08711   0.08949   0.09088   0.09248   0.09619
     Eigenvalues ---    0.10274   0.11653   0.12134   0.13251   0.13989
     Eigenvalues ---    0.14635   0.15378   0.15979   0.16000   0.16000
     Eigenvalues ---    0.16000   0.16000   0.16000   0.16000   0.16003
     Eigenvalues ---    0.16012   0.16033   0.16114   0.16404   0.16649
     Eigenvalues ---    0.17256   0.17735   0.18886   0.20238   0.20968
     Eigenvalues ---    0.22240   0.24114   0.24692   0.25088   0.26660
     Eigenvalues ---    0.27159   0.27844   0.28042   0.28293   0.28405
     Eigenvalues ---    0.28853   0.29109   0.29380   0.29732   0.30230
     Eigenvalues ---    0.30828   0.31664   0.32298   0.33711   0.33771
     Eigenvalues ---    0.33811   0.33856   0.33911   0.33980   0.34073
     Eigenvalues ---    0.34100   0.34112   0.34126   0.34146   0.34157
     Eigenvalues ---    0.34187   0.34205   0.34220   0.34271   0.34280
     Eigenvalues ---    0.34327   0.34339   0.34466   0.34663   0.34784
     Eigenvalues ---    0.39283   0.41137   0.41909   0.52237   0.52428
     Eigenvalues ---    0.52565   0.52745   0.94823
 En-DIIS/RFO-DIIS IScMMF=        0 using points:     6    5    4    3    2
 RFO step:  Lambda=-5.27066088D-05.
 DidBck=T Rises=F RFO-DIIS coefs:    0.51604    0.47492   -0.00381   -0.12797    0.14082
 Iteration  1 RMS(Cart)=  0.02958946 RMS(Int)=  0.00030612
 Iteration  2 RMS(Cart)=  0.00050011 RMS(Int)=  0.00001839
 Iteration  3 RMS(Cart)=  0.00000010 RMS(Int)=  0.00001839
 Variable       Old X    -DE/DX   Delta X   Delta X   Delta X     New X
                                 (Linear)    (Quad)   (Total)
    R1        2.56225  -0.00042  -0.00063   0.00019  -0.00045   2.56180
    R2        2.85517   0.00002   0.00108  -0.00206  -0.00098   2.85418
    R3        2.78115   0.00044  -0.00014   0.00191   0.00173   2.78288
    R4        2.84032   0.00025  -0.00016   0.00068   0.00053   2.84085
    R5        2.89925   0.00057   0.00011   0.00019   0.00031   2.89956
    R6        2.92878   0.00007  -0.00050   0.00100   0.00050   2.92928
    R7        2.07743   0.00028   0.00033   0.00012   0.00045   2.07788
    R8        2.06655  -0.00007   0.00020  -0.00052  -0.00032   2.06623
    R9        2.92677  -0.00032  -0.00060   0.00034  -0.00026   2.92651
   R10        2.94167  -0.00056  -0.00187   0.00180  -0.00006   2.94161
   R11        2.07509  -0.00032  -0.00016  -0.00034  -0.00050   2.07459
   R12        2.90893   0.00054   0.00032   0.00107   0.00139   2.91032
   R13        2.07353   0.00032   0.00045  -0.00017   0.00028   2.07381
   R14        2.07110  -0.00028  -0.00041   0.00016  -0.00025   2.07086
   R15        2.91169   0.00042   0.00038   0.00080   0.00117   2.91286
   R16        2.07422   0.00009  -0.00019   0.00047   0.00028   2.07451
   R17        2.07511   0.00007  -0.00012   0.00032   0.00020   2.07531
   R18        2.91346   0.00035   0.00067  -0.00020   0.00047   2.91394
   R19        2.07947  -0.00025  -0.00008  -0.00035  -0.00043   2.07905
   R20        2.86768   0.00052   0.00061   0.00025   0.00086   2.86854
   R21        2.32774   0.00021  -0.00038   0.00072   0.00035   2.32809
   R22        2.91903  -0.00021   0.00037  -0.00019   0.00021   2.91925
   R23        2.07147   0.00041  -0.00015   0.00062   0.00048   2.07195
   R24        2.07043  -0.00010   0.00040  -0.00062  -0.00022   2.07021
   R25        2.89214   0.00001  -0.00021   0.00024   0.00002   2.89216
   R26        2.72133  -0.00061   0.00136  -0.00217  -0.00081   2.72052
   R27        2.07301   0.00009   0.00000   0.00018   0.00017   2.07318
   R28        2.07027  -0.00037  -0.00033  -0.00010  -0.00043   2.06984
   R29        2.07000   0.00017  -0.00006   0.00043   0.00038   2.07037
   R30        2.06973  -0.00014  -0.00038   0.00025  -0.00013   2.06960
   R31        2.07095   0.00013  -0.00001   0.00033   0.00032   2.07127
   R32        2.06861   0.00005   0.00013  -0.00005   0.00008   2.06869
   R33        1.83972  -0.00015  -0.00011  -0.00021  -0.00032   1.83939
   R34        2.73508   0.00020   0.00031  -0.00002   0.00030   2.73537
   R35        2.90027  -0.00002  -0.00005  -0.00008  -0.00013   2.90014
   R36        2.91689   0.00039  -0.00003   0.00080   0.00076   2.91765
   R37        1.83839  -0.00016  -0.00017   0.00005  -0.00012   1.83827
   R38        2.06888  -0.00041  -0.00004  -0.00067  -0.00071   2.06816
   R39        2.07037   0.00023  -0.00011   0.00063   0.00052   2.07089
   R40        2.07158  -0.00006  -0.00021   0.00019  -0.00002   2.07156
   R41        2.70966   0.00030   0.00021   0.00065   0.00086   2.71053
   R42        2.07107  -0.00016  -0.00003  -0.00025  -0.00028   2.07078
   R43        2.06676   0.00034   0.00040  -0.00008   0.00032   2.06709
   R44        1.83552  -0.00018  -0.00018  -0.00005  -0.00023   1.83529
    A1        2.26569   0.00020  -0.00123   0.00240   0.00117   2.26686
    A2        1.90861  -0.00012   0.00122  -0.00216  -0.00089   1.90772
    A3        2.10796  -0.00008  -0.00008  -0.00045  -0.00056   2.10740
    A4        2.23590  -0.00016   0.00093  -0.00170  -0.00081   2.23509
    A5        1.96174   0.00002  -0.00068   0.00116   0.00055   1.96229
    A6        2.08540   0.00015  -0.00022   0.00066   0.00037   2.08577
    A7        1.98113   0.00061   0.00131   0.00099   0.00231   1.98344
    A8        1.90319  -0.00026  -0.00021  -0.00008  -0.00029   1.90290
    A9        1.88275  -0.00034  -0.00116  -0.00090  -0.00208   1.88068
   A10        1.92734   0.00001   0.00070   0.00073   0.00143   1.92877
   A11        1.90892  -0.00010  -0.00023  -0.00068  -0.00091   1.90801
   A12        1.85583   0.00003  -0.00058  -0.00017  -0.00075   1.85508
   A13        1.97550  -0.00034  -0.00017   0.00008  -0.00009   1.97541
   A14        1.95821  -0.00035  -0.00314   0.00175  -0.00138   1.95683
   A15        1.85339   0.00010   0.00152  -0.00166  -0.00014   1.85325
   A16        1.96616   0.00059  -0.00117   0.00258   0.00141   1.96757
   A17        1.87908   0.00025   0.00362  -0.00139   0.00224   1.88132
   A18        1.81880  -0.00024  -0.00009  -0.00203  -0.00212   1.81667
   A19        2.02919  -0.00017   0.00036   0.00131   0.00167   2.03085
   A20        1.91983  -0.00017  -0.00192  -0.00074  -0.00266   1.91718
   A21        1.89110   0.00012   0.00098   0.00017   0.00115   1.89225
   A22        1.86599   0.00003  -0.00049  -0.00091  -0.00140   1.86459
   A23        1.90200   0.00018   0.00050   0.00054   0.00104   1.90304
   A24        1.84736   0.00003   0.00060  -0.00054   0.00006   1.84743
   A25        2.04329   0.00061   0.00088   0.00164   0.00252   2.04580
   A26        1.91201  -0.00018  -0.00020  -0.00001  -0.00021   1.91180
   A27        1.87548  -0.00004  -0.00010   0.00019   0.00009   1.87557
   A28        1.88744  -0.00035  -0.00063  -0.00066  -0.00129   1.88616
   A29        1.88950  -0.00019  -0.00057  -0.00061  -0.00118   1.88832
   A30        1.84633   0.00013   0.00062  -0.00078  -0.00016   1.84617
   A31        1.96061  -0.00046   0.00003   0.00108   0.00112   1.96173
   A32        1.95425   0.00044   0.00175   0.00075   0.00249   1.95674
   A33        1.84088  -0.00005  -0.00129  -0.00094  -0.00223   1.83864
   A34        1.97996   0.00030   0.00123  -0.00007   0.00116   1.98112
   A35        1.86152   0.00022   0.00008  -0.00019  -0.00012   1.86140
   A36        1.85506  -0.00049  -0.00227  -0.00090  -0.00316   1.85190
   A37        1.90322   0.00018  -0.00026   0.00067   0.00049   1.90370
   A38        2.19380   0.00007   0.00005  -0.00004  -0.00001   2.19379
   A39        2.18610  -0.00025   0.00022  -0.00063  -0.00044   2.18566
   A40        1.83166  -0.00033   0.00000  -0.00100  -0.00084   1.83082
   A41        1.91038   0.00030   0.00561  -0.00445   0.00113   1.91150
   A42        1.92514   0.00029  -0.00194   0.00311   0.00112   1.92626
   A43        1.93576  -0.00018   0.00084  -0.00246  -0.00165   1.93411
   A44        1.98856  -0.00004  -0.00277   0.00191  -0.00088   1.98768
   A45        1.87204  -0.00002  -0.00139   0.00254   0.00118   1.87321
   A46        1.81147   0.00023   0.00075  -0.00044   0.00040   1.81187
   A47        1.94893   0.00014   0.00198  -0.00008   0.00189   1.95082
   A48        1.92939   0.00006   0.00021   0.00149   0.00167   1.93106
   A49        1.96879  -0.00039   0.00050  -0.00301  -0.00255   1.96624
   A50        1.97061  -0.00024  -0.00238  -0.00018  -0.00258   1.96803
   A51        1.83772   0.00019  -0.00100   0.00220   0.00121   1.83893
   A52        1.92673  -0.00011  -0.00102   0.00088  -0.00015   1.92658
   A53        1.95525   0.00017   0.00040   0.00023   0.00063   1.95588
   A54        1.92969   0.00012  -0.00015   0.00074   0.00060   1.93029
   A55        1.88591   0.00003   0.00044  -0.00013   0.00030   1.88621
   A56        1.88234  -0.00008   0.00015  -0.00101  -0.00086   1.88148
   A57        1.88156  -0.00014   0.00022  -0.00082  -0.00060   1.88097
   A58        1.94038  -0.00059  -0.00073  -0.00161  -0.00234   1.93804
   A59        1.91181   0.00045  -0.00034   0.00283   0.00250   1.91431
   A60        1.93200  -0.00003  -0.00020   0.00024   0.00004   1.93204
   A61        1.88905   0.00009   0.00135  -0.00163  -0.00027   1.88878
   A62        1.89513   0.00021   0.00065  -0.00046   0.00019   1.89532
   A63        1.89436  -0.00014  -0.00070   0.00060  -0.00010   1.89426
   A64        1.87948   0.00029   0.00065   0.00093   0.00158   1.88107
   A65        1.83447  -0.00049  -0.00292   0.00153  -0.00139   1.83308
   A66        1.94768   0.00087   0.00113   0.00078   0.00190   1.94958
   A67        1.97132  -0.00059  -0.00301   0.00256  -0.00045   1.97087
   A68        1.88909  -0.00017   0.00194  -0.00293  -0.00098   1.88811
   A69        1.88762   0.00058   0.00172  -0.00074   0.00099   1.88861
   A70        1.92858  -0.00019   0.00119  -0.00137  -0.00017   1.92841
   A71        1.86068   0.00051   0.00003   0.00237   0.00240   1.86308
   A72        1.95725  -0.00012  -0.00068   0.00006  -0.00062   1.95663
   A73        1.92592   0.00016   0.00073   0.00008   0.00081   1.92672
   A74        1.91940  -0.00027  -0.00140   0.00090  -0.00050   1.91890
   A75        1.89390   0.00009   0.00046   0.00031   0.00077   1.89467
   A76        1.87811   0.00008  -0.00040   0.00009  -0.00029   1.87782
   A77        1.88729   0.00007   0.00134  -0.00151  -0.00017   1.88712
   A78        1.95058   0.00132   0.00230  -0.00041   0.00189   1.95247
   A79        1.93046  -0.00028  -0.00094   0.00012  -0.00081   1.92965
   A80        1.92498  -0.00013  -0.00043   0.00161   0.00118   1.92616
   A81        1.91626  -0.00060  -0.00082  -0.00087  -0.00170   1.91456
   A82        1.85277  -0.00052  -0.00028  -0.00071  -0.00099   1.85178
   A83        1.88624   0.00018   0.00014   0.00025   0.00038   1.88662
   A84        1.87478   0.00000   0.00029  -0.00018   0.00012   1.87490
    D1        0.08240  -0.00016  -0.00073  -0.00206  -0.00279   0.07961
    D2       -3.07792   0.00009   0.00128   0.00570   0.00699  -3.07094
    D3       -3.10583  -0.00031  -0.00218  -0.00738  -0.00953  -3.11537
    D4        0.01703  -0.00006  -0.00016   0.00038   0.00024   0.01727
    D5        0.38186  -0.00013  -0.00358  -0.00675  -0.01032   0.37154
    D6       -1.86989  -0.00053  -0.00680  -0.00822  -0.01502  -1.88491
    D7        2.40301  -0.00014  -0.00424  -0.00698  -0.01121   2.39180
    D8       -2.70851   0.00004  -0.00203  -0.00088  -0.00291  -2.71142
    D9        1.32293  -0.00036  -0.00525  -0.00236  -0.00761   1.31532
   D10       -0.68736   0.00004  -0.00268  -0.00112  -0.00380  -0.69116
   D11        0.06162   0.00010  -0.00693   0.00807   0.00116   0.06278
   D12       -3.06837  -0.00007  -0.01080   0.00819  -0.00258  -3.07095
   D13       -3.12167  -0.00003  -0.00821   0.00341  -0.00480  -3.12647
   D14        0.03152  -0.00020  -0.01209   0.00353  -0.00855   0.02298
   D15        0.63891   0.00028   0.00384   0.00748   0.01132   0.65022
   D16       -1.51767   0.00003   0.00215   0.00590   0.00805  -1.50962
   D17        2.75700   0.00031   0.00357   0.00662   0.01018   2.76718
   D18       -2.48279   0.00002   0.00170  -0.00076   0.00093  -2.48186
   D19        1.64382  -0.00023   0.00001  -0.00234  -0.00233   1.64149
   D20       -0.36470   0.00004   0.00142  -0.00162  -0.00020  -0.36490
   D21       -0.08543  -0.00002   0.00679  -0.00832  -0.00152  -0.08694
   D22        2.04033  -0.00028   0.00893  -0.01225  -0.00332   2.03701
   D23       -2.20308   0.00009   0.00906  -0.00862   0.00044  -2.20264
   D24        3.03923   0.00020   0.00863  -0.00133   0.00731   3.04655
   D25       -1.11820  -0.00005   0.01077  -0.00527   0.00551  -1.11269
   D26        0.92158   0.00031   0.01089  -0.00163   0.00927   0.93085
   D27       -1.36158   0.00001   0.00196   0.00106   0.00302  -1.35856
   D28        2.67272  -0.00021   0.00649  -0.00414   0.00235   2.67507
   D29        0.69635   0.00019   0.00727  -0.00165   0.00562   0.70197
   D30        0.78174   0.00011   0.00319   0.00222   0.00541   0.78715
   D31       -1.46715  -0.00010   0.00771  -0.00298   0.00474  -1.46241
   D32        2.83967   0.00029   0.00850  -0.00049   0.00801   2.84768
   D33        2.81823   0.00010   0.00275   0.00204   0.00478   2.82301
   D34        0.56934  -0.00011   0.00728  -0.00316   0.00411   0.57345
   D35       -1.40703   0.00028   0.00806  -0.00067   0.00738  -1.39964
   D36        0.63749  -0.00020  -0.00707  -0.00805  -0.01513   0.62236
   D37       -1.48580   0.00003  -0.00514  -0.00720  -0.01234  -1.49814
   D38        2.78555   0.00002  -0.00536  -0.00626  -0.01163   2.77393
   D39        2.88229  -0.00047  -0.01263  -0.00326  -0.01590   2.86640
   D40        0.75900  -0.00024  -0.01070  -0.00241  -0.01311   0.74589
   D41       -1.25283  -0.00025  -0.01092  -0.00147  -0.01239  -1.26522
   D42       -1.40540  -0.00029  -0.01119  -0.00516  -0.01636  -1.42176
   D43        2.75449  -0.00006  -0.00926  -0.00431  -0.01357   2.74092
   D44        0.74266  -0.00007  -0.00949  -0.00337  -0.01285   0.72981
   D45       -1.06490   0.00020   0.03133   0.00609   0.03742  -1.02748
   D46       -3.10859   0.00025   0.03016   0.00828   0.03843  -3.07016
   D47        0.98924   0.00029   0.03003   0.00749   0.03751   1.02675
   D48        2.96452   0.00046   0.03529   0.00222   0.03752   3.00204
   D49        0.92083   0.00052   0.03411   0.00442   0.03854   0.95937
   D50       -1.26453   0.00055   0.03398   0.00363   0.03761  -1.22692
   D51        0.93273   0.00002   0.03161   0.00381   0.03542   0.96815
   D52       -1.11096   0.00008   0.03044   0.00600   0.03644  -1.07452
   D53        2.98687   0.00011   0.03031   0.00521   0.03551   3.02238
   D54        0.84691   0.00005   0.00545   0.00383   0.00928   0.85619
   D55       -1.30935   0.00022   0.00579   0.00348   0.00928  -1.30007
   D56        2.97585   0.00019   0.00522   0.00430   0.00953   2.98538
   D57        2.99846  -0.00027   0.00279   0.00304   0.00583   3.00429
   D58        0.84220  -0.00010   0.00314   0.00270   0.00583   0.84803
   D59       -1.15579  -0.00014   0.00257   0.00351   0.00608  -1.14971
   D60       -1.29546  -0.00013   0.00348   0.00221   0.00569  -1.28977
   D61        2.83147   0.00004   0.00382   0.00187   0.00569   2.83716
   D62        0.83348   0.00001   0.00325   0.00269   0.00594   0.83942
   D63       -1.29083  -0.00002   0.00087   0.00580   0.00667  -1.28416
   D64        0.94745   0.00045   0.00440   0.00774   0.01214   0.95959
   D65        2.98369   0.00015   0.00236   0.00648   0.00884   2.99253
   D66        0.87790  -0.00011   0.00073   0.00645   0.00718   0.88508
   D67        3.11619   0.00036   0.00426   0.00839   0.01265   3.12883
   D68       -1.13076   0.00006   0.00222   0.00713   0.00935  -1.12141
   D69        2.87071  -0.00024   0.00084   0.00489   0.00574   2.87645
   D70       -1.17419   0.00023   0.00438   0.00683   0.01121  -1.16298
   D71        0.86205  -0.00007   0.00234   0.00557   0.00791   0.86996
   D72       -3.07959   0.00008   0.00151  -0.00164  -0.00012  -3.07971
   D73        1.10099   0.00000   0.00140  -0.00223  -0.00083   1.10016
   D74       -0.99814  -0.00002   0.00095  -0.00186  -0.00090  -0.99905
   D75        0.96204   0.00007  -0.00113  -0.00374  -0.00487   0.95717
   D76       -1.14057   0.00000  -0.00124  -0.00433  -0.00558  -1.14615
   D77        3.04348  -0.00002  -0.00169  -0.00396  -0.00565   3.03783
   D78       -1.07799  -0.00004  -0.00045  -0.00290  -0.00335  -1.08134
   D79        3.10259  -0.00012  -0.00057  -0.00349  -0.00406   3.09853
   D80        1.00346  -0.00013  -0.00101  -0.00312  -0.00413   0.99933
   D81       -0.11132  -0.00009   0.01083  -0.01282  -0.00199  -0.11331
   D82        1.96709  -0.00033   0.01466  -0.01850  -0.00383   1.96326
   D83       -2.26030   0.00000   0.01521  -0.01625  -0.00104  -2.26134
   D84        3.01873   0.00007   0.01466  -0.01294   0.00174   3.02047
   D85       -1.18604  -0.00017   0.01849  -0.01862  -0.00010  -1.18615
   D86        0.86976   0.00016   0.01905  -0.01637   0.00268   0.87245
   D87        0.11416   0.00005  -0.01025   0.01223   0.00199   0.11616
   D88       -1.99829  -0.00005  -0.01342   0.01423   0.00082  -1.99747
   D89        2.20397   0.00014  -0.01077   0.01366   0.00291   2.20688
   D90       -1.94713  -0.00003  -0.01734   0.01933   0.00198  -1.94514
   D91        2.22360  -0.00014  -0.02051   0.02133   0.00081   2.22441
   D92        0.14268   0.00006  -0.01785   0.02076   0.00290   0.14558
   D93        2.22179   0.00016  -0.01421   0.01650   0.00231   2.22409
   D94        0.10933   0.00006  -0.01738   0.01850   0.00114   0.11047
   D95       -1.97159   0.00025  -0.01472   0.01793   0.00323  -1.96837
   D96        1.04141  -0.00001  -0.00621   0.01039   0.00414   1.04555
   D97        3.12837   0.00003  -0.00521   0.00919   0.00395   3.13232
   D98       -1.06652   0.00013  -0.00641   0.01188   0.00544  -1.06108
   D99        3.07364   0.00012  -0.00359   0.00781   0.00425   3.07789
   D100      -1.12258   0.00016  -0.00259   0.00661   0.00405  -1.11853
   D101       0.96571   0.00026  -0.00378   0.00931   0.00555   0.97126
   D102      -1.05313  -0.00028  -0.00693   0.00727   0.00034  -1.05279
   D103       1.03383  -0.00024  -0.00593   0.00607   0.00014   1.03397
   D104       3.12213  -0.00014  -0.00713   0.00876   0.00164   3.12376
   D105       1.05259  -0.00025  -0.04126   0.01394  -0.02728   1.02531
   D106      -0.96793  -0.00043  -0.04087   0.01364  -0.02727  -0.99520
   D107      -3.12319   0.00007  -0.03937   0.01598  -0.02338   3.13662
   D108      -3.06191  -0.00033  -0.00110   0.00821   0.00710  -3.05481
   D109      -0.97867   0.00033  -0.00038   0.00847   0.00809  -0.97058
   D110       1.11120   0.00033   0.00313   0.00476   0.00788   1.11908
   D111      -1.14398  -0.00016  -0.00434  -0.01098  -0.01533  -1.15931
   D112       0.96958  -0.00002  -0.00372  -0.01049  -0.01420   0.95537
   D113       3.05014   0.00000  -0.00248  -0.01174  -0.01422   3.03592
   D114       3.12885   0.00006  -0.00258  -0.01153  -0.01411   3.11474
   D115      -1.04077   0.00020  -0.00195  -0.01103  -0.01299  -1.05376
   D116       1.03979   0.00022  -0.00072  -0.01229  -0.01301   1.02678
   D117       1.06491  -0.00043  -0.00653  -0.00808  -0.01462   1.05029
   D118      -3.10472  -0.00029  -0.00590  -0.00759  -0.01349  -3.11821
   D119      -1.02415  -0.00027  -0.00467  -0.00884  -0.01351  -1.03766
   D120      -2.99917   0.00044  -0.00157   0.01111   0.00953  -2.98964
   D121      -0.85838   0.00039  -0.00169   0.00979   0.00810  -0.85028
   D122       1.22729   0.00035  -0.00239   0.01120   0.00882   1.23610
   D123      -0.97648  -0.00014  -0.00579   0.01398   0.00819  -0.96829
   D124       1.16431  -0.00018  -0.00590   0.01266   0.00676   1.17107
   D125      -3.03320  -0.00022  -0.00660   0.01408   0.00748  -3.02573
   D126       1.08836  -0.00011  -0.00171   0.00920   0.00749   1.09585
   D127      -3.05403  -0.00015  -0.00182   0.00788   0.00606  -3.04798
   D128      -0.96836  -0.00020  -0.00252   0.00930   0.00677  -0.96159
   D129       1.43298   0.00015   0.00983  -0.00247   0.00736   1.44033
   D130      -0.71590   0.00003   0.01003  -0.00173   0.00830  -0.70760
   D131      -2.75070   0.00041   0.01044  -0.00119   0.00925  -2.74146
         Item               Value     Threshold  Converged?
 Maximum Force            0.001321     0.000450     NO 
 RMS     Force            0.000272     0.000300     YES
 Maximum Displacement     0.152794     0.001800     NO 
 RMS     Displacement     0.029646     0.001200     NO 
 Predicted change in Energy=-1.206974D-04
 GradGradGradGradGradGradGradGradGradGradGradGradGradGradGradGradGradGrad

                          Input orientation:                          
 ---------------------------------------------------------------------
 Center     Atomic      Atomic             Coordinates (Angstroms)
 Number     Number       Type             X           Y           Z
 ---------------------------------------------------------------------
      1          6           0       -1.792160    0.625285   -0.174218
      2          6           0       -1.044223   -0.501522   -0.267342
      3          6           0        0.427971   -0.616043   -0.549258
      4          6           0        1.275888    0.501880    0.109624
      5          6           0        1.204335    1.849362   -0.650286
      6          6           0       -0.149970    2.200185   -1.294193
      7          6           0       -1.406216    2.066168   -0.411098
      8          6           0       -3.181651    0.261804    0.151143
      9          6           0       -3.266775   -1.239983    0.355122
     10          6           0       -1.870075   -1.773393   -0.033598
     11          8           0       -4.128477    1.045382    0.236490
     12          6           0       -1.322636    2.868301    0.903182
     13          6           0       -1.904485   -2.664524   -1.277396
     14          8           0       -1.275599   -2.581955    0.998573
     15          6           0        2.737778    0.043455    0.385001
     16          8           0        2.612865   -1.106849    1.254739
     17          6           0        3.539907    1.120535    1.127803
     18          6           0        3.480825   -0.397555   -0.894524
     19          8           0        4.747372   -1.000838   -0.595752
     20          1           0        0.584737   -0.627742   -1.637529
     21          1           0        0.763326   -1.589277   -0.180640
     22          1           0        0.851865    0.658076    1.110137
     23          1           0        1.951584    1.864056   -1.453853
     24          1           0        1.490651    2.651409    0.039373
     25          1           0       -0.298733    1.587788   -2.193063
     26          1           0       -0.088040    3.238323   -1.647030
     27          1           0       -2.240409    2.501039   -0.981548
     28          1           0       -3.486916   -1.454888    1.407503
     29          1           0       -4.083886   -1.660081   -0.241520
     30          1           0       -1.102844    3.922604    0.694092
     31          1           0       -0.543420    2.484639    1.570513
     32          1           0       -2.275484    2.825318    1.442217
     33          1           0       -0.894870   -2.975017   -1.566720
     34          1           0       -2.493779   -3.565140   -1.070072
     35          1           0       -2.361873   -2.135685   -2.119717
     36          1           0       -1.232251   -2.044629    1.809030
     37          1           0        3.515602   -1.366130    1.507957
     38          1           0        3.696368    2.013598    0.514839
     39          1           0        3.022708    1.415275    2.047891
     40          1           0        4.526760    0.729575    1.401612
     41          1           0        2.866964   -1.095591   -1.474799
     42          1           0        3.698871    0.468784   -1.525738
     43          1           0        4.580392   -1.930102   -0.368146
 ---------------------------------------------------------------------
                    Distance matrix (angstroms):
                    1          2          3          4          5
     1  C    0.000000
     2  C    1.355646   0.000000
     3  C    2.571095   1.503312   0.000000
     4  C    3.083620   2.555745   1.550110   0.000000
     5  C    3.271694   3.275562   2.586730   1.548642   0.000000
     6  C    2.536029   3.025447   2.969863   2.624503   1.540076
     7  C    1.510367   2.597063   3.252320   3.148306   2.630435
     8  C    1.472639   2.307899   3.780284   4.464192   4.732811
     9  C    2.435963   2.423330   3.854654   4.871360   5.526818
    10  C    2.404059   1.534381   2.624191   3.885159   4.791310
    11  O    2.409053   3.487030   4.913140   5.433106   5.465495
    12  C    2.532264   3.578176   4.161113   3.603055   3.136412
    13  C    3.471665   2.537486   3.188543   4.697308   5.516628
    14  O    3.453790   2.446279   3.027002   4.100042   5.339042
    15  C    4.601259   3.876349   2.577399   1.556633   2.585453
    16  O    4.944336   4.007174   2.875597   2.384702   3.788438
    17  C    5.511032   5.058828   3.938576   2.558360   3.024515
    18  C    5.419355   4.569488   3.080075   2.584385   3.207911
    19  O    6.751848   5.822349   4.336756   3.847976   4.547497
    20  H    3.059574   2.132335   1.099566   2.192323   2.737625
    21  H    3.381543   2.111389   1.093402   2.172535   3.498470
    22  H    2.939645   2.614817   2.134633   1.097825   2.154643
    23  H    4.145797   3.997327   3.048045   2.180952   1.097413
    24  H    3.863632   4.057171   3.485975   2.161374   1.095850
    25  H    2.689325   2.937579   2.843777   2.993492   2.169745
    26  H    3.449807   4.099300   4.040732   3.526224   2.143115
    27  H    2.090732   3.310034   4.125934   4.189468   3.521459
    28  H    3.114669   3.111393   4.456334   5.310154   6.095933
    29  H    3.237196   3.253073   4.641290   5.790039   6.359918
    30  H    3.478712   4.527768   4.948600   4.207295   3.380645
    31  H    2.839126   3.541987   3.879596   3.061930   2.896580
    32  H    2.772473   3.937824   4.808077   4.448192   4.176146
    33  H    3.963125   2.798011   2.889618   4.428445   5.340519
    34  H    4.342176   3.483009   4.183903   5.669456   6.570320
    35  H    3.425273   2.799640   3.543851   5.015976   5.545959
    36  H    3.372716   2.593811   3.218496   3.957707   5.210408
    37  H    5.913356   4.969028   3.785265   3.234364   4.509918
    38  H    5.703170   5.423176   4.327786   2.882398   2.755852
    39  H    5.361419   5.057108   4.195724   2.764517   3.282541
    40  H    6.513284   5.944481   4.734623   3.505602   4.062354
    41  H    5.134234   4.136212   2.652410   2.755691   3.480935
    42  H    5.657076   5.002198   3.581780   2.923414   2.982469
    43  H    6.868554   5.804076   4.359146   4.130684   5.075601
                    6          7          8          9         10
     6  C    0.000000
     7  C    1.541419   0.000000
     8  C    3.877810   2.593071   0.000000
     9  C    4.926406   3.870324   1.517965   0.000000
    10  C    4.509677   3.885859   2.428248   1.544798   0.000000
    11  O    4.416455   2.978604   1.231973   2.445300   3.621991
    12  C    2.578756   1.541990   3.288666   4.577995   4.766819
    13  C    5.171460   4.835100   3.497895   2.559349   1.530468
    14  O    5.421502   4.858939   3.526775   2.485901   1.439636
    15  C    3.976212   4.679511   5.928069   6.140258   4.970761
    16  O    5.006674   5.384799   6.055374   5.949556   4.711777
    17  C    4.543886   5.265603   6.846213   7.245689   6.244323
    18  C    4.482261   5.494252   6.776191   6.913857   5.591624
    19  O    5.892226   6.878028   8.063593   8.073903   6.686065
    20  H    2.941912   3.567237   4.263369   4.379457   3.148208
    21  H    4.053904   4.257030   4.370289   4.080535   2.643922
    22  H    3.026975   3.065259   4.164848   4.597377   3.824805
    23  H    2.134245   3.521790   5.611891   6.335513   5.463812
    24  H    2.161861   2.989527   5.249106   6.154327   5.556859
    25  H    1.097782   2.151921   3.945219   4.826884   4.293011
    26  H    1.098208   2.153848   4.654409   5.845357   5.558427
    27  H    2.134993   1.100183   2.680130   4.103092   4.393919
    28  H    5.638611   4.475987   2.149106   1.096427   2.189153
    29  H    5.611192   4.591689   2.159133   1.095506   2.226440
    30  H    2.797853   2.181705   4.244725   5.608013   5.793321
    31  H    2.905557   2.201436   3.730398   4.771441   4.739623
    32  H    3.520873   2.183280   3.009919   4.323321   4.846702
    33  H    5.235634   5.197161   4.319424   3.511374   2.178391
    34  H    6.227572   5.773100   4.075541   2.834618   2.161861
    35  H    4.936980   4.635540   3.402469   2.783156   2.173710
    36  H    5.368405   4.675242   3.445052   2.626898   1.968671
    37  H    5.831558   6.299820   7.024551   6.880813   5.616740
    38  H    4.254612   5.186182   7.106912   7.687436   6.754804
    39  H    4.674559   5.107412   6.589554   7.033738   6.199962
    40  H    5.594807   6.346070   7.823176   8.106386   7.017420
    41  H    4.471761   5.421093   6.408741   6.402517   4.997601
    42  H    4.226693   5.464061   7.084938   7.414698   6.186032
    43  H    6.347690   7.198021   8.082291   7.910589   6.461038
                   11         12         13         14         15
    11  O    0.000000
    12  C    3.411781   0.000000
    13  C    4.582727   5.975417   0.000000
    14  O    4.677313   5.451293   2.362699   0.000000
    15  C    6.940559   4.973452   5.625595   4.834919   0.000000
    16  O    7.149449   5.604782   5.407819   4.166739   1.447497
    17  C    7.720375   5.171989   7.053584   6.075708   1.534687
    18  C    7.827051   6.080362   5.855536   5.565877   1.543954
    19  O    9.146602   7.352689   6.890551   6.427906   2.467974
    20  H    5.340943   4.723939   3.236418   3.772112   3.029310
    21  H    5.571818   5.039435   3.078351   2.556006   2.623780
    22  H    5.071200   3.107472   4.933300   3.877673   2.111929
    23  H    6.363538   4.157479   5.950499   6.016321   2.704454
    24  H    5.847459   2.950897   6.443599   5.996691   2.911392
    25  H    4.567698   3.503544   4.636706   5.341120   4.272209
    26  H    4.968075   2.857398   6.187060   6.502703   4.724572
    27  H    2.677192   2.128237   5.184922   5.539726   5.717475
    28  H    2.834470   4.860906   3.343051   2.515438   6.483622
    29  H    2.747728   5.425964   2.613759   3.205334   7.059013
    30  H    4.200269   1.097079   6.922402   6.513973   5.467514
    31  H    4.087017   1.095311   6.039616   5.151075   4.258060
    32  H    2.838226   1.095594   6.137776   5.516810   5.830031
    33  H    5.465471   6.358282   1.095187   2.623009   5.110433
    34  H    5.063226   6.830408   1.096066   2.594207   6.519846
    35  H    4.334949   5.937828   1.094705   3.332099   6.085121
    36  H    4.517651   4.996560   3.219035   0.973364   4.706281
    37  H    8.115661   6.457918   6.230679   4.969236   1.962899
    38  H    7.889431   5.106048   7.514418   6.787751   2.194816
    39  H    7.386301   4.722675   7.209683   5.962748   2.174460
    40  H    8.739014   6.248041   7.749703   6.692985   2.169036
    41  H    7.513219   6.238588   5.026653   5.048532   2.184714
    42  H    8.043959   6.072303   6.424709   6.358026   2.180718
    43  H    9.222987   7.712762   6.589366   6.048592   2.803104
                   16         17         18         19         20
    16  O    0.000000
    17  C    2.415938   0.000000
    18  C    2.424002   2.529406   0.000000
    19  O    2.826955   2.988116   1.434349   0.000000
    20  H    3.564837   4.408692   2.998728   4.307207   0.000000
    21  H    2.390365   4.094448   3.051989   4.048605   1.754700
    22  H    2.497397   2.727590   3.470512   4.564759   3.045383
    23  H    4.074315   3.120984   2.786811   4.093945   2.847993
    24  H    4.106212   2.779875   3.758874   4.934422   3.792824
    25  H    5.256026   5.097218   4.462382   5.891992   2.449022
    26  H    5.881809   5.034553   5.150017   6.515895   3.924179
    27  H    6.447643   6.306125   6.414198   7.825667   4.266267
    28  H    6.111612   7.489144   7.413953   8.486619   5.151189
    29  H    6.884137   8.229769   7.697094   8.862912   4.981025
    30  H    6.278234   5.440114   6.495960   7.754290   5.384240
    31  H    4.791726   4.327856   5.529738   6.695800   4.609901
    32  H    6.276388   6.068272   6.998740   8.253078   5.439606
    33  H    4.873899   6.610692   5.122682   6.055994   2.775599
    34  H    6.125828   7.949313   6.764637   7.696422   4.292736
    35  H    6.098646   7.482002   6.217662   7.358785   3.344982
    36  H    3.996447   5.766786   5.677600   6.529041   4.145815
    37  H    0.972769   2.515673   2.590610   2.465013   4.362255
    38  H    3.385058   1.094426   2.801146   3.380066   4.614284
    39  H    2.675476   1.095869   3.486263   3.975037   4.868259
    40  H    2.656505   1.096220   2.763448   2.651879   5.159286
    41  H    2.741363   3.483907   1.095810   2.077893   2.335364
    42  H    3.375364   2.737030   1.093855   2.030768   3.303437
    43  H    2.680050   3.553430   1.958271   0.971195   4.390073
                   21         22         23         24         25
    21  H    0.000000
    22  H    2.593172   0.000000
    23  H    3.867627   3.039377   0.000000
    24  H    4.308228   2.351161   1.749888   0.000000
    25  H    3.907884   3.619305   2.384676   3.052369   0.000000
    26  H    5.116723   3.891410   2.466980   2.383420   1.751231
    27  H    5.137564   4.163391   4.266336   3.871137   2.464123
    28  H    4.539253   4.835087   6.984270   6.596183   5.690911
    29  H    4.848112   5.618049   7.093391   7.052894   5.355797
    30  H    5.884606   3.827679   4.263897   2.961556   3.799161
    31  H    4.622869   2.344163   3.969503   2.551402   3.876689
    32  H    5.599703   3.819362   5.213381   4.022685   4.319060
    33  H    2.567315   4.839009   5.615307   6.318775   4.644015
    34  H    3.912015   5.812247   7.027426   7.466729   5.712444
    35  H    3.718259   5.344640   5.920069   6.513055   4.257485
    36  H    2.854550   3.483763   6.005083   5.709523   5.484766
    37  H    3.236692   3.369149   4.653233   4.732630   6.080488
    38  H    4.697567   3.206714   2.634840   2.344793   4.845088
    39  H    4.370182   2.483001   3.689299   2.812360   5.389566
    40  H    4.695107   3.687129   4.009022   3.842798   6.078125
    41  H    2.518703   3.717239   3.098044   4.269305   4.211658
    42  H    3.829142   3.884470   2.237178   3.477019   4.204560
    43  H    3.836837   4.773458   4.741839   5.541013   6.285836
                   26         27         28         29         30
    26  H    0.000000
    27  H    2.370474   0.000000
    28  H    6.550478   4.786513   0.000000
    29  H    6.475848   4.610962   1.765716   0.000000
    30  H    2.641765   2.474403   5.925384   6.397528   0.000000
    31  H    3.335865   3.064810   4.920428   5.744308   1.774490
    32  H    3.807746   2.445613   4.448475   5.120946   1.771670
    33  H    6.266021   5.669223   4.227942   3.695272   7.261660
    34  H    7.239308   6.072114   3.402626   2.616140   7.817500
    35  H    5.854376   4.775918   3.764371   2.592133   6.797466
    36  H    6.415852   5.428334   2.364854   3.533335   6.071878
    37  H    6.643882   7.367788   7.003801   7.803801   7.068460
    38  H    4.527182   6.141831   8.026632   8.637150   5.168063
    39  H    5.162626   6.169019   7.143049   8.074832   5.013946
    40  H    6.073254   7.390001   8.306078   9.085900   6.510642
    41  H    5.248288   6.266124   6.986312   7.081945   6.756164
    42  H    4.693160   6.300892   7.996246   8.170226   6.317673
    43  H    7.081132   8.156875   8.274070   8.669410   8.226889
                   31         32         33         34         35
    31  H    0.000000
    32  H    1.769906   0.000000
    33  H    6.306630   6.678598   0.000000
    34  H    6.883053   6.870022   1.775222   0.000000
    35  H    6.186434   6.107895   1.778308   1.778341   0.000000
    36  H    4.587554   4.993923   3.517830   3.491795   4.088935
    37  H    5.595355   7.149073   5.611989   6.898880   6.949600
    38  H    4.394557   6.097700   7.092153   8.482464   7.801264
    39  H    3.753492   5.515969   6.905613   8.059645   7.679322
    40  H    5.368008   7.117887   7.206183   8.593124   8.250015
    41  H    5.807125   7.094173   4.206196   5.916084   5.370144
    42  H    5.625609   7.074950   5.741420   7.404667   6.623344
    43  H    7.035752   8.537827   5.701485   7.294515   7.162773
                   36         37         38         39         40
    36  H    0.000000
    37  H    4.805530   0.000000
    38  H    6.514248   3.527254   0.000000
    39  H    5.489324   2.875880   1.778217   0.000000
    40  H    6.405342   2.329320   1.767663   1.774833   0.000000
    41  H    5.337394   3.064434   3.783336   4.328747   3.789446
    42  H    6.461725   3.550184   2.559377   3.758174   3.053325
    43  H    6.208062   2.229710   4.136899   4.410801   3.195123
                   41         42         43
    41  H    0.000000
    42  H    1.772550   0.000000
    43  H    2.203843   2.805665   0.000000
 Stoichiometry    C15H24O4
 Framework group  C1[X(C15H24O4)]
 Deg. of freedom   123
 Full point group                 C1      NOp   1
 Largest Abelian subgroup         C1      NOp   1
 Largest concise Abelian subgroup C1      NOp   1
                         Standard orientation:                         
 ---------------------------------------------------------------------
 Center     Atomic      Atomic             Coordinates (Angstroms)
 Number     Number       Type             X           Y           Z
 ---------------------------------------------------------------------
      1          6           0        1.831490    0.621604    0.151154
      2          6           0        1.094635   -0.513079    0.236686
      3          6           0       -0.374923   -0.644300    0.525003
      4          6           0       -1.236714    0.472188   -0.118122
      5          6           0       -1.173796    1.812539    0.655049
      6          6           0        0.180523    2.169576    1.295501
      7          6           0        1.433319    2.056323    0.404633
      8          6           0        3.222598    0.274528   -0.185032
      9          6           0        3.320710   -1.224254   -0.404681
     10          6           0        1.931123   -1.774691   -0.014208
     11          8           0        4.161584    1.067809   -0.267296
     12          6           0        1.335340    2.870869   -0.900989
     13          6           0        1.980399   -2.677978    1.220286
     14          8           0        1.338838   -2.578347   -1.051457
     15          6           0       -2.695672    0.002825   -0.390605
     16          8           0       -2.564558   -1.137407   -1.272607
     17          6           0       -3.511737    1.079752   -1.118295
     18          6           0       -3.427836   -0.458066    0.888187
     19          8           0       -4.690228   -1.070199    0.589834
     20          1           0       -0.525862   -0.668467    1.613892
     21          1           0       -0.703079   -1.616875    0.148256
     22          1           0       -0.819427    0.642470   -1.119168
     23          1           0       -1.916925    1.812078    1.462561
     24          1           0       -1.471224    2.618781   -0.024949
     25          1           0        0.339726    1.549558    2.187329
     26          1           0        0.110727    3.203468    1.659172
     27          1           0        2.266384    2.493244    0.975164
     28          1           0        3.537330   -1.426434   -1.460309
     29          1           0        4.144837   -1.642645    0.183450
     30          1           0        1.106785    3.920890   -0.680079
     31          1           0        0.556261    2.486648   -1.568159
     32          1           0        2.285708    2.842307   -1.445333
     33          1           0        0.975268   -3.000871    1.511639
     34          1           0        2.577005   -3.570866    1.000799
     35          1           0        2.437227   -2.153392    2.065566
     36          1           0        1.286210   -2.033293   -1.856184
     37          1           0       -3.466143   -1.402606   -1.523791
     38          1           0       -3.673335    1.965065   -0.495499
     39          1           0       -3.002154    1.388630   -2.037995
     40          1           0       -4.496308    0.682304   -1.390972
     41          1           0       -2.804430   -1.156118    1.458178
     42          1           0       -3.650670    0.399760    1.529278
     43          1           0       -4.515751   -1.995504    0.351950
 ---------------------------------------------------------------------
 Rotational constants (GHZ):      0.5743611      0.2563562      0.2035606
 Standard basis: 6-31G(d) (6D, 7F)
 There are   333 symmetry adapted cartesian basis functions of A   symmetry.
 There are   333 symmetry adapted basis functions of A   symmetry.
   333 basis functions,   628 primitive gaussians,   333 cartesian basis functions
    73 alpha electrons       73 beta electrons
       nuclear repulsion energy      1597.8099555612 Hartrees.
 NAtoms=   43 NActive=   43 NUniq=   43 SFac= 1.00D+00 NAtFMM=   60 NAOKFM=F Big=F
 Integral buffers will be    131072 words long.
 Raffenetti 2 integral format.
 Two-electron integral symmetry is turned on.
 ------------------------------------------------------------------------------
 Polarizable Continuum Model (PCM)
 =================================
 Model                : PCM (using non-symmetric T matrix).
 Atomic radii         : SMD-Coulomb.
 Polarization charges : Total charges.
 Charge compensation  : None.
 Solution method      : On-the-fly selection.
 Cavity type          : VdW (van der Waals Surface) (Alpha=1.000).
 Cavity algorithm     : GePol (No added spheres)
                        Default sphere list used, NSphG=   43.
                        Lebedev-Laikov grids with approx.  5.0 points / Ang**2.
                        Smoothing algorithm: Karplus/York (Gamma=1.0000).
                        Polarization charges: spherical gaussians, with
                                              point-specific exponents (IZeta= 3).
                        Self-potential: point-specific (ISelfS= 7).
                        Self-field    : sphere-specific E.n sum rule (ISelfD= 2).
 1st derivatives      : Analytical E(r).r(x)/FMM algorithm (CHGder, D1EAlg=3).
                        Cavity 1st derivative terms included.
 Solvent              : Methanol, Eps=  32.613000 Eps(inf)=   1.765709
 ------------------------------------------------------------------------------
 ------------------------------------------------------------------------------
 Atomic radii for non-electrostatic terms: SMD-CDS.
 ------------------------------------------------------------------------------
 Nuclear repulsion after PCM non-electrostatic terms =     1597.8114009318 Hartrees.
 One-electron integrals computed using PRISM.
 NBasis=   333 RedAO= T EigKep=  9.17D-04  NBF=   333
 NBsUse=   333 1.00D-06 EigRej= -1.00D+00 NBFU=   333
 Initial guess from the checkpoint file:  "DY-202A-11R_28.chk"
 B after Tr=     0.000000    0.000000    0.000000
         Rot=    0.999995    0.003000    0.000803    0.000901 Ang=   0.37 deg.
 ExpMin= 1.61D-01 ExpMax= 5.48D+03 ExpMxC= 8.25D+02 IAcc=1 IRadAn=         1 AccDes= 0.00D+00
 Harris functional with IExCor=  402 and IRadAn=       1 diagonalized for initial guess.
 HarFok:  IExCor=  402 AccDes= 0.00D+00 IRadAn=         1 IDoV= 1 UseB2=F ITyADJ=14
 ICtDFT=  3500011 ScaDFX=  1.000000  1.000000  1.000000  1.000000
 FoFCou: FMM=F IPFlag=           0 FMFlag=      100000 FMFlg1=           0
         NFxFlg=           0 DoJE=T BraDBF=F KetDBF=T FulRan=T
         wScrn=  0.000000 ICntrl=     500 IOpCl=  0 I1Cent=   200000004 NGrid=           0
         NMat0=    1 NMatS0=      1 NMatT0=    0 NMatD0=    1 NMtDS0=    0 NMtDT0=    0
 Petite list used in FoFCou.
 Keep R1 ints in memory in canonical form, NReq=1565304907.
 Requested convergence on RMS density matrix=1.00D-08 within 128 cycles.
 Requested convergence on MAX density matrix=1.00D-06.
 Requested convergence on             energy=1.00D-06.
 No special actions if energy rises.
 Inv3:  Mode=1 IEnd=    22178883.
 Iteration    1 A*A^-1 deviation from unit magnitude is 8.22D-15 for   2712.
 Iteration    1 A*A^-1 deviation from orthogonality  is 4.15D-15 for   2712   2658.
 Iteration    1 A^-1*A deviation from unit magnitude is 7.99D-15 for   2712.
 Iteration    1 A^-1*A deviation from orthogonality  is 6.27D-10 for   1828   1795.
 Iteration    2 A*A^-1 deviation from unit magnitude is 3.89D-15 for    492.
 Iteration    2 A*A^-1 deviation from orthogonality  is 3.07D-15 for   1811    630.
 Iteration    2 A^-1*A deviation from unit magnitude is 1.11D-15 for   1271.
 Iteration    2 A^-1*A deviation from orthogonality  is 4.90D-16 for   2705   1745.
 Error on total polarization charges =  0.05193
 SCF Done:  E(RB3LYP) =  -886.951725076     A.U. after    9 cycles
            NFock=  9  Conv=0.96D-08     -V/T= 2.0094
 SMD-CDS (non-electrostatic) energy       (kcal/mol) =       0.91
 (included in total energy above)
 D1PCM: PCM CHGder 1st derivatives, ID1Alg=3 FixD1E=F DoIter=F DoCFld=F I1PDM=0.
 Calling FoFJK, ICntrl=      2127 FMM=F ISym2X=0 I1Cent= 0 IOpClX= 0 NMat=1 NMatS=1 NMatT=0.
 ***** Axes restored to original set *****
 -------------------------------------------------------------------
 Center     Atomic                   Forces (Hartrees/Bohr)
 Number     Number              X              Y              Z
 -------------------------------------------------------------------
      1        6           0.000110114   -0.000489487   -0.000004708
      2        6          -0.000016666    0.000402099   -0.000088433
      3        6           0.000221878    0.000057042    0.000075427
      4        6          -0.000068492    0.000014621    0.000289941
      5        6           0.000188613    0.000012393    0.000145681
      6        6           0.000158515    0.000020516   -0.000169597
      7        6           0.000159431   -0.000042662   -0.000091467
      8        6           0.000067740    0.000383948    0.000068421
      9        6          -0.000495911    0.000018449   -0.000445738
     10        6           0.000537101    0.000027891    0.000340910
     11        8           0.000086173   -0.000116404   -0.000112293
     12        6          -0.000000466    0.000121195    0.000095204
     13        6          -0.000055292   -0.000274533   -0.000022019
     14        8          -0.000509493   -0.000017454   -0.000287001
     15        6           0.000193556    0.000105407   -0.000021742
     16        8          -0.000282721   -0.000141889    0.000004102
     17        6          -0.000160025    0.000207969    0.000210599
     18        6          -0.000222290    0.000142116   -0.000147281
     19        8           0.000086632   -0.000067346    0.000031927
     20        1          -0.000063915   -0.000042140   -0.000109682
     21        1          -0.000052079    0.000011154   -0.000019323
     22        1           0.000069572   -0.000023381    0.000110868
     23        1           0.000080318   -0.000076180   -0.000132546
     24        1          -0.000000151   -0.000054232   -0.000011617
     25        1          -0.000045752   -0.000080730    0.000099622
     26        1           0.000008746    0.000022076    0.000064828
     27        1          -0.000048204   -0.000041073    0.000019563
     28        1           0.000147187   -0.000138149    0.000196946
     29        1           0.000025486   -0.000207272    0.000229091
     30        1          -0.000014806   -0.000007566   -0.000078180
     31        1           0.000099511   -0.000078172   -0.000011423
     32        1          -0.000022094   -0.000011194    0.000011217
     33        1           0.000011682    0.000154193    0.000090790
     34        1          -0.000042463    0.000043133   -0.000023480
     35        1          -0.000036118    0.000036452    0.000036960
     36        1           0.000127961    0.000045024   -0.000050651
     37        1          -0.000099024    0.000107784    0.000074280
     38        1          -0.000064481   -0.000023218   -0.000063892
     39        1          -0.000017936    0.000056946    0.000022350
     40        1          -0.000006971   -0.000054120   -0.000197639
     41        1          -0.000055712   -0.000049413    0.000001153
     42        1           0.000012400    0.000032229   -0.000062865
     43        1          -0.000011552    0.000013981   -0.000068305
 -------------------------------------------------------------------
 Cartesian Forces:  Max     0.000537101 RMS     0.000153132

 GradGradGradGradGradGradGradGradGradGradGradGradGradGradGradGradGradGrad
 Berny optimization.
 Using GEDIIS/GDIIS optimizer.
 FormGI is forming the generalized inverse of G from B-inverse, IUseBI=4.
 Internal  Forces:  Max     0.000730337 RMS     0.000101609
 Search for a local minimum.
 Step number   7 out of a maximum of  258
 All quantities printed in internal units (Hartrees-Bohrs-Radians)
 Mixed Optimization -- En-DIIS/RFO-DIIS
 Swapping is turned off.
 Update second derivatives using D2CorX and points    4    5    6    7
 DE= -1.28D-04 DEPred=-1.21D-04 R= 1.06D+00
 TightC=F SS=  1.41D+00  RLast= 1.49D-01 DXNew= 2.3069D+00 4.4653D-01
 Trust test= 1.06D+00 RLast= 1.49D-01 DXMaxT set to 1.37D+00
 ITU=  1  0  1  1  1  1  0
     Eigenvalues ---    0.00228   0.00266   0.00278   0.00353   0.00382
     Eigenvalues ---    0.00409   0.00557   0.00699   0.00790   0.00877
     Eigenvalues ---    0.01018   0.01111   0.01166   0.01301   0.01326
     Eigenvalues ---    0.01431   0.02627   0.02724   0.03225   0.03857
     Eigenvalues ---    0.03974   0.04136   0.04432   0.04603   0.04730
     Eigenvalues ---    0.04832   0.05008   0.05050   0.05067   0.05376
     Eigenvalues ---    0.05402   0.05439   0.05556   0.05579   0.05621
     Eigenvalues ---    0.05638   0.05658   0.05712   0.05976   0.06075
     Eigenvalues ---    0.06191   0.06606   0.07110   0.07917   0.08117
     Eigenvalues ---    0.08632   0.08961   0.09107   0.09235   0.09638
     Eigenvalues ---    0.10271   0.11674   0.12147   0.13296   0.13997
     Eigenvalues ---    0.14641   0.15521   0.15984   0.16000   0.16000
     Eigenvalues ---    0.16000   0.16000   0.16000   0.16004   0.16011
     Eigenvalues ---    0.16023   0.16046   0.16155   0.16368   0.16554
     Eigenvalues ---    0.17260   0.17763   0.19456   0.20283   0.20968
     Eigenvalues ---    0.22233   0.23990   0.24708   0.25047   0.26610
     Eigenvalues ---    0.27201   0.27902   0.28111   0.28206   0.28551
     Eigenvalues ---    0.28973   0.29062   0.29388   0.29734   0.30189
     Eigenvalues ---    0.30968   0.31676   0.32228   0.33700   0.33773
     Eigenvalues ---    0.33820   0.33857   0.33885   0.33978   0.34051
     Eigenvalues ---    0.34104   0.34112   0.34122   0.34136   0.34153
     Eigenvalues ---    0.34168   0.34203   0.34208   0.34271   0.34280
     Eigenvalues ---    0.34328   0.34371   0.34460   0.34660   0.34689
     Eigenvalues ---    0.39290   0.40945   0.41719   0.52313   0.52485
     Eigenvalues ---    0.52629   0.52806   0.94937
 En-DIIS/RFO-DIIS IScMMF=        0 using points:     7    6    5    4    3
 RFO step:  Lambda=-7.32976526D-06.
 DidBck=F Rises=F RFO-DIIS coefs:    0.88682    0.02750    0.06933    0.01941   -0.00306
 Iteration  1 RMS(Cart)=  0.00600256 RMS(Int)=  0.00001358
 Iteration  2 RMS(Cart)=  0.00001792 RMS(Int)=  0.00000158
 Iteration  3 RMS(Cart)=  0.00000000 RMS(Int)=  0.00000158
 Variable       Old X    -DE/DX   Delta X   Delta X   Delta X     New X
                                 (Linear)    (Quad)   (Total)
    R1        2.56180  -0.00042  -0.00021  -0.00044  -0.00065   2.56115
    R2        2.85418   0.00009   0.00062  -0.00115  -0.00053   2.85365
    R3        2.78288   0.00000  -0.00045   0.00106   0.00061   2.78350
    R4        2.84085  -0.00012  -0.00025   0.00012  -0.00014   2.84071
    R5        2.89956   0.00016   0.00030  -0.00022   0.00008   2.89964
    R6        2.92928   0.00000  -0.00004   0.00024   0.00020   2.92949
    R7        2.07788   0.00010   0.00005   0.00019   0.00023   2.07811
    R8        2.06623  -0.00003  -0.00004  -0.00002  -0.00006   2.06617
    R9        2.92651  -0.00025   0.00001  -0.00074  -0.00074   2.92577
   R10        2.94161  -0.00073   0.00000  -0.00234  -0.00234   2.93927
   R11        2.07459   0.00007   0.00001   0.00014   0.00015   2.07474
   R12        2.91032  -0.00016  -0.00011  -0.00022  -0.00033   2.90999
   R13        2.07381   0.00015   0.00004   0.00033   0.00038   2.07419
   R14        2.07086  -0.00004  -0.00009   0.00004  -0.00006   2.07080
   R15        2.91286  -0.00005  -0.00009   0.00013   0.00004   2.91290
   R16        2.07451  -0.00003  -0.00011   0.00014   0.00004   2.07454
   R17        2.07531   0.00000  -0.00003   0.00009   0.00006   2.07537
   R18        2.91394   0.00004   0.00016  -0.00019  -0.00004   2.91390
   R19        2.07905   0.00001   0.00004  -0.00008  -0.00003   2.07901
   R20        2.86854   0.00021   0.00020   0.00034   0.00054   2.86908
   R21        2.32809  -0.00015  -0.00017   0.00019   0.00003   2.32812
   R22        2.91925   0.00007  -0.00022   0.00061   0.00039   2.91963
   R23        2.07195   0.00018   0.00003   0.00049   0.00052   2.07246
   R24        2.07021  -0.00006   0.00014  -0.00047  -0.00033   2.06988
   R25        2.89216  -0.00002   0.00003  -0.00013  -0.00009   2.89207
   R26        2.72052  -0.00042   0.00037  -0.00176  -0.00139   2.71913
   R27        2.07318   0.00000  -0.00002   0.00004   0.00003   2.07321
   R28        2.06984   0.00009   0.00001   0.00024   0.00025   2.07009
   R29        2.07037   0.00003  -0.00007   0.00024   0.00017   2.07054
   R30        2.06960  -0.00005  -0.00014   0.00013  -0.00002   2.06959
[truncated: 844,990 more chars]
