# Supplementary material for: New patchoulol- and guaiane-type sesquiterpenoids from Sanguisorba officinalis with anti-melanogenic activity
Source: Nat Prod Bioprospect. 2026 May 12;16(1):63. doi: 10.1007/s13659-026-00616-0 (PMC13161421; doi:10.1007/s13659-026-00616-0)
Supplement: Supplementary file 2 — Additional file 2. It includes the calculated NMR data of compound 11. [file 13659_2026_616_MOESM2_ESM.zip › New folder/11R-opt_freq-conf-29.log]

 Entering Gaussian System, Link 0=/gpfs/home/zhengshan/software/Gaussian/g09/g09
 Input=DY-202A-11R_29.gjf
 Output=DY-202A-11R_29.log
 Initial command:
 /gpfs/home/zhengshan/software/Gaussian/g09/l1.exe "/gpfs/home/zhengshan/software/Gaussian/g09/scratch/zhengshan/%J/Gau-20000.inp" -scrdir="/gpfs/home/zhengshan/software/Gaussian/g09/scratch/zhengshan/%J/"
 Entering Link 1 = /gpfs/home/zhengshan/software/Gaussian/g09/l1.exe PID=     20001.
  
 Copyright (c) 1988,1990,1992,1993,1995,1998,2003,2009,2013,
            Gaussian, Inc.  All Rights Reserved.
  
 This is part of the Gaussian(R) 09 program.  It is based on
 the Gaussian(R) 03 system (copyright 2003, Gaussian, Inc.),
 the Gaussian(R) 98 system (copyright 1998, Gaussian, Inc.),
 the Gaussian(R) 94 system (copyright 1995, Gaussian, Inc.),
 the Gaussian 92(TM) system (copyright 1992, Gaussian, Inc.),
 the Gaussian 90(TM) system (copyright 1990, Gaussian, Inc.),
 the Gaussian 88(TM) system (copyright 1988, Gaussian, Inc.),
 the Gaussian 86(TM) system (copyright 1986, Carnegie Mellon
 University), and the Gaussian 82(TM) system (copyright 1983,
 Carnegie Mellon University). Gaussian is a federally registered
 trademark of Gaussian, Inc.
  
 This software contains proprietary and confidential information,
 including trade secrets, belonging to Gaussian, Inc.
  
 This software is provided under written license and may be
 used, copied, transmitted, or stored only in accord with that
 written license.
  
 The following legend is applicable only to US Government
 contracts under FAR:
  
                    RESTRICTED RIGHTS LEGEND
  
 Use, reproduction and disclosure by the US Government is
 subject to restrictions as set forth in subparagraphs (a)
 and (c) of the Commercial Computer Software - Restricted
 Rights clause in FAR 52.227-19.
  
 Gaussian, Inc.
 340 Quinnipiac St., Bldg. 40, Wallingford CT 06492
  
  
 ---------------------------------------------------------------
 Warning -- This program may not be used in any manner that
 competes with the business of Gaussian, Inc. or will provide
 assistance to any competitor of Gaussian, Inc.  The licensee
 of this program is prohibited from giving any competitor of
 Gaussian, Inc. access to this program.  By using this program,
 the user acknowledges that Gaussian, Inc. is engaged in the
 business of creating and licensing software in the field of
 computational chemistry and represents and warrants to the
 licensee that it is not a competitor of Gaussian, Inc. and that
 it will not use this program in any manner prohibited above.
 ---------------------------------------------------------------
  

 Cite this work as:
 Gaussian 09, Revision D.01,
 M. J. Frisch, G. W. Trucks, H. B. Schlegel, G. E. Scuseria, 
 M. A. Robb, J. R. Cheeseman, G. Scalmani, V. Barone, B. Mennucci, 
 G. A. Petersson, H. Nakatsuji, M. Caricato, X. Li, H. P. Hratchian, 
 A. F. Izmaylov, J. Bloino, G. Zheng, J. L. Sonnenberg, M. Hada, 
 M. Ehara, K. Toyota, R. Fukuda, J. Hasegawa, M. Ishida, T. Nakajima, 
 Y. Honda, O. Kitao, H. Nakai, T. Vreven, J. A. Montgomery, Jr., 
 J. E. Peralta, F. Ogliaro, M. Bearpark, J. J. Heyd, E. Brothers, 
 K. N. Kudin, V. N. Staroverov, T. Keith, R. Kobayashi, J. Normand, 
 K. Raghavachari, A. Rendell, J. C. Burant, S. S. Iyengar, J. Tomasi, 
 M. Cossi, N. Rega, J. M. Millam, M. Klene, J. E. Knox, J. B. Cross, 
 V. Bakken, C. Adamo, J. Jaramillo, R. Gomperts, R. E. Stratmann, 
 O. Yazyev, A. J. Austin, R. Cammi, C. Pomelli, J. W. Ochterski, 
 R. L. Martin, K. Morokuma, V. G. Zakrzewski, G. A. Voth, 
 P. Salvador, J. J. Dannenberg, S. Dapprich, A. D. Daniels, 
 O. Farkas, J. B. Foresman, J. V. Ortiz, J. Cioslowski, 
 and D. J. Fox, Gaussian, Inc., Wallingford CT, 2013.
 
 ******************************************
 Gaussian 09:  ES64L-G09RevD.01 24-Apr-2013
                10-Mar-2024 
 ******************************************
 %nprocshared=4
 Will use up to    4 processors via shared memory.
 %mem=12GB
 %chk=DY-202A-11R_29.chk
 ----------------------------------------------------------
 # opt freq b3lyp/6-31g(d) scrf=(smd,solvent=methanol,read)
 ----------------------------------------------------------
 1/14=-1,18=20,19=15,26=3,38=1,40=2/1,3;
 2/9=110,12=2,17=6,18=5,40=1/2;
 3/5=1,6=6,7=1,11=2,16=1,25=1,30=1,70=32203,71=1,72=3,74=-5/1,2,3;
 4//1;
 5/5=2,38=5,53=3/2;
 6/7=2,8=2,9=2,10=2,28=1/1;
 7//1,2,3,16;
 1/14=-1,18=20,19=15,26=3/3(2);
 2/9=110/2;
 99//99;
 2/9=110/2;
 3/5=1,6=6,7=1,11=2,16=1,25=1,30=1,70=32205,71=1,72=3,74=-5/1,2,3;
 4/5=5,16=3,69=1/1;
 5/5=2,38=5,53=3/2;
 7//1,2,3,16;
 1/14=-1,18=20,19=15,26=3/3(-5);
 2/9=110/2;
 6/7=2,8=2,9=2,10=2,19=2,28=1/1;
 99/9=1/99;
 --------
 opt+freq
 --------
 Symbolic Z-matrix:
 Charge =  0 Multiplicity = 1
 C                     1.7772    0.6458    0.0368 
 C                     1.0958   -0.4691    0.3423 
 C                    -0.341    -0.544     0.7902 
 C                    -1.269     0.4906    0.1192 
 C                    -1.1207    1.9122    0.7169 
 C                     0.2833    2.3595    1.1336 
 C                     1.4264    2.0952    0.1409 
 C                     3.12      0.1963   -0.3813 
 C                     3.2548   -1.2943   -0.3574 
 C                     1.8869   -1.742     0.1605 
 O                     4.02      0.9618   -0.6964 
 C                     1.169     2.7229   -1.2304 
 C                     2.0045   -2.5582    1.4468 
 O                     1.2231   -2.521    -0.8305 
 C                    -2.7659    0.0315    0.0819 
 O                    -3.5553    1.1168   -0.4445 
 C                    -3.329    -0.3165    1.4692 
 C                    -2.9587   -1.1633   -0.8851 
 O                    -4.3528   -1.3791   -1.1303 
 H                    -0.3833   -0.4544    1.8827 
 H                    -0.7063   -1.5494    0.5595 
 H                    -0.9652    0.5782   -0.9337 
 H                    -1.7594    2.0172    1.601 
 H                    -1.509     2.6356   -0.0122 
 H                     0.5305    1.896     2.0986 
 H                     0.241     3.4382    1.3369 
 H                     2.3029    2.6058    0.5649 
 H                     3.4671   -1.6592   -1.3668 
 H                     4.0709   -1.5585    0.3225 
 H                     0.9185    3.7843   -1.1275 
 H                     0.3499    2.2342   -1.766 
 H                     2.0596    2.6564   -1.8652 
 H                     1.025    -2.9198    1.7801 
 H                     2.6198   -3.4502    1.2819 
 H                     2.4524   -1.976     2.2593 
 H                     1.7471   -3.3272   -0.978 
 H                    -4.4859    0.8345   -0.3724 
 H                    -2.8021   -1.1599    1.9253 
 H                    -3.2753    0.5373    2.1514 
 H                    -4.3916   -0.5793    1.408 
 H                    -2.4832   -0.9722   -1.8536 
 H                    -2.5474   -2.0908   -0.4774 
 H                    -4.5878   -0.7907   -1.8707 
 

 GradGradGradGradGradGradGradGradGradGradGradGradGradGradGradGradGradGrad
 Berny optimization.
 Initialization pass.
                           ----------------------------
                           !    Initial Parameters    !
                           ! (Angstroms and Degrees)  !
 --------------------------                            --------------------------
 ! Name  Definition              Value          Derivative Info.                !
 --------------------------------------------------------------------------------
 ! R1    R(1,2)                  1.3419         estimate D2E/DX2                !
 ! R2    R(1,7)                  1.4949         estimate D2E/DX2                !
 ! R3    R(1,8)                  1.4765         estimate D2E/DX2                !
 ! R4    R(2,3)                  1.5069         estimate D2E/DX2                !
 ! R5    R(2,10)                 1.5097         estimate D2E/DX2                !
 ! R6    R(3,4)                  1.5433         estimate D2E/DX2                !
 ! R7    R(3,20)                 1.097          estimate D2E/DX2                !
 ! R8    R(3,21)                 1.0943         estimate D2E/DX2                !
 ! R9    R(4,5)                  1.5493         estimate D2E/DX2                !
 ! R10   R(4,15)                 1.5662         estimate D2E/DX2                !
 ! R11   R(4,22)                 1.0993         estimate D2E/DX2                !
 ! R12   R(5,6)                  1.5313         estimate D2E/DX2                !
 ! R13   R(5,23)                 1.0957         estimate D2E/DX2                !
 ! R14   R(5,24)                 1.098          estimate D2E/DX2                !
 ! R15   R(6,7)                  1.5369         estimate D2E/DX2                !
 ! R16   R(6,25)                 1.0987         estimate D2E/DX2                !
 ! R17   R(6,26)                 1.0985         estimate D2E/DX2                !
 ! R18   R(7,12)                 1.5299         estimate D2E/DX2                !
 ! R19   R(7,27)                 1.0994         estimate D2E/DX2                !
 ! R20   R(8,9)                  1.4969         estimate D2E/DX2                !
 ! R21   R(8,11)                 1.2228         estimate D2E/DX2                !
 ! R22   R(9,10)                 1.5296         estimate D2E/DX2                !
 ! R23   R(9,28)                 1.0941         estimate D2E/DX2                !
 ! R24   R(9,29)                 1.0946         estimate D2E/DX2                !
 ! R25   R(10,13)                1.5279         estimate D2E/DX2                !
 ! R26   R(10,14)                1.4246         estimate D2E/DX2                !
 ! R27   R(12,30)                1.0954         estimate D2E/DX2                !
 ! R28   R(12,31)                1.0939         estimate D2E/DX2                !
 ! R29   R(12,32)                1.0957         estimate D2E/DX2                !
 ! R30   R(13,33)                1.096          estimate D2E/DX2                !
 ! R31   R(13,34)                1.0961         estimate D2E/DX2                !
 ! R32   R(13,35)                1.0953         estimate D2E/DX2                !
 ! R33   R(14,36)                0.9728         estimate D2E/DX2                !
 ! R34   R(15,16)                1.4416         estimate D2E/DX2                !
 ! R35   R(15,17)                1.5371         estimate D2E/DX2                !
 ! R36   R(15,18)                1.5491         estimate D2E/DX2                !
 ! R37   R(16,37)                0.9751         estimate D2E/DX2                !
 ! R38   R(17,38)                1.0941         estimate D2E/DX2                !
 ! R39   R(17,39)                1.0942         estimate D2E/DX2                !
 ! R40   R(17,40)                1.0963         estimate D2E/DX2                !
 ! R41   R(18,19)                1.4319         estimate D2E/DX2                !
 ! R42   R(18,41)                1.0957         estimate D2E/DX2                !
 ! R43   R(18,42)                1.0935         estimate D2E/DX2                !
 ! R44   R(19,43)                0.9745         estimate D2E/DX2                !
 ! A1    A(2,1,7)              132.11           estimate D2E/DX2                !
 ! A2    A(2,1,8)              105.8635         estimate D2E/DX2                !
 ! A3    A(7,1,8)              121.8922         estimate D2E/DX2                !
 ! A4    A(1,2,3)              126.3814         estimate D2E/DX2                !
 ! A5    A(1,2,10)             114.0181         estimate D2E/DX2                !
 ! A6    A(3,2,10)             119.5733         estimate D2E/DX2                !
 ! A7    A(2,3,4)              114.2545         estimate D2E/DX2                !
 ! A8    A(2,3,20)             109.1919         estimate D2E/DX2                !
 ! A9    A(2,3,21)             107.5359         estimate D2E/DX2                !
 ! A10   A(4,3,20)             110.7971         estimate D2E/DX2                !
 ! A11   A(4,3,21)             108.8763         estimate D2E/DX2                !
 ! A12   A(20,3,21)            105.791          estimate D2E/DX2                !
 ! A13   A(3,4,5)              112.9447         estimate D2E/DX2                !
 ! A14   A(3,4,15)             112.8645         estimate D2E/DX2                !
 ! A15   A(3,4,22)             107.6775         estimate D2E/DX2                !
 ! A16   A(5,4,15)             111.6947         estimate D2E/DX2                !
 ! A17   A(5,4,22)             105.66           estimate D2E/DX2                !
 ! A18   A(15,4,22)            105.3475         estimate D2E/DX2                !
 ! A19   A(4,5,6)              117.4375         estimate D2E/DX2                !
 ! A20   A(4,5,23)             110.0856         estimate D2E/DX2                !
 ! A21   A(4,5,24)             108.3311         estimate D2E/DX2                !
 ! A22   A(6,5,23)             106.6716         estimate D2E/DX2                !
 ! A23   A(6,5,24)             108.2087         estimate D2E/DX2                !
 ! A24   A(23,5,24)            105.456          estimate D2E/DX2                !
 ! A25   A(5,6,7)              117.1255         estimate D2E/DX2                !
 ! A26   A(5,6,25)             108.7877         estimate D2E/DX2                !
 ! A27   A(5,6,26)             107.5712         estimate D2E/DX2                !
 ! A28   A(7,6,25)             109.1124         estimate D2E/DX2                !
 ! A29   A(7,6,26)             108.4848         estimate D2E/DX2                !
 ! A30   A(25,6,26)            105.092          estimate D2E/DX2                !
 ! A31   A(1,7,6)              112.7222         estimate D2E/DX2                !
 ! A32   A(1,7,12)             112.0156         estimate D2E/DX2                !
 ! A33   A(1,7,27)             106.8619         estimate D2E/DX2                !
 ! A34   A(6,7,12)             112.5353         estimate D2E/DX2                !
 ! A35   A(6,7,27)             105.3073         estimate D2E/DX2                !
 ! A36   A(12,7,27)            106.8131         estimate D2E/DX2                !
 ! A37   A(1,8,9)              112.3675         estimate D2E/DX2                !
 ! A38   A(1,8,11)             123.4876         estimate D2E/DX2                !
 ! A39   A(9,8,11)             124.1405         estimate D2E/DX2                !
 ! A40   A(8,9,10)             102.4936         estimate D2E/DX2                !
 ! A41   A(8,9,28)             109.5637         estimate D2E/DX2                !
 ! A42   A(8,9,29)             108.5071         estimate D2E/DX2                !
 ! A43   A(10,9,28)            112.8465         estimate D2E/DX2                !
 ! A44   A(10,9,29)            112.6932         estimate D2E/DX2                !
 ! A45   A(28,9,29)            110.358          estimate D2E/DX2                !
 ! A46   A(2,10,9)             105.2245         estimate D2E/DX2                !
 ! A47   A(2,10,13)            112.9143         estimate D2E/DX2                !
 ! A48   A(2,10,14)            107.4967         estimate D2E/DX2                !
 ! A49   A(9,10,13)            111.873          estimate D2E/DX2                !
 ! A50   A(9,10,14)            109.95           estimate D2E/DX2                !
 ! A51   A(13,10,14)           109.231          estimate D2E/DX2                !
 ! A52   A(7,12,30)            110.5985         estimate D2E/DX2                !
 ! A53   A(7,12,31)            112.4291         estimate D2E/DX2                !
 ! A54   A(7,12,32)            110.9548         estimate D2E/DX2                !
 ! A55   A(30,12,31)           107.9171         estimate D2E/DX2                !
 ! A56   A(30,12,32)           107.404          estimate D2E/DX2                !
 ! A57   A(31,12,32)           107.3282         estimate D2E/DX2                !
 ! A58   A(10,13,33)           111.313          estimate D2E/DX2                !
 ! A59   A(10,13,34)           110.565          estimate D2E/DX2                !
 ! A60   A(10,13,35)           111.8401         estimate D2E/DX2                !
 ! A61   A(33,13,34)           106.1966         estimate D2E/DX2                !
 ! A62   A(33,13,35)           108.3749         estimate D2E/DX2                !
 ! A63   A(34,13,35)           108.337          estimate D2E/DX2                !
 ! A64   A(10,14,36)           107.9185         estimate D2E/DX2                !
 ! A65   A(4,15,16)            108.1427         estimate D2E/DX2                !
 ! A66   A(4,15,17)            113.2659         estimate D2E/DX2                !
 ! A67   A(4,15,18)            111.0945         estimate D2E/DX2                !
 ! A68   A(16,15,17)           107.4219         estimate D2E/DX2                !
 ! A69   A(16,15,18)           106.533          estimate D2E/DX2                !
 ! A70   A(17,15,18)           110.0701         estimate D2E/DX2                !
 ! A71   A(15,16,37)           106.1191         estimate D2E/DX2                !
 ! A72   A(15,17,38)           111.9841         estimate D2E/DX2                !
 ! A73   A(15,17,39)           111.5963         estimate D2E/DX2                !
 ! A74   A(15,17,40)           111.0357         estimate D2E/DX2                !
 ! A75   A(38,17,39)           108.5403         estimate D2E/DX2                !
 ! A76   A(38,17,40)           107.7742         estimate D2E/DX2                !
 ! A77   A(39,17,40)           105.6296         estimate D2E/DX2                !
 ! A78   A(15,18,19)           110.1398         estimate D2E/DX2                !
 ! A79   A(15,18,41)           111.2981         estimate D2E/DX2                !
 ! A80   A(15,18,42)           112.0031         estimate D2E/DX2                !
 ! A81   A(19,18,41)           107.3039         estimate D2E/DX2                !
 ! A82   A(19,18,42)           107.5922         estimate D2E/DX2                !
 ! A83   A(41,18,42)           108.3165         estimate D2E/DX2                !
 ! A84   A(18,19,43)           105.8966         estimate D2E/DX2                !
 ! D1    D(7,1,2,3)              5.9819         estimate D2E/DX2                !
 ! D2    D(7,1,2,10)          -175.9389         estimate D2E/DX2                !
 ! D3    D(8,1,2,3)           -178.297          estimate D2E/DX2                !
 ! D4    D(8,1,2,10)            -0.2178         estimate D2E/DX2                !
 ! D5    D(2,1,7,6)             20.5183         estimate D2E/DX2                !
 ! D6    D(2,1,7,12)          -107.6159         estimate D2E/DX2                !
 ! D7    D(2,1,7,27)           135.7319         estimate D2E/DX2                !
 ! D8    D(8,1,7,6)           -154.6326         estimate D2E/DX2                !
 ! D9    D(8,1,7,12)            77.2332         estimate D2E/DX2                !
 ! D10   D(8,1,7,27)           -39.419          estimate D2E/DX2                !
 ! D11   D(2,1,8,9)              1.3548         estimate D2E/DX2                !
 ! D12   D(2,1,8,11)          -177.912          estimate D2E/DX2                !
 ! D13   D(7,1,8,9)            177.6168         estimate D2E/DX2                !
 ! D14   D(7,1,8,11)            -1.65           estimate D2E/DX2                !
 ! D15   D(1,2,3,4)             35.9396         estimate D2E/DX2                !
 ! D16   D(1,2,3,20)           -88.7537         estimate D2E/DX2                !
 ! D17   D(1,2,3,21)           156.9047         estimate D2E/DX2                !
 ! D18   D(10,2,3,4)          -142.0431         estimate D2E/DX2                !
 ! D19   D(10,2,3,20)           93.2636         estimate D2E/DX2                !
 ! D20   D(10,2,3,21)          -21.0779         estimate D2E/DX2                !
 ! D21   D(1,2,10,9)            -0.9242         estimate D2E/DX2                !
 ! D22   D(1,2,10,13)          121.3669         estimate D2E/DX2                !
 ! D23   D(1,2,10,14)         -118.0893         estimate D2E/DX2                !
 ! D24   D(3,2,10,9)           177.2978         estimate D2E/DX2                !
 ! D25   D(3,2,10,13)          -60.4111         estimate D2E/DX2                !
 ! D26   D(3,2,10,14)           60.1327         estimate D2E/DX2                !
 ! D27   D(2,3,4,5)            -77.4559         estimate D2E/DX2                !
 ! D28   D(2,3,4,15)           154.6527         estimate D2E/DX2                !
 ! D29   D(2,3,4,22)            38.8118         estimate D2E/DX2                !
 ! D30   D(20,3,4,5)            46.3801         estimate D2E/DX2                !
 ! D31   D(20,3,4,15)          -81.5114         estimate D2E/DX2                !
 ! D32   D(20,3,4,22)          162.6478         estimate D2E/DX2                !
 ! D33   D(21,3,4,5)           162.3247         estimate D2E/DX2                !
 ! D34   D(21,3,4,15)           34.4332         estimate D2E/DX2                !
 ! D35   D(21,3,4,22)          -81.4076         estimate D2E/DX2                !
 ! D36   D(3,4,5,6)             36.9167         estimate D2E/DX2                !
 ! D37   D(3,4,5,23)           -85.3611         estimate D2E/DX2                !
 ! D38   D(3,4,5,24)           159.7994         estimate D2E/DX2                !
 ! D39   D(15,4,5,6)           165.4173         estimate D2E/DX2                !
 ! D40   D(15,4,5,23)           43.1394         estimate D2E/DX2                !
 ! D41   D(15,4,5,24)          -71.7            estimate D2E/DX2                !
 ! D42   D(22,4,5,6)           -80.5437         estimate D2E/DX2                !
 ! D43   D(22,4,5,23)          157.1784         estimate D2E/DX2                !
 ! D44   D(22,4,5,24)           42.339          estimate D2E/DX2                !
 ! D45   D(3,4,15,16)          174.6086         estimate D2E/DX2                !
 ! D46   D(3,4,15,17)           55.6716         estimate D2E/DX2                !
 ! D47   D(3,4,15,18)          -68.8166         estimate D2E/DX2                !
 ! D48   D(5,4,15,16)           46.0654         estimate D2E/DX2                !
 ! D49   D(5,4,15,17)          -72.8715         estimate D2E/DX2                !
 ! D50   D(5,4,15,18)          162.6403         estimate D2E/DX2                !
 ! D51   D(22,4,15,16)         -68.1671         estimate D2E/DX2                !
 ! D52   D(22,4,15,17)         172.896          estimate D2E/DX2                !
 ! D53   D(22,4,15,18)          48.4078         estimate D2E/DX2                !
 ! D54   D(4,5,6,7)             46.2835         estimate D2E/DX2                !
 ! D55   D(4,5,6,25)           -77.9707         estimate D2E/DX2                !
 ! D56   D(4,5,6,26)           168.688          estimate D2E/DX2                !
 ! D57   D(23,5,6,7)           170.2985         estimate D2E/DX2                !
 ! D58   D(23,5,6,25)           46.0444         estimate D2E/DX2                !
 ! D59   D(23,5,6,26)          -67.2969         estimate D2E/DX2                !
 ! D60   D(24,5,6,7)           -76.6617         estimate D2E/DX2                !
 ! D61   D(24,5,6,25)          159.0842         estimate D2E/DX2                !
 ! D62   D(24,5,6,26)           45.7429         estimate D2E/DX2                !
 ! D63   D(5,6,7,1)            -71.306          estimate D2E/DX2                !
 ! D64   D(5,6,7,12)            56.5557         estimate D2E/DX2                !
 ! D65   D(5,6,7,27)           172.5482         estimate D2E/DX2                !
 ! D66   D(25,6,7,1)            52.7839         estimate D2E/DX2                !
 ! D67   D(25,6,7,12)         -179.3544         estimate D2E/DX2                !
 ! D68   D(25,6,7,27)          -63.362          estimate D2E/DX2                !
 ! D69   D(26,6,7,1)           166.7622         estimate D2E/DX2                !
 ! D70   D(26,6,7,12)          -65.3761         estimate D2E/DX2                !
 ! D71   D(26,6,7,27)           50.6164         estimate D2E/DX2                !
 ! D72   D(1,7,12,30)         -179.7616         estimate D2E/DX2                !
 ! D73   D(1,7,12,31)           59.5289         estimate D2E/DX2                !
 ! D74   D(1,7,12,32)          -60.6771         estimate D2E/DX2                !
 ! D75   D(6,7,12,30)           52.0052         estimate D2E/DX2                !
 ! D76   D(6,7,12,31)          -68.7043         estimate D2E/DX2                !
 ! D77   D(6,7,12,32)          171.0897         estimate D2E/DX2                !
 ! D78   D(27,7,12,30)         -63.08           estimate D2E/DX2                !
 ! D79   D(27,7,12,31)         176.2105         estimate D2E/DX2                !
 ! D80   D(27,7,12,32)          56.0045         estimate D2E/DX2                !
 ! D81   D(1,8,9,10)            -1.8482         estimate D2E/DX2                !
 ! D82   D(1,8,9,28)           118.204          estimate D2E/DX2                !
 ! D83   D(1,8,9,29)          -121.2462         estimate D2E/DX2                !
 ! D84   D(11,8,9,10)          177.413          estimate D2E/DX2                !
 ! D85   D(11,8,9,28)          -62.5349         estimate D2E/DX2                !
 ! D86   D(11,8,9,29)           58.015          estimate D2E/DX2                !
 ! D87   D(8,9,10,2)             1.5857         estimate D2E/DX2                !
 ! D88   D(8,9,10,13)         -121.3757         estimate D2E/DX2                !
 ! D89   D(8,9,10,14)          117.07           estimate D2E/DX2                !
 ! D90   D(28,9,10,2)         -116.1587         estimate D2E/DX2                !
 ! D91   D(28,9,10,13)         120.8799         estimate D2E/DX2                !
 ! D92   D(28,9,10,14)          -0.6744         estimate D2E/DX2                !
 ! D93   D(29,9,10,2)          118.0129         estimate D2E/DX2                !
 ! D94   D(29,9,10,13)          -4.9485         estimate D2E/DX2                !
 ! D95   D(29,9,10,14)        -126.5028         estimate D2E/DX2                !
 ! D96   D(2,10,13,33)          64.5851         estimate D2E/DX2                !
 ! D97   D(2,10,13,34)        -177.6292         estimate D2E/DX2                !
 ! D98   D(2,10,13,35)         -56.8077         estimate D2E/DX2                !
 ! D99   D(9,10,13,33)        -176.9309         estimate D2E/DX2                !
 ! D100  D(9,10,13,34)         -59.1453         estimate D2E/DX2                !
 ! D101  D(9,10,13,35)          61.6763         estimate D2E/DX2                !
 ! D102  D(14,10,13,33)        -54.9632         estimate D2E/DX2                !
 ! D103  D(14,10,13,34)         62.8224         estimate D2E/DX2                !
 ! D104  D(14,10,13,35)       -176.3561         estimate D2E/DX2                !
 ! D105  D(2,10,14,36)         177.7971         estimate D2E/DX2                !
 ! D106  D(9,10,14,36)          63.759          estimate D2E/DX2                !
 ! D107  D(13,10,14,36)        -59.3601         estimate D2E/DX2                !
 ! D108  D(4,15,16,37)        -174.5269         estimate D2E/DX2                !
 ! D109  D(17,15,16,37)        -51.9471         estimate D2E/DX2                !
 ! D110  D(18,15,16,37)         65.9788         estimate D2E/DX2                !
 ! D111  D(4,15,17,38)         -62.5935         estimate D2E/DX2                !
 ! D112  D(4,15,17,39)          59.3176         estimate D2E/DX2                !
 ! D113  D(4,15,17,40)         176.8781         estimate D2E/DX2                !
 ! D114  D(16,15,17,38)        178.0549         estimate D2E/DX2                !
 ! D115  D(16,15,17,39)        -60.034          estimate D2E/DX2                !
 ! D116  D(16,15,17,40)         57.5265         estimate D2E/DX2                !
 ! D117  D(18,15,17,38)         62.4489         estimate D2E/DX2                !
 ! D118  D(18,15,17,39)       -175.64           estimate D2E/DX2                !
 ! D119  D(18,15,17,40)        -58.0795         estimate D2E/DX2                !
 ! D120  D(4,15,18,19)        -167.4195         estimate D2E/DX2                !
 ! D121  D(4,15,18,41)         -48.5377         estimate D2E/DX2                !
 ! D122  D(4,15,18,42)          72.8839         estimate D2E/DX2                !
 ! D123  D(16,15,18,19)        -49.8611         estimate D2E/DX2                !
 ! D124  D(16,15,18,41)         69.0207         estimate D2E/DX2                !
 ! D125  D(16,15,18,42)       -169.5577         estimate D2E/DX2                !
 ! D126  D(17,15,18,19)         66.3042         estimate D2E/DX2                !
 ! D127  D(17,15,18,41)       -174.8141         estimate D2E/DX2                !
 ! D128  D(17,15,18,42)        -53.3924         estimate D2E/DX2                !
 ! D129  D(15,18,19,43)         86.4622         estimate D2E/DX2                !
 ! D130  D(41,18,19,43)        -34.8343         estimate D2E/DX2                !
 ! D131  D(42,18,19,43)       -151.1996         estimate D2E/DX2                !
 --------------------------------------------------------------------------------
 Trust Radius=3.00D-01 FncErr=1.00D-07 GrdErr=1.00D-06
 Number of steps in this run=    258 maximum allowed number of steps=    258.
 GradGradGradGradGradGradGradGradGradGradGradGradGradGradGradGradGradGrad

                          Input orientation:                          
 ---------------------------------------------------------------------
 Center     Atomic      Atomic             Coordinates (Angstroms)
 Number     Number       Type             X           Y           Z
 ---------------------------------------------------------------------
      1          6           0        1.777200    0.645800    0.036800
      2          6           0        1.095800   -0.469100    0.342300
      3          6           0       -0.341000   -0.544000    0.790200
      4          6           0       -1.269000    0.490600    0.119200
      5          6           0       -1.120700    1.912200    0.716900
      6          6           0        0.283300    2.359500    1.133600
      7          6           0        1.426400    2.095200    0.140900
      8          6           0        3.120000    0.196300   -0.381300
      9          6           0        3.254800   -1.294300   -0.357400
     10          6           0        1.886900   -1.742000    0.160500
     11          8           0        4.020000    0.961800   -0.696400
     12          6           0        1.169000    2.722900   -1.230400
     13          6           0        2.004500   -2.558200    1.446800
     14          8           0        1.223100   -2.521000   -0.830500
     15          6           0       -2.765900    0.031500    0.081900
     16          8           0       -3.555300    1.116800   -0.444500
     17          6           0       -3.329000   -0.316500    1.469200
     18          6           0       -2.958700   -1.163300   -0.885100
     19          8           0       -4.352800   -1.379100   -1.130300
     20          1           0       -0.383300   -0.454400    1.882700
     21          1           0       -0.706300   -1.549400    0.559500
     22          1           0       -0.965200    0.578200   -0.933700
     23          1           0       -1.759400    2.017200    1.601000
     24          1           0       -1.509000    2.635600   -0.012200
     25          1           0        0.530500    1.896000    2.098600
     26          1           0        0.241000    3.438200    1.336900
     27          1           0        2.302900    2.605800    0.564900
     28          1           0        3.467100   -1.659200   -1.366800
     29          1           0        4.070900   -1.558500    0.322500
     30          1           0        0.918500    3.784300   -1.127500
     31          1           0        0.349900    2.234200   -1.766000
     32          1           0        2.059600    2.656400   -1.865200
     33          1           0        1.025000   -2.919800    1.780100
     34          1           0        2.619800   -3.450200    1.281900
     35          1           0        2.452400   -1.976000    2.259300
     36          1           0        1.747100   -3.327200   -0.978000
     37          1           0       -4.485900    0.834500   -0.372400
     38          1           0       -2.802100   -1.159900    1.925300
     39          1           0       -3.275300    0.537300    2.151400
     40          1           0       -4.391600   -0.579300    1.408000
     41          1           0       -2.483200   -0.972200   -1.853600
     42          1           0       -2.547400   -2.090800   -0.477400
     43          1           0       -4.587800   -0.790700   -1.870700
 ---------------------------------------------------------------------
                    Distance matrix (angstroms):
                    1          2          3          4          5
     1  C    0.000000
     2  C    1.341879   0.000000
     3  C    2.543621   1.506857   0.000000
     4  C    3.051264   2.561850   1.543315   0.000000
     5  C    3.234831   3.274719   2.578027   1.549253   0.000000
     6  C    2.524178   3.047506   2.989647   2.632761   1.531317
     7  C    1.494877   2.593356   3.242016   3.136940   2.617820
     8  C    1.476472   2.250275   3.728133   4.427238   4.704667
     9  C    2.470361   2.414915   3.848339   4.886490   5.529988
    10  C    2.393517   1.509690   2.606773   3.865994   4.765335
    11  O    2.380670   3.417209   4.847240   5.372221   5.415485
    12  C    2.507997   3.559158   4.127416   3.570494   3.113188
    13  C    3.507903   2.531797   3.160616   4.666209   5.503100
    14  O    3.329844   2.366846   2.996933   4.022714   5.247962
    15  C    4.584665   3.902709   2.590951   1.566165   2.578166
    16  O    5.374853   4.976632   3.822887   2.436607   2.812257
    17  C    5.389904   4.568593   3.072611   2.591816   3.226399
    18  C    5.152814   4.292714   3.168993   2.568869   3.924710
    19  O    6.560430   5.716983   4.525511   3.816654   4.969031
    20  H    3.047220   2.135599   1.096984   2.188018   2.739278
    21  H    3.355576   2.112295   1.094301   2.161503   3.489868
    22  H    2.909845   2.640594   2.149602   1.099348   2.127961
    23  H    4.103048   3.989759   3.037927   2.183284   1.095717
    24  H    3.841981   4.068146   3.481081   2.162381   1.098031
    25  H    2.714458   2.999642   2.902589   3.021816   2.153095
    26  H    3.442044   4.121517   4.061468   3.528631   2.137125
    27  H    2.096867   3.310838   4.118520   4.175068   3.496458
    28  H    3.184161   3.156014   4.516408   5.409296   6.176132
    29  H    3.193998   3.168344   4.551133   5.723170   6.257317
    30  H    3.455885   4.503683   4.898785   4.145826   3.326395
    31  H    2.794689   3.508436   3.837955   3.035615   2.903643
    32  H    2.782061   3.945975   4.801728   4.439382   4.163578
    33  H    4.039604   2.842220   2.913809   4.433041   5.392833
    34  H    4.363194   3.477410   4.177811   5.657256   6.562461
    35  H    3.502747   2.790341   3.465828   4.951057   5.501285
    36  H    4.100665   3.214984   3.902934   4.987615   6.208726
    37  H    6.279289   5.776292   4.520188   3.272367   3.697646
    38  H    5.272283   4.263416   2.779352   2.887307   3.704745
    39  H    5.478235   4.836548   3.410600   2.856091   2.930945
    40  H    6.437014   5.591012   4.097595   3.543490   4.169410
    41  H    4.933816   4.228987   3.429585   2.739709   4.096784
    42  H    5.143496   4.071207   2.977852   2.941745   4.414276
    43  H    6.798185   6.107709   5.017625   4.076256   5.101189
                    6          7          8          9         10
     6  C    0.000000
     7  C    1.536875   0.000000
     8  C    3.875722   2.597459   0.000000
     9  C    4.939954   3.883305   1.496874   0.000000
    10  C    4.510073   3.864783   2.360316   1.529642   0.000000
    11  O    4.389236   2.951682   1.222816   2.406333   3.548933
    12  C    2.550494   1.529943   3.303192   4.609836   4.731312
    13  C    5.219617   4.867618   3.489063   2.532949   1.527933
    14  O    5.344174   4.721679   3.344208   2.420004   1.424624
    15  C    3.977848   4.673084   5.906398   6.180579   4.979963
    16  O    4.332384   5.110508   6.738764   7.224850   6.177079
    17  C    4.508028   5.494953   6.728812   6.902100   5.563305
    18  C    5.195751   5.558741   6.249234   6.237244   4.990793
    19  O    6.371483   6.861914   7.673697   7.647231   6.382140
    20  H    2.987229   3.579014   4.221637   4.354222   3.126931
    21  H    4.072886   4.243435   4.309657   4.073830   2.630776
    22  H    3.000918   3.029159   4.140030   4.652610   3.836023
    23  H    2.123265   3.505324   5.572588   6.320092   5.431586
    24  H    2.145094   2.988653   5.245385   6.185230   5.543045
    25  H    1.098711   2.162153   3.967921   4.861251   4.339481
    26  H    1.098505   2.153889   4.663772   5.860904   5.561239
    27  H    2.112550   1.099427   2.714523   4.119166   4.386338
    28  H    5.704256   4.531350   2.129453   1.094126   2.199212
    29  H    5.509494   4.513965   2.116334   1.094571   2.197674
    30  H    2.747018   2.172524   4.275180   5.643007   5.756452
    31  H    2.903070   2.194183   3.707275   4.782563   4.678027
    32  H    3.498027   2.177229   3.062434   4.394314   4.845535
    33  H    5.370204   5.291344   4.332523   3.490439   2.180181
    34  H    6.263692   5.785978   4.038985   2.781804   2.170859
    35  H    4.976822   4.702655   3.483869   2.820581   2.186209
    36  H    6.240202   5.545918   3.828310   2.605952   1.956677
    37  H    5.228664   6.066971   7.632633   8.028104   6.894557
    38  H    4.746858   5.626719   6.498534   6.474166   5.043816
    39  H    4.125526   5.345573   6.886996   7.231255   5.983912
    40  H    5.528701   6.527451   7.760624   7.880057   6.505973
    41  H    5.260904   5.354619   5.910069   5.938603   4.873086
    42  H    5.514830   5.804824   6.112241   5.857844   4.493506
    43  H    6.532778   6.967464   7.912184   8.003128   6.852188
                   11         12         13         14         15
    11  O    0.000000
    12  C    3.393351   0.000000
    13  C    4.587586   5.979588   0.000000
    14  O    4.468840   5.259404   2.407917   0.000000
    15  C    6.893450   4.944614   5.596983   4.822847   0.000000
    16  O    7.581072   5.051357   6.927771   6.017947   1.441570
    17  C    7.767347   6.062821   5.785494   5.556083   1.537136
    18  C    7.297528   5.679761   5.658344   4.397020   1.549131
    19  O    8.704703   6.879440   6.960387   5.699515   2.444887
    20  H    5.295888   4.711291   3.212098   3.769988   3.025849
    21  H    5.497392   4.997303   3.025461   2.568792   2.639943
    22  H    5.005565   3.040161   4.931826   3.795306   2.138421
    23  H    6.308199   4.134049   5.926635   5.950022   2.695127
    24  H    5.817179   2.943351   6.438084   5.892751   2.893093
    25  H    4.567424   3.489081   4.736815   5.345017   4.290652
    26  H    4.954564   2.822032   6.251306   6.416713   4.714030
    27  H    2.691105   2.126627   5.247255   5.421917   5.705527
    28  H    2.761300   4.950017   3.296020   2.462895   6.618722
    29  H    2.718945   5.400269   2.556063   3.219593   7.023377
    30  H    4.215644   1.095403   6.930637   6.319636   5.396384
    31  H    4.028980   1.093901   6.002240   4.924385   4.239673
    32  H    2.842698   1.095701   6.177737   5.345634   5.828100
    33  H    5.492713   6.397180   1.096022   2.648305   5.095584
    34  H    5.033883   6.820824   1.096107   2.697484   6.524416
    35  H    4.452438   5.992060   1.095321   3.369728   6.000148
    36  H    4.862190   6.082895   2.556809   0.972775   5.724633
    37  H    8.513020   6.023297   7.546204   6.637915   1.951819
    38  H    7.610254   6.387818   5.028679   5.064510   2.195192
    39  H    7.842931   5.997101   6.160752   6.203268   2.190469
    40  H    8.806731   6.984694   6.695345   6.348696   2.185067
    41  H    6.882665   5.232658   5.792019   4.145139   2.198521
    42  H    7.245486   6.127834   4.963950   3.811354   2.205610
    43  H    8.862531   6.774667   7.588694   6.151627   2.794276
                   16         17         18         19         20
    16  O    0.000000
    17  C    2.401626   0.000000
    18  C    2.397690   2.529213   0.000000
    19  O    2.708476   2.989094   1.431855   0.000000
    20  H    4.236285   2.977776   3.846549   5.068547   0.000000
    21  H    4.029074   3.037458   2.703562   4.022610   1.747630
    22  H    2.690358   3.487401   2.647494   3.917334   3.055647
    23  H    2.867062   2.815523   4.211246   5.071546   2.842853
    24  H    2.584759   3.771186   4.158753   5.045311   3.795517
    25  H    4.875271   4.492999   5.516910   6.708107   2.531012
    26  H    4.793139   5.182680   6.029027   7.099046   3.979948
    27  H    6.128174   6.409048   6.632726   7.940496   4.279847
    28  H    7.607294   7.485500   6.462883   7.828488   5.180384
    29  H    8.118155   7.590521   7.143512   8.549944   4.846974
    30  H    5.253278   6.449858   6.290484   7.378842   5.359344
    31  H    4.271479   5.523305   4.823466   5.964515   4.591205
    32  H    5.992984   6.999526   6.382322   7.612110   5.448999
    33  H    6.497856   5.082435   5.104748   6.305943   2.841132
    34  H    7.872090   6.726320   6.406673   7.663244   4.284202
    35  H    7.277940   6.066530   6.310922   7.626036   3.240106
    36  H    6.938963   6.389045   5.180313   6.405238   4.579868
    37  H    0.975145   2.460632   2.566399   2.343534   4.855725
    38  H    3.371443   1.094063   2.814762   3.433571   2.519948
    39  H    2.674494   1.094191   3.494654   3.950082   3.069093
    40  H    2.647246   1.096325   2.766327   2.661607   4.038243
    41  H    2.738409   3.490891   1.095724   2.045516   4.317133
    42  H    3.362386   2.747415   1.093455   2.047502   3.595999
    43  H    2.595893   3.600608   1.940156   0.974490   5.646143
                   21         22         23         24         25
    21  H    0.000000
    22  H    2.612156   0.000000
    23  H    3.861914   3.020957   0.000000
    24  H    4.299464   2.319003   1.745718   0.000000
    25  H    3.971056   3.628851   2.346473   3.026887   0.000000
    26  H    5.135940   3.845795   2.467912   2.350901   1.744241
    27  H    5.130400   4.127644   4.233466   3.855453   2.448970
    28  H    4.597821   4.983856   7.045570   6.711320   5.768194
    29  H    4.783084   5.613005   6.957916   6.988403   5.255714
    30  H    5.825315   3.723568   4.211710   2.907948   3.758183
    31  H    4.564990   2.272564   3.979061   2.586976   3.883572
    32  H    5.587318   3.786294   5.196911   4.021063   4.316024
    33  H    2.522947   4.854030   5.670884   6.363644   4.851588
    34  H    3.898441   5.830018   7.012252   7.467171   5.797761
    35  H    3.612298   5.329088   5.841084   6.489935   4.325726
    36  H    3.397595   4.755069   6.892706   6.862211   6.182831
    37  H    4.564734   3.574364   3.567477   3.497948   5.691827
    38  H    2.531699   3.816946   3.359518   4.453295   4.524907
    39  H    3.672632   3.854358   2.188835   3.493400   4.041407
    40  H    3.904162   4.308548   3.702369   4.545540   5.552577
    41  H    3.051817   2.356752   4.625436   4.166058   5.738366
    42  H    2.181267   3.136101   4.670798   4.861434   5.657192
    43  H    4.641933   3.984355   5.285532   4.967148   7.012182
                   26         27         28         29         30
    26  H    0.000000
    27  H    2.353785   0.000000
    28  H    6.610688   4.824630   0.000000
    29  H    6.376845   4.530560   1.796789   0.000000
    30  H    2.579159   2.483877   6.015340   6.370686   0.000000
    31  H    3.330085   3.063558   5.003485   5.708962   1.770254
    32  H    3.764567   2.442773   4.566603   5.157203   1.765919
    33  H    6.421468   5.800172   4.178031   3.640775   7.308244
    34  H    7.287782   6.106525   3.307750   2.569955   7.812658
    35  H    5.920699   4.887354   3.778701   2.558328   6.855970
    36  H    7.307375   6.155481   2.427301   3.196818   7.161170
    37  H    5.660790   7.078407   8.393901   8.912248   6.203147
    38  H    5.545196   6.487851   7.098598   7.068662   6.899824
    39  H    4.630658   6.157271   7.915952   7.855183   6.235556
    40  H    6.132401   7.461368   8.403860   8.587843   7.325771
    41  H    6.087051   6.446548   6.009577   6.930757   5.892629
    42  H    6.452651   6.831534   6.095205   6.687681   6.852145
    43  H    7.175626   8.059163   8.117242   8.965084   7.197382
                   31         32         33         34         35
    31  H    0.000000
    32  H    1.763850   0.000000
    33  H    6.292400   6.741856   0.000000
    34  H    6.837729   6.892650   1.752973   0.000000
    35  H    6.192684   6.214895   1.777037   1.776682   0.000000
    36  H    5.788116   6.057083   2.880021   2.425672   3.578170
    37  H    5.223624   6.956389   7.007000   8.460871   7.935034
    38  H    5.922897   7.250391   4.214858   5.920848   5.327978
    39  H    5.600676   7.006056   5.530098   7.169964   6.255787
    40  H    6.361751   7.924744   5.912356   7.577447   7.036748
    41  H    4.279618   5.814113   5.413353   6.481701   6.502592
    42  H    5.362878   6.759168   4.306459   5.625217   5.700939
    43  H    5.791534   7.488021   7.026018   8.304296   8.247803
                   36         37         38         39         40
    36  H    0.000000
    37  H    7.519095   0.000000
    38  H    5.815631   3.477390   0.000000
    39  H    7.067673   2.814862   1.776380   0.000000
    40  H    7.136357   2.275422   1.769521   1.745155   0.000000
    41  H    4.920177   3.077162   3.796974   4.352705   3.799262
    42  H    4.496890   3.510867   2.589288   3.787788   3.039809
    43  H    6.881984   2.212818   4.211253   4.434358   3.291361
                   41         42         43
    41  H    0.000000
    42  H    1.774631   0.000000
    43  H    2.112481   2.791913   0.000000
 Stoichiometry    C15H24O4
 Framework group  C1[X(C15H24O4)]
 Deg. of freedom   123
 Full point group                 C1      NOp   1
 Largest Abelian subgroup         C1      NOp   1
 Largest concise Abelian subgroup C1      NOp   1
                         Standard orientation:                         
 ---------------------------------------------------------------------
 Center     Atomic      Atomic             Coordinates (Angstroms)
 Number     Number       Type             X           Y           Z
 ---------------------------------------------------------------------
      1          6           0        1.797395    0.663327    0.028286
      2          6           0        1.128187   -0.464103    0.314117
      3          6           0       -0.308335   -0.562626    0.758319
      4          6           0       -1.246975    0.472444    0.103026
      5          6           0       -1.115635    1.885505    0.724469
      6          6           0        0.282603    2.341627    1.150869
      7          6           0        1.430083    2.106752    0.155828
      8          6           0        3.145805    0.236001   -0.394974
      9          6           0        3.297407   -1.253176   -0.395576
     10          6           0        1.933890   -1.724809    0.112547
     11          8           0        4.037562    1.016726   -0.695834
     12          6           0        1.167634    2.754192   -1.205299
     13          6           0        2.058805   -2.560876    1.385327
     14          8           0        1.280402   -2.494682   -0.892342
     15          6           0       -2.738535   -0.002822    0.055623
     16          8           0       -3.539370    1.082099   -0.454018
     17          6           0       -3.299716   -0.380136    1.436020
     18          6           0       -2.916390   -1.183499   -0.931381
     19          8           0       -4.307598   -1.410903   -1.182449
     20          1           0       -0.353261   -0.491661    1.852082
     21          1           0       -0.661908   -1.568111    0.510366
     22          1           0       -0.942628    0.580934   -0.947769
     23          1           0       -1.756787    1.968603    1.609124
     24          1           0       -1.511007    2.616487    0.006822
     25          1           0        0.533598    1.864985    2.108459
     26          1           0        0.227814    3.416257    1.371962
     27          1           0        2.300129    2.620091    0.589698
     28          1           0        3.515310   -1.598849   -1.410535
     29          1           0        4.115435   -1.519410    0.281206
     30          1           0        0.905002    3.810845   -1.085226
     31          1           0        0.354902    2.265248   -1.750295
     32          1           0        2.059866    2.708287   -1.839631
     33          1           0        1.082962   -2.938981    1.710951
     34          1           0        2.684389   -3.443021    1.206680
     35          1           0        2.498895   -1.987234    2.208116
     36          1           0        1.813697   -3.292362   -1.052320
     37          1           0       -4.466826    0.788166   -0.388161
     38          1           0       -2.763993   -1.224998    1.878945
     39          1           0       -3.256678    0.462770    2.132376
     40          1           0       -4.359187   -0.653848    1.368699
     41          1           0       -2.441648   -0.970995   -1.895785
     42          1           0       -2.495237   -2.112944   -0.538437
     43          1           0       -4.548137   -0.812978   -1.913378
 ---------------------------------------------------------------------
 Rotational constants (GHZ):      0.5572582      0.2596194      0.2073500
 Standard basis: 6-31G(d) (6D, 7F)
 There are   333 symmetry adapted cartesian basis functions of A   symmetry.
 There are   333 symmetry adapted basis functions of A   symmetry.
   333 basis functions,   628 primitive gaussians,   333 cartesian basis functions
    73 alpha electrons       73 beta electrons
       nuclear repulsion energy      1601.6642787861 Hartrees.
 NAtoms=   43 NActive=   43 NUniq=   43 SFac= 1.00D+00 NAtFMM=   60 NAOKFM=F Big=F
 Integral buffers will be    131072 words long.
 Raffenetti 2 integral format.
 Two-electron integral symmetry is turned on.
 Using the following non-standard input for PCM:
 --- end of non-standard input.
 ------------------------------------------------------------------------------
 Polarizable Continuum Model (PCM)
 =================================
 Model                : PCM (using non-symmetric T matrix).
 Atomic radii         : SMD-Coulomb.
 Polarization charges : Total charges.
 Charge compensation  : None.
 Solution method      : On-the-fly selection.
 Cavity type          : VdW (van der Waals Surface) (Alpha=1.000).
 Cavity algorithm     : GePol (No added spheres)
                        Default sphere list used, NSphG=   43.
                        Lebedev-Laikov grids with approx.  5.0 points / Ang**2.
                        Smoothing algorithm: Karplus/York (Gamma=1.0000).
                        Polarization charges: spherical gaussians, with
                                              point-specific exponents (IZeta= 3).
                        Self-potential: point-specific (ISelfS= 7).
                        Self-field    : sphere-specific E.n sum rule (ISelfD= 2).
 1st derivatives      : Analytical E(r).r(x)/FMM algorithm (CHGder, D1EAlg=3).
                        Cavity 1st derivative terms included.
 Solvent              : Methanol, Eps=  32.613000 Eps(inf)=   1.765709
 ------------------------------------------------------------------------------
 ------------------------------------------------------------------------------
 Atomic radii for non-electrostatic terms: SMD-CDS.
 ------------------------------------------------------------------------------
 Nuclear repulsion after PCM non-electrostatic terms =     1601.6655553680 Hartrees.
 One-electron integrals computed using PRISM.
 NBasis=   333 RedAO= T EigKep=  8.62D-04  NBF=   333
 NBsUse=   333 1.00D-06 EigRej= -1.00D+00 NBFU=   333
 ExpMin= 1.61D-01 ExpMax= 5.48D+03 ExpMxC= 8.25D+02 IAcc=1 IRadAn=         1 AccDes= 0.00D+00
 Harris functional with IExCor=  402 and IRadAn=       1 diagonalized for initial guess.
 HarFok:  IExCor=  402 AccDes= 0.00D+00 IRadAn=         1 IDoV= 1 UseB2=F ITyADJ=14
 ICtDFT=  3500011 ScaDFX=  1.000000  1.000000  1.000000  1.000000
 FoFCou: FMM=F IPFlag=           0 FMFlag=      100000 FMFlg1=           0
         NFxFlg=           0 DoJE=T BraDBF=F KetDBF=T FulRan=T
         wScrn=  0.000000 ICntrl=     500 IOpCl=  0 I1Cent=   200000004 NGrid=           0
         NMat0=    1 NMatS0=      1 NMatT0=    0 NMatD0=    1 NMtDS0=    0 NMtDT0=    0
 Petite list used in FoFCou.
 Keep R1 ints in memory in canonical form, NReq=1565304907.
 Requested convergence on RMS density matrix=1.00D-08 within 128 cycles.
 Requested convergence on MAX density matrix=1.00D-06.
 Requested convergence on             energy=1.00D-06.
 No special actions if energy rises.
 Inv3:  Mode=1 IEnd=    21579372.
 Iteration    1 A*A^-1 deviation from unit magnitude is 7.99D-15 for   2681.
 Iteration    1 A*A^-1 deviation from orthogonality  is 5.13D-15 for   2494   1262.
 Iteration    1 A^-1*A deviation from unit magnitude is 7.99D-15 for   2681.
 Iteration    1 A^-1*A deviation from orthogonality  is 4.22D-09 for   1834   1830.
 Iteration    2 A*A^-1 deviation from unit magnitude is 6.55D-15 for    665.
 Iteration    2 A*A^-1 deviation from orthogonality  is 4.29D-15 for   2470   1271.
 Iteration    2 A^-1*A deviation from unit magnitude is 8.88D-16 for    495.
 Iteration    2 A^-1*A deviation from orthogonality  is 3.53D-16 for   2408    845.
 Error on total polarization charges =  0.05159
 SCF Done:  E(RB3LYP) =  -886.943083110     A.U. after   12 cycles
            NFock= 12  Conv=0.66D-08     -V/T= 2.0091
 SMD-CDS (non-electrostatic) energy       (kcal/mol) =       0.80
 (included in total energy above)

 **********************************************************************

            Population analysis using the SCF density.

 **********************************************************************

 Orbital symmetries:
       Occupied  (A) (A) (A) (A) (A) (A) (A) (A) (A) (A) (A) (A)
                 (A) (A) (A) (A) (A) (A) (A) (A) (A) (A) (A) (A)
                 (A) (A) (A) (A) (A) (A) (A) (A) (A) (A) (A) (A)
                 (A) (A) (A) (A) (A) (A) (A) (A) (A) (A) (A) (A)
                 (A) (A) (A) (A) (A) (A) (A) (A) (A) (A) (A) (A)
                 (A) (A) (A) (A) (A) (A) (A) (A) (A) (A) (A) (A)
                 (A)
       Virtual   (A) (A) (A) (A) (A) (A) (A) (A) (A) (A) (A) (A)
                 (A) (A) (A) (A) (A) (A) (A) (A) (A) (A) (A) (A)
                 (A) (A) (A) (A) (A) (A) (A) (A) (A) (A) (A) (A)
                 (A) (A) (A) (A) (A) (A) (A) (A) (A) (A) (A) (A)
                 (A) (A) (A) (A) (A) (A) (A) (A) (A) (A) (A) (A)
                 (A) (A) (A) (A) (A) (A) (A) (A) (A) (A) (A) (A)
                 (A) (A) (A) (A) (A) (A) (A) (A) (A) (A) (A) (A)
                 (A) (A) (A) (A) (A) (A) (A) (A) (A) (A) (A) (A)
                 (A) (A) (A) (A) (A) (A) (A) (A) (A) (A) (A) (A)
                 (A) (A) (A) (A) (A) (A) (A) (A) (A) (A) (A) (A)
                 (A) (A) (A) (A) (A) (A) (A) (A) (A) (A) (A) (A)
                 (A) (A) (A) (A) (A) (A) (A) (A) (A) (A) (A) (A)
                 (A) (A) (A) (A) (A) (A) (A) (A) (A) (A) (A) (A)
                 (A) (A) (A) (A) (A) (A) (A) (A) (A) (A) (A) (A)
                 (A) (A) (A) (A) (A) (A) (A) (A) (A) (A) (A) (A)
                 (A) (A) (A) (A) (A) (A) (A) (A) (A) (A) (A) (A)
                 (A) (A) (A) (A) (A) (A) (A) (A) (A) (A) (A) (A)
                 (A) (A) (A) (A) (A) (A) (A) (A) (A) (A) (A) (A)
                 (A) (A) (A) (A) (A) (A) (A) (A) (A) (A) (A) (A)
                 (A) (A) (A) (A) (A) (A) (A) (A) (A) (A) (A) (A)
                 (A) (A) (A) (A) (A) (A) (A) (A) (A) (A) (A) (A)
                 (A) (A) (A) (A) (A) (A) (A) (A)
 The electronic state is 1-A.
 Alpha  occ. eigenvalues --  -19.14592 -19.14335 -19.14000 -19.13045 -10.26408
 Alpha  occ. eigenvalues --  -10.24399 -10.23583 -10.21902 -10.20424 -10.18706
 Alpha  occ. eigenvalues --  -10.18566 -10.18529 -10.18273 -10.17652 -10.17080
 Alpha  occ. eigenvalues --  -10.17025 -10.16770 -10.16578 -10.16394  -1.03330
 Alpha  occ. eigenvalues --   -1.02735  -1.02201  -0.99859  -0.85945  -0.81006
 Alpha  occ. eigenvalues --   -0.78934  -0.74282  -0.73785  -0.71919  -0.68689
 Alpha  occ. eigenvalues --   -0.67367  -0.65699  -0.63643  -0.60290  -0.56715
 Alpha  occ. eigenvalues --   -0.55417  -0.53578  -0.50551  -0.49997  -0.49769
 Alpha  occ. eigenvalues --   -0.48444  -0.47056  -0.46050  -0.45154  -0.44593
 Alpha  occ. eigenvalues --   -0.43843  -0.43478  -0.42253  -0.41825  -0.41179
 Alpha  occ. eigenvalues --   -0.41000  -0.39477  -0.38503  -0.38340  -0.37651
 Alpha  occ. eigenvalues --   -0.37351  -0.36926  -0.36362  -0.35012  -0.34723
 Alpha  occ. eigenvalues --   -0.34545  -0.34379  -0.33542  -0.32569  -0.32118
 Alpha  occ. eigenvalues --   -0.30842  -0.30106  -0.29656  -0.28445  -0.27629
 Alpha  occ. eigenvalues --   -0.25571  -0.25104  -0.23846
 Alpha virt. eigenvalues --   -0.03900   0.05517   0.07675   0.08159   0.09937
 Alpha virt. eigenvalues --    0.11027   0.11689   0.12509   0.13554   0.13934
 Alpha virt. eigenvalues --    0.14307   0.15283   0.15514   0.15688   0.16273
 Alpha virt. eigenvalues --    0.17186   0.17272   0.17969   0.18250   0.18662
 Alpha virt. eigenvalues --    0.19429   0.19708   0.20571   0.21021   0.21164
 Alpha virt. eigenvalues --    0.21488   0.22406   0.22470   0.23898   0.24350
 Alpha virt. eigenvalues --    0.25042   0.25846   0.26141   0.26724   0.27920
 Alpha virt. eigenvalues --    0.28471   0.29641   0.30217   0.31329   0.31872
 Alpha virt. eigenvalues --    0.33843   0.34224   0.35832   0.37532   0.45571
 Alpha virt. eigenvalues --    0.47247   0.49482   0.51827   0.52358   0.53048
 Alpha virt. eigenvalues --    0.53391   0.53625   0.55335   0.56117   0.57117
 Alpha virt. eigenvalues --    0.58004   0.59082   0.60102   0.60995   0.61421
 Alpha virt. eigenvalues --    0.62350   0.63401   0.63637   0.64405   0.64999
 Alpha virt. eigenvalues --    0.66632   0.68089   0.68736   0.69806   0.71283
 Alpha virt. eigenvalues --    0.72896   0.73012   0.73836   0.74804   0.75134
 Alpha virt. eigenvalues --    0.77262   0.77726   0.78867   0.79649   0.79960
 Alpha virt. eigenvalues --    0.81384   0.81868   0.82505   0.83067   0.83825
 Alpha virt. eigenvalues --    0.84374   0.85014   0.86254   0.86524   0.87019
 Alpha virt. eigenvalues --    0.87752   0.88745   0.89115   0.89672   0.89971
 Alpha virt. eigenvalues --    0.90655   0.90858   0.91739   0.92945   0.93543
 Alpha virt. eigenvalues --    0.94998   0.95370   0.95800   0.96920   0.97528
 Alpha virt. eigenvalues --    0.97896   0.98116   0.99046   1.00541   1.00984
 Alpha virt. eigenvalues --    1.02131   1.02636   1.03873   1.04800   1.05508
 Alpha virt. eigenvalues --    1.06193   1.06251   1.07940   1.08526   1.10006
 Alpha virt. eigenvalues --    1.11681   1.12104   1.13866   1.15231   1.17052
 Alpha virt. eigenvalues --    1.18127   1.20417   1.21619   1.24225   1.26239
 Alpha virt. eigenvalues --    1.28288   1.34718   1.36501   1.38105   1.39740
 Alpha virt. eigenvalues --    1.40697   1.42107   1.42692   1.47104   1.48602
 Alpha virt. eigenvalues --    1.51320   1.53589   1.54756   1.58440   1.59766
 Alpha virt. eigenvalues --    1.61524   1.63858   1.64833   1.66908   1.68377
 Alpha virt. eigenvalues --    1.69438   1.69778   1.71454   1.72959   1.74676
 Alpha virt. eigenvalues --    1.75327   1.75921   1.77371   1.78946   1.79449
 Alpha virt. eigenvalues --    1.81219   1.82021   1.83057   1.83929   1.84792
 Alpha virt. eigenvalues --    1.86045   1.86404   1.88528   1.89014   1.89833
 Alpha virt. eigenvalues --    1.91252   1.92014   1.94036   1.94838   1.95067
 Alpha virt. eigenvalues --    1.96777   1.97846   1.98631   2.01435   2.02918
 Alpha virt. eigenvalues --    2.03505   2.05462   2.06153   2.07283   2.08017
 Alpha virt. eigenvalues --    2.10970   2.11964   2.14284   2.15383   2.16109
 Alpha virt. eigenvalues --    2.18266   2.21281   2.22290   2.23842   2.25279
 Alpha virt. eigenvalues --    2.25340   2.26621   2.27147   2.28851   2.29457
 Alpha virt. eigenvalues --    2.30615   2.31345   2.33372   2.34691   2.35275
 Alpha virt. eigenvalues --    2.36230   2.38161   2.38889   2.41087   2.41274
 Alpha virt. eigenvalues --    2.42745   2.44695   2.45949   2.47822   2.48613
 Alpha virt. eigenvalues --    2.51186   2.51837   2.53802   2.55149   2.59242
 Alpha virt. eigenvalues --    2.59628   2.62477   2.64347   2.67108   2.67766
 Alpha virt. eigenvalues --    2.70028   2.73425   2.74232   2.76465   2.77517
 Alpha virt. eigenvalues --    2.80192   2.82248   2.85237   2.87295   2.89901
 Alpha virt. eigenvalues --    2.93428   2.95555   2.99539   3.03620   3.18098
 Alpha virt. eigenvalues --    3.21285   3.79391   3.82542   3.86466   4.01151
 Alpha virt. eigenvalues --    4.13265   4.21664   4.23503   4.27238   4.28757
 Alpha virt. eigenvalues --    4.32628   4.37453   4.40749   4.45919   4.54270
 Alpha virt. eigenvalues --    4.60666   4.66283   4.73688   4.76863   4.77624
          Condensed to atoms (all electrons):
               1          2          3          4          5          6
     1  C    5.087892   0.549960  -0.052250  -0.003227  -0.005085  -0.027440
     2  C    0.549960   4.942559   0.319803  -0.016683  -0.005591  -0.007561
     3  C   -0.052250   0.319803   5.244740   0.332603  -0.038769  -0.000630
     4  C   -0.003227  -0.016683   0.332603   5.060484   0.352799  -0.042016
     5  C   -0.005085  -0.005591  -0.038769   0.352799   5.061196   0.358416
     6  C   -0.027440  -0.007561  -0.000630  -0.042016   0.358416   5.078987
     7  C    0.345265  -0.069580  -0.011234  -0.000548  -0.040627   0.355941
     8  C    0.340117   0.017319   0.005478  -0.000112  -0.000058   0.004376
     9  C   -0.141779  -0.080665   0.007649  -0.000173  -0.000003  -0.000104
    10  C   -0.003621   0.408098  -0.059662   0.002346  -0.000042  -0.000190
    11  O   -0.085627   0.004810  -0.000115   0.000002  -0.000005   0.000271
    12  C   -0.036228  -0.002036   0.001379  -0.003578  -0.003130  -0.049764
    13  C    0.001690  -0.060178  -0.006479   0.000227  -0.000005   0.000015
    14  O   -0.000223  -0.050736  -0.003414  -0.000251  -0.000002   0.000000
    15  C    0.000385   0.002580  -0.026677   0.349774  -0.023483   0.003331
    16  O   -0.000002  -0.000031   0.001956  -0.047020   0.001617   0.000398
    17  C   -0.000029   0.000423  -0.005186  -0.052149  -0.010137   0.000030
    18  C    0.000020  -0.000001  -0.004019  -0.055609   0.004326  -0.000032
    19  O    0.000000   0.000000   0.000069   0.002283  -0.000049   0.000000
    20  H   -0.005611  -0.023175   0.351631  -0.027013  -0.006654  -0.000143
    21  H    0.004157  -0.040051   0.364254  -0.042232   0.004669   0.000045
    22  H   -0.002557   0.001503  -0.055538   0.369234  -0.046193  -0.003186
    23  H   -0.000042   0.000011  -0.004159  -0.038979   0.367618  -0.033762
    24  H   -0.000377   0.000007   0.005339  -0.030859   0.368400  -0.037574
    25  H   -0.004525  -0.000151   0.004000  -0.005316  -0.037551   0.370144
    26  H    0.005312   0.000319  -0.000120   0.004674  -0.033215   0.365604
    27  H   -0.051060   0.004277  -0.000202  -0.000069   0.004874  -0.042194
    28  H    0.004452  -0.000235  -0.000102   0.000004   0.000000   0.000001
    29  H    0.004250   0.001137  -0.000150   0.000001   0.000000   0.000003
    30  H    0.004572  -0.000006  -0.000034   0.000215  -0.001035  -0.003403
    31  H   -0.005848   0.001409  -0.000370  -0.000821   0.003492  -0.006333
    32  H   -0.007778  -0.000049  -0.000013   0.000056  -0.000008   0.005268
    33  H   -0.000110  -0.008991   0.003197   0.000023   0.000002   0.000000
    34  H   -0.000050   0.004916  -0.000044  -0.000003   0.000000   0.000000
    35  H    0.000291   0.001583   0.000245  -0.000010   0.000000  -0.000001
    36  H   -0.000104   0.006249  -0.000076   0.000014   0.000000   0.000000
    37  H    0.000000   0.000002  -0.000180   0.007413  -0.000054   0.000000
    38  H    0.000000   0.000140   0.001910  -0.004182   0.000504  -0.000007
    39  H    0.000004  -0.000032   0.000021  -0.006734   0.001370  -0.000139
    40  H    0.000000  -0.000004  -0.000019   0.005358   0.000037   0.000002
    41  H   -0.000012   0.000009  -0.000106  -0.003013  -0.000017  -0.000002
    42  H   -0.000004   0.000001   0.000051   0.001580  -0.000215  -0.000001
    43  H    0.000000   0.000000   0.000003  -0.000011  -0.000010   0.000000
               7          8          9         10         11         12
     1  C    0.345265   0.340117  -0.141779  -0.003621  -0.085627  -0.036228
     2  C   -0.069580   0.017319  -0.080665   0.408098   0.004810  -0.002036
     3  C   -0.011234   0.005478   0.007649  -0.059662  -0.000115   0.001379
     4  C   -0.000548  -0.000112  -0.000173   0.002346   0.000002  -0.003578
     5  C   -0.040627  -0.000058  -0.000003  -0.000042  -0.000005  -0.003130
     6  C    0.355941   0.004376  -0.000104  -0.000190   0.000271  -0.049764
     7  C    5.029877  -0.054366   0.008178   0.006580   0.000772   0.354712
     8  C   -0.054366   4.536113   0.328671  -0.062412   0.526302  -0.001163
     9  C    0.008178   0.328671   5.484171   0.291636  -0.078716  -0.000263
    10  C    0.006580  -0.062412   0.291636   4.749937   0.004408  -0.000176
    11  O    0.000772   0.526302  -0.078716   0.004408   8.201660  -0.003797
    12  C    0.354712  -0.001163  -0.000263  -0.000176  -0.003797   5.150033
    13  C   -0.000163  -0.000923  -0.053766   0.352627  -0.000078  -0.000003
    14  O   -0.000053   0.001032  -0.047934   0.199873  -0.000023   0.000006
    15  C   -0.000083   0.000000   0.000002  -0.000110   0.000000   0.000017
    16  O   -0.000001   0.000000   0.000000   0.000000   0.000000  -0.000003
    17  C    0.000009   0.000000   0.000000   0.000006   0.000000  -0.000002
    18  C   -0.000003   0.000000   0.000000  -0.000024   0.000000   0.000002
    19  O    0.000000   0.000000   0.000000   0.000000   0.000000   0.000000
    20  H    0.001151  -0.000129  -0.000172   0.000927   0.000002  -0.000068
    21  H   -0.000049  -0.000143   0.000611  -0.005953   0.000001   0.000003
    22  H    0.003976  -0.000103  -0.000044   0.000306   0.000000  -0.001348
    23  H    0.005277   0.000003   0.000000   0.000001   0.000000  -0.000031
    24  H   -0.006064  -0.000003   0.000000   0.000005   0.000000   0.004702
    25  H   -0.037740   0.000068  -0.000009  -0.000056  -0.000002   0.005763
    26  H   -0.031510  -0.000110   0.000003   0.000003   0.000003  -0.004668
    27  H    0.374661  -0.006654   0.000602  -0.000233   0.009552  -0.044098
    28  H   -0.000105  -0.015901   0.344270  -0.024194  -0.000667   0.000023
    29  H   -0.000077  -0.017584   0.340029  -0.025556  -0.000190  -0.000004
    30  H   -0.031000  -0.000036   0.000004   0.000003   0.000025   0.368503
    31  H   -0.030873  -0.000209   0.000021  -0.000023   0.000054   0.373122
    32  H   -0.027260   0.003191   0.000104  -0.000005   0.006887   0.365369
    33  H   -0.000001  -0.000094   0.005375  -0.023693   0.000001   0.000000
    34  H    0.000003   0.000244  -0.007944  -0.021746  -0.000001   0.000000
    35  H   -0.000031   0.000267  -0.000978  -0.022037  -0.000008   0.000000
    36  H    0.000006   0.000094  -0.004476  -0.016822   0.000001   0.000000
    37  H    0.000000   0.000000   0.000000   0.000000   0.000000   0.000000
    38  H    0.000000   0.000000   0.000000   0.000000   0.000000   0.000000
    39  H    0.000000   0.000000   0.000000   0.000000   0.000000   0.000000
    40  H    0.000000   0.000000   0.000000   0.000000   0.000000   0.000000
    41  H    0.000002   0.000000   0.000000   0.000000   0.000000  -0.000004
    42  H    0.000000   0.000000   0.000000  -0.000016   0.000000   0.000000
    43  H    0.000000   0.000000   0.000000   0.000000   0.000000   0.000000
              13         14         15         16         17         18
     1  C    0.001690  -0.000223   0.000385  -0.000002  -0.000029   0.000020
     2  C   -0.060178  -0.050736   0.002580  -0.000031   0.000423  -0.000001
     3  C   -0.006479  -0.003414  -0.026677   0.001956  -0.005186  -0.004019
     4  C    0.000227  -0.000251   0.349774  -0.047020  -0.052149  -0.055609
     5  C   -0.000005  -0.000002  -0.023483   0.001617  -0.010137   0.004326
     6  C    0.000015   0.000000   0.003331   0.000398   0.000030  -0.000032
     7  C   -0.000163  -0.000053  -0.000083  -0.000001   0.000009  -0.000003
     8  C   -0.000923   0.001032   0.000000   0.000000   0.000000   0.000000
     9  C   -0.053766  -0.047934   0.000002   0.000000   0.000000   0.000000
    10  C    0.352627   0.199873  -0.000110   0.000000   0.000006  -0.000024
    11  O   -0.000078  -0.000023   0.000000   0.000000   0.000000   0.000000
    12  C   -0.000003   0.000006   0.000017  -0.000003  -0.000002   0.000002
    13  C    5.244608  -0.056309   0.000004   0.000000  -0.000001   0.000001
    14  O   -0.056309   8.404016  -0.000031   0.000000   0.000001  -0.000006
    15  C    0.000004  -0.000031   4.757064   0.213883   0.362140   0.340206
    16  O    0.000000   0.000000   0.213883   8.409248  -0.052010  -0.047119
    17  C   -0.000001   0.000001   0.362140  -0.052010   5.240594  -0.062665
    18  C    0.000001  -0.000006   0.340206  -0.047119  -0.062665   4.974419
    19  O    0.000000   0.000000  -0.049586  -0.009536  -0.005290   0.233944
    20  H    0.001507   0.000189  -0.004316  -0.000026   0.002548  -0.000045
    21  H   -0.001679   0.011543  -0.003587   0.000048  -0.001904   0.002350
    22  H    0.000016   0.000208  -0.039559   0.000993   0.006633  -0.009751
    23  H    0.000000   0.000000  -0.006193   0.000001   0.002428   0.000132
    24  H    0.000000   0.000000  -0.004968   0.006910   0.000358   0.000083
    25  H   -0.000006   0.000000  -0.000110  -0.000002   0.000024  -0.000003
    26  H    0.000000   0.000000  -0.000073   0.000001  -0.000004   0.000001
    27  H    0.000023  -0.000001   0.000002   0.000000   0.000000   0.000000
    28  H    0.003169   0.003453   0.000000   0.000000   0.000000   0.000000
    29  H   -0.001291   0.002279   0.000000   0.000000   0.000000   0.000000
    30  H    0.000000   0.000000  -0.000002   0.000000   0.000000   0.000000
    31  H    0.000001  -0.000001   0.000032  -0.000008   0.000000  -0.000008
    32  H    0.000000   0.000000   0.000000   0.000000   0.000000   0.000000
    33  H    0.362546   0.000344  -0.000001   0.000000   0.000001  -0.000005
    34  H    0.362412  -0.001314   0.000000   0.000000   0.000000   0.000000
    35  H    0.346374   0.003956   0.000000   0.000000   0.000000   0.000000
    36  H   -0.003813   0.237837   0.000000   0.000000   0.000000   0.000000
    37  H    0.000000   0.000000  -0.022426   0.228050  -0.005923  -0.008068
    38  H   -0.000001  -0.000002  -0.022500   0.003833   0.349251   0.000422
    39  H    0.000000   0.000000  -0.026134   0.000305   0.367195   0.005168
    40  H    0.000000   0.000000  -0.025684  -0.003237   0.360211  -0.009263
    41  H    0.000000   0.000030  -0.037992  -0.001195   0.006266   0.364876
    42  H    0.000000   0.000105  -0.039013   0.003497  -0.003123   0.361957
    43  H    0.000000   0.000000  -0.004108   0.008875   0.000388  -0.022876
              19         20         21         22         23         24
     1  C    0.000000  -0.005611   0.004157  -0.002557  -0.000042  -0.000377
     2  C    0.000000  -0.023175  -0.040051   0.001503   0.000011   0.000007
     3  C    0.000069   0.351631   0.364254  -0.055538  -0.004159   0.005339
     4  C    0.002283  -0.027013  -0.042232   0.369234  -0.038979  -0.030859
     5  C   -0.000049  -0.006654   0.004669  -0.046193   0.367618   0.368400
     6  C    0.000000  -0.000143   0.000045  -0.003186  -0.033762  -0.037574
     7  C    0.000000   0.001151  -0.000049   0.003976   0.005277  -0.006064
     8  C    0.000000  -0.000129  -0.000143  -0.000103   0.000003  -0.000003
     9  C    0.000000  -0.000172   0.000611  -0.000044   0.000000   0.000000
    10  C    0.000000   0.000927  -0.005953   0.000306   0.000001   0.000005
    11  O    0.000000   0.000002   0.000001   0.000000   0.000000   0.000000
    12  C    0.000000  -0.000068   0.000003  -0.001348  -0.000031   0.004702
    13  C    0.000000   0.001507  -0.001679   0.000016   0.000000   0.000000
    14  O    0.000000   0.000189   0.011543   0.000208   0.000000   0.000000
    15  C   -0.049586  -0.004316  -0.003587  -0.039559  -0.006193  -0.004968
    16  O   -0.009536  -0.000026   0.000048   0.000993   0.000001   0.006910
    17  C   -0.005290   0.002548  -0.001904   0.006633   0.002428   0.000358
    18  C    0.233944  -0.000045   0.002350  -0.009751   0.000132   0.000083
    19  O    8.313167  -0.000001  -0.000073   0.000010  -0.000001   0.000001
    20  H   -0.000001   0.544993  -0.031311   0.005319   0.002567   0.000074
    21  H   -0.000073  -0.031311   0.556560  -0.001290  -0.000124  -0.000151
    22  H    0.000010   0.005319  -0.001290   0.611668   0.006031  -0.008046
    23  H   -0.000001   0.002567  -0.000124   0.006031   0.594913  -0.036546
    24  H    0.000001   0.000074  -0.000151  -0.008046  -0.036546   0.597759
    25  H    0.000000   0.000972  -0.000006  -0.000154  -0.006789   0.005884
    26  H    0.000000  -0.000088   0.000001  -0.000113  -0.000744  -0.006599
    27  H    0.000000   0.000049   0.000003   0.000032  -0.000164  -0.000082
    28  H    0.000000  -0.000003   0.000004   0.000000   0.000000   0.000000
    29  H    0.000000   0.000014  -0.000028   0.000001   0.000000   0.000000
    30  H    0.000000   0.000002   0.000000   0.000008  -0.000016   0.000556
    31  H    0.000000   0.000012   0.000004   0.005832  -0.000018  -0.000357
    32  H    0.000000   0.000000   0.000000  -0.000037   0.000000  -0.000052
    33  H    0.000000   0.000128   0.002992   0.000000   0.000000   0.000000
    34  H    0.000000   0.000006  -0.000105   0.000000   0.000000   0.000000
    35  H    0.000000   0.000055   0.000145  -0.000001   0.000000   0.000000
    36  H    0.000000  -0.000006  -0.000434  -0.000001   0.000000   0.000000
    37  H    0.019295   0.000003  -0.000008  -0.000177  -0.000202  -0.000122
    38  H    0.000005   0.000681   0.001230  -0.000099  -0.000028  -0.000029
    39  H    0.000049   0.000226   0.000115  -0.000026   0.006045   0.000046
    40  H    0.009772  -0.000018  -0.000073  -0.000121  -0.000200  -0.000014
    41  H   -0.031054   0.000007   0.000023   0.008292   0.000010  -0.000013
    42  H   -0.034364   0.000085   0.003623   0.000296  -0.000004  -0.000003
    43  H    0.239127   0.000000   0.000005   0.000015   0.000000   0.000001
              25         26         27         28         29         30
     1  C   -0.004525   0.005312  -0.051060   0.004452   0.004250   0.004572
     2  C   -0.000151   0.000319   0.004277  -0.000235   0.001137  -0.000006
     3  C    0.004000  -0.000120  -0.000202  -0.000102  -0.000150  -0.000034
     4  C   -0.005316   0.004674  -0.000069   0.000004   0.000001   0.000215
     5  C   -0.037551  -0.033215   0.004874   0.000000   0.000000  -0.001035
     6  C    0.370144   0.365604  -0.042194   0.000001   0.000003  -0.003403
     7  C   -0.037740  -0.031510   0.374661  -0.000105  -0.000077  -0.031000
     8  C    0.000068  -0.000110  -0.006654  -0.015901  -0.017584  -0.000036
     9  C   -0.000009   0.000003   0.000602   0.344270   0.340029   0.000004
    10  C   -0.000056   0.000003  -0.000233  -0.024194  -0.025556   0.000003
    11  O   -0.000002   0.000003   0.009552  -0.000667  -0.000190   0.000025
    12  C    0.005763  -0.004668  -0.044098   0.000023  -0.000004   0.368503
    13  C   -0.000006   0.000000   0.000023   0.003169  -0.001291   0.000000
    14  O    0.000000   0.000000  -0.000001   0.003453   0.002279   0.000000
    15  C   -0.000110  -0.000073   0.000002   0.000000   0.000000  -0.000002
    16  O   -0.000002   0.000001   0.000000   0.000000   0.000000   0.000000
    17  C    0.000024  -0.000004   0.000000   0.000000   0.000000   0.000000
    18  C   -0.000003   0.000001   0.000000   0.000000   0.000000   0.000000
    19  O    0.000000   0.000000   0.000000   0.000000   0.000000   0.000000
    20  H    0.000972  -0.000088   0.000049  -0.000003   0.000014   0.000002
    21  H   -0.000006   0.000001   0.000003   0.000004  -0.000028   0.000000
    22  H   -0.000154  -0.000113   0.000032   0.000000   0.000001   0.000008
    23  H   -0.006789  -0.000744  -0.000164   0.000000   0.000000  -0.000016
    24  H    0.005884  -0.006599  -0.000082   0.000000   0.000000   0.000556
    25  H    0.603472  -0.036561  -0.002859   0.000000   0.000000  -0.000010
    26  H   -0.036561   0.596729  -0.004900   0.000000   0.000000   0.003925
    27  H   -0.002859  -0.004900   0.612121  -0.000013  -0.000002  -0.002830
    28  H    0.000000   0.000000  -0.000013   0.503074  -0.017370   0.000000
    29  H    0.000000   0.000000  -0.000002  -0.017370   0.516409   0.000000
    30  H   -0.000010   0.003925  -0.002830   0.000000   0.000000   0.563370
    31  H   -0.000058  -0.000155   0.005532  -0.000003   0.000000  -0.028866
    32  H   -0.000162  -0.000031  -0.004353  -0.000003   0.000001  -0.028448
    33  H   -0.000002   0.000000   0.000000  -0.000174   0.000112   0.000000
    34  H    0.000000   0.000000   0.000000   0.000299   0.001570   0.000000
    35  H    0.000016   0.000000  -0.000002  -0.000053   0.000414   0.000000
    36  H    0.000000   0.000000   0.000000   0.001095   0.000291   0.000000
    37  H    0.000000   0.000000   0.000000   0.000000   0.000000   0.000000
    38  H   -0.000005   0.000000   0.000000   0.000000   0.000000   0.000000
    39  H   -0.000008   0.000009   0.000000   0.000000   0.000000   0.000000
    40  H    0.000000   0.000000   0.000000   0.000000   0.000000   0.000000
    41  H    0.000000   0.000000   0.000000   0.000000   0.000000   0.000000
    42  H    0.000000   0.000000   0.000000   0.000000   0.000000   0.000000
    43  H    0.000000   0.000000   0.000000   0.000000   0.000000   0.000000
              31         32         33         34         35         36
     1  C   -0.005848  -0.007778  -0.000110  -0.000050   0.000291  -0.000104
     2  C    0.001409  -0.000049  -0.008991   0.004916   0.001583   0.006249
     3  C   -0.000370  -0.000013   0.003197  -0.000044   0.000245  -0.000076
     4  C   -0.000821   0.000056   0.000023  -0.000003  -0.000010   0.000014
     5  C    0.003492  -0.000008   0.000002   0.000000   0.000000   0.000000
     6  C   -0.006333   0.005268   0.000000   0.000000  -0.000001   0.000000
     7  C   -0.030873  -0.027260  -0.000001   0.000003  -0.000031   0.000006
     8  C   -0.000209   0.003191  -0.000094   0.000244   0.000267   0.000094
     9  C    0.000021   0.000104   0.005375  -0.007944  -0.000978  -0.004476
    10  C   -0.000023  -0.000005  -0.023693  -0.021746  -0.022037  -0.016822
    11  O    0.000054   0.006887   0.000001  -0.000001  -0.000008   0.000001
    12  C    0.373122   0.365369   0.000000   0.000000   0.000000   0.000000
    13  C    0.000001   0.000000   0.362546   0.362412   0.346374  -0.003813
    14  O   -0.000001   0.000000   0.000344  -0.001314   0.003956   0.237837
    15  C    0.000032   0.000000  -0.000001   0.000000   0.000000   0.000000
    16  O   -0.000008   0.000000   0.000000   0.000000   0.000000   0.000000
    17  C    0.000000   0.000000   0.000001   0.000000   0.000000   0.000000
    18  C   -0.000008   0.000000  -0.000005   0.000000   0.000000   0.000000
    19  O    0.000000   0.000000   0.000000   0.000000   0.000000   0.000000
    20  H    0.000012   0.000000   0.000128   0.000006   0.000055  -0.000006
    21  H    0.000004   0.000000   0.002992  -0.000105   0.000145  -0.000434
    22  H    0.005832  -0.000037   0.000000   0.000000  -0.000001  -0.000001
    23  H   -0.000018   0.000000   0.000000   0.000000   0.000000   0.000000
    24  H   -0.000357  -0.000052   0.000000   0.000000   0.000000   0.000000
    25  H   -0.000058  -0.000162  -0.000002   0.000000   0.000016   0.000000
    26  H   -0.000155  -0.000031   0.000000   0.000000   0.000000   0.000000
    27  H    0.005532  -0.004353   0.000000   0.000000  -0.000002   0.000000
    28  H   -0.000003  -0.000003  -0.000174   0.000299  -0.000053   0.001095
    29  H    0.000000   0.000001   0.000112   0.001570   0.000414   0.000291
    30  H   -0.028866  -0.028448   0.000000   0.000000   0.000000   0.000000
    31  H    0.550685  -0.030139   0.000000   0.000000   0.000000   0.000000
    32  H   -0.030139   0.563676   0.000000   0.000000   0.000000   0.000000
    33  H    0.000000   0.000000   0.551192  -0.031226  -0.025380  -0.000291
    34  H    0.000000   0.000000  -0.031226   0.548642  -0.025158   0.004115
    35  H    0.000000   0.000000  -0.025380  -0.025158   0.556981  -0.000109
    36  H    0.000000   0.000000  -0.000291   0.004115  -0.000109   0.339725
    37  H    0.000000   0.000000   0.000000   0.000000   0.000000   0.000000
    38  H    0.000000   0.000000   0.000012   0.000000   0.000000   0.000000
    39  H    0.000000   0.000000   0.000000   0.000000   0.000000   0.000000
    40  H    0.000000   0.000000   0.000000   0.000000   0.000000   0.000000
    41  H   -0.000005   0.000000   0.000000   0.000000   0.000000   0.000000
    42  H    0.000000   0.000000   0.000001   0.000000   0.000000  -0.000001
    43  H    0.000000   0.000000   0.000000   0.000000   0.000000   0.000000
              37         38         39         40         41         42
     1  C    0.000000   0.000000   0.000004   0.000000  -0.000012  -0.000004
     2  C    0.000002   0.000140  -0.000032  -0.000004   0.000009   0.000001
     3  C   -0.000180   0.001910   0.000021  -0.000019  -0.000106   0.000051
     4  C    0.007413  -0.004182  -0.006734   0.005358  -0.003013   0.001580
     5  C   -0.000054   0.000504   0.001370   0.000037  -0.000017  -0.000215
     6  C    0.000000  -0.000007  -0.000139   0.000002  -0.000002  -0.000001
     7  C    0.000000   0.000000   0.000000   0.000000   0.000002   0.000000
     8  C    0.000000   0.000000   0.000000   0.000000   0.000000   0.000000
     9  C    0.000000   0.000000   0.000000   0.000000   0.000000   0.000000
    10  C    0.000000   0.000000   0.000000   0.000000   0.000000  -0.000016
    11  O    0.000000   0.000000   0.000000   0.000000   0.000000   0.000000
    12  C    0.000000   0.000000   0.000000   0.000000  -0.000004   0.000000
    13  C    0.000000  -0.000001   0.000000   0.000000   0.000000   0.000000
    14  O    0.000000  -0.000002   0.000000   0.000000   0.000030   0.000105
    15  C   -0.022426  -0.022500  -0.026134  -0.025684  -0.037992  -0.039013
    16  O    0.228050   0.003833   0.000305  -0.003237  -0.001195   0.003497
    17  C   -0.005923   0.349251   0.367195   0.360211   0.006266  -0.003123
    18  C   -0.008068   0.000422   0.005168  -0.009263   0.364876   0.361957
    19  O    0.019295   0.000005   0.000049   0.009772  -0.031054  -0.034364
    20  H    0.000003   0.000681   0.000226  -0.000018   0.000007   0.000085
    21  H   -0.000008   0.001230   0.000115  -0.000073   0.000023   0.003623
    22  H   -0.000177  -0.000099  -0.000026  -0.000121   0.008292   0.000296
    23  H   -0.000202  -0.000028   0.006045  -0.000200   0.000010  -0.000004
    24  H   -0.000122  -0.000029   0.000046  -0.000014  -0.000013  -0.000003
    25  H    0.000000  -0.000005  -0.000008   0.000000   0.000000   0.000000
    26  H    0.000000   0.000000   0.000009   0.000000   0.000000   0.000000
    27  H    0.000000   0.000000   0.000000   0.000000   0.000000   0.000000
    28  H    0.000000   0.000000   0.000000   0.000000   0.000000   0.000000
    29  H    0.000000   0.000000   0.000000   0.000000   0.000000   0.000000
    30  H    0.000000   0.000000   0.000000   0.000000   0.000000   0.000000
    31  H    0.000000   0.000000   0.000000   0.000000  -0.000005   0.000000
    32  H    0.000000   0.000000   0.000000   0.000000   0.000000   0.000000
    33  H    0.000000   0.000012   0.000000   0.000000   0.000000   0.000001
    34  H    0.000000   0.000000   0.000000   0.000000   0.000000   0.000000
    35  H    0.000000   0.000000   0.000000   0.000000   0.000000   0.000000
    36  H    0.000000   0.000000   0.000000   0.000000   0.000000  -0.000001
    37  H    0.349072  -0.000068  -0.000455   0.007046   0.000374   0.000208
    38  H   -0.000068   0.560040  -0.025393  -0.026419  -0.000083   0.000386
    39  H   -0.000455  -0.025393   0.548194  -0.032796  -0.000145  -0.000049
    40  H    0.007046  -0.026419  -0.032796   0.560170   0.000226   0.000568
    41  H    0.000374  -0.000083  -0.000145   0.000226   0.584759  -0.035078
    42  H    0.000208   0.000386  -0.000049   0.000568  -0.035078   0.569967
    43  H    0.000498  -0.000058  -0.000016  -0.000207  -0.008750   0.006260
              43
     1  C    0.000000
     2  C    0.000000
     3  C    0.000003
     4  C   -0.000011
     5  C   -0.000010
     6  C    0.000000
     7  C    0.000000
     8  C    0.000000
     9  C    0.000000
    10  C    0.000000
    11  O    0.000000
    12  C    0.000000
    13  C    0.000000
    14  O    0.000000
    15  C   -0.004108
    16  O    0.008875
    17  C    0.000388
    18  C   -0.022876
    19  O    0.239127
    20  H    0.000000
    21  H    0.000005
    22  H    0.000015
    23  H    0.000000
    24  H    0.000001
    25  H    0.000000
    26  H    0.000000
    27  H    0.000000
    28  H    0.000000
    29  H    0.000000
    30  H    0.000000
    31  H    0.000000
    32  H    0.000000
    33  H    0.000000
    34  H    0.000000
    35  H    0.000000
    36  H    0.000000
    37  H    0.000498
    38  H   -0.000058
    39  H   -0.000016
    40  H   -0.000207
    41  H   -0.008750
    42  H    0.006260
    43  H    0.344085
 Mulliken charges:
               1
     1  C    0.085219
     2  C    0.098640
     3  C   -0.374784
     4  C   -0.108485
     5  C   -0.277383
     6  C   -0.288353
     7  C   -0.145041
     8  C    0.396724
     9  C   -0.394300
    10  C    0.249815
    11  O   -0.585524
    12  C   -0.473269
    13  C   -0.490523
    14  O   -0.704574
    15  C    0.307216
    16  O   -0.719422
    17  C   -0.500084
    18  C   -0.068410
    19  O   -0.687768
    20  H    0.185627
    21  H    0.176814
    22  H    0.147970
    23  H    0.142964
    24  H    0.141736
    25  H    0.141743
    26  H    0.142308
    27  H    0.147987
    28  H    0.198978
    29  H    0.195741
    30  H    0.154502
    31  H    0.163895
    32  H    0.153787
    33  H    0.164040
    34  H    0.165383
    35  H    0.163441
    36  H    0.436705
    37  H    0.425723
    38  H    0.160459
    39  H    0.163181
    40  H    0.154665
    41  H    0.152593
    42  H    0.163285
    43  H    0.436778
 Sum of Mulliken charges =   0.00000
 Mulliken charges with hydrogens summed into heavy atoms:
               1
     1  C    0.085219
     2  C    0.098640
     3  C   -0.012342
     4  C    0.039485
     5  C    0.007317
     6  C   -0.004302
     7  C    0.002947
     8  C    0.396724
     9  C    0.000418
    10  C    0.249815
    11  O   -0.585524
    12  C   -0.001086
    13  C    0.002341
    14  O   -0.267869
    15  C    0.307216
    16  O   -0.293699
    17  C   -0.021780
    18  C    0.247469
    19  O   -0.250990
 Electronic spatial extent (au):  <R**2>=           5548.0493
 Charge=              0.0000 electrons
 Dipole moment (field-independent basis, Debye):
    X=             -1.9172    Y=             -3.8122    Z=              1.9933  Tot=              4.7098
 Quadrupole moment (field-independent basis, Debye-Ang):
   XX=           -128.4671   YY=           -111.1487   ZZ=           -109.6265
   XY=            -20.1928   XZ=              7.3882   YZ=              1.5105
 Traceless Quadrupole moment (field-independent basis, Debye-Ang):
   XX=            -12.0530   YY=              5.2654   ZZ=              6.7876
   XY=            -20.1928   XZ=              7.3882   YZ=              1.5105
 Octapole moment (field-independent basis, Debye-Ang**2):
  XXX=           -122.1998  YYY=            -40.1059  ZZZ=            -20.8249  XYY=             41.0363
  XXY=            -44.1331  XXZ=              0.8961  XZZ=            -21.6240  YZZ=             -8.2426
  YYZ=              0.2453  XYZ=             14.2109
 Hexadecapole moment (field-independent basis, Debye-Ang**3):
 XXXX=          -4593.9978 YYYY=          -1836.0033 ZZZZ=           -680.4834 XXXY=           -406.1789
 XXXZ=            206.9394 YYYX=           -120.3991 YYYZ=             42.8416 ZZZX=             60.6341
 ZZZY=             25.7086 XXYY=          -1130.0090 XXZZ=           -765.4863 YYZZ=           -448.2970
 XXYZ=             30.4653 YYXZ=            -30.6023 ZZXY=            -12.3770
 N-N= 1.601665555368D+03 E-N=-5.269591211633D+03  KE= 8.789874948948D+02
 D1PCM: PCM CHGder 1st derivatives, ID1Alg=3 FixD1E=F DoIter=F DoCFld=F I1PDM=0.
 Calling FoFJK, ICntrl=      2127 FMM=F ISym2X=0 I1Cent= 0 IOpClX= 0 NMat=1 NMatS=1 NMatT=0.
 ***** Axes restored to original set *****
 -------------------------------------------------------------------
 Center     Atomic                   Forces (Hartrees/Bohr)
 Number     Number              X              Y              Z
 -------------------------------------------------------------------
      1        6           0.016265941   -0.013681880   -0.000561440
      2        6          -0.024293906    0.002958683    0.004145888
      3        6          -0.002975933   -0.007007609   -0.002921712
      4        6          -0.004467140    0.009775301   -0.004213434
      5        6          -0.006152076    0.004426695   -0.002246679
      6        6          -0.000325529   -0.002747363    0.005631642
      7        6          -0.002941065    0.005618154    0.005326361
      8        6           0.001544246    0.018233458   -0.002750418
      9        6          -0.002717518    0.006155499    0.006940423
     10        6           0.009539141   -0.016291147    0.000927013
     11        8           0.015408642    0.010692504   -0.004966055
     12        6           0.001641812    0.002850191   -0.006818478
     13        6          -0.004053759   -0.003309515    0.006820063
     14        8          -0.012571846   -0.005122207   -0.008721776
     15        6          -0.001094169   -0.005042568    0.005730450
     16        8           0.004067339    0.005289105   -0.002487384
     17        6           0.000643920   -0.000347203    0.002613886
     18        6          -0.000979502    0.002479320   -0.002458076
     19        8          -0.003924147   -0.001840124   -0.002679509
     20        1          -0.000934748    0.000608467    0.001598686
     21        1           0.000939526   -0.001152717    0.001512417
     22        1           0.000431005   -0.003349475    0.000541448
     23        1          -0.001161257   -0.000626556    0.000744221
     24        1          -0.001023584   -0.002354484    0.000149391
     25        1           0.002540583   -0.000960042   -0.000970611
     26        1           0.000369270   -0.000058354   -0.000927003
     27        1           0.002633777   -0.001856896   -0.002115681
     28        1           0.000438493   -0.002530426    0.001297880
     29        1           0.002440228   -0.001996686   -0.002967703
     30        1          -0.000183386    0.001119604    0.000421431
     31        1          -0.001098083   -0.000455001    0.000036441
     32        1           0.000396175   -0.000385069    0.000005470
     33        1          -0.001052533    0.002492635    0.000128109
     34        1           0.002294050    0.000979749   -0.001639512
     35        1           0.000834501    0.000095022    0.000029553
     36        1          -0.000167968    0.000248874    0.001482962
     37        1           0.003095237    0.000134307   -0.000745196
     38        1           0.000277686   -0.000618641    0.000718522
     39        1           0.002671378    0.000825746    0.000076668
     40        1           0.000403354   -0.002285603   -0.003151230
     41        1           0.005810502    0.002036246    0.002006634
     42        1          -0.001167576   -0.000243239    0.000968160
     43        1          -0.001401081   -0.002756757    0.003488176
 -------------------------------------------------------------------
 Cartesian Forces:  Max     0.024293906 RMS     0.005102828

 GradGradGradGradGradGradGradGradGradGradGradGradGradGradGradGradGradGrad
 Berny optimization.
 FormGI is forming the generalized inverse of G from B-inverse, IUseBI=4.
 Internal  Forces:  Max     0.019318618 RMS     0.003361830
 Search for a local minimum.
 Step number   1 out of a maximum of  258
 All quantities printed in internal units (Hartrees-Bohrs-Radians)
 Mixed Optimization -- RFO/linear search
 Second derivative matrix not updated -- first step.
 ITU=  0
     Eigenvalues ---    0.00230   0.00230   0.00275   0.00338   0.00370
     Eigenvalues ---    0.00396   0.00545   0.00675   0.00768   0.00913
     Eigenvalues ---    0.01112   0.01142   0.01209   0.01270   0.01366
     Eigenvalues ---    0.01395   0.02460   0.02527   0.03095   0.03911
     Eigenvalues ---    0.04020   0.04285   0.04418   0.04608   0.04704
     Eigenvalues ---    0.04834   0.04897   0.04958   0.05079   0.05246
     Eigenvalues ---    0.05364   0.05385   0.05440   0.05474   0.05487
     Eigenvalues ---    0.05564   0.05610   0.05610   0.05785   0.05837
     Eigenvalues ---    0.06007   0.06019   0.06625   0.07789   0.08125
     Eigenvalues ---    0.08471   0.09091   0.09103   0.09129   0.09689
     Eigenvalues ---    0.10344   0.11592   0.12096   0.13594   0.13790
     Eigenvalues ---    0.14688   0.15985   0.16000   0.16000   0.16000
     Eigenvalues ---    0.16000   0.16000   0.16000   0.16000   0.16000
     Eigenvalues ---    0.16000   0.16000   0.16000   0.16000   0.16270
     Eigenvalues ---    0.16530   0.17197   0.18452   0.19560   0.20781
     Eigenvalues ---    0.22000   0.23403   0.24663   0.24997   0.26321
     Eigenvalues ---    0.26937   0.27134   0.27725   0.27913   0.28543
     Eigenvalues ---    0.28774   0.28850   0.29429   0.29615   0.30137
     Eigenvalues ---    0.31101   0.32140   0.32257   0.33746   0.33754
     Eigenvalues ---    0.33825   0.33848   0.33901   0.33980   0.34018
     Eigenvalues ---    0.34092   0.34116   0.34126   0.34159   0.34160
     Eigenvalues ---    0.34162   0.34196   0.34205   0.34290   0.34320
     Eigenvalues ---    0.34333   0.34340   0.34347   0.34366   0.34416
     Eigenvalues ---    0.39371   0.40724   0.41772   0.51468   0.52339
     Eigenvalues ---    0.52470   0.52814   0.94147
 RFO step:  Lambda=-1.28504674D-02 EMin= 2.30000000D-03
 Linear search not attempted -- first point.
 Iteration  1 RMS(Cart)=  0.03529212 RMS(Int)=  0.00061603
 Iteration  2 RMS(Cart)=  0.00080176 RMS(Int)=  0.00021090
 Iteration  3 RMS(Cart)=  0.00000075 RMS(Int)=  0.00021090
 Variable       Old X    -DE/DX   Delta X   Delta X   Delta X     New X
                                 (Linear)    (Quad)   (Total)
    R1        2.53578   0.01466   0.00000   0.02925   0.02932   2.56510
    R2        2.82491   0.00510   0.00000   0.01603   0.01611   2.84102
    R3        2.79013   0.00301   0.00000   0.00651   0.00673   2.79686
    R4        2.84755  -0.00003   0.00000   0.00346   0.00344   2.85098
    R5        2.85290   0.00640   0.00000   0.02372   0.02353   2.87643
    R6        2.91644   0.00069   0.00000   0.00161   0.00153   2.91797
    R7        2.07300   0.00168   0.00000   0.00475   0.00475   2.07775
    R8        2.06793   0.00043   0.00000   0.00120   0.00120   2.06913
    R9        2.92766   0.00019   0.00000  -0.00081  -0.00085   2.92681
   R10        2.95962  -0.00742   0.00000  -0.02688  -0.02688   2.93274
   R11        2.07747  -0.00067   0.00000  -0.00190  -0.00190   2.07556
   R12        2.89377   0.00675   0.00000   0.01923   0.01926   2.91303
   R13        2.07060   0.00122   0.00000   0.00344   0.00344   2.07405
   R14        2.07498  -0.00129   0.00000  -0.00366  -0.00366   2.07131
   R15        2.90427   0.00464   0.00000   0.01181   0.01183   2.91610
   R16        2.07626   0.00012   0.00000   0.00035   0.00035   2.07661
   R17        2.07587  -0.00024   0.00000  -0.00069  -0.00069   2.07518
   R18        2.89117   0.00686   0.00000   0.02233   0.02233   2.91351
   R19        2.07762   0.00042   0.00000   0.00120   0.00120   2.07881
   R20        2.82868   0.01382   0.00000   0.03639   0.03650   2.86518
   R21        2.31079   0.01932   0.00000   0.02024   0.02024   2.33103
   R22        2.89061   0.01353   0.00000   0.04325   0.04310   2.93370
   R23        2.06760  -0.00027   0.00000  -0.00075  -0.00075   2.06684
   R24        2.06844   0.00046   0.00000   0.00128   0.00128   2.06972
   R25        2.88738   0.00419   0.00000   0.01356   0.01356   2.90094
   R26        2.69215   0.01363   0.00000   0.03165   0.03165   2.72380
   R27        2.07001   0.00117   0.00000   0.00330   0.00330   2.07331
   R28        2.06717   0.00101   0.00000   0.00283   0.00283   2.07001
   R29        2.07058   0.00034   0.00000   0.00095   0.00095   2.07152
   R30        2.07118   0.00015   0.00000   0.00042   0.00042   2.07160
   R31        2.07134   0.00074   0.00000   0.00208   0.00208   2.07343
   R32        2.06986   0.00042   0.00000   0.00117   0.00117   2.07103
   R33        1.83828  -0.00052   0.00000  -0.00096  -0.00096   1.83731
   R34        2.72417   0.00133   0.00000   0.00327   0.00327   2.72745
   R35        2.90477  -0.00067   0.00000  -0.00224  -0.00224   2.90253
   R36        2.92743  -0.00035   0.00000  -0.00121  -0.00121   2.92623
   R37        1.84276  -0.00304   0.00000  -0.00568  -0.00568   1.83708
   R38        2.06748   0.00092   0.00000   0.00257   0.00257   2.07005
   R39        2.06772   0.00082   0.00000   0.00230   0.00230   2.07002
   R40        2.07175   0.00033   0.00000   0.00094   0.00094   2.07270
   R41        2.70581   0.00574   0.00000   0.01366   0.01366   2.71947
   R42        2.07062   0.00110   0.00000   0.00311   0.00311   2.07373
   R43        2.06633   0.00013   0.00000   0.00037   0.00037   2.06670
   R44        1.84152  -0.00398   0.00000  -0.00741  -0.00741   1.83411
    A1        2.30575  -0.00767   0.00000  -0.02847  -0.02847   2.27728
    A2        1.84767   0.01416   0.00000   0.05639   0.05652   1.90419
    A3        2.12742  -0.00647   0.00000  -0.02725  -0.02741   2.10000
    A4        2.20577   0.00625   0.00000   0.02497   0.02507   2.23084
    A5        1.98999  -0.00629   0.00000  -0.01711  -0.01734   1.97266
    A6        2.08695   0.00006   0.00000  -0.00747  -0.00742   2.07952
    A7        1.99412  -0.00139   0.00000  -0.00969  -0.00974   1.98438
    A8        1.90576   0.00081   0.00000   0.00282   0.00267   1.90843
    A9        1.87686  -0.00002   0.00000   0.00211   0.00217   1.87902
   A10        1.93377  -0.00091   0.00000  -0.00943  -0.00943   1.92434
   A11        1.90025   0.00225   0.00000   0.01965   0.01967   1.91992
   A12        1.84640  -0.00065   0.00000  -0.00462  -0.00458   1.84182
   A13        1.97126   0.00187   0.00000   0.00713   0.00708   1.97833
   A14        1.96986  -0.00318   0.00000  -0.01984  -0.01990   1.94995
   A15        1.87933  -0.00029   0.00000  -0.01286  -0.01302   1.86630
   A16        1.94944   0.00043   0.00000   0.00017   0.00020   1.94964
   A17        1.84411   0.00070   0.00000   0.02507   0.02505   1.86916
   A18        1.83866   0.00062   0.00000   0.00266   0.00240   1.84106
   A19        2.04967  -0.00182   0.00000  -0.01576  -0.01576   2.03391
   A20        1.92136  -0.00095   0.00000  -0.00652  -0.00649   1.91486
   A21        1.89073   0.00002   0.00000  -0.00466  -0.00459   1.88614
   A22        1.86177   0.00175   0.00000   0.00630   0.00615   1.86792
   A23        1.88860   0.00142   0.00000   0.02118   0.02113   1.90973
   A24        1.84056  -0.00024   0.00000   0.00165   0.00151   1.84206
   A25        2.04423   0.00270   0.00000   0.00712   0.00705   2.05127
   A26        1.89870   0.00092   0.00000   0.01479   0.01492   1.91362
   A27        1.87747  -0.00077   0.00000  -0.00231  -0.00233   1.87514
   A28        1.90437  -0.00204   0.00000  -0.01740  -0.01747   1.88690
   A29        1.89342  -0.00189   0.00000  -0.00932  -0.00928   1.88414
   A30        1.83420   0.00094   0.00000   0.00749   0.00736   1.84156
   A31        1.96737  -0.00007   0.00000  -0.00536  -0.00538   1.96199
   A32        1.95504   0.00033   0.00000   0.00568   0.00569   1.96073
   A33        1.86509  -0.00154   0.00000  -0.02554  -0.02558   1.83951
   A34        1.96411   0.00048   0.00000   0.01356   0.01343   1.97754
   A35        1.83796   0.00163   0.00000   0.02025   0.02027   1.85823
   A36        1.86424  -0.00094   0.00000  -0.01052  -0.01071   1.85353
   A37        1.96118  -0.01447   0.00000  -0.06104  -0.06078   1.90041
   A38        2.15527   0.00932   0.00000   0.03840   0.03824   2.19351
   A39        2.16666   0.00514   0.00000   0.02253   0.02238   2.18904
   A40        1.78885   0.01005   0.00000   0.04685   0.04642   1.83527
   A41        1.91225  -0.00212   0.00000   0.00332   0.00372   1.91596
   A42        1.89381  -0.00246   0.00000   0.00369   0.00309   1.89690
   A43        1.96954  -0.00378   0.00000  -0.02590  -0.02615   1.94339
   A44        1.96687  -0.00077   0.00000   0.00829   0.00759   1.97445
   A45        1.92611  -0.00036   0.00000  -0.02954  -0.02974   1.89637
   A46        1.83651  -0.00343   0.00000  -0.02479  -0.02463   1.81189
   A47        1.97073   0.00035   0.00000  -0.01565  -0.01559   1.95513
   A48        1.87617  -0.00144   0.00000  -0.02460  -0.02416   1.85201
   A49        1.95255   0.00125   0.00000   0.01293   0.01216   1.96471
   A50        1.91899   0.00438   0.00000   0.04573   0.04541   1.96440
   A51        1.90644  -0.00108   0.00000   0.00595   0.00480   1.91124
   A52        1.93031  -0.00029   0.00000  -0.00193  -0.00193   1.92838
   A53        1.96226  -0.00051   0.00000  -0.00327  -0.00328   1.95898
   A54        1.93653  -0.00030   0.00000  -0.00120  -0.00120   1.93532
   A55        1.88351   0.00030   0.00000   0.00076   0.00075   1.88426
   A56        1.87455   0.00039   0.00000   0.00284   0.00284   1.87739
   A57        1.87323   0.00049   0.00000   0.00326   0.00326   1.87649
   A58        1.94278  -0.00127   0.00000  -0.00432  -0.00432   1.93846
   A59        1.92972  -0.00259   0.00000  -0.01430  -0.01434   1.91538
   A60        1.95198   0.00019   0.00000  -0.00267  -0.00273   1.94925
   A61        1.85348   0.00304   0.00000   0.02504   0.02506   1.87854
   A62        1.89150   0.00039   0.00000   0.00094   0.00093   1.89243
   A63        1.89084   0.00046   0.00000  -0.00307  -0.00317   1.88767
   A64        1.88353  -0.00180   0.00000  -0.01043  -0.01043   1.87311
   A65        1.88745  -0.00533   0.00000  -0.04754  -0.04742   1.84003
   A66        1.97686   0.00128   0.00000   0.00257   0.00283   1.97969
   A67        1.93896   0.00037   0.00000  -0.01075  -0.01074   1.92823
   A68        1.87487   0.00387   0.00000   0.04008   0.03992   1.91479
   A69        1.85935   0.00207   0.00000   0.01825   0.01752   1.87687
   A70        1.92109  -0.00214   0.00000  -0.00069  -0.00106   1.92002
   A71        1.85213  -0.00093   0.00000  -0.00536  -0.00536   1.84676
   A72        1.95449   0.00102   0.00000   0.00185   0.00180   1.95629
   A73        1.94772  -0.00130   0.00000  -0.00439  -0.00438   1.94334
   A74        1.93794  -0.00357   0.00000  -0.01978  -0.01982   1.91812
   A75        1.89439  -0.00009   0.00000  -0.00216  -0.00216   1.89222
   A76        1.88101   0.00056   0.00000  -0.00260  -0.00269   1.87833
   A77        1.84358   0.00362   0.00000   0.02883   0.02886   1.87244
   A78        1.92230   0.00541   0.00000   0.02757   0.02746   1.94976
   A79        1.94252  -0.00553   0.00000  -0.02791  -0.02888   1.91364
   A80        1.95482  -0.00107   0.00000  -0.01804  -0.01825   1.93657
   A81        1.87281   0.00396   0.00000   0.05372   0.05385   1.92665
   A82        1.87784  -0.00385   0.00000  -0.02838  -0.02806   1.84978
   A83        1.89048   0.00130   0.00000  -0.00436  -0.00479   1.88569
   A84        1.84824   0.00435   0.00000   0.02518   0.02518   1.87343
    D1        0.10440  -0.00086   0.00000  -0.01298  -0.01297   0.09143
    D2       -3.07071  -0.00033   0.00000   0.00057   0.00074  -3.06997
    D3       -3.11187  -0.00068   0.00000  -0.00253  -0.00238  -3.11425
    D4       -0.00380  -0.00015   0.00000   0.01103   0.01133   0.00753
    D5        0.35811   0.00032   0.00000   0.01429   0.01405   0.37216
    D6       -1.87825  -0.00055   0.00000  -0.00464  -0.00477  -1.88302
    D7        2.36897   0.00133   0.00000   0.02042   0.02031   2.38928
    D8       -2.69885  -0.00056   0.00000  -0.00037  -0.00042  -2.69926
    D9        1.34797  -0.00144   0.00000  -0.01930  -0.01923   1.32874
   D10       -0.68799   0.00044   0.00000   0.00577   0.00584  -0.68215
   D11        0.02365  -0.00035   0.00000  -0.01402  -0.01400   0.00964
   D12       -3.10515  -0.00034   0.00000  -0.00469  -0.00470  -3.10985
   D13        3.10000  -0.00038   0.00000  -0.00547  -0.00523   3.09477
   D14       -0.02880  -0.00037   0.00000   0.00387   0.00407  -0.02473
   D15        0.62726  -0.00087   0.00000   0.00105   0.00118   0.62845
   D16       -1.54904   0.00072   0.00000   0.01841   0.01856  -1.53049
   D17        2.73850   0.00108   0.00000   0.02131   0.02144   2.75994
   D18       -2.47912  -0.00133   0.00000  -0.01307  -0.01315  -2.49227
   D19        1.62776   0.00026   0.00000   0.00430   0.00422   1.63198
   D20       -0.36788   0.00063   0.00000   0.00719   0.00711  -0.36077
   D21       -0.01613   0.00041   0.00000  -0.00491  -0.00469  -0.02082
   D22        2.11825  -0.00014   0.00000  -0.01481  -0.01464   2.10361
   D23       -2.06105  -0.00225   0.00000  -0.03367  -0.03364  -2.09468
   D24        3.09443   0.00104   0.00000   0.00834   0.00842   3.10285
   D25       -1.05437   0.00049   0.00000  -0.00156  -0.00153  -1.05590
   D26        1.04951  -0.00162   0.00000  -0.02042  -0.02052   1.02899
   D27       -1.35186  -0.00002   0.00000  -0.00353  -0.00345  -1.35531
   D28        2.69920   0.00051   0.00000   0.00723   0.00731   2.70651
   D29        0.67739   0.00171   0.00000   0.02308   0.02298   0.70037
   D30        0.80949  -0.00073   0.00000  -0.01465  -0.01453   0.79496
   D31       -1.42264  -0.00019   0.00000  -0.00389  -0.00377  -1.42641
   D32        2.83874   0.00101   0.00000   0.01195   0.01190   2.85064
   D33        2.83310  -0.00071   0.00000  -0.01401  -0.01393   2.81917
   D34        0.60097  -0.00017   0.00000  -0.00325  -0.00318   0.59780
   D35       -1.42083   0.00103   0.00000   0.01260   0.01249  -1.40834
   D36        0.64432   0.00174   0.00000   0.00356   0.00367   0.64799
   D37       -1.48983   0.00155   0.00000   0.01249   0.01251  -1.47732
   D38        2.78903   0.00233   0.00000   0.01660   0.01668   2.80570
   D39        2.88708  -0.00069   0.00000  -0.01758  -0.01755   2.86952
   D40        0.75293  -0.00088   0.00000  -0.00865  -0.00871   0.74421
   D41       -1.25140  -0.00010   0.00000  -0.00453  -0.00455  -1.25595
   D42       -1.40575   0.00064   0.00000  -0.00030  -0.00028  -1.40603
   D43        2.74328   0.00045   0.00000   0.00863   0.00856   2.75184
   D44        0.73895   0.00123   0.00000   0.01275   0.01273   0.75168
   D45        3.04749   0.00153   0.00000   0.02106   0.02094   3.06843
   D46        0.97165  -0.00050   0.00000   0.00140   0.00140   0.97306
   D47       -1.20108   0.00107   0.00000   0.00882   0.00907  -1.19201
   D48        0.80399   0.00127   0.00000   0.02787   0.02768   0.83167
   D49       -1.27185  -0.00076   0.00000   0.00822   0.00814  -1.26370
   D50        2.83861   0.00081   0.00000   0.01563   0.01581   2.85442
   D51       -1.18974  -0.00010   0.00000  -0.00324  -0.00342  -1.19316
   D52        3.01760  -0.00214   0.00000  -0.02290  -0.02295   2.99465
   D53        0.84488  -0.00056   0.00000  -0.01548  -0.01529   0.82959
   D54        0.80780   0.00160   0.00000   0.01887   0.01880   0.82660
   D55       -1.36084   0.00153   0.00000   0.02448   0.02438  -1.33647
   D56        2.94416   0.00037   0.00000   0.00964   0.00954   2.95370
   D57        2.97227   0.00049   0.00000   0.00419   0.00414   2.97641
   D58        0.80363   0.00041   0.00000   0.00979   0.00971   0.81334
   D59       -1.17455  -0.00075   0.00000  -0.00504  -0.00512  -1.17968
   D60       -1.33800   0.00172   0.00000   0.01899   0.01908  -1.31892
   D61        2.77654   0.00164   0.00000   0.02460   0.02465   2.80120
   D62        0.79836   0.00049   0.00000   0.00976   0.00982   0.80818
   D63       -1.24452  -0.00134   0.00000  -0.02467  -0.02479  -1.26931
   D64        0.98708  -0.00054   0.00000  -0.00984  -0.00997   0.97712
   D65        3.01153  -0.00044   0.00000  -0.00349  -0.00345   3.00808
   D66        0.92125   0.00025   0.00000  -0.01397  -0.01411   0.90714
   D67       -3.13033   0.00105   0.00000   0.00086   0.00071  -3.12962
   D68       -1.10587   0.00115   0.00000   0.00721   0.00723  -1.09865
   D69        2.91055  -0.00070   0.00000  -0.01910  -0.01914   2.89141
   D70       -1.14103   0.00010   0.00000  -0.00427  -0.00432  -1.14535
   D71        0.88342   0.00020   0.00000   0.00208   0.00220   0.88562
   D72       -3.13743   0.00100   0.00000   0.02202   0.02206  -3.11538
   D73        1.03898   0.00118   0.00000   0.02464   0.02467   1.06365
   D74       -1.05902   0.00110   0.00000   0.02354   0.02358  -1.03544
   D75        0.90766   0.00042   0.00000   0.01315   0.01307   0.92073
   D76       -1.19912   0.00059   0.00000   0.01577   0.01569  -1.18343
   D77        2.98608   0.00052   0.00000   0.01467   0.01459   3.00067
   D78       -1.10095  -0.00124   0.00000  -0.01209  -0.01205  -1.11300
   D79        3.07545  -0.00107   0.00000  -0.00947  -0.00943   3.06602
   D80        0.97746  -0.00114   0.00000  -0.01057  -0.01053   0.96693
   D81       -0.03226   0.00054   0.00000   0.01048   0.01039  -0.02187
   D82        2.06305   0.00060   0.00000   0.00727   0.00736   2.07041
   D83       -2.11614  -0.00261   0.00000  -0.02448  -0.02472  -2.14087
   D84        3.09644   0.00057   0.00000   0.00120   0.00126   3.09770
   D85       -1.09144   0.00063   0.00000  -0.00200  -0.00177  -1.09321
   D86        1.01255  -0.00258   0.00000  -0.03376  -0.03385   0.97870
   D87        0.02768  -0.00032   0.00000  -0.00277  -0.00297   0.02471
   D88       -2.11841   0.00076   0.00000   0.02509   0.02508  -2.09333
   D89        2.04326  -0.00174   0.00000  -0.02290  -0.02359   2.01967
   D90       -2.02735  -0.00199   0.00000  -0.02223  -0.02192  -2.04927
   D91        2.10975  -0.00090   0.00000   0.00563   0.00613   2.11588
   D92       -0.01177  -0.00341   0.00000  -0.04236  -0.04254  -0.05431
   D93        2.05971   0.00223   0.00000   0.03238   0.03254   2.09225
   D94       -0.08637   0.00332   0.00000   0.06023   0.06058  -0.02578
   D95       -2.20789   0.00081   0.00000   0.01224   0.01192  -2.19598
   D96        1.12722  -0.00043   0.00000  -0.02171  -0.02157   1.10565
   D97       -3.10021   0.00090   0.00000  -0.00241  -0.00231  -3.10252
   D98       -0.99148  -0.00016   0.00000  -0.01798  -0.01783  -1.00931
   D99       -3.08803  -0.00372   0.00000  -0.05524  -0.05528   3.13988
   D100      -1.03228  -0.00239   0.00000  -0.03594  -0.03602  -1.06830
   D101       1.07645  -0.00345   0.00000  -0.05152  -0.05154   1.02492
   D102      -0.95929   0.00190   0.00000   0.01526   0.01518  -0.94411
   D103       1.09646   0.00323   0.00000   0.03456   0.03444   1.13090
   D104      -3.07799   0.00216   0.00000   0.01898   0.01892  -3.05908
   D105       3.10314   0.00010   0.00000   0.02633   0.02608   3.12923
   D106       1.11281   0.00270   0.00000   0.04559   0.04601   1.15882
   D107      -1.03603  -0.00101   0.00000  -0.00436  -0.00453  -1.04056
   D108      -3.04607  -0.00112   0.00000  -0.02811  -0.02790  -3.07397
   D109      -0.90665  -0.00040   0.00000  -0.02905  -0.02968  -0.93633
   D110       1.15155   0.00012   0.00000  -0.00037   0.00004   1.15159
   D111      -1.09246  -0.00113   0.00000  -0.00095  -0.00090  -1.09336
   D112       1.03529  -0.00145   0.00000  -0.00560  -0.00557   1.02972
   D113       3.08710  -0.00006   0.00000   0.01486   0.01486   3.10197
   D114       3.10764   0.00214   0.00000   0.02979   0.02982   3.13747
   D115      -1.04779   0.00182   0.00000   0.02514   0.02515  -1.02264
   D116       1.00403   0.00320   0.00000   0.04561   0.04558   1.04961
   D117       1.08994  -0.00135   0.00000  -0.01377  -0.01378   1.07616
   D118      -3.06550  -0.00167   0.00000  -0.01842  -0.01845  -3.08394
   D119      -1.01368  -0.00028   0.00000   0.00205   0.00198  -1.01170
   D120      -2.92202  -0.00071   0.00000  -0.03002  -0.02982  -2.95184
   D121      -0.84714   0.00421   0.00000   0.03711   0.03691  -0.81024
   D122       1.27206   0.00119   0.00000  -0.00106  -0.00072   1.27135
   D123      -0.87024  -0.00568   0.00000  -0.08199  -0.08198  -0.95222
   D124       1.20464  -0.00075   0.00000  -0.01486  -0.01526   1.18938
   D125      -2.95934  -0.00377   0.00000  -0.05303  -0.05288  -3.01222
   D126       1.15723  -0.00106   0.00000  -0.02493  -0.02487   1.13236
   D127      -3.05108   0.00387   0.00000   0.04220   0.04185  -3.00923
   D128      -0.93187   0.00085   0.00000   0.00403   0.00423  -0.92764
   D129       1.50905  -0.00055   0.00000  -0.00031   0.00043   1.50948
   D130      -0.60797   0.00056   0.00000  -0.01579  -0.01671  -0.62468
   D131      -2.63893  -0.00102   0.00000  -0.02369  -0.02350  -2.66244
         Item               Value     Threshold  Converged?
 Maximum Force            0.019319     0.000450     NO 
 RMS     Force            0.003362     0.000300     NO 
 Maximum Displacement     0.206129     0.001800     NO 
 RMS     Displacement     0.035377     0.001200     NO 
 Predicted change in Energy=-7.113314D-03
 GradGradGradGradGradGradGradGradGradGradGradGradGradGradGradGradGradGrad

                          Input orientation:                          
 ---------------------------------------------------------------------
 Center     Atomic      Atomic             Coordinates (Angstroms)
 Number     Number       Type             X           Y           Z
 ---------------------------------------------------------------------
      1          6           0        1.790213    0.642671    0.027236
      2          6           0        1.073269   -0.469614    0.329450
      3          6           0       -0.364804   -0.549563    0.778509
      4          6           0       -1.282056    0.499068    0.112670
      5          6           0       -1.137503    1.915906    0.721323
      6          6           0        0.282155    2.341942    1.144773
      7          6           0        1.429122    2.097562    0.141772
      8          6           0        3.148569    0.241503   -0.402216
      9          6           0        3.248743   -1.270888   -0.363880
     10          6           0        1.866498   -1.756255    0.149848
     11          8           0        4.060362    1.010694   -0.716178
     12          6           0        1.186529    2.751213   -1.233335
     13          6           0        1.970939   -2.555194    1.456504
     14          8           0        1.152836   -2.532270   -0.833029
     15          6           0       -2.762362    0.033725    0.086910
     16          8           0       -3.503875    1.142698   -0.463960
     17          6           0       -3.315403   -0.320526    1.475362
     18          6           0       -2.936033   -1.167392   -0.874853
     19          8           0       -4.324282   -1.461278   -1.114340
     20          1           0       -0.410390   -0.455035    1.872988
     21          1           0       -0.726619   -1.558780    0.556123
     22          1           0       -0.977807    0.567503   -0.940469
     23          1           0       -1.777687    2.004860    1.608365
     24          1           0       -1.534541    2.638353   -0.001067
     25          1           0        0.547242    1.853104    2.092582
     26          1           0        0.250496    3.416801    1.367452
     27          1           0        2.320150    2.587459    0.561540
     28          1           0        3.457440   -1.653487   -1.367026
     29          1           0        4.075940   -1.551094    0.297030
     30          1           0        0.951836    3.816535   -1.116086
     31          1           0        0.359310    2.280818   -1.775866
     32          1           0        2.079702    2.676713   -1.864489
     33          1           0        0.982273   -2.883853    1.797496
     34          1           0        2.581820   -3.452140    1.294698
     35          1           0        2.434730   -1.965735    2.255581
     36          1           0        1.651820   -3.355417   -0.969936
     37          1           0       -4.439418    0.881400   -0.424689
     38          1           0       -2.781556   -1.162776    1.928769
     39          1           0       -3.256666    0.534223    2.157910
     40          1           0       -4.372553   -0.601740    1.395535
     41          1           0       -2.420416   -0.959888   -1.821057
     42          1           0       -2.505179   -2.076846   -0.446675
     43          1           0       -4.616046   -0.899779   -1.850273
 ---------------------------------------------------------------------
                    Distance matrix (angstroms):
                    1          2          3          4          5
     1  C    0.000000
     2  C    1.357394   0.000000
     3  C    2.574866   1.508675   0.000000
     4  C    3.076809   2.555952   1.544124   0.000000
     5  C    3.267171   3.275939   2.584351   1.548801   0.000000
     6  C    2.531926   3.032401   2.985549   2.628341   1.541507
     7  C    1.503401   2.598509   3.260503   3.147462   2.637507
     8  C    1.480032   2.312551   3.789946   4.467873   4.736705
     9  C    2.437619   2.419800   3.857860   4.887533   5.529238
    10  C    2.403268   1.522141   2.613432   3.873145   4.778636
    11  O    2.416957   3.493905   4.924488   5.430486   5.468419
    12  C    2.529708   3.581738   4.165246   3.602471   3.149532
    13  C    3.507393   2.534898   3.152448   4.660084   5.494873
    14  O    3.350606   2.369017   2.971770   4.001506   5.239077
    15  C    4.593508   3.876111   2.562580   1.551939   2.566174
    16  O    5.340287   4.917245   3.776406   2.383955   2.757256
    17  C    5.393712   4.538258   3.040410   2.581310   3.211456
    18  C    5.140768   4.244024   3.118739   2.547141   3.910142
    19  O    6.566342   5.674635   4.482361   3.821472   4.993054
    20  H    3.074803   2.141020   1.099498   2.183766   2.734298
    21  H    3.385344   2.115954   1.094936   2.177131   3.502793
    22  H    2.933264   2.625874   2.139741   1.098340   2.145983
    23  H    4.133453   3.985799   3.034794   2.179487   1.097539
    24  H    3.877827   4.070549   3.484083   2.157134   1.096091
    25  H    2.697366   2.963166   2.886420   3.016587   2.173168
    26  H    3.444229   4.105926   4.056784   3.526523   2.143994
    27  H    2.085310   3.309724   4.134848   4.187929   3.525887
    28  H    3.161638   3.156558   4.520125   5.411637   6.181850
    29  H    3.179614   3.191659   4.577674   5.739797   6.275357
    30  H    3.476129   4.524974   4.938202   4.183981   3.369540
    31  H    2.825276   3.536519   3.880751   3.071690   2.934205
    32  H    2.792803   3.965557   4.834243   4.466845   4.197100
    33  H    4.027774   2.827011   2.881295   4.405675   5.356238
    34  H    4.358965   3.478921   4.168213   5.651439   6.555763
    35  H    3.490660   2.793195   3.467662   4.947911   5.493808
    36  H    4.122889   3.217295   3.872551   4.963538   6.198993
    37  H    6.250563   5.725704   4.483059   3.225503   3.645023
    38  H    5.270346   4.230600   2.745873   2.882437   3.693118
    39  H    5.479281   4.806172   3.382336   2.843119   2.909241
    40  H    6.434322   5.550764   4.055305   3.522598   4.154354
    41  H    4.869679   4.131693   3.339409   2.676512   4.047190
    42  H    5.105954   3.998857   2.900841   2.905896   4.379135
    43  H    6.851594   6.107744   5.010609   4.114050   5.161535
                    6          7          8          9         10
     6  C    0.000000
     7  C    1.543135   0.000000
     8  C    3.875739   2.587929   0.000000
     9  C    4.912150   3.861756   1.516190   0.000000
    10  C    4.505023   3.878565   2.437113   1.552450   0.000000
    11  O    4.417036   2.973345   1.233528   2.447132   3.635801
    12  C    2.576974   1.541762   3.292264   4.602822   4.763698
    13  C    5.189519   4.865206   3.558534   2.568272   1.535109
    14  O    5.331766   4.739401   3.444179   2.490785   1.441375
    15  C    3.964343   4.672363   5.934772   6.167545   4.963298
    16  O    4.284883   5.060942   6.713492   7.171699   6.133644
    17  C    4.487810   5.489638   6.754562   6.882878   5.538086
    18  C    5.172141   5.545091   6.263446   6.206711   4.945813
    19  O    6.386496   6.880757   7.697408   7.612499   6.325420
    20  H    2.972036   3.591193   4.281111   4.365598   3.137929
    21  H    4.071826   4.264710   4.379100   4.090573   2.632168
    22  H    3.014029   3.050514   4.174084   4.644982   3.831281
    23  H    2.138104   3.527479   5.605342   6.315479   5.436298
    24  H    2.168223   3.015984   5.276110   6.188183   5.558994
    25  H    1.098897   2.154793   3.948187   4.805376   4.306056
    26  H    1.098140   2.152172   4.648986   5.827644   5.554686
    27  H    2.133979   1.100061   2.668073   4.074988   4.386701
    28  H    5.688148   4.523375   2.148779   1.093727   2.200584
    29  H    5.501564   4.510260   2.135970   1.095250   2.223823
    30  H    2.781076   2.182860   4.256301   5.632359   5.787502
    31  H    2.922297   2.203501   3.718291   4.791361   4.719952
    32  H    3.521207   2.187179   3.034957   4.382013   4.873829
    33  H    5.312734   5.268358   4.393112   3.522796   2.183592
    34  H    6.235569   5.784215   4.104111   2.820200   2.167578
    35  H    4.942019   4.689331   3.527798   2.829666   2.191091
    36  H    6.229596   5.569603   3.937055   2.694945   1.964007
    37  H    5.185522   6.019942   7.614954   7.983976   6.859438
    38  H    4.720595   5.617204   6.524713   6.452320   5.012103
    39  H    4.100920   5.335302   6.904127   7.206816   5.960319
    40  H    5.513116   6.520552   7.778834   7.850316   6.466096
    41  H    5.196356   5.293358   5.871120   5.861693   4.785008
    42  H    5.461467   5.766341   6.110777   5.810684   4.423820
    43  H    6.593286   7.035364   7.980516   8.012614   6.837939
                   11         12         13         14         15
    11  O    0.000000
    12  C    3.399378   0.000000
    13  C    4.669238   6.000707   0.000000
    14  O    4.584753   5.298734   2.431415   0.000000
    15  C    6.938946   4.972075   5.566186   4.770680   0.000000
    16  O    7.569592   5.017883   6.880129   5.943615   1.443302
    17  C    7.808770   6.086050   5.739295   5.494146   1.535951
    18  C    7.329309   5.699078   5.607102   4.310857   1.548493
    19  O    8.750510   6.937454   6.887358   5.587932   2.473384
    20  H    5.370267   4.741247   3.202320   3.752480   2.993448
    21  H    5.579976   5.043643   3.013361   2.531754   2.626877
    22  H    5.062595   3.088481   4.918518   3.762948   2.127219
    23  H    6.361971   4.173593   5.905027   5.927387   2.677645
    24  H    5.870570   2.989222   6.433182   5.886383   2.880863
    25  H    4.576112   3.503857   4.675960   5.306359   4.276252
    26  H    4.964468   2.843108   6.215511   6.406855   4.707686
    27  H    2.673404   2.129199   5.231614   5.433146   5.707781
    28  H    2.808021   4.957449   3.315883   2.523611   6.606554
    29  H    2.754921   5.403754   2.604539   3.283942   7.022690
    30  H    4.206614   1.097150   6.946633   6.358290   5.436186
    31  H    4.053880   1.095401   6.035940   4.968344   4.273663
    32  H    2.831475   1.096204   6.197876   5.390408   5.851403
    33  H    5.564233   6.401690   1.096246   2.659391   5.045855
    34  H    5.113374   6.842469   1.097209   2.723119   6.493865
    35  H    4.509231   5.998345   1.095942   3.391715   5.975846
    36  H    4.992834   6.129992   2.574840   0.972265   5.664645
    37  H    8.505759   5.983426   7.512772   6.564541   1.947513
    38  H    7.650592   6.408113   4.974744   4.998248   2.196457
    39  H    7.875677   6.013116   6.112636   6.147585   2.187207
    40  H    8.841569   7.004045   6.637740   6.262857   2.170030
    41  H    6.863267   5.208429   5.707137   4.026999   2.178195
    42  H    7.260294   6.128434   4.887387   3.706448   2.192114
    43  H    8.956345   6.883329   7.554042   6.081103   2.839058
                   16         17         18         19         20
    16  O    0.000000
    17  C    2.436701   0.000000
    18  C    2.414082   2.526779   0.000000
    19  O    2.806555   3.004282   1.439082   0.000000
    20  H    4.193295   2.935183   3.799599   5.025455   0.000000
    21  H    4.006458   3.013317   2.661276   3.967762   1.747108
    22  H    2.634185   3.476950   2.617024   3.917279   3.046815
    23  H    2.831533   2.790999   4.191815   5.090420   2.826767
    24  H    2.515856   3.755831   4.148660   5.082224   3.787459
    25  H    4.842740   4.475002   5.482907   6.708295   2.508543
    26  H    4.756145   5.166710   6.016372   7.133270   3.960234
    27  H    6.087549   6.407098   6.617371   7.959229   4.293311
    28  H    7.556063   7.465076   6.430787   7.788196   5.185951
    29  H    8.080174   7.585164   7.119572   8.518437   4.879770
    30  H    5.237178   6.483841   6.325602   7.462756   5.388556
    31  H    4.235636   5.553465   4.853994   6.031328   4.625090
    32  H    5.957433   7.017491   6.396414   7.661377   5.475138
    33  H    6.438386   5.014423   5.043888   6.217880   2.800779
    34  H    7.825669   6.679587   6.354032   7.580319   4.274386
    35  H    7.233622   6.031541   6.267540   7.569352   3.243964
    36  H    6.860775   6.313743   5.083787   6.270758   4.554903
    37  H    0.972142   2.513609   2.580768   2.444794   4.826846
    38  H    3.400309   1.095425   2.807878   3.424853   2.475164
    39  H    2.702879   1.095407   3.492270   3.978624   3.026730
    40  H    2.693582   1.096823   2.745581   2.653415   3.993522
    41  H    2.726988   3.475077   1.097370   2.091781   4.235687
    42  H    3.370928   2.726784   1.093653   2.033183   3.521257
    43  H    2.707489   3.617603   1.960996   0.970569   5.634537
                   21         22         23         24         25
    21  H    0.000000
    22  H    2.612272   0.000000
    23  H    3.861539   3.033538   0.000000
    24  H    4.310351   2.341122   1.746626   0.000000
    25  H    3.952768   3.630143   2.379661   3.055127   0.000000
    26  H    5.135117   3.867006   2.482971   2.380165   1.749006
    27  H    5.145302   4.148828   4.269371   3.895865   2.454908
    28  H    4.605847   4.978571   7.045780   6.723512   5.721392
    29  H    4.809549   5.617848   6.973475   7.008411   5.221521
    30  H    5.874309   3.782932   4.260879   2.968746   3.783425
    31  H    4.621680   2.328351   4.011972   2.620003   3.896555
    32  H    5.627984   3.827655   5.233693   4.066517   4.322635
    33  H    2.493418   4.821848   5.617176   6.329608   4.766035
    34  H    3.882792   5.815879   6.991604   7.464418   5.737747
    35  H    3.612187   5.317654   5.824858   6.484227   4.262946
    36  H    3.348691   4.722828   6.865983   6.856886   6.142296
    37  H    4.549874   3.513874   3.532744   3.421206   5.669889
    38  H    2.502747   3.805246   3.338312   4.441609   4.494804
    39  H    3.653426   3.846330   2.156885   3.471924   4.026590
    40  H    3.861784   4.283497   3.684154   4.528025   5.542248
    41  H    2.979700   2.278042   4.578620   4.128496   5.660078
    42  H    2.106484   3.093425   4.627392   4.834647   5.586556
    43  H    4.620895   4.027088   5.334359   5.043175   7.055778
                   26         27         28         29         30
    26  H    0.000000
    27  H    2.370817   0.000000
    28  H    6.593155   4.795668   0.000000
    29  H    6.360803   4.503375   1.778232   0.000000
    30  H    2.611442   2.489446   6.021808   6.369330   0.000000
    31  H    3.344062   3.066332   5.024373   5.726586   1.773365
    32  H    3.786709   2.439548   4.571243   5.150872   1.769571
    33  H    6.357569   5.766521   4.201721   3.687604   7.306510
    34  H    7.254152   6.089561   3.329661   2.615667   7.829583
    35  H    5.876338   4.859474   3.777131   2.588711   6.855783
    36  H    7.300002   6.173319   2.512869   3.276758   7.207512
    37  H    5.624529   7.040955   8.347097   8.885338   6.177270
    38  H    5.520955   6.477730   7.073057   7.059648   6.928412
    39  H    4.608065   6.153459   7.892431   7.847199   6.261318
    40  H    6.125525   7.460484   8.369392   8.572341   7.360606
    41  H    6.037861   6.382273   5.936027   6.858459   5.889251
    42  H    6.408195   6.786461   6.048067   6.643843   6.865202
    43  H    7.257400   8.129482   8.122978   8.976956   7.333754
                   31         32         33         34         35
    31  H    0.000000
    32  H    1.767579   0.000000
    33  H    6.311167   6.747916   0.000000
    34  H    6.872752   6.913423   1.770397   0.000000
    35  H    6.212338   6.217181   1.778318   1.776044   0.000000
    36  H    5.838428   6.113092   2.886060   2.450066   3.598350
    37  H    5.178015   6.913400   6.964910   8.428146   7.908473
    38  H    5.953796   7.263766   4.140742   5.865922   5.287834
    39  H    5.621429   7.017604   5.457265   7.122088   6.217018
    40  H    6.384156   7.937733   5.834704   7.516532   6.995661
    41  H    4.269788   5.786001   5.326712   6.398564   6.418968
    42  H    5.381568   6.754824   4.224913   5.549899   5.631806
    43  H    5.905581   7.591082   6.970218   8.259217   8.228472
                   36         37         38         39         40
    36  H    0.000000
    37  H    7.439832   0.000000
    38  H    5.732799   3.530712   0.000000
    39  H    7.000425   2.861687   1.777087   0.000000
    40  H    7.033581   2.348913   1.769286   1.765455   0.000000
    41  H    4.800633   3.068641   3.772636   4.331727   3.779626
    42  H    4.380547   3.534542   2.560204   3.763811   3.009445
    43  H    6.789057   2.288249   4.209000   4.468759   3.268545
                   41         42         43
    41  H    0.000000
    42  H    1.773050   0.000000
    43  H    2.196647   2.794876   0.000000
 Stoichiometry    C15H24O4
 Framework group  C1[X(C15H24O4)]
 Deg. of freedom   123
 Full point group                 C1      NOp   1
 Largest Abelian subgroup         C1      NOp   1
 Largest concise Abelian subgroup C1      NOp   1
                         Standard orientation:                         
 ---------------------------------------------------------------------
 Center     Atomic      Atomic             Coordinates (Angstroms)
 Number     Number       Type             X           Y           Z
 ---------------------------------------------------------------------
      1          6           0        1.819985    0.628620    0.028315
      2          6           0        1.095528   -0.485065    0.306500
      3          6           0       -0.345249   -0.565344    0.746750
      4          6           0       -1.253411    0.500274    0.095584
      5          6           0       -1.104386    1.904944    0.730783
      6          6           0        0.315340    2.315407    1.169125
      7          6           0        1.466130    2.083128    0.167628
      8          6           0        3.178360    0.227948   -0.401537
      9          6           0        3.270209   -1.285416   -0.390375
     10          6           0        1.882748   -1.772526    0.107396
     11          8           0        4.095877    0.997751   -0.696760
     12          6           0        1.234139    2.763110   -1.196496
     13          6           0        1.976163   -2.595764    1.399724
     14          8           0        1.170000   -2.526543   -0.893109
     15          6           0       -2.736043    0.043577    0.053835
     16          8           0       -3.468740    1.166466   -0.480391
     17          6           0       -3.298125   -0.332953    1.432759
     18          6           0       -2.911207   -1.138800   -0.930611
     19          8           0       -4.299763   -1.420669   -1.182447
     20          1           0       -0.395964   -0.490581    1.842530
     21          1           0       -0.711329   -1.568337    0.504109
     22          1           0       -0.943378    0.586275   -0.954576
     23          1           0       -1.748644    1.981175    1.616058
     24          1           0       -1.493810    2.642629    0.019737
     25          1           0        0.572910    1.807892    2.109158
     26          1           0        0.288309    3.386176    1.411272
     27          1           0        2.357602    2.560397    0.600787
     28          1           0        3.482013   -1.650759   -1.399287
     29          1           0        4.092473   -1.582168    0.269468
     30          1           0        1.004571    3.827378   -1.060961
     31          1           0        0.407210    2.307233   -1.751716
     32          1           0        2.130138    2.695273   -1.824386
     33          1           0        0.984001   -2.925190    1.729646
     34          1           0        2.583041   -3.492929    1.224623
     35          1           0        2.438991   -2.023546    2.211787
     36          1           0        1.665253   -3.349765   -1.042533
     37          1           0       -4.405864    0.909612   -0.450635
     38          1           0       -2.771154   -1.186252    1.873371
     39          1           0       -3.238314    0.508848    2.131121
     40          1           0       -4.356346   -0.606881    1.342460
     41          1           0       -2.389616   -0.916864   -1.870242
     42          1           0       -2.487458   -2.058267   -0.516975
     43          1           0       -4.584711   -0.844232   -1.909447
 ---------------------------------------------------------------------
 Rotational constants (GHZ):      0.5516021      0.2609071      0.2075146
 Standard basis: 6-31G(d) (6D, 7F)
 There are   333 symmetry adapted cartesian basis functions of A   symmetry.
 There are   333 symmetry adapted basis functions of A   symmetry.
   333 basis functions,   628 primitive gaussians,   333 cartesian basis functions
    73 alpha electrons       73 beta electrons
       nuclear repulsion energy      1598.0977768180 Hartrees.
 NAtoms=   43 NActive=   43 NUniq=   43 SFac= 1.00D+00 NAtFMM=   60 NAOKFM=F Big=F
 Integral buffers will be    131072 words long.
 Raffenetti 2 integral format.
 Two-electron integral symmetry is turned on.
 ------------------------------------------------------------------------------
 Polarizable Continuum Model (PCM)
 =================================
 Model                : PCM (using non-symmetric T matrix).
 Atomic radii         : SMD-Coulomb.
 Polarization charges : Total charges.
 Charge compensation  : None.
 Solution method      : On-the-fly selection.
 Cavity type          : VdW (van der Waals Surface) (Alpha=1.000).
 Cavity algorithm     : GePol (No added spheres)
                        Default sphere list used, NSphG=   43.
                        Lebedev-Laikov grids with approx.  5.0 points / Ang**2.
                        Smoothing algorithm: Karplus/York (Gamma=1.0000).
                        Polarization charges: spherical gaussians, with
                                              point-specific exponents (IZeta= 3).
                        Self-potential: point-specific (ISelfS= 7).
                        Self-field    : sphere-specific E.n sum rule (ISelfD= 2).
 1st derivatives      : Analytical E(r).r(x)/FMM algorithm (CHGder, D1EAlg=3).
                        Cavity 1st derivative terms included.
 Solvent              : Methanol, Eps=  32.613000 Eps(inf)=   1.765709
 ------------------------------------------------------------------------------
 ------------------------------------------------------------------------------
 Atomic radii for non-electrostatic terms: SMD-CDS.
 ------------------------------------------------------------------------------
 Nuclear repulsion after PCM non-electrostatic terms =     1598.0992072104 Hartrees.
 One-electron integrals computed using PRISM.
 NBasis=   333 RedAO= T EigKep=  9.40D-04  NBF=   333
 NBsUse=   333 1.00D-06 EigRej= -1.00D+00 NBFU=   333
 Initial guess from the checkpoint file:  "DY-202A-11R_29.chk"
 B after Tr=     0.000000    0.000000    0.000000
         Rot=    0.999970   -0.000573    0.001394    0.007659 Ang=  -0.89 deg.
 ExpMin= 1.61D-01 ExpMax= 5.48D+03 ExpMxC= 8.25D+02 IAcc=1 IRadAn=         1 AccDes= 0.00D+00
 Harris functional with IExCor=  402 and IRadAn=       1 diagonalized for initial guess.
 HarFok:  IExCor=  402 AccDes= 0.00D+00 IRadAn=         1 IDoV= 1 UseB2=F ITyADJ=14
 ICtDFT=  3500011 ScaDFX=  1.000000  1.000000  1.000000  1.000000
 FoFCou: FMM=F IPFlag=           0 FMFlag=      100000 FMFlg1=           0
         NFxFlg=           0 DoJE=T BraDBF=F KetDBF=T FulRan=T
         wScrn=  0.000000 ICntrl=     500 IOpCl=  0 I1Cent=   200000004 NGrid=           0
         NMat0=    1 NMatS0=      1 NMatT0=    0 NMatD0=    1 NMtDS0=    0 NMtDT0=    0
 Petite list used in FoFCou.
 Keep R1 ints in memory in canonical form, NReq=1565304907.
 Requested convergence on RMS density matrix=1.00D-08 within 128 cycles.
 Requested convergence on MAX density matrix=1.00D-06.
 Requested convergence on             energy=1.00D-06.
 No special actions if energy rises.
 Inv3:  Mode=1 IEnd=    21837612.
 Iteration    1 A*A^-1 deviation from unit magnitude is 8.66D-15 for   2695.
 Iteration    1 A*A^-1 deviation from orthogonality  is 3.97D-15 for   2537   2309.
 Iteration    1 A^-1*A deviation from unit magnitude is 8.44D-15 for   2695.
 Iteration    1 A^-1*A deviation from orthogonality  is 3.70D-10 for   2315   2310.
 Iteration    2 A*A^-1 deviation from unit magnitude is 7.44D-15 for    663.
 Iteration    2 A*A^-1 deviation from orthogonality  is 5.02D-15 for   1838    661.
 Iteration    2 A^-1*A deviation from unit magnitude is 8.88D-16 for     79.
 Iteration    2 A^-1*A deviation from orthogonality  is 4.79D-16 for   1392    487.
 Error on total polarization charges =  0.05155
 SCF Done:  E(RB3LYP) =  -886.948997085     A.U. after   10 cycles
            NFock= 10  Conv=0.96D-08     -V/T= 2.0094
 SMD-CDS (non-electrostatic) energy       (kcal/mol) =       0.90
 (included in total energy above)
 D1PCM: PCM CHGder 1st derivatives, ID1Alg=3 FixD1E=F DoIter=F DoCFld=F I1PDM=0.
 Calling FoFJK, ICntrl=      2127 FMM=F ISym2X=0 I1Cent= 0 IOpClX= 0 NMat=1 NMatS=1 NMatT=0.
 ***** Axes restored to original set *****
 -------------------------------------------------------------------
 Center     Atomic                   Forces (Hartrees/Bohr)
 Number     Number              X              Y              Z
 -------------------------------------------------------------------
      1        6           0.004397545   -0.006602552   -0.000243506
      2        6          -0.003882157    0.006033156    0.000047333
      3        6           0.002325640   -0.001039018   -0.000907361
      4        6           0.000011491    0.002171691   -0.001128959
      5        6           0.000758894    0.000904180   -0.000113127
      6        6          -0.000192211    0.000092749    0.000634144
      7        6          -0.003261552    0.002770222    0.001301147
      8        6          -0.002976394    0.003389645    0.000762401
      9        6          -0.002634665   -0.000014651    0.001550557
     10        6           0.004783478   -0.000717293    0.000458092
     11        8          -0.002388283   -0.002676449    0.001018357
     12        6           0.000225423    0.000271277   -0.001450479
     13        6          -0.000517996   -0.001413656    0.000150757
     14        8           0.001173161    0.001171120   -0.001189488
     15        6           0.000635377   -0.002438396    0.000851017
     16        8          -0.001211238   -0.001382592    0.000711572
     17        6          -0.002095228    0.002141658    0.000132364
     18        6          -0.002440447   -0.000143212    0.000652432
     19        8           0.003530042    0.000235870   -0.000235301
     20        1           0.000306100    0.000312583    0.000243750
     21        1           0.001289069    0.000765254    0.000417086
     22        1           0.000246498   -0.000297582    0.000194662
     23        1           0.000526608   -0.000098198   -0.000001768
     24        1           0.000773508   -0.000604128    0.000200937
     25        1           0.000050756   -0.000509290   -0.000822939
     26        1          -0.000098724    0.000197093    0.000066935
     27        1           0.000181243    0.000216398   -0.000414465
     28        1           0.000754440   -0.001523340   -0.000508978
     29        1           0.000737943   -0.001944985   -0.001088020
     30        1           0.000080415   -0.000054817    0.000404774
     31        1          -0.000331928   -0.000197252    0.000414402
     32        1          -0.000037470   -0.000359449    0.000521607
     33        1           0.000291016    0.001087510   -0.000468569
     34        1           0.000405045    0.000211383   -0.000043085
     35        1           0.000512528    0.000170866   -0.000669185
     36        1           0.000169175   -0.000970088    0.000729085
     37        1          -0.001326372    0.000539081   -0.001031100
     38        1           0.000117165    0.000275239   -0.000646081
     39        1           0.000247023   -0.000463236    0.000000011
     40        1           0.000339868   -0.000663906   -0.000440321
     41        1          -0.000839117    0.000142489   -0.000385517
     42        1          -0.000336847    0.000059500    0.000101143
     43        1          -0.000298819    0.000955127    0.000223683
 -------------------------------------------------------------------
 Cartesian Forces:  Max     0.006602552 RMS     0.001500918

 GradGradGradGradGradGradGradGradGradGradGradGradGradGradGradGradGradGrad
 Berny optimization.
 Using GEDIIS/GDIIS optimizer.
 FormGI is forming the generalized inverse of G from B-inverse, IUseBI=4.
 Internal  Forces:  Max     0.004334067 RMS     0.000871381
 Search for a local minimum.
 Step number   2 out of a maximum of  258
 All quantities printed in internal units (Hartrees-Bohrs-Radians)
 Mixed Optimization -- En-DIIS/RFO-DIIS
 Update second derivatives using D2CorX and points    1    2
 DE= -5.91D-03 DEPred=-7.11D-03 R= 8.31D-01
 TightC=F SS=  1.41D+00  RLast= 3.24D-01 DXNew= 5.0454D-01 9.7055D-01
 Trust test= 8.31D-01 RLast= 3.24D-01 DXMaxT set to 5.05D-01
 ITU=  1  0
 Use linear search instead of GDIIS.
     Eigenvalues ---    0.00230   0.00231   0.00275   0.00340   0.00370
     Eigenvalues ---    0.00396   0.00539   0.00677   0.00770   0.00915
     Eigenvalues ---    0.01118   0.01140   0.01234   0.01267   0.01363
     Eigenvalues ---    0.01391   0.02482   0.02572   0.03133   0.03874
     Eigenvalues ---    0.04049   0.04083   0.04415   0.04584   0.04710
     Eigenvalues ---    0.04840   0.04877   0.05003   0.05107   0.05301
     Eigenvalues ---    0.05393   0.05455   0.05468   0.05522   0.05562
     Eigenvalues ---    0.05580   0.05645   0.05680   0.05725   0.05916
     Eigenvalues ---    0.06041   0.06206   0.06784   0.07779   0.08483
     Eigenvalues ---    0.08689   0.08991   0.09149   0.09339   0.09635
     Eigenvalues ---    0.10293   0.11606   0.12064   0.13411   0.13859
     Eigenvalues ---    0.14641   0.15738   0.16000   0.16000   0.16000
     Eigenvalues ---    0.16000   0.16000   0.16000   0.16000   0.16000
     Eigenvalues ---    0.16000   0.16000   0.16010   0.16064   0.16139
     Eigenvalues ---    0.16738   0.17341   0.18330   0.19880   0.20720
     Eigenvalues ---    0.22066   0.23194   0.24538   0.25009   0.26669
     Eigenvalues ---    0.26912   0.27308   0.27696   0.27893   0.28597
     Eigenvalues ---    0.28804   0.28823   0.29352   0.29619   0.30645
     Eigenvalues ---    0.31493   0.31578   0.32229   0.33745   0.33753
     Eigenvalues ---    0.33826   0.33848   0.33893   0.34013   0.34091
     Eigenvalues ---    0.34115   0.34118   0.34151   0.34159   0.34161
     Eigenvalues ---    0.34193   0.34204   0.34255   0.34291   0.34329
     Eigenvalues ---    0.34334   0.34345   0.34364   0.34416   0.34750
     Eigenvalues ---    0.39360   0.40997   0.41956   0.52193   0.52430
     Eigenvalues ---    0.52694   0.52987   0.94940
 RFO step:  Lambda=-1.13725560D-03 EMin= 2.29996870D-03
 Quartic linear search produced a step of -0.06704.
 Iteration  1 RMS(Cart)=  0.03580241 RMS(Int)=  0.00043225
 Iteration  2 RMS(Cart)=  0.00058513 RMS(Int)=  0.00002895
 Iteration  3 RMS(Cart)=  0.00000018 RMS(Int)=  0.00002895
 Variable       Old X    -DE/DX   Delta X   Delta X   Delta X     New X
                                 (Linear)    (Quad)   (Total)
    R1        2.56510  -0.00396  -0.00197  -0.00317  -0.00512   2.55999
    R2        2.84102   0.00346  -0.00108   0.01104   0.00994   2.85096
    R3        2.79686  -0.00307  -0.00045  -0.00719  -0.00762   2.78924
    R4        2.85098  -0.00168  -0.00023  -0.00439  -0.00459   2.84639
    R5        2.87643   0.00433  -0.00158   0.01567   0.01408   2.89051
    R6        2.91797   0.00223  -0.00010   0.00857   0.00847   2.92644
    R7        2.07775   0.00026  -0.00032   0.00137   0.00105   2.07880
    R8        2.06913  -0.00122  -0.00008  -0.00312  -0.00320   2.06593
    R9        2.92681  -0.00007   0.00006   0.00055   0.00063   2.92744
   R10        2.93274   0.00374   0.00180   0.00937   0.01117   2.94391
   R11        2.07556  -0.00014   0.00013  -0.00065  -0.00052   2.07504
   R12        2.91303  -0.00108  -0.00129  -0.00069  -0.00198   2.91105
   R13        2.07405  -0.00031  -0.00023  -0.00037  -0.00060   2.07345
   R14        2.07131  -0.00081   0.00025  -0.00274  -0.00250   2.06882
   R15        2.91610  -0.00085  -0.00079  -0.00121  -0.00204   2.91406
   R16        2.07661  -0.00047  -0.00002  -0.00124  -0.00126   2.07536
   R17        2.07518   0.00021   0.00005   0.00048   0.00052   2.07571
   R18        2.91351  -0.00004  -0.00150   0.00303   0.00153   2.91504
   R19        2.07881   0.00008  -0.00008   0.00040   0.00032   2.07914
   R20        2.86518   0.00109  -0.00245   0.00882   0.00638   2.87156
   R21        2.33103  -0.00369  -0.00136  -0.00082  -0.00218   2.32885
   R22        2.93370  -0.00405  -0.00289  -0.00630  -0.00922   2.92449
   R23        2.06684   0.00115   0.00005   0.00300   0.00305   2.06989
   R24        2.06972   0.00039  -0.00009   0.00125   0.00116   2.07088
   R25        2.90094  -0.00088  -0.00091  -0.00084  -0.00175   2.89918
   R26        2.72380  -0.00045  -0.00212   0.00343   0.00130   2.72511
   R27        2.07331  -0.00002  -0.00022   0.00040   0.00018   2.07349
   R28        2.07001   0.00013  -0.00019   0.00075   0.00056   2.07057
   R29        2.07152  -0.00031  -0.00006  -0.00071  -0.00077   2.07075
   R30        2.07160  -0.00074  -0.00003  -0.00195  -0.00198   2.06963
   R31        2.07343   0.00006  -0.00014   0.00046   0.00032   2.07375
   R32        2.07103  -0.00018  -0.00008  -0.00033  -0.00041   2.07062
   R33        1.83731   0.00080   0.00006   0.00128   0.00134   1.83866
   R34        2.72745   0.00077  -0.00022   0.00228   0.00206   2.72951
   R35        2.90253  -0.00064   0.00015  -0.00239  -0.00224   2.90028
   R36        2.92623  -0.00116   0.00008  -0.00404  -0.00396   2.92227
   R37        1.83708   0.00109   0.00038   0.00114   0.00152   1.83861
   R38        2.07005  -0.00042  -0.00017  -0.00077  -0.00094   2.06912
   R39        2.07002  -0.00035  -0.00015  -0.00062  -0.00077   2.06925
   R40        2.07270  -0.00013  -0.00006  -0.00021  -0.00028   2.07242
   R41        2.71947  -0.00336  -0.00092  -0.00574  -0.00665   2.71282
   R42        2.07373  -0.00004  -0.00021   0.00033   0.00013   2.07386
   R43        2.06670  -0.00014  -0.00003  -0.00033  -0.00036   2.06635
   R44        1.83411   0.00047   0.00050  -0.00020   0.00029   1.83440
    A1        2.27728  -0.00106   0.00191  -0.01193  -0.01010   2.26718
    A2        1.90419   0.00014  -0.00379   0.00845   0.00463   1.90881
    A3        2.10000   0.00092   0.00184   0.00418   0.00607   2.10608
    A4        2.23084   0.00069  -0.00168   0.00356   0.00189   2.23273
    A5        1.97266  -0.00105   0.00116  -0.00765  -0.00658   1.96608
    A6        2.07952   0.00036   0.00050   0.00424   0.00480   2.08432
    A7        1.98438   0.00078   0.00065   0.00184   0.00247   1.98684
    A8        1.90843  -0.00023  -0.00018  -0.00362  -0.00379   1.90464
    A9        1.87902  -0.00105  -0.00015  -0.00551  -0.00567   1.87336
   A10        1.92434  -0.00019   0.00063  -0.00344  -0.00280   1.92155
   A11        1.91992   0.00050  -0.00132   0.01036   0.00904   1.92896
   A12        1.84182   0.00012   0.00031   0.00022   0.00051   1.84233
   A13        1.97833  -0.00125  -0.00047  -0.00630  -0.00680   1.97153
   A14        1.94995   0.00099   0.00133   0.00532   0.00667   1.95663
   A15        1.86630  -0.00016   0.00087  -0.00774  -0.00688   1.85942
   A16        1.94964   0.00063  -0.00001   0.00837   0.00835   1.95799
   A17        1.86916   0.00029  -0.00168   0.00219   0.00047   1.86963
   A18        1.84106  -0.00052  -0.00016  -0.00259  -0.00271   1.83836
   A19        2.03391   0.00049   0.00106  -0.00539  -0.00435   2.02956
   A20        1.91486   0.00011   0.00044   0.00097   0.00144   1.91630
   A21        1.88614  -0.00028   0.00031  -0.00068  -0.00042   1.88573
   A22        1.86792  -0.00043  -0.00041   0.00019  -0.00023   1.86769
   A23        1.90973  -0.00022  -0.00142   0.00079  -0.00061   1.90912
   A24        1.84206   0.00032  -0.00010   0.00521   0.00512   1.84718
   A25        2.05127  -0.00038  -0.00047  -0.00611  -0.00667   2.04460
   A26        1.91362   0.00048  -0.00100   0.00229   0.00128   1.91490
   A27        1.87514  -0.00027   0.00016   0.00191   0.00208   1.87722
   A28        1.88690  -0.00036   0.00117  -0.00549  -0.00433   1.88256
   A29        1.88414   0.00043   0.00062   0.00266   0.00335   1.88748
   A30        1.84156   0.00017  -0.00049   0.00622   0.00572   1.84729
   A31        1.96199   0.00028   0.00036  -0.00273  -0.00246   1.95953
   A32        1.96073  -0.00010  -0.00038  -0.00138  -0.00170   1.95903
   A33        1.83951  -0.00029   0.00171  -0.00357  -0.00185   1.83767
   A34        1.97754   0.00001  -0.00090   0.00245   0.00158   1.97912
   A35        1.85823   0.00003  -0.00136   0.00700   0.00568   1.86390
   A36        1.85353   0.00004   0.00072  -0.00164  -0.00094   1.85258
   A37        1.90041   0.00192   0.00407  -0.00288   0.00112   1.90153
   A38        2.19351  -0.00039  -0.00256   0.00474   0.00220   2.19570
   A39        2.18904  -0.00153  -0.00150  -0.00168  -0.00316   2.18588
   A40        1.83527  -0.00187  -0.00311   0.00056  -0.00264   1.83263
   A41        1.91596   0.00121  -0.00025   0.00944   0.00919   1.92515
   A42        1.89690   0.00135  -0.00021   0.01426   0.01413   1.91103
   A43        1.94339   0.00024   0.00175  -0.00627  -0.00446   1.93894
   A44        1.97445   0.00031  -0.00051   0.00140   0.00091   1.97536
   A45        1.89637  -0.00114   0.00199  -0.01751  -0.01559   1.88077
   A46        1.81189   0.00086   0.00165   0.00077   0.00233   1.81422
   A47        1.95513  -0.00012   0.00105   0.00118   0.00224   1.95738
   A48        1.85201  -0.00006   0.00162  -0.00104   0.00059   1.85260
   A49        1.96471  -0.00032  -0.00082  -0.00022  -0.00095   1.96376
   A50        1.96440  -0.00096  -0.00304  -0.00303  -0.00604   1.95836
   A51        1.91124   0.00060  -0.00032   0.00218   0.00190   1.91314
   A52        1.92838  -0.00038   0.00013  -0.00255  -0.00242   1.92595
   A53        1.95898  -0.00049   0.00022  -0.00345  -0.00324   1.95574
   A54        1.93532  -0.00053   0.00008  -0.00299  -0.00291   1.93241
   A55        1.88426   0.00041  -0.00005   0.00196   0.00191   1.88617
   A56        1.87739   0.00051  -0.00019   0.00368   0.00348   1.88087
   A57        1.87649   0.00057  -0.00022   0.00393   0.00371   1.88020
   A58        1.93846  -0.00076   0.00029  -0.00390  -0.00362   1.93484
   A59        1.91538   0.00011   0.00096  -0.00080   0.00016   1.91554
   A60        1.94925  -0.00081   0.00018  -0.00682  -0.00665   1.94260
   A61        1.87854   0.00074  -0.00168   0.01124   0.00956   1.88810
   A62        1.89243   0.00071  -0.00006   0.00309   0.00300   1.89543
   A63        1.88767   0.00010   0.00021  -0.00207  -0.00186   1.88581
   A64        1.87311  -0.00057   0.00070  -0.00476  -0.00406   1.86905
   A65        1.84003   0.00077   0.00318  -0.00057   0.00260   1.84263
   A66        1.97969   0.00080  -0.00019   0.01218   0.01197   1.99166
   A67        1.92823  -0.00047   0.00072  -0.00050   0.00018   1.92840
   A68        1.91479  -0.00077  -0.00268  -0.00262  -0.00533   1.90946
   A69        1.87687  -0.00076  -0.00117  -0.01121  -0.01234   1.86453
   A70        1.92002   0.00035   0.00007   0.00130   0.00133   1.92135
   A71        1.84676   0.00227   0.00036   0.01235   0.01271   1.85947
   A72        1.95629  -0.00098  -0.00012  -0.00762  -0.00776   1.94854
   A73        1.94334   0.00060   0.00029   0.00466   0.00495   1.94829
   A74        1.91812  -0.00035   0.00133  -0.00449  -0.00319   1.91493
   A75        1.89222   0.00012   0.00015  -0.00031  -0.00015   1.89207
   A76        1.87833   0.00027   0.00018  -0.00239  -0.00225   1.87607
   A77        1.87244   0.00040  -0.00193   0.01078   0.00883   1.88127
   A78        1.94976  -0.00069  -0.00184  -0.00053  -0.00238   1.94738
   A79        1.91364   0.00013   0.00194  -0.00564  -0.00366   1.90998
   A80        1.93657   0.00056   0.00122   0.00416   0.00540   1.94197
   A81        1.92665  -0.00041  -0.00361  -0.00149  -0.00514   1.92152
   A82        1.84978   0.00027   0.00188  -0.00061   0.00125   1.85102
   A83        1.88569   0.00017   0.00032   0.00454   0.00490   1.89059
   A84        1.87343  -0.00016  -0.00169   0.00266   0.00097   1.87440
    D1        0.09143   0.00024   0.00087  -0.00725  -0.00637   0.08507
    D2       -3.06997   0.00022  -0.00005   0.00189   0.00183  -3.06814
    D3       -3.11425   0.00035   0.00016   0.00618   0.00629  -3.10796
    D4        0.00753   0.00033  -0.00076   0.01531   0.01448   0.02201
    D5        0.37216   0.00028  -0.00094   0.01995   0.01899   0.39115
    D6       -1.88302   0.00012   0.00032   0.02011   0.02040  -1.86262
    D7        2.38928   0.00029  -0.00136   0.02484   0.02344   2.41272
    D8       -2.69926   0.00020   0.00003   0.00522   0.00525  -2.69402
    D9        1.32874   0.00003   0.00129   0.00538   0.00666   1.33540
   D10       -0.68215   0.00021  -0.00039   0.01010   0.00969  -0.67245
   D11        0.00964  -0.00016   0.00094   0.00219   0.00308   0.01272
   D12       -3.10985  -0.00012   0.00032  -0.00662  -0.00638  -3.11624
   D13        3.09477  -0.00014   0.00035   0.01330   0.01367   3.10844
   D14       -0.02473  -0.00010  -0.00027   0.00449   0.00421  -0.02052
   D15        0.62845   0.00006  -0.00008   0.00067   0.00061   0.62906
   D16       -1.53049  -0.00007  -0.00124   0.00661   0.00539  -1.52510
   D17        2.75994   0.00046  -0.00144   0.01109   0.00965   2.76959
   D18       -2.49227   0.00010   0.00088  -0.00884  -0.00796  -2.50022
   D19        1.63198  -0.00004  -0.00028  -0.00290  -0.00319   1.62880
   D20       -0.36077   0.00049  -0.00048   0.00157   0.00108  -0.35970
   D21       -0.02082  -0.00039   0.00031  -0.02587  -0.02558  -0.04640
   D22        2.10361  -0.00031   0.00098  -0.02501  -0.02404   2.07957
   D23       -2.09468   0.00031   0.00225  -0.02235  -0.02010  -2.11478
   D24        3.10285  -0.00041  -0.00056  -0.01760  -0.01818   3.08467
   D25       -1.05590  -0.00032   0.00010  -0.01674  -0.01664  -1.07254
   D26        1.02899   0.00030   0.00138  -0.01408  -0.01270   1.01629
   D27       -1.35531   0.00004   0.00023  -0.00605  -0.00582  -1.36113
   D28        2.70651  -0.00062  -0.00049  -0.01678  -0.01727   2.68924
   D29        0.70037  -0.00042  -0.00154  -0.01197  -0.01347   0.68690
   D30        0.79496   0.00016   0.00097  -0.01210  -0.01114   0.78381
   D31       -1.42641  -0.00050   0.00025  -0.02283  -0.02259  -1.44900
   D32        2.85064  -0.00030  -0.00080  -0.01802  -0.01879   2.83185
   D33        2.81917   0.00049   0.00093  -0.00775  -0.00684   2.81233
   D34        0.59780  -0.00017   0.00021  -0.01848  -0.01828   0.57952
   D35       -1.40834   0.00003  -0.00084  -0.01367  -0.01448  -1.42282
   D36        0.64799  -0.00058  -0.00025   0.00107   0.00080   0.64879
   D37       -1.47732  -0.00046  -0.00084   0.00397   0.00312  -1.47421
   D38        2.80570  -0.00075  -0.00112  -0.00234  -0.00348   2.80222
   D39        2.86952   0.00027   0.00118   0.01021   0.01137   2.88089
   D40        0.74421   0.00039   0.00058   0.01311   0.01368   0.75789
   D41       -1.25595   0.00011   0.00030   0.00680   0.00709  -1.24886
   D42       -1.40603   0.00015   0.00002   0.01279   0.01280  -1.39323
   D43        2.75184   0.00027  -0.00057   0.01569   0.01512   2.76696
   D44        0.75168  -0.00002  -0.00085   0.00938   0.00853   0.76021
   D45        3.06843   0.00008  -0.00140   0.00044  -0.00090   3.06753
   D46        0.97306   0.00007  -0.00009  -0.00289  -0.00295   0.97010
   D47       -1.19201  -0.00062  -0.00061  -0.01327  -0.01387  -1.20588
   D48        0.83167   0.00044  -0.00186  -0.00226  -0.00412   0.82755
   D49       -1.26370   0.00043  -0.00055  -0.00559  -0.00617  -1.26988
   D50        2.85442  -0.00026  -0.00106  -0.01597  -0.01709   2.83733
   D51       -1.19316   0.00008   0.00023  -0.00757  -0.00732  -1.20047
   D52        2.99465   0.00007   0.00154  -0.01091  -0.00937   2.98529
   D53        0.82959  -0.00062   0.00103  -0.02129  -0.02028   0.80930
   D54        0.82660  -0.00034  -0.00126   0.00911   0.00779   0.83439
   D55       -1.33647   0.00004  -0.00163   0.01943   0.01777  -1.31869
   D56        2.95370  -0.00025  -0.00064   0.00995   0.00927   2.96297
   D57        2.97641  -0.00019  -0.00028   0.00681   0.00650   2.98290
   D58        0.81334   0.00019  -0.00065   0.01712   0.01648   0.82982
   D59       -1.17968  -0.00010   0.00034   0.00764   0.00797  -1.17170
   D60       -1.31892  -0.00014  -0.00128   0.01339   0.01206  -1.30686
   D61        2.80120   0.00023  -0.00165   0.02370   0.02205   2.82324
   D62        0.80818  -0.00006  -0.00066   0.01422   0.01354   0.82172
   D63       -1.26931  -0.00055   0.00166  -0.02657  -0.02493  -1.29424
   D64        0.97712  -0.00044   0.00067  -0.02875  -0.02809   0.94903
   D65        3.00808  -0.00037   0.00023  -0.02502  -0.02480   2.98329
   D66        0.90714  -0.00050   0.00095  -0.03282  -0.03189   0.87526
   D67       -3.12962  -0.00039  -0.00005  -0.03500  -0.03505   3.11852
   D68       -1.09865  -0.00032  -0.00048  -0.03127  -0.03175  -1.13040
   D69        2.89141  -0.00027   0.00128  -0.02698  -0.02572   2.86569
   D70       -1.14535  -0.00016   0.00029  -0.02916  -0.02888  -1.17423
   D71        0.88562  -0.00009  -0.00015  -0.02543  -0.02558   0.86003
   D72       -3.11538   0.00028  -0.00148   0.02041   0.01890  -3.09648
   D73        1.06365   0.00035  -0.00165   0.02202   0.02033   1.08398
   D74       -1.03544   0.00033  -0.00158   0.02143   0.01982  -1.01562
   D75        0.92073  -0.00003  -0.00088   0.02329   0.02245   0.94318
   D76       -1.18343   0.00005  -0.00105   0.02489   0.02388  -1.15955
   D77        3.00067   0.00002  -0.00098   0.02431   0.02337   3.02404
   D78       -1.11300  -0.00009   0.00081   0.01448   0.01528  -1.09772
   D79        3.06602  -0.00002   0.00063   0.01609   0.01671   3.08273
   D80        0.96693  -0.00005   0.00071   0.01550   0.01620   0.98314
   D81       -0.02187  -0.00009  -0.00070  -0.01781  -0.01852  -0.04039
   D82        2.07041  -0.00024  -0.00049  -0.02001  -0.02055   2.04986
   D83       -2.14087  -0.00011   0.00166  -0.02724  -0.02557  -2.16643
   D84        3.09770  -0.00011  -0.00008  -0.00893  -0.00904   3.08866
   D85       -1.09321  -0.00026   0.00012  -0.01112  -0.01107  -1.10427
   D86        0.97870  -0.00013   0.00227  -0.01836  -0.01609   0.96261
   D87        0.02471   0.00023   0.00020   0.02499   0.02518   0.04989
   D88       -2.09333   0.00000  -0.00168   0.02318   0.02149  -2.07183
   D89        2.01967   0.00020   0.00158   0.02282   0.02442   2.04409
   D90       -2.04927  -0.00023   0.00147   0.01666   0.01812  -2.03115
   D91        2.11588  -0.00046  -0.00041   0.01485   0.01443   2.13031
   D92       -0.05431  -0.00025   0.00285   0.01449   0.01736  -0.03695
   D93        2.09225   0.00085  -0.00218   0.04341   0.04118   2.13343
   D94       -0.02578   0.00062  -0.00406   0.04160   0.03749   0.01171
   D95       -2.19598   0.00083  -0.00080   0.04124   0.04042  -2.15555
   D96        1.10565  -0.00059   0.00145  -0.03944  -0.03796   1.06770
   D97       -3.10252  -0.00008   0.00015  -0.02844  -0.02826  -3.13078
   D98       -1.00931  -0.00041   0.00120  -0.03595  -0.03473  -1.04404
   D99        3.13988   0.00021   0.00371  -0.03781  -0.03413   3.10575
   D100      -1.06830   0.00072   0.00241  -0.02682  -0.02443  -1.09273
   D101       1.02492   0.00039   0.00345  -0.03432  -0.03090   0.99402
   D102      -0.94411  -0.00082  -0.00102  -0.04026  -0.04128  -0.98539
   D103       1.13090  -0.00031  -0.00231  -0.02927  -0.03158   1.09931
   D104      -3.05908  -0.00064  -0.00127  -0.03678  -0.03805  -3.09713
   D105       3.12923   0.00063  -0.00175   0.03459   0.03283  -3.12113
   D106       1.15882   0.00011  -0.00308   0.03575   0.03267   1.19149
   D107      -1.04056   0.00077   0.00030   0.03660   0.03691  -1.00365
   D108      -3.07397  -0.00087   0.00187  -0.03680  -0.03494  -3.10891
   D109      -0.93633   0.00012   0.00199  -0.02400  -0.02200  -0.95833
   D110       1.15159  -0.00035   0.00000  -0.03056  -0.03056   1.12103
   D111      -1.09336   0.00018   0.00006   0.01924   0.01929  -1.07408
   D112       1.02972   0.00008   0.00037   0.01678   0.01712   1.04684
   D113       3.10197   0.00071  -0.00100   0.03020   0.02918   3.13114
   D114       3.13747  -0.00076  -0.00200   0.01405   0.01207  -3.13365
   D115      -1.02264  -0.00087  -0.00169   0.01159   0.00991  -1.01273
   D116       1.04961  -0.00023  -0.00306   0.02502   0.02196   1.07157
   D117       1.07616   0.00042   0.00092   0.02855   0.02951   1.10566
   D118      -3.08394   0.00031   0.00124   0.02609   0.02734  -3.05660
   D119      -1.01170   0.00095  -0.00013   0.03952   0.03940  -0.97230
   D120      -2.95184   0.00065   0.00200   0.01565   0.01761  -2.93422
   D121      -0.81024  -0.00025  -0.00247   0.00942   0.00695  -0.80329
   D122       1.27135   0.00040   0.00005   0.01404   0.01405   1.28540
   D123      -0.95222   0.00090   0.00550   0.00848   0.01398  -0.93825
   D124       1.18938  -0.00001   0.00102   0.00226   0.00331   1.19269
   D125      -3.01222   0.00064   0.00355   0.00687   0.01041  -3.00181
   D126       1.13236  -0.00029   0.00167  -0.00063   0.00104   1.13339
   D127      -3.00923  -0.00119  -0.00281  -0.00686  -0.00963  -3.01885
   D128      -0.92764  -0.00055  -0.00028  -0.00224  -0.00253  -0.93017
   D129       1.50948  -0.00089  -0.00003  -0.04238  -0.04245   1.46703
   D130      -0.62468  -0.00028   0.00112  -0.03374  -0.03257  -0.65725
   D131      -2.66244  -0.00043   0.00158  -0.03800  -0.03643  -2.69887
         Item               Value     Threshold  Converged?
 Maximum Force            0.004334     0.000450     NO 
 RMS     Force            0.000871     0.000300     NO 
 Maximum Displacement     0.171936     0.001800     NO 
 RMS     Displacement     0.035780     0.001200     NO 
 Predicted change in Energy=-6.390831D-04
 GradGradGradGradGradGradGradGradGradGradGradGradGradGradGradGradGradGrad

                          Input orientation:                          
 ---------------------------------------------------------------------
 Center     Atomic      Atomic             Coordinates (Angstroms)
 Number     Number       Type             X           Y           Z
 ---------------------------------------------------------------------
      1          6           0        1.794808    0.636668    0.028787
      2          6           0        1.076348   -0.469542    0.337483
      3          6           0       -0.357361   -0.544999    0.793069
      4          6           0       -1.281402    0.504936    0.128263
      5          6           0       -1.131341    1.918383    0.744275
      6          6           0        0.292450    2.333231    1.161092
      7          6           0        1.422415    2.094466    0.139280
      8          6           0        3.144635    0.235877   -0.413837
      9          6           0        3.244048   -1.280128   -0.383448
     10          6           0        1.879050   -1.760174    0.165477
     11          8           0        4.052707    1.001627   -0.742128
     12          6           0        1.147949    2.733053   -1.237818
     13          6           0        2.015305   -2.536378    1.481782
     14          8           0        1.155687   -2.557460   -0.794017
     15          6           0       -2.766453    0.036146    0.086383
     16          8           0       -3.508890    1.148114   -0.460045
     17          6           0       -3.344690   -0.338296    1.457856
     18          6           0       -2.934384   -1.142503   -0.900500
     19          8           0       -4.318463   -1.414830   -1.166965
     20          1           0       -0.393697   -0.441418    1.887631
     21          1           0       -0.713299   -1.556967    0.582325
     22          1           0       -0.969462    0.575323   -0.922205
     23          1           0       -1.764731    2.004218    1.636096
     24          1           0       -1.525992    2.644751    0.026527
     25          1           0        0.568648    1.823743    2.093963
     26          1           0        0.268584    3.404975    1.400496
     27          1           0        2.319430    2.593899    0.534803
     28          1           0        3.422536   -1.669587   -1.391532
     29          1           0        4.090767   -1.578565    0.244979
     30          1           0        0.925534    3.801618   -1.125372
     31          1           0        0.300968    2.261529   -1.748544
     32          1           0        2.024016    2.640644   -1.889534
     33          1           0        1.032301   -2.831309    1.864119
     34          1           0        2.605469   -3.446614    1.316198
     35          1           0        2.522399   -1.937416    2.246448
     36          1           0        1.645406   -3.391519   -0.899864
     37          1           0       -4.444466    0.881079   -0.464432
     38          1           0       -2.802061   -1.174867    1.910152
     39          1           0       -3.316746    0.507851    2.152317
     40          1           0       -4.391420   -0.645992    1.346584
     41          1           0       -2.408319   -0.913260   -1.835953
     42          1           0       -2.518072   -2.066314   -0.489497
     43          1           0       -4.603414   -0.808794   -1.869695
 ---------------------------------------------------------------------
                    Distance matrix (angstroms):
                    1          2          3          4          5
     1  C    0.000000
     2  C    1.354687   0.000000
     3  C    2.571438   1.506245   0.000000
     4  C    3.080635   2.559758   1.548606   0.000000
     5  C    3.273693   3.277431   2.582572   1.549136   0.000000
     6  C    2.533283   3.024626   2.973534   2.624197   1.540460
     7  C    1.508662   2.594838   3.249895   3.136455   2.630341
     8  C    1.476002   2.310824   3.785547   4.467221   4.738778
     9  C    2.438102   2.423988   3.859372   4.891625   5.535907
    10  C    2.402214   1.529591   2.621461   3.888517   4.788449
    11  O    2.413632   3.491220   4.919104   5.427431   5.470301
    12  C    2.533287   3.569778   4.139576   3.568253   3.128505
    13  C    3.496860   2.542217   3.173241   4.685069   5.503652
    14  O    3.359752   2.376130   2.976266   4.020979   5.256426
    15  C    4.600983   3.884056   2.576987   1.557850   2.578610
    16  O    5.350677   4.927197   3.790654   2.391963   2.774246
    17  C    5.422843   4.562679   3.067377   2.595383   3.240480
    18  C    5.137536   4.251053   3.141056   2.550443   3.914751
    19  O    6.558242   5.679870   4.504294   3.819275   4.992083
    20  H    3.067103   2.136535   1.100052   2.186088   2.723975
    21  H    3.377726   2.108382   1.093244   2.186402   3.504146
    22  H    2.923924   2.619904   2.138213   1.098064   2.146432
    23  H    4.138110   3.984672   3.031484   2.180600   1.097222
    24  H    3.880736   4.070343   3.482498   2.156151   1.094771
    25  H    2.679099   2.932940   2.856704   3.004316   2.172689
    26  H    3.445936   4.098092   4.045129   3.525799   2.144848
    27  H    2.088549   3.311927   4.133351   4.182706   3.522502
    28  H    3.160002   3.151856   4.508303   5.400496   6.178429
    29  H    3.197721   3.213286   4.599402   5.763227   6.304629
    30  H    3.479171   4.517244   4.921313   4.160563   3.357513
    31  H    2.833838   3.522992   3.843149   3.018596   2.895411
    32  H    2.783597   3.940932   4.797462   4.422505   4.173115
    33  H    3.997090   2.812562   2.881931   4.415535   5.338068
    34  H    4.357498   3.486983   4.179880   5.668659   6.563081
    35  H    3.474668   2.808890   3.513425   4.992063   5.520283
    36  H    4.136545   3.223788   3.870371   4.980523   6.213580
    37  H    6.263508   5.739915   4.507708   3.240022   3.676107
    38  H    5.287002   4.244151   2.760645   2.882580   3.703885
    39  H    5.536602   4.852648   3.422574   2.870441   2.957732
    40  H    6.453775   5.562904   4.073108   3.532867   4.191289
    41  H    4.852401   4.130813   3.354668   2.671959   4.038124
    42  H    5.116215   4.019133   2.937353   2.919299   4.395796
    43  H    6.828677   6.102985   5.018851   4.093102   5.130850
                    6          7          8          9         10
     6  C    0.000000
     7  C    1.542054   0.000000
     8  C    3.874823   2.593517   0.000000
     9  C    4.914662   3.870333   1.519565   0.000000
    10  C    4.501613   3.881681   2.433419   1.547573   0.000000
    11  O    4.419837   2.981546   1.232374   2.447241   3.629887
    12  C    2.578082   1.542571   3.301755   4.607516   4.763700
    13  C    5.175342   4.857833   3.543184   2.562627   1.534182
    14  O    5.337274   4.752116   3.450099   2.482216   1.442064
    15  C    3.973473   4.667558   5.935577   6.170855   4.981338
    16  O    4.299159   5.056930   6.715929   7.176656   6.154617
    17  C    4.522600   5.512011   6.778218   6.905716   5.565918
    18  C    5.171397   5.526374   6.252299   6.201557   4.968599
    19  O    6.381875   6.854131   7.680486   7.604184   6.348530
    20  H    2.949124   3.575710   4.274959   4.369717   3.141705
    21  H    4.059574   4.253295   4.369242   4.082885   2.633501
    22  H    3.003796   3.025825   4.159261   4.635367   3.840784
    23  H    2.136790   3.522286   5.606347   6.320867   5.441554
    24  H    2.165875   3.001438   5.273647   6.190803   5.569290
    25  H    1.098231   2.150115   3.930151   4.788460   4.275591
    26  H    1.098416   2.153933   4.648296   5.829754   5.549562
    27  H    2.137483   1.100231   2.672293   4.087321   4.391843
    28  H    5.686465   4.529013   2.159608   1.095340   2.194273
    29  H    5.528890   4.541192   2.149745   1.095864   2.220584
    30  H    2.790139   2.181881   4.259718   5.634723   5.788697
    31  H    2.910533   2.202143   3.737800   4.802973   4.725243
    32  H    3.521242   2.185480   3.035848   4.373698   4.859145
    33  H    5.264419   5.233595   4.365624   3.514192   2.179381
    34  H    6.227417   5.786909   4.104200   2.826701   2.167007
    35  H    4.938532   4.680405   3.491060   2.805202   2.185349
    36  H    6.233041   5.587985   3.954986   2.698206   1.962353
    37  H    5.214350   6.021384   7.616645   7.986903   6.881850
    38  H    4.737493   5.627674   6.538678   6.467388   5.029838
    39  H    4.164233   5.387886   6.957626   7.257479   6.007310
    40  H    5.554170   6.539752   7.789024   7.854649   6.477284
    41  H    5.178430   5.255709   5.846214   5.847531   4.806716
    42  H    5.475351   5.764970   6.113269   5.816474   4.456164
    43  H    6.559533   6.983947   7.952554   8.000859   6.860714
                   11         12         13         14         15
    11  O    0.000000
    12  C    3.417772   0.000000
    13  C    4.649114   5.992948   0.000000
    14  O    4.589392   5.309101   2.432828   0.000000
    15  C    6.936825   4.934507   5.606267   4.783836   0.000000
    16  O    7.568275   4.980272   6.918302   5.966666   1.444392
    17  C    7.833059   6.073191   5.793244   5.499911   1.534765
    18  C    7.310391   5.639074   5.667237   4.329218   1.546400
    19  O    8.723316   6.862333   6.956317   5.604553   2.466769
    20  H    5.363630   4.714061   3.218207   3.750928   3.017040
    21  H    5.569147   5.018110   3.035383   2.527532   2.645640
    22  H    5.043446   3.039546   4.936666   3.787746   2.130057
    23  H    6.364254   4.156235   5.910118   5.936599   2.697845
    24  H    5.866223   2.959109   6.442255   5.909966   2.889143
    25  H    4.567052   3.501885   4.634462   5.280151   4.283548
    26  H    4.968553   2.861025   6.193328   6.415098   4.720948
    27  H    2.677711   2.129300   5.225801   5.445784   5.710463
    28  H    2.820323   4.957883   3.314749   2.506780   6.587666
    29  H    2.762828   5.426685   2.598967   3.263808   7.046553
    30  H    4.214978   1.097244   6.939383   6.371863   5.410906
    31  H    4.083599   1.095697   6.032733   4.986414   4.210506
    32  H    2.849299   1.095795   6.177978   5.382792   5.799678
    33  H    5.532340   6.371618   1.095200   2.675053   5.080667
    34  H    5.110583   6.843657   1.097379   2.710253   6.519172
    35  H    4.462220   5.986861   1.095725   3.390691   6.044236
    36  H    5.011957   6.154028   2.557407   0.972976   5.673277
    37  H    8.502564   5.941636   7.562764   6.579809   1.957814
    38  H    7.665479   6.386245   5.024363   4.988774   2.189509
    39  H    7.932873   6.031421   6.176384   6.170874   2.189386
    40  H    8.853285   6.984388   6.681165   6.245501   2.166549
    41  H    6.827013   5.128392   5.762840   4.060932   2.173708
    42  H    7.256117   6.085525   4.965723   3.718934   2.194007
    43  H    8.915014   6.783961   7.617374   6.114096   2.813288
                   16         17         18         19         20
    16  O    0.000000
    17  C    2.432020   0.000000
    18  C    2.402287   2.525261   0.000000
    19  O    2.779177   2.999475   1.435563   0.000000
    20  H    4.212199   2.983907   3.836703   5.067729   0.000000
    21  H    4.027322   3.029180   2.702549   4.009667   1.746544
    22  H    2.643932   3.484408   2.610042   3.903386   3.043098
    23  H    2.858113   2.831151   4.207644   5.105741   2.814985
    24  H    2.531513   3.775571   4.145629   5.069765   3.777597
    25  H    4.858575   4.515890   5.480571   6.708641   2.469744
    26  H    4.777483   5.202991   6.019397   7.131856   3.933275
    27  H    6.086816   6.444536   6.604798   7.938989   4.290029
    28  H    7.540011   7.462352   6.397605   7.748444   5.179280
    29  H    8.104728   7.635139   7.131270   8.528513   4.909361
    30  H    5.210361   6.484348   6.276454   7.396794   5.368604
    31  H    4.173121   5.507351   4.772223   5.932368   4.583694
    32  H    5.906280   6.993005   6.314755   7.562805   5.441638
    33  H    6.469927   5.053535   5.121501   6.310671   2.783092
    34  H    7.851875   6.714618   6.396299   7.631191   4.284009
    35  H    7.295344   6.132030   6.349146   7.663020   3.297025
    36  H    6.882476   6.307303   5.102210   6.288591   4.542154
    37  H    0.972948   2.528156   2.562301   2.404294   4.867230
    38  H    3.393181   1.094929   2.813951   3.438853   2.517672
    39  H    2.696533   1.094999   3.491356   3.964565   3.084702
    40  H    2.694732   1.096677   2.723759   2.629518   4.039353
    41  H    2.711760   3.472255   1.097437   2.085130   4.259861
    42  H    3.363797   2.731579   1.093465   2.030961   3.578267
    43  H    2.648506   3.588642   1.958663   0.970724   5.654572
                   21         22         23         24         25
    21  H    0.000000
    22  H    2.622192   0.000000
    23  H    3.859790   3.036297   0.000000
    24  H    4.315532   2.343577   1.748712   0.000000
    25  H    3.918882   3.608547   2.384716   3.055465   0.000000
    26  H    5.123901   3.864535   2.480321   2.384583   1.752492
    27  H    5.140952   4.124843   4.270941   3.879201   2.467662
    28  H    4.584095   4.954748   7.040675   6.716571   5.700588
    29  H    4.815944   5.622051   7.004170   7.030796   5.234478
    30  H    5.858023   3.747168   4.253690   2.945368   3.795192
    31  H    4.587221   2.267183   3.973552   2.575950   3.876619
    32  H    5.587747   3.763268   5.214376   4.034088   4.318990
    33  H    2.512780   4.834853   5.590860   6.317345   4.683729
    34  H    3.888902   5.828083   6.993751   7.472413   5.703527
    35  H    3.658386   5.342969   5.855638   6.504904   4.241075
    36  H    3.335559   4.751197   6.868341   6.881317   6.109122
    37  H    4.578359   3.518337   3.585337   3.445151   5.706602
    38  H    2.504406   3.800504   3.355256   4.445883   4.515211
    39  H    3.675090   3.868719   2.216833   3.506013   4.102592
    40  H    3.865558   4.283551   3.742583   4.558752   5.591103
    41  H    3.022502   2.262990   4.580503   4.111785   5.638950
    42  H    2.159964   3.092519   4.653483   4.841966   5.597736
    43  H    4.658880   4.002390   5.316177   4.999316   7.027878
                   26         27         28         29         30
    26  H    0.000000
    27  H    2.369227   0.000000
    28  H    6.594999   4.806758   0.000000
    29  H    6.385920   4.542146   1.770024   0.000000
    30  H    2.639872   2.481474   6.019961   6.390847   0.000000
    31  H    3.350369   3.065670   5.032426   5.751785   1.774908
    32  H    3.806579   2.442717   4.558723   5.160361   1.771571
    33  H    6.299956   5.732074   4.202629   3.680380   7.276275
    34  H    7.239641   6.097556   3.340243   2.615956   7.830729
    35  H    5.859732   4.848066   3.757244   2.567962   6.845120
    36  H    7.306136   6.191754   2.522891   3.252270   7.232586
    37  H    5.662229   7.048582   8.321966   8.910853   6.148438
    38  H    5.537468   6.505755   7.063389   7.102594   6.919160
    39  H    4.670455   6.223699   7.919471   7.928576   6.291986
    40  H    6.174858   7.496091   8.342837   8.604110   7.359470
    41  H    6.023916   6.346043   5.896474   6.856458   5.818039
    42  H    6.424369   6.794718   6.021784   6.667391   6.833402
    43  H    7.224013   8.079957   8.086128   8.980711   7.237346
                   31         32         33         34         35
    31  H    0.000000
    32  H    1.769888   0.000000
    33  H    6.286747   6.709373   0.000000
    34  H    6.876501   6.904312   1.775859   0.000000
    35  H    6.206921   6.189780   1.779217   1.774808   0.000000
    36  H    5.872370   6.124524   2.886059   2.415716   3.575306
    37  H    5.106244   6.853338   7.014196   8.461746   7.989367
    38  H    5.901158   7.230958   4.177110   5.895336   5.389290
    39  H    5.601782   7.029161   5.490652   7.170043   6.331178
    40  H    6.328665   7.901408   5.870281   7.536635   7.090728
    41  H    4.174585   5.681435   5.404379   6.441429   6.482814
    42  H    5.316241   6.689255   4.327803   5.605037   5.736581
    43  H    5.787445   7.471402   7.056431   8.311197   8.306241
                   36         37         38         39         40
    36  H    0.000000
    37  H    7.451928   0.000000
    38  H    5.708738   3.544440   0.000000
    39  H    7.010268   2.873748   1.776256   0.000000
    40  H    7.001979   2.369501   1.767309   1.770729   0.000000
    41  H    4.842594   3.040825   3.775814   4.330253   3.759343
    42  H    4.388522   3.521185   2.575585   3.774041   2.982941
    43  H    6.830724   2.203565   4.203109   4.423308   3.227367
                   41         42         43
    41  H    0.000000
    42  H    1.776098   0.000000
    43  H    2.197839   2.799099   0.000000
 Stoichiometry    C15H24O4
 Framework group  C1[X(C15H24O4)]
 Deg. of freedom   123
 Full point group                 C1      NOp   1
 Largest Abelian subgroup         C1      NOp   1
 Largest concise Abelian subgroup C1      NOp   1
                         Standard orientation:                         
 ---------------------------------------------------------------------
 Center     Atomic      Atomic             Coordinates (Angstroms)
 Number     Number       Type             X           Y           Z
 ---------------------------------------------------------------------
      1          6           0        1.818305    0.640570    0.025216
      2          6           0        1.104659   -0.475247    0.309540
      3          6           0       -0.329254   -0.566989    0.761483
      4          6           0       -1.257375    0.492410    0.117709
      5          6           0       -1.114731    1.893234    0.763594
      6          6           0        0.306570    2.305840    1.191002
      7          6           0        1.438931    2.093959    0.165920
      8          6           0        3.170556    0.255511   -0.423925
      9          6           0        3.277049   -1.260317   -0.425376
     10          6           0        1.913629   -1.758202    0.111448
     11          8           0        4.075436    1.032246   -0.734760
     12          6           0        1.163207    2.760164   -1.197778
     13          6           0        2.051867   -2.561354    1.411276
     14          8           0        1.195229   -2.538440   -0.865629
     15          6           0       -2.740155    0.017681    0.063934
     16          8           0       -3.487115    1.137449   -0.459933
     17          6           0       -3.318356   -0.388302    1.426418
     18          6           0       -2.901304   -1.140660   -0.947813
     19          8           0       -4.283752   -1.413764   -1.221843
     20          1           0       -0.367456   -0.486690    1.857935
     21          1           0       -0.680169   -1.575937    0.528962
     22          1           0       -0.944445    0.586395   -0.930616
     23          1           0       -1.749641    1.957281    1.656165
     24          1           0       -1.511883    2.632731    0.060786
     25          1           0        0.583981    1.778083    2.113297
     26          1           0        0.277369    3.372172    1.452921
     27          1           0        2.333091    2.589120    0.573107
     28          1           0        3.458635   -1.627587   -1.441205
     29          1           0        4.124366   -1.567987    0.197769
     30          1           0        0.935635    3.825069   -1.063126
     31          1           0        0.319094    2.295569   -1.719485
     32          1           0        2.040520    2.685614   -1.850106
     33          1           0        1.069778   -2.868871    1.785971
     34          1           0        2.646507   -3.465130    1.227337
     35          1           0        2.555178   -1.976295    2.189091
     36          1           0        1.688992   -3.367786   -0.988374
     37          1           0       -4.421420    0.866202   -0.471223
     38          1           0       -2.772375   -1.231686    1.861709
     39          1           0       -3.295262    0.443129    2.138605
     40          1           0       -4.363488   -0.698466    1.307258
     41          1           0       -2.375142   -0.889283   -1.877507
     42          1           0       -2.481178   -2.070981   -0.555815
     43          1           0       -4.570659   -0.794377   -1.912024
 ---------------------------------------------------------------------
 Rotational constants (GHZ):      0.5512995      0.2599643      0.2076178
 Standard basis: 6-31G(d) (6D, 7F)
 There are   333 symmetry adapted cartesian basis functions of A   symmetry.
 There are   333 symmetry adapted basis functions of A   symmetry.
   333 basis functions,   628 primitive gaussians,   333 cartesian basis functions
    73 alpha electrons       73 beta electrons
       nuclear repulsion energy      1597.5480905441 Hartrees.
 NAtoms=   43 NActive=   43 NUniq=   43 SFac= 1.00D+00 NAtFMM=   60 NAOKFM=F Big=F
 Integral buffers will be    131072 words long.
 Raffenetti 2 integral format.
 Two-electron integral symmetry is turned on.
 ------------------------------------------------------------------------------
 Polarizable Continuum Model (PCM)
 =================================
 Model                : PCM (using non-symmetric T matrix).
 Atomic radii         : SMD-Coulomb.
 Polarization charges : Total charges.
 Charge compensation  : None.
 Solution method      : On-the-fly selection.
 Cavity type          : VdW (van der Waals Surface) (Alpha=1.000).
 Cavity algorithm     : GePol (No added spheres)
                        Default sphere list used, NSphG=   43.
                        Lebedev-Laikov grids with approx.  5.0 points / Ang**2.
                        Smoothing algorithm: Karplus/York (Gamma=1.0000).
                        Polarization charges: spherical gaussians, with
                                              point-specific exponents (IZeta= 3).
                        Self-potential: point-specific (ISelfS= 7).
                        Self-field    : sphere-specific E.n sum rule (ISelfD= 2).
 1st derivatives      : Analytical E(r).r(x)/FMM algorithm (CHGder, D1EAlg=3).
                        Cavity 1st derivative terms included.
 Solvent              : Methanol, Eps=  32.613000 Eps(inf)=   1.765709
 ------------------------------------------------------------------------------
 ------------------------------------------------------------------------------
 Atomic radii for non-electrostatic terms: SMD-CDS.
 ------------------------------------------------------------------------------
 Nuclear repulsion after PCM non-electrostatic terms =     1597.5495597999 Hartrees.
 One-electron integrals computed using PRISM.
 NBasis=   333 RedAO= T EigKep=  9.40D-04  NBF=   333
 NBsUse=   333 1.00D-06 EigRej= -1.00D+00 NBFU=   333
 Initial guess from the checkpoint file:  "DY-202A-11R_29.chk"
 B after Tr=     0.000000    0.000000    0.000000
         Rot=    0.999987   -0.001405   -0.001412   -0.004622 Ang=  -0.58 deg.
 ExpMin= 1.61D-01 ExpMax= 5.48D+03 ExpMxC= 8.25D+02 IAcc=1 IRadAn=         1 AccDes= 0.00D+00
 Harris functional with IExCor=  402 and IRadAn=       1 diagonalized for initial guess.
 HarFok:  IExCor=  402 AccDes= 0.00D+00 IRadAn=         1 IDoV= 1 UseB2=F ITyADJ=14
 ICtDFT=  3500011 ScaDFX=  1.000000  1.000000  1.000000  1.000000
 FoFCou: FMM=F IPFlag=           0 FMFlag=      100000 FMFlg1=           0
         NFxFlg=           0 DoJE=T BraDBF=F KetDBF=T FulRan=T
         wScrn=  0.000000 ICntrl=     500 IOpCl=  0 I1Cent=   200000004 NGrid=           0
         NMat0=    1 NMatS0=      1 NMatT0=    0 NMatD0=    1 NMtDS0=    0 NMtDT0=    0
 Petite list used in FoFCou.
 Keep R1 ints in memory in canonical form, NReq=1565304907.
 Requested convergence on RMS density matrix=1.00D-08 within 128 cycles.
 Requested convergence on MAX density matrix=1.00D-06.
 Requested convergence on             energy=1.00D-06.
 No special actions if energy rises.
 Inv3:  Mode=1 IEnd=    21724443.
 Iteration    1 A*A^-1 deviation from unit magnitude is 5.11D-15 for   2649.
 Iteration    1 A*A^-1 deviation from orthogonality  is 3.91D-15 for   2671   1705.
 Iteration    1 A^-1*A deviation from unit magnitude is 5.33D-15 for   2691.
 Iteration    1 A^-1*A deviation from orthogonality  is 1.54D-07 for   2166   2149.
 Iteration    2 A*A^-1 deviation from unit magnitude is 5.55D-15 for    671.
 Iteration    2 A*A^-1 deviation from orthogonality  is 4.59D-15 for   1501     19.
 Iteration    2 A^-1*A deviation from unit magnitude is 8.88D-16 for    133.
 Iteration    2 A^-1*A deviation from orthogonality  is 4.43D-16 for   2650   1534.
 Error on total polarization charges =  0.05158
 SCF Done:  E(RB3LYP) =  -886.949644911     A.U. after   10 cycles
            NFock= 10  Conv=0.68D-08     -V/T= 2.0094
 SMD-CDS (non-electrostatic) energy       (kcal/mol) =       0.92
 (included in total energy above)
 D1PCM: PCM CHGder 1st derivatives, ID1Alg=3 FixD1E=F DoIter=F DoCFld=F I1PDM=0.
 Calling FoFJK, ICntrl=      2127 FMM=F ISym2X=0 I1Cent= 0 IOpClX= 0 NMat=1 NMatS=1 NMatT=0.
 ***** Axes restored to original set *****
 -------------------------------------------------------------------
 Center     Atomic                   Forces (Hartrees/Bohr)
 Number     Number              X              Y              Z
 -------------------------------------------------------------------
      1        6           0.001889637   -0.001537731   -0.000306027
      2        6          -0.001118939    0.001443258    0.000203021
      3        6           0.000618354   -0.000291050    0.000063321
      4        6          -0.000353503    0.000205833   -0.000711333
      5        6           0.000050648   -0.000484401    0.000297341
      6        6           0.000241660   -0.000032968    0.000084513
      7        6          -0.000828474    0.000821234   -0.000149581
      8        6          -0.000893120    0.000252403   -0.000413436
      9        6          -0.000903809    0.000242389    0.001204984
     10        6           0.001530933    0.000064078   -0.000600089
     11        8          -0.001241331   -0.001053206    0.000898969
     12        6           0.000029736   -0.000114616   -0.000233405
     13        6          -0.000493843    0.000188575   -0.000260843
     14        8           0.000898303    0.000371853   -0.000255703
     15        6           0.000173631   -0.000497471    0.000415816
     16        8           0.000101865    0.001353015    0.000216949
     17        6          -0.000131044    0.000788086   -0.000056596
     18        6          -0.000757634   -0.000318354   -0.000112341
     19        8           0.001288973   -0.000617917   -0.000206204
     20        1          -0.000034978    0.000043634    0.000022909
     21        1          -0.000370681   -0.000118833   -0.000086215
     22        1          -0.000223036   -0.000059189    0.000116232
     23        1          -0.000227805   -0.000275166    0.000124926
     24        1           0.000131103    0.000078750   -0.000051965
     25        1          -0.000266873    0.000083452   -0.000085698
     26        1          -0.000098330   -0.000113010    0.000076969
     27        1          -0.000084221    0.000091763   -0.000099940
     28        1          -0.000169764    0.000186143   -0.000281824
     29        1           0.000359365   -0.000401331   -0.000535356
     30        1           0.000093184   -0.000092027    0.000045010
     31        1           0.000122105    0.000274847    0.000079699
     32        1          -0.000019281   -0.000068995    0.000110030
     33        1           0.000120147    0.000058579    0.000071023
     34        1          -0.000079037    0.000089541    0.000001970
     35        1           0.000123707    0.000048162   -0.000105103
     36        1          -0.000336537   -0.000436571    0.000603433
     37        1           0.000172824   -0.000151731    0.000076477
     38        1           0.000289988   -0.000121065    0.000099289
     39        1           0.000204855    0.000083593   -0.000177852
     40        1           0.000284799    0.000000478   -0.000030144
     41        1          -0.000087711   -0.000262937   -0.000182655
     42        1           0.000080230   -0.000009078    0.000135888
     43        1          -0.000086096    0.000287983   -0.000006459
 -------------------------------------------------------------------
 Cartesian Forces:  Max     0.001889637 RMS     0.000495812

 GradGradGradGradGradGradGradGradGradGradGradGradGradGradGradGradGradGrad
 Berny optimization.
 Using GEDIIS/GDIIS optimizer.
 FormGI is forming the generalized inverse of G from B-inverse, IUseBI=4.
 Internal  Forces:  Max     0.001806447 RMS     0.000334382
 Search for a local minimum.
 Step number   3 out of a maximum of  258
 All quantities printed in internal units (Hartrees-Bohrs-Radians)
 Mixed Optimization -- En-DIIS/RFO-DIIS
 Swapping is turned off.
 Update second derivatives using D2CorX and points    1    2    3
 DE= -6.48D-04 DEPred=-6.39D-04 R= 1.01D+00
 TightC=F SS=  1.41D+00  RLast= 2.47D-01 DXNew= 8.4853D-01 7.3968D-01
 Trust test= 1.01D+00 RLast= 2.47D-01 DXMaxT set to 7.40D-01
 ITU=  1  1  0
     Eigenvalues ---    0.00228   0.00232   0.00276   0.00340   0.00364
     Eigenvalues ---    0.00391   0.00489   0.00698   0.00787   0.00911
     Eigenvalues ---    0.01115   0.01131   0.01200   0.01238   0.01330
     Eigenvalues ---    0.01388   0.02494   0.02591   0.03163   0.03868
     Eigenvalues ---    0.03975   0.04065   0.04411   0.04558   0.04698
     Eigenvalues ---    0.04800   0.04898   0.05018   0.05109   0.05307
     Eigenvalues ---    0.05422   0.05488   0.05520   0.05543   0.05571
     Eigenvalues ---    0.05610   0.05638   0.05689   0.05729   0.05926
     Eigenvalues ---    0.06085   0.06676   0.07067   0.07744   0.08443
     Eigenvalues ---    0.08668   0.08940   0.09102   0.09341   0.09767
     Eigenvalues ---    0.10372   0.11613   0.12098   0.13380   0.13918
     Eigenvalues ---    0.14620   0.15636   0.15999   0.16000   0.16000
     Eigenvalues ---    0.16000   0.16000   0.16000   0.16000   0.16000
     Eigenvalues ---    0.16000   0.16000   0.16048   0.16112   0.16277
     Eigenvalues ---    0.16795   0.17538   0.18397   0.19695   0.20783
     Eigenvalues ---    0.22120   0.23208   0.24778   0.25007   0.26680
     Eigenvalues ---    0.26953   0.27462   0.27793   0.28219   0.28582
     Eigenvalues ---    0.28792   0.28898   0.29389   0.29652   0.30624
     Eigenvalues ---    0.31039   0.31903   0.32252   0.33744   0.33755
     Eigenvalues ---    0.33821   0.33852   0.33878   0.33985   0.34051
     Eigenvalues ---    0.34097   0.34121   0.34131   0.34160   0.34162
     Eigenvalues ---    0.34181   0.34202   0.34207   0.34288   0.34333
     Eigenvalues ---    0.34334   0.34337   0.34368   0.34414   0.34763
     Eigenvalues ---    0.39336   0.40703   0.41880   0.51946   0.52448
     Eigenvalues ---    0.52552   0.52828   0.94523
 En-DIIS/RFO-DIIS IScMMF=        0 using points:     3    2
 RFO step:  Lambda=-7.91563199D-05.
 DidBck=F Rises=F RFO-DIIS coefs:    1.09472   -0.09472
 Iteration  1 RMS(Cart)=  0.05006761 RMS(Int)=  0.00080507
 Iteration  2 RMS(Cart)=  0.00137542 RMS(Int)=  0.00003324
 Iteration  3 RMS(Cart)=  0.00000061 RMS(Int)=  0.00003323
 Variable       Old X    -DE/DX   Delta X   Delta X   Delta X     New X
                                 (Linear)    (Quad)   (Total)
    R1        2.55999  -0.00088  -0.00048  -0.00281  -0.00326   2.55672
    R2        2.85096   0.00095   0.00094   0.00668   0.00761   2.85857
    R3        2.78924  -0.00156  -0.00072  -0.00706  -0.00771   2.78153
    R4        2.84639  -0.00080  -0.00044  -0.00444  -0.00488   2.84151
    R5        2.89051   0.00047   0.00133   0.00638   0.00766   2.89817
    R6        2.92644  -0.00033   0.00080   0.00137   0.00218   2.92862
    R7        2.07880   0.00003   0.00010   0.00052   0.00062   2.07942
    R8        2.06593   0.00025  -0.00030  -0.00016  -0.00046   2.06547
    R9        2.92744  -0.00054   0.00006  -0.00200  -0.00193   2.92551
   R10        2.94391  -0.00163   0.00106  -0.00399  -0.00293   2.94098
   R11        2.07504  -0.00018  -0.00005  -0.00080  -0.00085   2.07419
   R12        2.91105  -0.00030  -0.00019  -0.00112  -0.00130   2.90975
   R13        2.07345   0.00022  -0.00006   0.00059   0.00054   2.07399
   R14        2.06882   0.00003  -0.00024  -0.00075  -0.00099   2.06783
   R15        2.91406  -0.00002  -0.00019  -0.00003  -0.00023   2.91383
   R16        2.07536  -0.00017  -0.00012  -0.00094  -0.00106   2.07429
   R17        2.07571  -0.00009   0.00005  -0.00016  -0.00011   2.07560
   R18        2.91504  -0.00005   0.00014   0.00079   0.00093   2.91597
   R19        2.07914  -0.00006   0.00003  -0.00008  -0.00004   2.07909
   R20        2.87156  -0.00056   0.00060   0.00108   0.00170   2.87326
   R21        2.32885  -0.00181  -0.00021  -0.00232  -0.00253   2.32632
   R22        2.92449  -0.00140  -0.00087  -0.00707  -0.00800   2.91649
   R23        2.06989   0.00017   0.00029   0.00148   0.00177   2.07166
   R24        2.07088   0.00007   0.00011   0.00063   0.00074   2.07162
   R25        2.89918  -0.00050  -0.00017  -0.00210  -0.00227   2.89692
   R26        2.72511  -0.00047   0.00012  -0.00009   0.00003   2.72514
   R27        2.07349  -0.00010   0.00002  -0.00019  -0.00017   2.07332
   R28        2.07057  -0.00025   0.00005  -0.00057  -0.00052   2.07005
   R29        2.07075  -0.00008  -0.00007  -0.00048  -0.00055   2.07020
   R30        2.06963  -0.00010  -0.00019  -0.00094  -0.00113   2.06850
   R31        2.07375  -0.00011   0.00003  -0.00021  -0.00018   2.07356
   R32        2.07062   0.00000  -0.00004  -0.00009  -0.00013   2.07049
   R33        1.83866   0.00014   0.00013   0.00068   0.00081   1.83947
   R34        2.72951   0.00067   0.00020   0.00259   0.00278   2.73229
   R35        2.90028  -0.00056  -0.00021  -0.00291  -0.00312   2.89717
   R36        2.92227   0.00088  -0.00037   0.00225   0.00188   2.92415
   R37        1.83861  -0.00012   0.00014   0.00008   0.00022   1.83883
   R38        2.06912   0.00028  -0.00009   0.00068   0.00059   2.06971
   R39        2.06925  -0.00004  -0.00007  -0.00033  -0.00040   2.06884
   R40        2.07242  -0.00027  -0.00003  -0.00094  -0.00096   2.07146
   R41        2.71282  -0.00106  -0.00063  -0.00461  -0.00524   2.70758
   R42        2.07386   0.00006   0.00001   0.00030   0.00031   2.07417
   R43        2.06635   0.00009  -0.00003   0.00018   0.00014   2.06649
   R44        1.83440   0.00021   0.00003   0.00036   0.00039   1.83479
    A1        2.26718  -0.00022  -0.00096  -0.00517  -0.00615   2.26104
    A2        1.90881  -0.00019   0.00044   0.00151   0.00188   1.91069
    A3        2.10608   0.00041   0.00058   0.00385   0.00449   2.11057
    A4        2.23273   0.00045   0.00018   0.00248   0.00268   2.23541
    A5        1.96608  -0.00024  -0.00062  -0.00397  -0.00479   1.96128
    A6        2.08432  -0.00020   0.00045   0.00161   0.00216   2.08649
    A7        1.98684  -0.00034   0.00023  -0.00237  -0.00217   1.98467
    A8        1.90464   0.00016  -0.00036  -0.00020  -0.00056   1.90408
    A9        1.87336   0.00029  -0.00054   0.00141   0.00088   1.87424
   A10        1.92155   0.00005  -0.00026  -0.00077  -0.00103   1.92051
   A11        1.92896  -0.00011   0.00086   0.00143   0.00230   1.93126
   A12        1.84233  -0.00001   0.00005   0.00078   0.00082   1.84316
   A13        1.97153   0.00010  -0.00064  -0.00361  -0.00427   1.96726
   A14        1.95663  -0.00027   0.00063  -0.00410  -0.00348   1.95315
   A15        1.85942   0.00004  -0.00065   0.00076   0.00011   1.85954
   A16        1.95799  -0.00016   0.00079  -0.00116  -0.00039   1.95761
   A17        1.86963   0.00022   0.00004   0.00752   0.00756   1.87720
   A18        1.83836   0.00010  -0.00026   0.00180   0.00154   1.83990
   A19        2.02956   0.00002  -0.00041  -0.00164  -0.00206   2.02750
   A20        1.91630  -0.00027   0.00014  -0.00281  -0.00267   1.91363
   A21        1.88573   0.00012  -0.00004   0.00092   0.00087   1.88660
   A22        1.86769   0.00017  -0.00002   0.00140   0.00138   1.86907
   A23        1.90912  -0.00011  -0.00006  -0.00038  -0.00043   1.90869
   A24        1.84718   0.00007   0.00049   0.00294   0.00343   1.85061
   A25        2.04460  -0.00027  -0.00063  -0.00259  -0.00324   2.04137
   A26        1.91490  -0.00010   0.00012  -0.00130  -0.00119   1.91371
   A27        1.87722   0.00005   0.00020   0.00043   0.00064   1.87786
   A28        1.88256   0.00025  -0.00041  -0.00007  -0.00050   1.88207
   A29        1.88748   0.00016   0.00032   0.00252   0.00285   1.89033
   A30        1.84729  -0.00006   0.00054   0.00148   0.00202   1.84931
   A31        1.95953  -0.00024  -0.00023  -0.00136  -0.00163   1.95790
   A32        1.95903   0.00009  -0.00016   0.00120   0.00105   1.96008
   A33        1.83767   0.00006  -0.00017  -0.00190  -0.00206   1.83560
   A34        1.97912   0.00025   0.00015   0.00327   0.00343   1.98256
   A35        1.86390   0.00004   0.00054   0.00176   0.00231   1.86621
   A36        1.85258  -0.00022  -0.00009  -0.00351  -0.00362   1.84897
   A37        1.90153   0.00074   0.00011   0.00174   0.00173   1.90325
   A38        2.19570  -0.00046   0.00021  -0.00024   0.00003   2.19573
   A39        2.18588  -0.00029  -0.00030  -0.00150  -0.00175   2.18414
   A40        1.83263  -0.00044  -0.00025  -0.00220  -0.00271   1.82992
   A41        1.92515   0.00008   0.00087  -0.00013   0.00079   1.92593
   A42        1.91103   0.00018   0.00134   0.00868   0.01011   1.92114
   A43        1.93894   0.00009  -0.00042  -0.00261  -0.00295   1.93599
   A44        1.97536   0.00031   0.00009   0.00415   0.00426   1.97961
   A45        1.88077  -0.00021  -0.00148  -0.00741  -0.00893   1.87184
   A46        1.81422   0.00013   0.00022   0.00093   0.00099   1.81521
   A47        1.95738  -0.00031   0.00021  -0.00307  -0.00282   1.95456
   A48        1.85260   0.00018   0.00006   0.00244   0.00256   1.85516
   A49        1.96376   0.00021  -0.00009   0.00186   0.00185   1.96561
   A50        1.95836  -0.00013  -0.00057  -0.00159  -0.00214   1.95622
   A51        1.91314  -0.00008   0.00018  -0.00056  -0.00043   1.91272
   A52        1.92595  -0.00013  -0.00023  -0.00204  -0.00227   1.92368
   A53        1.95574   0.00024  -0.00031   0.00089   0.00058   1.95632
   A54        1.93241  -0.00016  -0.00028  -0.00201  -0.00229   1.93012
   A55        1.88617  -0.00005   0.00018   0.00026   0.00044   1.88661
   A56        1.88087   0.00008   0.00033   0.00107   0.00140   1.88227
   A57        1.88020   0.00002   0.00035   0.00198   0.00233   1.88253
   A58        1.93484   0.00017  -0.00034   0.00033  -0.00002   1.93483
   A59        1.91554  -0.00004   0.00002  -0.00066  -0.00065   1.91490
   A60        1.94260  -0.00020  -0.00063  -0.00375  -0.00439   1.93821
   A61        1.88810  -0.00002   0.00091   0.00389   0.00480   1.89290
   A62        1.89543   0.00004   0.00028   0.00142   0.00170   1.89713
   A63        1.88581   0.00005  -0.00018  -0.00104  -0.00123   1.88458
   A64        1.86905  -0.00005  -0.00038  -0.00184  -0.00222   1.86683
   A65        1.84263  -0.00001   0.00025  -0.00275  -0.00250   1.84014
   A66        1.99166  -0.00036   0.00113  -0.00382  -0.00268   1.98897
   A67        1.92840  -0.00047   0.00002  -0.00464  -0.00461   1.92379
   A68        1.90946  -0.00024  -0.00050  -0.00114  -0.00168   1.90778
   A69        1.86453   0.00056  -0.00117   0.00751   0.00634   1.87086
   A70        1.92135   0.00055   0.00013   0.00530   0.00540   1.92675
   A71        1.85947  -0.00039   0.00120   0.00114   0.00234   1.86182
   A72        1.94854  -0.00010  -0.00073  -0.00341  -0.00416   1.94438
   A73        1.94829  -0.00035   0.00047  -0.00134  -0.00087   1.94742
   A74        1.91493   0.00006  -0.00030  -0.00032  -0.00063   1.91430
   A75        1.89207   0.00013  -0.00001  -0.00049  -0.00051   1.89156
   A76        1.87607   0.00008  -0.00021   0.00048   0.00025   1.87633
   A77        1.88127   0.00021   0.00084   0.00546   0.00630   1.88757
   A78        1.94738   0.00115  -0.00023   0.00616   0.00593   1.95331
   A79        1.90998   0.00003  -0.00035  -0.00027  -0.00062   1.90936
   A80        1.94197  -0.00040   0.00051  -0.00147  -0.00096   1.94102
   A81        1.92152  -0.00055  -0.00049  -0.00268  -0.00317   1.91835
   A82        1.85102  -0.00033   0.00012  -0.00182  -0.00171   1.84932
   A83        1.89059   0.00005   0.00046  -0.00015   0.00031   1.89090
   A84        1.87440  -0.00006   0.00009   0.00045   0.00054   1.87494
    D1        0.08507  -0.00001  -0.00060  -0.00249  -0.00311   0.08196
    D2       -3.06814   0.00001   0.00017   0.01030   0.01045  -3.05770
    D3       -3.10796   0.00006   0.00060   0.00193   0.00250  -3.10547
    D4        0.02201   0.00009   0.00137   0.01472   0.01605   0.03806
    D5        0.39115   0.00005   0.00180   0.00205   0.00384   0.39500
    D6       -1.86262  -0.00017   0.00193  -0.00233  -0.00040  -1.86302
    D7        2.41272   0.00001   0.00222   0.00235   0.00457   2.41728
    D8       -2.69402  -0.00001   0.00050  -0.00270  -0.00220  -2.69622
    D9        1.33540  -0.00023   0.00063  -0.00708  -0.00645   1.32895
   D10       -0.67245  -0.00005   0.00092  -0.00240  -0.00148  -0.67393
   D11        0.01272  -0.00008   0.00029   0.00815   0.00840   0.02113
   D12       -3.11624   0.00006  -0.00060   0.00830   0.00765  -3.10858
   D13        3.10844  -0.00004   0.00130   0.01179   0.01308   3.12152
   D14       -0.02052   0.00010   0.00040   0.01194   0.01233  -0.00819
   D15        0.62906  -0.00002   0.00006   0.00607   0.00614   0.63520
   D16       -1.52510   0.00005   0.00051   0.00890   0.00943  -1.51568
   D17        2.76959  -0.00017   0.00091   0.00736   0.00829   2.77787
   D18       -2.50022  -0.00004  -0.00075  -0.00746  -0.00823  -2.50845
   D19        1.62880   0.00002  -0.00030  -0.00462  -0.00494   1.62386
   D20       -0.35970  -0.00019   0.00010  -0.00616  -0.00608  -0.36578
   D21       -0.04640  -0.00007  -0.00242  -0.03083  -0.03327  -0.07967
   D22        2.07957   0.00010  -0.00228  -0.02967  -0.03194   2.04763
   D23       -2.11478  -0.00006  -0.00190  -0.03054  -0.03244  -2.14722
   D24        3.08467  -0.00005  -0.00172  -0.01923  -0.02099   3.06367
   D25       -1.07254   0.00012  -0.00158  -0.01807  -0.01967  -1.09221
   D26        1.01629  -0.00004  -0.00120  -0.01894  -0.02017   0.99613
   D27       -1.36113  -0.00026  -0.00055  -0.00746  -0.00800  -1.36914
   D28        2.68924   0.00010  -0.00164   0.00068  -0.00096   2.68828
   D29        0.68690   0.00009  -0.00128   0.00019  -0.00108   0.68582
   D30        0.78381  -0.00027  -0.00106  -0.01002  -0.01107   0.77274
   D31       -1.44900   0.00010  -0.00214  -0.00188  -0.00403  -1.45303
   D32        2.83185   0.00009  -0.00178  -0.00237  -0.00415   2.82770
   D33        2.81233  -0.00032  -0.00065  -0.00869  -0.00932   2.80301
   D34        0.57952   0.00005  -0.00173  -0.00054  -0.00228   0.57724
   D35       -1.42282   0.00004  -0.00137  -0.00103  -0.00240  -1.42522
   D36        0.64879   0.00022   0.00008   0.00116   0.00123   0.65002
   D37       -1.47421   0.00019   0.00030   0.00274   0.00303  -1.47118
   D38        2.80222   0.00019  -0.00033   0.00023  -0.00011   2.80212
   D39        2.88089  -0.00020   0.00108  -0.00853  -0.00745   2.87343
   D40        0.75789  -0.00023   0.00130  -0.00695  -0.00566   0.75223
   D41       -1.24886  -0.00024   0.00067  -0.00946  -0.00880  -1.25766
   D42       -1.39323  -0.00004   0.00121  -0.00250  -0.00128  -1.39450
   D43        2.76696  -0.00007   0.00143  -0.00092   0.00052   2.76748
   D44        0.76021  -0.00007   0.00081  -0.00343  -0.00262   0.75759
   D45        3.06753  -0.00022  -0.00009   0.06562   0.06553   3.13306
   D46        0.97010   0.00029  -0.00028   0.07112   0.07085   1.04095
   D47       -1.20588   0.00020  -0.00131   0.07069   0.06938  -1.13650
   D48        0.82755   0.00000  -0.00039   0.07498   0.07458   0.90213
   D49       -1.26988   0.00051  -0.00058   0.08048   0.07990  -1.18998
   D50        2.83733   0.00042  -0.00162   0.08005   0.07842   2.91575
   D51       -1.20047  -0.00025  -0.00069   0.06552   0.06483  -1.13564
   D52        2.98529   0.00027  -0.00089   0.07103   0.07015   3.05543
   D53        0.80930   0.00018  -0.00192   0.07060   0.06867   0.87798
   D54        0.83439   0.00010   0.00074   0.00435   0.00508   0.83947
   D55       -1.31869   0.00005   0.00168   0.00754   0.00922  -1.30947
   D56        2.96297   0.00016   0.00088   0.00623   0.00710   2.97008
   D57        2.98290  -0.00011   0.00062   0.00064   0.00125   2.98415
   D58        0.82982  -0.00015   0.00156   0.00384   0.00540   0.83522
   D59       -1.17170  -0.00005   0.00076   0.00253   0.00328  -1.16842
   D60       -1.30686   0.00001   0.00114   0.00463   0.00577  -1.30109
   D61        2.82324  -0.00004   0.00209   0.00783   0.00992   2.83316
   D62        0.82172   0.00007   0.00128   0.00652   0.00780   0.82952
   D63       -1.29424   0.00000  -0.00236  -0.00619  -0.00855  -1.30280
   D64        0.94903   0.00013  -0.00266  -0.00288  -0.00554   0.94349
   D65        2.98329   0.00003  -0.00235  -0.00424  -0.00659   2.97670
   D66        0.87526  -0.00013  -0.00302  -0.00992  -0.01295   0.86231
   D67        3.11852   0.00000  -0.00332  -0.00661  -0.00993   3.10859
   D68       -1.13040  -0.00010  -0.00301  -0.00798  -0.01098  -1.14138
   D69        2.86569   0.00000  -0.00244  -0.00698  -0.00941   2.85627
   D70       -1.17423   0.00013  -0.00274  -0.00366  -0.00640  -1.18063
   D71        0.86003   0.00003  -0.00242  -0.00503  -0.00745   0.85259
   D72       -3.09648   0.00007   0.00179   0.02263   0.02441  -3.07207
   D73        1.08398   0.00007   0.00193   0.02311   0.02502   1.10900
   D74       -1.01562  -0.00001   0.00188   0.02138   0.02325  -0.99237
   D75        0.94318   0.00010   0.00213   0.02064   0.02277   0.96595
   D76       -1.15955   0.00010   0.00226   0.02111   0.02338  -1.13617
   D77        3.02404   0.00002   0.00221   0.01939   0.02161   3.04565
   D78       -1.09772   0.00006   0.00145   0.01893   0.02038  -1.07734
   D79        3.08273   0.00005   0.00158   0.01941   0.02099   3.10373
   D80        0.98314  -0.00002   0.00153   0.01768   0.01922   1.00235
   D81       -0.04039   0.00003  -0.00175  -0.02660  -0.02838  -0.06877
   D82        2.04986  -0.00008  -0.00195  -0.03104  -0.03303   2.01683
   D83       -2.16643  -0.00018  -0.00242  -0.03489  -0.03731  -2.20374
   D84        3.08866  -0.00011  -0.00086  -0.02674  -0.02762   3.06104
   D85       -1.10427  -0.00022  -0.00105  -0.03118  -0.03227  -1.13654
   D86        0.96261  -0.00031  -0.00152  -0.03502  -0.03655   0.92607
   D87        0.04989   0.00000   0.00239   0.03294   0.03530   0.08519
   D88       -2.07183   0.00018   0.00204   0.03506   0.03708  -2.03476
   D89        2.04409   0.00022   0.00231   0.03560   0.03788   2.08197
   D90       -2.03115   0.00012   0.00172   0.03577   0.03749  -1.99366
   D91        2.13031   0.00030   0.00137   0.03788   0.03927   2.16957
   D92       -0.03695   0.00034   0.00164   0.03842   0.04007   0.00312
   D93        2.13343   0.00011   0.00390   0.04438   0.04824   2.18168
   D94        0.01171   0.00029   0.00355   0.04649   0.05002   0.06172
   D95       -2.15555   0.00033   0.00383   0.04703   0.05082  -2.10473
   D96        1.06770  -0.00010  -0.00360  -0.02446  -0.02799   1.03971
   D97       -3.13078  -0.00004  -0.00268  -0.01985  -0.02246   3.12994
   D98       -1.04404  -0.00013  -0.00329  -0.02395  -0.02717  -1.07121
   D99        3.10575   0.00000  -0.00323  -0.02410  -0.02739   3.07836
   D100      -1.09273   0.00006  -0.00231  -0.01949  -0.02186  -1.11459
   D101       0.99402  -0.00003  -0.00293  -0.02359  -0.02657   0.96744
   D102      -0.98539  -0.00008  -0.00391  -0.02524  -0.02916  -1.01455
   D103       1.09931  -0.00002  -0.00299  -0.02063  -0.02363   1.07568
   D104      -3.09713  -0.00011  -0.00360  -0.02473  -0.02834  -3.12547
   D105      -3.12113   0.00063   0.00311   0.04973   0.05277  -3.06836
   D106       1.19149   0.00044   0.00310   0.04802   0.05119   1.24268
   D107      -1.00365   0.00032   0.00350   0.04718   0.05067  -0.95298
   D108      -3.10891   0.00010  -0.00331  -0.00777  -0.01108  -3.11999
   D109      -0.95833  -0.00048  -0.00208  -0.01465  -0.01674  -0.97507
   D110       1.12103   0.00038  -0.00289  -0.00467  -0.00756   1.11347
   D111      -1.07408   0.00012   0.00183   0.01690   0.01873  -1.05535
   D112       1.04684  -0.00004   0.00162   0.01290   0.01453   1.06137
   D113       3.13114   0.00004   0.00276   0.01866   0.02143  -3.13061
   D114      -3.13365   0.00053   0.00114   0.02360   0.02474  -3.10891
   D115      -1.01273   0.00037   0.00094   0.01961   0.02054  -0.99219
   D116       1.07157   0.00045   0.00208   0.02537   0.02744   1.09901
   D117       1.10566  -0.00034   0.00279   0.01207   0.01486   1.12053
   D118      -3.05660  -0.00049   0.00259   0.00807   0.01067  -3.04594
   D119      -0.97230  -0.00041   0.00373   0.01383   0.01757  -0.95474
   D120      -2.93422  -0.00019   0.00167  -0.01190  -0.01023  -2.94445
   D121      -0.80329  -0.00009   0.00066  -0.01138  -0.01072  -0.81400
   D122       1.28540  -0.00027   0.00133  -0.01267  -0.01133   1.27406
   D123      -0.93825  -0.00012   0.00132  -0.01335  -0.01204  -0.95028
   D124       1.19269  -0.00003   0.00031  -0.01283  -0.01253   1.18017
   D125      -3.00181  -0.00020   0.00099  -0.01411  -0.01314  -3.01495
   D126       1.13339   0.00022   0.00010  -0.00745  -0.00734   1.12606
   D127      -3.01885   0.00031  -0.00091  -0.00693  -0.00783  -3.02668
   D128      -0.93017   0.00014  -0.00024  -0.00822  -0.00844  -0.93861
   D129       1.46703   0.00003  -0.00402  -0.02203  -0.02605   1.44098
   D130      -0.65725  -0.00041  -0.00308  -0.02399  -0.02707  -0.68432
   D131      -2.69887  -0.00001  -0.00345  -0.02143  -0.02489  -2.72375
         Item               Value     Threshold  Converged?
 Maximum Force            0.001806     0.000450     NO 
 RMS     Force            0.000334     0.000300     NO 
 Maximum Displacement     0.246081     0.001800     NO 
 RMS     Displacement     0.050086     0.001200     NO 
 Predicted change in Energy=-2.408321D-04
 GradGradGradGradGradGradGradGradGradGradGradGradGradGradGradGradGradGrad

                          Input orientation:                          
 ---------------------------------------------------------------------
 Center     Atomic      Atomic             Coordinates (Angstroms)
 Number     Number       Type             X           Y           Z
 ---------------------------------------------------------------------
      1          6           0        1.792764    0.632851    0.031088
      2          6           0        1.068015   -0.472277    0.320796
      3          6           0       -0.363737   -0.549988    0.773617
      4          6           0       -1.283287    0.511225    0.117870
      5          6           0       -1.133387    1.911483    0.760881
      6          6           0        0.289510    2.311853    1.192127
      7          6           0        1.418910    2.092434    0.165545
      8          6           0        3.136149    0.234458   -0.419633
      9          6           0        3.226445   -1.283289   -0.429501
     10          6           0        1.876397   -1.763500    0.143789
     11          8           0        4.049147    1.000631   -0.727633
     12          6           0        1.148783    2.756082   -1.201075
     13          6           0        2.034420   -2.527216    1.463562
     14          8           0        1.144382   -2.573109   -0.798698
     15          6           0       -2.766814    0.043446    0.068895
     16          8           0       -3.492523    1.129809   -0.550531
     17          6           0       -3.372683   -0.250640    1.446167
     18          6           0       -2.909077   -1.188226   -0.856941
     19          8           0       -4.281232   -1.491743   -1.136150
     20          1           0       -0.400413   -0.455315    1.869303
     21          1           0       -0.721573   -1.559030    0.553544
     22          1           0       -0.968285    0.592849   -0.930401
     23          1           0       -1.771228    1.978682    1.651478
     24          1           0       -1.520616    2.652731    0.055199
     25          1           0        0.561320    1.775872    2.110669
     26          1           0        0.268122    3.377044    1.459156
     27          1           0        2.317307    2.583921    0.567762
     28          1           0        3.369984   -1.649976   -1.452612
     29          1           0        4.091306   -1.612588    0.158165
     30          1           0        0.950818    3.827229   -1.069922
     31          1           0        0.288120    2.311105   -1.712158
     32          1           0        2.019503    2.653548   -1.857931
     33          1           0        1.057542   -2.798147    1.876436
     34          1           0        2.606573   -3.447736    1.292347
     35          1           0        2.574194   -1.926279    2.203821
     36          1           0        1.613476   -3.423268   -0.867232
     37          1           0       -4.428302    0.863908   -0.572242
     38          1           0       -2.826596   -1.048309    1.961014
     39          1           0       -3.369590    0.638072    2.085492
     40          1           0       -4.410482   -0.583713    1.329464
     41          1           0       -2.368723   -1.003969   -1.794384
     42          1           0       -2.491909   -2.084651   -0.389793
     43          1           0       -4.565931   -0.911064   -1.860349
 ---------------------------------------------------------------------
                    Distance matrix (angstroms):
                    1          2          3          4          5
     1  C    0.000000
     2  C    1.352960   0.000000
     3  C    2.569232   1.503662   0.000000
     4  C    3.079677   2.556770   1.549758   0.000000
     5  C    3.275646   3.274470   2.579023   1.548113   0.000000
     6  C    2.535120   3.019382   2.965133   2.621064   1.539774
     7  C    1.512689   2.593255   3.244992   3.131191   2.627049
     8  C    1.471921   2.307572   3.780000   4.460597   4.736556
     9  C    2.437043   2.424769   3.856764   4.884422   5.534592
    10  C    2.400457   1.533646   2.624403   3.893411   4.790104
    11  O    2.408772   3.486518   4.912404   5.421184   5.468453
    12  C    2.537922   3.570003   4.137297   3.562859   3.125847
    13  C    3.477989   2.542170   3.183805   4.695764   5.498255
    14  O    3.374482   2.381721   2.973149   4.030731   5.266125
    15  C    4.597671   3.877542   2.573631   1.556300   2.576138
    16  O    5.340365   4.911659   3.790037   2.389587   2.810042
    17  C    5.428153   4.586434   3.097691   2.590442   3.187293
    18  C    5.119787   4.209145   3.089469   2.545895   3.921557
    19  O    6.539860   5.637060   4.458798   3.817345   5.008952
    20  H    3.061563   2.134114   1.100380   2.186592   2.714329
    21  H    3.376270   2.106616   1.092998   2.188902   3.501005
    22  H    2.923945   2.616583   2.138979   1.097616   2.150927
    23  H    4.139923   3.979851   3.024209   2.177951   1.097506
    24  H    3.880591   4.066599   3.480215   2.155527   1.094249
    25  H    2.673501   2.917972   2.837792   2.995523   2.170795
    26  H    3.448841   4.093038   4.036184   3.524036   2.144687
    27  H    2.090416   3.310902   4.129377   4.178845   3.520903
    28  H    3.146472   3.135445   4.484054   5.365644   6.153364
    29  H    3.215811   3.235282   4.621180   5.779140   6.330857
    30  H    3.482118   4.520352   4.928156   4.171086   3.371325
    31  H    2.849455   3.533886   3.845757   3.009633   2.880330
    32  H    2.775431   3.927208   4.781999   4.404742   4.165279
    33  H    3.964544   2.798177   2.879316   4.418594   5.312743
    34  H    4.347902   3.487754   4.181957   5.673075   6.556750
    35  H    3.446817   2.815756   3.545574   5.017248   5.527806
    36  H    4.158271   3.227582   3.854542   4.984164   6.217360
    37  H    6.254523   5.726465   4.509005   3.239099   3.705549
    38  H    5.281041   4.264987   2.779192   2.865507   3.614919
    39  H    5.556123   4.902995   3.488217   2.870590   2.894266
    40  H    6.453377   5.571693   4.084881   3.527917   4.157961
    41  H    4.830063   4.070362   3.289483   2.670337   4.068819
    42  H    5.091207   3.972121   2.870162   2.908103   4.374782
    43  H    6.811329   6.057332   4.972583   4.088032   5.159454
                    6          7          8          9         10
     6  C    0.000000
     7  C    1.541934   0.000000
     8  C    3.875138   2.596809   0.000000
     9  C    4.917348   3.875148   1.520463   0.000000
    10  C    4.497302   3.883039   2.428221   1.543338   0.000000
    11  O    4.420368   2.984618   1.231036   2.445815   3.622242
    12  C    2.581299   1.543065   3.304370   4.607443   4.771237
    13  C    5.151211   4.837858   3.519528   2.559680   1.532982
    14  O    5.343879   4.772046   3.463129   2.476879   1.442080
    15  C    3.968430   4.661328   5.926223   6.158553   4.982978
    16  O    4.328724   5.055846   6.690148   7.140183   6.138290
    17  C    4.476892   5.485376   6.788330   6.937793   5.615850
    18  C    5.165286   5.526271   6.225755   6.151127   4.922718
    19  O    6.385914   6.858014   7.649229   7.543740   6.295116
    20  H    2.931174   3.564232   4.268757   4.373115   3.142071
    21  H    4.051396   4.250341   4.364138   4.077899   2.638021
    22  H    3.007016   3.024657   4.151591   4.622397   3.846879
    23  H    2.137439   3.521067   5.604834   6.320416   5.438954
    24  H    2.164569   2.994482   5.268678   6.185610   5.572310
    25  H    1.097669   2.149228   3.925319   4.786838   4.257370
    26  H    1.098360   2.155914   4.650943   5.834158   5.544540
    27  H    2.139115   1.100207   2.676831   4.095898   4.390242
    28  H    5.672746   4.520039   2.161670   1.096275   2.189107
    29  H    5.560932   4.568254   2.158183   1.096255   2.220091
    30  H    2.801885   2.180597   4.255179   5.630809   5.795347
    31  H    2.904285   2.202787   3.754245   4.816496   4.750744
    32  H    3.523136   2.184037   3.027804   4.358418   4.851564
    33  H    5.212509   5.193795   4.334655   3.509455   2.177861
    34  H    6.209000   5.776998   4.095104   2.834401   2.165408
    35  H    4.919865   4.651806   3.444864   2.788055   2.181089
    36  H    6.235820   5.614931   3.987209   2.715287   1.961152
    37  H    5.240925   6.020257   7.592129   7.951477   6.867692
    38  H    4.646718   5.577839   6.547312   6.512225   5.092341
    39  H    4.121730   5.360139   6.983065   7.316043   6.087539
    40  H    5.522055   6.519070   7.789762   7.868038   6.505580
    41  H    5.194240   5.270218   5.807518   5.766006   4.728049
    42  H    5.437647   5.748995   6.087216   5.774369   4.412476
    43  H    6.578761   6.995967   7.918959   7.931393   6.800500
                   11         12         13         14         15
    11  O    0.000000
    12  C    3.423137   0.000000
    13  C    4.615860   5.983134   0.000000
    14  O    4.605901   5.344363   2.431480   0.000000
    15  C    6.928779   4.929820   5.621855   4.785032   0.000000
    16  O    7.544854   4.960816   6.926579   5.939198   1.445865
    17  C    7.834197   6.040855   5.866844   5.553121   1.533115
    18  C    7.295525   5.669411   5.622792   4.283902   1.547393
    19  O    8.704828   6.894440   6.907834   5.542609   2.470304
    20  H    5.353731   4.705348   3.222703   3.740277   3.014977
    21  H    5.563546   5.019673   3.059578   2.517678   2.643071
    22  H    5.038057   3.038885   4.947940   3.808412   2.129588
    23  H    6.363451   4.155463   5.900965   5.934892   2.690892
    24  H    5.862126   2.952050   6.438449   5.927964   2.891637
    25  H    4.563101   3.503366   4.594055   5.264790   4.271606
    26  H    4.972478   2.870189   6.162801   6.424177   4.717683
    27  H    2.680322   2.126939   5.196750   5.462411   5.705363
    28  H    2.830648   4.940683   3.325260   2.496615   6.545453
    29  H    2.759588   5.439784   2.602189   3.243849   7.055794
    30  H    4.207905   1.097154   6.926161   6.409006   5.425377
    31  H    4.102676   1.095423   6.045173   5.042137   4.200840
    32  H    2.851169   1.095503   6.154093   5.404235   5.782225
    33  H    5.491956   6.350501   1.094604   2.685987   5.095836
    34  H    5.094046   6.843220   1.097283   2.697303   6.523685
    35  H    4.397239   5.962350   1.095657   3.387900   6.079810
    36  H    5.052015   6.205784   2.532331   0.973404   5.664042
    37  H    8.479975   5.922807   7.577005   6.551273   1.960806
    38  H    7.661776   6.346325   5.105301   5.070472   2.185318
    39  H    7.942467   5.975215   6.293582   6.245492   2.187140
    40  H    8.849131   6.961558   6.732901   6.272422   2.164257
    41  H    6.807748   5.182939   5.685259   3.974355   2.174250
    42  H    7.240063   6.111098   4.911054   3.691667   2.194257
    43  H    8.897032   6.822064   7.564718   6.041288   2.805333
                   16         17         18         19         20
    16  O    0.000000
    17  C    2.430392   0.000000
    18  C    2.409892   2.529486   0.000000
    19  O    2.799562   3.005688   1.432791   0.000000
    20  H    4.234307   3.009207   3.776633   5.016741   0.000000
    21  H    4.015843   3.088210   2.629094   3.940909   1.747156
    22  H    2.608525   3.484348   2.635203   3.919627   3.042938
    23  H    2.921007   2.752579   4.197162   5.110268   2.801950
    24  H    2.564101   3.714095   4.184826   5.120251   3.769055
    25  H    4.892139   4.474896   5.443918   6.683521   2.441595
    26  H    4.819891   5.139622   6.024996   7.151036   3.911794
    27  H    6.092548   6.417345   6.601057   7.940722   4.279833
    28  H    7.458884   7.471587   6.324132   7.659393   5.165097
    29  H    8.095520   7.695777   7.086316   8.472854   4.943967
    30  H    5.223899   6.453866   6.332372   7.461247   5.367034
    31  H    4.127723   5.471657   4.816511   5.972639   4.577556
    32  H    5.866302   6.958954   6.328673   7.576521   5.423402
    33  H    6.482445   5.128529   5.079100   6.267764   2.759446
    34  H    7.845322   6.782078   6.336183   7.560778   4.281288
    35  H    7.330155   6.224720   6.322913   7.638134   3.335254
    36  H    6.848505   6.346586   5.044700   6.208920   4.511442
    37  H    0.973066   2.535848   2.569115   2.426667   4.891358
    38  H    3.390503   1.095241   2.822631   3.450366   2.499283
    39  H    2.684313   1.094785   3.493615   3.968145   3.171474
    40  H    2.704291   1.096168   2.720298   2.630680   4.048280
    41  H    2.713504   3.475141   1.097603   2.080597   4.194982
    42  H    3.370433   2.740457   1.093541   2.027378   3.483190
    43  H    2.651979   3.576737   1.956735   0.970930   5.609773
                   21         22         23         24         25
    21  H    0.000000
    22  H    2.625556   0.000000
    23  H    3.850018   3.038313   0.000000
    24  H    4.315755   2.349381   1.750786   0.000000
    25  H    3.897695   3.603796   2.385953   3.054226   0.000000
    26  H    5.115120   3.871747   2.480191   2.386485   1.753335
    27  H    5.138000   4.123588   4.272806   3.872610   2.473256
    28  H    4.557826   4.911573   7.016737   6.686161   5.685244
    29  H    4.829389   5.625690   7.035375   7.049625   5.268276
    30  H    5.868929   3.763461   4.269974   2.958603   3.804725
    31  H    4.596829   2.267620   3.957962   2.551820   3.869770
    32  H    5.574453   3.746154   5.209706   4.023992   4.318148
    33  H    2.539824   4.845736   5.556135   6.298878   4.606815
    34  H    3.897383   5.834942   6.981413   7.468595   5.669108
    35  H    3.704101   5.358965   5.868261   6.507793   4.215004
    36  H    3.308540   4.774795   6.854281   6.898635   6.083254
    37  H    4.569230   3.489050   3.639738   3.471053   5.738121
    38  H    2.583201   3.808805   3.220603   4.362958   4.413204
    39  H    3.766446   3.855376   2.130814   3.405825   4.092344
    40  H    3.893757   4.282524   3.692591   4.522128   5.558484
    41  H    2.921294   2.292929   4.596430   4.184698   5.618017
    42  H    2.073705   3.127730   4.604003   4.856358   5.520703
    43  H    4.585392   4.008692   5.337970   5.063980   7.019780
                   26         27         28         29         30
    26  H    0.000000
    27  H    2.371242   0.000000
    28  H    6.585656   4.807902   0.000000
    29  H    6.419169   4.574443   1.765306   0.000000
    30  H    2.658002   2.468829   5.999883   6.400193   0.000000
    31  H    3.345722   3.064321   5.025476   5.775612   1.774899
    32  H    3.820190   2.444897   4.528620   5.153341   1.772167
    33  H    6.239413   5.680342   4.212867   3.682625   7.251760
    34  H    7.216217   6.081906   3.368908   2.618887   7.826043
    35  H    5.830757   4.804642   3.752216   2.566075   6.815834
    36  H    7.312065   6.216181   2.563700   3.235683   7.283536
    37  H    5.700774   7.054169   8.240627   8.902261   6.161485
    38  H    5.423364   6.449339   7.100172   7.171195   6.872139
    39  H    4.596435   6.199245   7.948283   8.027766   6.228426
    40  H    6.131374   7.475108   8.331418   8.643548   7.345543
    41  H    6.060672   6.357010   5.785058   6.776049   5.906325
    42  H    6.392691   6.770601   5.973301   6.622826   6.874974
    43  H    7.264643   8.092565   7.980663   8.917078   7.315102
                   31         32         33         34         35
    31  H    0.000000
    32  H    1.770933   0.000000
    33  H    6.290824   6.677712   0.000000
    34  H    6.896849   6.891630   1.778376   0.000000
    35  H    6.206162   6.146570   1.779766   1.773884   0.000000
    36  H    5.945881   6.170415   2.868371   2.377104   3.548988
    37  H    5.063440   6.813956   7.035706   8.459103   8.032846
    38  H    5.871908   7.195328   4.260940   5.976930   5.477072
    39  H    5.531729   6.975317   5.608101   7.282680   6.474447
    40  H    6.301452   7.872995   5.924710   7.579120   7.166078
    41  H    4.249153   5.712967   5.332287   6.344563   6.424074
    42  H    5.366552   6.705132   4.271238   5.539144   5.693621
    43  H    5.828048   7.488284   7.010570   8.235229   8.278255
                   36         37         38         39         40
    36  H    0.000000
    37  H    7.414174   0.000000
    38  H    5.775261   3.555196   0.000000
    39  H    7.074178   2.869743   1.776011   0.000000
    40  H    7.012604   2.390065   1.767315   1.774202   0.000000
    41  H    4.750845   3.037179   3.783467   4.330297   3.755505
    42  H    4.344425   3.532266   2.590813   3.782932   2.981540
    43  H    6.744072   2.197427   4.200825   4.404624   3.210331
                   41         42         43
    41  H    0.000000
    42  H    1.776492   0.000000
    43  H    2.200160   2.800251   0.000000
 Stoichiometry    C15H24O4
 Framework group  C1[X(C15H24O4)]
 Deg. of freedom   123
 Full point group                 C1      NOp   1
 Largest Abelian subgroup         C1      NOp   1
 Largest concise Abelian subgroup C1      NOp   1
                         Standard orientation:                         
 ---------------------------------------------------------------------
 Center     Atomic      Atomic             Coordinates (Angstroms)
 Number     Number       Type             X           Y           Z
 ---------------------------------------------------------------------
      1          6           0        1.817118    0.637126    0.021019
      2          6           0        1.094682   -0.471432    0.303304
      3          6           0       -0.337603   -0.555285    0.753333
      4          6           0       -1.258754    0.507302    0.102073
      5          6           0       -1.113422    1.904281    0.753212
      6          6           0        0.307761    2.305778    1.189040
      7          6           0        1.439375    2.094985    0.163089
      8          6           0        3.162232    0.244651   -0.429739
      9          6           0        3.256362   -1.272785   -0.448015
     10          6           0        1.906597   -1.759605    0.120346
     11          8           0        4.073798    1.014835   -0.731919
     12          6           0        1.169800    2.765654   -1.200209
     13          6           0        2.064397   -2.530356    1.436050
     14          8           0        1.178153   -2.565717   -0.827888
     15          6           0       -2.741018    0.036089    0.048032
     16          8           0       -3.468450    1.124107   -0.566448
     17          6           0       -3.348381   -0.267280    1.422629
     18          6           0       -2.878677   -1.190693   -0.884964
     19          8           0       -4.249609   -1.496069   -1.168128
     20          1           0       -0.376297   -0.466887    1.849475
     21          1           0       -0.692542   -1.563963    0.526990
     22          1           0       -0.942256    0.595628   -0.945203
     23          1           0       -1.752876    1.964856    1.643128
     24          1           0       -1.501368    2.648525    0.051088
     25          1           0        0.579427    1.765307    2.104990
     26          1           0        0.283259    3.369388    1.462034
     27          1           0        2.335878    2.586446    0.569542
     28          1           0        3.402485   -1.633333   -1.472941
     29          1           0        4.121093   -1.603225    0.139201
     30          1           0        0.968927    3.835544   -1.063344
     31          1           0        0.311090    2.321411   -1.715202
     32          1           0        2.041840    2.669009   -1.856205
     33          1           0        1.087535   -2.806059    1.845789
     34          1           0        2.639142   -3.448458    1.260586
     35          1           0        2.601454   -1.932254    2.180568
     36          1           0        1.649495   -3.414297   -0.900445
     37          1           0       -4.403521    0.855987   -0.591192
     38          1           0       -2.801126   -1.066469    1.933866
     39          1           0       -3.348563    0.617816    2.066959
     40          1           0       -4.385148   -0.602290    1.302350
     41          1           0       -2.337267   -0.999797   -1.820467
     42          1           0       -2.460015   -2.088690   -0.422195
     43          1           0       -4.534591   -0.912029   -1.889507
 ---------------------------------------------------------------------
 Rotational constants (GHZ):      0.5498579      0.2614958      0.2079754
 Standard basis: 6-31G(d) (6D, 7F)
 There are   333 symmetry adapted cartesian basis functions of A   symmetry.
 There are   333 symmetry adapted basis functions of A   symmetry.
   333 basis functions,   628 primitive gaussians,   333 cartesian basis functions
    73 alpha electrons       73 beta electrons
       nuclear repulsion energy      1598.5361477750 Hartrees.
 NAtoms=   43 NActive=   43 NUniq=   43 SFac= 1.00D+00 NAtFMM=   60 NAOKFM=F Big=F
 Integral buffers will be    131072 words long.
 Raffenetti 2 integral format.
 Two-electron integral symmetry is turned on.
 ------------------------------------------------------------------------------
 Polarizable Continuum Model (PCM)
 =================================
 Model                : PCM (using non-symmetric T matrix).
 Atomic radii         : SMD-Coulomb.
 Polarization charges : Total charges.
 Charge compensation  : None.
 Solution method      : On-the-fly selection.
 Cavity type          : VdW (van der Waals Surface) (Alpha=1.000).
 Cavity algorithm     : GePol (No added spheres)
                        Default sphere list used, NSphG=   43.
                        Lebedev-Laikov grids with approx.  5.0 points / Ang**2.
                        Smoothing algorithm: Karplus/York (Gamma=1.0000).
                        Polarization charges: spherical gaussians, with
                                              point-specific exponents (IZeta= 3).
                        Self-potential: point-specific (ISelfS= 7).
                        Self-field    : sphere-specific E.n sum rule (ISelfD= 2).
 1st derivatives      : Analytical E(r).r(x)/FMM algorithm (CHGder, D1EAlg=3).
                        Cavity 1st derivative terms included.
 Solvent              : Methanol, Eps=  32.613000 Eps(inf)=   1.765709
 ------------------------------------------------------------------------------
 ------------------------------------------------------------------------------
 Atomic radii for non-electrostatic terms: SMD-CDS.
 ------------------------------------------------------------------------------
 Nuclear repulsion after PCM non-electrostatic terms =     1598.5377053207 Hartrees.
 One-electron integrals computed using PRISM.
 NBasis=   333 RedAO= T EigKep=  9.35D-04  NBF=   333
 NBsUse=   333 1.00D-06 EigRej= -1.00D+00 NBFU=   333
 Initial guess from the checkpoint file:  "DY-202A-11R_29.chk"
 B after Tr=     0.000000    0.000000    0.000000
         Rot=    0.999967    0.008087    0.000686    0.000331 Ang=   0.93 deg.
 ExpMin= 1.61D-01 ExpMax= 5.48D+03 ExpMxC= 8.25D+02 IAcc=1 IRadAn=         1 AccDes= 0.00D+00
 Harris functional with IExCor=  402 and IRadAn=       1 diagonalized for initial guess.
 HarFok:  IExCor=  402 AccDes= 0.00D+00 IRadAn=         1 IDoV= 1 UseB2=F ITyADJ=14
 ICtDFT=  3500011 ScaDFX=  1.000000  1.000000  1.000000  1.000000
 FoFCou: FMM=F IPFlag=           0 FMFlag=      100000 FMFlg1=           0
         NFxFlg=           0 DoJE=T BraDBF=F KetDBF=T FulRan=T
         wScrn=  0.000000 ICntrl=     500 IOpCl=  0 I1Cent=   200000004 NGrid=           0
         NMat0=    1 NMatS0=      1 NMatT0=    0 NMatD0=    1 NMtDS0=    0 NMtDT0=    0
 Petite list used in FoFCou.
 Keep R1 ints in memory in canonical form, NReq=1565304907.
 Requested convergence on RMS density matrix=1.00D-08 within 128 cycles.
 Requested convergence on MAX density matrix=1.00D-06.
 Requested convergence on             energy=1.00D-06.
 No special actions if energy rises.
 Inv3:  Mode=1 IEnd=    21772908.
 Iteration    1 A*A^-1 deviation from unit magnitude is 4.33D-15 for   2656.
 Iteration    1 A*A^-1 deviation from orthogonality  is 3.44D-15 for   2666   2473.
 Iteration    1 A^-1*A deviation from unit magnitude is 4.44D-15 for   2693.
 Iteration    1 A^-1*A deviation from orthogonality  is 8.08D-11 for   2050   1772.
 Error on total polarization charges =  0.05157
 SCF Done:  E(RB3LYP) =  -886.949748418     A.U. after   10 cycles
            NFock= 10  Conv=0.97D-08     -V/T= 2.0094
 SMD-CDS (non-electrostatic) energy       (kcal/mol) =       0.98
 (included in total energy above)
 D1PCM: PCM CHGder 1st derivatives, ID1Alg=3 FixD1E=F DoIter=F DoCFld=F I1PDM=0.
 Calling FoFJK, ICntrl=      2127 FMM=F ISym2X=0 I1Cent= 0 IOpClX= 0 NMat=1 NMatS=1 NMatT=0.
 ***** Axes restored to original set *****
 -------------------------------------------------------------------
 Center     Atomic                   Forces (Hartrees/Bohr)
 Number     Number              X              Y              Z
 -------------------------------------------------------------------
      1        6          -0.000847353    0.002124970   -0.000484514
      2        6           0.000894210   -0.001820882    0.000782419
      3        6          -0.000055143   -0.000026340    0.000604369
      4        6          -0.000193676   -0.000779697    0.000648323
      5        6           0.000143967   -0.000459153   -0.000065546
      6        6           0.000225374    0.000113782   -0.000454310
      7        6           0.000719884   -0.000555538   -0.000667893
      8        6           0.000540013   -0.001507025   -0.000279059
      9        6           0.000773702    0.000179803    0.000790991
     10        6          -0.001570646    0.000186033   -0.001477467
     11        8           0.000490903    0.000608567    0.000092273
     12        6          -0.000035604   -0.000327186    0.000613491
     13        6           0.000162181    0.000808024    0.000022351
     14        8           0.000639895   -0.000262635    0.000215631
     15        6           0.000740939   -0.000050080   -0.000432515
     16        8           0.000387232    0.000375294   -0.000151884
     17        6           0.000479384   -0.000770739   -0.000349458
     18        6          -0.000437608    0.000231903   -0.000249938
     19        8          -0.000277756   -0.000169568   -0.000029222
     20        1          -0.000128476   -0.000049940   -0.000177940
     21        1           0.000272153    0.000116456    0.000170517
     22        1          -0.000416449    0.000190684   -0.000159181
     23        1           0.000392044    0.000208390   -0.000351321
     24        1          -0.000304802    0.000491226   -0.000182827
     25        1          -0.000110942    0.000254672    0.000309969
     26        1           0.000044484   -0.000106749    0.000037216
     27        1          -0.000117999    0.000022863    0.000195679
     28        1          -0.000771574    0.000885063   -0.000053156
     29        1           0.000042220    0.000460016   -0.000199007
     30        1          -0.000025376   -0.000031892   -0.000147441
     31        1           0.000141581    0.000144146   -0.000102956
     32        1          -0.000015936    0.000055178   -0.000098901
     33        1          -0.000027343   -0.000389169    0.000253787
     34        1          -0.000190040   -0.000092700    0.000109615
     35        1          -0.000141824   -0.000071224    0.000251647
     36        1          -0.000509840    0.000114832    0.000146908
     37        1          -0.000100169    0.000088826    0.000486233
     38        1           0.000026928   -0.000155634    0.000377975
     39        1          -0.000568630   -0.000303603   -0.000277672
     40        1          -0.000179766    0.000184377    0.000191488
     41        1           0.000464868   -0.000202584    0.000116049
     42        1          -0.000621663    0.000144219   -0.000034004
     43        1           0.000066652    0.000143014    0.000009280
 -------------------------------------------------------------------
 Cartesian Forces:  Max     0.002124970 RMS     0.000499187

 GradGradGradGradGradGradGradGradGradGradGradGradGradGradGradGradGradGrad
 Berny optimization.
 Using GEDIIS/GDIIS optimizer.
 FormGI is forming the generalized inverse of G from B-inverse, IUseBI=4.
 Internal  Forces:  Max     0.001288523 RMS     0.000304155
 Search for a local minimum.
 Step number   4 out of a maximum of  258
 All quantities printed in internal units (Hartrees-Bohrs-Radians)
 Mixed Optimization -- En-DIIS/RFO-DIIS
 Swapping is turned off.
 Update second derivatives using D2CorX and points    2    3    4
 DE= -1.04D-04 DEPred=-2.41D-04 R= 4.30D-01
 Trust test= 4.30D-01 RLast= 3.20D-01 DXMaxT set to 7.40D-01
 ITU=  0  1  1  0
     Eigenvalues ---    0.00187   0.00250   0.00303   0.00340   0.00379
     Eigenvalues ---    0.00435   0.00478   0.00707   0.00792   0.00896
     Eigenvalues ---    0.01113   0.01124   0.01185   0.01270   0.01320
     Eigenvalues ---    0.01388   0.02505   0.02643   0.03225   0.03862
     Eigenvalues ---    0.03894   0.04123   0.04422   0.04627   0.04719
     Eigenvalues ---    0.04861   0.04944   0.05024   0.05127   0.05385
     Eigenvalues ---    0.05430   0.05545   0.05553   0.05568   0.05618
     Eigenvalues ---    0.05633   0.05684   0.05706   0.05893   0.06059
     Eigenvalues ---    0.06116   0.06712   0.07005   0.07734   0.08462
     Eigenvalues ---    0.08630   0.08927   0.09063   0.09345   0.09743
     Eigenvalues ---    0.10387   0.11644   0.12101   0.13327   0.13940
     Eigenvalues ---    0.14601   0.15736   0.15993   0.16000   0.16000
     Eigenvalues ---    0.16000   0.16000   0.16000   0.16000   0.16000
     Eigenvalues ---    0.16000   0.16023   0.16050   0.16114   0.16317
     Eigenvalues ---    0.17423   0.17627   0.18290   0.19970   0.20837
     Eigenvalues ---    0.22167   0.23197   0.24767   0.25044   0.26841
     Eigenvalues ---    0.26941   0.27510   0.27795   0.28553   0.28632
     Eigenvalues ---    0.28761   0.29005   0.29411   0.29696   0.30572
     Eigenvalues ---    0.30956   0.32073   0.32543   0.33728   0.33750
     Eigenvalues ---    0.33777   0.33832   0.33853   0.33972   0.34020
     Eigenvalues ---    0.34095   0.34117   0.34136   0.34161   0.34169
     Eigenvalues ---    0.34196   0.34203   0.34209   0.34290   0.34330
     Eigenvalues ---    0.34334   0.34363   0.34392   0.34646   0.34822
     Eigenvalues ---    0.39298   0.40612   0.41799   0.52313   0.52461
     Eigenvalues ---    0.52601   0.53055   0.94618
 En-DIIS/RFO-DIIS IScMMF=        0 using points:     4    3    2
 RFO step:  Lambda=-7.15106450D-05.
 DidBck=T Rises=F RFO-DIIS coefs:    0.58228    0.63914   -0.22142
 Iteration  1 RMS(Cart)=  0.03937228 RMS(Int)=  0.00048205
 Iteration  2 RMS(Cart)=  0.00090267 RMS(Int)=  0.00001319
 Iteration  3 RMS(Cart)=  0.00000051 RMS(Int)=  0.00001319
 Variable       Old X    -DE/DX   Delta X   Delta X   Delta X     New X
                                 (Linear)    (Quad)   (Total)
    R1        2.55672   0.00119   0.00023  -0.00052  -0.00028   2.55644
    R2        2.85857  -0.00111  -0.00098   0.00302   0.00204   2.86061
    R3        2.78153   0.00038   0.00154  -0.00445  -0.00290   2.77863
    R4        2.84151   0.00020   0.00102  -0.00275  -0.00173   2.83978
    R5        2.89817  -0.00129  -0.00008   0.00189   0.00180   2.89997
    R6        2.92862   0.00027   0.00097   0.00033   0.00130   2.92992
    R7        2.07942  -0.00018  -0.00003   0.00006   0.00003   2.07945
    R8        2.06547  -0.00023  -0.00051  -0.00011  -0.00063   2.06484
    R9        2.92551   0.00037   0.00095  -0.00118  -0.00023   2.92528
   R10        2.94098   0.00017   0.00370  -0.00410  -0.00040   2.94058
   R11        2.07419   0.00004   0.00024  -0.00053  -0.00029   2.07390
   R12        2.90975   0.00015   0.00010  -0.00047  -0.00036   2.90939
   R13        2.07399  -0.00050  -0.00036  -0.00014  -0.00050   2.07349
   R14        2.06783   0.00055  -0.00014   0.00043   0.00029   2.06812
   R15        2.91383   0.00001  -0.00036  -0.00001  -0.00037   2.91346
   R16        2.07429   0.00011   0.00017  -0.00048  -0.00032   2.07398
   R17        2.07560  -0.00010   0.00016  -0.00032  -0.00016   2.07544
   R18        2.91597  -0.00033  -0.00005  -0.00008  -0.00013   2.91584
   R19        2.07909  -0.00001   0.00009  -0.00012  -0.00003   2.07907
   R20        2.87326  -0.00089   0.00070  -0.00135  -0.00065   2.87261
   R21        2.32632   0.00072   0.00057  -0.00134  -0.00077   2.32555
   R22        2.91649   0.00068   0.00130  -0.00395  -0.00267   2.91382
   R23        2.07166  -0.00034  -0.00006   0.00042   0.00036   2.07202
   R24        2.07162  -0.00022  -0.00005   0.00009   0.00004   2.07166
   R25        2.89692   0.00038   0.00056  -0.00095  -0.00039   2.89653
   R26        2.72514  -0.00021   0.00028  -0.00050  -0.00022   2.72491
   R27        2.07332  -0.00004   0.00011  -0.00023  -0.00012   2.07320
   R28        2.07005  -0.00013   0.00034  -0.00070  -0.00036   2.06969
   R29        2.07020   0.00004   0.00006  -0.00026  -0.00020   2.07000
   R30        2.06850   0.00022   0.00003  -0.00026  -0.00023   2.06827
   R31        2.07356  -0.00003   0.00015  -0.00026  -0.00011   2.07345
   R32        2.07049   0.00005  -0.00004   0.00004   0.00000   2.07049
   R33        1.83947  -0.00036  -0.00004   0.00010   0.00006   1.83952
   R34        2.73229   0.00006  -0.00071   0.00198   0.00127   2.73356
   R35        2.89717   0.00025   0.00081  -0.00173  -0.00092   2.89625
   R36        2.92415   0.00005  -0.00166   0.00235   0.00069   2.92484
   R37        1.83883   0.00006   0.00024  -0.00003   0.00021   1.83904
   R38        2.06971   0.00031  -0.00045   0.00107   0.00062   2.07033
   R39        2.06884  -0.00041   0.00000  -0.00076  -0.00076   2.06808
   R40        2.07146   0.00009   0.00034  -0.00061  -0.00027   2.07119
   R41        2.70758   0.00021   0.00071  -0.00285  -0.00213   2.70545
   R42        2.07417   0.00010  -0.00010   0.00036   0.00026   2.07443
   R43        2.06649  -0.00037  -0.00014  -0.00033  -0.00047   2.06602
   R44        1.83479   0.00006  -0.00010   0.00033   0.00024   1.83503
    A1        2.26104   0.00034   0.00033  -0.00153  -0.00122   2.25982
    A2        1.91069  -0.00019   0.00024   0.00012   0.00034   1.91103
    A3        2.11057  -0.00015  -0.00053   0.00138   0.00088   2.11145
    A4        2.23541  -0.00003  -0.00070   0.00249   0.00179   2.23721
    A5        1.96128   0.00018   0.00054  -0.00222  -0.00173   1.95956
    A6        2.08649  -0.00014   0.00016  -0.00028  -0.00007   2.08641
    A7        1.98467  -0.00019   0.00145  -0.00303  -0.00160   1.98308
    A8        1.90408   0.00002  -0.00061   0.00087   0.00026   1.90434
    A9        1.87424   0.00005  -0.00162   0.00131  -0.00031   1.87393
   A10        1.92051   0.00005  -0.00019  -0.00047  -0.00065   1.91986
   A11        1.93126   0.00017   0.00104   0.00132   0.00237   1.93363
   A12        1.84316  -0.00009  -0.00023   0.00028   0.00005   1.84320
   A13        1.96726  -0.00028   0.00028  -0.00184  -0.00155   1.96571
   A14        1.95315   0.00076   0.00293   0.00062   0.00357   1.95672
   A15        1.85954   0.00030  -0.00157   0.00328   0.00170   1.86124
   A16        1.95761  -0.00013   0.00201  -0.00189   0.00014   1.95775
   A17        1.87720  -0.00026  -0.00306   0.00199  -0.00109   1.87611
   A18        1.83990  -0.00042  -0.00124  -0.00176  -0.00301   1.83689
   A19        2.02750   0.00041  -0.00010   0.00083   0.00071   2.02821
   A20        1.91363   0.00003   0.00143  -0.00176  -0.00032   1.91331
   A21        1.88660  -0.00002  -0.00046   0.00080   0.00033   1.88693
   A22        1.86907  -0.00014  -0.00063   0.00012  -0.00051   1.86856
   A23        1.90869  -0.00029   0.00005  -0.00079  -0.00074   1.90795
   A24        1.85061  -0.00003  -0.00030   0.00081   0.00051   1.85112
   A25        2.04137  -0.00002  -0.00012  -0.00025  -0.00041   2.04096
   A26        1.91371  -0.00013   0.00078  -0.00144  -0.00066   1.91305
   A27        1.87786   0.00011   0.00019  -0.00017   0.00003   1.87789
   A28        1.88207   0.00024  -0.00075   0.00127   0.00051   1.88258
   A29        1.89033  -0.00010  -0.00045   0.00124   0.00082   1.89115
   A30        1.84931  -0.00012   0.00042  -0.00070  -0.00028   1.84903
   A31        1.95790  -0.00017   0.00014  -0.00071  -0.00060   1.95730
   A32        1.96008  -0.00006  -0.00082   0.00116   0.00036   1.96044
   A33        1.83560   0.00016   0.00045  -0.00101  -0.00055   1.83505
   A34        1.98256   0.00019  -0.00109   0.00281   0.00173   1.98429
   A35        1.86621  -0.00010   0.00029  -0.00022   0.00008   1.86629
   A36        1.84897  -0.00001   0.00130  -0.00257  -0.00128   1.84768
   A37        1.90325  -0.00029  -0.00047   0.00076   0.00024   1.90349
   A38        2.19573  -0.00009   0.00047  -0.00059  -0.00009   2.19564
   A39        2.18414   0.00038   0.00003  -0.00015  -0.00010   2.18403
   A40        1.82992   0.00053   0.00055  -0.00127  -0.00082   1.82910
   A41        1.92593  -0.00048   0.00171  -0.00489  -0.00317   1.92277
   A42        1.92114  -0.00045  -0.00109   0.00503   0.00396   1.92510
   A43        1.93599  -0.00024   0.00024  -0.00270  -0.00243   1.93357
   A44        1.97961   0.00022  -0.00158   0.00574   0.00416   1.98378
   A45        1.87184   0.00037   0.00028  -0.00203  -0.00179   1.87006
   A46        1.81521  -0.00022   0.00010  -0.00040  -0.00035   1.81487
   A47        1.95456  -0.00019   0.00167  -0.00472  -0.00303   1.95153
   A48        1.85516   0.00017  -0.00094   0.00282   0.00190   1.85706
   A49        1.96561   0.00016  -0.00098   0.00214   0.00117   1.96679
   A50        1.95622   0.00021  -0.00044   0.00064   0.00021   1.95643
   A51        1.91272  -0.00013   0.00060  -0.00054   0.00004   1.91275
   A52        1.92368   0.00013   0.00041  -0.00100  -0.00059   1.92309
   A53        1.95632   0.00022  -0.00096   0.00174   0.00078   1.95710
   A54        1.93012   0.00007   0.00031  -0.00118  -0.00086   1.92925
   A55        1.88661  -0.00017   0.00024  -0.00040  -0.00016   1.88645
   A56        1.88227  -0.00012   0.00019   0.00009   0.00028   1.88255
   A57        1.88253  -0.00016  -0.00015   0.00074   0.00059   1.88312
   A58        1.93483   0.00038  -0.00079   0.00162   0.00082   1.93565
   A59        1.91490   0.00005   0.00031  -0.00052  -0.00021   1.91468
   A60        1.93821   0.00028   0.00036  -0.00125  -0.00090   1.93731
   A61        1.89290  -0.00036   0.00011   0.00050   0.00061   1.89351
   A62        1.89713  -0.00030  -0.00005   0.00019   0.00013   1.89727
   A63        1.88458  -0.00008   0.00010  -0.00055  -0.00046   1.88412
   A64        1.86683   0.00040   0.00003   0.00013   0.00016   1.86699
   A65        1.84014  -0.00085   0.00162  -0.00608  -0.00446   1.83567
   A66        1.98897   0.00056   0.00377  -0.00170   0.00207   1.99104
   A67        1.92379   0.00080   0.00197  -0.00027   0.00168   1.92547
   A68        1.90778   0.00029  -0.00048  -0.00100  -0.00145   1.90633
   A69        1.87086   0.00016  -0.00538   0.00663   0.00126   1.87212
   A70        1.92675  -0.00096  -0.00196   0.00258   0.00061   1.92736
   A71        1.86182  -0.00021   0.00183  -0.00100   0.00083   1.86265
   A72        1.94438   0.00041   0.00002  -0.00014  -0.00013   1.94426
   A73        1.94742   0.00014   0.00146  -0.00142   0.00004   1.94746
   A74        1.91430   0.00010  -0.00044  -0.00003  -0.00048   1.91382
   A75        1.89156  -0.00013   0.00018   0.00000   0.00018   1.89175
   A76        1.87633  -0.00015  -0.00061   0.00065   0.00003   1.87636
   A77        1.88757  -0.00041  -0.00068   0.00105   0.00037   1.88795
   A78        1.95331  -0.00018  -0.00301   0.00485   0.00184   1.95516
   A79        1.90936   0.00002  -0.00055   0.00057   0.00002   1.90938
   A80        1.94102   0.00016   0.00160  -0.00152   0.00007   1.94109
   A81        1.91835   0.00017   0.00019  -0.00084  -0.00066   1.91769
   A82        1.84932  -0.00012   0.00099  -0.00259  -0.00160   1.84772
   A83        1.89090  -0.00005   0.00096  -0.00072   0.00024   1.89113
   A84        1.87494  -0.00022  -0.00001  -0.00042  -0.00043   1.87450
    D1        0.08196   0.00004  -0.00011   0.00035   0.00024   0.08219
    D2       -3.05770  -0.00005  -0.00396   0.00628   0.00232  -3.05538
    D3       -3.10547  -0.00004   0.00035  -0.00010   0.00023  -3.10523
    D4        0.03806  -0.00013  -0.00350   0.00583   0.00232   0.04038
    D5        0.39500  -0.00002   0.00260  -0.00222   0.00036   0.39536
    D6       -1.86302  -0.00008   0.00469  -0.00650  -0.00183  -1.86485
    D7        2.41728  -0.00013   0.00328  -0.00343  -0.00016   2.41712
    D8       -2.69622   0.00007   0.00208  -0.00169   0.00039  -2.69583
    D9        1.32895   0.00001   0.00417  -0.00597  -0.00181   1.32714
   D10       -0.67393  -0.00004   0.00276  -0.00290  -0.00014  -0.67408
   D11        0.02113   0.00005  -0.00283   0.01455   0.01171   0.03283
   D12       -3.10858   0.00006  -0.00461   0.01182   0.00718  -3.10140
   D13        3.12152   0.00000  -0.00244   0.01407   0.01164   3.13316
   D14       -0.00819   0.00000  -0.00422   0.01133   0.00712  -0.00107
   D15        0.63520   0.00001  -0.00243   0.00263   0.00020   0.63540
   D16       -1.51568   0.00007  -0.00275   0.00471   0.00197  -1.51370
   D17        2.77787   0.00014  -0.00133   0.00327   0.00195   2.77982
   D18       -2.50845   0.00011   0.00168  -0.00368  -0.00201  -2.51047
   D19        1.62386   0.00016   0.00136  -0.00160  -0.00024   1.62361
   D20       -0.36578   0.00024   0.00278  -0.00304  -0.00027  -0.36605
   D21       -0.07967   0.00019   0.00823  -0.02315  -0.01492  -0.09459
   D22        2.04763   0.00015   0.00802  -0.02338  -0.01536   2.03226
   D23       -2.14722  -0.00001   0.00910  -0.02494  -0.01584  -2.16306
   D24        3.06367   0.00011   0.00474  -0.01778  -0.01304   3.05063
   D25       -1.09221   0.00007   0.00453  -0.01802  -0.01348  -1.10570
   D26        0.99613  -0.00009   0.00561  -0.01957  -0.01396   0.98217
   D27       -1.36914   0.00034   0.00205  -0.00359  -0.00153  -1.37067
   D28        2.68828   0.00012  -0.00342  -0.00001  -0.00343   2.68486
   D29        0.68582   0.00005  -0.00253  -0.00013  -0.00265   0.68317
   D30        0.77274   0.00026   0.00216  -0.00498  -0.00283   0.76991
   D31       -1.45303   0.00005  -0.00332  -0.00140  -0.00472  -1.45774
   D32        2.82770  -0.00002  -0.00243  -0.00152  -0.00395   2.82375
   D33        2.80301   0.00028   0.00238  -0.00413  -0.00176   2.80125
   D34        0.57724   0.00007  -0.00310  -0.00056  -0.00365   0.57359
   D35       -1.42522   0.00000  -0.00220  -0.00067  -0.00288  -1.42810
   D36        0.65002   0.00001  -0.00034   0.00309   0.00275   0.65277
   D37       -1.47118  -0.00012  -0.00057   0.00374   0.00316  -1.46802
   D38        2.80212  -0.00009  -0.00072   0.00328   0.00255   2.80466
   D39        2.87343   0.00070   0.00563   0.00082   0.00645   2.87988
   D40        0.75223   0.00057   0.00539   0.00148   0.00687   0.75910
   D41       -1.25766   0.00060   0.00524   0.00101   0.00625  -1.25141
   D42       -1.39450  -0.00003   0.00337  -0.00114   0.00223  -1.39227
   D43        2.76748  -0.00017   0.00313  -0.00048   0.00265   2.77013
   D44        0.75759  -0.00014   0.00298  -0.00095   0.00203   0.75962
   D45        3.13306  -0.00050  -0.02757  -0.02300  -0.05057   3.08249
   D46        1.04095  -0.00061  -0.03025  -0.01672  -0.04697   0.99399
   D47       -1.13650  -0.00039  -0.03205  -0.01865  -0.05070  -1.18720
   D48        0.90213  -0.00063  -0.03207  -0.01946  -0.05153   0.85060
   D49       -1.18998  -0.00074  -0.03474  -0.01318  -0.04793  -1.23791
   D50        2.91575  -0.00052  -0.03654  -0.01511  -0.05166   2.86409
   D51       -1.13564   0.00000  -0.02870  -0.01982  -0.04852  -1.18416
   D52        3.05543  -0.00011  -0.03138  -0.01354  -0.04492   3.01052
   D53        0.87798   0.00011  -0.03318  -0.01547  -0.04865   0.82933
   D54        0.83947   0.00005  -0.00039  -0.00088  -0.00129   0.83818
   D55       -1.30947  -0.00015   0.00008  -0.00120  -0.00112  -1.31059
   D56        2.97008   0.00000  -0.00091   0.00046  -0.00047   2.96961
   D57        2.98415   0.00026   0.00092  -0.00252  -0.00162   2.98253
   D58        0.83522   0.00005   0.00139  -0.00284  -0.00145   0.83377
   D59       -1.16842   0.00020   0.00040  -0.00119  -0.00080  -1.16922
   D60       -1.30109   0.00001   0.00026  -0.00191  -0.00166  -1.30275
   D61        2.83316  -0.00020   0.00074  -0.00223  -0.00149   2.83167
   D62        0.82952  -0.00005  -0.00026  -0.00057  -0.00084   0.82869
   D63       -1.30280   0.00013  -0.00195   0.00187  -0.00009  -1.30289
   D64        0.94349   0.00006  -0.00391   0.00531   0.00140   0.94488
   D65        2.97670   0.00009  -0.00274   0.00358   0.00084   2.97754
   D66        0.86231   0.00014  -0.00165   0.00081  -0.00084   0.86146
   D67        3.10859   0.00007  -0.00361   0.00426   0.00064   3.10923
   D68       -1.14138   0.00010  -0.00244   0.00253   0.00009  -1.14129
   D69        2.85627   0.00008  -0.00176   0.00126  -0.00050   2.85577
   D70       -1.18063   0.00001  -0.00372   0.00471   0.00098  -1.17965
   D71        0.85259   0.00003  -0.00255   0.00298   0.00043   0.85301
   D72       -3.07207  -0.00009  -0.00601   0.01533   0.00931  -3.06276
   D73        1.10900  -0.00012  -0.00595   0.01537   0.00941   1.11840
   D74       -0.99237  -0.00011  -0.00532   0.01407   0.00873  -0.98364
   D75        0.96595   0.00003  -0.00454   0.01284   0.00831   0.97426
   D76       -1.13617   0.00001  -0.00448   0.01287   0.00841  -1.12776
   D77        3.04565   0.00002  -0.00385   0.01157   0.00773   3.05338
   D78       -1.07734   0.00006  -0.00513   0.01322   0.00809  -1.06925
   D79        3.10373   0.00004  -0.00507   0.01325   0.00819   3.11191
   D80        1.00235   0.00005  -0.00444   0.01195   0.00751   1.00987
   D81       -0.06877   0.00006   0.00775  -0.02811  -0.02036  -0.08913
   D82        2.01683  -0.00017   0.00925  -0.03455  -0.02532   1.99151
   D83       -2.20374  -0.00028   0.00992  -0.03695  -0.02703  -2.23077
   D84        3.06104   0.00005   0.00953  -0.02540  -0.01588   3.04516
   D85       -1.13654  -0.00017   0.01103  -0.03184  -0.02083  -1.15738
   D86        0.92607  -0.00029   0.01170  -0.03424  -0.02254   0.90353
   D87        0.08519  -0.00011  -0.00917   0.02965   0.02047   0.10566
   D88       -2.03476   0.00017  -0.01073   0.03446   0.02372  -2.01103
   D89        2.08197   0.00006  -0.01041   0.03303   0.02260   2.10457
   D90       -1.99366   0.00028  -0.01165   0.03759   0.02595  -1.96771
   D91        2.16957   0.00056  -0.01321   0.04240   0.02920   2.19878
   D92        0.00312   0.00045  -0.01289   0.04097   0.02808   0.03120
   D93        2.18168  -0.00018  -0.01103   0.03817   0.02712   2.20880
   D94        0.06172   0.00010  -0.01259   0.04298   0.03037   0.09210
   D95       -2.10473  -0.00001  -0.01228   0.04155   0.02925  -2.07548
   D96        1.03971   0.00022   0.00329  -0.01009  -0.00678   1.03293
   D97        3.12994   0.00005   0.00312  -0.00878  -0.00564   3.12430
   D98       -1.07121   0.00015   0.00366  -0.01058  -0.00690  -1.07811
   D99        3.07836  -0.00007   0.00389  -0.01234  -0.00847   3.06989
   D100      -1.11459  -0.00025   0.00372  -0.01103  -0.00733  -1.12192
   D101       0.96744  -0.00014   0.00426  -0.01283  -0.00859   0.95885
   D102      -1.01455   0.00022   0.00304  -0.01034  -0.00730  -1.02186
   D103       1.07568   0.00004   0.00288  -0.00903  -0.00616   1.06952
   D104      -3.12547   0.00015   0.00341  -0.01083  -0.00742  -3.13289
   D105      -3.06836   0.00025  -0.01477   0.04503   0.03023  -3.03813
   D106       1.24268   0.00031  -0.01415   0.04359   0.02946   1.27215
   D107      -0.95298   0.00005  -0.01299   0.04074   0.02775  -0.92523
   D108      -3.11999   0.00038  -0.00311   0.00960   0.00649  -3.11350
   D109      -0.97507   0.00069   0.00212   0.00340   0.00551  -0.96955
   D110       1.11347  -0.00020  -0.00361   0.00977   0.00617   1.11964
   D111      -1.05535  -0.00037  -0.00355   0.02185   0.01830  -1.03705
   D112       1.06137  -0.00015  -0.00228   0.02077   0.01848   1.07985
   D113      -3.13061  -0.00051  -0.00249   0.02115   0.01865  -3.11196
   D114      -3.10891   0.00016  -0.00766   0.03128   0.02363  -3.08528
   D115      -0.99219   0.00037  -0.00639   0.03019   0.02380  -0.96838
   D116       1.09901   0.00002  -0.00660   0.03058   0.02398   1.12299
   D117       1.12053   0.00036   0.00032   0.02227   0.02260   1.14313
   D118      -3.04594   0.00057   0.00160   0.02118   0.02278  -3.02316
   D119      -0.95474   0.00022   0.00139   0.02157   0.02296  -0.93178
   D120      -2.94445   0.00052   0.00817   0.03824   0.04641  -2.89805
   D121      -0.81400   0.00063   0.00602   0.04081   0.04682  -0.76718
   D122       1.27406   0.00068   0.00785   0.03933   0.04717   1.32123
   D123      -0.95028   0.00000   0.00812   0.03454   0.04268  -0.90761
   D124       1.18017   0.00012   0.00597   0.03711   0.04309   1.22325
   D125      -3.01495   0.00016   0.00780   0.03563   0.04343  -2.97152
   D126       1.12606  -0.00009   0.00329   0.03874   0.04202   1.16808
   D127      -3.02668   0.00002   0.00114   0.04130   0.04243  -2.98424
   D128      -0.93861   0.00007   0.00297   0.03982   0.04278  -0.89583
   D129       1.44098  -0.00005   0.00148  -0.01527  -0.01378   1.42720
   D130      -0.68432  -0.00008   0.00410  -0.01868  -0.01459  -0.69890
   D131      -2.72375  -0.00004   0.00233  -0.01598  -0.01365  -2.73741
         Item               Value     Threshold  Converged?
 Maximum Force            0.001289     0.000450     NO 
 RMS     Force            0.000304     0.000300     NO 
 Maximum Displacement     0.235048     0.001800     NO 
 RMS     Displacement     0.039375     0.001200     NO 
 Predicted change in Energy=-2.174460D-04
 GradGradGradGradGradGradGradGradGradGradGradGradGradGradGradGradGradGrad

                          Input orientation:                          
 ---------------------------------------------------------------------
 Center     Atomic      Atomic             Coordinates (Angstroms)
 Number     Number       Type             X           Y           Z
 ---------------------------------------------------------------------
      1          6           0        1.790486    0.629277    0.028612
      2          6           0        1.067642   -0.473880    0.329679
      3          6           0       -0.361558   -0.551633    0.787494
      4          6           0       -1.284461    0.503347    0.124812
      5          6           0       -1.135032    1.907598    0.758865
      6          6           0        0.288153    2.314484    1.182303
      7          6           0        1.414041    2.090186    0.153217
      8          6           0        3.131383    0.229131   -0.422958
      9          6           0        3.218181   -1.288444   -0.437009
     10          6           0        1.880011   -1.765068    0.162718
     11          8           0        4.044434    0.993663   -0.733241
     12          6           0        1.140483    2.743934   -1.217410
     13          6           0        2.058271   -2.502120    1.494779
     14          8           0        1.139965   -2.596008   -0.754412
     15          6           0       -2.767871    0.035870    0.076107
     16          8           0       -3.497841    1.150390   -0.487327
     17          6           0       -3.358737   -0.313338    1.446464
     18          6           0       -2.924174   -1.155742   -0.899180
     19          8           0       -4.295974   -1.410493   -1.219999
     20          1           0       -0.395366   -0.446596    1.882346
     21          1           0       -0.716528   -1.563606    0.578148
     22          1           0       -0.971465    0.580069   -0.924266
     23          1           0       -1.769068    1.978219    1.651586
     24          1           0       -1.526484    2.644204    0.050422
     25          1           0        0.563773    1.785447    2.103531
     26          1           0        0.264908    3.381239    1.442502
     27          1           0        2.313072    2.585866    0.548782
     28          1           0        3.334794   -1.650892   -1.465244
     29          1           0        4.097000   -1.624365    0.125713
     30          1           0        0.950355    3.817311   -1.093649
     31          1           0        0.274243    2.300974   -1.720345
     32          1           0        2.007357    2.630161   -1.877319
     33          1           0        1.088342   -2.763091    1.929546
     34          1           0        2.627064   -3.426342    1.332945
     35          1           0        2.611183   -1.886699    2.213119
     36          1           0        1.597713   -3.454237   -0.792922
     37          1           0       -4.435680    0.891064   -0.504135
     38          1           0       -2.795143   -1.117949    1.931472
     39          1           0       -3.366663    0.553696    2.114194
     40          1           0       -4.391143   -0.660720    1.325073
     41          1           0       -2.357772   -0.952240   -1.817226
     42          1           0       -2.543662   -2.080784   -0.457826
     43          1           0       -4.551431   -0.786682   -1.918963
 ---------------------------------------------------------------------
                    Distance matrix (angstroms):
                    1          2          3          4          5
     1  C    0.000000
     2  C    1.352812   0.000000
     3  C    2.569386   1.502748   0.000000
     4  C    3.079028   2.555255   1.550445   0.000000
     5  C    3.275062   3.272218   2.578158   1.547991   0.000000
     6  C    2.535336   3.018202   2.965236   2.621377   1.539582
     7  C    1.513768   2.593370   3.245654   3.130620   2.626390
     8  C    1.470387   2.306451   3.778284   4.458130   4.734581
     9  C    2.435728   2.424076   3.854456   4.878519   5.531299
    10  C    2.399769   1.534597   2.624386   3.893716   4.788983
    11  O    2.406965   3.484935   4.910534   5.419759   5.467040
    12  C    2.539065   3.571151   4.139629   3.564007   3.127793
    13  C    3.467997   2.540189   3.187511   4.699308   5.494031
    14  O    3.382125   2.384096   2.968420   4.031982   5.267646
    15  C    4.597065   3.877538   2.577125   1.556089   2.575983
    16  O    5.338928   4.914202   3.789238   2.385881   2.776549
    17  C    5.423405   4.567911   3.078004   2.591594   3.217174
    18  C    5.125926   4.231977   3.126790   2.547507   3.915890
    19  O    6.539471   5.661017   4.499700   3.813202   4.991712
    20  H    3.061336   2.133520   1.100398   2.186734   2.711373
    21  H    3.375773   2.105350   1.092666   2.190972   3.501009
    22  H    2.922118   2.615558   2.140761   1.097460   2.149888
    23  H    4.138129   3.975820   3.021240   2.177414   1.097241
    24  H    3.881069   4.065701   3.480475   2.155778   1.094401
    25  H    2.673358   2.916332   2.837276   2.995844   2.170020
    26  H    3.449604   4.092029   4.035961   3.524077   2.144484
    27  H    2.090912   3.310762   4.129713   4.178382   3.520455
    28  H    3.132996   3.122033   4.466119   5.339152   6.130976
    29  H    3.226196   3.246880   4.633298   5.786819   6.344274
    30  H    3.482650   4.522603   4.934318   4.178685   3.380481
    31  H    2.855244   3.540042   3.851087   3.010918   2.878765
    32  H    2.771848   3.922879   4.778786   4.400901   4.164874
    33  H    3.951546   2.792935   2.880458   4.422315   5.303699
    34  H    4.341565   3.486455   4.182503   5.674686   6.552393
    35  H    3.431581   2.815302   3.556965   5.024877   5.526814
    36  H    4.169793   3.228582   3.842079   4.981128   6.214919
    37  H    6.254398   5.731044   4.510892   3.236678   3.677335
    38  H    5.263237   4.231036   2.748042   2.859157   3.644847
    39  H    5.563411   4.889116   3.465911   2.880232   2.941112
    40  H    6.446506   5.551941   4.066749   3.528052   4.185583
    41  H    4.807948   4.070810   3.306043   2.653722   4.038566
    42  H    5.134773   4.030362   2.941208   2.933051   4.401337
    43  H    6.783650   6.060381   4.993515   4.063777   5.108981
                    6          7          8          9         10
     6  C    0.000000
     7  C    1.541736   0.000000
     8  C    3.874211   2.597069   0.000000
     9  C    4.918163   3.875362   1.520121   0.000000
    10  C    4.496255   3.883324   2.426063   1.541928   0.000000
    11  O    4.418543   2.984483   1.230628   2.445089   3.619125
    12  C    2.582540   1.542996   3.304402   4.602818   4.773129
    13  C    5.141073   4.827432   3.505569   2.559337   1.532778
    14  O    5.346904   4.781143   3.472322   2.475772   1.441963
    15  C    3.969261   4.659887   5.923480   6.152229   4.985348
    16  O    4.298433   5.041835   6.693241   7.145306   6.151727
    17  C    4.502781   5.498075   6.775742   6.910438   5.585697
    18  C    5.166632   5.519393   6.230124   6.161148   4.957732
    19  O    6.376576   6.837013   7.647828   7.555825   6.338803
    20  H    2.929304   3.563580   4.267199   4.375596   3.142106
    21  H    4.051416   4.250893   4.361484   4.072860   2.637268
    22  H    3.005406   3.021930   4.148232   4.613230   3.848652
    23  H    2.136693   3.519919   5.601559   6.317117   5.435504
    24  H    2.163972   2.994026   5.268054   6.181841   5.573016
    25  H    1.097501   2.149313   3.924014   4.790515   4.255044
    26  H    1.098276   2.156288   4.651064   5.836122   5.543544
    27  H    2.138993   1.100194   2.677332   4.098937   4.389444
    28  H    5.658245   4.506037   2.159219   1.096464   2.186250
    29  H    5.580164   4.582239   2.160765   1.096277   2.221757
    30  H    2.806592   2.180055   4.252263   5.625206   5.797040
    31  H    2.902713   2.203136   3.760186   4.816394   4.759950
    32  H    3.523719   2.183271   3.023829   4.346959   4.847268
    33  H    5.194270   5.178390   4.319918   3.508758   2.178181
    34  H    6.200829   5.770205   4.086565   2.837739   2.165028
    35  H    4.910091   4.635942   3.419978   2.783799   2.180264
    36  H    6.236554   5.627570   4.007022   2.728232   1.961181
    37  H    5.213904   6.007433   7.596394   7.958414   6.883872
    38  H    4.674352   5.583149   6.517797   6.465202   5.040270
    39  H    4.162508   5.390859   6.983343   7.298102   6.059085
    40  H    5.546894   6.530000   7.774050   7.835865   6.472869
    41  H    5.164260   5.231212   5.785365   5.754067   4.747597
    42  H    5.479743   5.782195   6.127240   5.816104   4.478129
    43  H    6.531206   6.939536   7.892753   7.925580   6.830380
                   11         12         13         14         15
    11  O    0.000000
    12  C    3.425026   0.000000
    13  C    4.596674   5.976570   0.000000
    14  O    4.617589   5.359977   2.431247   0.000000
    15  C    6.926754   4.927680   5.634330   4.784112   0.000000
    16  O    7.547910   4.958473   6.938297   5.967921   1.446537
    17  C    7.827280   6.056907   5.842695   5.503886   1.532627
    18  C    7.294448   5.641824   5.689336   4.314227   1.547758
    19  O    8.693636   6.842100   6.995577   5.583158   2.471225
    20  H    5.350464   4.706039   3.224240   3.732252   3.020605
    21  H    5.561126   5.022691   3.069288   2.507616   2.649223
    22  H    5.036546   3.037856   4.952875   3.817651   2.126964
    23  H    6.360311   4.157276   5.894621   5.930839   2.693039
    24  H    5.862896   2.954667   6.435937   5.934436   2.888790
    25  H    4.559518   3.504275   4.581194   5.262793   4.274497
    26  H    4.971840   2.871919   6.150837   6.428036   4.717656
    27  H    2.678864   2.125884   5.181451   5.470495   5.704549
    28  H    2.834270   4.918426   3.334042   2.493151   6.516399
    29  H    2.755837   5.443070   2.607912   3.234620   7.062953
    30  H    4.204308   1.097089   6.918284   6.425083   5.430730
    31  H    4.110691   1.095230   6.048925   5.065860   4.196713
    32  H    2.852494   1.095397   6.141168   5.415361   5.774861
    33  H    5.471939   6.342979   1.094483   2.689649   5.112710
    34  H    5.080797   6.840068   1.097224   2.694063   6.532372
    35  H    4.362537   5.947626   1.095659   3.387306   6.098961
    36  H    5.076792   6.229493   2.520360   0.973434   5.656358
    37  H    8.483829   5.919078   7.594785   6.581043   1.962046
    38  H    7.638024   6.349705   5.065793   4.988357   2.185045
    39  H    7.951466   6.017565   6.257124   6.201551   2.186434
    40  H    8.839265   6.975298   6.709285   6.217938   2.163369
    41  H    6.778629   5.124380   5.733493   4.008206   2.174684
    42  H    7.275375   6.117826   5.016770   3.731290   2.194443
    43  H    8.858017   6.734635   7.634430   6.084557   2.799640
                   16         17         18         19         20
    16  O    0.000000
    17  C    2.429279   0.000000
    18  C    2.411838   2.529927   0.000000
    19  O    2.780638   3.031862   1.431662   0.000000
    20  H    4.217946   2.998220   3.825526   5.076257   0.000000
    21  H    4.029481   3.049330   2.687482   4.008643   1.746937
    22  H    2.626549   3.481035   2.612804   3.886149   3.043518
    23  H    2.872090   2.796490   4.202664   5.110247   2.796433
    24  H    2.531186   3.748751   4.158710   5.071944   3.766752
    25  H    4.859275   4.496968   5.461927   6.699032   2.439444
    26  H    4.781130   5.175009   6.019794   7.131007   3.909187
    27  H    6.074604   6.432778   6.597346   7.923317   4.279001
    28  H    7.449054   7.420947   6.303990   7.638492   5.154685
    29  H    8.109050   7.684477   7.111041   8.502864   4.965304
    30  H    5.221737   6.487119   6.307222   7.407420   5.371072
    31  H    4.131924   5.482869   4.780488   5.908656   4.580055
    32  H    5.867623   6.964674   6.293633   7.516045   5.419833
    33  H    6.495359   5.100115   5.165806   6.382790   2.751321
    34  H    7.859665   6.747852   6.399551   7.649159   4.279697
    35  H    7.337336   6.221188   6.392252   7.727994   3.350022
    36  H    6.874639   6.280645   5.073642   6.252586   4.491695
    37  H    0.973178   2.532829   2.574902   2.414362   4.879423
    38  H    3.389651   1.095569   2.833844   3.502835   2.492400
    39  H    2.672295   1.094383   3.492620   3.979761   3.143715
    40  H    2.713467   1.096026   2.710045   2.654922   4.040129
    41  H    2.736685   3.473009   1.097740   2.079255   4.218240
    42  H    3.369246   2.722964   1.093292   2.025042   3.572415
    43  H    2.629046   3.601759   1.955537   0.971055   5.642560
                   21         22         23         24         25
    21  H    0.000000
    22  H    2.630131   0.000000
    23  H    3.847680   3.037434   0.000000
    24  H    4.317429   2.349195   1.751030   0.000000
    25  H    3.896424   3.602423   2.384023   3.053178   0.000000
    26  H    5.114863   3.869982   2.479766   2.385413   1.752949
    27  H    5.137845   4.120834   4.271917   3.872203   2.473451
    28  H    4.538312   4.879930   6.995319   6.661615   5.676543
    29  H    4.835125   5.625951   7.051075   7.060448   5.293607
    30  H    5.876026   3.768530   4.279467   2.969817   3.807871
    31  H    4.604311   2.268710   3.955908   2.548733   3.869319
    32  H    5.571045   3.739594   5.209566   4.025471   4.317945
    33  H    2.553937   4.854253   5.542750   6.293430   4.581991
    34  H    3.901167   5.839156   6.974008   7.466482   5.658066
    35  H    3.721717   5.363161   5.868519   6.505892   4.205776
    36  H    3.287861   4.784721   6.842691   6.903827   6.075588
    37  H    4.585721   3.503429   3.597202   3.441578   5.709149
    38  H    2.520067   3.790028   3.273748   4.393363   4.443155
    39  H    3.723657   3.869096   2.189882   3.466357   4.118938
    40  H    3.856929   4.277065   3.734420   4.555604   5.580406
    41  H    2.967368   2.251044   4.578954   4.136854   5.603811
    42  H    2.163131   3.125622   4.639518   4.859885   5.582513
    43  H    4.641731   3.958988   5.304247   4.979936   6.997258
                   26         27         28         29         30
    26  H    0.000000
    27  H    2.371988   0.000000
    28  H    6.572787   4.801076   0.000000
    29  H    6.440103   4.592106   1.764315   0.000000
    30  H    2.663092   2.463947   5.977029   6.403129   0.000000
    31  H    3.342254   3.063809   5.004927   5.781842   1.774585
    32  H    3.823801   2.445688   4.501034   5.145847   1.772207
    33  H    6.218364   5.658429   4.219969   3.688161   7.242958
    34  H    7.206590   6.071255   3.388652   2.620160   7.821139
    35  H    5.818078   4.781498   3.756271   2.575603   6.799176
    36  H    7.314180   6.228544   2.592590   3.230906   7.306499
    37  H    5.664442   7.037517   8.231983   8.918000   6.157908
    38  H    5.463122   6.459407   7.028360   7.142748   6.894701
    39  H    4.651288   6.232143   7.910886   8.025227   6.291111
    40  H    6.166850   7.489289   8.273840   8.626451   7.377980
    41  H    6.023564   6.319254   5.746070   6.774279   5.849435
    42  H    6.429076   6.810194   5.979628   6.681858   6.884763
    43  H    7.201954   8.036495   7.946400   8.926241   7.221326
                   31         32         33         34         35
    31  H    0.000000
    32  H    1.771070   0.000000
    33  H    6.295174   6.665131   0.000000
    34  H    6.903658   6.882663   1.778623   0.000000
    35  H    6.202422   6.123586   1.779754   1.773544   0.000000
    36  H    5.977805   6.193838   2.854640   2.362128   3.538443
    37  H    5.064622   6.813429   7.056236   8.479222   8.047218
    38  H    5.869066   7.184652   4.217576   5.923448   5.467967
    39  H    5.568919   7.008849   5.557179   7.237114   6.457551
    40  H    6.309678   7.875660   5.900009   7.543471   7.164093
    41  H    4.185725   5.647261   5.403072   6.394791   6.465865
    42  H    5.360443   6.702219   4.399606   5.635050   5.808963
    43  H    5.732382   7.395556   7.108041   8.311047   8.341893
                   36         37         38         39         40
    36  H    0.000000
    37  H    7.440892   0.000000
    38  H    5.672544   3.558044   0.000000
    39  H    7.011411   2.848203   1.776069   0.000000
    40  H    6.939456   2.399170   1.767483   1.774001   0.000000
    41  H    4.791144   3.072406   3.777763   4.329176   3.754148
    42  H    4.376031   3.523316   2.588251   3.772679   2.934024
    43  H    6.796749   2.197719   4.245013   4.412102   3.250435
                   41         42         43
    41  H    0.000000
    42  H    1.776552   0.000000
    43  H    2.202249   2.800136   0.000000
 Stoichiometry    C15H24O4
 Framework group  C1[X(C15H24O4)]
 Deg. of freedom   123
 Full point group                 C1      NOp   1
 Largest Abelian subgroup         C1      NOp   1
 Largest concise Abelian subgroup C1      NOp   1
                         Standard orientation:                         
 ---------------------------------------------------------------------
 Center     Atomic      Atomic             Coordinates (Angstroms)
 Number     Number       Type             X           Y           Z
 ---------------------------------------------------------------------
      1          6           0        1.812415    0.643533    0.016026
      2          6           0        1.100201   -0.470251    0.302969
      3          6           0       -0.327074   -0.567345    0.763092
      4          6           0       -1.261032    0.488733    0.117879
      5          6           0       -1.122500    1.885026    0.771675
      6          6           0        0.298083    2.298511    1.197455
      7          6           0        1.423288    2.099079    0.162520
      8          6           0        3.155664    0.261918   -0.444503
      9          6           0        3.255944   -1.254463   -0.480566
     10          6           0        1.923613   -1.751593    0.115502
     11          8           0        4.061070    1.038958   -0.745990
     12          6           0        1.140410    2.769946   -1.197905
     13          6           0        2.111840   -2.506051    1.436399
     14          8           0        1.188656   -2.575879   -0.811670
     15          6           0       -2.740338    0.008752    0.066068
     16          8           0       -3.481648    1.124665   -0.479520
     17          6           0       -3.324562   -0.365348    1.432698
     18          6           0       -2.888512   -1.170098   -0.925855
     19          8           0       -4.258804   -1.432483   -1.246966
     20          1           0       -0.359015   -0.478330    1.859418
     21          1           0       -0.673547   -1.579346    0.540093
     22          1           0       -0.951417    0.583293   -0.930746
     23          1           0       -1.754853    1.937160    1.666856
     24          1           0       -1.522310    2.628187    0.074841
     25          1           0        0.580761    1.758802    2.110316
     26          1           0        0.266000    3.361174    1.473008
     27          1           0        2.318876    2.597056    0.562979
     28          1           0        3.373151   -1.601067   -1.514182
     29          1           0        4.139158   -1.590546    0.075135
     30          1           0        0.941043    3.839694   -1.058275
     31          1           0        0.276867    2.326515   -1.705045
     32          1           0        2.006572    2.673410   -1.861485
     33          1           0        1.145390   -2.781898    1.869728
     34          1           0        2.688429   -3.422731    1.259923
     35          1           0        2.661083   -1.896076    2.162161
     36          1           0        1.653932   -3.429338   -0.863617
     37          1           0       -4.417180    0.857226   -0.497773
     38          1           0       -2.752581   -1.171760    1.904727
     39          1           0       -3.338504    0.491913    2.112833
     40          1           0       -4.354138   -0.720175    1.308839
     41          1           0       -2.326297   -0.948390   -1.842256
     42          1           0       -2.498645   -2.097936   -0.498762
     43          1           0       -4.521597   -0.801021   -1.936273
 ---------------------------------------------------------------------
 Rotational constants (GHZ):      0.5500384      0.2606879      0.2082574
 Standard basis: 6-31G(d) (6D, 7F)
 There are   333 symmetry adapted cartesian basis functions of A   symmetry.
 There are   333 symmetry adapted basis functions of A   symmetry.
   333 basis functions,   628 primitive gaussians,   333 cartesian basis functions
    73 alpha electrons       73 beta electrons
       nuclear repulsion energy      1598.4520340576 Hartrees.
 NAtoms=   43 NActive=   43 NUniq=   43 SFac= 1.00D+00 NAtFMM=   60 NAOKFM=F Big=F
 Integral buffers will be    131072 words long.
 Raffenetti 2 integral format.
 Two-electron integral symmetry is turned on.
 ------------------------------------------------------------------------------
 Polarizable Continuum Model (PCM)
 =================================
 Model                : PCM (using non-symmetric T matrix).
 Atomic radii         : SMD-Coulomb.
 Polarization charges : Total charges.
 Charge compensation  : None.
 Solution method      : On-the-fly selection.
 Cavity type          : VdW (van der Waals Surface) (Alpha=1.000).
 Cavity algorithm     : GePol (No added spheres)
                        Default sphere list used, NSphG=   43.
                        Lebedev-Laikov grids with approx.  5.0 points / Ang**2.
                        Smoothing algorithm: Karplus/York (Gamma=1.0000).
                        Polarization charges: spherical gaussians, with
                                              point-specific exponents (IZeta= 3).
                        Self-potential: point-specific (ISelfS= 7).
                        Self-field    : sphere-specific E.n sum rule (ISelfD= 2).
 1st derivatives      : Analytical E(r).r(x)/FMM algorithm (CHGder, D1EAlg=3).
                        Cavity 1st derivative terms included.
 Solvent              : Methanol, Eps=  32.613000 Eps(inf)=   1.765709
 ------------------------------------------------------------------------------
 ------------------------------------------------------------------------------
 Atomic radii for non-electrostatic terms: SMD-CDS.
 ------------------------------------------------------------------------------
 Nuclear repulsion after PCM non-electrostatic terms =     1598.4535344754 Hartrees.
 One-electron integrals computed using PRISM.
 NBasis=   333 RedAO= T EigKep=  9.33D-04  NBF=   333
 NBsUse=   333 1.00D-06 EigRej= -1.00D+00 NBFU=   333
 Initial guess from the checkpoint file:  "DY-202A-11R_29.chk"
 B after Tr=     0.000000    0.000000    0.000000
         Rot=    0.999984   -0.004945   -0.001525   -0.002348 Ang=  -0.65 deg.
 ExpMin= 1.61D-01 ExpMax= 5.48D+03 ExpMxC= 8.25D+02 IAcc=1 IRadAn=         1 AccDes= 0.00D+00
 Harris functional with IExCor=  402 and IRadAn=       1 diagonalized for initial guess.
 HarFok:  IExCor=  402 AccDes= 0.00D+00 IRadAn=         1 IDoV= 1 UseB2=F ITyADJ=14
 ICtDFT=  3500011 ScaDFX=  1.000000  1.000000  1.000000  1.000000
 FoFCou: FMM=F IPFlag=           0 FMFlag=      100000 FMFlg1=           0
         NFxFlg=           0 DoJE=T BraDBF=F KetDBF=T FulRan=T
         wScrn=  0.000000 ICntrl=     500 IOpCl=  0 I1Cent=   200000004 NGrid=           0
         NMat0=    1 NMatS0=      1 NMatT0=    0 NMatD0=    1 NMtDS0=    0 NMtDT0=    0
 Petite list used in FoFCou.
 Keep R1 ints in memory in canonical form, NReq=1565304907.
 Requested convergence on RMS density matrix=1.00D-08 within 128 cycles.
 Requested convergence on MAX density matrix=1.00D-06.
 Requested convergence on             energy=1.00D-06.
 No special actions if energy rises.
 Inv3:  Mode=1 IEnd=    21708300.
 Iteration    1 A*A^-1 deviation from unit magnitude is 6.44D-15 for   2681.
 Iteration    1 A*A^-1 deviation from orthogonality  is 3.87D-15 for   2106    725.
 Iteration    1 A^-1*A deviation from unit magnitude is 6.44D-15 for   2681.
 Iteration    1 A^-1*A deviation from orthogonality  is 3.30D-08 for   1630   1610.
 Iteration    2 A*A^-1 deviation from unit magnitude is 8.66D-15 for   1346.
 Iteration    2 A*A^-1 deviation from orthogonality  is 4.40D-15 for   1735    670.
 Iteration    2 A^-1*A deviation from unit magnitude is 1.11D-15 for    667.
 Iteration    2 A^-1*A deviation from orthogonality  is 3.29D-16 for   1812    666.
 Error on total polarization charges =  0.05161
 SCF Done:  E(RB3LYP) =  -886.949870992     A.U. after   10 cycles
            NFock= 10  Conv=0.32D-08     -V/T= 2.0094
 SMD-CDS (non-electrostatic) energy       (kcal/mol) =       0.94
 (included in total energy above)
 D1PCM: PCM CHGder 1st derivatives, ID1Alg=3 FixD1E=F DoIter=F DoCFld=F I1PDM=0.
 Calling FoFJK, ICntrl=      2127 FMM=F ISym2X=0 I1Cent= 0 IOpClX= 0 NMat=1 NMatS=1 NMatT=0.
 ***** Axes restored to original set *****
 -------------------------------------------------------------------
 Center     Atomic                   Forces (Hartrees/Bohr)
 Number     Number              X              Y              Z
 -------------------------------------------------------------------
      1        6          -0.001932174    0.003027859   -0.000200999
      2        6           0.001546987   -0.002495428    0.000477132
      3        6          -0.000533276    0.000459710    0.000207361
      4        6           0.000233311   -0.000972895    0.000668112
      5        6           0.000091279   -0.000301514    0.000046413
      6        6           0.000198175   -0.000053583   -0.000510402
      7        6           0.001232072   -0.001021053   -0.000550118
      8        6           0.000725920   -0.001878594   -0.000676183
      9        6           0.001491490    0.000078773    0.000698010
     10        6          -0.002555382    0.000116174   -0.001349561
     11        8           0.001159753    0.001115411   -0.000042710
     12        6          -0.000064984   -0.000338930    0.000837138
     13        6           0.000485110    0.000780873    0.000162721
     14        8           0.000518369   -0.000352006    0.000366777
     15        6           0.000104894    0.001457683   -0.000088180
     16        8          -0.000142378   -0.000248932   -0.000713366
     17        6           0.000701728   -0.001119374   -0.000250538
     18        6           0.000350017    0.000345354   -0.000647152
     19        8          -0.000962554   -0.000363850    0.000109174
     20        1          -0.000199561   -0.000031952   -0.000230243
     21        1          -0.000557881   -0.000347573   -0.000269796
     22        1           0.000086328    0.000259229   -0.000043885
     23        1          -0.000108530    0.000104091   -0.000061524
     24        1          -0.000224521    0.000261491    0.000006569
     25        1           0.000039188    0.000215988    0.000365948
     26        1           0.000049035   -0.000046996    0.000001395
     27        1          -0.000068782   -0.000026232    0.000259769
     28        1          -0.000829814    0.000932955   -0.000007838
     29        1          -0.000107969    0.000550105   -0.000050971
     30        1          -0.000059298    0.000012596   -0.000179080
     31        1           0.000052676    0.000052789   -0.000164014
     32        1           0.000011841    0.000120294   -0.000201102
     33        1          -0.000114129   -0.000391696    0.000225356
     34        1          -0.000157589   -0.000156874    0.000143478
     35        1          -0.000191630   -0.000089050    0.000266110
     36        1          -0.000428492    0.000245418   -0.000083140
     37        1           0.000322860   -0.000205544    0.000258717
     38        1          -0.000236704   -0.000003329    0.000229092
     39        1          -0.000220790    0.000130955    0.000003214
     40        1          -0.000441770    0.000224111    0.000293361
     41        1           0.000367047   -0.000293957    0.000060255
     42        1           0.000409962    0.000122607    0.000377214
     43        1          -0.000039835    0.000124896    0.000257485
 -------------------------------------------------------------------
 Cartesian Forces:  Max     0.003027859 RMS     0.000675189

 GradGradGradGradGradGradGradGradGradGradGradGradGradGradGradGradGradGrad
 Berny optimization.
 Using GEDIIS/GDIIS optimizer.
 FormGI is forming the generalized inverse of G from B-inverse, IUseBI=4.
 Internal  Forces:  Max     0.001598012 RMS     0.000332273
 Search for a local minimum.
 Step number   5 out of a maximum of  258
 All quantities printed in internal units (Hartrees-Bohrs-Radians)
 Mixed Optimization -- En-DIIS/RFO-DIIS
 Swapping is turned off.
 Update second derivatives using D2CorX and points    2    3    4    5
 DE= -1.23D-04 DEPred=-2.17D-04 R= 5.64D-01
 TightC=F SS=  1.41D+00  RLast= 2.44D-01 DXNew= 1.2440D+00 7.3063D-01
 Trust test= 5.64D-01 RLast= 2.44D-01 DXMaxT set to 7.40D-01
 ITU=  1  0  1  1  0
     Eigenvalues ---    0.00189   0.00246   0.00307   0.00340   0.00378
     Eigenvalues ---    0.00423   0.00671   0.00705   0.00803   0.00896
     Eigenvalues ---    0.01093   0.01117   0.01184   0.01269   0.01341
     Eigenvalues ---    0.01400   0.02503   0.02643   0.03224   0.03836
     Eigenvalues ---    0.03902   0.04290   0.04422   0.04621   0.04735
     Eigenvalues ---    0.04869   0.04986   0.05119   0.05159   0.05390
     Eigenvalues ---    0.05428   0.05545   0.05551   0.05575   0.05625
     Eigenvalues ---    0.05639   0.05700   0.05716   0.05952   0.06115
     Eigenvalues ---    0.06238   0.06713   0.07064   0.07818   0.08472
     Eigenvalues ---    0.08638   0.08936   0.09061   0.09339   0.09768
     Eigenvalues ---    0.10566   0.11728   0.12104   0.13389   0.13991
     Eigenvalues ---    0.14628   0.15943   0.15997   0.16000   0.16000
     Eigenvalues ---    0.16000   0.16000   0.16000   0.16000   0.16000
     Eigenvalues ---    0.16014   0.16033   0.16099   0.16149   0.16344
     Eigenvalues ---    0.17373   0.18050   0.18428   0.19956   0.20785
     Eigenvalues ---    0.22440   0.23207   0.24747   0.25043   0.26902
     Eigenvalues ---    0.27140   0.27535   0.27955   0.28516   0.28702
     Eigenvalues ---    0.28807   0.29083   0.29422   0.29701   0.30583
     Eigenvalues ---    0.31468   0.32177   0.32804   0.33744   0.33756
     Eigenvalues ---    0.33827   0.33851   0.33937   0.34012   0.34056
     Eigenvalues ---    0.34115   0.34131   0.34149   0.34161   0.34182
     Eigenvalues ---    0.34195   0.34206   0.34273   0.34326   0.34329
     Eigenvalues ---    0.34359   0.34384   0.34478   0.34688   0.35684
     Eigenvalues ---    0.39325   0.40944   0.41820   0.52355   0.52458
     Eigenvalues ---    0.52726   0.54231   0.95954
 En-DIIS/RFO-DIIS IScMMF=        0 using points:     5    4    3    2
 RFO step:  Lambda=-5.45814506D-05.
 DidBck=T Rises=F RFO-DIIS coefs:    0.71018    0.23448    0.00074    0.05460
 Iteration  1 RMS(Cart)=  0.01523519 RMS(Int)=  0.00007755
 Iteration  2 RMS(Cart)=  0.00013843 RMS(Int)=  0.00001000
 Iteration  3 RMS(Cart)=  0.00000001 RMS(Int)=  0.00001000
 Variable       Old X    -DE/DX   Delta X   Delta X   Delta X     New X
                                 (Linear)    (Quad)   (Total)
    R1        2.55644   0.00160   0.00054   0.00097   0.00150   2.55795
    R2        2.86061  -0.00154  -0.00155  -0.00076  -0.00231   2.85829
    R3        2.77863   0.00120   0.00168  -0.00044   0.00122   2.77984
    R4        2.83978   0.00069   0.00102  -0.00016   0.00086   2.84064
    R5        2.89997  -0.00149  -0.00171  -0.00049  -0.00218   2.89778
    R6        2.92992  -0.00080  -0.00096  -0.00013  -0.00109   2.92882
    R7        2.07945  -0.00023  -0.00010  -0.00035  -0.00045   2.07900
    R8        2.06484   0.00056   0.00038   0.00016   0.00055   2.06539
    R9        2.92528   0.00029   0.00014   0.00059   0.00072   2.92600
   R10        2.94058  -0.00025  -0.00033   0.00107   0.00074   2.94132
   R11        2.07390   0.00008   0.00016  -0.00004   0.00012   2.07402
   R12        2.90939   0.00042   0.00029   0.00026   0.00055   2.90994
   R13        2.07349   0.00002   0.00015  -0.00046  -0.00032   2.07317
   R14        2.06812   0.00025   0.00011   0.00044   0.00055   2.06867
   R15        2.91346  -0.00006   0.00023  -0.00074  -0.00051   2.91295
   R16        2.07398   0.00022   0.00022   0.00008   0.00030   2.07428
   R17        2.07544  -0.00005   0.00002  -0.00011  -0.00009   2.07535
   R18        2.91584  -0.00031  -0.00010  -0.00087  -0.00097   2.91487
   R19        2.07907   0.00003  -0.00001   0.00006   0.00005   2.07912
   R20        2.87261  -0.00071  -0.00025  -0.00178  -0.00204   2.87057
   R21        2.32555   0.00156   0.00048   0.00015   0.00063   2.32618
   R22        2.91382   0.00129   0.00172  -0.00038   0.00136   2.91518
   R23        2.07202  -0.00038  -0.00037  -0.00017  -0.00053   2.07148
   R24        2.07166  -0.00029  -0.00012  -0.00040  -0.00052   2.07115
   R25        2.89653   0.00061   0.00033   0.00077   0.00110   2.89763
   R26        2.72491  -0.00016  -0.00001  -0.00058  -0.00059   2.72432
   R27        2.07320   0.00000   0.00004  -0.00008  -0.00005   2.07315
   R28        2.06969   0.00001   0.00010  -0.00015  -0.00005   2.06963
   R29        2.07000   0.00012   0.00013   0.00000   0.00013   2.07013
   R30        2.06827   0.00028   0.00024   0.00017   0.00041   2.06868
   R31        2.07345   0.00003   0.00002   0.00001   0.00004   2.07349
   R32        2.07049   0.00002   0.00003  -0.00001   0.00002   2.07051
   R33        1.83952  -0.00042  -0.00013  -0.00032  -0.00045   1.83907
   R34        2.73356  -0.00027  -0.00063   0.00049  -0.00015   2.73341
   R35        2.89625   0.00051   0.00056   0.00041   0.00097   2.89722
   R36        2.92484  -0.00008  -0.00009  -0.00032  -0.00041   2.92443
   R37        1.83904  -0.00026  -0.00016   0.00008  -0.00007   1.83897
   R38        2.07033  -0.00001  -0.00016   0.00021   0.00005   2.07038
   R39        2.06808   0.00011   0.00028  -0.00043  -0.00014   2.06794
   R40        2.07119   0.00031   0.00015   0.00039   0.00054   2.07172
   R41        2.70545   0.00092   0.00127  -0.00071   0.00056   2.70601
   R42        2.07443   0.00008  -0.00010   0.00028   0.00018   2.07461
   R43        2.06602   0.00019   0.00015  -0.00005   0.00010   2.06612
   R44        1.83503  -0.00010  -0.00011   0.00015   0.00004   1.83507
    A1        2.25982   0.00052   0.00124   0.00098   0.00223   2.26205
    A2        1.91103  -0.00022  -0.00045  -0.00055  -0.00099   1.91003
    A3        2.11145  -0.00030  -0.00083  -0.00057  -0.00142   2.11003
    A4        2.23721  -0.00040  -0.00077   0.00079   0.00001   2.23722
    A5        1.95956   0.00033   0.00112  -0.00030   0.00088   1.96044
    A6        2.08641   0.00007  -0.00036  -0.00049  -0.00088   2.08553
    A7        1.98308  -0.00018   0.00045  -0.00043   0.00003   1.98310
    A8        1.90434   0.00012   0.00016   0.00110   0.00126   1.90560
    A9        1.87393   0.00039   0.00035   0.00016   0.00051   1.87444
   A10        1.91986  -0.00001   0.00040  -0.00064  -0.00025   1.91962
   A11        1.93363  -0.00032  -0.00131  -0.00030  -0.00161   1.93202
   A12        1.84320   0.00003  -0.00009   0.00020   0.00011   1.84331
   A13        1.96571   0.00037   0.00106   0.00011   0.00116   1.96687
   A14        1.95672  -0.00063  -0.00121   0.00111  -0.00010   1.95662
   A15        1.86124   0.00001  -0.00012  -0.00012  -0.00025   1.86099
   A16        1.95775   0.00025  -0.00048   0.00162   0.00114   1.95888
   A17        1.87611  -0.00023  -0.00013  -0.00165  -0.00178   1.87433
   A18        1.83689   0.00022   0.00094  -0.00142  -0.00048   1.83641
   A19        2.02821  -0.00008   0.00015   0.00177   0.00192   2.03013
   A20        1.91331   0.00001   0.00016  -0.00021  -0.00005   1.91326
   A21        1.88693   0.00011  -0.00012   0.00061   0.00049   1.88742
   A22        1.86856   0.00004   0.00008  -0.00102  -0.00093   1.86762
   A23        1.90795   0.00003   0.00027  -0.00064  -0.00037   1.90758
   A24        1.85112  -0.00012  -0.00062  -0.00075  -0.00136   1.84976
   A25        2.04096   0.00016   0.00066   0.00076   0.00143   2.04239
   A26        1.91305  -0.00013   0.00019   0.00013   0.00031   1.91337
   A27        1.87789   0.00009  -0.00016  -0.00045  -0.00061   1.87728
   A28        1.88258   0.00008   0.00012   0.00096   0.00108   1.88366
   A29        1.89115  -0.00014  -0.00058  -0.00038  -0.00096   1.89019
   A30        1.84903  -0.00008  -0.00034  -0.00125  -0.00159   1.84743
   A31        1.95730  -0.00002   0.00040   0.00003   0.00043   1.95773
   A32        1.96044  -0.00009  -0.00007  -0.00054  -0.00061   1.95983
   A33        1.83505   0.00015   0.00037   0.00057   0.00094   1.83600
   A34        1.98429  -0.00004  -0.00078   0.00014  -0.00064   1.98365
   A35        1.86629  -0.00008  -0.00046  -0.00058  -0.00104   1.86525
   A36        1.84768   0.00010   0.00062   0.00044   0.00106   1.84875
   A37        1.90349  -0.00052  -0.00023  -0.00027  -0.00047   1.90302
   A38        2.19564   0.00005  -0.00009  -0.00018  -0.00028   2.19535
   A39        2.18403   0.00047   0.00030   0.00047   0.00075   2.18479
   A40        1.82910   0.00068   0.00053  -0.00009   0.00051   1.82962
   A41        1.92277  -0.00058   0.00037  -0.00647  -0.00611   1.91666
   A42        1.92510  -0.00046  -0.00248   0.00279   0.00028   1.92538
   A43        1.93357  -0.00030   0.00111  -0.00339  -0.00232   1.93125
   A44        1.98378   0.00012  -0.00149   0.00517   0.00368   1.98745
   A45        1.87006   0.00048   0.00186   0.00156   0.00343   1.87349
   A46        1.81487  -0.00024  -0.00008  -0.00084  -0.00088   1.81399
   A47        1.95153  -0.00010   0.00091  -0.00356  -0.00267   1.94887
   A48        1.85706   0.00013  -0.00072   0.00257   0.00183   1.85889
   A49        1.96679   0.00000  -0.00039   0.00021  -0.00022   1.96657
   A50        1.95643   0.00026   0.00039   0.00075   0.00113   1.95756
   A51        1.91275  -0.00006  -0.00009   0.00084   0.00077   1.91352
   A52        1.92309   0.00019   0.00043   0.00019   0.00063   1.92371
   A53        1.95710   0.00015  -0.00008   0.00067   0.00059   1.95769
   A54        1.92925   0.00021   0.00054  -0.00001   0.00053   1.92978
   A55        1.88645  -0.00017  -0.00008  -0.00056  -0.00064   1.88581
   A56        1.88255  -0.00020  -0.00035  -0.00022  -0.00057   1.88198
   A57        1.88312  -0.00020  -0.00050  -0.00013  -0.00063   1.88249
   A58        1.93565   0.00026  -0.00004   0.00083   0.00079   1.93644
   A59        1.91468   0.00012   0.00009   0.00047   0.00056   1.91524
   A60        1.93731   0.00033   0.00087   0.00055   0.00142   1.93873
   A61        1.89351  -0.00035  -0.00097  -0.00118  -0.00214   1.89137
   A62        1.89727  -0.00028  -0.00030  -0.00056  -0.00086   1.89641
   A63        1.88412  -0.00011   0.00030  -0.00019   0.00012   1.88424
   A64        1.86699   0.00050   0.00030   0.00176   0.00206   1.86905
   A65        1.83567   0.00022   0.00129   0.00116   0.00245   1.83812
   A66        1.99104  -0.00007  -0.00110   0.00254   0.00144   1.99248
   A67        1.92547   0.00011  -0.00024   0.00108   0.00084   1.92631
   A68        1.90633   0.00018   0.00080  -0.00034   0.00045   1.90677
   A69        1.87212  -0.00009  -0.00004  -0.00163  -0.00168   1.87044
   A70        1.92736  -0.00032  -0.00055  -0.00287  -0.00341   1.92395
   A71        1.86265  -0.00067  -0.00106  -0.00046  -0.00153   1.86112
   A72        1.94426   0.00050   0.00069   0.00182   0.00251   1.94677
   A73        1.94746  -0.00018  -0.00023  -0.00043  -0.00067   1.94679
   A74        1.91382   0.00033   0.00035   0.00058   0.00093   1.91475
   A75        1.89175  -0.00011  -0.00002   0.00010   0.00008   1.89183
   A76        1.87636  -0.00023   0.00010  -0.00011  -0.00001   1.87635
   A77        1.88795  -0.00033  -0.00094  -0.00207  -0.00300   1.88494
   A78        1.95516  -0.00055  -0.00073  -0.00097  -0.00170   1.95345
   A79        1.90938   0.00030   0.00023   0.00189   0.00212   1.91150
   A80        1.94109  -0.00044  -0.00026  -0.00262  -0.00289   1.93820
   A81        1.91769   0.00047   0.00065   0.00252   0.00317   1.92086
   A82        1.84772   0.00035   0.00049  -0.00052  -0.00004   1.84768
   A83        1.89113  -0.00011  -0.00035  -0.00033  -0.00068   1.89045
   A84        1.87450  -0.00002   0.00004  -0.00059  -0.00055   1.87395
    D1        0.08219  -0.00007   0.00045   0.00021   0.00067   0.08286
    D2       -3.05538  -0.00016  -0.00135  -0.00084  -0.00218  -3.05756
    D3       -3.10523  -0.00011  -0.00055  -0.00335  -0.00389  -3.10912
    D4        0.04038  -0.00020  -0.00235  -0.00440  -0.00673   0.03365
    D5        0.39536  -0.00008  -0.00135  -0.00245  -0.00380   0.39156
    D6       -1.86485   0.00007  -0.00056  -0.00220  -0.00276  -1.86761
    D7        2.41712  -0.00010  -0.00148  -0.00279  -0.00427   2.41285
    D8       -2.69583  -0.00005  -0.00028   0.00146   0.00118  -2.69465
    D9        1.32714   0.00010   0.00052   0.00171   0.00222   1.32936
   D10       -0.67408  -0.00006  -0.00041   0.00112   0.00071  -0.67336
   D11        0.03283   0.00006  -0.00403   0.01563   0.01161   0.04445
   D12       -3.10140   0.00013  -0.00216   0.01281   0.01067  -3.09074
   D13        3.13316   0.00006  -0.00484   0.01247   0.00763   3.14080
   D14       -0.00107   0.00012  -0.00297   0.00965   0.00669   0.00562
   D15        0.63540  -0.00001  -0.00043   0.00082   0.00038   0.63578
   D16       -1.51370   0.00005  -0.00139   0.00113  -0.00026  -1.51397
   D17        2.77982  -0.00025  -0.00155   0.00027  -0.00128   2.77854
   D18       -2.51047   0.00009   0.00147   0.00193   0.00341  -2.50706
   D19        1.62361   0.00014   0.00052   0.00224   0.00276   1.62638
   D20       -0.36605  -0.00015   0.00036   0.00139   0.00174  -0.36430
   D21       -0.09459   0.00031   0.00756  -0.00810  -0.00053  -0.09512
   D22        2.03226   0.00011   0.00753  -0.01031  -0.00278   2.02949
   D23       -2.16306   0.00007   0.00748  -0.00969  -0.00221  -2.16527
   D24        3.05063   0.00023   0.00593  -0.00905  -0.00310   3.04753
   D25       -1.10570   0.00003   0.00591  -0.01126  -0.00535  -1.11104
   D26        0.98217  -0.00001   0.00585  -0.01064  -0.00478   0.97739
   D27       -1.37067   0.00017   0.00121   0.00217   0.00337  -1.36730
   D28        2.68486   0.00005   0.00199  -0.00106   0.00092   2.68578
   D29        0.68317   0.00011   0.00156   0.00014   0.00170   0.68487
   D30        0.76991   0.00018   0.00204   0.00281   0.00485   0.77476
   D31       -1.45774   0.00006   0.00282  -0.00042   0.00240  -1.45534
   D32        2.82375   0.00012   0.00240   0.00078   0.00317   2.82692
   D33        2.80125   0.00003   0.00140   0.00249   0.00388   2.80513
   D34        0.57359  -0.00009   0.00218  -0.00074   0.00143   0.57503
   D35       -1.42810  -0.00004   0.00176   0.00045   0.00221  -1.42589
   D36        0.65277   0.00011  -0.00091  -0.00173  -0.00264   0.65012
   D37       -1.46802   0.00011  -0.00125  -0.00149  -0.00274  -1.47076
   D38        2.80466   0.00018  -0.00054  -0.00082  -0.00136   2.80330
   D39        2.87988  -0.00024  -0.00208   0.00123  -0.00085   2.87904
   D40        0.75910  -0.00024  -0.00242   0.00148  -0.00094   0.75816
   D41       -1.25141  -0.00016  -0.00171   0.00214   0.00044  -1.25097
   D42       -1.39227   0.00002  -0.00128  -0.00060  -0.00188  -1.39415
   D43        2.77013   0.00003  -0.00162  -0.00035  -0.00197   2.76816
   D44        0.75962   0.00010  -0.00091   0.00031  -0.00060   0.75903
   D45        3.08249   0.00040   0.01108   0.01029   0.02137   3.10386
   D46        0.99399   0.00006   0.00985   0.00850   0.01835   1.01233
   D47       -1.18720   0.00046   0.01161   0.00952   0.02113  -1.16607
   D48        0.85060   0.00021   0.01103   0.00788   0.01892   0.86951
   D49       -1.23791  -0.00012   0.00981   0.00609   0.01590  -1.22201
   D50        2.86409   0.00027   0.01157   0.00711   0.01868   2.88276
   D51       -1.18416   0.00023   0.01087   0.00987   0.02074  -1.16342
   D52        3.01052  -0.00011   0.00965   0.00808   0.01772   3.02824
   D53        0.82933   0.00029   0.01141   0.00910   0.02051   0.84983
   D54        0.83818   0.00009  -0.00033   0.00024  -0.00009   0.83808
   D55       -1.31059  -0.00003  -0.00116  -0.00175  -0.00291  -1.31350
   D56        2.96961   0.00008  -0.00076  -0.00010  -0.00086   2.96875
   D57        2.98253   0.00008   0.00005   0.00037   0.00041   2.98295
   D58        0.83377  -0.00005  -0.00078  -0.00162  -0.00240   0.83137
   D59       -1.16922   0.00007  -0.00039   0.00003  -0.00036  -1.16957
   D60       -1.30275  -0.00002  -0.00050  -0.00136  -0.00185  -1.30460
   D61        2.83167  -0.00015  -0.00132  -0.00335  -0.00467   2.82700
   D62        0.82869  -0.00003  -0.00093  -0.00169  -0.00262   0.82606
   D63       -1.30289   0.00026   0.00186   0.00335   0.00522  -1.29767
   D64        0.94488   0.00008   0.00144   0.00275   0.00418   0.94907
   D65        2.97754   0.00013   0.00147   0.00299   0.00447   2.98201
   D66        0.86146   0.00027   0.00270   0.00488   0.00759   0.86905
   D67        3.10923   0.00009   0.00228   0.00428   0.00656   3.11579
   D68       -1.14129   0.00015   0.00232   0.00452   0.00684  -1.13445
   D69        2.85577   0.00014   0.00207   0.00372   0.00579   2.86156
   D70       -1.17965  -0.00004   0.00165   0.00311   0.00476  -1.17489
   D71        0.85301   0.00002   0.00169   0.00336   0.00504   0.85806
   D72       -3.06276  -0.00014  -0.00508   0.00213  -0.00295  -3.06571
   D73        1.11840  -0.00015  -0.00522   0.00225  -0.00297   1.11544
   D74       -0.98364  -0.00014  -0.00490   0.00197  -0.00293  -0.98657
   D75        0.97426   0.00000  -0.00489   0.00245  -0.00245   0.97181
   D76       -1.12776  -0.00001  -0.00503   0.00257  -0.00247  -1.13023
   D77        3.05338   0.00000  -0.00471   0.00229  -0.00243   3.05095
   D78       -1.06925   0.00005  -0.00431   0.00279  -0.00152  -1.07076
   D79        3.11191   0.00005  -0.00445   0.00292  -0.00153   3.11038
   D80        1.00987   0.00006  -0.00412   0.00263  -0.00149   1.00837
   D81       -0.08913   0.00013   0.00848  -0.01994  -0.01145  -0.10059
   D82        1.99151  -0.00014   0.01029  -0.02728  -0.01698   1.97453
   D83       -2.23077  -0.00018   0.01129  -0.02763  -0.01634  -2.24711
   D84        3.04516   0.00007   0.00662  -0.01715  -0.01052   3.03464
   D85       -1.15738  -0.00020   0.00843  -0.02449  -0.01605  -1.17342
   D86        0.90353  -0.00025   0.00943  -0.02484  -0.01541   0.88812
   D87        0.10566  -0.00018  -0.00926   0.01653   0.00728   0.11294
   D88       -2.01103   0.00009  -0.01010   0.02128   0.01119  -1.99984
   D89        2.10457  -0.00004  -0.00998   0.01942   0.00945   2.11402
   D90       -1.96771   0.00027  -0.01058   0.02597   0.01539  -1.95232
   D91        2.19878   0.00054  -0.01142   0.03073   0.01930   2.21808
   D92        0.03120   0.00041  -0.01130   0.02886   0.01756   0.04876
   D93        2.20880  -0.00022  -0.01278   0.02282   0.01005   2.21885
   D94        0.09210   0.00005  -0.01362   0.02757   0.01396   0.10606
   D95       -2.07548  -0.00008  -0.01350   0.02571   0.01222  -2.06326
   D96        1.03293   0.00028   0.00559   0.00170   0.00727   1.04019
   D97        3.12430   0.00009   0.00442   0.00107   0.00547   3.12977
   D98       -1.07811   0.00024   0.00540   0.00148   0.00686  -1.07125
   D99        3.06989  -0.00009   0.00583  -0.00161   0.00424   3.07412
   D100      -1.12192  -0.00028   0.00467  -0.00225   0.00244  -1.11948
   D101       0.95885  -0.00013   0.00565  -0.00184   0.00383   0.96268
   D102      -1.02186   0.00021   0.00598   0.00016   0.00615  -1.01571
   D103       1.06952   0.00002   0.00482  -0.00047   0.00435   1.07387
   D104      -3.13289   0.00017   0.00580  -0.00006   0.00574  -3.12715
   D105      -3.03813   0.00005  -0.01347   0.02430   0.01084  -3.02729
   D106       1.27215   0.00013  -0.01316   0.02347   0.01029   1.28244
   D107      -0.92523  -0.00002  -0.01286   0.02202   0.00916  -0.91607
   D108      -3.11350   0.00009   0.00064   0.00433   0.00497  -3.10853
   D109      -0.96955   0.00024   0.00053   0.00785   0.00838  -0.96117
   D110       1.11964  -0.00010   0.00030   0.00329   0.00359   1.12323
   D111      -1.03705   0.00018  -0.00739   0.00880   0.00141  -1.03565
   D112       1.07985   0.00026  -0.00709   0.00989   0.00280   1.08265
   D113      -3.11196  -0.00005  -0.00818   0.00742  -0.00076  -3.11273
   D114      -3.08528  -0.00018  -0.00888   0.00598  -0.00289  -3.08818
   D115      -0.96838  -0.00010  -0.00858   0.00708  -0.00150  -0.96988
   D116       1.12299  -0.00041  -0.00967   0.00461  -0.00506   1.11793
   D117       1.14313   0.00002  -0.00898   0.00987   0.00089   1.14402
   D118      -3.02316   0.00010  -0.00869   0.01097   0.00228  -3.02087
   D119      -0.93178  -0.00022  -0.00978   0.00850  -0.00128  -0.93306
   D120      -2.89805  -0.00051  -0.01385  -0.00015  -0.01399  -2.91203
   D121      -0.76718  -0.00007  -0.01336   0.00373  -0.00962  -0.77681
   D122       1.32123  -0.00029  -0.01381   0.00290  -0.01090   1.31032
   D123      -0.90761  -0.00024  -0.01247   0.00088  -0.01159  -0.91919
   D124       1.22325   0.00020  -0.01197   0.00476  -0.00722   1.21603
   D125      -2.97152  -0.00003  -0.01243   0.00393  -0.00850  -2.98002
   D126       1.16808  -0.00026  -0.01183  -0.00212  -0.01395   1.15413
   D127      -2.98424   0.00018  -0.01134   0.00176  -0.00958  -2.99382
   D128      -0.89583  -0.00004  -0.01179   0.00093  -0.01086  -0.90669
   D129       1.42720   0.00016   0.00775  -0.01807  -0.01032   1.41688
   D130      -0.69890  -0.00018   0.00750  -0.02159  -0.01409  -0.71299
   D131      -2.73741  -0.00047   0.00732  -0.02218  -0.01486  -2.75227
         Item               Value     Threshold  Converged?
 Maximum Force            0.001598     0.000450     NO 
 RMS     Force            0.000332     0.000300     NO 
 Maximum Displacement     0.066491     0.001800     NO 
 RMS     Displacement     0.015230     0.001200     NO 
 Predicted change in Energy=-7.533960D-05
 GradGradGradGradGradGradGradGradGradGradGradGradGradGradGradGradGradGrad

                          Input orientation:                          
 ---------------------------------------------------------------------
 Center     Atomic      Atomic             Coordinates (Angstroms)
 Number     Number       Type             X           Y           Z
 ---------------------------------------------------------------------
      1          6           0        1.791688    0.630973    0.031250
      2          6           0        1.067972   -0.473957    0.327255
      3          6           0       -0.362277   -0.553455    0.782980
      4          6           0       -1.284054    0.503355    0.123005
      5          6           0       -1.133345    1.907447    0.758043
      6          6           0        0.289031    2.314479    1.185097
      7          6           0        1.418746    2.091116    0.160413
      8          6           0        3.135171    0.231145   -0.414979
      9          6           0        3.215854   -1.285425   -0.446431
     10          6           0        1.877633   -1.764519    0.153066
     11          8           0        4.053108    0.996452   -0.709884
     12          6           0        1.151888    2.750097   -1.208450
     13          6           0        2.057279   -2.504013    1.484258
     14          8           0        1.136007   -2.592583   -0.764897
     15          6           0       -2.767899    0.036209    0.071907
     16          8           0       -3.495775    1.139444   -0.515725
     17          6           0       -3.369633   -0.293203    1.443011
     18          6           0       -2.919737   -1.171747   -0.883430
     19          8           0       -4.291989   -1.439608   -1.192747
     20          1           0       -0.398906   -0.453064    1.877938
     21          1           0       -0.717989   -1.564338    0.568190
     22          1           0       -0.970596    0.582321   -0.925837
     23          1           0       -1.768781    1.978723    1.649510
     24          1           0       -1.523566    2.645462    0.049936
     25          1           0        0.561643    1.787706    2.108705
     26          1           0        0.264605    3.381392    1.444339
     27          1           0        2.316622    2.583586    0.562629
     28          1           0        3.321406   -1.630563   -1.481493
     29          1           0        4.097849   -1.631085    0.104774
     30          1           0        0.960887    3.822980   -1.081998
     31          1           0        0.288321    2.309427   -1.717893
     32          1           0        2.021775    2.639369   -1.865018
     33          1           0        1.088100   -2.770908    1.917641
     34          1           0        2.629029   -3.426276    1.321551
     35          1           0        2.606426   -1.888931    2.205783
     36          1           0        1.586625   -3.454427   -0.800632
     37          1           0       -4.433353    0.879105   -0.528864
     38          1           0       -2.811356   -1.090273    1.946338
     39          1           0       -3.384020    0.584206    2.096814
     40          1           0       -4.402045   -0.640816    1.319785
     41          1           0       -2.355726   -0.982843   -1.806171
     42          1           0       -2.532698   -2.085892   -0.425239
     43          1           0       -4.557121   -0.821868   -1.893527
 ---------------------------------------------------------------------
                    Distance matrix (angstroms):
                    1          2          3          4          5
     1  C    0.000000
     2  C    1.353609   0.000000
     3  C    2.570513   1.503203   0.000000
     4  C    3.079755   2.555168   1.549867   0.000000
     5  C    3.273138   3.271462   2.578994   1.548373   0.000000
     6  C    2.534469   3.019606   2.968324   2.623510   1.539871
     7  C    1.512543   2.594317   3.248598   3.134886   2.627558
     8  C    1.471030   2.306815   3.779266   4.460165   4.733519
     9  C    2.434956   2.422904   3.853602   4.875772   5.528175
    10  C    2.400127   1.533441   2.623102   3.891069   4.786994
    11  O    2.407670   3.485513   4.911872   5.424219   5.466628
    12  C    2.537102   3.572109   4.143905   3.571335   3.130406
    13  C    3.465532   2.537422   3.186019   4.696996   5.492581
    14  O    3.384536   2.384533   2.966281   4.028635   5.264938
    15  C    4.598395   3.878064   2.576887   1.556481   2.577612
    16  O    5.339943   4.913397   3.790957   2.388367   2.791664
    17  C    5.430139   4.579293   3.089913   2.593562   3.211390
    18  C    5.126789   4.225458   3.114452   2.548400   3.920085
    19  O    6.541911   5.654385   4.486802   3.814968   4.998538
    20  H    3.063347   2.134663   1.100160   2.185866   2.713960
    21  H    3.377304   2.106333   1.092955   2.189515   3.501694
    22  H    2.923798   2.615668   2.140115   1.097525   2.148930
    23  H    4.136682   3.976326   3.023418   2.177587   1.097074
    24  H    3.879359   4.064942   3.481238   2.156694   1.094693
    25  H    2.677099   2.923192   2.844681   2.999859   2.170624
    26  H    3.448711   4.093531   4.038985   3.525247   2.144244
    27  H    2.090601   3.311057   4.131111   4.181565   3.521025
    28  H    3.121374   3.112438   4.456178   5.323371   6.113742
    29  H    3.231206   3.250938   4.638316   5.789736   6.349280
    30  H    3.481158   4.523398   4.937823   4.184698   3.382429
    31  H    2.852512   3.540864   3.856649   3.020458   2.883225
    32  H    2.771719   3.925379   4.784321   4.409455   4.167847
    33  H    3.953013   2.793872   2.882386   4.423645   5.307212
    34  H    4.339042   3.484496   4.182233   5.673687   6.551458
    35  H    3.426706   2.810313   3.552613   5.019644   5.522167
    36  H    4.174275   3.228673   3.836884   4.975735   6.211070
    37  H    6.255113   5.729598   4.510745   3.237933   3.688315
    38  H    5.274303   4.248583   2.763976   2.863013   3.635119
    39  H    5.572853   4.906249   3.485880   2.883109   2.934077
    40  H    6.452914   5.561838   4.076213   3.530337   4.182535
    41  H    4.814724   4.065978   3.295742   2.660637   4.052553
    42  H    5.127383   4.016144   2.918713   2.926412   4.393757
    43  H    6.791384   6.057606   4.983217   4.066397   5.118811
                    6          7          8          9         10
     6  C    0.000000
     7  C    1.541468   0.000000
     8  C    3.873117   2.595512   0.000000
     9  C    4.918077   3.872839   1.519041   0.000000
    10  C    4.497440   3.882853   2.426263   1.542648   0.000000
    11  O    4.415476   2.982545   1.230964   2.444865   3.619439
    12  C    2.581347   1.542484   3.302746   4.596310   4.770974
    13  C    5.141406   4.824469   3.500006   2.560237   1.533361
    14  O    5.347813   4.782591   3.477433   2.477063   1.441650
    15  C    3.971716   4.664597   5.926322   6.149852   4.982988
    16  O    4.312570   5.051273   6.693624   7.136578   6.144412
    17  C    4.500261   5.500782   6.785245   6.922653   5.600225
    18  C    5.169987   5.527958   6.232934   6.152183   4.943729
    19  O    6.382245   6.849054   7.652388   7.546420   6.323053
    20  H    2.934720   3.567436   4.267940   4.377442   3.142884
    21  H    4.054613   4.253735   4.363167   4.072145   2.636219
    22  H    3.007170   3.027434   4.152303   4.609193   3.845008
    23  H    2.136119   3.519996   5.600437   6.316187   5.435765
    24  H    2.164173   2.996114   5.267723   6.177406   5.570163
    25  H    1.097660   2.150005   3.926182   4.797675   4.263174
    26  H    1.098229   2.155301   4.649868   5.836443   5.545236
    27  H    2.137991   1.100221   2.675765   4.098300   4.389358
    28  H    5.645295   4.490753   2.153623   1.096182   2.184996
    29  H    5.589424   4.586444   2.159813   1.096004   2.224747
    30  H    2.804761   2.180040   4.251318   5.620020   5.795338
    31  H    2.902995   2.203078   3.757845   4.807289   4.756410
    32  H    3.522947   2.183254   3.023542   4.340763   4.846408
    33  H    5.199644   5.180392   4.317864   3.510389   2.179428
    34  H    6.200845   5.766684   4.080251   2.837845   2.165962
    35  H    4.907217   4.629784   3.412139   2.787448   2.181804
    36  H    6.237559   5.630705   4.016238   2.735766   1.962145
    37  H    5.224832   6.015906   7.597064   7.949990   6.876213
    38  H    4.667358   5.586101   6.533234   6.487733   5.065278
    39  H    4.161295   5.393235   6.995256   7.315869   6.081089
    40  H    5.545999   6.533697   7.783274   7.846491   6.485236
    41  H    5.178297   5.250078   5.793025   5.743078   4.729794
    42  H    5.469790   5.779645   6.123195   5.804054   4.459679
    43  H    6.542155   6.958098   7.903563   7.920108   6.817858
                   11         12         13         14         15
    11  O    0.000000
    12  C    3.426503   0.000000
    13  C    4.588121   5.972946   0.000000
    14  O    4.625330   5.361084   2.432136   0.000000
    15  C    6.932489   4.936520   5.632921   4.780300   0.000000
    16  O    7.552734   4.967378   6.936218   5.953446   1.446459
    17  C    7.835512   6.061029   5.860098   5.519312   1.533141
    18  C    7.304230   5.662564   5.670235   4.299056   1.547541
    19  O    8.706790   6.869474   6.972267   5.565568   2.469865
    20  H    5.349612   4.710732   3.224006   3.730694   3.018818
    21  H    5.563676   5.026654   3.069899   2.504338   2.647674
    22  H    5.045369   3.046976   4.949953   3.813619   2.126977
    23  H    6.358144   4.158517   5.895843   5.929924   2.694518
    24  H    5.864798   2.958468   6.434036   5.930801   2.890856
    25  H    4.556408   3.504012   4.587560   5.270143   4.278099
    26  H    4.968035   2.867594   6.152501   6.428720   4.719100
    27  H    2.674634   2.126276   5.176903   5.472559   5.708090
    28  H    2.834074   4.896075   3.340151   2.492982   6.501601
    29  H    2.751294   5.440405   2.613218   3.233159   7.065369
    30  H    4.205896   1.097064   6.915098   6.425782   5.438288
    31  H    4.112616   1.095203   6.045841   5.065223   4.208490
    32  H    2.856540   1.095466   6.137857   5.419241   5.785249
    33  H    5.467007   6.344921   1.094697   2.688886   5.114232
    34  H    5.071021   6.835967   1.097243   2.697670   6.532782
    35  H    4.349649   5.940813   1.095667   3.388539   6.094502
    36  H    5.089411   6.233092   2.519032   0.973195   5.648693
    37  H    8.489203   5.929364   7.591208   6.567047   1.960902
    38  H    7.650543   6.356763   5.090754   5.018905   2.187314
    39  H    7.959797   6.015838   6.286497   6.221898   2.186356
    40  H    8.848154   6.981148   6.724687   6.230996   2.164716
    41  H    6.796515   5.157080   5.710997   3.983430   2.176127
    42  H    7.277000   6.129959   4.988877   3.719073   2.192210
    43  H    8.879378   6.769125   7.615072   6.068027   2.792945
                   16         17         18         19         20
    16  O    0.000000
    17  C    2.430029   0.000000
    18  C    2.410111   2.527168   0.000000
    19  O    2.782773   3.018643   1.431957   0.000000
    20  H    4.225672   3.006649   3.807394   5.055538   0.000000
    21  H    4.025097   3.067949   2.666275   3.986217   1.747050
    22  H    2.618226   3.483297   2.622538   3.897574   3.043025
    23  H    2.893983   2.786936   4.203088   5.111750   2.800415
    24  H    2.545127   3.739569   4.170318   5.088833   3.769259
    25  H    4.875502   4.497584   5.461798   6.698722   2.448869
    26  H    4.796732   5.168204   6.024087   7.138544   3.915521
    27  H    6.085421   6.433077   6.604019   7.933546   4.280814
    28  H    7.421563   7.423696   6.286498   7.621261   5.149077
    29  H    8.107033   7.703512   7.101694   8.491737   4.975203
    30  H    5.232959   6.486296   6.328188   7.436383   5.375389
    31  H    4.139257   5.490504   4.806926   5.942245   4.586245
    32  H    5.874839   6.972110   6.317172   7.546762   5.425178
    33  H    6.498003   5.122078   5.144519   6.355488   2.754118
    34  H    7.857138   6.768666   6.382292   7.626862   4.279947
    35  H    7.335838   6.232290   6.371504   7.703247   3.346821
    36  H    6.856793   6.292198   5.052205   6.226664   4.486117
    37  H    0.973140   2.528655   2.573470   2.416020   4.883045
    38  H    3.391434   1.095596   2.833015   3.488289   2.496123
    39  H    2.673226   1.094308   3.490098   3.967548   3.167766
    40  H    2.712886   1.096309   2.708004   2.638750   4.046221
    41  H    2.732959   3.472866   1.097836   2.081835   4.205053
    42  H    3.367269   2.721131   1.093343   2.025304   3.538901
    43  H    2.621362   3.580796   1.955438   0.971077   5.625897
                   21         22         23         24         25
    21  H    0.000000
    22  H    2.627560   0.000000
    23  H    3.850546   3.036355   0.000000
    24  H    4.317402   2.348289   1.750231   0.000000
    25  H    3.904721   3.606820   2.382903   3.053255   0.000000
    26  H    5.117947   3.870175   2.478757   2.384010   1.751984
    27  H    5.139472   4.126305   4.270560   3.874754   2.470572
    28  H    4.530154   4.860749   6.981413   6.641040   5.673656
    29  H    4.838544   5.625874   7.059339   7.063439   5.311179
    30  H    5.879196   3.775829   4.279428   2.973269   3.805564
    31  H    4.609219   2.279281   3.959853   2.553639   3.871660
    32  H    5.576555   3.750706   5.211207   4.029458   4.318308
    33  H    2.557106   4.854662   5.549114   6.296522   4.592889
    34  H    3.903447   5.837542   6.975837   7.465055   5.663860
    35  H    3.720055   5.358098   5.866057   6.501171   4.208114
    36  H    3.279840   4.780208   6.839668   6.899666   6.082334
    37  H    4.580160   3.498050   3.613089   3.452809   5.721215
    38  H    2.550728   3.799389   3.254813   4.382974   4.436919
    39  H    3.749754   3.867950   2.180310   3.449605   4.125143
    40  H    3.871699   4.279454   3.728911   4.549482   5.581963
    41  H    2.942432   2.267887   4.588802   4.159594   5.613665
    42  H    2.133562   3.132112   4.627013   4.861055   5.567816
    43  H    4.620632   3.971314   5.307660   5.000188   7.002105
                   26         27         28         29         30
    26  H    0.000000
    27  H    2.371641   0.000000
    28  H    6.559285   4.790311   0.000000
    29  H    6.450823   4.598462   1.766100   0.000000
    30  H    2.657478   2.465545   5.955903   6.402795   0.000000
    31  H    3.339069   3.064302   4.977852   5.776007   1.774133
    32  H    3.819698   2.446122   4.479782   5.140714   1.771875
    33  H    6.225188   5.658262   4.223998   3.693816   7.245232
    34  H    7.207630   6.065641   3.400151   2.619292   7.817382
    35  H    5.817236   4.773610   3.764832   2.589415   6.792881
    36  H    7.315467   6.232895   2.607589   3.232737   7.309676
    37  H    5.676775   7.046898   8.206230   8.915378   6.170104
    38  H    5.450627   6.458177   7.046467   7.170840   6.894976
    39  H    4.643537   6.232861   7.916578   8.053204   6.282731
    40  H    6.162085   7.490696   8.275171   8.643210   7.379368
    41  H    6.039744   6.337307   5.723179   6.761698   5.883901
    42  H    6.419613   6.804103   5.966032   6.667228   6.895741
    43  H    7.215108   8.054697   7.930633   8.919448   7.258209
                   31         32         33         34         35
    31  H    0.000000
    32  H    1.770698   0.000000
    33  H    6.298140   6.667186   0.000000
    34  H    6.900393   6.878592   1.777440   0.000000
    35  H    6.196375   6.117086   1.779388   1.773642   0.000000
    36  H    5.979045   6.201341   2.846881   2.364542   3.539675
    37  H    5.074822   6.822941   7.056517   8.475705   8.043556
    38  H    5.881543   7.196931   4.246306   5.953575   5.482474
    39  H    5.569063   7.010166   5.593635   7.269234   6.481799
    40  H    6.319095   7.884672   5.919157   7.562724   7.173663
    41  H    4.223485   5.682113   5.378094   6.371875   6.445132
    42  H    5.380329   6.718950   4.366751   5.611714   5.776821
    43  H    5.771842   7.433899   7.084651   8.292190   8.322221
                   36         37         38         39         40
    36  H    0.000000
    37  H    7.422499   0.000000
    38  H    5.698885   3.554708   0.000000
    39  H    7.029442   2.842929   1.776082   0.000000
    40  H    6.948146   2.393459   1.767730   1.772238   0.000000
    41  H    4.760459   3.068371   3.781595   4.329702   3.751800
    42  H    4.356906   3.523412   2.587138   3.770268   2.937314
    43  H    6.772769   2.184246   4.226618   4.390447   3.222143
                   41         42         43
    41  H    0.000000
    42  H    1.776235   0.000000
    43  H    2.209000   2.802127   0.000000
 Stoichiometry    C15H24O4
 Framework group  C1[X(C15H24O4)]
 Deg. of freedom   123
 Full point group                 C1      NOp   1
 Largest Abelian subgroup         C1      NOp   1
 Largest concise Abelian subgroup C1      NOp   1
                         Standard orientation:                         
 ---------------------------------------------------------------------
 Center     Atomic      Atomic             Coordinates (Angstroms)
 Number     Number       Type             X           Y           Z
 ---------------------------------------------------------------------
      1          6           0        1.815311    0.638963    0.016072
      2          6           0        1.097560   -0.472351    0.302549
      3          6           0       -0.331321   -0.563307    0.760420
      4          6           0       -1.259578    0.495546    0.112921
      5          6           0       -1.114296    1.893959    0.761607
      6          6           0        0.307003    2.303602    1.189749
      7          6           0        1.435607    2.095925    0.160553
      8          6           0        3.159758    0.250108   -0.436901
      9          6           0        3.247684   -1.265665   -0.483633
     10          6           0        1.913062   -1.757179    0.113830
     11          8           0        4.073367    1.022749   -0.726064
     12          6           0        1.162675    2.767202   -1.201119
     13          6           0        2.099092   -2.509011    1.437211
     14          8           0        1.173494   -2.579644   -0.810802
     15          6           0       -2.741259    0.021751    0.060243
     16          8           0       -3.475690    1.127245   -0.514857
     17          6           0       -3.338491   -0.324205    1.429239
     18          6           0       -2.889295   -1.177354   -0.906769
     19          8           0       -4.260892   -1.448764   -1.215898
     20          1           0       -0.366112   -0.474001    1.856397
     21          1           0       -0.682609   -1.573712    0.536303
     22          1           0       -0.948728    0.586466   -0.935729
     23          1           0       -1.748178    1.953278    1.655054
     24          1           0       -1.509570    2.637089    0.061700
     25          1           0        0.584108    1.768986    2.107495
     26          1           0        0.277982    3.367750    1.459662
     27          1           0        2.331949    2.588708    0.565797
     28          1           0        3.352706   -1.599966   -1.522300
     29          1           0        4.132503   -1.612521    0.062273
     30          1           0        0.966772    3.837835   -1.063585
     31          1           0        0.300165    2.327449   -1.713139
     32          1           0        2.031693    2.667230   -1.860558
     33          1           0        1.132132   -2.784898    1.869919
     34          1           0        2.674937   -3.426829    1.264137
     35          1           0        2.646795   -1.898491    2.163692
     36          1           0        1.628185   -3.438897   -0.856057
     37          1           0       -4.412027    0.862512   -0.528647
     38          1           0       -2.775312   -1.123534    1.923440
     39          1           0       -3.355722    0.546571    2.091782
     40          1           0       -4.369473   -0.675569    1.304694
     41          1           0       -2.328158   -0.976544   -1.828748
     42          1           0       -2.496883   -2.094131   -0.458514
     43          1           0       -4.530484   -0.825369   -1.909936
 ---------------------------------------------------------------------
 Rotational constants (GHZ):      0.5503919      0.2608014      0.2079822
 Standard basis: 6-31G(d) (6D, 7F)
 There are   333 symmetry adapted cartesian basis functions of A   symmetry.
 There are   333 symmetry adapted basis functions of A   symmetry.
   333 basis functions,   628 primitive gaussians,   333 cartesian basis functions
    73 alpha electrons       73 beta electrons
       nuclear repulsion energy      1598.3403580255 Hartrees.
 NAtoms=   43 NActive=   43 NUniq=   43 SFac= 1.00D+00 NAtFMM=   60 NAOKFM=F Big=F
 Integral buffers will be    131072 words long.
 Raffenetti 2 integral format.
 Two-electron integral symmetry is turned on.
 ------------------------------------------------------------------------------
 Polarizable Continuum Model (PCM)
 =================================
 Model                : PCM (using non-symmetric T matrix).
 Atomic radii         : SMD-Coulomb.
 Polarization charges : Total charges.
 Charge compensation  : None.
 Solution method      : On-the-fly selection.
 Cavity type          : VdW (van der Waals Surface) (Alpha=1.000).
 Cavity algorithm     : GePol (No added spheres)
                        Default sphere list used, NSphG=   43.
                        Lebedev-Laikov grids with approx.  5.0 points / Ang**2.
                        Smoothing algorithm: Karplus/York (Gamma=1.0000).
                        Polarization charges: spherical gaussians, with
                                              point-specific exponents (IZeta= 3).
                        Self-potential: point-specific (ISelfS= 7).
                        Self-field    : sphere-specific E.n sum rule (ISelfD= 2).
 1st derivatives      : Analytical E(r).r(x)/FMM algorithm (CHGder, D1EAlg=3).
                        Cavity 1st derivative terms included.
 Solvent              : Methanol, Eps=  32.613000 Eps(inf)=   1.765709
 ------------------------------------------------------------------------------
 ------------------------------------------------------------------------------
 Atomic radii for non-electrostatic terms: SMD-CDS.
 ------------------------------------------------------------------------------
 Nuclear repulsion after PCM non-electrostatic terms =     1598.3418589372 Hartrees.
 One-electron integrals computed using PRISM.
 NBasis=   333 RedAO= T EigKep=  9.34D-04  NBF=   333
 NBsUse=   333 1.00D-06 EigRej= -1.00D+00 NBFU=   333
 Initial guess from the checkpoint file:  "DY-202A-11R_29.chk"
 B after Tr=     0.000000    0.000000    0.000000
         Rot=    0.999996    0.002291    0.000429    0.001725 Ang=   0.33 deg.
 ExpMin= 1.61D-01 ExpMax= 5.48D+03 ExpMxC= 8.25D+02 IAcc=1 IRadAn=         1 AccDes= 0.00D+00
 Harris functional with IExCor=  402 and IRadAn=       1 diagonalized for initial guess.
 HarFok:  IExCor=  402 AccDes= 0.00D+00 IRadAn=         1 IDoV= 1 UseB2=F ITyADJ=14
 ICtDFT=  3500011 ScaDFX=  1.000000  1.000000  1.000000  1.000000
 FoFCou: FMM=F IPFlag=           0 FMFlag=      100000 FMFlg1=           0
         NFxFlg=           0 DoJE=T BraDBF=F KetDBF=T FulRan=T
         wScrn=  0.000000 ICntrl=     500 IOpCl=  0 I1Cent=   200000004 NGrid=           0
         NMat0=    1 NMatS0=      1 NMatT0=    0 NMatD0=    1 NMtDS0=    0 NMtDT0=    0
 Petite list used in FoFCou.
 Keep R1 ints in memory in canonical form, NReq=1565304907.
 Requested convergence on RMS density matrix=1.00D-08 within 128 cycles.
 Requested convergence on MAX density matrix=1.00D-06.
 Requested convergence on             energy=1.00D-06.
 No special actions if energy rises.
 Inv3:  Mode=1 IEnd=    21692163.
 Iteration    1 A*A^-1 deviation from unit magnitude is 4.00D-15 for   2655.
 Iteration    1 A*A^-1 deviation from orthogonality  is 5.33D-15 for   2669   2592.
 Iteration    1 A^-1*A deviation from unit magnitude is 4.88D-15 for    665.
 Iteration    1 A^-1*A deviation from orthogonality  is 3.25D-11 for   2582   2564.
 Error on total polarization charges =  0.05163
 SCF Done:  E(RB3LYP) =  -886.949978274     A.U. after    9 cycles
            NFock=  9  Conv=0.75D-08     -V/T= 2.0094
 SMD-CDS (non-electrostatic) energy       (kcal/mol) =       0.94
 (included in total energy above)
 D1PCM: PCM CHGder 1st derivatives, ID1Alg=3 FixD1E=F DoIter=F DoCFld=F I1PDM=0.
 Calling FoFJK, ICntrl=      2127 FMM=F ISym2X=0 I1Cent= 0 IOpClX= 0 NMat=1 NMatS=1 NMatT=0.
 ***** Axes restored to original set *****
 -------------------------------------------------------------------
 Center     Atomic                   Forces (Hartrees/Bohr)
 Number     Number              X              Y              Z
 -------------------------------------------------------------------
      1        6          -0.001495334    0.001862817    0.000092235
      2        6           0.001056573   -0.001467379   -0.000089701
      3        6          -0.000612578    0.000295528    0.000220746
      4        6          -0.000000949   -0.000456666    0.000265667
      5        6          -0.000170124   -0.000193184   -0.000015920
      6        6           0.000033502    0.000022210   -0.000292505
      7        6           0.000805200   -0.000781496   -0.000170363
      8        6           0.000341244   -0.001133586   -0.000661301
      9        6           0.001297204    0.000023470    0.000611439
     10        6          -0.001837508   -0.000017990   -0.000749646
     11        8           0.000830413    0.000756326    0.000044378
     12        6          -0.000015523   -0.000153842    0.000478254
     13        6           0.000449546    0.000345894    0.000140616
     14        8           0.000376492   -0.000019838    0.000385471
     15        6           0.000145966    0.000698362   -0.000148663
     16        8           0.000162309    0.000043072   -0.000269713
     17        6           0.000526433   -0.000625903   -0.000080119
     18        6           0.000393401   -0.000030589   -0.000053613
     19        8          -0.000485208   -0.000256096   -0.000200802
     20        1          -0.000081955   -0.000008108   -0.000063266
     21        1          -0.000168555   -0.000117476   -0.000101285
     22        1          -0.000037690    0.000104832   -0.000140444
     23        1          -0.000139331    0.000055056    0.000037338
     24        1          -0.000173631    0.000104937   -0.000040778
     25        1           0.000042050    0.000055068    0.000181885
     26        1          -0.000014491    0.000026946   -0.000008504
     27        1          -0.000044791   -0.000036526    0.000134281
     28        1          -0.000587546    0.000489396   -0.000087109
     29        1          -0.000123568    0.000206852   -0.000060291
     30        1          -0.000042378    0.000035110   -0.000113451
     31        1           0.000000318   -0.000048320   -0.000101439
     32        1           0.000020233    0.000075522   -0.000144170
     33        1          -0.000105468   -0.000180483    0.000081133
     34        1          -0.000071438   -0.000116573    0.000080009
     35        1          -0.000124261   -0.000032302    0.000113721
     36        1          -0.000175126    0.000143625   -0.000028907
     37        1           0.000145964    0.000006997    0.000371491
     38        1          -0.000075602    0.000029860    0.000091864
     39        1          -0.000097403    0.000180657    0.000084705
     40        1          -0.000136109    0.000157456    0.000081445
     41        1           0.000107935   -0.000143220   -0.000006301
     42        1           0.000049411   -0.000000662    0.000095166
     43        1           0.000032375    0.000100244    0.000036449
 -------------------------------------------------------------------
 Cartesian Forces:  Max     0.001862817 RMS     0.000435207

 GradGradGradGradGradGradGradGradGradGradGradGradGradGradGradGradGradGrad
 Berny optimization.
 Using GEDIIS/GDIIS optimizer.
 FormGI is forming the generalized inverse of G from B-inverse, IUseBI=4.
 Internal  Forces:  Max     0.001078280 RMS     0.000196266
 Search for a local minimum.
 Step number   6 out of a maximum of  258
 All quantities printed in internal units (Hartrees-Bohrs-Radians)
 Mixed Optimization -- En-DIIS/RFO-DIIS
 Swapping is turned off.
 Update second derivatives using D2CorX and points    3    4    5    6
 DE= -1.07D-04 DEPred=-7.53D-05 R= 1.42D+00
 TightC=F SS=  1.41D+00  RLast= 9.95D-02 DXNew= 1.2440D+00 2.9851D-01
 Trust test= 1.42D+00 RLast= 9.95D-02 DXMaxT set to 7.40D-01
 ITU=  1  1  0  1  1  0
     Eigenvalues ---    0.00154   0.00269   0.00292   0.00341   0.00370
     Eigenvalues ---    0.00400   0.00691   0.00727   0.00791   0.00816
     Eigenvalues ---    0.01093   0.01124   0.01223   0.01278   0.01339
     Eigenvalues ---    0.01394   0.02501   0.02652   0.03230   0.03736
     Eigenvalues ---    0.03899   0.04212   0.04408   0.04607   0.04716
     Eigenvalues ---    0.04885   0.04992   0.05114   0.05236   0.05333
     Eigenvalues ---    0.05407   0.05438   0.05536   0.05548   0.05597
     Eigenvalues ---    0.05636   0.05653   0.05713   0.05884   0.05971
     Eigenvalues ---    0.06149   0.06715   0.07125   0.07857   0.08458
     Eigenvalues ---    0.08658   0.08971   0.09075   0.09340   0.09737
     Eigenvalues ---    0.10505   0.11770   0.12050   0.13409   0.13901
     Eigenvalues ---    0.14655   0.15595   0.15978   0.15999   0.16000
     Eigenvalues ---    0.16000   0.16000   0.16000   0.16000   0.16000
     Eigenvalues ---    0.16019   0.16055   0.16068   0.16160   0.16302
     Eigenvalues ---    0.17342   0.18083   0.18582   0.19836   0.20830
     Eigenvalues ---    0.22319   0.23325   0.24679   0.25036   0.26709
     Eigenvalues ---    0.27174   0.27513   0.27775   0.28341   0.28715
     Eigenvalues ---    0.28769   0.29116   0.29312   0.29716   0.30191
     Eigenvalues ---    0.30715   0.31650   0.32261   0.33746   0.33761
     Eigenvalues ---    0.33824   0.33855   0.33900   0.34009   0.34104
     Eigenvalues ---    0.34118   0.34125   0.34151   0.34161   0.34180
     Eigenvalues ---    0.34206   0.34218   0.34252   0.34278   0.34334
     Eigenvalues ---    0.34369   0.34371   0.34407   0.34611   0.34785
     Eigenvalues ---    0.39325   0.40697   0.41921   0.52178   0.52396
     Eigenvalues ---    0.52602   0.52867   0.94816
 En-DIIS/RFO-DIIS IScMMF=        0 using points:     6    5    4    3    2
 RFO step:  Lambda=-2.57641542D-05.
 DidBck=F Rises=F RFO-DIIS coefs:    1.64376   -0.31197   -0.26486   -0.27046    0.20352
 Iteration  1 RMS(Cart)=  0.01539813 RMS(Int)=  0.00016424
 Iteration  2 RMS(Cart)=  0.00020205 RMS(Int)=  0.00001425
 Iteration  3 RMS(Cart)=  0.00000003 RMS(Int)=  0.00001425
 Variable       Old X    -DE/DX   Delta X   Delta X   Delta X     New X
                                 (Linear)    (Quad)   (Total)
    R1        2.55795   0.00075   0.00170   0.00022   0.00191   2.55986
    R2        2.85829  -0.00097  -0.00233  -0.00181  -0.00414   2.85415
    R3        2.77984   0.00094   0.00085   0.00226   0.00308   2.78292
    R4        2.84064   0.00045   0.00059   0.00092   0.00151   2.84215
    R5        2.89778  -0.00084  -0.00316   0.00012  -0.00301   2.89477
    R6        2.92882  -0.00043  -0.00185   0.00001  -0.00184   2.92698
    R7        2.07900  -0.00006  -0.00045   0.00000  -0.00045   2.07855
    R8        2.06539   0.00018   0.00076  -0.00013   0.00063   2.06602
    R9        2.92600  -0.00004   0.00013  -0.00002   0.00011   2.92611
   R10        2.94132  -0.00078  -0.00212  -0.00044  -0.00257   2.93876
   R11        2.07402   0.00013   0.00003   0.00054   0.00057   2.07459
   R12        2.90994   0.00019   0.00055   0.00027   0.00082   2.91076
   R13        2.07317   0.00012  -0.00021   0.00041   0.00020   2.07337
   R14        2.06867   0.00016   0.00089  -0.00015   0.00075   2.06942
   R15        2.91295   0.00004  -0.00005  -0.00048  -0.00052   2.91243
   R16        2.07428   0.00014   0.00027   0.00029   0.00056   2.07484
   R17        2.07535   0.00002  -0.00022   0.00035   0.00013   2.07548
   R18        2.91487  -0.00013  -0.00092  -0.00050  -0.00142   2.91345
   R19        2.07912   0.00000  -0.00004   0.00009   0.00005   2.07916
   R20        2.87057  -0.00026  -0.00271   0.00034  -0.00239   2.86818
   R21        2.32618   0.00108   0.00043   0.00102   0.00145   2.32763
   R22        2.91518   0.00085   0.00133   0.00125   0.00260   2.91778
   R23        2.07148  -0.00012  -0.00073   0.00045  -0.00028   2.07120
   R24        2.07115  -0.00020  -0.00050  -0.00058  -0.00109   2.07006
   R25        2.89763   0.00036   0.00079   0.00132   0.00210   2.89973
   R26        2.72432  -0.00039  -0.00072  -0.00149  -0.00221   2.72211
   R27        2.07315   0.00003  -0.00012   0.00018   0.00006   2.07321
   R28        2.06963   0.00007  -0.00030   0.00057   0.00027   2.06990
   R29        2.07013   0.00010   0.00014   0.00021   0.00035   2.07048
   R30        2.06868   0.00017   0.00051   0.00015   0.00066   2.06934
   R31        2.07349   0.00005  -0.00009   0.00037   0.00027   2.07376
   R32        2.07051  -0.00001   0.00009  -0.00021  -0.00012   2.07039
   R33        1.83907  -0.00021  -0.00049  -0.00018  -0.00067   1.83840
   R34        2.73341  -0.00016   0.00009  -0.00022  -0.00013   2.73329
   R35        2.89722   0.00014   0.00057   0.00024   0.00081   2.89803
   R36        2.92443   0.00031   0.00090   0.00027   0.00116   2.92559
   R37        1.83897  -0.00015  -0.00027   0.00011  -0.00016   1.83881
   R38        2.07038  -0.00002   0.00047  -0.00059  -0.00012   2.07026
   R39        2.06794   0.00020  -0.00021   0.00083   0.00061   2.06856
   R40        2.07172   0.00007   0.00025   0.00029   0.00053   2.07226
   R41        2.70601   0.00050   0.00065  -0.00012   0.00053   2.70654
   R42        2.07461   0.00003   0.00020   0.00012   0.00031   2.07492
   R43        2.06612   0.00006  -0.00001   0.00026   0.00025   2.06637
   R44        1.83507   0.00003   0.00007   0.00024   0.00032   1.83539
    A1        2.26205   0.00034   0.00268   0.00061   0.00331   2.26536
    A2        1.91003  -0.00017  -0.00134  -0.00039  -0.00179   1.90824
    A3        2.11003  -0.00017  -0.00156  -0.00028  -0.00181   2.10821
    A4        2.23722  -0.00037   0.00040  -0.00141  -0.00102   2.23620
    A5        1.96044   0.00028   0.00101   0.00029   0.00132   1.96175
    A6        2.08553   0.00009  -0.00142   0.00111  -0.00031   2.08523
    A7        1.98310  -0.00006  -0.00116   0.00165   0.00049   1.98359
    A8        1.90560   0.00003   0.00163  -0.00024   0.00139   1.90700
    A9        1.87444   0.00013   0.00144  -0.00100   0.00044   1.87488
   A10        1.91962  -0.00003   0.00013  -0.00120  -0.00108   1.91854
   A11        1.93202  -0.00008  -0.00194   0.00032  -0.00161   1.93041
   A12        1.84331   0.00001   0.00004   0.00039   0.00042   1.84374
   A13        1.96687   0.00030   0.00133   0.00053   0.00185   1.96872
   A14        1.95662  -0.00018  -0.00047  -0.00170  -0.00218   1.95444
   A15        1.86099   0.00002   0.00181   0.00075   0.00257   1.86356
   A16        1.95888  -0.00020  -0.00095  -0.00152  -0.00247   1.95641
   A17        1.87433  -0.00007  -0.00109   0.00082  -0.00027   1.87407
   A18        1.83641   0.00014  -0.00065   0.00146   0.00080   1.83721
   A19        2.03013  -0.00015   0.00222  -0.00002   0.00220   2.03233
   A20        1.91326   0.00006  -0.00061   0.00031  -0.00031   1.91295
   A21        1.88742   0.00001   0.00057  -0.00053   0.00004   1.88746
   A22        1.86762   0.00006  -0.00063  -0.00003  -0.00066   1.86696
   A23        1.90758   0.00011  -0.00039   0.00066   0.00027   1.90785
   A24        1.84976  -0.00008  -0.00152  -0.00042  -0.00195   1.84781
   A25        2.04239   0.00010   0.00193   0.00044   0.00238   2.04477
   A26        1.91337  -0.00005  -0.00036   0.00076   0.00040   1.91377
   A27        1.87728   0.00000  -0.00076  -0.00048  -0.00125   1.87604
   A28        1.88366  -0.00002   0.00171  -0.00112   0.00060   1.88426
   A29        1.89019  -0.00003  -0.00084  -0.00004  -0.00089   1.88930
   A30        1.84743  -0.00002  -0.00215   0.00047  -0.00168   1.84575
   A31        1.95773   0.00007   0.00047   0.00085   0.00133   1.95906
   A32        1.95983  -0.00012   0.00014  -0.00260  -0.00247   1.95737
   A33        1.83600   0.00007   0.00066   0.00110   0.00176   1.83776
   A34        1.98365  -0.00005   0.00007  -0.00156  -0.00150   1.98215
   A35        1.86525  -0.00005  -0.00164   0.00050  -0.00114   1.86411
   A36        1.84875   0.00010   0.00021   0.00223   0.00245   1.85120
   A37        1.90302  -0.00030  -0.00033  -0.00061  -0.00102   1.90201
   A38        2.19535   0.00002  -0.00066   0.00030  -0.00033   2.19502
   A39        2.18479   0.00028   0.00098   0.00026   0.00126   2.18605
   A40        1.82962   0.00031   0.00041  -0.00028   0.00007   1.82968
   A41        1.91666  -0.00031  -0.00680  -0.00470  -0.01152   1.90514
   A42        1.92538  -0.00014  -0.00071   0.00537   0.00463   1.93001
   A43        1.93125  -0.00023  -0.00159  -0.00536  -0.00702   1.92422
   A44        1.98745   0.00004   0.00385   0.00317   0.00704   1.99450
   A45        1.87349   0.00029   0.00419   0.00148   0.00572   1.87921
   A46        1.81399  -0.00010  -0.00109  -0.00046  -0.00154   1.81245
   A47        1.94887   0.00001  -0.00337  -0.00046  -0.00381   1.94505
   A48        1.85889   0.00004   0.00186   0.00202   0.00386   1.86275
   A49        1.96657  -0.00009   0.00057  -0.00216  -0.00164   1.96493
   A50        1.95756   0.00016   0.00188  -0.00034   0.00156   1.95912
   A51        1.91352  -0.00002   0.00009   0.00151   0.00161   1.91513
   A52        1.92371   0.00014   0.00055   0.00098   0.00153   1.92524
   A53        1.95769   0.00000   0.00134  -0.00141  -0.00008   1.95762
   A54        1.92978   0.00015   0.00049   0.00065   0.00114   1.93092
   A55        1.88581  -0.00007  -0.00082   0.00005  -0.00078   1.88504
   A56        1.88198  -0.00013  -0.00089   0.00010  -0.00079   1.88119
   A57        1.88249  -0.00011  -0.00081  -0.00034  -0.00115   1.88133
   A58        1.93644   0.00005   0.00152  -0.00158  -0.00006   1.93639
   A59        1.91524   0.00011   0.00021   0.00147   0.00169   1.91693
   A60        1.93873   0.00014   0.00167  -0.00010   0.00158   1.94030
   A61        1.89137  -0.00016  -0.00280   0.00013  -0.00267   1.88870
   A62        1.89641  -0.00011  -0.00100  -0.00014  -0.00114   1.89527
   A63        1.88424  -0.00004   0.00022   0.00025   0.00048   1.88472
   A64        1.86905   0.00018   0.00206   0.00052   0.00258   1.87163
   A65        1.83812  -0.00008  -0.00060   0.00173   0.00113   1.83925
   A66        1.99248  -0.00017  -0.00100  -0.00011  -0.00111   1.99137
   A67        1.92631   0.00010   0.00075   0.00013   0.00089   1.92721
   A68        1.90677   0.00009   0.00078  -0.00063   0.00015   1.90692
   A69        1.87044   0.00012   0.00227  -0.00088   0.00139   1.87184
   A70        1.92395  -0.00004  -0.00190  -0.00024  -0.00214   1.92182
   A71        1.86112  -0.00034  -0.00314   0.00097  -0.00217   1.85895
   A72        1.94677   0.00021   0.00287   0.00031   0.00318   1.94995
   A73        1.94679  -0.00008  -0.00148   0.00025  -0.00123   1.94556
   A74        1.91475   0.00008   0.00105  -0.00017   0.00088   1.91564
   A75        1.89183  -0.00005   0.00011  -0.00019  -0.00008   1.89175
   A76        1.87635  -0.00004   0.00048   0.00022   0.00071   1.87706
   A77        1.88494  -0.00012  -0.00319  -0.00045  -0.00363   1.88131
   A78        1.95345   0.00011   0.00040  -0.00051  -0.00011   1.95334
   A79        1.91150   0.00006   0.00208   0.00015   0.00222   1.91372
   A80        1.93820  -0.00013  -0.00300   0.00018  -0.00282   1.93538
   A81        1.92086  -0.00005   0.00266  -0.00198   0.00067   1.92152
   A82        1.84768   0.00003  -0.00092   0.00172   0.00080   1.84848
   A83        1.89045  -0.00003  -0.00134   0.00048  -0.00085   1.88960
   A84        1.87395  -0.00012  -0.00066  -0.00119  -0.00185   1.87210
    D1        0.08286  -0.00005   0.00159  -0.00317  -0.00156   0.08130
    D2       -3.05756  -0.00005  -0.00031   0.00234   0.00206  -3.05550
    D3       -3.10912  -0.00008  -0.00354  -0.00460  -0.00811  -3.11723
    D4        0.03365  -0.00007  -0.00544   0.00091  -0.00449   0.02916
    D5        0.39156  -0.00007  -0.00593   0.00219  -0.00375   0.38781
    D6       -1.86761   0.00004  -0.00656   0.00586  -0.00070  -1.86831
    D7        2.41285  -0.00006  -0.00727   0.00385  -0.00341   2.40944
    D8       -2.69465  -0.00004  -0.00033   0.00376   0.00342  -2.69123
    D9        1.32936   0.00007  -0.00095   0.00743   0.00647   1.33584
   D10       -0.67336  -0.00003  -0.00166   0.00542   0.00376  -0.66960
   D11        0.04445  -0.00001   0.01129   0.00638   0.01770   0.06214
   D12       -3.09074   0.00009   0.01106   0.01535   0.02644  -3.06430
   D13        3.14080  -0.00001   0.00687   0.00512   0.01201  -3.13037
   D14        0.00562   0.00008   0.00663   0.01409   0.02075   0.02637
   D15        0.63578  -0.00002   0.00060   0.00148   0.00206   0.63785
   D16       -1.51397   0.00003   0.00002   0.00206   0.00207  -1.51190
   D17        2.77854  -0.00007  -0.00159   0.00225   0.00065   2.77919
   D18       -2.50706  -0.00002   0.00259  -0.00437  -0.00178  -2.50884
   D19        1.62638   0.00003   0.00202  -0.00379  -0.00177   1.62460
   D20       -0.36430  -0.00007   0.00041  -0.00361  -0.00319  -0.36750
   D21       -0.09512   0.00015  -0.00231  -0.00752  -0.00980  -0.10492
   D22        2.02949  -0.00001  -0.00413  -0.01065  -0.01476   2.01473
   D23       -2.16527   0.00000  -0.00476  -0.00781  -0.01256  -2.17782
   D24        3.04753   0.00015  -0.00403  -0.00254  -0.00653   3.04100
   D25       -1.11104  -0.00001  -0.00585  -0.00567  -0.01149  -1.12253
   D26        0.97739   0.00000  -0.00647  -0.00283  -0.00929   0.96810
   D27       -1.36730  -0.00002   0.00231   0.00112   0.00344  -1.36386
   D28        2.68578   0.00016   0.00291   0.00420   0.00711   2.69289
   D29        0.68487   0.00007   0.00288   0.00289   0.00577   0.69064
   D30        0.77476  -0.00004   0.00371   0.00108   0.00479   0.77955
   D31       -1.45534   0.00014   0.00431   0.00416   0.00846  -1.44688
   D32        2.82692   0.00005   0.00428   0.00285   0.00712   2.83405
   D33        2.80513  -0.00009   0.00268   0.00103   0.00371   2.80884
   D34        0.57503   0.00009   0.00328   0.00410   0.00738   0.58241
   D35       -1.42589   0.00000   0.00325   0.00279   0.00604  -1.41985
   D36        0.65012   0.00009  -0.00087  -0.00189  -0.00276   0.64737
   D37       -1.47076   0.00008  -0.00115  -0.00208  -0.00322  -1.47398
   D38        2.80330   0.00013   0.00067  -0.00145  -0.00078   2.80252
   D39        2.87904  -0.00008  -0.00122  -0.00506  -0.00627   2.87277
   D40        0.75816  -0.00010  -0.00149  -0.00525  -0.00674   0.75142
   D41       -1.25097  -0.00004   0.00032  -0.00462  -0.00429  -1.25526
   D42       -1.39415  -0.00007  -0.00316  -0.00362  -0.00679  -1.40093
   D43        2.76816  -0.00008  -0.00343  -0.00382  -0.00725   2.76090
   D44        0.75903  -0.00002  -0.00162  -0.00319  -0.00481   0.75422
   D45        3.10386  -0.00004   0.00155   0.00771   0.00925   3.11311
   D46        1.01233   0.00000   0.00157   0.00737   0.00894   1.02128
   D47       -1.16607   0.00011   0.00425   0.00768   0.01192  -1.15415
   D48        0.86951  -0.00013   0.00091   0.00968   0.01059   0.88011
   D49       -1.22201  -0.00009   0.00094   0.00934   0.01028  -1.21173
   D50        2.88276   0.00002   0.00361   0.00965   0.01326   2.89603
   D51       -1.16342  -0.00002   0.00308   0.00861   0.01169  -1.15173
   D52        3.02824   0.00002   0.00311   0.00827   0.01138   3.03962
   D53        0.84983   0.00013   0.00578   0.00858   0.01436   0.86419
   D54        0.83808  -0.00003  -0.00174  -0.00019  -0.00191   0.83617
   D55       -1.31350  -0.00004  -0.00524   0.00036  -0.00488  -1.31838
   D56        2.96875   0.00000  -0.00212  -0.00032  -0.00244   2.96631
   D57        2.98295  -0.00002  -0.00151   0.00018  -0.00132   2.98162
   D58        0.83137  -0.00003  -0.00502   0.00073  -0.00429   0.82707
   D59       -1.16957   0.00002  -0.00190   0.00004  -0.00185  -1.17143
   D60       -1.30460  -0.00002  -0.00381   0.00000  -0.00381  -1.30841
   D61        2.82700  -0.00004  -0.00732   0.00054  -0.00678   2.82022
   D62        0.82606   0.00001  -0.00420  -0.00014  -0.00434   0.82173
   D63       -1.29767   0.00015   0.00783  -0.00027   0.00757  -1.29010
   D64        0.94907   0.00000   0.00850  -0.00451   0.00400   0.95306
   D65        2.98201   0.00006   0.00776  -0.00232   0.00544   2.98745
   D66        0.86905   0.00015   0.01023   0.00014   0.01037   0.87942
   D67        3.11579   0.00000   0.01090  -0.00411   0.00680   3.12258
   D68       -1.13445   0.00005   0.01016  -0.00192   0.00824  -1.12622
   D69        2.86156   0.00010   0.00817   0.00010   0.00827   2.86983
   D70       -1.17489  -0.00005   0.00884  -0.00415   0.00469  -1.17019
   D71        0.85806   0.00001   0.00810  -0.00196   0.00614   0.86419
   D72       -3.06571  -0.00007  -0.00102  -0.00643  -0.00744  -3.07315
   D73        1.11544  -0.00008  -0.00125  -0.00622  -0.00746   1.10797
   D74       -0.98657  -0.00005  -0.00146  -0.00528  -0.00673  -0.99330
   D75        0.97181  -0.00002  -0.00186  -0.00394  -0.00581   0.96601
   D76       -1.13023  -0.00003  -0.00209  -0.00373  -0.00583  -1.13605
   D77        3.05095   0.00000  -0.00231  -0.00278  -0.00510   3.04585
   D78       -1.07076   0.00001  -0.00004  -0.00513  -0.00516  -1.07593
   D79        3.11038   0.00000  -0.00027  -0.00492  -0.00518   3.10520
   D80        1.00837   0.00003  -0.00048  -0.00397  -0.00445   1.00392
   D81       -0.10059   0.00010  -0.01226  -0.01067  -0.02294  -0.12352
   D82        1.97453  -0.00014  -0.01736  -0.01948  -0.03680   1.93773
   D83       -2.24711  -0.00005  -0.01678  -0.01730  -0.03407  -2.28118
   D84        3.03464   0.00001  -0.01205  -0.01958  -0.03163   3.00301
   D85       -1.17342  -0.00024  -0.01715  -0.02839  -0.04549  -1.21891
   D86        0.88812  -0.00015  -0.01657  -0.02620  -0.04276   0.84536
   D87        0.11294  -0.00011   0.00872   0.01060   0.01934   0.13228
   D88       -1.99984  -0.00001   0.01318   0.01261   0.02581  -1.97403
   D89        2.11402  -0.00005   0.01115   0.01255   0.02372   2.13775
   D90       -1.95232   0.00019   0.01734   0.01901   0.03635  -1.91597
   D91        2.21808   0.00028   0.02180   0.02103   0.04282   2.26090
   D92        0.04876   0.00025   0.01977   0.02097   0.04073   0.08949
   D93        2.21885  -0.00005   0.01032   0.01883   0.02918   2.24803
   D94        0.10606   0.00004   0.01479   0.02085   0.03565   0.14171
   D95       -2.06326   0.00001   0.01275   0.02079   0.03356  -2.02970
   D96        1.04019   0.00014   0.00828   0.00070   0.00896   1.04916
   D97        3.12977   0.00004   0.00590   0.00082   0.00670   3.13648
   D98       -1.07125   0.00014   0.00738   0.00202   0.00938  -1.06187
   D99        3.07412  -0.00004   0.00503  -0.00160   0.00343   3.07756
   D100      -1.11948  -0.00014   0.00265  -0.00148   0.00117  -1.11831
   D101       0.96268  -0.00004   0.00412  -0.00028   0.00385   0.96653
   D102      -1.01571   0.00009   0.00798  -0.00249   0.00550  -1.01020
   D103       1.07387  -0.00001   0.00560  -0.00236   0.00324   1.07711
   D104      -3.12715   0.00010   0.00708  -0.00116   0.00592  -3.12123
   D105      -3.02729   0.00000   0.01386   0.00925   0.02312  -3.00416
   D106       1.28244   0.00002   0.01318   0.00882   0.02197   1.30441
   D107      -0.91607   0.00003   0.01098   0.01075   0.02174  -0.89432
   D108      -3.10853   0.00030   0.01172   0.01584   0.02756  -3.08097
   D109      -0.96117   0.00011   0.01058   0.01640   0.02699  -0.93418
   D110       1.12323   0.00017   0.01007   0.01526   0.02532   1.14855
   D111      -1.03565  -0.00003   0.00430  -0.00480  -0.00049  -1.03614
   D112       1.08265   0.00000   0.00542  -0.00465   0.00078   1.08343
   D113      -3.11273  -0.00015   0.00119  -0.00516  -0.00396  -3.11668
   D114      -3.08818   0.00012   0.00518  -0.00649  -0.00132  -3.08950
   D115      -0.96988   0.00015   0.00629  -0.00634  -0.00005  -0.96993
   D116       1.11793  -0.00001   0.00206  -0.00685  -0.00479   1.11314
   D117       1.14402  -0.00005   0.00306  -0.00491  -0.00185   1.14216
   D118      -3.02087  -0.00002   0.00418  -0.00475  -0.00058  -3.02145
   D119      -0.93306  -0.00018  -0.00005  -0.00526  -0.00532  -0.93838
   D120      -2.91203  -0.00004   0.00212   0.01955   0.02168  -2.89036
   D121      -0.77681   0.00001   0.00721   0.01679   0.02401  -0.75280
   D122       1.31032  -0.00007   0.00501   0.01760   0.02261   1.33294
   D123      -0.91919  -0.00002   0.00305   0.02118   0.02423  -0.89497
   D124       1.21603   0.00004   0.00814   0.01843   0.02656   1.24259
   D125      -2.98002  -0.00004   0.00594   0.01923   0.02516  -2.95486
   D126       1.15413   0.00013   0.00426   0.01978   0.02404   1.17817
   D127      -2.99382   0.00019   0.00935   0.01702   0.02637  -2.96745
   D128      -0.90669   0.00011   0.00715   0.01782   0.02498  -0.88172
   D129       1.41688   0.00001  -0.00432  -0.01984  -0.02416   1.39273
   D130      -0.71299  -0.00011  -0.00909  -0.01829  -0.02739  -0.74038
   D131      -2.75227  -0.00006  -0.00835  -0.01881  -0.02716  -2.77943
         Item               Value     Threshold  Converged?
 Maximum Force            0.001078     0.000450     NO 
 RMS     Force            0.000196     0.000300     YES
 Maximum Displacement     0.088279     0.001800     NO 
 RMS     Displacement     0.015393     0.001200     NO 
 Predicted change in Energy=-7.417156D-05
 GradGradGradGradGradGradGradGradGradGradGradGradGradGradGradGradGradGrad

                          Input orientation:                          
 ---------------------------------------------------------------------
 Center     Atomic      Atomic             Coordinates (Angstroms)
 Number     Number       Type             X           Y           Z
 ---------------------------------------------------------------------
      1          6           0        1.790823    0.631327    0.032329
      2          6           0        1.066562   -0.476761    0.319692
      3          6           0       -0.365560   -0.558590    0.771738
      4          6           0       -1.285977    0.499818    0.114720
      5          6           0       -1.135955    1.903429    0.751124
      6          6           0        0.284766    2.312208    1.183559
      7          6           0        1.421061    2.089562    0.166440
      8          6           0        3.140042    0.232644   -0.402859
      9          6           0        3.212779   -1.282324   -0.459659
     10          6           0        1.876488   -1.765146    0.144670
     11          8           0        4.068364    0.999204   -0.663169
     12          6           0        1.162420    2.751819   -1.201573
     13          6           0        2.063957   -2.495799    1.480938
     14          8           0        1.135931   -2.599887   -0.766246
     15          6           0       -2.768910    0.033733    0.069082
     16          8           0       -3.497805    1.131226   -0.527806
     17          6           0       -3.368349   -0.282863    1.444683
     18          6           0       -2.923156   -1.185647   -0.872249
     19          8           0       -4.294322   -1.437588   -1.200478
     20          1           0       -0.406471   -0.462971    1.866733
     21          1           0       -0.721450   -1.568399    0.550583
     22          1           0       -0.976116    0.581110   -0.935326
     23          1           0       -1.774312    1.974448    1.640649
     24          1           0       -1.525675    2.642326    0.043050
     25          1           0        0.553240    1.789344    2.110944
     26          1           0        0.257303    3.379712    1.440334
     27          1           0        2.316412    2.579412    0.577453
     28          1           0        3.292666   -1.599596   -1.505722
     29          1           0        4.102303   -1.645148    0.066715
     30          1           0        0.965294    3.823565   -1.074590
     31          1           0        0.304929    2.308900   -1.719560
     32          1           0        2.037386    2.647336   -1.852706
     33          1           0        1.097220   -2.768933    1.916763
     34          1           0        2.641831   -3.415501    1.324511
     35          1           0        2.607615   -1.872777    2.199701
     36          1           0        1.576183   -3.467204   -0.785227
     37          1           0       -4.437598    0.879406   -0.513273
     38          1           0       -2.812086   -1.075734    1.956661
     39          1           0       -3.381091    0.601661    2.089411
     40          1           0       -4.402878   -0.627273    1.327872
     41          1           0       -2.340101   -1.021199   -1.788006
     42          1           0       -2.557424   -2.097503   -0.392203
     43          1           0       -4.543539   -0.810144   -1.898705
 ---------------------------------------------------------------------
                    Distance matrix (angstroms):
                    1          2          3          4          5
     1  C    0.000000
     2  C    1.354618   0.000000
     3  C    2.571501   1.503999   0.000000
     4  C    3.080712   2.555418   1.548893   0.000000
     5  C    3.271229   3.271470   2.579820   1.548431   0.000000
     6  C    2.533555   3.022552   2.972205   2.625720   1.540307
     7  C    1.510351   2.595221   3.251324   3.139748   2.629606
     8  C    1.472660   2.307521   3.780869   4.464181   4.733640
     9  C    2.434352   2.421274   3.852874   4.872858   5.525079
    10  C    2.400634   1.531846   2.622169   3.890007   4.785504
    11  O    2.409615   3.486446   4.913793   5.433550   5.468344
    12  C    2.532566   3.570317   4.145780   3.577539   3.132941
    13  C    3.457164   2.533733   3.187207   4.697056   5.488649
    14  O    3.392249   2.385736   2.964247   4.031118   5.267232
    15  C    4.598874   3.877403   2.573066   1.555123   2.574391
    16  O    5.341651   4.912974   3.788833   2.388241   2.794690
    17  C    5.426559   4.579480   3.089599   2.591846   3.200700
    18  C    5.132374   4.223871   3.104383   2.548579   3.920691
    19  O    6.544404   5.654483   4.483018   3.812273   4.994640
    20  H    3.064413   2.136200   1.099923   2.184044   2.715986
    21  H    3.379186   2.107598   1.093289   2.187736   3.502231
    22  H    2.931695   2.620437   2.141439   1.097824   2.148997
    23  H    4.135318   3.977929   3.025868   2.177491   1.097178
    24  H    3.878581   4.065086   3.481769   2.157065   1.095089
    25  H    2.682024   2.933823   2.854901   3.005081   2.171522
    26  H    3.447866   4.096721   4.042920   3.526011   2.143733
    27  H    2.090081   3.311912   4.132527   4.185217   3.522209
    28  H    3.098088   3.090054   4.433186   5.291252   6.080890
    29  H    3.244451   3.262645   4.651824   5.799720   6.363974
    30  H    3.478096   4.521844   4.937953   4.186881   3.381627
    31  H    2.844512   3.535327   3.857281   3.027927   2.888742
    32  H    2.771001   3.927059   4.789553   4.418975   4.171741
    33  H    3.948917   2.793856   2.887287   4.428513   5.308178
    34  H    4.332524   3.482431   4.184722   5.676354   6.549156
    35  H    3.411039   2.803238   3.550483   5.013623   5.511117
    36  H    4.184785   3.228515   3.828124   4.973844   6.209650
    37  H    6.257193   5.729642   4.505617   3.235920   3.680784
    38  H    5.272939   4.252334   2.767123   2.864283   3.624658
    39  H    5.566073   4.906783   3.489395   2.880847   2.919974
    40  H    6.451700   5.563618   4.076020   3.529467   4.172514
    41  H    4.807182   4.042791   3.265748   2.654249   4.055934
    42  H    5.151116   4.033221   2.920151   2.935920   4.397184
    43  H    6.777232   6.041991   4.964882   4.047417   5.098696
                    6          7          8          9         10
     6  C    0.000000
     7  C    1.541190   0.000000
     8  C    3.872197   2.593674   0.000000
     9  C    4.918748   3.869350   1.517776   0.000000
    10  C    4.498632   3.881580   2.426421   1.544022   0.000000
    11  O    4.410215   2.980830   1.231729   2.445160   3.619192
    12  C    2.579222   1.541733   3.300784   4.585708   4.767100
    13  C    5.135259   4.813185   3.485835   2.560904   1.534473
    14  O    5.353027   4.789795   3.488802   2.478561   1.440481
    15  C    3.969691   4.668165   5.931105   6.147535   4.982109
    16  O    4.316402   5.059211   6.699557   7.131746   6.142005
    17  C    4.488633   5.495521   6.785153   6.923632   5.603170
    18  C    5.172243   5.538781   6.244537   6.150551   4.940296
    19  O    6.380646   6.853820   7.661308   7.545163   6.324209
    20  H    2.940435   3.570195   4.267632   4.379772   3.142143
    21  H    4.058601   4.256595   4.366226   4.071927   2.636809
    22  H    3.012673   3.039042   4.165058   4.609282   3.848202
    23  H    2.136075   3.520930   5.600061   6.315769   5.436071
    24  H    2.165048   3.000671   5.270134   6.173211   5.568739
    25  H    1.097957   2.150428   3.928621   4.807940   4.272191
    26  H    1.098295   2.154442   4.648826   5.837755   5.547078
    27  H    2.136902   1.100245   2.673331   4.097814   4.388168
    28  H    5.619778   4.461942   2.143992   1.096034   2.181000
    29  H    5.610847   4.598594   2.161608   1.095429   2.230410
    30  H    2.801170   2.180515   4.251525   5.612435   5.792285
    31  H    2.903190   2.202466   3.752653   4.789554   4.747947
    32  H    3.521774   2.183557   3.024673   4.331784   4.846174
    33  H    5.197660   5.174310   4.308507   3.511834   2.180634
    34  H    6.195343   5.756486   4.067060   2.838959   2.168281
    35  H    4.893084   4.608925   3.389630   2.790530   2.183869
    36  H    6.240631   5.639803   4.034939   2.749208   1.962623
    37  H    5.218513   6.020828   7.605992   7.950108   6.877080
    38  H    4.654710   5.580638   6.535060   6.494635   5.073591
    39  H    4.145485   5.382595   6.990906   7.316166   6.084894
    40  H    5.534923   6.530572   7.786560   7.850005   6.490390
    41  H    5.179935   5.257665   5.789881   5.715520   4.697693
    42  H    5.477830   5.802753   6.155552   5.827891   4.478647
    43  H    6.523952   6.946191   7.896985   7.902802   6.804716
                   11         12         13         14         15
    11  O    0.000000
    12  C    3.435993   0.000000
    13  C    4.563977   5.962057   0.000000
    14  O    4.643624   5.369448   2.433496   0.000000
    15  C    6.943821   4.945495   5.634578   4.783462   0.000000
    16  O    7.568531   4.979757   6.937114   5.953954   1.446393
    17  C    7.835268   6.061339   5.865862   5.526784   1.533570
    18  C    7.327936   5.683664   5.667916   4.299709   1.548155
    19  O    8.727037   6.879475   6.981225   5.570201   2.470516
    20  H    5.344390   4.712833   3.222458   3.725317   3.009882
    21  H    5.568491   5.028251   3.079630   2.499574   2.644005
    22  H    5.069088   3.058792   4.954567   3.822050   2.126633
    23  H    6.355749   4.160160   5.894143   5.931880   2.688015
    24  H    5.872978   2.964276   6.430653   5.934635   2.889821
    25  H    4.547100   3.502889   4.587114   5.280445   4.276454
    26  H    4.961424   2.862369   6.147135   6.434018   4.715281
    27  H    2.665621   2.127523   5.161181   5.479434   5.709591
    28  H    2.839958   4.854407   3.351573   2.489762   6.472286
    29  H    2.743443   5.439190   2.622687   3.225634   7.073346
    30  H    4.216080   1.097097   6.904501   6.433112   5.441975
    31  H    4.122464   1.095344   6.035105   5.069078   4.221861
    32  H    2.873363   1.095653   6.129088   5.433817   5.798679
    33  H    5.448174   6.340897   1.095046   2.688609   5.120140
    34  H    5.047324   6.826829   1.097388   2.702633   6.538306
    35  H    4.310230   5.919809   1.095601   3.389895   6.089445
    36  H    5.116118   6.246662   2.513374   0.972842   5.645019
    37  H    8.508126   5.944737   7.592042   6.575234   1.959290
    38  H    7.649148   6.357775   5.100851   5.032306   2.189917
    39  H    7.951674   6.008099   6.293890   6.229621   2.186101
    40  H    8.852774   6.984905   6.733109   6.241389   2.165948
    41  H    6.812908   5.181431   5.679451   3.952094   2.178425
    42  H    7.318749   6.165083   5.002445   3.746088   2.190816
    43  H    8.886234   6.762510   7.610677   6.061519   2.780938
                   16         17         18         19         20
    16  O    0.000000
    17  C    2.430457   0.000000
    18  C    2.411797   2.526141   0.000000
    19  O    2.772316   3.031121   1.432238   0.000000
    20  H    4.222751   2.997213   3.789194   5.047084   0.000000
    21  H    4.019831   3.075401   2.649237   3.981047   1.747408
    22  H    2.612970   3.483341   2.629900   3.893063   3.044033
    23  H    2.895453   2.770345   4.197702   5.105335   2.804125
    24  H    2.549234   3.730516   4.176614   5.085024   3.771115
    25  H    4.879251   4.485177   5.462174   6.699065   2.460408
    26  H    4.798968   5.153623   6.025435   7.134253   3.922834
    27  H    6.092943   6.423490   6.612895   7.937200   4.281639
    28  H    7.384051   7.403229   6.261716   7.594854   5.133126
    29  H    8.113159   7.717853   7.102807   8.494243   4.996664
    30  H    5.240888   6.479965   6.344541   7.440372   5.376571
    31  H    4.155476   5.497512   4.832218   5.954723   4.588121
    32  H    5.890016   6.977164   6.345080   7.563236   5.429611
    33  H    6.503954   5.132710   5.142840   6.368548   2.753370
    34  H    7.861230   6.778652   6.384910   7.641854   4.278268
    35  H    7.330721   6.229769   6.363839   7.706318   3.344119
    36  H    6.852531   6.289747   5.045505   6.225319   4.470930
    37  H    0.973055   2.515503   2.585893   2.421001   4.869948
    38  H    3.393149   1.095534   2.833222   3.506493   2.484059
    39  H    2.672805   1.094633   3.489356   3.976921   3.167238
    40  H    2.712013   1.096591   2.709592   2.657245   4.035918
    41  H    2.749785   3.471701   1.098002   2.082678   4.172249
    42  H    3.365620   2.706412   1.093473   2.026230   3.521518
    43  H    2.596506   3.582923   1.954547   0.971244   5.604854
                   21         22         23         24         25
    21  H    0.000000
    22  H    2.625484   0.000000
    23  H    3.853379   3.035483   0.000000
    24  H    4.316778   2.346880   1.749344   0.000000
    25  H    3.915865   3.616424   2.381794   3.053794   0.000000
    26  H    5.121857   3.872629   2.478377   2.382258   1.751162
    27  H    5.141368   4.137929   4.269707   3.879585   2.466694
    28  H    4.510265   4.827352   6.953252   6.603712   5.663006
    29  H    4.848568   5.634771   7.079079   7.075106   5.345134
    30  H    5.878739   3.781797   4.277522   2.974790   3.802036
    31  H    4.608736   2.289401   3.965616   2.563021   3.873546
    32  H    5.582060   3.767237   5.213957   4.036003   4.318491
    33  H    2.572021   4.863736   5.551721   6.298580   4.594726
    34  H    3.914385   5.845451   6.975229   7.463746   5.663134
    35  H    3.727588   5.356592   5.857897   6.490099   4.199935
    36  H    3.266338   4.788069   6.835369   6.901733   6.088145
    37  H    4.575292   3.499853   3.596052   3.449156   5.711652
    38  H    2.567203   3.805194   3.237352   4.375012   4.422430
    39  H    3.761761   3.864371   2.160479   3.434309   4.109747
    40  H    3.878506   4.280765   3.711622   4.540852   5.569232
    41  H    2.896283   2.270443   4.587995   4.175820   5.610026
    42  H    2.130633   3.157607   4.618067   4.870311   5.572213
    43  H    4.602426   3.948442   5.286738   4.979705   6.986543
                   26         27         28         29         30
    26  H    0.000000
    27  H    2.371703   0.000000
    28  H    6.533466   4.770408   0.000000
    29  H    6.474571   4.614886   1.769221   0.000000
    30  H    2.650113   2.470361   5.917196   6.407045   0.000000
    31  H    3.336740   3.065209   4.924290   5.765875   1.773775
    32  H    3.814339   2.447068   4.442135   5.135512   1.771541
    33  H    6.224009   5.646679   4.230927   3.703525   7.240624
    34  H    7.202382   6.050039   3.425101   2.617093   7.808363
    35  H    5.804243   4.747470   3.778106   2.614486   6.772481
    36  H    7.319346   6.242307   2.636928   3.229082   7.322037
    37  H    5.666587   7.049565   8.178471   8.924106   6.178543
    38  H    5.434955   6.446999   7.037793   7.190612   6.889137
    39  H    4.623503   6.217642   7.893640   8.070975   6.267586
    40  H    6.147020   7.482968   8.258091   8.658215   7.375571
    41  H    6.044560   6.343731   5.669418   6.733043   5.908159
    42  H    6.425011   6.824079   5.975901   6.690829   6.923456
    43  H    7.193897   8.042349   7.885669   8.905655   7.245527
                   31         32         33         34         35
    31  H    0.000000
    32  H    1.770219   0.000000
    33  H    6.295630   6.665492   0.000000
    34  H    6.891751   6.871539   1.776129   0.000000
    35  H    6.176519   6.097424   1.778888   1.774014   0.000000
    36  H    5.987690   6.224132   2.831561   2.364164   3.537774
    37  H    5.098053   6.844347   7.060430   8.481863   8.035531
    38  H    5.889493   7.203465   4.260421   5.968193   5.483384
    39  H    5.568633   7.006067   5.607672   7.279990   6.480710
    40  H    6.330197   7.894057   5.931659   7.576420   7.173449
    41  H    4.253285   5.711807   5.347436   6.343508   6.411465
    42  H    5.419532   6.764529   4.374765   5.631739   5.783260
    43  H    5.767857   7.434034   7.086100   8.294971   8.310542
                   36         37         38         39         40
    36  H    0.000000
    37  H    7.425129   0.000000
    38  H    5.700349   3.544776   0.000000
    39  H    7.028070   2.822643   1.776244   0.000000
    40  H    6.948349   2.379307   1.768364   1.770386   0.000000
    41  H    4.725017   3.104310   3.774689   4.330323   3.757515
    42  H    4.372329   3.523024   2.574107   3.757968   2.919920
    43  H    6.763933   2.187516   4.234656   4.387431   3.234815
                   41         42         43
    41  H    0.000000
    42  H    1.775930   0.000000
    43  H    2.216289   2.805618   0.000000
 Stoichiometry    C15H24O4
 Framework group  C1[X(C15H24O4)]
 Deg. of freedom   123
 Full point group                 C1      NOp   1
 Largest Abelian subgroup         C1      NOp   1
 Largest concise Abelian subgroup C1      NOp   1
                         Standard orientation:                         
 ---------------------------------------------------------------------
 Center     Atomic      Atomic             Coordinates (Angstroms)
 Number     Number       Type             X           Y           Z
 ---------------------------------------------------------------------
      1          6           0        1.814822    0.637511    0.011085
      2          6           0        1.095353   -0.474746    0.294349
      3          6           0       -0.334703   -0.564149    0.751473
      4          6           0       -1.261181    0.495272    0.104685
      5          6           0       -1.113286    1.895378    0.749254
      6          6           0        0.307768    2.306170    1.178674
      7          6           0        1.440783    2.093646    0.155749
      8          6           0        3.163626    0.246032   -0.431860
      9          6           0        3.241133   -1.268302   -0.498407
     10          6           0        1.908828   -1.759318    0.108115
     11          8           0        4.088385    1.017279   -0.691004
     12          6           0        1.174584    2.763556   -1.207079
     13          6           0        2.103957   -2.497661    1.439049
     14          8           0        1.167451   -2.590819   -0.805095
     15          6           0       -2.742737    0.024558    0.061936
     16          8           0       -3.477587    1.123324   -0.525228
     17          6           0       -3.335716   -0.302598    1.437866
     18          6           0       -2.896662   -1.189436   -0.886383
     19          8           0       -4.268269   -1.443878   -1.210815
     20          1           0       -0.371623   -0.475495    1.847196
     21          1           0       -0.688129   -1.573736    0.525407
     22          1           0       -0.955721    0.584137   -0.946036
     23          1           0       -1.748372    1.958730    1.641695
     24          1           0       -1.508221    2.637377    0.047340
     25          1           0        0.581610    1.778429    2.101718
     26          1           0        0.277796    3.371956    1.442219
     27          1           0        2.336124    2.583895    0.566308
     28          1           0        3.317953   -1.578779   -1.546736
     29          1           0        4.133911   -1.631444    0.022207
     30          1           0        0.974426    3.833828   -1.072633
     31          1           0        0.316528    2.321028   -1.724465
     32          1           0        2.047323    2.666041   -1.862269
     33          1           0        1.139847   -2.776717    1.876937
     34          1           0        2.684241   -3.414445    1.274621
     35          1           0        2.648380   -1.877329    2.159559
     36          1           0        1.610482   -3.456534   -0.831215
     37          1           0       -4.416481    0.868298   -0.508593
     38          1           0       -2.774833   -1.096793    1.942702
     39          1           0       -3.348839    0.577843    2.088153
     40          1           0       -4.369555   -0.649707    1.322953
     41          1           0       -2.317758   -1.017346   -1.803369
     42          1           0       -2.526041   -2.103047   -0.413478
     43          1           0       -4.522297   -0.812925   -1.904128
 ---------------------------------------------------------------------
 Rotational constants (GHZ):      0.5514830      0.2605395      0.2076885
 Standard basis: 6-31G(d) (6D, 7F)
 There are   333 symmetry adapted cartesian basis functions of A   symmetry.
 There are   333 symmetry adapted basis functions of A   symmetry.
   333 basis functions,   628 primitive gaussians,   333 cartesian basis functions
    73 alpha electrons       73 beta electrons
       nuclear repulsion energy      1598.2742991759 Hartrees.
 NAtoms=   43 NActive=   43 NUniq=   43 SFac= 1.00D+00 NAtFMM=   60 NAOKFM=F Big=F
 Integral buffers will be    131072 words long.
 Raffenetti 2 integral format.
 Two-electron integral symmetry is turned on.
 ------------------------------------------------------------------------------
 Polarizable Continuum Model (PCM)
 =================================
 Model                : PCM (using non-symmetric T matrix).
 Atomic radii         : SMD-Coulomb.
 Polarization charges : Total charges.
 Charge compensation  : None.
 Solution method      : On-the-fly selection.
 Cavity type          : VdW (van der Waals Surface) (Alpha=1.000).
 Cavity algorithm     : GePol (No added spheres)
                        Default sphere list used, NSphG=   43.
                        Lebedev-Laikov grids with approx.  5.0 points / Ang**2.
                        Smoothing algorithm: Karplus/York (Gamma=1.0000).
                        Polarization charges: spherical gaussians, with
                                              point-specific exponents (IZeta= 3).
                        Self-potential: point-specific (ISelfS= 7).
                        Self-field    : sphere-specific E.n sum rule (ISelfD= 2).
 1st derivatives      : Analytical E(r).r(x)/FMM algorithm (CHGder, D1EAlg=3).
                        Cavity 1st derivative terms included.
 Solvent              : Methanol, Eps=  32.613000 Eps(inf)=   1.765709
 ------------------------------------------------------------------------------
 ------------------------------------------------------------------------------
 Atomic radii for non-electrostatic terms: SMD-CDS.
 ------------------------------------------------------------------------------
 Nuclear repulsion after PCM non-electrostatic terms =     1598.2757818501 Hartrees.
 One-electron integrals computed using PRISM.
 NBasis=   333 RedAO= T EigKep=  9.36D-04  NBF=   333
 NBsUse=   333 1.00D-06 EigRej= -1.00D+00 NBFU=   333
 Initial guess from the checkpoint file:  "DY-202A-11R_29.chk"
 B after Tr=     0.000000    0.000000    0.000000
         Rot=    0.999999    0.001462   -0.000067    0.000677 Ang=   0.18 deg.
 ExpMin= 1.61D-01 ExpMax= 5.48D+03 ExpMxC= 8.25D+02 IAcc=1 IRadAn=         1 AccDes= 0.00D+00
 Harris functional with IExCor=  402 and IRadAn=       1 diagonalized for initial guess.
 HarFok:  IExCor=  402 AccDes= 0.00D+00 IRadAn=         1 IDoV= 1 UseB2=F ITyADJ=14
 ICtDFT=  3500011 ScaDFX=  1.000000  1.000000  1.000000  1.000000
 FoFCou: FMM=F IPFlag=           0 FMFlag=      100000 FMFlg1=           0
         NFxFlg=           0 DoJE=T BraDBF=F KetDBF=T FulRan=T
         wScrn=  0.000000 ICntrl=     500 IOpCl=  0 I1Cent=   200000004 NGrid=           0
         NMat0=    1 NMatS0=      1 NMatT0=    0 NMatD0=    1 NMtDS0=    0 NMtDT0=    0
 Petite list used in FoFCou.
 Keep R1 ints in memory in canonical form, NReq=1565304907.
 Requested convergence on RMS density matrix=1.00D-08 within 128 cycles.
 Requested convergence on MAX density matrix=1.00D-06.
 Requested convergence on             energy=1.00D-06.
 No special actions if energy rises.
 Inv3:  Mode=1 IEnd=    21805248.
 Iteration    1 A*A^-1 deviation from unit magnitude is 6.22D-15 for   2673.
 Iteration    1 A*A^-1 deviation from orthogonality  is 4.03D-15 for   1984    928.
 Iteration    1 A^-1*A deviation from unit magnitude is 6.33D-15 for   2673.
 Iteration    1 A^-1*A deviation from orthogonality  is 2.48D-09 for   2169   2151.
 Iteration    2 A*A^-1 deviation from unit magnitude is 3.00D-15 for   1324.
 Iteration    2 A*A^-1 deviation from orthogonality  is 2.73D-15 for   1359    497.
 Iteration    2 A^-1*A deviation from unit magnitude is 1.11D-15 for    211.
 Iteration    2 A^-1*A deviation from orthogonality  is 5.06D-16 for   2281    146.
 Error on total polarization charges =  0.05167
 SCF Done:  E(RB3LYP) =  -886.950036488     A.U. after    9 cycles
            NFock=  9  Conv=0.68D-08     -V/T= 2.0094
 SMD-CDS (non-electrostatic) energy       (kcal/mol) =       0.93
 (included in total energy above)
 D1PCM: PCM CHGder 1st derivatives, ID1Alg=3 FixD1E=F DoIter=F DoCFld=F I1PDM=0.
 Calling FoFJK, ICntrl=      2127 FMM=F ISym2X=0 I1Cent= 0 IOpClX= 0 NMat=1 NMatS=1 NMatT=0.
 ***** Axes restored to original set *****
 -------------------------------------------------------------------
 Center     Atomic                   Forces (Hartrees/Bohr)
 Number     Number              X              Y              Z
 -------------------------------------------------------------------
      1        6          -0.000509970   -0.000088294   -0.000040573
      2        6           0.000398340   -0.000018654   -0.000323086
      3        6          -0.000239612    0.000113701   -0.000106690
      4        6          -0.000029493    0.000238087    0.000190204
      5        6          -0.000003132    0.000150364   -0.000046453
      6        6          -0.000181210    0.000149332    0.000156304
      7        6          -0.000000150   -0.000234339    0.000134618
      8        6           0.000465097    0.000103944    0.000906757
      9        6           0.000492049    0.000087831   -0.000257983
     10        6          -0.000492481   -0.000078514   -0.000000168
     11        8          -0.000223990   -0.000009829   -0.000309667
     12        6           0.000000093    0.000178444   -0.000107007
     13        6           0.000158485   -0.000138239    0.000088330
     14        8           0.000022702    0.000208652    0.000369547
     15        6          -0.000217421    0.000086924    0.000049647
     16        8           0.000224987   -0.000248917   -0.000060800
     17        6          -0.000038479    0.000138126    0.000207759
     18        6           0.000258100   -0.000035248   -0.000147637
     19        8          -0.000027763   -0.000358122   -0.000033612
     20        1           0.000086180   -0.000021140    0.000064357
     21        1           0.000124789    0.000039734    0.000038615
     22        1          -0.000028429   -0.000087606    0.000031082
     23        1           0.000079037    0.000043731   -0.000017833
     24        1           0.000033111   -0.000084143   -0.000004678
     25        1          -0.000012776   -0.000086548   -0.000050874
     26        1           0.000009115    0.000037103   -0.000017762
     27        1          -0.000005563   -0.000055873   -0.000057665
     28        1          -0.000123003   -0.000226437   -0.000130737
     29        1          -0.000121328   -0.000057842   -0.000018869
     30        1           0.000010989    0.000030857   -0.000014362
     31        1           0.000022945   -0.000073217   -0.000002694
     32        1           0.000040557    0.000022823   -0.000031220
     33        1          -0.000047372    0.000056141   -0.000056027
     34        1          -0.000005848    0.000041042   -0.000093798
     35        1          -0.000012578    0.000032854   -0.000063736
     36        1           0.000142069   -0.000018177   -0.000029612
     37        1           0.000083006    0.000233216    0.000019895
     38        1          -0.000015392    0.000024287   -0.000145033
     39        1          -0.000059547   -0.000043232    0.000063445
     40        1           0.000007962   -0.000094173   -0.000101618
     41        1          -0.000071843    0.000003691   -0.000050653
     42        1          -0.000222939   -0.000045150   -0.000176740
     43        1           0.000030707    0.000082809    0.000177027
 -------------------------------------------------------------------
 Cartesian Forces:  Max     0.000906757 RMS     0.000172863

 GradGradGradGradGradGradGradGradGradGradGradGradGradGradGradGradGradGrad
 Berny optimization.
 Using GEDIIS/GDIIS optimizer.
 FormGI is forming the generalized inverse of G from B-inverse, IUseBI=4.
 Internal  Forces:  Max     0.000403453 RMS     0.000095398
 Search for a local minimum.
 Step number   7 out of a maximum of  258
 All quantities printed in internal units (Hartrees-Bohrs-Radians)
 Mixed Optimization -- En-DIIS/RFO-DIIS
 Swapping is turned off.
 Update second derivatives using D2CorX and points    3    4    5    6    7
 DE= -5.82D-05 DEPred=-7.42D-05 R= 7.85D-01
 TightC=F SS=  1.41D+00  RLast= 1.87D-01 DXNew= 1.2440D+00 5.6015D-01
 Trust test= 7.85D-01 RLast= 1.87D-01 DXMaxT set to 7.40D-01
 ITU=  1  1  1  0  1  1  0
     Eigenvalues ---    0.00124   0.00273   0.00287   0.00340   0.00368
     Eigenvalues ---    0.00399   0.00686   0.00713   0.00789   0.00946
     Eigenvalues ---    0.01082   0.01127   0.01205   0.01270   0.01393
     Eigenvalues ---    0.01397   0.02492   0.02694   0.03246   0.03798
     Eigenvalues ---    0.03900   0.04277   0.04418   0.04601   0.04711
     Eigenvalues ---    0.04875   0.04990   0.05170   0.05235   0.05327
     Eigenvalues ---    0.05410   0.05492   0.05528   0.05545   0.05601
     Eigenvalues ---    0.05624   0.05640   0.05702   0.05958   0.06020
     Eigenvalues ---    0.06134   0.06758   0.07150   0.07864   0.08483
     Eigenvalues ---    0.08703   0.08999   0.09104   0.09336   0.09785
     Eigenvalues ---    0.10517   0.11782   0.12072   0.13418   0.14067
     Eigenvalues ---    0.14647   0.15656   0.15975   0.15999   0.16000
     Eigenvalues ---    0.16000   0.16000   0.16000   0.16000   0.16013
     Eigenvalues ---    0.16025   0.16052   0.16064   0.16182   0.16703
     Eigenvalues ---    0.17309   0.18178   0.18635   0.19822   0.20891
     Eigenvalues ---    0.22307   0.23321   0.24640   0.25029   0.26679
     Eigenvalues ---    0.27165   0.27583   0.27949   0.28410   0.28743
     Eigenvalues ---    0.28759   0.29328   0.29397   0.29753   0.30029
     Eigenvalues ---    0.30712   0.31745   0.32298   0.33747   0.33764
     Eigenvalues ---    0.33824   0.33855   0.33896   0.34007   0.34102
     Eigenvalues ---    0.34117   0.34123   0.34151   0.34162   0.34173
     Eigenvalues ---    0.34207   0.34218   0.34243   0.34275   0.34339
     Eigenvalues ---    0.34368   0.34382   0.34412   0.34746   0.34952
     Eigenvalues ---    0.39380   0.40686   0.41990   0.52381   0.52437
     Eigenvalues ---    0.52635   0.53050   0.94800
 En-DIIS/RFO-DIIS IScMMF=        0 using points:     7    6    5    4    3
 RFO step:  Lambda=-7.79427922D-06.
 DidBck=T Rises=F RFO-DIIS coefs:    0.73861    0.76735   -0.27867   -0.18817   -0.03912
 Iteration  1 RMS(Cart)=  0.00989716 RMS(Int)=  0.00006190
 Iteration  2 RMS(Cart)=  0.00007377 RMS(Int)=  0.00002202
 Iteration  3 RMS(Cart)=  0.00000000 RMS(Int)=  0.00002202
 Variable       Old X    -DE/DX   Delta X   Delta X   Delta X     New X
                                 (Linear)    (Quad)   (Total)
    R1        2.55986  -0.00031   0.00007  -0.00017  -0.00009   2.55977
    R2        2.85415  -0.00003   0.00067  -0.00124  -0.00058   2.85357
    R3        2.78292   0.00018  -0.00115   0.00164   0.00051   2.78344
    R4        2.84215   0.00013  -0.00054   0.00068   0.00013   2.84228
    R5        2.89477  -0.00005   0.00039  -0.00096  -0.00057   2.89420
    R6        2.92698   0.00008   0.00031  -0.00060  -0.00029   2.92670
    R7        2.07855   0.00006  -0.00008   0.00009   0.00002   2.07857
    R8        2.06602  -0.00009  -0.00005   0.00005   0.00000   2.06602
    R9        2.92611   0.00007   0.00021  -0.00024  -0.00002   2.92609
   R10        2.93876   0.00013   0.00084  -0.00166  -0.00082   2.93794
   R11        2.07459  -0.00005  -0.00019   0.00016  -0.00002   2.07456
   R12        2.91076  -0.00011  -0.00007  -0.00001  -0.00007   2.91069
   R13        2.07337  -0.00006  -0.00030   0.00026  -0.00004   2.07332
   R14        2.06942  -0.00007   0.00011  -0.00004   0.00007   2.06949
   R15        2.91243   0.00012  -0.00021   0.00045   0.00024   2.91266
   R16        2.07484   0.00000  -0.00011   0.00016   0.00006   2.07489
   R17        2.07548   0.00003  -0.00012   0.00018   0.00006   2.07554
   R18        2.91345   0.00020  -0.00011   0.00019   0.00007   2.91353
   R19        2.07916  -0.00005   0.00001  -0.00011  -0.00010   2.07906
   R20        2.86818   0.00015  -0.00049   0.00012  -0.00038   2.86780
   R21        2.32763  -0.00011  -0.00033   0.00039   0.00006   2.32769
   R22        2.91778   0.00020  -0.00091   0.00132   0.00039   2.91817
   R23        2.07120   0.00019  -0.00005   0.00042   0.00038   2.07158
   R24        2.07006  -0.00009   0.00006  -0.00048  -0.00042   2.06964
   R25        2.89973  -0.00010  -0.00017   0.00029   0.00012   2.89986
   R26        2.72211  -0.00040   0.00023  -0.00151  -0.00128   2.72083
   R27        2.07321   0.00003  -0.00008   0.00011   0.00003   2.07325
[truncated: 997,656 more chars]
