# Supplementary material for: New patchoulol- and guaiane-type sesquiterpenoids from Sanguisorba officinalis with anti-melanogenic activity
Source: Nat Prod Bioprospect. 2026 May 12;16(1):63. doi: 10.1007/s13659-026-00616-0 (PMC13161421; doi:10.1007/s13659-026-00616-0)
Supplement: Supplementary file 2 — Additional file 2. It includes the calculated NMR data of compound 11. [file 13659_2026_616_MOESM2_ESM.zip › New folder/11R-opt_freq-conf-3.log]

 Entering Gaussian System, Link 0=/gpfs/home/zhengshan/software/Gaussian/g09/g09
 Input=DY-202A-11R_3.gjf
 Output=DY-202A-11R_3.log
 Initial command:
 /gpfs/home/zhengshan/software/Gaussian/g09/l1.exe "/gpfs/home/zhengshan/software/Gaussian/g09/scratch/zhengshan/%J/Gau-7821.inp" -scrdir="/gpfs/home/zhengshan/software/Gaussian/g09/scratch/zhengshan/%J/"
 Entering Link 1 = /gpfs/home/zhengshan/software/Gaussian/g09/l1.exe PID=      7822.
  
 Copyright (c) 1988,1990,1992,1993,1995,1998,2003,2009,2013,
            Gaussian, Inc.  All Rights Reserved.
  
 This is part of the Gaussian(R) 09 program.  It is based on
 the Gaussian(R) 03 system (copyright 2003, Gaussian, Inc.),
 the Gaussian(R) 98 system (copyright 1998, Gaussian, Inc.),
 the Gaussian(R) 94 system (copyright 1995, Gaussian, Inc.),
 the Gaussian 92(TM) system (copyright 1992, Gaussian, Inc.),
 the Gaussian 90(TM) system (copyright 1990, Gaussian, Inc.),
 the Gaussian 88(TM) system (copyright 1988, Gaussian, Inc.),
 the Gaussian 86(TM) system (copyright 1986, Carnegie Mellon
 University), and the Gaussian 82(TM) system (copyright 1983,
 Carnegie Mellon University). Gaussian is a federally registered
 trademark of Gaussian, Inc.
  
 This software contains proprietary and confidential information,
 including trade secrets, belonging to Gaussian, Inc.
  
 This software is provided under written license and may be
 used, copied, transmitted, or stored only in accord with that
 written license.
  
 The following legend is applicable only to US Government
 contracts under FAR:
  
                    RESTRICTED RIGHTS LEGEND
  
 Use, reproduction and disclosure by the US Government is
 subject to restrictions as set forth in subparagraphs (a)
 and (c) of the Commercial Computer Software - Restricted
 Rights clause in FAR 52.227-19.
  
 Gaussian, Inc.
 340 Quinnipiac St., Bldg. 40, Wallingford CT 06492
  
  
 ---------------------------------------------------------------
 Warning -- This program may not be used in any manner that
 competes with the business of Gaussian, Inc. or will provide
 assistance to any competitor of Gaussian, Inc.  The licensee
 of this program is prohibited from giving any competitor of
 Gaussian, Inc. access to this program.  By using this program,
 the user acknowledges that Gaussian, Inc. is engaged in the
 business of creating and licensing software in the field of
 computational chemistry and represents and warrants to the
 licensee that it is not a competitor of Gaussian, Inc. and that
 it will not use this program in any manner prohibited above.
 ---------------------------------------------------------------
  

 Cite this work as:
 Gaussian 09, Revision D.01,
 M. J. Frisch, G. W. Trucks, H. B. Schlegel, G. E. Scuseria, 
 M. A. Robb, J. R. Cheeseman, G. Scalmani, V. Barone, B. Mennucci, 
 G. A. Petersson, H. Nakatsuji, M. Caricato, X. Li, H. P. Hratchian, 
 A. F. Izmaylov, J. Bloino, G. Zheng, J. L. Sonnenberg, M. Hada, 
 M. Ehara, K. Toyota, R. Fukuda, J. Hasegawa, M. Ishida, T. Nakajima, 
 Y. Honda, O. Kitao, H. Nakai, T. Vreven, J. A. Montgomery, Jr., 
 J. E. Peralta, F. Ogliaro, M. Bearpark, J. J. Heyd, E. Brothers, 
 K. N. Kudin, V. N. Staroverov, T. Keith, R. Kobayashi, J. Normand, 
 K. Raghavachari, A. Rendell, J. C. Burant, S. S. Iyengar, J. Tomasi, 
 M. Cossi, N. Rega, J. M. Millam, M. Klene, J. E. Knox, J. B. Cross, 
 V. Bakken, C. Adamo, J. Jaramillo, R. Gomperts, R. E. Stratmann, 
 O. Yazyev, A. J. Austin, R. Cammi, C. Pomelli, J. W. Ochterski, 
 R. L. Martin, K. Morokuma, V. G. Zakrzewski, G. A. Voth, 
 P. Salvador, J. J. Dannenberg, S. Dapprich, A. D. Daniels, 
 O. Farkas, J. B. Foresman, J. V. Ortiz, J. Cioslowski, 
 and D. J. Fox, Gaussian, Inc., Wallingford CT, 2013.
 
 ******************************************
 Gaussian 09:  ES64L-G09RevD.01 24-Apr-2013
                10-Mar-2024 
 ******************************************
 %nprocshared=4
 Will use up to    4 processors via shared memory.
 %mem=12GB
 %chk=DY-202A-11R_3.chk
 ----------------------------------------------------------
 # opt freq b3lyp/6-31g(d) scrf=(smd,solvent=methanol,read)
 ----------------------------------------------------------
 1/14=-1,18=20,19=15,26=3,38=1,40=2/1,3;
 2/9=110,12=2,17=6,18=5,40=1/2;
 3/5=1,6=6,7=1,11=2,16=1,25=1,30=1,70=32203,71=1,72=3,74=-5/1,2,3;
 4//1;
 5/5=2,38=5,53=3/2;
 6/7=2,8=2,9=2,10=2,28=1/1;
 7//1,2,3,16;
 1/14=-1,18=20,19=15,26=3/3(2);
 2/9=110/2;
 99//99;
 2/9=110/2;
 3/5=1,6=6,7=1,11=2,16=1,25=1,30=1,70=32205,71=1,72=3,74=-5/1,2,3;
 4/5=5,16=3,69=1/1;
 5/5=2,38=5,53=3/2;
 7//1,2,3,16;
 1/14=-1,18=20,19=15,26=3/3(-5);
 2/9=110/2;
 6/7=2,8=2,9=2,10=2,19=2,28=1/1;
 99/9=1/99;
 --------
 opt+freq
 --------
 Symbolic Z-matrix:
 Charge =  0 Multiplicity = 1
 C                     1.7804    0.6403    0.034 
 C                     1.0922   -0.4699    0.3414 
 C                    -0.3451   -0.5341    0.7889 
 C                    -1.2652    0.5056    0.1152 
 C                    -1.1101    1.926     0.7129 
 C                     0.2968    2.3655    1.1284 
 C                     1.4382    2.0921    0.1359 
 C                     3.1205    0.1817   -0.3826 
 C                     3.2451   -1.3097   -0.3577 
 C                     1.8764   -1.7478    0.1665 
 O                     4.0258    0.9403   -0.6988 
 C                     1.1851    2.7198   -1.2362 
 C                     1.9934   -2.5545    1.4589 
 O                     1.2066   -2.5333   -0.8159 
 C                    -2.7621    0.0524    0.0758 
 O                    -3.5563    1.1458   -0.4232 
 C                    -3.3261   -0.314     1.4563 
 C                    -2.9666   -1.12     -0.9175 
 O                    -4.3705   -1.3499   -1.0919 
 H                    -0.3876   -0.442     1.8812 
 H                    -0.7173   -1.5374    0.5603 
 H                    -0.959     0.591    -0.9371 
 H                    -1.7484    2.0338    1.5972 
 H                    -1.4947    2.6513   -0.0161 
 H                     0.5415    1.9022    2.0941 
 H                     0.2613    3.4448    1.3299 
 H                     2.3179    2.5978    0.5592 
 H                     3.4505   -1.6768   -1.3678 
 H                     4.0624   -1.5794    0.3186 
 H                     0.9418    3.783    -1.1347 
 H                     0.3628    2.2361   -1.7714 
 H                     2.0753    2.6464   -1.8708 
 H                     1.013    -2.9078    1.798 
 H                     2.6031   -3.4514    1.2991 
 H                     2.4472   -1.9686    2.2655 
 H                     1.7404   -3.3315   -0.9727 
 H                    -4.4067    0.7386   -0.6886 
 H                    -2.8275   -1.1897    1.8826 
 H                    -3.2316    0.5163    2.1628 
 H                    -4.399    -0.5308    1.3986 
 H                    -2.5612   -0.8647   -1.9023 
 H                    -2.509    -2.0488   -0.5668 
 H                    -4.4543   -2.0643   -1.7482 
 

 GradGradGradGradGradGradGradGradGradGradGradGradGradGradGradGradGradGrad
 Berny optimization.
 Initialization pass.
                           ----------------------------
                           !    Initial Parameters    !
                           ! (Angstroms and Degrees)  !
 --------------------------                            --------------------------
 ! Name  Definition              Value          Derivative Info.                !
 --------------------------------------------------------------------------------
 ! R1    R(1,2)                  1.3419         estimate D2E/DX2                !
 ! R2    R(1,7)                  1.4951         estimate D2E/DX2                !
 ! R3    R(1,8)                  1.4764         estimate D2E/DX2                !
 ! R4    R(2,3)                  1.5067         estimate D2E/DX2                !
 ! R5    R(2,10)                 1.5095         estimate D2E/DX2                !
 ! R6    R(3,4)                  1.5432         estimate D2E/DX2                !
 ! R7    R(3,20)                 1.097          estimate D2E/DX2                !
 ! R8    R(3,21)                 1.0943         estimate D2E/DX2                !
 ! R9    R(4,5)                  1.5488         estimate D2E/DX2                !
 ! R10   R(4,15)                 1.5645         estimate D2E/DX2                !
 ! R11   R(4,22)                 1.0993         estimate D2E/DX2                !
 ! R12   R(5,6)                  1.5314         estimate D2E/DX2                !
 ! R13   R(5,23)                 1.0959         estimate D2E/DX2                !
 ! R14   R(5,24)                 1.0979         estimate D2E/DX2                !
 ! R15   R(6,7)                  1.5371         estimate D2E/DX2                !
 ! R16   R(6,25)                 1.0987         estimate D2E/DX2                !
 ! R17   R(6,26)                 1.0985         estimate D2E/DX2                !
 ! R18   R(7,12)                 1.5299         estimate D2E/DX2                !
 ! R19   R(7,27)                 1.0994         estimate D2E/DX2                !
 ! R20   R(8,9)                  1.4968         estimate D2E/DX2                !
 ! R21   R(8,11)                 1.2227         estimate D2E/DX2                !
 ! R22   R(9,10)                 1.5297         estimate D2E/DX2                !
 ! R23   R(9,28)                 1.0942         estimate D2E/DX2                !
 ! R24   R(9,29)                 1.0946         estimate D2E/DX2                !
 ! R25   R(10,13)                1.528          estimate D2E/DX2                !
 ! R26   R(10,14)                1.425          estimate D2E/DX2                !
 ! R27   R(12,30)                1.0954         estimate D2E/DX2                !
 ! R28   R(12,31)                1.0939         estimate D2E/DX2                !
 ! R29   R(12,32)                1.0957         estimate D2E/DX2                !
 ! R30   R(13,33)                1.0959         estimate D2E/DX2                !
 ! R31   R(13,34)                1.0962         estimate D2E/DX2                !
 ! R32   R(13,35)                1.0954         estimate D2E/DX2                !
 ! R33   R(14,36)                0.973          estimate D2E/DX2                !
 ! R34   R(15,16)                1.4406         estimate D2E/DX2                !
 ! R35   R(15,17)                1.5356         estimate D2E/DX2                !
 ! R36   R(15,18)                1.5502         estimate D2E/DX2                !
 ! R37   R(16,37)                0.9795         estimate D2E/DX2                !
 ! R38   R(17,38)                1.0942         estimate D2E/DX2                !
 ! R39   R(17,39)                1.0943         estimate D2E/DX2                !
 ! R40   R(17,40)                1.0961         estimate D2E/DX2                !
 ! R41   R(18,19)                1.4332         estimate D2E/DX2                !
 ! R42   R(18,41)                1.0952         estimate D2E/DX2                !
 ! R43   R(18,42)                1.0932         estimate D2E/DX2                !
 ! R44   R(19,43)                0.9737         estimate D2E/DX2                !
 ! A1    A(2,1,7)              132.0981         estimate D2E/DX2                !
 ! A2    A(2,1,8)              105.8527         estimate D2E/DX2                !
 ! A3    A(7,1,8)              121.9125         estimate D2E/DX2                !
 ! A4    A(1,2,3)              126.3361         estimate D2E/DX2                !
 ! A5    A(1,2,10)             114.0433         estimate D2E/DX2                !
 ! A6    A(3,2,10)             119.5982         estimate D2E/DX2                !
 ! A7    A(2,3,4)              114.2296         estimate D2E/DX2                !
 ! A8    A(2,3,20)             109.2148         estimate D2E/DX2                !
 ! A9    A(2,3,21)             107.547          estimate D2E/DX2                !
 ! A10   A(4,3,20)             110.7953         estimate D2E/DX2                !
 ! A11   A(4,3,21)             108.8885         estimate D2E/DX2                !
 ! A12   A(20,3,21)            105.7722         estimate D2E/DX2                !
 ! A13   A(3,4,5)              112.9354         estimate D2E/DX2                !
 ! A14   A(3,4,15)             112.7245         estimate D2E/DX2                !
 ! A15   A(3,4,22)             107.7084         estimate D2E/DX2                !
 ! A16   A(5,4,15)             111.7892         estimate D2E/DX2                !
 ! A17   A(5,4,22)             105.6808         estimate D2E/DX2                !
 ! A18   A(15,4,22)            105.3617         estimate D2E/DX2                !
 ! A19   A(4,5,6)              117.3808         estimate D2E/DX2                !
 ! A20   A(4,5,23)             110.0765         estimate D2E/DX2                !
 ! A21   A(4,5,24)             108.3322         estimate D2E/DX2                !
 ! A22   A(6,5,23)             106.7338         estimate D2E/DX2                !
 ! A23   A(6,5,24)             108.203          estimate D2E/DX2                !
 ! A24   A(23,5,24)            105.4718         estimate D2E/DX2                !
 ! A25   A(5,6,7)              117.1274         estimate D2E/DX2                !
 ! A26   A(5,6,25)             108.7885         estimate D2E/DX2                !
 ! A27   A(5,6,26)             107.5808         estimate D2E/DX2                !
 ! A28   A(7,6,25)             109.0964         estimate D2E/DX2                !
 ! A29   A(7,6,26)             108.4934         estimate D2E/DX2                !
 ! A30   A(25,6,26)            105.0866         estimate D2E/DX2                !
 ! A31   A(1,7,6)              112.7493         estimate D2E/DX2                !
 ! A32   A(1,7,12)             112.0332         estimate D2E/DX2                !
 ! A33   A(1,7,27)             106.843          estimate D2E/DX2                !
 ! A34   A(6,7,12)             112.5363         estimate D2E/DX2                !
 ! A35   A(6,7,27)             105.2922         estimate D2E/DX2                !
 ! A36   A(12,7,27)            106.7949         estimate D2E/DX2                !
 ! A37   A(1,8,9)              112.3563         estimate D2E/DX2                !
 ! A38   A(1,8,11)             123.5255         estimate D2E/DX2                !
 ! A39   A(9,8,11)             124.1148         estimate D2E/DX2                !
 ! A40   A(8,9,10)             102.508          estimate D2E/DX2                !
 ! A41   A(8,9,28)             109.5456         estimate D2E/DX2                !
 ! A42   A(8,9,29)             108.5385         estimate D2E/DX2                !
 ! A43   A(10,9,28)            112.8435         estimate D2E/DX2                !
 ! A44   A(10,9,29)            112.6928         estimate D2E/DX2                !
 ! A45   A(28,9,29)            110.3374         estimate D2E/DX2                !
 ! A46   A(2,10,9)             105.1934         estimate D2E/DX2                !
 ! A47   A(2,10,13)            112.8752         estimate D2E/DX2                !
 ! A48   A(2,10,14)            107.5979         estimate D2E/DX2                !
 ! A49   A(9,10,13)            111.8718         estimate D2E/DX2                !
 ! A50   A(9,10,14)            110.0092         estimate D2E/DX2                !
 ! A51   A(13,10,14)           109.1517         estimate D2E/DX2                !
 ! A52   A(7,12,30)            110.6012         estimate D2E/DX2                !
 ! A53   A(7,12,31)            112.4408         estimate D2E/DX2                !
 ! A54   A(7,12,32)            110.9487         estimate D2E/DX2                !
 ! A55   A(30,12,31)           107.9121         estimate D2E/DX2                !
 ! A56   A(30,12,32)           107.406          estimate D2E/DX2                !
 ! A57   A(31,12,32)           107.3223         estimate D2E/DX2                !
 ! A58   A(10,13,33)           111.3103         estimate D2E/DX2                !
 ! A59   A(10,13,34)           110.5634         estimate D2E/DX2                !
 ! A60   A(10,13,35)           111.8494         estimate D2E/DX2                !
 ! A61   A(33,13,34)           106.1949         estimate D2E/DX2                !
 ! A62   A(33,13,35)           108.3738         estimate D2E/DX2                !
 ! A63   A(34,13,35)           108.3341         estimate D2E/DX2                !
 ! A64   A(10,14,36)           107.7842         estimate D2E/DX2                !
 ! A65   A(4,15,16)            108.4419         estimate D2E/DX2                !
 ! A66   A(4,15,17)            113.4462         estimate D2E/DX2                !
 ! A67   A(4,15,18)            111.189          estimate D2E/DX2                !
 ! A68   A(16,15,17)           106.8587         estimate D2E/DX2                !
 ! A69   A(16,15,18)           106.2216         estimate D2E/DX2                !
 ! A70   A(17,15,18)           110.3124         estimate D2E/DX2                !
 ! A71   A(15,16,37)           104.8899         estimate D2E/DX2                !
 ! A72   A(15,17,38)           111.9535         estimate D2E/DX2                !
 ! A73   A(15,17,39)           111.5707         estimate D2E/DX2                !
 ! A74   A(15,17,40)           111.0617         estimate D2E/DX2                !
 ! A75   A(38,17,39)           108.4434         estimate D2E/DX2                !
 ! A76   A(38,17,40)           107.9541         estimate D2E/DX2                !
 ! A77   A(39,17,40)           105.5804         estimate D2E/DX2                !
 ! A78   A(15,18,19)           109.1782         estimate D2E/DX2                !
 ! A79   A(15,18,41)           110.5523         estimate D2E/DX2                !
 ! A80   A(15,18,42)           112.445          estimate D2E/DX2                !
 ! A81   A(19,18,41)           106.892          estimate D2E/DX2                !
 ! A82   A(19,18,42)           108.2264         estimate D2E/DX2                !
 ! A83   A(41,18,42)           109.3653         estimate D2E/DX2                !
 ! A84   A(18,19,43)           106.4992         estimate D2E/DX2                !
 ! D1    D(7,1,2,3)              6.01           estimate D2E/DX2                !
 ! D2    D(7,1,2,10)          -175.7329         estimate D2E/DX2                !
 ! D3    D(8,1,2,3)           -178.3053         estimate D2E/DX2                !
 ! D4    D(8,1,2,10)            -0.0482         estimate D2E/DX2                !
 ! D5    D(2,1,7,6)             20.5233         estimate D2E/DX2                !
 ! D6    D(2,1,7,12)          -107.6501         estimate D2E/DX2                !
 ! D7    D(2,1,7,27)           135.7216         estimate D2E/DX2                !
 ! D8    D(8,1,7,6)           -154.5851         estimate D2E/DX2                !
 ! D9    D(8,1,7,12)            77.2415         estimate D2E/DX2                !
 ! D10   D(8,1,7,27)           -39.3868         estimate D2E/DX2                !
 ! D11   D(2,1,8,9)              1.4485         estimate D2E/DX2                !
 ! D12   D(2,1,8,11)          -177.9021         estimate D2E/DX2                !
 ! D13   D(7,1,8,9)            177.6773         estimate D2E/DX2                !
 ! D14   D(7,1,8,11)            -1.6734         estimate D2E/DX2                !
 ! D15   D(1,2,3,4)             35.9332         estimate D2E/DX2                !
 ! D16   D(1,2,3,20)           -88.7574         estimate D2E/DX2                !
 ! D17   D(1,2,3,21)           156.9058         estimate D2E/DX2                !
 ! D18   D(10,2,3,4)          -142.2362         estimate D2E/DX2                !
 ! D19   D(10,2,3,20)           93.0732         estimate D2E/DX2                !
 ! D20   D(10,2,3,21)          -21.2636         estimate D2E/DX2                !
 ! D21   D(1,2,10,9)            -1.2817         estimate D2E/DX2                !
 ! D22   D(1,2,10,13)          120.964          estimate D2E/DX2                !
 ! D23   D(1,2,10,14)         -118.5468         estimate D2E/DX2                !
 ! D24   D(3,2,10,9)           177.1037         estimate D2E/DX2                !
 ! D25   D(3,2,10,13)          -60.6507         estimate D2E/DX2                !
 ! D26   D(3,2,10,14)           59.8385         estimate D2E/DX2                !
 ! D27   D(2,3,4,5)            -77.6296         estimate D2E/DX2                !
 ! D28   D(2,3,4,15)           154.4771         estimate D2E/DX2                !
 ! D29   D(2,3,4,22)            38.6779         estimate D2E/DX2                !
 ! D30   D(20,3,4,5)            46.2165         estimate D2E/DX2                !
 ! D31   D(20,3,4,15)          -81.6769         estimate D2E/DX2                !
 ! D32   D(20,3,4,22)          162.5239         estimate D2E/DX2                !
 ! D33   D(21,3,4,5)           162.1445         estimate D2E/DX2                !
 ! D34   D(21,3,4,15)           34.2511         estimate D2E/DX2                !
 ! D35   D(21,3,4,22)          -81.548          estimate D2E/DX2                !
 ! D36   D(3,4,5,6)             37.1193         estimate D2E/DX2                !
 ! D37   D(3,4,5,23)           -85.1922         estimate D2E/DX2                !
 ! D38   D(3,4,5,24)           159.9538         estimate D2E/DX2                !
 ! D39   D(15,4,5,6)           165.5002         estimate D2E/DX2                !
 ! D40   D(15,4,5,23)           43.1887         estimate D2E/DX2                !
 ! D41   D(15,4,5,24)          -71.6652         estimate D2E/DX2                !
 ! D42   D(22,4,5,6)           -80.3865         estimate D2E/DX2                !
 ! D43   D(22,4,5,23)          157.302          estimate D2E/DX2                !
 ! D44   D(22,4,5,24)           42.4481         estimate D2E/DX2                !
 ! D45   D(3,4,15,16)          173.3325         estimate D2E/DX2                !
 ! D46   D(3,4,15,17)           54.7874         estimate D2E/DX2                !
 ! D47   D(3,4,15,18)          -70.2379         estimate D2E/DX2                !
 ! D48   D(5,4,15,16)           44.8397         estimate D2E/DX2                !
 ! D49   D(5,4,15,17)          -73.7054         estimate D2E/DX2                !
 ! D50   D(5,4,15,18)          161.2693         estimate D2E/DX2                !
 ! D51   D(22,4,15,16)         -69.4708         estimate D2E/DX2                !
 ! D52   D(22,4,15,17)         171.9842         estimate D2E/DX2                !
 ! D53   D(22,4,15,18)          46.9589         estimate D2E/DX2                !
 ! D54   D(4,5,6,7)             46.1345         estimate D2E/DX2                !
 ! D55   D(4,5,6,25)           -78.1001         estimate D2E/DX2                !
 ! D56   D(4,5,6,26)           168.5595         estimate D2E/DX2                !
 ! D57   D(23,5,6,7)           170.1485         estimate D2E/DX2                !
 ! D58   D(23,5,6,25)           45.914          estimate D2E/DX2                !
 ! D59   D(23,5,6,26)          -67.4264         estimate D2E/DX2                !
 ! D60   D(24,5,6,7)           -76.7661         estimate D2E/DX2                !
 ! D61   D(24,5,6,25)          158.9994         estimate D2E/DX2                !
 ! D62   D(24,5,6,26)           45.659          estimate D2E/DX2                !
 ! D63   D(5,6,7,1)            -71.2941         estimate D2E/DX2                !
 ! D64   D(5,6,7,12)            56.6158         estimate D2E/DX2                !
 ! D65   D(5,6,7,27)           172.5779         estimate D2E/DX2                !
 ! D66   D(25,6,7,1)            52.7847         estimate D2E/DX2                !
 ! D67   D(25,6,7,12)         -179.3054         estimate D2E/DX2                !
 ! D68   D(25,6,7,27)          -63.3434         estimate D2E/DX2                !
 ! D69   D(26,6,7,1)           166.753          estimate D2E/DX2                !
 ! D70   D(26,6,7,12)          -65.3371         estimate D2E/DX2                !
 ! D71   D(26,6,7,27)           50.6249         estimate D2E/DX2                !
 ! D72   D(1,7,12,30)         -179.7124         estimate D2E/DX2                !
 ! D73   D(1,7,12,31)           59.5747         estimate D2E/DX2                !
 ! D74   D(1,7,12,32)          -60.6275         estimate D2E/DX2                !
 ! D75   D(6,7,12,30)           52.0014         estimate D2E/DX2                !
 ! D76   D(6,7,12,31)          -68.7115         estimate D2E/DX2                !
 ! D77   D(6,7,12,32)          171.0863         estimate D2E/DX2                !
 ! D78   D(27,7,12,30)         -63.055          estimate D2E/DX2                !
 ! D79   D(27,7,12,31)         176.2321         estimate D2E/DX2                !
 ! D80   D(27,7,12,32)          56.0298         estimate D2E/DX2                !
 ! D81   D(1,8,9,10)            -2.1469         estimate D2E/DX2                !
 ! D82   D(1,8,9,28)           117.9012         estimate D2E/DX2                !
 ! D83   D(1,8,9,29)          -121.5657         estimate D2E/DX2                !
 ! D84   D(11,8,9,10)          177.1993         estimate D2E/DX2                !
 ! D85   D(11,8,9,28)          -62.7527         estimate D2E/DX2                !
 ! D86   D(11,8,9,29)           57.7805         estimate D2E/DX2                !
 ! D87   D(8,9,10,2)             1.9524         estimate D2E/DX2                !
 ! D88   D(8,9,10,13)         -120.9399         estimate D2E/DX2                !
 ! D89   D(8,9,10,14)          117.5663         estimate D2E/DX2                !
 ! D90   D(28,9,10,2)         -115.7778         estimate D2E/DX2                !
 ! D91   D(28,9,10,13)         121.33           estimate D2E/DX2                !
 ! D92   D(28,9,10,14)          -0.1639         estimate D2E/DX2                !
 ! D93   D(29,9,10,2)          118.4247         estimate D2E/DX2                !
 ! D94   D(29,9,10,13)          -4.4676         estimate D2E/DX2                !
 ! D95   D(29,9,10,14)        -125.9614         estimate D2E/DX2                !
 ! D96   D(2,10,13,33)          64.5424         estimate D2E/DX2                !
 ! D97   D(2,10,13,34)        -177.6768         estimate D2E/DX2                !
 ! D98   D(2,10,13,35)         -56.8537         estimate D2E/DX2                !
 ! D99   D(9,10,13,33)        -177.0413         estimate D2E/DX2                !
 ! D100  D(9,10,13,34)         -59.2604         estimate D2E/DX2                !
 ! D101  D(9,10,13,35)          61.5626         estimate D2E/DX2                !
 ! D102  D(14,10,13,33)        -55.0543         estimate D2E/DX2                !
 ! D103  D(14,10,13,34)         62.7265         estimate D2E/DX2                !
 ! D104  D(14,10,13,35)       -176.4505         estimate D2E/DX2                !
 ! D105  D(2,10,14,36)         176.4036         estimate D2E/DX2                !
 ! D106  D(9,10,14,36)          62.3175         estimate D2E/DX2                !
 ! D107  D(13,10,14,36)        -60.7863         estimate D2E/DX2                !
 ! D108  D(4,15,16,37)         162.9809         estimate D2E/DX2                !
 ! D109  D(17,15,16,37)        -74.382          estimate D2E/DX2                !
 ! D110  D(18,15,16,37)         43.3884         estimate D2E/DX2                !
 ! D111  D(4,15,17,38)         -64.7683         estimate D2E/DX2                !
 ! D112  D(4,15,17,39)          56.977          estimate D2E/DX2                !
 ! D113  D(4,15,17,40)         174.4764         estimate D2E/DX2                !
 ! D114  D(16,15,17,38)        175.7779         estimate D2E/DX2                !
 ! D115  D(16,15,17,39)        -62.4769         estimate D2E/DX2                !
 ! D116  D(16,15,17,40)         55.0225         estimate D2E/DX2                !
 ! D117  D(18,15,17,38)         60.7269         estimate D2E/DX2                !
 ! D118  D(18,15,17,39)       -177.5279         estimate D2E/DX2                !
 ! D119  D(18,15,17,40)        -60.0285         estimate D2E/DX2                !
 ! D120  D(4,15,18,19)        -170.2753         estimate D2E/DX2                !
 ! D121  D(4,15,18,41)         -52.9555         estimate D2E/DX2                !
 ! D122  D(4,15,18,42)          69.5943         estimate D2E/DX2                !
 ! D123  D(16,15,18,19)        -52.4919         estimate D2E/DX2                !
 ! D124  D(16,15,18,41)         64.8279         estimate D2E/DX2                !
 ! D125  D(16,15,18,42)       -172.6223         estimate D2E/DX2                !
 ! D126  D(17,15,18,19)         62.9602         estimate D2E/DX2                !
 ! D127  D(17,15,18,41)       -179.7199         estimate D2E/DX2                !
 ! D128  D(17,15,18,42)        -57.1702         estimate D2E/DX2                !
 ! D129  D(15,18,19,43)        177.6415         estimate D2E/DX2                !
 ! D130  D(41,18,19,43)         58.033          estimate D2E/DX2                !
 ! D131  D(42,18,19,43)        -59.6671         estimate D2E/DX2                !
 --------------------------------------------------------------------------------
 Trust Radius=3.00D-01 FncErr=1.00D-07 GrdErr=1.00D-06
 Number of steps in this run=    258 maximum allowed number of steps=    258.
 GradGradGradGradGradGradGradGradGradGradGradGradGradGradGradGradGradGrad

                          Input orientation:                          
 ---------------------------------------------------------------------
 Center     Atomic      Atomic             Coordinates (Angstroms)
 Number     Number       Type             X           Y           Z
 ---------------------------------------------------------------------
      1          6           0        1.780400    0.640300    0.034000
      2          6           0        1.092200   -0.469900    0.341400
      3          6           0       -0.345100   -0.534100    0.788900
      4          6           0       -1.265200    0.505600    0.115200
      5          6           0       -1.110100    1.926000    0.712900
      6          6           0        0.296800    2.365500    1.128400
      7          6           0        1.438200    2.092100    0.135900
      8          6           0        3.120500    0.181700   -0.382600
      9          6           0        3.245100   -1.309700   -0.357700
     10          6           0        1.876400   -1.747800    0.166500
     11          8           0        4.025800    0.940300   -0.698800
     12          6           0        1.185100    2.719800   -1.236200
     13          6           0        1.993400   -2.554500    1.458900
     14          8           0        1.206600   -2.533300   -0.815900
     15          6           0       -2.762100    0.052400    0.075800
     16          8           0       -3.556300    1.145800   -0.423200
     17          6           0       -3.326100   -0.314000    1.456300
     18          6           0       -2.966600   -1.120000   -0.917500
     19          8           0       -4.370500   -1.349900   -1.091900
     20          1           0       -0.387600   -0.442000    1.881200
     21          1           0       -0.717300   -1.537400    0.560300
     22          1           0       -0.959000    0.591000   -0.937100
     23          1           0       -1.748400    2.033800    1.597200
     24          1           0       -1.494700    2.651300   -0.016100
     25          1           0        0.541500    1.902200    2.094100
     26          1           0        0.261300    3.444800    1.329900
     27          1           0        2.317900    2.597800    0.559200
     28          1           0        3.450500   -1.676800   -1.367800
     29          1           0        4.062400   -1.579400    0.318600
     30          1           0        0.941800    3.783000   -1.134700
     31          1           0        0.362800    2.236100   -1.771400
     32          1           0        2.075300    2.646400   -1.870800
     33          1           0        1.013000   -2.907800    1.798000
     34          1           0        2.603100   -3.451400    1.299100
     35          1           0        2.447200   -1.968600    2.265500
     36          1           0        1.740400   -3.331500   -0.972700
     37          1           0       -4.406700    0.738600   -0.688600
     38          1           0       -2.827500   -1.189700    1.882600
     39          1           0       -3.231600    0.516300    2.162800
     40          1           0       -4.399000   -0.530800    1.398600
     41          1           0       -2.561200   -0.864700   -1.902300
     42          1           0       -2.509000   -2.048800   -0.566800
     43          1           0       -4.454300   -2.064300   -1.748200
 ---------------------------------------------------------------------
                    Distance matrix (angstroms):
                    1          2          3          4          5
     1  C    0.000000
     2  C    1.341886   0.000000
     3  C    2.542998   1.506721   0.000000
     4  C    3.049658   2.561269   1.543189   0.000000
     5  C    3.235571   3.275435   2.577420   1.548818   0.000000
     6  C    2.524895   3.048200   2.989143   2.631662   1.531394
     7  C    1.495061   2.593413   3.240909   3.134610   2.618082
     8  C    1.476393   2.250058   3.727622   4.425729   4.705388
     9  C    2.470076   2.414329   3.847828   4.884849   5.530254
    10  C    2.393699   1.509499   2.606820   3.866535   4.765978
    11  O    2.380928   3.417117   4.846842   5.370870   5.416823
    12  C    2.508408   3.559724   4.126791   3.568324   3.114009
    13  C    3.504634   2.531111   3.162198   4.667785   5.501192
    14  O    3.335163   2.368554   2.996658   4.026370   5.252588
    15  C    4.580576   3.898586   2.587351   1.564497   2.577863
    16  O    5.380049   4.980326   3.821394   2.439031   2.807727
    17  C    5.386090   4.559461   3.062716   2.591834   3.237422
    18  C    5.151506   4.298990   3.182349   2.569787   3.922106
    19  O    6.562173   5.715754   4.517387   3.813510   4.961757
    20  H    3.046924   2.135783   1.097000   2.187895   2.737582
    21  H    3.355276   2.112289   1.094259   2.161517   3.488942
    22  H    2.906850   2.639601   2.149837   1.099267   2.127805
    23  H    4.103397   3.989305   3.035904   2.182934   1.095917
    24  H    3.843554   4.069613   3.480859   2.161929   1.097915
    25  H    2.715010   3.000348   2.902613   3.021705   2.153152
    26  H    3.442709   4.122184   4.061040   3.527690   2.137330
    27  H    2.096795   3.310674   4.117418   4.172894   3.496587
    28  H    3.181702   3.152705   4.512615   5.403701   6.173213
    29  H    3.196184   3.170741   4.554107   5.724676   6.260835
    30  H    3.456251   4.504292   4.898337   4.144207   3.327517
    31  H    2.795646   3.509756   3.838003   3.033855   2.904710
    32  H    2.782026   3.946092   4.800825   4.436909   4.164283
    33  H    4.036039   2.841006   2.914991   4.435461   5.389863
    34  H    4.361115   3.476974   4.178855   5.658906   6.561091
    35  H    3.497224   2.790034   3.469161   4.952511   5.498442
    36  H    4.097590   3.214930   3.908707   4.994046   6.213526
    37  H    6.229929   5.723572   4.505482   3.251062   3.773817
    38  H    5.291405   4.272875   2.790753   2.904914   3.745030
    39  H    5.446771   4.794302   3.364940   2.838927   2.930909
    40  H    6.435728   5.592375   4.099494   3.541461   4.162080
    41  H    4.986359   4.305507   3.501850   2.761819   4.090595
    42  H    5.098154   4.035640   2.968956   2.921835   4.403815
    43  H    7.025851   6.137768   5.065956   4.499667   5.758748
                    6          7          8          9         10
     6  C    0.000000
     7  C    1.537074   0.000000
     8  C    3.876259   2.597807   0.000000
     9  C    4.940452   3.883397   1.496803   0.000000
    10  C    4.509947   3.864943   2.360565   1.529724   0.000000
    11  O    4.390364   2.952802   1.222712   2.405897   3.548880
    12  C    2.550674   1.529943   3.303991   4.610014   4.733383
    13  C    5.214795   4.863072   3.485436   2.533045   1.527989
    14  O    5.348484   4.727990   3.349923   2.421286   1.425045
    15  C    3.976841   4.669744   5.901850   6.174924   4.976407
    16  O    4.329147   5.114011   6.746169   7.231377   6.183437
    17  C    4.518035   5.498302   6.722048   6.889317   5.548457
    18  C    5.194632   5.552432   6.247666   6.239758   5.002383
    19  O    6.365345   6.862642   7.678801   7.651015   6.384799
    20  H    2.986163   3.577888   4.221440   4.354548   3.125861
    21  H    4.072317   4.242590   4.309649   4.073719   2.631848
    22  H    2.998695   3.025095   4.137308   4.650035   3.837631
    23  H    2.124298   3.506168   5.572797   6.319467   5.430154
    24  H    2.145002   2.989600   5.247220   6.186430   5.545245
    25  H    1.098682   2.162101   3.968048   4.861798   4.338214
    26  H    1.098522   2.154188   4.664279   5.861427   5.561038
    27  H    2.112533   1.099449   2.714534   4.119340   4.385587
    28  H    5.702370   4.529357   2.129211   1.094191   2.199297
    29  H    5.513416   4.516605   2.116679   1.094577   2.197746
    30  H    2.747172   2.172552   4.275716   5.643094   5.758155
    31  H    2.903436   2.194314   3.708670   4.783189   4.681656
    32  H    3.498166   2.177152   3.062993   4.394159   4.847592
    33  H    5.363674   5.286054   4.329155   3.490449   2.180104
    34  H    6.259751   5.782769   4.036735   2.782810   2.170974
    35  H    4.970074   4.694951   3.477004   2.819924   2.186405
    36  H    6.241347   5.543984   3.820402   2.594229   1.955602
    37  H    5.298227   6.055957   7.553973   7.928119   6.811074
    38  H    4.792652   5.658389   6.510804   6.473779   5.038169
    39  H    4.115718   5.329024   6.851291   7.185739   5.933214
    40  H    5.523776   6.522800   7.760361   7.881849   6.509977
    41  H    5.271385   5.375140   5.973789   6.024694   4.975148
    42  H    5.498387   5.763786   6.058080   5.805141   4.456463
    43  H    7.104288   7.452989   8.017916   7.860259   6.621481
                   11         12         13         14         15
    11  O    0.000000
    12  C    3.394848   0.000000
    13  C    4.582570   5.977889   0.000000
    14  O    4.475209   5.269931   2.407118   0.000000
    15  C    6.889409   4.941331   5.596756   4.819912   0.000000
    16  O    7.589890   5.061553   6.930634   6.031186   1.440583
    17  C    7.763257   6.066665   5.772082   5.534759   1.535619
    18  C    7.292895   5.664119   5.683895   4.407192   1.550157
    19  O    8.711911   6.888249   6.961097   5.707947   2.432472
    20  H    5.295777   4.710472   3.210943   3.766876   3.023599
    21  H    5.497393   4.997028   3.031480   2.566541   2.635035
    22  H    5.002702   3.036184   4.934739   3.803388   2.137107
    23  H    6.309417   4.135719   5.922220   5.950923   2.695958
    24  H    5.819753   2.945278   6.437610   5.900574   2.892928
    25  H    4.567919   3.489067   4.730081   5.346412   4.290579
    26  H    4.955765   2.822038   6.245671   6.421505   4.714031
    27  H    2.691987   2.126401   5.240320   5.427161   5.702555
    28  H    2.761837   4.947671   3.299050   2.464401   6.608367
    29  H    2.717596   5.401794   2.555751   3.217547   7.021077
    30  H    4.216872   1.095396   6.927953   6.329881   5.394586
    31  H    4.030774   1.093884   6.003627   4.936816   4.236236
    32  H    2.844084   1.095701   6.176000   5.356934   5.823961
    33  H    5.488064   6.395770   1.095899   2.647679   5.097071
    34  H    5.030180   6.820717   1.096221   2.695616   6.523684
    35  H    4.443057   5.986309   1.095361   3.369421   6.001336
    36  H    4.852458   6.082436   2.565232   0.972960   5.729104
    37  H    8.434918   5.957621   7.511161   6.498513   1.939043
    38  H    7.626811   6.411869   5.028248   5.035983   2.193540
    39  H    7.812707   5.992984   6.101304   6.153888   2.188882
    40  H    8.805707   6.977875   6.705354   6.351123   2.183887
    41  H    6.935056   5.227532   5.907408   4.261550   2.189592
    42  H    7.187194   6.069103   4.962943   3.755326   2.211795
    43  H    9.057646   7.413001   7.217937   5.756295   3.266640
                   16         17         18         19         20
    16  O    0.000000
    17  C    2.390926   0.000000
    18  C    2.392891   2.532549   0.000000
    19  O    2.708985   2.942309   1.433250   0.000000
    20  H    4.227532   2.971819   3.865701   5.052435   0.000000
    21  H    4.028245   3.017509   2.723503   4.013825   1.747392
    22  H    2.705155   3.485764   2.637871   3.928026   3.055553
    23  H    2.852904   2.832164   4.213571   5.055303   2.839369
    24  H    2.585045   3.783516   4.147495   5.043528   3.793932
    25  H    4.868358   4.502961   5.523603   6.697350   2.530578
    26  H    4.788823   5.197499   6.025574   7.092802   3.978972
    27  H    6.130223   6.413899   6.627867   7.940098   4.278761
    28  H    7.612791   7.466932   6.456932   7.832690   5.178006
    29  H    8.125366   7.581921   7.151631   8.553127   4.851587
    30  H    5.262505   6.458611   6.273928   7.387085   5.358506
    31  H    4.285527   5.525309   4.803900   5.977060   4.590948
    32  H    6.005186   7.000620   6.365163   7.624004   5.448082
    33  H    6.499531   5.066789   5.138812   6.305604   2.837036
    34  H    7.876470   6.709948   6.431975   7.665786   4.282478
    35  H    7.278091   6.059992   6.337258   7.624694   3.242574
    36  H    6.957241   6.377677   5.200926   6.425266   4.585012
    37  H    0.979505   2.622262   2.362346   2.127391   4.914352
    38  H    3.361908   1.094159   2.804419   3.354723   2.551895
    39  H    2.681249   1.094290   3.497992   3.920825   3.014295
    40  H    2.615356   1.096105   2.786260   2.621894   4.041302
    41  H    2.687019   3.488343   1.095152   2.041013   4.383844
    42  H    3.364956   2.787493   1.093187   2.056544   3.615916
    43  H    3.587028   3.821676   1.948080   0.973714   5.687042
                   21         22         23         24         25
    21  H    0.000000
    22  H    2.613563   0.000000
    23  H    3.858989   3.021175   0.000000
    24  H    4.299046   2.319494   1.745969   0.000000
    25  H    3.970890   3.627522   2.346885   3.026583   0.000000
    26  H    5.135393   3.843513   2.470074   2.350509   1.744170
    27  H    5.129554   4.123619   4.234423   3.856132   2.448545
    28  H    4.594296   4.977159   7.041899   6.709288   5.766825
    29  H    4.785992   5.612653   6.960993   6.992296   5.260292
    30  H    5.825143   3.720343   4.214280   2.910076   3.758031
    31  H    4.565385   2.269265   3.980648   2.589165   3.884007
    32  H    5.586864   3.781989   5.198364   4.023038   4.315879
    33  H    2.530580   4.859131   5.664368   6.362634   4.842116
    34  H    3.903111   5.833536   7.007984   7.467574   5.791654
    35  H    3.620456   5.330140   5.836856   6.487507   4.317889
    36  H    3.407224   4.761726   6.896561   6.868395   6.183384
    37  H    4.511275   3.459794   3.737510   3.548298   5.795004
    38  H    2.514422   3.822681   3.411285   4.487170   4.577635
    39  H    3.620414   3.844434   2.196040   3.510363   4.020164
    40  H    3.907801   4.306684   3.693548   4.534545   5.550833
    41  H    3.149110   2.370173   4.616107   4.130064   5.766602
    42  H    2.177630   3.083531   4.682844   4.839733   5.656531
    43  H    4.424021   4.463813   5.942055   5.830633   7.446772
                   26         27         28         29         30
    26  H    0.000000
    27  H    2.353931   0.000000
    28  H    6.609037   4.823724   0.000000
    29  H    6.380727   4.533229   1.796623   0.000000
    30  H    2.579091   2.483475   6.013096   6.372249   0.000000
    31  H    3.330063   3.063485   5.000757   5.710795   1.770177
    32  H    3.764641   2.442564   4.564454   5.157463   1.765935
    33  H    6.414023   5.792152   4.180796   3.640345   7.305656
    34  H    7.283032   6.100952   3.313555   2.568136   7.811520
    35  H    5.912563   4.876493   3.780559   2.559447   6.848977
    36  H    7.308074   6.151164   2.412173   3.182608   7.161014
    37  H    5.760910   7.087586   8.248094   8.838169   6.170399
    38  H    5.596852   6.524698   7.086300   7.075923   6.931051
    39  H    4.633593   6.140124   7.869262   7.809960   6.241963
    40  H    6.126052   7.457176   8.401246   8.594257   7.317829
    41  H    6.081563   6.469429   6.089806   7.022483   5.870378
    42  H    6.438297   6.793948   6.024585   6.647373   6.800031
    43  H    7.877929   8.539436   7.923429   8.777299   7.980300
                   31         32         33         34         35
    31  H    0.000000
    32  H    1.763769   0.000000
    33  H    6.294687   6.740750   0.000000
    34  H    6.840656   6.892750   1.752946   0.000000
    35  H    6.190379   6.208503   1.776959   1.776775   0.000000
    36  H    5.790844   6.054257   2.895757   2.433044   3.583713
    37  H    5.114987   6.859564   6.989461   8.405019   7.939243
    38  H    5.938505   7.269190   4.208143   5.911614   5.345630
    39  H    5.599585   6.997888   5.465727   7.108611   6.199520
    40  H    6.354477   7.918342   5.924474   7.587438   7.049059
    41  H    4.264021   5.816008   5.535466   6.603785   6.608572
    42  H    5.297043   6.690376   4.328354   5.619825   5.708964
    43  H    6.457432   8.052416   6.571027   7.811337   7.984338
                   36         37         38         39         40
    36  H    0.000000
    37  H    7.377890   0.000000
    38  H    5.797047   3.580961   0.000000
    39  H    7.025504   3.092048   1.775456   0.000000
    40  H    7.152567   2.442916   1.771445   1.744489   0.000000
    41  H    5.045099   2.729379   3.808150   4.345300   3.792748
    42  H    4.457295   3.374270   2.615159   3.814788   3.120773
    43  H    6.370361   2.996876   4.073587   4.842563   3.501004
                   41         42         43
    41  H    0.000000
    42  H    1.785603   0.000000
    43  H    2.246467   2.275992   0.000000
 Stoichiometry    C15H24O4
 Framework group  C1[X(C15H24O4)]
 Deg. of freedom   123
 Full point group                 C1      NOp   1
 Largest Abelian subgroup         C1      NOp   1
 Largest concise Abelian subgroup C1      NOp   1
                         Standard orientation:                         
 ---------------------------------------------------------------------
 Center     Atomic      Atomic             Coordinates (Angstroms)
 Number     Number       Type             X           Y           Z
 ---------------------------------------------------------------------
      1          6           0        1.803385    0.652309    0.023021
      2          6           0        1.121524   -0.465845    0.315352
      3          6           0       -0.315729   -0.544354    0.760716
      4          6           0       -1.241428    0.498566    0.099786
      5          6           0       -1.095220    1.911962    0.716044
      6          6           0        0.308719    2.354326    1.138460
      7          6           0        1.452513    2.100612    0.143492
      8          6           0        3.146510    0.207095   -0.398330
      9          6           0        3.279919   -1.283740   -0.392719
     10          6           0        1.913417   -1.736704    0.124536
     11          8           0        4.047556    0.975082   -0.703842
     12          6           0        1.196801    2.744603   -1.220550
     13          6           0        2.034155   -2.559444    1.406438
     14          8           0        1.249067   -2.513301   -0.868584
     15          6           0       -2.735587    0.037079    0.053180
     16          8           0       -3.535846    1.132165   -0.432256
     17          6           0       -3.298514   -0.350578    1.428302
     18          6           0       -2.932345   -1.123487   -0.955463
     19          8           0       -4.334719   -1.359392   -1.134071
     20          1           0       -0.359649   -0.466726    1.854083
     21          1           0       -0.681798   -1.546778    0.518760
     22          1           0       -0.934896    0.599458   -0.951045
     23          1           0       -1.734856    2.004474    1.601110
     24          1           0       -1.483523    2.644399   -0.003800
     25          1           0        0.555384    1.879956    2.098268
     26          1           0        0.266668    3.430685    1.353949
     27          1           0        2.328864    2.605953    0.574106
     28          1           0        3.488298   -1.636447   -1.407327
     29          1           0        4.098259   -1.557381    0.280735
     30          1           0        0.947129    3.804936   -1.105446
     31          1           0        0.377809    2.263056   -1.762718
     32          1           0        2.087929    2.684728   -1.855269
     33          1           0        1.055592   -2.922914    1.740053
     34          1           0        2.649283   -3.450570    1.235523
     35          1           0        2.483831   -1.981416    2.220988
     36          1           0        1.787710   -3.306225   -1.035282
     37          1           0       -4.383607    0.723434   -0.703676
     38          1           0       -2.795080   -1.228788    1.843615
     39          1           0       -3.209498    0.471005    2.145623
     40          1           0       -4.370065   -0.572946    1.366844
     41          1           0       -2.527674   -0.853005   -1.936503
     42          1           0       -2.469535   -2.054051   -0.616469
     43          1           0       -4.413761   -2.065676   -1.799680
 ---------------------------------------------------------------------
 Rotational constants (GHZ):      0.5560301      0.2598303      0.2071038
 Standard basis: 6-31G(d) (6D, 7F)
 There are   333 symmetry adapted cartesian basis functions of A   symmetry.
 There are   333 symmetry adapted basis functions of A   symmetry.
   333 basis functions,   628 primitive gaussians,   333 cartesian basis functions
    73 alpha electrons       73 beta electrons
       nuclear repulsion energy      1601.1704052624 Hartrees.
 NAtoms=   43 NActive=   43 NUniq=   43 SFac= 1.00D+00 NAtFMM=   60 NAOKFM=F Big=F
 Integral buffers will be    131072 words long.
 Raffenetti 2 integral format.
 Two-electron integral symmetry is turned on.
 Using the following non-standard input for PCM:
 --- end of non-standard input.
 ------------------------------------------------------------------------------
 Polarizable Continuum Model (PCM)
 =================================
 Model                : PCM (using non-symmetric T matrix).
 Atomic radii         : SMD-Coulomb.
 Polarization charges : Total charges.
 Charge compensation  : None.
 Solution method      : On-the-fly selection.
 Cavity type          : VdW (van der Waals Surface) (Alpha=1.000).
 Cavity algorithm     : GePol (No added spheres)
                        Default sphere list used, NSphG=   43.
                        Lebedev-Laikov grids with approx.  5.0 points / Ang**2.
                        Smoothing algorithm: Karplus/York (Gamma=1.0000).
                        Polarization charges: spherical gaussians, with
                                              point-specific exponents (IZeta= 3).
                        Self-potential: point-specific (ISelfS= 7).
                        Self-field    : sphere-specific E.n sum rule (ISelfD= 2).
 1st derivatives      : Analytical E(r).r(x)/FMM algorithm (CHGder, D1EAlg=3).
                        Cavity 1st derivative terms included.
 Solvent              : Methanol, Eps=  32.613000 Eps(inf)=   1.765709
 ------------------------------------------------------------------------------
 ------------------------------------------------------------------------------
 Atomic radii for non-electrostatic terms: SMD-CDS.
 ------------------------------------------------------------------------------
 Nuclear repulsion after PCM non-electrostatic terms =     1601.1714822516 Hartrees.
 One-electron integrals computed using PRISM.
 NBasis=   333 RedAO= T EigKep=  8.62D-04  NBF=   333
 NBsUse=   333 1.00D-06 EigRej= -1.00D+00 NBFU=   333
 ExpMin= 1.61D-01 ExpMax= 5.48D+03 ExpMxC= 8.25D+02 IAcc=1 IRadAn=         1 AccDes= 0.00D+00
 Harris functional with IExCor=  402 and IRadAn=       1 diagonalized for initial guess.
 HarFok:  IExCor=  402 AccDes= 0.00D+00 IRadAn=         1 IDoV= 1 UseB2=F ITyADJ=14
 ICtDFT=  3500011 ScaDFX=  1.000000  1.000000  1.000000  1.000000
 FoFCou: FMM=F IPFlag=           0 FMFlag=      100000 FMFlg1=           0
         NFxFlg=           0 DoJE=T BraDBF=F KetDBF=T FulRan=T
         wScrn=  0.000000 ICntrl=     500 IOpCl=  0 I1Cent=   200000004 NGrid=           0
         NMat0=    1 NMatS0=      1 NMatT0=    0 NMatD0=    1 NMtDS0=    0 NMtDT0=    0
 Petite list used in FoFCou.
 Keep R1 ints in memory in canonical form, NReq=1565304907.
 Requested convergence on RMS density matrix=1.00D-08 within 128 cycles.
 Requested convergence on MAX density matrix=1.00D-06.
 Requested convergence on             energy=1.00D-06.
 No special actions if energy rises.
 Inv3:  Mode=1 IEnd=    21450828.
 Iteration    1 A*A^-1 deviation from unit magnitude is 5.00D-15 for    663.
 Iteration    1 A*A^-1 deviation from orthogonality  is 4.78D-15 for   1854     65.
 Iteration    1 A^-1*A deviation from unit magnitude is 4.88D-15 for   1334.
 Iteration    1 A^-1*A deviation from orthogonality  is 6.95D-10 for   1660   1547.
 Iteration    2 A*A^-1 deviation from unit magnitude is 5.33D-15 for    661.
 Iteration    2 A*A^-1 deviation from orthogonality  is 3.07D-15 for   2228    140.
 Iteration    2 A^-1*A deviation from unit magnitude is 1.78D-15 for    666.
 Iteration    2 A^-1*A deviation from orthogonality  is 3.79D-16 for   2419   2323.
 Error on total polarization charges =  0.05152
 SCF Done:  E(RB3LYP) =  -886.942425819     A.U. after   12 cycles
            NFock= 12  Conv=0.65D-08     -V/T= 2.0091
 SMD-CDS (non-electrostatic) energy       (kcal/mol) =       0.68
 (included in total energy above)

 **********************************************************************

            Population analysis using the SCF density.

 **********************************************************************

 Orbital symmetries:
       Occupied  (A) (A) (A) (A) (A) (A) (A) (A) (A) (A) (A) (A)
                 (A) (A) (A) (A) (A) (A) (A) (A) (A) (A) (A) (A)
                 (A) (A) (A) (A) (A) (A) (A) (A) (A) (A) (A) (A)
                 (A) (A) (A) (A) (A) (A) (A) (A) (A) (A) (A) (A)
                 (A) (A) (A) (A) (A) (A) (A) (A) (A) (A) (A) (A)
                 (A) (A) (A) (A) (A) (A) (A) (A) (A) (A) (A) (A)
                 (A)
       Virtual   (A) (A) (A) (A) (A) (A) (A) (A) (A) (A) (A) (A)
                 (A) (A) (A) (A) (A) (A) (A) (A) (A) (A) (A) (A)
                 (A) (A) (A) (A) (A) (A) (A) (A) (A) (A) (A) (A)
                 (A) (A) (A) (A) (A) (A) (A) (A) (A) (A) (A) (A)
                 (A) (A) (A) (A) (A) (A) (A) (A) (A) (A) (A) (A)
                 (A) (A) (A) (A) (A) (A) (A) (A) (A) (A) (A) (A)
                 (A) (A) (A) (A) (A) (A) (A) (A) (A) (A) (A) (A)
                 (A) (A) (A) (A) (A) (A) (A) (A) (A) (A) (A) (A)
                 (A) (A) (A) (A) (A) (A) (A) (A) (A) (A) (A) (A)
                 (A) (A) (A) (A) (A) (A) (A) (A) (A) (A) (A) (A)
                 (A) (A) (A) (A) (A) (A) (A) (A) (A) (A) (A) (A)
                 (A) (A) (A) (A) (A) (A) (A) (A) (A) (A) (A) (A)
                 (A) (A) (A) (A) (A) (A) (A) (A) (A) (A) (A) (A)
                 (A) (A) (A) (A) (A) (A) (A) (A) (A) (A) (A) (A)
                 (A) (A) (A) (A) (A) (A) (A) (A) (A) (A) (A) (A)
                 (A) (A) (A) (A) (A) (A) (A) (A) (A) (A) (A) (A)
                 (A) (A) (A) (A) (A) (A) (A) (A) (A) (A) (A) (A)
                 (A) (A) (A) (A) (A) (A) (A) (A) (A) (A) (A) (A)
                 (A) (A) (A) (A) (A) (A) (A) (A) (A) (A) (A) (A)
                 (A) (A) (A) (A) (A) (A) (A) (A) (A) (A) (A) (A)
                 (A) (A) (A) (A) (A) (A) (A) (A) (A) (A) (A) (A)
                 (A) (A) (A) (A) (A) (A) (A) (A)
 The electronic state is 1-A.
 Alpha  occ. eigenvalues --  -19.14670 -19.14356 -19.13684 -19.13049 -10.26415
 Alpha  occ. eigenvalues --  -10.24413 -10.23888 -10.22109 -10.20433 -10.18721
 Alpha  occ. eigenvalues --  -10.18632 -10.18536 -10.18258 -10.17672 -10.17119
 Alpha  occ. eigenvalues --  -10.17026 -10.16842 -10.16575 -10.16261  -1.03340
 Alpha  occ. eigenvalues --   -1.02620  -1.02207  -0.99881  -0.85963  -0.81038
 Alpha  occ. eigenvalues --   -0.78946  -0.74291  -0.73820  -0.71937  -0.68681
 Alpha  occ. eigenvalues --   -0.67402  -0.65760  -0.63648  -0.60182  -0.56432
 Alpha  occ. eigenvalues --   -0.55439  -0.53584  -0.51414  -0.50520  -0.49509
 Alpha  occ. eigenvalues --   -0.47607  -0.46594  -0.46106  -0.45204  -0.44482
 Alpha  occ. eigenvalues --   -0.43903  -0.43513  -0.42759  -0.41846  -0.41594
 Alpha  occ. eigenvalues --   -0.40834  -0.39399  -0.38420  -0.38305  -0.37674
 Alpha  occ. eigenvalues --   -0.37492  -0.36894  -0.36423  -0.35506  -0.34638
 Alpha  occ. eigenvalues --   -0.34550  -0.34405  -0.33577  -0.32900  -0.32151
 Alpha  occ. eigenvalues --   -0.30752  -0.29942  -0.29668  -0.27631  -0.27059
 Alpha  occ. eigenvalues --   -0.26152  -0.25177  -0.23870
 Alpha virt. eigenvalues --   -0.03903   0.05514   0.07692   0.08194   0.09860
 Alpha virt. eigenvalues --    0.11216   0.11900   0.12619   0.13813   0.13912
 Alpha virt. eigenvalues --    0.14385   0.15400   0.15529   0.15778   0.16274
 Alpha virt. eigenvalues --    0.16918   0.17243   0.17770   0.18220   0.18697
 Alpha virt. eigenvalues --    0.19309   0.19945   0.20494   0.20809   0.21364
 Alpha virt. eigenvalues --    0.21737   0.22371   0.22515   0.23865   0.24209
 Alpha virt. eigenvalues --    0.24763   0.25434   0.25907   0.26628   0.27632
 Alpha virt. eigenvalues --    0.27722   0.29532   0.30238   0.31031   0.31599
 Alpha virt. eigenvalues --    0.33867   0.34178   0.35792   0.37626   0.45502
 Alpha virt. eigenvalues --    0.47245   0.49517   0.51804   0.52357   0.53088
 Alpha virt. eigenvalues --    0.53383   0.53742   0.55332   0.56188   0.57076
 Alpha virt. eigenvalues --    0.57967   0.59239   0.60011   0.60774   0.61408
 Alpha virt. eigenvalues --    0.62371   0.63348   0.63706   0.64011   0.65108
 Alpha virt. eigenvalues --    0.66569   0.67141   0.68592   0.69628   0.71264
 Alpha virt. eigenvalues --    0.72858   0.73119   0.73448   0.74110   0.75368
 Alpha virt. eigenvalues --    0.77169   0.77940   0.78563   0.79736   0.81045
 Alpha virt. eigenvalues --    0.81100   0.81733   0.82913   0.83605   0.83827
 Alpha virt. eigenvalues --    0.84493   0.85158   0.86560   0.86709   0.87018
 Alpha virt. eigenvalues --    0.87558   0.88970   0.89091   0.89719   0.89920
 Alpha virt. eigenvalues --    0.90695   0.90916   0.91653   0.93252   0.94146
 Alpha virt. eigenvalues --    0.94651   0.95150   0.95771   0.96446   0.97443
 Alpha virt. eigenvalues --    0.97945   0.98014   0.98962   0.99823   1.01244
 Alpha virt. eigenvalues --    1.01835   1.02917   1.03802   1.04768   1.05785
 Alpha virt. eigenvalues --    1.06271   1.06993   1.07832   1.07925   1.09434
 Alpha virt. eigenvalues --    1.11297   1.12178   1.14160   1.15371   1.17626
 Alpha virt. eigenvalues --    1.18530   1.20001   1.23552   1.25222   1.26909
 Alpha virt. eigenvalues --    1.31664   1.35230   1.36477   1.37902   1.39046
 Alpha virt. eigenvalues --    1.40343   1.41233   1.42558   1.47944   1.48409
 Alpha virt. eigenvalues --    1.50153   1.53594   1.54987   1.58053   1.60746
 Alpha virt. eigenvalues --    1.61251   1.63082   1.63933   1.66980   1.68976
 Alpha virt. eigenvalues --    1.69237   1.70602   1.71609   1.72821   1.75375
 Alpha virt. eigenvalues --    1.75504   1.75922   1.77506   1.79267   1.79500
 Alpha virt. eigenvalues --    1.80996   1.82471   1.83114   1.84292   1.85766
 Alpha virt. eigenvalues --    1.86366   1.86911   1.88074   1.89661   1.90796
 Alpha virt. eigenvalues --    1.91424   1.92165   1.94128   1.94806   1.96145
 Alpha virt. eigenvalues --    1.96210   1.98125   1.98846   2.00761   2.03011
 Alpha virt. eigenvalues --    2.03346   2.05619   2.06133   2.07261   2.07522
 Alpha virt. eigenvalues --    2.10064   2.11408   2.14209   2.14293   2.15728
 Alpha virt. eigenvalues --    2.18153   2.20369   2.21986   2.23642   2.24989
 Alpha virt. eigenvalues --    2.25281   2.26299   2.26730   2.27657   2.29237
 Alpha virt. eigenvalues --    2.30844   2.31184   2.34017   2.34826   2.36189
 Alpha virt. eigenvalues --    2.36399   2.37940   2.39876   2.40382   2.41433
 Alpha virt. eigenvalues --    2.44067   2.44625   2.45713   2.46902   2.48642
 Alpha virt. eigenvalues --    2.51020   2.52814   2.54804   2.55188   2.59150
 Alpha virt. eigenvalues --    2.59345   2.62204   2.64461   2.67142   2.67336
 Alpha virt. eigenvalues --    2.69773   2.73622   2.74079   2.76489   2.77750
 Alpha virt. eigenvalues --    2.79847   2.82310   2.85137   2.87301   2.89344
 Alpha virt. eigenvalues --    2.94378   2.95639   2.99567   3.03913   3.18072
 Alpha virt. eigenvalues --    3.21312   3.80761   3.82365   3.87774   4.01146
 Alpha virt. eigenvalues --    4.13488   4.21618   4.23653   4.27201   4.28774
 Alpha virt. eigenvalues --    4.32654   4.37440   4.40723   4.45766   4.54214
 Alpha virt. eigenvalues --    4.60663   4.66258   4.73772   4.76834   4.77678
          Condensed to atoms (all electrons):
               1          2          3          4          5          6
     1  C    5.087531   0.550659  -0.052338  -0.003305  -0.005171  -0.027364
     2  C    0.550659   4.940845   0.319182  -0.016156  -0.005326  -0.007521
     3  C   -0.052338   0.319182   5.252863   0.327066  -0.039152  -0.000966
     4  C   -0.003305  -0.016156   0.327066   5.041614   0.359906  -0.041744
     5  C   -0.005171  -0.005326  -0.039152   0.359906   5.058517   0.361019
     6  C   -0.027364  -0.007521  -0.000966  -0.041744   0.361019   5.075704
     7  C    0.345177  -0.069637  -0.011190  -0.000480  -0.040754   0.356010
     8  C    0.340362   0.017234   0.005484  -0.000108  -0.000061   0.004373
     9  C   -0.141994  -0.080246   0.007668  -0.000174  -0.000003  -0.000103
    10  C   -0.003886   0.408058  -0.059606   0.002367  -0.000040  -0.000194
    11  O   -0.085563   0.004797  -0.000115   0.000002  -0.000005   0.000269
    12  C   -0.036181  -0.002017   0.001373  -0.003615  -0.003130  -0.049754
    13  C    0.001624  -0.060550  -0.006437   0.000223  -0.000005   0.000015
    14  O   -0.000225  -0.050343  -0.003251  -0.000246  -0.000002   0.000000
    15  C    0.000364   0.002829  -0.028116   0.370065  -0.024878   0.003243
    16  O   -0.000003  -0.000031   0.002194  -0.043113  -0.001770   0.000301
    17  C   -0.000030   0.000360  -0.003883  -0.058593  -0.009989   0.000048
    18  C    0.000024   0.000026  -0.004561  -0.052415   0.004409  -0.000055
    19  O    0.000000   0.000000   0.000060   0.001668  -0.000032   0.000000
    20  H   -0.005642  -0.022990   0.351105  -0.026787  -0.006623  -0.000147
    21  H    0.004180  -0.039496   0.363577  -0.042947   0.004602   0.000045
    22  H   -0.002576   0.001330  -0.055040   0.366954  -0.045721  -0.003277
    23  H   -0.000044   0.000017  -0.004146  -0.038847   0.367182  -0.033451
    24  H   -0.000373  -0.000004   0.005466  -0.030921   0.367346  -0.037638
    25  H   -0.004488  -0.000159   0.003991  -0.005298  -0.037742   0.370453
    26  H    0.005284   0.000323  -0.000118   0.004686  -0.033123   0.365754
    27  H   -0.051080   0.004281  -0.000204  -0.000071   0.004893  -0.042187
    28  H    0.004439  -0.000319  -0.000101   0.000004   0.000000   0.000001
    29  H    0.004297   0.001134  -0.000151   0.000001   0.000000   0.000003
    30  H    0.004569  -0.000006  -0.000034   0.000214  -0.001028  -0.003397
    31  H   -0.005846   0.001397  -0.000369  -0.000817   0.003499  -0.006339
    32  H   -0.007774  -0.000048  -0.000013   0.000057  -0.000011   0.005269
    33  H   -0.000113  -0.009005   0.003230   0.000025   0.000002   0.000000
    34  H   -0.000048   0.004919  -0.000048  -0.000003   0.000000   0.000000
    35  H    0.000299   0.001694   0.000242  -0.000010   0.000000  -0.000001
    36  H   -0.000095   0.006231  -0.000081   0.000014   0.000000   0.000000
    37  H    0.000000   0.000003  -0.000166   0.006873  -0.000042  -0.000002
    38  H   -0.000001   0.000169   0.001315  -0.002465   0.000465  -0.000006
    39  H    0.000004  -0.000032  -0.000085  -0.005994   0.001311  -0.000165
    40  H    0.000000  -0.000004  -0.000010   0.004957   0.000072   0.000002
    41  H   -0.000012  -0.000010   0.000196  -0.005109  -0.000024  -0.000003
    42  H   -0.000002  -0.000048  -0.000394  -0.000570  -0.000159  -0.000002
    43  H    0.000000   0.000000   0.000000  -0.000133   0.000002   0.000000
               7          8          9         10         11         12
     1  C    0.345177   0.340362  -0.141994  -0.003886  -0.085563  -0.036181
     2  C   -0.069637   0.017234  -0.080246   0.408058   0.004797  -0.002017
     3  C   -0.011190   0.005484   0.007668  -0.059606  -0.000115   0.001373
     4  C   -0.000480  -0.000108  -0.000174   0.002367   0.000002  -0.003615
     5  C   -0.040754  -0.000061  -0.000003  -0.000040  -0.000005  -0.003130
     6  C    0.356010   0.004373  -0.000103  -0.000194   0.000269  -0.049754
     7  C    5.030001  -0.054282   0.008178   0.006573   0.000782   0.354665
     8  C   -0.054282   4.535838   0.328601  -0.062385   0.526418  -0.001180
     9  C    0.008178   0.328601   5.483780   0.291876  -0.078784  -0.000267
    10  C    0.006573  -0.062385   0.291876   4.750815   0.004419  -0.000172
    11  O    0.000782   0.526418  -0.078784   0.004419   8.201457  -0.003784
    12  C    0.354665  -0.001180  -0.000267  -0.000172  -0.003784   5.150033
    13  C   -0.000165  -0.001033  -0.053580   0.352405  -0.000078  -0.000003
    14  O   -0.000053   0.001019  -0.047238   0.199394  -0.000023   0.000006
    15  C   -0.000072   0.000000   0.000002  -0.000116   0.000000   0.000019
    16  O    0.000000   0.000000   0.000000   0.000000   0.000000  -0.000004
    17  C    0.000009   0.000000   0.000000   0.000008   0.000000  -0.000002
    18  C   -0.000003   0.000000   0.000000  -0.000024   0.000000   0.000001
    19  O    0.000000   0.000000   0.000000   0.000000   0.000000   0.000000
    20  H    0.001152  -0.000129  -0.000169   0.000893   0.000002  -0.000068
    21  H   -0.000045  -0.000141   0.000594  -0.006096   0.000001   0.000003
    22  H    0.003997  -0.000107  -0.000044   0.000319   0.000000  -0.001345
    23  H    0.005248   0.000003   0.000000   0.000001   0.000000  -0.000032
    24  H   -0.005980  -0.000003   0.000000   0.000005   0.000000   0.004656
    25  H   -0.037742   0.000069  -0.000009  -0.000057  -0.000002   0.005757
    26  H   -0.031436  -0.000110   0.000003   0.000003   0.000003  -0.004660
    27  H    0.374719  -0.006639   0.000607  -0.000236   0.009539  -0.044071
    28  H   -0.000106  -0.015882   0.344441  -0.024295  -0.000691   0.000023
    29  H   -0.000077  -0.017605   0.340141  -0.025586  -0.000161  -0.000004
    30  H   -0.030986  -0.000035   0.000004   0.000003   0.000025   0.368530
    31  H   -0.030867  -0.000208   0.000022  -0.000023   0.000054   0.373161
    32  H   -0.027270   0.003186   0.000103  -0.000005   0.006865   0.365366
    33  H   -0.000001  -0.000092   0.005367  -0.023660   0.000001   0.000000
    34  H    0.000003   0.000244  -0.007916  -0.021764  -0.000001   0.000000
    35  H   -0.000032   0.000279  -0.001008  -0.022042  -0.000008   0.000000
    36  H    0.000006   0.000097  -0.004699  -0.016817   0.000001   0.000000
    37  H    0.000000   0.000000   0.000000   0.000000   0.000000   0.000000
    38  H    0.000000   0.000000   0.000000  -0.000002   0.000000   0.000000
    39  H    0.000000   0.000000   0.000000   0.000000   0.000000   0.000000
    40  H    0.000000   0.000000   0.000000   0.000000   0.000000   0.000000
    41  H    0.000002   0.000000   0.000000   0.000003   0.000000  -0.000004
    42  H    0.000000   0.000000   0.000000  -0.000031   0.000000   0.000000
    43  H    0.000000   0.000000   0.000000   0.000000   0.000000   0.000000
              13         14         15         16         17         18
     1  C    0.001624  -0.000225   0.000364  -0.000003  -0.000030   0.000024
     2  C   -0.060550  -0.050343   0.002829  -0.000031   0.000360   0.000026
     3  C   -0.006437  -0.003251  -0.028116   0.002194  -0.003883  -0.004561
     4  C    0.000223  -0.000246   0.370065  -0.043113  -0.058593  -0.052415
     5  C   -0.000005  -0.000002  -0.024878  -0.001770  -0.009989   0.004409
     6  C    0.000015   0.000000   0.003243   0.000301   0.000048  -0.000055
     7  C   -0.000165  -0.000053  -0.000072   0.000000   0.000009  -0.000003
     8  C   -0.001033   0.001019   0.000000   0.000000   0.000000   0.000000
     9  C   -0.053580  -0.047238   0.000002   0.000000   0.000000   0.000000
    10  C    0.352405   0.199394  -0.000116   0.000000   0.000008  -0.000024
    11  O   -0.000078  -0.000023   0.000000   0.000000   0.000000   0.000000
    12  C   -0.000003   0.000006   0.000019  -0.000004  -0.000002   0.000001
    13  C    5.244598  -0.056766   0.000004   0.000000  -0.000001   0.000001
    14  O   -0.056766   8.404337  -0.000032   0.000000   0.000001  -0.000018
    15  C    0.000004  -0.000032   4.701821   0.206288   0.353213   0.374149
    16  O    0.000000   0.000000   0.206288   8.421088  -0.060780  -0.037110
    17  C   -0.000001   0.000001   0.353213  -0.060780   5.248042  -0.063554
    18  C    0.000001  -0.000018   0.374149  -0.037110  -0.063554   4.942251
    19  O    0.000000   0.000000  -0.042848  -0.007733  -0.001936   0.218118
    20  H    0.001523   0.000180  -0.004317  -0.000023   0.002563  -0.000027
    21  H   -0.001622   0.011271  -0.003068   0.000066  -0.002317   0.002100
    22  H    0.000016   0.000202  -0.037177   0.001194   0.006767  -0.010298
    23  H    0.000000   0.000000  -0.006004  -0.000087   0.002316   0.000139
    24  H    0.000000   0.000000  -0.005107   0.007494   0.000448   0.000070
    25  H   -0.000006   0.000000  -0.000111  -0.000002   0.000023  -0.000002
    26  H    0.000000   0.000000  -0.000073   0.000001  -0.000004   0.000001
    27  H    0.000024  -0.000001   0.000002   0.000000   0.000000   0.000000
    28  H    0.003212   0.003368   0.000000   0.000000   0.000000   0.000000
    29  H   -0.001268   0.002240   0.000000   0.000000   0.000000   0.000000
    30  H    0.000000   0.000000  -0.000002   0.000000   0.000000   0.000000
    31  H    0.000001  -0.000001   0.000029  -0.000008   0.000000  -0.000008
    32  H    0.000000   0.000000   0.000000   0.000000   0.000000   0.000000
    33  H    0.362606   0.000361  -0.000001   0.000000   0.000002  -0.000004
    34  H    0.362396  -0.001251   0.000000   0.000000   0.000000   0.000000
    35  H    0.346136   0.003972   0.000000   0.000000   0.000000   0.000000
    36  H   -0.003646   0.237851   0.000000   0.000000   0.000000   0.000000
    37  H    0.000000   0.000000  -0.029292   0.231973  -0.001933  -0.014939
    38  H   -0.000001  -0.000003  -0.022182   0.004063   0.345070  -0.000143
    39  H    0.000000   0.000000  -0.026173   0.000184   0.366808   0.005157
    40  H    0.000000   0.000000  -0.024923  -0.001269   0.362998  -0.008231
    41  H    0.000000   0.000007  -0.032660  -0.001415   0.007053   0.361857
    42  H    0.000001   0.000194  -0.030977   0.003681  -0.004481   0.355724
    43  H    0.000000   0.000000   0.005066   0.000278  -0.000031  -0.018667
              19         20         21         22         23         24
     1  C    0.000000  -0.005642   0.004180  -0.002576  -0.000044  -0.000373
     2  C    0.000000  -0.022990  -0.039496   0.001330   0.000017  -0.000004
     3  C    0.000060   0.351105   0.363577  -0.055040  -0.004146   0.005466
     4  C    0.001668  -0.026787  -0.042947   0.366954  -0.038847  -0.030921
     5  C   -0.000032  -0.006623   0.004602  -0.045721   0.367182   0.367346
     6  C    0.000000  -0.000147   0.000045  -0.003277  -0.033451  -0.037638
     7  C    0.000000   0.001152  -0.000045   0.003997   0.005248  -0.005980
     8  C    0.000000  -0.000129  -0.000141  -0.000107   0.000003  -0.000003
     9  C    0.000000  -0.000169   0.000594  -0.000044   0.000000   0.000000
    10  C    0.000000   0.000893  -0.006096   0.000319   0.000001   0.000005
    11  O    0.000000   0.000002   0.000001   0.000000   0.000000   0.000000
    12  C    0.000000  -0.000068   0.000003  -0.001345  -0.000032   0.004656
    13  C    0.000000   0.001523  -0.001622   0.000016   0.000000   0.000000
    14  O    0.000000   0.000180   0.011271   0.000202   0.000000   0.000000
    15  C   -0.042848  -0.004317  -0.003068  -0.037177  -0.006004  -0.005107
    16  O   -0.007733  -0.000023   0.000066   0.001194  -0.000087   0.007494
    17  C   -0.001936   0.002563  -0.002317   0.006767   0.002316   0.000448
    18  C    0.218118  -0.000027   0.002100  -0.010298   0.000139   0.000070
    19  O    8.323988  -0.000001  -0.000141  -0.000012   0.000000   0.000000
    20  H   -0.000001   0.545065  -0.031104   0.005280   0.002578   0.000072
    21  H   -0.000141  -0.031104   0.556948  -0.001353  -0.000122  -0.000150
    22  H   -0.000012   0.005280  -0.001353   0.610515   0.006027  -0.007946
    23  H    0.000000   0.002578  -0.000122   0.006027   0.593101  -0.036297
    24  H    0.000000   0.000072  -0.000150  -0.007946  -0.036297   0.596640
    25  H    0.000000   0.000973  -0.000005  -0.000156  -0.006784   0.005854
    26  H    0.000000  -0.000087   0.000001  -0.000109  -0.000743  -0.006570
    27  H    0.000000   0.000049   0.000003   0.000032  -0.000163  -0.000083
    28  H    0.000000  -0.000003   0.000004   0.000000   0.000000   0.000000
    29  H    0.000000   0.000014  -0.000027   0.000001   0.000000   0.000000
    30  H    0.000000   0.000002   0.000000   0.000008  -0.000016   0.000551
    31  H    0.000000   0.000013   0.000005   0.005836  -0.000017  -0.000352
    32  H    0.000000   0.000000   0.000000  -0.000038   0.000000  -0.000053
    33  H    0.000000   0.000129   0.002917   0.000000   0.000000   0.000000
    34  H    0.000000   0.000006  -0.000101   0.000000   0.000000   0.000000
    35  H    0.000000   0.000048   0.000143  -0.000001   0.000000   0.000000
    36  H    0.000000  -0.000006  -0.000417  -0.000001   0.000000   0.000000
    37  H    0.030006   0.000003   0.000000  -0.000209  -0.000108  -0.000076
    38  H    0.000018   0.000529   0.001310  -0.000125  -0.000053  -0.000033
    39  H    0.000081   0.000269   0.000112  -0.000011   0.006092   0.000020
    40  H    0.008333  -0.000017  -0.000079  -0.000129  -0.000210  -0.000015
    41  H   -0.040420  -0.000003  -0.000253   0.008372   0.000009  -0.000004
    42  H   -0.037753   0.000096   0.005955   0.000036  -0.000002  -0.000002
    43  H    0.244096   0.000000   0.000012  -0.000012   0.000000   0.000000
              25         26         27         28         29         30
     1  C   -0.004488   0.005284  -0.051080   0.004439   0.004297   0.004569
     2  C   -0.000159   0.000323   0.004281  -0.000319   0.001134  -0.000006
     3  C    0.003991  -0.000118  -0.000204  -0.000101  -0.000151  -0.000034
     4  C   -0.005298   0.004686  -0.000071   0.000004   0.000001   0.000214
     5  C   -0.037742  -0.033123   0.004893   0.000000   0.000000  -0.001028
     6  C    0.370453   0.365754  -0.042187   0.000001   0.000003  -0.003397
     7  C   -0.037742  -0.031436   0.374719  -0.000106  -0.000077  -0.030986
     8  C    0.000069  -0.000110  -0.006639  -0.015882  -0.017605  -0.000035
     9  C   -0.000009   0.000003   0.000607   0.344441   0.340141   0.000004
    10  C   -0.000057   0.000003  -0.000236  -0.024295  -0.025586   0.000003
    11  O   -0.000002   0.000003   0.009539  -0.000691  -0.000161   0.000025
    12  C    0.005757  -0.004660  -0.044071   0.000023  -0.000004   0.368530
    13  C   -0.000006   0.000000   0.000024   0.003212  -0.001268   0.000000
    14  O    0.000000   0.000000  -0.000001   0.003368   0.002240   0.000000
    15  C   -0.000111  -0.000073   0.000002   0.000000   0.000000  -0.000002
    16  O   -0.000002   0.000001   0.000000   0.000000   0.000000   0.000000
    17  C    0.000023  -0.000004   0.000000   0.000000   0.000000   0.000000
    18  C   -0.000002   0.000001   0.000000   0.000000   0.000000   0.000000
    19  O    0.000000   0.000000   0.000000   0.000000   0.000000   0.000000
    20  H    0.000973  -0.000087   0.000049  -0.000003   0.000014   0.000002
    21  H   -0.000005   0.000001   0.000003   0.000004  -0.000027   0.000000
    22  H   -0.000156  -0.000109   0.000032   0.000000   0.000001   0.000008
    23  H   -0.006784  -0.000743  -0.000163   0.000000   0.000000  -0.000016
    24  H    0.005854  -0.006570  -0.000083   0.000000   0.000000   0.000551
    25  H    0.602735  -0.036485  -0.002857   0.000000   0.000000  -0.000010
    26  H   -0.036485   0.595484  -0.004889   0.000000   0.000000   0.003914
    27  H   -0.002857  -0.004889   0.611751  -0.000013  -0.000002  -0.002836
    28  H    0.000000   0.000000  -0.000013   0.502832  -0.017426   0.000000
    29  H    0.000000   0.000000  -0.000002  -0.017426   0.516246   0.000000
    30  H   -0.000010   0.003914  -0.002836   0.000000   0.000000   0.563150
    31  H   -0.000058  -0.000153   0.005526  -0.000003   0.000000  -0.028839
    32  H   -0.000162  -0.000030  -0.004354  -0.000003   0.000001  -0.028438
    33  H   -0.000002   0.000000   0.000000  -0.000173   0.000112   0.000000
    34  H    0.000000   0.000000   0.000000   0.000286   0.001574   0.000000
    35  H    0.000016   0.000000  -0.000002  -0.000053   0.000409   0.000000
    36  H    0.000000   0.000000   0.000000   0.001166   0.000313   0.000000
    37  H    0.000000   0.000000   0.000000   0.000000   0.000000   0.000000
    38  H   -0.000004   0.000000   0.000000   0.000000   0.000000   0.000000
    39  H   -0.000008   0.000009   0.000000   0.000000   0.000000   0.000000
    40  H    0.000000   0.000000   0.000000   0.000000   0.000000   0.000000
    41  H    0.000000   0.000000   0.000000   0.000000   0.000000   0.000000
    42  H    0.000000   0.000000   0.000000   0.000000   0.000000   0.000000
    43  H    0.000000   0.000000   0.000000   0.000000   0.000000   0.000000
              31         32         33         34         35         36
     1  C   -0.005846  -0.007774  -0.000113  -0.000048   0.000299  -0.000095
     2  C    0.001397  -0.000048  -0.009005   0.004919   0.001694   0.006231
     3  C   -0.000369  -0.000013   0.003230  -0.000048   0.000242  -0.000081
     4  C   -0.000817   0.000057   0.000025  -0.000003  -0.000010   0.000014
     5  C    0.003499  -0.000011   0.000002   0.000000   0.000000   0.000000
     6  C   -0.006339   0.005269   0.000000   0.000000  -0.000001   0.000000
     7  C   -0.030867  -0.027270  -0.000001   0.000003  -0.000032   0.000006
     8  C   -0.000208   0.003186  -0.000092   0.000244   0.000279   0.000097
     9  C    0.000022   0.000103   0.005367  -0.007916  -0.001008  -0.004699
    10  C   -0.000023  -0.000005  -0.023660  -0.021764  -0.022042  -0.016817
    11  O    0.000054   0.006865   0.000001  -0.000001  -0.000008   0.000001
    12  C    0.373161   0.365366   0.000000   0.000000   0.000000   0.000000
    13  C    0.000001   0.000000   0.362606   0.362396   0.346136  -0.003646
    14  O   -0.000001   0.000000   0.000361  -0.001251   0.003972   0.237851
    15  C    0.000029   0.000000  -0.000001   0.000000   0.000000   0.000000
    16  O   -0.000008   0.000000   0.000000   0.000000   0.000000   0.000000
    17  C    0.000000   0.000000   0.000002   0.000000   0.000000   0.000000
    18  C   -0.000008   0.000000  -0.000004   0.000000   0.000000   0.000000
    19  O    0.000000   0.000000   0.000000   0.000000   0.000000   0.000000
    20  H    0.000013   0.000000   0.000129   0.000006   0.000048  -0.000006
    21  H    0.000005   0.000000   0.002917  -0.000101   0.000143  -0.000417
    22  H    0.005836  -0.000038   0.000000   0.000000  -0.000001  -0.000001
    23  H   -0.000017   0.000000   0.000000   0.000000   0.000000   0.000000
    24  H   -0.000352  -0.000053   0.000000   0.000000   0.000000   0.000000
    25  H   -0.000058  -0.000162  -0.000002   0.000000   0.000016   0.000000
    26  H   -0.000153  -0.000030   0.000000   0.000000   0.000000   0.000000
    27  H    0.005526  -0.004354   0.000000   0.000000  -0.000002   0.000000
    28  H   -0.000003  -0.000003  -0.000173   0.000286  -0.000053   0.001166
    29  H    0.000000   0.000001   0.000112   0.001574   0.000409   0.000313
    30  H   -0.028839  -0.028438   0.000000   0.000000   0.000000   0.000000
    31  H    0.550325  -0.030128   0.000000   0.000000   0.000000   0.000000
    32  H   -0.030128   0.563706   0.000000   0.000000   0.000000   0.000000
    33  H    0.000000   0.000000   0.551326  -0.031204  -0.025409  -0.000301
    34  H    0.000000   0.000000  -0.031204   0.548868  -0.025121   0.004040
    35  H    0.000000   0.000000  -0.025409  -0.025121   0.557298  -0.000115
    36  H    0.000000   0.000000  -0.000301   0.004040  -0.000115   0.339689
    37  H    0.000000   0.000000   0.000000   0.000000   0.000000   0.000000
    38  H    0.000000   0.000000   0.000013   0.000000   0.000000   0.000000
    39  H    0.000000   0.000000   0.000000   0.000000   0.000000   0.000000
    40  H    0.000000   0.000000   0.000000   0.000000   0.000000   0.000000
    41  H   -0.000006   0.000000   0.000000   0.000000   0.000000   0.000000
    42  H    0.000000   0.000000  -0.000001   0.000000   0.000000  -0.000003
    43  H    0.000000   0.000000   0.000000   0.000000   0.000000   0.000000
              37         38         39         40         41         42
     1  C    0.000000  -0.000001   0.000004   0.000000  -0.000012  -0.000002
     2  C    0.000003   0.000169  -0.000032  -0.000004  -0.000010  -0.000048
     3  C   -0.000166   0.001315  -0.000085  -0.000010   0.000196  -0.000394
     4  C    0.006873  -0.002465  -0.005994   0.004957  -0.005109  -0.000570
     5  C   -0.000042   0.000465   0.001311   0.000072  -0.000024  -0.000159
     6  C   -0.000002  -0.000006  -0.000165   0.000002  -0.000003  -0.000002
     7  C    0.000000   0.000000   0.000000   0.000000   0.000002   0.000000
     8  C    0.000000   0.000000   0.000000   0.000000   0.000000   0.000000
     9  C    0.000000   0.000000   0.000000   0.000000   0.000000   0.000000
    10  C    0.000000  -0.000002   0.000000   0.000000   0.000003  -0.000031
    11  O    0.000000   0.000000   0.000000   0.000000   0.000000   0.000000
    12  C    0.000000   0.000000   0.000000   0.000000  -0.000004   0.000000
    13  C    0.000000  -0.000001   0.000000   0.000000   0.000000   0.000001
    14  O    0.000000  -0.000003   0.000000   0.000000   0.000007   0.000194
    15  C   -0.029292  -0.022182  -0.026173  -0.024923  -0.032660  -0.030977
    16  O    0.231973   0.004063   0.000184  -0.001269  -0.001415   0.003681
    17  C   -0.001933   0.345070   0.366808   0.362998   0.007053  -0.004481
    18  C   -0.014939  -0.000143   0.005157  -0.008231   0.361857   0.355724
    19  O    0.030006   0.000018   0.000081   0.008333  -0.040420  -0.037753
    20  H    0.000003   0.000529   0.000269  -0.000017  -0.000003   0.000096
    21  H    0.000000   0.001310   0.000112  -0.000079  -0.000253   0.005955
    22  H   -0.000209  -0.000125  -0.000011  -0.000129   0.008372   0.000036
    23  H   -0.000108  -0.000053   0.006092  -0.000210   0.000009  -0.000002
    24  H   -0.000076  -0.000033   0.000020  -0.000015  -0.000004  -0.000002
    25  H    0.000000  -0.000004  -0.000008   0.000000   0.000000   0.000000
    26  H    0.000000   0.000000   0.000009   0.000000   0.000000   0.000000
    27  H    0.000000   0.000000   0.000000   0.000000   0.000000   0.000000
    28  H    0.000000   0.000000   0.000000   0.000000   0.000000   0.000000
    29  H    0.000000   0.000000   0.000000   0.000000   0.000000   0.000000
    30  H    0.000000   0.000000   0.000000   0.000000   0.000000   0.000000
    31  H    0.000000   0.000000   0.000000   0.000000  -0.000006   0.000000
    32  H    0.000000   0.000000   0.000000   0.000000   0.000000   0.000000
    33  H    0.000000   0.000013   0.000000   0.000000   0.000000  -0.000001
    34  H    0.000000   0.000000   0.000000   0.000000   0.000000   0.000000
    35  H    0.000000   0.000000   0.000000   0.000000   0.000000   0.000000
    36  H    0.000000   0.000000   0.000000   0.000000   0.000000  -0.000003
    37  H    0.346836  -0.000202  -0.000508   0.003999  -0.000507   0.001083
    38  H   -0.000202   0.568355  -0.026064  -0.025940  -0.000123   0.000426
    39  H   -0.000508  -0.026064   0.549805  -0.031682  -0.000131  -0.000081
    40  H    0.003999  -0.025940  -0.031682   0.558092   0.000191   0.000134
    41  H   -0.000507  -0.000123  -0.000131   0.000191   0.602962  -0.042664
    42  H    0.001083   0.000426  -0.000081   0.000134  -0.042664   0.597959
    43  H   -0.000936  -0.000017   0.000003  -0.000195  -0.003653  -0.003125
              43
     1  C    0.000000
     2  C    0.000000
     3  C    0.000000
     4  C   -0.000133
     5  C    0.000002
     6  C    0.000000
     7  C    0.000000
     8  C    0.000000
     9  C    0.000000
    10  C    0.000000
    11  O    0.000000
    12  C    0.000000
    13  C    0.000000
    14  O    0.000000
    15  C    0.005066
    16  O    0.000278
    17  C   -0.000031
    18  C   -0.018667
    19  O    0.244096
    20  H    0.000000
    21  H    0.000012
    22  H   -0.000012
    23  H    0.000000
    24  H    0.000000
    25  H    0.000000
    26  H    0.000000
    27  H    0.000000
    28  H    0.000000
    29  H    0.000000
    30  H    0.000000
    31  H    0.000000
    32  H    0.000000
    33  H    0.000000
    34  H    0.000000
    35  H    0.000000
    36  H    0.000000
    37  H   -0.000936
    38  H   -0.000017
    39  H    0.000003
    40  H   -0.000195
    41  H   -0.003653
    42  H   -0.003125
    43  H    0.332088
 Mulliken charges:
               1
     1  C    0.085342
     2  C    0.098462
     3  C   -0.374435
     4  C   -0.106779
     5  C   -0.278436
     6  C   -0.288194
     7  C   -0.145343
     8  C    0.396790
     9  C   -0.395152
    10  C    0.249896
    11  O   -0.585424
    12  C   -0.473299
    13  C   -0.489623
    14  O   -0.704950
    15  C    0.301037
    16  O   -0.725460
    17  C   -0.488193
    18  C   -0.053966
    19  O   -0.695491
    20  H    0.185600
    21  H    0.175639
    22  H    0.148800
    23  H    0.144414
    24  H    0.142984
    25  H    0.142278
    26  H    0.143126
    27  H    0.148261
    28  H    0.199291
    29  H    0.195821
    30  H    0.154659
    31  H    0.164174
    32  H    0.153773
    33  H    0.163878
    34  H    0.165121
    35  H    0.163264
    36  H    0.436772
    37  H    0.428145
    38  H    0.155629
    39  H    0.161079
    40  H    0.153927
    41  H    0.146352
    42  H    0.155005
    43  H    0.445224
 Sum of Mulliken charges =   0.00000
 Mulliken charges with hydrogens summed into heavy atoms:
               1
     1  C    0.085342
     2  C    0.098462
     3  C   -0.013195
     4  C    0.042021
     5  C    0.008963
     6  C   -0.002790
     7  C    0.002918
     8  C    0.396790
     9  C   -0.000039
    10  C    0.249896
    11  O   -0.585424
    12  C   -0.000693
    13  C    0.002641
    14  O   -0.268178
    15  C    0.301037
    16  O   -0.297314
    17  C   -0.017558
    18  C    0.247391
    19  O   -0.250267
 Electronic spatial extent (au):  <R**2>=           5551.1340
 Charge=              0.0000 electrons
 Dipole moment (field-independent basis, Debye):
    X=             -1.4673    Y=             -6.5415    Z=              1.3158  Tot=              6.8320
 Quadrupole moment (field-independent basis, Debye-Ang):
   XX=           -132.9765   YY=           -103.6785   ZZ=           -109.2970
   XY=             -7.0782   XZ=              9.7959   YZ=              6.6026
 Traceless Quadrupole moment (field-independent basis, Debye-Ang):
   XX=            -17.6592   YY=             11.6388   ZZ=              6.0203
   XY=             -7.0782   XZ=              9.7959   YZ=              6.6026
 Octapole moment (field-independent basis, Debye-Ang**2):
  XXX=            -94.4209  YYY=            -59.8088  ZZZ=            -19.9379  XYY=              9.4110
  XXY=           -100.5590  XXZ=             -5.6839  XZZ=            -21.8312  YZZ=            -17.6705
  YYZ=            -15.6268  XYZ=             -7.7581
 Hexadecapole moment (field-independent basis, Debye-Ang**3):
 XXXX=          -4782.0142 YYYY=          -1801.8729 ZZZZ=           -683.7967 XXXY=           -142.0669
 XXXZ=            224.6653 YYYX=            -27.6688 YYYZ=             81.3995 ZZZX=             54.7017
 ZZZY=             44.7267 XXYY=           -981.2221 XXZZ=           -770.6775 YYZZ=           -420.2568
 XXYZ=            124.3907 YYXZ=             39.0775 ZZXY=             28.4503
 N-N= 1.601171482252D+03 E-N=-5.268863289675D+03  KE= 8.789811278515D+02
 D1PCM: PCM CHGder 1st derivatives, ID1Alg=3 FixD1E=F DoIter=F DoCFld=F I1PDM=0.
 Calling FoFJK, ICntrl=      2127 FMM=F ISym2X=0 I1Cent= 0 IOpClX= 0 NMat=1 NMatS=1 NMatT=0.
 ***** Axes restored to original set *****
 -------------------------------------------------------------------
 Center     Atomic                   Forces (Hartrees/Bohr)
 Number     Number              X              Y              Z
 -------------------------------------------------------------------
      1        6           0.016221630   -0.013715473   -0.000540310
      2        6          -0.024323938    0.003137841    0.004379697
      3        6          -0.002560389   -0.006906421   -0.002633283
      4        6          -0.003244192    0.007427952   -0.005074542
      5        6          -0.007123043    0.004497568   -0.002038822
      6        6          -0.000267503   -0.002928087    0.005648574
      7        6          -0.002909348    0.005695164    0.005244974
      8        6           0.001528687    0.018130032   -0.002906214
      9        6          -0.002694619    0.005995867    0.006991016
     10        6           0.009394641   -0.016249873    0.000875052
     11        8           0.015570130    0.010734572   -0.004958408
     12        6           0.001667862    0.002834946   -0.006866590
     13        6          -0.003836113   -0.003273358    0.006913784
     14        8          -0.012206017   -0.005111997   -0.008666051
     15        6          -0.007400493   -0.007256858    0.002348277
     16        8           0.000967168    0.003348449   -0.005639776
     17        6           0.000325808   -0.001891935    0.004218804
     18        6           0.000162636   -0.001188604   -0.002548557
     19        8          -0.004904844    0.000605284    0.003819589
     20        1          -0.000821568    0.000615864    0.001625077
     21        1           0.000817034   -0.001120074    0.001479343
     22        1           0.000312869   -0.003303728    0.000664897
     23        1          -0.001052798   -0.000524381    0.000747849
     24        1          -0.001152464   -0.002357098    0.000004716
     25        1           0.002499446   -0.000986153   -0.000975696
     26        1           0.000310781   -0.000126368   -0.000978712
     27        1           0.002565392   -0.001872138   -0.002077811
     28        1           0.000397925   -0.002491815    0.001277231
     29        1           0.002380072   -0.001995389   -0.003003413
     30        1          -0.000170711    0.001126021    0.000423606
     31        1          -0.001097693   -0.000457374    0.000049793
     32        1           0.000387148   -0.000392309    0.000027432
     33        1          -0.001107807    0.002465618    0.000130314
     34        1           0.002245441    0.001032768   -0.001670057
     35        1           0.000826291    0.000086108    0.000025943
     36        1          -0.000449866    0.000285739    0.001473983
     37        1           0.003698554    0.002521184    0.000596439
     38        1           0.000197660   -0.000934583    0.001090863
     39        1           0.002818705    0.000872088   -0.000235399
     40        1           0.000866825   -0.002021663   -0.003233826
     41        1           0.007250555    0.002380345    0.000999683
     42        1           0.005218373    0.000490276    0.001532475
     43        1          -0.001308226    0.002821992    0.001458060
 -------------------------------------------------------------------
 Cartesian Forces:  Max     0.024323938 RMS     0.005157195

 GradGradGradGradGradGradGradGradGradGradGradGradGradGradGradGradGradGrad
 Berny optimization.
 FormGI is forming the generalized inverse of G from B-inverse, IUseBI=4.
 Internal  Forces:  Max     0.019473552 RMS     0.003502623
 Search for a local minimum.
 Step number   1 out of a maximum of  258
 All quantities printed in internal units (Hartrees-Bohrs-Radians)
 Mixed Optimization -- RFO/linear search
 Second derivative matrix not updated -- first step.
 ITU=  0
     Eigenvalues ---    0.00230   0.00230   0.00295   0.00338   0.00370
     Eigenvalues ---    0.00396   0.00545   0.00673   0.00768   0.00914
     Eigenvalues ---    0.01112   0.01155   0.01210   0.01252   0.01360
     Eigenvalues ---    0.01395   0.02463   0.02528   0.03096   0.03913
     Eigenvalues ---    0.03966   0.04284   0.04416   0.04607   0.04706
     Eigenvalues ---    0.04835   0.04904   0.05065   0.05075   0.05265
     Eigenvalues ---    0.05363   0.05383   0.05487   0.05487   0.05493
     Eigenvalues ---    0.05564   0.05610   0.05610   0.05789   0.05835
     Eigenvalues ---    0.06009   0.06025   0.06700   0.07784   0.08121
     Eigenvalues ---    0.08471   0.09085   0.09102   0.09119   0.09686
     Eigenvalues ---    0.10341   0.11476   0.12096   0.13589   0.13704
     Eigenvalues ---    0.14688   0.15993   0.16000   0.16000   0.16000
     Eigenvalues ---    0.16000   0.16000   0.16000   0.16000   0.16000
     Eigenvalues ---    0.16000   0.16000   0.16000   0.16000   0.16320
     Eigenvalues ---    0.16552   0.17195   0.18434   0.19557   0.20781
     Eigenvalues ---    0.22028   0.23403   0.24661   0.24997   0.26454
     Eigenvalues ---    0.26959   0.27138   0.27638   0.27909   0.28536
     Eigenvalues ---    0.28847   0.28911   0.29429   0.29610   0.30148
     Eigenvalues ---    0.31111   0.32140   0.32249   0.33743   0.33763
     Eigenvalues ---    0.33828   0.33846   0.33914   0.33988   0.34016
     Eigenvalues ---    0.34104   0.34117   0.34138   0.34140   0.34162
     Eigenvalues ---    0.34196   0.34200   0.34224   0.34289   0.34322
     Eigenvalues ---    0.34325   0.34333   0.34336   0.34368   0.34447
     Eigenvalues ---    0.39506   0.40526   0.41710   0.51464   0.51481
     Eigenvalues ---    0.52625   0.52777   0.94192
 RFO step:  Lambda=-1.36682130D-02 EMin= 2.30000000D-03
 Linear search not attempted -- first point.
 Iteration  1 RMS(Cart)=  0.03249196 RMS(Int)=  0.00048721
 Iteration  2 RMS(Cart)=  0.00062450 RMS(Int)=  0.00026176
 Iteration  3 RMS(Cart)=  0.00000020 RMS(Int)=  0.00026176
 Variable       Old X    -DE/DX   Delta X   Delta X   Delta X     New X
                                 (Linear)    (Quad)   (Total)
    R1        2.53580   0.01463   0.00000   0.02924   0.02930   2.56510
    R2        2.82526   0.00511   0.00000   0.01596   0.01602   2.84128
    R3        2.78998   0.00301   0.00000   0.00649   0.00670   2.79668
    R4        2.84729  -0.00016   0.00000   0.00336   0.00334   2.85063
    R5        2.85254   0.00638   0.00000   0.02356   0.02338   2.87592
    R6        2.91620   0.00100   0.00000   0.00273   0.00266   2.91887
    R7        2.07303   0.00170   0.00000   0.00481   0.00481   2.07784
    R8        2.06785   0.00044   0.00000   0.00123   0.00123   2.06908
    R9        2.92684  -0.00002   0.00000  -0.00148  -0.00151   2.92533
   R10        2.95647  -0.00758   0.00000  -0.02724  -0.02724   2.92923
   R11        2.07731  -0.00081   0.00000  -0.00229  -0.00229   2.07502
   R12        2.89392   0.00668   0.00000   0.01874   0.01877   2.91268
   R13        2.07098   0.00116   0.00000   0.00328   0.00328   2.07426
   R14        2.07476  -0.00115   0.00000  -0.00327  -0.00327   2.07149
   R15        2.90465   0.00474   0.00000   0.01179   0.01180   2.91645
   R16        2.07621   0.00011   0.00000   0.00031   0.00031   2.07652
   R17        2.07591  -0.00031   0.00000  -0.00089  -0.00089   2.07502
   R18        2.89117   0.00688   0.00000   0.02233   0.02233   2.91350
   R19        2.07766   0.00039   0.00000   0.00111   0.00111   2.07876
   R20        2.82855   0.01392   0.00000   0.03659   0.03670   2.86525
   R21        2.31059   0.01947   0.00000   0.02038   0.02038   2.33097
   R22        2.89076   0.01343   0.00000   0.04284   0.04268   2.93344
   R23        2.06772  -0.00027   0.00000  -0.00076  -0.00076   2.06696
   R24        2.06845   0.00041   0.00000   0.00116   0.00116   2.06961
   R25        2.88748   0.00426   0.00000   0.01376   0.01376   2.90124
   R26        2.69294   0.01355   0.00000   0.03146   0.03146   2.72441
   R27        2.07000   0.00117   0.00000   0.00329   0.00329   2.07329
   R28        2.06714   0.00101   0.00000   0.00282   0.00282   2.06996
   R29        2.07057   0.00032   0.00000   0.00091   0.00091   2.07148
   R30        2.07095   0.00023   0.00000   0.00065   0.00065   2.07160
   R31        2.07156   0.00064   0.00000   0.00182   0.00182   2.07337
   R32        2.06993   0.00042   0.00000   0.00117   0.00117   2.07110
   R33        1.83863  -0.00072   0.00000  -0.00133  -0.00133   1.83730
   R34        2.72231   0.00362   0.00000   0.00886   0.00886   2.73116
   R35        2.90190   0.00106   0.00000   0.00351   0.00351   2.90541
   R36        2.92937  -0.00806   0.00000  -0.02779  -0.02779   2.90158
   R37        1.85100  -0.00442   0.00000  -0.00835  -0.00835   1.84264
   R38        2.06766   0.00127   0.00000   0.00355   0.00355   2.07121
   R39        2.06791   0.00075   0.00000   0.00210   0.00210   2.07001
   R40        2.07134  -0.00028   0.00000  -0.00078  -0.00078   2.07055
   R41        2.70845   0.00489   0.00000   0.01167   0.01167   2.72012
   R42        2.06954   0.00234   0.00000   0.00657   0.00657   2.07610
   R43        2.06582   0.00227   0.00000   0.00633   0.00633   2.07215
   R44        1.84005  -0.00294   0.00000  -0.00544  -0.00544   1.83462
    A1        2.30555  -0.00768   0.00000  -0.02842  -0.02844   2.27711
    A2        1.84748   0.01414   0.00000   0.05623   0.05636   1.90384
    A3        2.12777  -0.00644   0.00000  -0.02711  -0.02727   2.10050
    A4        2.20498   0.00611   0.00000   0.02477   0.02489   2.22987
    A5        1.99043  -0.00629   0.00000  -0.01725  -0.01747   1.97296
    A6        2.08738   0.00019   0.00000  -0.00721  -0.00717   2.08021
    A7        1.99368  -0.00135   0.00000  -0.00988  -0.00992   1.98376
    A8        1.90616   0.00061   0.00000   0.00166   0.00151   1.90767
    A9        1.87705   0.00017   0.00000   0.00338   0.00343   1.88048
   A10        1.93374  -0.00084   0.00000  -0.00913  -0.00914   1.92460
   A11        1.90046   0.00213   0.00000   0.01917   0.01918   1.91964
   A12        1.84607  -0.00063   0.00000  -0.00430  -0.00425   1.84182
   A13        1.97109   0.00202   0.00000   0.00742   0.00730   1.97839
   A14        1.96741  -0.00203   0.00000  -0.01322  -0.01328   1.95413
   A15        1.87987  -0.00045   0.00000  -0.01008  -0.01022   1.86964
   A16        1.95109  -0.00098   0.00000  -0.00922  -0.00919   1.94190
   A17        1.84448   0.00092   0.00000   0.02411   0.02411   1.86859
   A18        1.83891   0.00067   0.00000   0.00333   0.00329   1.84219
   A19        2.04868  -0.00201   0.00000  -0.01661  -0.01657   2.03211
   A20        1.92120  -0.00080   0.00000  -0.00486  -0.00484   1.91635
   A21        1.89075  -0.00002   0.00000  -0.00571  -0.00564   1.88511
   A22        1.86286   0.00179   0.00000   0.00622   0.00607   1.86893
   A23        1.88850   0.00149   0.00000   0.02150   0.02143   1.90993
   A24        1.84083  -0.00026   0.00000   0.00172   0.00158   1.84241
   A25        2.04426   0.00272   0.00000   0.00751   0.00745   2.05171
   A26        1.89872   0.00094   0.00000   0.01468   0.01480   1.91352
   A27        1.87764  -0.00086   0.00000  -0.00314  -0.00316   1.87448
   A28        1.90409  -0.00199   0.00000  -0.01703  -0.01711   1.88698
   A29        1.89357  -0.00190   0.00000  -0.00934  -0.00930   1.88427
   A30        1.83411   0.00096   0.00000   0.00765   0.00753   1.84164
   A31        1.96785   0.00004   0.00000  -0.00551  -0.00555   1.96230
   A32        1.95535   0.00026   0.00000   0.00553   0.00555   1.96090
   A33        1.86476  -0.00155   0.00000  -0.02515  -0.02519   1.83957
   A34        1.96413   0.00045   0.00000   0.01387   0.01375   1.97788
   A35        1.83770   0.00160   0.00000   0.01955   0.01956   1.85726
   A36        1.86392  -0.00090   0.00000  -0.01022  -0.01042   1.85351
   A37        1.96099  -0.01447   0.00000  -0.06078  -0.06052   1.90047
   A38        2.15593   0.00924   0.00000   0.03792   0.03776   2.19369
   A39        2.16621   0.00523   0.00000   0.02275   0.02260   2.18881
   A40        1.78910   0.01002   0.00000   0.04649   0.04607   1.83517
   A41        1.91193  -0.00212   0.00000   0.00280   0.00319   1.91512
   A42        1.89435  -0.00246   0.00000   0.00362   0.00304   1.89740
   A43        1.96949  -0.00377   0.00000  -0.02576  -0.02599   1.94350
   A44        1.96686  -0.00076   0.00000   0.00830   0.00760   1.97446
   A45        1.92575  -0.00035   0.00000  -0.02891  -0.02911   1.89664
   A46        1.83597  -0.00338   0.00000  -0.02436  -0.02420   1.81177
   A47        1.97004   0.00036   0.00000  -0.01535  -0.01530   1.95475
   A48        1.87794  -0.00151   0.00000  -0.02476  -0.02431   1.85362
   A49        1.95253   0.00117   0.00000   0.01253   0.01177   1.96430
   A50        1.92002   0.00438   0.00000   0.04501   0.04468   1.96470
   A51        1.90506  -0.00099   0.00000   0.00647   0.00535   1.91041
   A52        1.93036  -0.00028   0.00000  -0.00180  -0.00180   1.92855
   A53        1.96246  -0.00053   0.00000  -0.00337  -0.00337   1.95909
   A54        1.93642  -0.00032   0.00000  -0.00135  -0.00135   1.93507
   A55        1.88342   0.00031   0.00000   0.00087   0.00087   1.88429
   A56        1.87459   0.00039   0.00000   0.00285   0.00285   1.87744
   A57        1.87313   0.00051   0.00000   0.00325   0.00325   1.87638
   A58        1.94273  -0.00126   0.00000  -0.00430  -0.00430   1.93844
   A59        1.92970  -0.00262   0.00000  -0.01444  -0.01449   1.91521
   A60        1.95214   0.00020   0.00000  -0.00253  -0.00258   1.94956
   A61        1.85345   0.00305   0.00000   0.02485   0.02487   1.87832
   A62        1.89148   0.00038   0.00000   0.00094   0.00093   1.89241
   A63        1.89079   0.00048   0.00000  -0.00290  -0.00300   1.88778
   A64        1.88119  -0.00145   0.00000  -0.00834  -0.00834   1.87285
   A65        1.89267  -0.00463   0.00000  -0.04160  -0.04163   1.85104
   A66        1.98001   0.00081   0.00000   0.00175   0.00203   1.98203
   A67        1.94061  -0.00011   0.00000  -0.01615  -0.01625   1.92437
   A68        1.86504   0.00425   0.00000   0.04596   0.04590   1.91093
   A69        1.85392   0.00120   0.00000   0.01038   0.00948   1.86339
   A70        1.92531  -0.00139   0.00000   0.00187   0.00153   1.92685
   A71        1.83067   0.00153   0.00000   0.00878   0.00878   1.83946
   A72        1.95396   0.00166   0.00000   0.00614   0.00613   1.96008
   A73        1.94728  -0.00193   0.00000  -0.00848  -0.00847   1.93880
   A74        1.93839  -0.00367   0.00000  -0.02038  -0.02040   1.91799
   A75        1.89269  -0.00006   0.00000  -0.00171  -0.00170   1.89099
   A76        1.88415   0.00040   0.00000  -0.00256  -0.00259   1.88156
   A77        1.84273   0.00382   0.00000   0.02861   0.02861   1.87133
   A78        1.90552  -0.01211   0.00000  -0.04764  -0.04742   1.85810
   A79        1.92950  -0.00235   0.00000  -0.02734  -0.02699   1.90251
   A80        1.96253   0.00011   0.00000  -0.01564  -0.01553   1.94701
   A81        1.86562   0.00903   0.00000   0.06408   0.06331   1.92893
   A82        1.88891   0.00677   0.00000   0.04085   0.04001   1.92891
   A83        1.90878  -0.00081   0.00000  -0.00875  -0.01049   1.89829
   A84        1.85876   0.00285   0.00000   0.01638   0.01638   1.87515
    D1        0.10490  -0.00089   0.00000  -0.01189  -0.01187   0.09303
    D2       -3.06712  -0.00034   0.00000   0.00012   0.00029  -3.06683
    D3       -3.11201  -0.00070   0.00000  -0.00126  -0.00111  -3.11312
    D4       -0.00084  -0.00015   0.00000   0.01075   0.01105   0.01021
    D5        0.35820   0.00027   0.00000   0.01482   0.01458   0.37278
    D6       -1.87885  -0.00060   0.00000  -0.00430  -0.00443  -1.88328
    D7        2.36879   0.00129   0.00000   0.02025   0.02014   2.38893
    D8       -2.69802  -0.00063   0.00000  -0.00004  -0.00009  -2.69811
    D9        1.34812  -0.00150   0.00000  -0.01916  -0.01909   1.32902
   D10       -0.68743   0.00039   0.00000   0.00539   0.00547  -0.68196
   D11        0.02528  -0.00036   0.00000  -0.01420  -0.01418   0.01110
   D12       -3.10498  -0.00032   0.00000  -0.00403  -0.00404  -3.10902
   D13        3.10105  -0.00039   0.00000  -0.00550  -0.00526   3.09579
   D14       -0.02921  -0.00035   0.00000   0.00467   0.00487  -0.02433
   D15        0.62715  -0.00087   0.00000  -0.00120  -0.00106   0.62609
   D16       -1.54911   0.00075   0.00000   0.01680   0.01693  -1.53217
   D17        2.73852   0.00109   0.00000   0.01923   0.01936   2.75788
   D18       -2.48249  -0.00135   0.00000  -0.01370  -0.01376  -2.49625
   D19        1.62443   0.00027   0.00000   0.00430   0.00423   1.62867
   D20       -0.37112   0.00061   0.00000   0.00673   0.00666  -0.36446
   D21       -0.02237   0.00045   0.00000  -0.00419  -0.00399  -0.02636
   D22        2.11122  -0.00016   0.00000  -0.01407  -0.01392   2.09730
   D23       -2.06903  -0.00219   0.00000  -0.03220  -0.03219  -2.10122
   D24        3.09104   0.00108   0.00000   0.00756   0.00765   3.09869
   D25       -1.05855   0.00047   0.00000  -0.00232  -0.00228  -1.06083
   D26        1.04438  -0.00157   0.00000  -0.02045  -0.02054   1.02384
   D27       -1.35489  -0.00019   0.00000  -0.00409  -0.00404  -1.35894
   D28        2.69613   0.00119   0.00000   0.01370   0.01376   2.70989
   D29        0.67506   0.00179   0.00000   0.02326   0.02319   0.69824
   D30        0.80663  -0.00108   0.00000  -0.01665  -0.01654   0.79009
   D31       -1.42553   0.00030   0.00000   0.00115   0.00126  -1.42428
   D32        2.83658   0.00090   0.00000   0.01071   0.01069   2.84726
   D33        2.82996  -0.00105   0.00000  -0.01572  -0.01567   2.81428
   D34        0.59779   0.00033   0.00000   0.00208   0.00213   0.59992
   D35       -1.42328   0.00093   0.00000   0.01163   0.01156  -1.41172
   D36        0.64785   0.00170   0.00000   0.00601   0.00613   0.65398
   D37       -1.48688   0.00147   0.00000   0.01428   0.01431  -1.47257
   D38        2.79172   0.00222   0.00000   0.01801   0.01810   2.80982
   D39        2.88852  -0.00023   0.00000  -0.01381  -0.01376   2.87476
   D40        0.75379  -0.00047   0.00000  -0.00554  -0.00558   0.74821
   D41       -1.25079   0.00028   0.00000  -0.00181  -0.00179  -1.25258
   D42       -1.40301   0.00060   0.00000  -0.00078  -0.00081  -1.40381
   D43        2.74544   0.00036   0.00000   0.00749   0.00738   2.75282
   D44        0.74086   0.00111   0.00000   0.01122   0.01117   0.75203
   D45        3.02522   0.00172   0.00000   0.01316   0.01303   3.03825
   D46        0.95622  -0.00097   0.00000  -0.01736  -0.01729   0.93894
   D47       -1.22588   0.00034   0.00000  -0.00829  -0.00800  -1.23389
   D48        0.78260   0.00150   0.00000   0.02200   0.02173   0.80433
   D49       -1.28640  -0.00119   0.00000  -0.00853  -0.00858  -1.29498
   D50        2.81468   0.00013   0.00000   0.00054   0.00070   2.81538
   D51       -1.21249   0.00052   0.00000  -0.00387  -0.00410  -1.21660
   D52        3.00169  -0.00218   0.00000  -0.03440  -0.03442   2.96727
   D53        0.81959  -0.00086   0.00000  -0.02533  -0.02514   0.79445
   D54        0.80520   0.00160   0.00000   0.01726   0.01719   0.82238
   D55       -1.36310   0.00144   0.00000   0.02216   0.02205  -1.34105
   D56        2.94192   0.00029   0.00000   0.00762   0.00752   2.94943
   D57        2.96965   0.00060   0.00000   0.00411   0.00406   2.97371
   D58        0.80135   0.00043   0.00000   0.00901   0.00893   0.81028
   D59       -1.17681  -0.00072   0.00000  -0.00553  -0.00561  -1.18242
   D60       -1.33982   0.00186   0.00000   0.01914   0.01924  -1.32058
   D61        2.77506   0.00169   0.00000   0.02405   0.02410   2.79917
   D62        0.79690   0.00054   0.00000   0.00951   0.00957   0.80647
   D63       -1.24432  -0.00142   0.00000  -0.02544  -0.02556  -1.26988
   D64        0.98813  -0.00064   0.00000  -0.01066  -0.01078   0.97735
   D65        3.01205  -0.00054   0.00000  -0.00423  -0.00419   3.00786
   D66        0.92127   0.00025   0.00000  -0.01428  -0.01442   0.90684
   D67       -3.12947   0.00102   0.00000   0.00051   0.00035  -3.12912
   D68       -1.10555   0.00112   0.00000   0.00693   0.00695  -1.09860
   D69        2.91039  -0.00066   0.00000  -0.01904  -0.01908   2.89131
   D70       -1.14035   0.00011   0.00000  -0.00425  -0.00431  -1.14465
   D71        0.88357   0.00022   0.00000   0.00217   0.00229   0.88586
   D72       -3.13657   0.00104   0.00000   0.02147   0.02151  -3.11506
   D73        1.03978   0.00120   0.00000   0.02392   0.02395   1.06373
   D74       -1.05815   0.00114   0.00000   0.02300   0.02304  -1.03511
   D75        0.90760   0.00039   0.00000   0.01265   0.01258   0.92018
   D76       -1.19924   0.00055   0.00000   0.01510   0.01502  -1.18422
   D77        2.98602   0.00049   0.00000   0.01418   0.01411   3.00013
   D78       -1.10052  -0.00124   0.00000  -0.01207  -0.01203  -1.11255
   D79        3.07583  -0.00108   0.00000  -0.00962  -0.00958   3.06625
   D80        0.97790  -0.00114   0.00000  -0.01054  -0.01050   0.96740
   D81       -0.03747   0.00055   0.00000   0.01094   0.01085  -0.02662
   D82        2.05776   0.00060   0.00000   0.00746   0.00754   2.06530
   D83       -2.12172  -0.00259   0.00000  -0.02387  -0.02411  -2.14584
   D84        3.09271   0.00054   0.00000   0.00081   0.00088   3.09359
   D85       -1.09524   0.00060   0.00000  -0.00267  -0.00244  -1.09768
   D86        1.00846  -0.00260   0.00000  -0.03400  -0.03409   0.97437
   D87        0.03408  -0.00030   0.00000  -0.00324  -0.00345   0.03062
   D88       -2.11080   0.00079   0.00000   0.02418   0.02415  -2.08665
   D89        2.05192  -0.00178   0.00000  -0.02370  -0.02437   2.02755
   D90       -2.02070  -0.00195   0.00000  -0.02195  -0.02165  -2.04235
   D91        2.11761  -0.00086   0.00000   0.00548   0.00596   2.12356
   D92       -0.00286  -0.00343   0.00000  -0.04240  -0.04257  -0.04543
   D93        2.06690   0.00225   0.00000   0.03166   0.03181   2.09871
   D94       -0.07797   0.00333   0.00000   0.05908   0.05942  -0.01856
   D95       -2.19844   0.00077   0.00000   0.01120   0.01089  -2.18755
   D96        1.12648  -0.00043   0.00000  -0.02085  -0.02071   1.10576
   D97       -3.10104   0.00089   0.00000  -0.00186  -0.00177  -3.10281
   D98       -0.99228  -0.00017   0.00000  -0.01724  -0.01709  -1.00937
   D99       -3.08995  -0.00371   0.00000  -0.05389  -0.05392   3.13931
   D100      -1.03429  -0.00238   0.00000  -0.03490  -0.03497  -1.06926
   D101       1.07447  -0.00345   0.00000  -0.05027  -0.05029   1.02418
   D102      -0.96088   0.00191   0.00000   0.01572   0.01565  -0.94523
   D103       1.09478   0.00324   0.00000   0.03471   0.03460   1.12938
   D104      -3.07964   0.00217   0.00000   0.01934   0.01928  -3.06036
   D105       3.07882   0.00018   0.00000   0.02833   0.02809   3.10691
   D106       1.08765   0.00275   0.00000   0.04750   0.04792   1.13557
   D107      -1.06092  -0.00091   0.00000  -0.00175  -0.00193  -1.06285
   D108       2.84455  -0.00115   0.00000  -0.02288  -0.02259   2.82196
   D109      -1.29821  -0.00032   0.00000  -0.01751  -0.01808  -1.31629
   D110       0.75727   0.00075   0.00000   0.01224   0.01251   0.76978
   D111      -1.13042  -0.00068   0.00000   0.00395   0.00403  -1.12639
   D112       0.99444  -0.00096   0.00000   0.00002   0.00009   0.99453
   D113       3.04519   0.00022   0.00000   0.01723   0.01729   3.06248
   D114       3.06790   0.00174   0.00000   0.02377   0.02379   3.09170
   D115      -1.09043   0.00146   0.00000   0.01985   0.01985  -1.07057
   D116       0.96032   0.00264   0.00000   0.03706   0.03706   0.99738
   D117       1.05988  -0.00131   0.00000  -0.01472  -0.01479   1.04510
   D118      -3.09845  -0.00159   0.00000  -0.01864  -0.01873  -3.11718
   D119      -1.04770  -0.00041   0.00000  -0.00144  -0.00153  -1.04922
   D120      -2.97187   0.00086   0.00000   0.00094   0.00103  -2.97084
   D121      -0.92425   0.00319   0.00000   0.03430   0.03441  -0.88984
   D122       1.21465   0.00050   0.00000  -0.00804  -0.00793   1.20672
   D123      -0.91616  -0.00403   0.00000  -0.05136  -0.05143  -0.96759
   D124       1.13146  -0.00170   0.00000  -0.01800  -0.01805   1.11341
   D125      -3.01283  -0.00439   0.00000  -0.06034  -0.06039  -3.07322
   D126       1.09886   0.00093   0.00000   0.00936   0.00930   1.10817
   D127      -3.13670   0.00326   0.00000   0.04272   0.04269  -3.09402
   D128      -0.99781   0.00057   0.00000   0.00038   0.00034  -0.99746
   D129       3.10043  -0.00090   0.00000  -0.01890  -0.01913   3.08130
   D130       1.01287   0.00336   0.00000   0.00305   0.00474   1.01761
   D131      -1.04139  -0.00397   0.00000  -0.04180  -0.04327  -1.08466
         Item               Value     Threshold  Converged?
 Maximum Force            0.019474     0.000450     NO 
 RMS     Force            0.003503     0.000300     NO 
 Maximum Displacement     0.140914     0.001800     NO 
 RMS     Displacement     0.032482     0.001200     NO 
 Predicted change in Energy=-7.564004D-03
 GradGradGradGradGradGradGradGradGradGradGradGradGradGradGradGradGradGrad

                          Input orientation:                          
 ---------------------------------------------------------------------
 Center     Atomic      Atomic             Coordinates (Angstroms)
 Number     Number       Type             X           Y           Z
 ---------------------------------------------------------------------
      1          6           0        1.792155    0.634102    0.023408
      2          6           0        1.074499   -0.476001    0.331881
      3          6           0       -0.364484   -0.551265    0.778193
      4          6           0       -1.278094    0.496141    0.104367
      5          6           0       -1.135934    1.914070    0.709035
      6          6           0        0.283958    2.341286    1.129839
      7          6           0        1.431280    2.089888    0.128695
      8          6           0        3.150727    0.229306   -0.401621
      9          6           0        3.249342   -1.282997   -0.355250
     10          6           0        1.868210   -1.763778    0.165326
     11          8           0        4.063772    0.995683   -0.718682
     12          6           0        1.190365    2.735450   -1.250517
     13          6           0        1.975363   -2.547544    1.481109
     14          8           0        1.154580   -2.553306   -0.807228
     15          6           0       -2.759928    0.041988    0.078607
     16          8           0       -3.512033    1.161111   -0.441687
     17          6           0       -3.308044   -0.345744    1.461743
     18          6           0       -2.944177   -1.115136   -0.913726
     19          8           0       -4.363293   -1.315016   -1.048295
     20          1           0       -0.411477   -0.450324    1.872087
     21          1           0       -0.728838   -1.560680    0.561044
     22          1           0       -0.972236    0.562575   -0.948134
     23          1           0       -1.776388    2.006072    1.595712
     24          1           0       -1.533151    2.633325   -0.016577
     25          1           0        0.548309    1.858293    2.080786
     26          1           0        0.252634    3.417462    1.345678
     27          1           0        2.321873    2.582134    0.546563
     28          1           0        3.454193   -1.670547   -1.357354
     29          1           0        4.078240   -1.560996    0.304365
     30          1           0        0.956129    3.801584   -1.140048
     31          1           0        0.363594    2.262207   -1.791205
     32          1           0        2.084213    2.656558   -1.880143
     33          1           0        0.987482   -2.872945    1.827456
     34          1           0        2.586327   -3.445998    1.328431
     35          1           0        2.440137   -1.948832    2.272753
     36          1           0        1.665831   -3.367911   -0.949807
     37          1           0       -4.364503    0.787392   -0.732232
     38          1           0       -2.802004   -1.224145    1.878434
     39          1           0       -3.204642    0.481240    2.172597
     40          1           0       -4.376233   -0.578179    1.387704
     41          1           0       -2.501839   -0.832635   -1.878875
     42          1           0       -2.458916   -2.031916   -0.558160
     43          1           0       -4.497598   -2.007571   -1.715271
 ---------------------------------------------------------------------
                    Distance matrix (angstroms):
                    1          2          3          4          5
     1  C    0.000000
     2  C    1.357393   0.000000
     3  C    2.574080   1.508486   0.000000
     4  C    3.074414   2.555683   1.544599   0.000000
     5  C    3.268350   3.277301   2.584143   1.548017   0.000000
     6  C    2.532455   3.032952   2.985127   2.626054   1.541325
     7  C    1.503539   2.598531   3.259188   3.143458   2.637858
     8  C    1.479941   2.312187   3.789190   4.465611   4.737874
     9  C    2.437630   2.419366   3.857442   4.886129   5.530333
    10  C    2.403280   1.521870   2.613564   3.874298   4.779861
    11  O    2.416957   3.493607   4.923732   5.427936   5.469804
    12  C    2.529960   3.582015   4.163618   3.597709   3.150584
    13  C    3.504472   2.534476   3.155012   4.663091   5.493839
    14  O    3.355000   2.370480   2.971411   4.006000   5.244326
    15  C    4.590764   3.877537   2.565058   1.550081   2.557242
    16  O    5.350557   4.931005   3.785155   2.393917   2.745351
    17  C    5.388965   4.527719   3.028865   2.583009   3.223567
    18  C    5.135260   4.255559   3.136137   2.531513   3.883193
    19  O    6.545010   5.672602   4.462045   3.758639   4.891937
    20  H    3.074018   2.140331   1.099546   2.184412   2.732743
    21  H    3.385488   2.116853   1.094909   2.177326   3.501645
    22  H    2.931019   2.627966   2.142477   1.098053   2.144655
    23  H    4.133878   3.985664   3.033444   2.179977   1.097653
    24  H    3.880226   4.072981   3.484114   2.155745   1.096185
    25  H    2.697889   2.963862   2.887198   3.016196   2.172898
    26  H    3.444650   4.106373   4.056312   3.523932   2.143274
    27  H    2.085455   3.309716   4.133806   4.184097   3.525498
    28  H    3.159158   3.153316   4.516154   5.406081   6.179702
    29  H    3.181756   3.193811   4.580596   5.741265   6.279128
    30  H    3.476423   4.525298   4.936696   4.179267   3.370244
    31  H    2.825656   3.537042   3.879114   3.067136   2.936151
    32  H    2.792693   3.965540   4.832494   4.462151   4.198152
    33  H    4.025105   2.826598   2.884262   4.410512   5.354930
    34  H    4.356720   3.478450   4.170075   5.654427   6.555091
    35  H    3.485826   2.793060   3.471715   4.950257   5.491404
    36  H    4.120583   3.218002   3.878357   4.970802   6.204915
    37  H    6.204750   5.684297   4.480350   3.211019   3.710836
    38  H    5.291550   4.240144   2.757680   2.903274   3.740545
    39  H    5.441540   4.755585   3.328201   2.826550   2.911110
    40  H    6.432725   5.552988   4.057876   3.521304   4.143843
    41  H    4.920202   4.219576   3.421618   2.682619   4.013398
    42  H    5.051483   3.962078   2.892199   2.867814   4.350503
    43  H    7.040059   6.130644   5.041906   4.465966   5.705901
                    6          7          8          9         10
     6  C    0.000000
     7  C    1.543321   0.000000
     8  C    3.876106   2.588339   0.000000
     9  C    4.912679   3.862111   1.516224   0.000000
    10  C    4.504630   3.878529   2.436937   1.552312   0.000000
    11  O    4.417542   2.974113   1.233496   2.446990   3.635462
    12  C    2.577409   1.541757   3.293084   4.603130   4.765201
    13  C    5.185065   4.861154   3.554863   2.567940   1.535270
    14  O    5.335470   4.744656   3.448485   2.491184   1.441695
    15  C    3.956906   4.665043   5.933090   6.168885   4.968700
    16  O    4.274581   5.062045   6.727721   7.190085   6.153898
    17  C    4.498084   5.492769   6.746742   6.868712   5.521334
    18  C    5.152074   5.522992   6.262398   6.220912   4.974350
    19  O    6.301567   6.823178   7.698286   7.644183   6.364424
    20  H    2.971135   3.589964   4.280297   4.365314   3.136107
    21  H    4.071194   4.263764   4.379703   4.091774   2.634863
    22  H    3.009952   3.044526   4.172358   4.645360   3.836645
    23  H    2.138792   3.528215   5.605596   6.315235   5.435152
    24  H    2.168280   3.017330   5.278852   6.190680   5.562091
    25  H    1.098846   2.154979   3.948231   4.805991   4.304710
    26  H    1.098053   2.152372   4.649336   5.828183   5.554148
    27  H    2.133381   1.100034   2.668680   4.075868   4.386126
    28  H    5.686064   4.521216   2.148246   1.093788   2.200588
    29  H    5.505069   4.512893   2.136323   1.095193   2.223664
    30  H    2.781488   2.182975   4.257077   5.632735   5.788709
    31  H    2.923199   2.203557   3.719105   4.791448   4.722334
    32  H    3.521407   2.186977   3.035628   4.382114   4.875446
    33  H    5.307525   5.264262   4.390032   3.522520   2.183715
    34  H    6.231613   5.780963   4.101157   2.820096   2.167572
    35  H    4.935633   4.682525   3.521577   2.829231   2.191483
    36  H    6.231326   5.568280   3.930062   2.684747   1.964108
    37  H    5.243098   6.002398   7.543172   7.899320   6.794173
    38  H    4.774500   5.653768   6.538056   6.450705   5.003683
    39  H    4.088696   5.315736   6.861544   7.152373   5.899413
    40  H    5.505193   6.513900   7.778743   7.853919   6.472474
    41  H    5.185248   5.295366   5.938140   5.966602   4.913565
    42  H    5.431169   5.709174   6.050266   5.760751   4.395378
    43  H    7.061903   7.439151   8.076272   7.898717   6.642258
                   11         12         13         14         15
    11  O    0.000000
    12  C    3.400898   0.000000
    13  C    4.664225   5.999002   0.000000
    14  O    4.589832   5.307422   2.431091   0.000000
    15  C    6.935999   4.962472   5.576349   4.779500   0.000000
    16  O    7.582672   5.024470   6.896577   5.975599   1.445269
    17  C    7.803675   6.089811   5.723870   5.471432   1.537476
    18  C    7.321540   5.659936   5.655873   4.345053   1.535450
    19  O    8.744335   6.876794   6.935096   5.660247   2.383725
    20  H    5.369439   4.739800   3.201281   3.748839   2.995691
    21  H    5.580484   5.042007   3.022105   2.530758   2.631847
    22  H    5.059803   3.080530   4.925687   3.775171   2.126276
    23  H    6.362765   4.175481   5.901202   5.928965   2.669567
    24  H    5.873702   2.991752   6.433827   5.894927   2.868635
    25  H    4.575981   3.504172   4.669850   5.307579   4.272250
    26  H    4.965014   2.843362   6.210268   6.410817   4.698385
    27  H    2.674301   2.129158   5.225614   5.437653   5.700528
    28  H    2.808607   4.954709   3.318574   2.523910   6.603791
    29  H    2.753805   5.405268   2.603862   3.281479   7.027166
    30  H    4.208097   1.097138   6.944115   6.366693   5.424829
    31  H    4.055330   1.095378   6.036517   4.978256   4.264031
    32  H    2.833047   1.096183   6.196172   5.399820   5.842806
    33  H    5.559916   6.400717   1.096244   2.659258   5.059486
    34  H    5.109016   6.841782   1.097182   2.721734   6.504656
    35  H    4.500561   5.993151   1.095980   3.391804   5.984841
    36  H    4.984424   6.129234   2.584214   0.972259   5.680879
    37  H    8.430859   5.909324   7.497637   6.451834   1.946213
    38  H    7.668868   6.434885   4.973177   4.963266   2.200963
    39  H    7.839259   6.009597   6.040210   6.090208   2.185294
    40  H    8.840113   6.994810   6.650555   6.269668   2.170434
    41  H    6.913468   5.172856   5.854549   4.180734   2.159470
    42  H    7.192884   6.043541   4.907883   3.659403   2.190242
    43  H    9.127419   7.420591   7.239311   5.750607   3.230817
                   16         17         18         19         20
    16  O    0.000000
    17  C    2.436240   0.000000
    18  C    2.393028   2.523335   0.000000
    19  O    2.687718   2.890213   1.439427   0.000000
    20  H    4.190908   2.927357   3.823258   4.989306   0.000000
    21  H    4.019924   2.989922   2.698367   3.982410   1.747124
    22  H    2.658063   3.476859   2.589295   3.877453   3.048616
    23  H    2.806673   2.809796   4.171684   4.971165   2.823694
    24  H    2.502819   3.769684   4.104489   4.966240   3.786039
    25  H    4.830663   4.484691   5.477759   6.632109   2.508876
    26  H    4.739040   5.182047   5.989069   7.030948   3.959535
    27  H    6.085260   6.411394   6.597994   7.900809   4.292320
    28  H    7.575291   7.445150   6.437735   7.831667   5.182821
    29  H    8.098067   7.574533   7.141210   8.552758   4.883534
    30  H    5.236819   6.492520   6.279948   7.381346   5.387209
    31  H    4.249011   5.555538   4.808094   5.974270   4.623663
    32  H    5.968541   7.018437   6.359587   7.618117   5.473611
    33  H    6.455095   4.997203   5.105088   6.271195   2.797887
    34  H    7.845302   6.661303   6.406767   7.647688   4.272758
    35  H    7.243498   6.022393   6.311857   7.597220   3.246193
    36  H    6.897862   6.299881   5.131128   6.369805   4.559672
    37  H    0.975083   2.685820   2.381151   2.126034   4.892936
    38  H    3.402432   1.096037   2.797902   3.318376   2.512660
    39  H    2.718675   1.095403   3.484487   3.865638   2.959711
    40  H    2.668079   1.095690   2.763275   2.545032   3.996281
    41  H    2.657259   3.470844   1.098627   2.094651   4.311089
    42  H    3.364231   2.764816   1.096537   2.093043   3.549583
    43  H    3.554420   3.777582   1.962659   0.970837   5.656017
                   21         22         23         24         25
    21  H    0.000000
    22  H    2.616309   0.000000
    23  H    3.858707   3.033397   0.000000
    24  H    4.309320   2.338895   1.747022   0.000000
    25  H    3.953492   3.628402   2.379359   3.054845   0.000000
    26  H    5.134280   3.861639   2.484244   2.378999   1.748946
    27  H    5.144896   4.142933   4.269461   3.896275   2.454244
    28  H    4.603267   4.974693   7.042522   6.722693   5.719938
    29  H    4.813926   5.620108   6.976261   7.013062   5.225669
    30  H    5.872538   3.774468   4.263203   2.970443   3.783711
    31  H    4.619627   2.320336   4.014516   2.623867   3.897381
    32  H    5.626522   3.820378   5.235355   4.069243   4.322637
    33  H    2.504315   4.831894   5.612263   6.330329   4.758326
    34  H    3.890196   5.823640   6.987832   7.465743   5.731934
    35  H    3.622570   5.322177   5.820545   6.482609   4.255593
    36  H    3.359047   4.733721   6.870825   6.864345   6.143823
    37  H    4.517086   3.406557   3.688203   3.454878   5.761563
    38  H    2.479272   3.811811   3.400900   4.481197   4.557079
    39  H    3.591120   3.837865   2.167445   3.495401   3.998667
    40  H    3.866803   4.283066   3.671623   4.513189   5.537858
    41  H    3.102707   2.269928   4.545029   4.052084   5.676567
    42  H    2.113729   3.015573   4.627133   4.786943   5.580427
    43  H    4.425480   4.429709   5.871705   5.762934   7.403791
                   26         27         28         29         30
    26  H    0.000000
    27  H    2.370254   0.000000
    28  H    6.591221   4.795034   0.000000
    29  H    6.364324   4.506552   1.778411   0.000000
    30  H    2.611760   2.489372   6.019283   6.371120   0.000000
    31  H    3.344691   3.066328   5.020616   5.727729   1.773354
    32  H    3.786763   2.439452   4.568807   5.151309   1.769575
    33  H    6.351482   5.760136   4.203979   3.686977   7.304547
    34  H    7.249379   6.084376   3.334495   2.612996   7.828051
    35  H    5.868709   4.850090   3.779343   2.590048   6.849583
    36  H    7.301209   6.170295   2.499075   3.264598   7.207047
    37  H    5.705517   7.040172   8.219747   8.824362   6.128685
    38  H    5.582039   6.520410   7.057592   7.066040   6.963674
    39  H    4.610634   6.131892   7.837782   7.791109   6.269794
    40  H    6.115008   7.453839   8.369240   8.580073   7.348874
    41  H    6.004014   6.388395   6.037251   6.970975   5.829185
    42  H    6.377525   6.735415   5.977805   6.610607   6.784604
    43  H    7.833587   8.525635   7.966973   8.821754   7.988760
                   31         32         33         34         35
    31  H    0.000000
    32  H    1.767470   0.000000
    33  H    6.312981   6.747186   0.000000
    34  H    6.874320   6.912906   1.770232   0.000000
    35  H    6.209721   6.211510   1.778336   1.776126   0.000000
    36  H    5.839691   6.110221   2.901437   2.458409   3.605305
    37  H    5.064721   6.811564   6.970927   8.395354   7.925906
    38  H    5.970085   7.284358   4.132959   5.854336   5.306666
    39  H    5.622800   7.009186   5.379924   7.047776   6.146447
    40  H    6.374890   7.929673   5.850536   7.530282   7.008916
    41  H    4.218583   5.762495   5.484079   6.557890   6.550195
    42  H    5.284549   6.661040   4.275062   5.568961   5.658772
    43  H    6.470545   8.068551   6.586797   7.843162   8.002497
                   36         37         38         39         40
    36  H    0.000000
    37  H    7.326582   0.000000
    38  H    5.705807   3.647363   0.000000
    39  H    6.948876   3.142775   1.776791   0.000000
    40  H    7.053588   2.521716   1.770955   1.763818   0.000000
    41  H    4.965911   2.721910   3.789558   4.316784   3.774737
    42  H    4.353367   3.407354   2.589825   3.785380   3.094486
    43  H    6.358012   2.965788   4.050124   4.793895   3.418529
                   41         42         43
    41  H    0.000000
    42  H    1.784491   0.000000
    43  H    2.321700   2.344296   0.000000
 Stoichiometry    C15H24O4
 Framework group  C1[X(C15H24O4)]
 Deg. of freedom   123
 Full point group                 C1      NOp   1
 Largest Abelian subgroup         C1      NOp   1
 Largest concise Abelian subgroup C1      NOp   1
                         Standard orientation:                         
 ---------------------------------------------------------------------
 Center     Atomic      Atomic             Coordinates (Angstroms)
 Number     Number       Type             X           Y           Z
 ---------------------------------------------------------------------
      1          6           0        1.819039    0.629468    0.028742
      2          6           0        1.098450   -0.487666    0.303112
      3          6           0       -0.342507   -0.573062    0.741153
      4          6           0       -1.251724    0.494201    0.093034
      5          6           0       -1.110012    1.894471    0.737641
      6          6           0        0.308728    2.307508    1.176116
      7          6           0        1.459878    2.082322    0.173129
      8          6           0        3.178787    0.234526   -0.401763
      9          6           0        3.274968   -1.278638   -0.397221
     10          6           0        1.890950   -1.771557    0.103974
     11          8           0        4.094290    1.007996   -0.693500
     12          6           0        1.225722    2.766513   -1.188513
     13          6           0        1.991407   -2.591915    1.397797
     14          8           0        1.180250   -2.532491   -0.893206
     15          6           0       -2.734107    0.043309    0.048436
     16          8           0       -3.482360    1.177718   -0.443537
     17          6           0       -3.288609   -0.382003    1.417914
     18          6           0       -2.915891   -1.085370   -0.976575
     19          8           0       -4.334723   -1.279151   -1.122579
     20          1           0       -0.393951   -0.502618    1.837234
     21          1           0       -0.707437   -1.575440    0.494393
     22          1           0       -0.941344    0.589499   -0.955919
     23          1           0       -1.754053    1.962710    1.623867
     24          1           0       -1.503109    2.634332    0.030745
     25          1           0        0.568362    1.797739    2.114300
     26          1           0        0.278089    3.377289    1.421784
     27          1           0        2.349432    2.561290    0.608282
     28          1           0        3.483460   -1.638392   -1.408893
     29          1           0        4.100673   -1.576262    0.257821
     30          1           0        0.992600    3.829521   -1.049298
     31          1           0        0.400533    2.309867   -1.745640
     32          1           0        2.122092    2.703801   -1.816370
     33          1           0        1.001599   -2.925280    1.730809
     34          1           0        2.601679   -3.486731    1.222639
     35          1           0        2.453733   -2.016276    2.207776
     36          1           0        1.690891   -3.343614   -1.056343
     37          1           0       -4.334152    0.813616   -0.747949
     38          1           0       -2.785626   -1.272499    1.812021
     39          1           0       -3.186974    0.424651    2.152004
     40          1           0       -4.356819   -0.610576    1.332968
     41          1           0       -2.469080   -0.776745   -1.931610
     42          1           0       -2.433486   -2.012491   -0.644725
     43          1           0       -4.467245   -1.952603   -1.809183
 ---------------------------------------------------------------------
 Rotational constants (GHZ):      0.5555882      0.2604457      0.2074382
 Standard basis: 6-31G(d) (6D, 7F)
 There are   333 symmetry adapted cartesian basis functions of A   symmetry.
 There are   333 symmetry adapted basis functions of A   symmetry.
   333 basis functions,   628 primitive gaussians,   333 cartesian basis functions
    73 alpha electrons       73 beta electrons
       nuclear repulsion energy      1599.3365187692 Hartrees.
 NAtoms=   43 NActive=   43 NUniq=   43 SFac= 1.00D+00 NAtFMM=   60 NAOKFM=F Big=F
 Integral buffers will be    131072 words long.
 Raffenetti 2 integral format.
 Two-electron integral symmetry is turned on.
 ------------------------------------------------------------------------------
 Polarizable Continuum Model (PCM)
 =================================
 Model                : PCM (using non-symmetric T matrix).
 Atomic radii         : SMD-Coulomb.
 Polarization charges : Total charges.
 Charge compensation  : None.
 Solution method      : On-the-fly selection.
 Cavity type          : VdW (van der Waals Surface) (Alpha=1.000).
 Cavity algorithm     : GePol (No added spheres)
                        Default sphere list used, NSphG=   43.
                        Lebedev-Laikov grids with approx.  5.0 points / Ang**2.
                        Smoothing algorithm: Karplus/York (Gamma=1.0000).
                        Polarization charges: spherical gaussians, with
                                              point-specific exponents (IZeta= 3).
                        Self-potential: point-specific (ISelfS= 7).
                        Self-field    : sphere-specific E.n sum rule (ISelfD= 2).
 1st derivatives      : Analytical E(r).r(x)/FMM algorithm (CHGder, D1EAlg=3).
                        Cavity 1st derivative terms included.
 Solvent              : Methanol, Eps=  32.613000 Eps(inf)=   1.765709
 ------------------------------------------------------------------------------
 ------------------------------------------------------------------------------
 Atomic radii for non-electrostatic terms: SMD-CDS.
 ------------------------------------------------------------------------------
 Nuclear repulsion after PCM non-electrostatic terms =     1599.3377478599 Hartrees.
 One-electron integrals computed using PRISM.
 NBasis=   333 RedAO= T EigKep=  9.41D-04  NBF=   333
 NBsUse=   333 1.00D-06 EigRej= -1.00D+00 NBFU=   333
 Initial guess from the checkpoint file:  "DY-202A-11R_3.chk"
 B after Tr=     0.000000    0.000000    0.000000
         Rot=    0.999967   -0.007195    0.001070    0.003558 Ang=  -0.93 deg.
 ExpMin= 1.61D-01 ExpMax= 5.48D+03 ExpMxC= 8.25D+02 IAcc=1 IRadAn=         1 AccDes= 0.00D+00
 Harris functional with IExCor=  402 and IRadAn=       1 diagonalized for initial guess.
 HarFok:  IExCor=  402 AccDes= 0.00D+00 IRadAn=         1 IDoV= 1 UseB2=F ITyADJ=14
 ICtDFT=  3500011 ScaDFX=  1.000000  1.000000  1.000000  1.000000
 FoFCou: FMM=F IPFlag=           0 FMFlag=      100000 FMFlg1=           0
         NFxFlg=           0 DoJE=T BraDBF=F KetDBF=T FulRan=T
         wScrn=  0.000000 ICntrl=     500 IOpCl=  0 I1Cent=   200000004 NGrid=           0
         NMat0=    1 NMatS0=      1 NMatT0=    0 NMatD0=    1 NMtDS0=    0 NMtDT0=    0
 Petite list used in FoFCou.
 Keep R1 ints in memory in canonical form, NReq=1565304907.
 Requested convergence on RMS density matrix=1.00D-08 within 128 cycles.
 Requested convergence on MAX density matrix=1.00D-06.
 Requested convergence on             energy=1.00D-06.
 No special actions if energy rises.
 Inv3:  Mode=1 IEnd=    21627675.
 Iteration    1 A*A^-1 deviation from unit magnitude is 3.55D-15 for   1377.
 Iteration    1 A*A^-1 deviation from orthogonality  is 4.10D-15 for   2492   1262.
 Iteration    1 A^-1*A deviation from unit magnitude is 3.66D-15 for   2674.
 Iteration    1 A^-1*A deviation from orthogonality  is 2.10D-10 for   2678   2578.
 Iteration    2 A*A^-1 deviation from unit magnitude is 3.44D-15 for      4.
 Iteration    2 A*A^-1 deviation from orthogonality  is 3.73D-15 for   1620    537.
 Iteration    2 A^-1*A deviation from unit magnitude is 9.99D-16 for    369.
 Iteration    2 A^-1*A deviation from orthogonality  is 3.98D-16 for    790    764.
 Error on total polarization charges =  0.05149
 SCF Done:  E(RB3LYP) =  -886.948586315     A.U. after   10 cycles
            NFock= 10  Conv=0.93D-08     -V/T= 2.0094
 SMD-CDS (non-electrostatic) energy       (kcal/mol) =       0.77
 (included in total energy above)
 D1PCM: PCM CHGder 1st derivatives, ID1Alg=3 FixD1E=F DoIter=F DoCFld=F I1PDM=0.
 Calling FoFJK, ICntrl=      2127 FMM=F ISym2X=0 I1Cent= 0 IOpClX= 0 NMat=1 NMatS=1 NMatT=0.
 ***** Axes restored to original set *****
 -------------------------------------------------------------------
 Center     Atomic                   Forces (Hartrees/Bohr)
 Number     Number              X              Y              Z
 -------------------------------------------------------------------
      1        6           0.004395477   -0.006597439   -0.000179564
      2        6          -0.004051032    0.006035364   -0.000085944
      3        6           0.002055578   -0.000720917   -0.000783314
      4        6           0.000167105    0.003178018   -0.000306830
      5        6           0.001243258    0.001230149   -0.000063326
      6        6          -0.000288359    0.000336472    0.000692843
      7        6          -0.003314353    0.002790081    0.001317306
      8        6          -0.002933002    0.003435870    0.000772213
      9        6          -0.002628409    0.000058180    0.001622470
     10        6           0.004852497   -0.000925543    0.000381978
     11        8          -0.002371539   -0.002632827    0.001007343
     12        6           0.000226444    0.000246645   -0.001446461
     13        6          -0.000505530   -0.001437195    0.000184328
     14        8           0.001168362    0.001354320   -0.001213997
     15        6          -0.000029715   -0.001159928    0.000674396
     16        8          -0.000395214   -0.000865706    0.000385127
     17        6          -0.002029093    0.002078820    0.000976374
     18        6          -0.004444430    0.000851737    0.000617238
     19        8           0.003644743   -0.001881816   -0.000998716
     20        1           0.000270457    0.000293736    0.000211961
     21        1           0.001222208    0.000617135    0.000357962
     22        1           0.000364301   -0.000498657    0.000390778
     23        1           0.000580981   -0.000109388    0.000021645
     24        1           0.000749839   -0.000649653    0.000233944
     25        1           0.000078126   -0.000537143   -0.000812710
     26        1           0.000024077    0.000253448    0.000094897
     27        1           0.000241694    0.000178681   -0.000452091
     28        1           0.000720490   -0.001544155   -0.000494208
     29        1           0.000764448   -0.001960371   -0.001099173
     30        1           0.000081970   -0.000060580    0.000424482
     31        1          -0.000341154   -0.000178059    0.000423347
     32        1          -0.000014721   -0.000335903    0.000496794
     33        1           0.000261848    0.001111980   -0.000479206
     34        1           0.000415589    0.000213588   -0.000049395
     35        1           0.000497443    0.000164974   -0.000685352
     36        1           0.000131125   -0.000956636    0.000787355
     37        1           0.000176015   -0.000131495    0.000138953
     38        1           0.000181208    0.000435118   -0.000914496
     39        1           0.000381674   -0.000378106   -0.000049900
     40        1           0.000531548   -0.000551321   -0.000311061
     41        1          -0.000838964   -0.000873803   -0.000503836
     42        1          -0.000671949   -0.000221053   -0.000490420
     43        1          -0.000571041    0.000343375   -0.000793732
 -------------------------------------------------------------------
 Cartesian Forces:  Max     0.006597439 RMS     0.001548145

 GradGradGradGradGradGradGradGradGradGradGradGradGradGradGradGradGradGrad
 Berny optimization.
 Using GEDIIS/GDIIS optimizer.
 FormGI is forming the generalized inverse of G from B-inverse, IUseBI=4.
 Internal  Forces:  Max     0.004600260 RMS     0.000918815
 Search for a local minimum.
 Step number   2 out of a maximum of  258
 All quantities printed in internal units (Hartrees-Bohrs-Radians)
 Mixed Optimization -- En-DIIS/RFO-DIIS
 Update second derivatives using D2CorX and points    1    2
 DE= -6.16D-03 DEPred=-7.56D-03 R= 8.14D-01
 TightC=F SS=  1.41D+00  RLast= 3.20D-01 DXNew= 5.0454D-01 9.6097D-01
 Trust test= 8.14D-01 RLast= 3.20D-01 DXMaxT set to 5.05D-01
 ITU=  1  0
 Use linear search instead of GDIIS.
     Eigenvalues ---    0.00230   0.00230   0.00295   0.00340   0.00370
     Eigenvalues ---    0.00396   0.00539   0.00675   0.00770   0.00916
     Eigenvalues ---    0.01118   0.01156   0.01235   0.01249   0.01357
     Eigenvalues ---    0.01390   0.02485   0.02580   0.03140   0.03878
     Eigenvalues ---    0.04049   0.04062   0.04410   0.04590   0.04714
     Eigenvalues ---    0.04842   0.05008   0.05104   0.05310   0.05358
     Eigenvalues ---    0.05393   0.05455   0.05487   0.05529   0.05580
     Eigenvalues ---    0.05586   0.05660   0.05708   0.05832   0.05917
     Eigenvalues ---    0.05999   0.06049   0.06844   0.07775   0.08475
     Eigenvalues ---    0.08686   0.08967   0.09146   0.09332   0.09628
     Eigenvalues ---    0.10284   0.11228   0.12078   0.13410   0.13489
     Eigenvalues ---    0.14663   0.15788   0.16000   0.16000   0.16000
     Eigenvalues ---    0.16000   0.16000   0.16000   0.16000   0.16000
     Eigenvalues ---    0.16000   0.16000   0.16002   0.16090   0.16180
     Eigenvalues ---    0.16611   0.17220   0.18359   0.19787   0.20733
     Eigenvalues ---    0.22491   0.23245   0.24567   0.25008   0.26803
     Eigenvalues ---    0.26971   0.27236   0.27789   0.28015   0.28743
     Eigenvalues ---    0.28821   0.28920   0.29354   0.29616   0.30690
     Eigenvalues ---    0.31560   0.31650   0.32235   0.33743   0.33762
     Eigenvalues ---    0.33829   0.33847   0.33907   0.34011   0.34103
     Eigenvalues ---    0.34114   0.34128   0.34137   0.34161   0.34191
     Eigenvalues ---    0.34199   0.34212   0.34264   0.34291   0.34321
     Eigenvalues ---    0.34329   0.34334   0.34366   0.34431   0.34860
     Eigenvalues ---    0.39546   0.40745   0.41838   0.51455   0.52371
     Eigenvalues ---    0.52659   0.52860   0.94871
 RFO step:  Lambda=-1.06907125D-03 EMin= 2.29983687D-03
 Quartic linear search produced a step of -0.08271.
 Iteration  1 RMS(Cart)=  0.03163368 RMS(Int)=  0.00036202
 Iteration  2 RMS(Cart)=  0.00048802 RMS(Int)=  0.00002834
 Iteration  3 RMS(Cart)=  0.00000010 RMS(Int)=  0.00002834
 Variable       Old X    -DE/DX   Delta X   Delta X   Delta X     New X
                                 (Linear)    (Quad)   (Total)
    R1        2.56510  -0.00385  -0.00242  -0.00274  -0.00515   2.55995
    R2        2.84128   0.00343  -0.00133   0.01092   0.00958   2.85086
    R3        2.79668  -0.00306  -0.00055  -0.00698  -0.00752   2.78916
    R4        2.85063  -0.00165  -0.00028  -0.00433  -0.00458   2.84604
    R5        2.87592   0.00430  -0.00193   0.01548   0.01353   2.88945
    R6        2.91887   0.00180  -0.00022   0.00698   0.00676   2.92563
    R7        2.07784   0.00023  -0.00040   0.00130   0.00090   2.07874
    R8        2.06908  -0.00105  -0.00010  -0.00260  -0.00270   2.06638
    R9        2.92533   0.00056   0.00013   0.00261   0.00275   2.92808
   R10        2.92923   0.00460   0.00225   0.01189   0.01415   2.94337
   R11        2.07502  -0.00031   0.00019  -0.00116  -0.00097   2.07405
   R12        2.91268  -0.00099  -0.00155  -0.00011  -0.00167   2.91101
   R13        2.07426  -0.00033  -0.00027  -0.00040  -0.00067   2.07359
   R14        2.07149  -0.00086   0.00027  -0.00278  -0.00251   2.06898
   R15        2.91645  -0.00093  -0.00098  -0.00137  -0.00237   2.91408
   R16        2.07652  -0.00044  -0.00003  -0.00115  -0.00118   2.07534
   R17        2.07502   0.00027   0.00007   0.00059   0.00066   2.07568
   R18        2.91350  -0.00005  -0.00185   0.00310   0.00125   2.91475
   R19        2.07876   0.00010  -0.00009   0.00044   0.00035   2.07911
   R20        2.86525   0.00112  -0.00304   0.00898   0.00595   2.87120
   R21        2.33097  -0.00365  -0.00169  -0.00062  -0.00230   2.32867
   R22        2.93344  -0.00402  -0.00353  -0.00591  -0.00945   2.92399
   R23        2.06696   0.00114   0.00006   0.00292   0.00298   2.06994
   R24        2.06961   0.00041  -0.00010   0.00126   0.00116   2.07078
   R25        2.90124  -0.00089  -0.00114  -0.00073  -0.00187   2.89937
   R26        2.72441  -0.00057  -0.00260   0.00330   0.00070   2.72511
   R27        2.07329  -0.00003  -0.00027   0.00040   0.00013   2.07342
   R28        2.06996   0.00012  -0.00023   0.00074   0.00050   2.07047
   R29        2.07148  -0.00028  -0.00008  -0.00061  -0.00069   2.07080
   R30        2.07160  -0.00072  -0.00005  -0.00184  -0.00189   2.06971
   R31        2.07337   0.00007  -0.00015   0.00044   0.00029   2.07367
   R32        2.07110  -0.00020  -0.00010  -0.00036  -0.00046   2.07064
   R33        1.83730   0.00075   0.00011   0.00111   0.00122   1.83853
   R34        2.73116  -0.00085  -0.00073  -0.00069  -0.00142   2.72974
   R35        2.90541  -0.00032  -0.00029  -0.00051  -0.00080   2.90461
   R36        2.90158   0.00308   0.00230   0.00614   0.00844   2.91002
   R37        1.84264  -0.00015   0.00069  -0.00146  -0.00077   1.84187
   R38        2.07121  -0.00061  -0.00029  -0.00110  -0.00139   2.06982
   R39        2.07001  -0.00028  -0.00017  -0.00045  -0.00062   2.06939
   R40        2.07055  -0.00038   0.00006  -0.00113  -0.00107   2.06949
   R41        2.72012  -0.00265  -0.00097  -0.00428  -0.00524   2.71488
   R42        2.07610  -0.00012  -0.00054   0.00063   0.00008   2.07619
   R43        2.07215  -0.00027  -0.00052   0.00019  -0.00033   2.07183
   R44        1.83462   0.00038   0.00045  -0.00013   0.00032   1.83494
    A1        2.27711  -0.00102   0.00235  -0.01156  -0.00927   2.26784
    A2        1.90384   0.00018  -0.00466   0.00875   0.00406   1.90789
    A3        2.10050   0.00084   0.00226   0.00350   0.00580   2.10630
    A4        2.22987   0.00083  -0.00206   0.00416   0.00210   2.23197
    A5        1.97296  -0.00110   0.00144  -0.00775  -0.00637   1.96659
    A6        2.08021   0.00026   0.00059   0.00371   0.00435   2.08457
    A7        1.98376   0.00064   0.00082   0.00093   0.00174   1.98550
    A8        1.90767  -0.00016  -0.00012  -0.00285  -0.00296   1.90470
    A9        1.88048  -0.00099  -0.00028  -0.00544  -0.00572   1.87476
   A10        1.92460  -0.00009   0.00076  -0.00271  -0.00194   1.92266
   A11        1.91964   0.00045  -0.00159   0.00964   0.00805   1.92769
   A12        1.84182   0.00010   0.00035   0.00032   0.00066   1.84248
   A13        1.97839  -0.00135  -0.00060  -0.00698  -0.00761   1.97079
   A14        1.95413   0.00057   0.00110   0.00356   0.00468   1.95881
   A15        1.86964  -0.00012   0.00085  -0.00911  -0.00828   1.86137
   A16        1.94190   0.00115   0.00076   0.01001   0.01076   1.95267
   A17        1.86859   0.00025  -0.00199   0.00347   0.00141   1.87000
   A18        1.84219  -0.00050  -0.00027  -0.00144  -0.00170   1.84049
   A19        2.03211   0.00065   0.00137  -0.00417  -0.00282   2.02929
   A20        1.91635   0.00006   0.00040   0.00038   0.00080   1.91716
   A21        1.88511  -0.00033   0.00047  -0.00083  -0.00039   1.88472
   A22        1.86893  -0.00052  -0.00050  -0.00099  -0.00149   1.86744
   A23        1.90993  -0.00022  -0.00177   0.00153  -0.00023   1.90970
   A24        1.84241   0.00035  -0.00013   0.00504   0.00492   1.84733
   A25        2.05171  -0.00050  -0.00062  -0.00630  -0.00699   2.04472
   A26        1.91352   0.00045  -0.00122   0.00207   0.00082   1.91434
   A27        1.87448  -0.00008   0.00026   0.00316   0.00344   1.87792
   A28        1.88698  -0.00031   0.00142  -0.00590  -0.00450   1.88248
   A29        1.88427   0.00037   0.00077   0.00234   0.00316   1.88743
   A30        1.84164   0.00014  -0.00062   0.00614   0.00552   1.84716
   A31        1.96230   0.00024   0.00046  -0.00265  -0.00226   1.96004
   A32        1.96090  -0.00007  -0.00046  -0.00113  -0.00155   1.95935
   A33        1.83957  -0.00028   0.00208  -0.00403  -0.00193   1.83764
   A34        1.97788   0.00001  -0.00114   0.00224   0.00113   1.97901
   A35        1.85726   0.00006  -0.00162   0.00761   0.00602   1.86328
   A36        1.85351   0.00001   0.00086  -0.00192  -0.00107   1.85244
   A37        1.90047   0.00188   0.00501  -0.00336   0.00157   1.90204
   A38        2.19369  -0.00039  -0.00312   0.00489   0.00178   2.19547
   A39        2.18881  -0.00150  -0.00187  -0.00133  -0.00318   2.18563
   A40        1.83517  -0.00186  -0.00381   0.00086  -0.00302   1.83215
   A41        1.91512   0.00119  -0.00026   0.00907   0.00879   1.92391
   A42        1.89740   0.00137  -0.00025   0.01444   0.01427   1.91167
   A43        1.94350   0.00021   0.00215  -0.00686  -0.00465   1.93886
   A44        1.97446   0.00033  -0.00063   0.00189   0.00129   1.97576
   A45        1.89664  -0.00114   0.00241  -0.01753  -0.01519   1.88145
   A46        1.81177   0.00088   0.00200   0.00062   0.00253   1.81430
   A47        1.95475  -0.00013   0.00127   0.00100   0.00227   1.95702
   A48        1.85362  -0.00015   0.00201  -0.00250  -0.00049   1.85313
   A49        1.96430  -0.00031  -0.00097   0.00033  -0.00054   1.96376
   A50        1.96470  -0.00096  -0.00370  -0.00248  -0.00614   1.95856
   A51        1.91041   0.00064  -0.00044   0.00271   0.00233   1.91274
   A52        1.92855  -0.00042   0.00015  -0.00286  -0.00272   1.92584
   A53        1.95909  -0.00048   0.00028  -0.00336  -0.00309   1.95600
   A54        1.93507  -0.00050   0.00011  -0.00271  -0.00260   1.93247
   A55        1.88429   0.00041  -0.00007   0.00186   0.00178   1.88607
   A56        1.87744   0.00051  -0.00024   0.00357   0.00333   1.88077
   A57        1.87638   0.00057  -0.00027   0.00406   0.00379   1.88017
   A58        1.93844  -0.00079   0.00036  -0.00406  -0.00371   1.93472
   A59        1.91521   0.00011   0.00120  -0.00083   0.00037   1.91558
   A60        1.94956  -0.00082   0.00021  -0.00681  -0.00661   1.94294
   A61        1.87832   0.00076  -0.00206   0.01147   0.00941   1.88774
   A62        1.89241   0.00072  -0.00008   0.00296   0.00287   1.89528
   A63        1.88778   0.00010   0.00025  -0.00197  -0.00173   1.88605
   A64        1.87285  -0.00056   0.00069  -0.00442  -0.00373   1.86911
   A65        1.85104   0.00033   0.00344  -0.00554  -0.00208   1.84897
   A66        1.98203  -0.00020  -0.00017   0.00258   0.00235   1.98439
   A67        1.92437   0.00049   0.00134   0.00513   0.00646   1.93083
   A68        1.91093  -0.00041  -0.00380  -0.00122  -0.00500   1.90593
   A69        1.86339  -0.00058  -0.00078  -0.00574  -0.00644   1.85695
   A70        1.92685   0.00032  -0.00013   0.00378   0.00364   1.93049
   A71        1.83946  -0.00040  -0.00073  -0.00096  -0.00168   1.83778
   A72        1.96008  -0.00136  -0.00051  -0.00928  -0.00981   1.95028
   A73        1.93880   0.00042   0.00070   0.00269   0.00338   1.94218
   A74        1.91799  -0.00004   0.00169  -0.00237  -0.00070   1.91729
   A75        1.89099   0.00031   0.00014  -0.00008   0.00006   1.89105
   A76        1.88156   0.00035   0.00021  -0.00144  -0.00126   1.88031
   A77        1.87133   0.00039  -0.00237   0.01135   0.00896   1.88030
   A78        1.85810   0.00400   0.00392   0.01053   0.01442   1.87252
   A79        1.90251  -0.00007   0.00223  -0.00166   0.00057   1.90309
   A80        1.94701  -0.00009   0.00128   0.00228   0.00354   1.95055
   A81        1.92893  -0.00209  -0.00524  -0.00413  -0.00933   1.91960
   A82        1.92891  -0.00174  -0.00331  -0.00126  -0.00458   1.92434
   A83        1.89829   0.00002   0.00087  -0.00557  -0.00459   1.89371
   A84        1.87515   0.00092  -0.00136   0.00762   0.00626   1.88141
    D1        0.09303   0.00025   0.00098  -0.00818  -0.00719   0.08584
    D2       -3.06683   0.00020  -0.00002  -0.00052  -0.00055  -3.06738
    D3       -3.11312   0.00037   0.00009   0.00505   0.00510  -3.10802
    D4        0.01021   0.00032  -0.00091   0.01271   0.01173   0.02194
    D5        0.37278   0.00032  -0.00121   0.01793   0.01672   0.38950
    D6       -1.88328   0.00016   0.00037   0.01811   0.01846  -1.86482
    D7        2.38893   0.00035  -0.00167   0.02331   0.02162   2.41055
    D8       -2.69811   0.00023   0.00001   0.00336   0.00337  -2.69473
    D9        1.32902   0.00007   0.00158   0.00354   0.00511   1.33414
   D10       -0.68196   0.00025  -0.00045   0.00874   0.00828  -0.67368
   D11        0.01110  -0.00015   0.00117   0.00376   0.00489   0.01599
   D12       -3.10902  -0.00014   0.00033  -0.00624  -0.00598  -3.11500
   D13        3.09579  -0.00013   0.00043   0.01474   0.01519   3.11098
   D14       -0.02433  -0.00012  -0.00040   0.00474   0.00433  -0.02001
   D15        0.62609   0.00018   0.00009   0.00423   0.00433   0.63042
   D16       -1.53217  -0.00003  -0.00140   0.00926   0.00787  -1.52430
   D17        2.75788   0.00045  -0.00160   0.01319   0.01159   2.76947
   D18       -2.49625   0.00024   0.00114  -0.00374  -0.00260  -2.49885
   D19        1.62867   0.00003  -0.00035   0.00129   0.00094   1.62961
   D20       -0.36446   0.00052  -0.00055   0.00522   0.00466  -0.35980
   D21       -0.02636  -0.00039   0.00033  -0.02336  -0.02306  -0.04942
   D22        2.09730  -0.00028   0.00115  -0.02203  -0.02089   2.07640
   D23       -2.10122   0.00034   0.00266  -0.01974  -0.01709  -2.11831
   D24        3.09869  -0.00043  -0.00063  -0.01640  -0.01706   3.08164
   D25       -1.06083  -0.00032   0.00019  -0.01507  -0.01489  -1.07573
   D26        1.02384   0.00030   0.00170  -0.01279  -0.01109   1.01275
   D27       -1.35894   0.00013   0.00033  -0.00608  -0.00576  -1.36469
   D28        2.70989  -0.00079  -0.00114  -0.01699  -0.01812   2.69177
   D29        0.69824  -0.00043  -0.00192  -0.01176  -0.01364   0.68460
   D30        0.79009   0.00031   0.00137  -0.01120  -0.00986   0.78022
   D31       -1.42428  -0.00062  -0.00010  -0.02211  -0.02222  -1.44650
   D32        2.84726  -0.00025  -0.00088  -0.01689  -0.01775   2.82952
   D33        2.81428   0.00064   0.00130  -0.00672  -0.00545   2.80883
   D34        0.59992  -0.00028  -0.00018  -0.01764  -0.01781   0.58211
   D35       -1.41172   0.00009  -0.00096  -0.01241  -0.01334  -1.42506
   D36        0.65398  -0.00057  -0.00051  -0.00103  -0.00155   0.65243
   D37       -1.47257  -0.00039  -0.00118   0.00304   0.00185  -1.47072
   D38        2.80982  -0.00066  -0.00150  -0.00267  -0.00419   2.80563
   D39        2.87476   0.00006   0.00114   0.00650   0.00762   2.88238
   D40        0.74821   0.00024   0.00046   0.01057   0.01102   0.75922
   D41       -1.25258  -0.00002   0.00015   0.00486   0.00498  -1.24760
   D42       -1.40381   0.00020   0.00007   0.01196   0.01203  -1.39178
   D43        2.75282   0.00038  -0.00061   0.01603   0.01543   2.76825
   D44        0.75203   0.00012  -0.00092   0.01031   0.00940   0.76142
   D45        3.03825  -0.00018  -0.00108  -0.00611  -0.00715   3.03110
   D46        0.93894   0.00023   0.00143  -0.00239  -0.00093   0.93801
   D47       -1.23389  -0.00043   0.00066  -0.01334  -0.01267  -1.24656
   D48        0.80433   0.00025  -0.00180  -0.00774  -0.00955   0.79478
   D49       -1.29498   0.00066   0.00071  -0.00402  -0.00334  -1.29832
   D50        2.81538   0.00000  -0.00006  -0.01497  -0.01508   2.80030
   D51       -1.21660  -0.00032   0.00034  -0.01601  -0.01564  -1.23224
   D52        2.96727   0.00008   0.00285  -0.01228  -0.00943   2.95784
   D53        0.79445  -0.00058   0.00208  -0.02323  -0.02117   0.77328
   D54        0.82238  -0.00030  -0.00142   0.01059   0.00912   0.83151
   D55       -1.34105   0.00013  -0.00182   0.02181   0.01998  -1.32107
   D56        2.94943  -0.00022  -0.00062   0.01187   0.01122   2.96065
   D57        2.97371  -0.00019  -0.00034   0.00741   0.00705   2.98076
   D58        0.81028   0.00023  -0.00074   0.01863   0.01790   0.82818
   D59       -1.18242  -0.00011   0.00046   0.00869   0.00915  -1.17328
   D60       -1.32058  -0.00017  -0.00159   0.01353   0.01191  -1.30867
   D61        2.79917   0.00026  -0.00199   0.02476   0.02277   2.82193
   D62        0.80647  -0.00008  -0.00079   0.01482   0.01401   0.82047
   D63       -1.26988  -0.00044   0.00211  -0.02424  -0.02214  -1.29202
   D64        0.97735  -0.00032   0.00089  -0.02620  -0.02532   0.95203
   D65        3.00786  -0.00026   0.00035  -0.02255  -0.02221   2.98565
   D66        0.90684  -0.00047   0.00119  -0.03129  -0.03010   0.87674
   D67       -3.12912  -0.00036  -0.00003  -0.03326  -0.03328   3.12079
   D68       -1.09860  -0.00030  -0.00057  -0.02961  -0.03017  -1.12877
   D69        2.89131  -0.00028   0.00158  -0.02591  -0.02435   2.86695
   D70       -1.14465  -0.00016   0.00036  -0.02788  -0.02753  -1.17218
   D71        0.88586  -0.00010  -0.00019  -0.02422  -0.02442   0.86144
   D72       -3.11506   0.00027  -0.00178   0.02086   0.01905  -3.09601
   D73        1.06373   0.00036  -0.00198   0.02275   0.02074   1.08447
   D74       -1.03511   0.00031  -0.00191   0.02174   0.01980  -1.01531
   D75        0.92018  -0.00001  -0.00104   0.02360   0.02260   0.94277
   D76       -1.18422   0.00008  -0.00124   0.02549   0.02428  -1.15993
   D77        3.00013   0.00003  -0.00117   0.02448   0.02334   3.02347
   D78       -1.11255  -0.00010   0.00099   0.01434   0.01534  -1.09721
   D79        3.06625  -0.00001   0.00079   0.01624   0.01702   3.08327
   D80        0.96740  -0.00006   0.00087   0.01522   0.01608   0.98349
   D81       -0.02662  -0.00009  -0.00090  -0.01782  -0.01872  -0.04534
   D82        2.06530  -0.00028  -0.00062  -0.02073  -0.02139   2.04391
   D83       -2.14584  -0.00015   0.00199  -0.02810  -0.02608  -2.17192
   D84        3.09359  -0.00009  -0.00007  -0.00776  -0.00786   3.08573
   D85       -1.09768  -0.00028   0.00020  -0.01067  -0.01053  -1.10822
   D86        0.97437  -0.00015   0.00282  -0.01804  -0.01522   0.95915
   D87        0.03062   0.00022   0.00029   0.02362   0.02391   0.05453
   D88       -2.08665  -0.00002  -0.00200   0.02184   0.01984  -2.06681
   D89        2.02755   0.00011   0.00202   0.01990   0.02195   2.04950
   D90       -2.04235  -0.00021   0.00179   0.01586   0.01764  -2.02472
   D91        2.12356  -0.00045  -0.00049   0.01408   0.01357   2.13713
   D92       -0.04543  -0.00032   0.00352   0.01214   0.01568  -0.02975
   D93        2.09871   0.00088  -0.00263   0.04272   0.04004   2.13876
   D94       -0.01856   0.00064  -0.00491   0.04094   0.03597   0.01742
   D95       -2.18755   0.00077  -0.00090   0.03900   0.03809  -2.14946
   D96        1.10576  -0.00064   0.00171  -0.04073  -0.03898   1.06678
   D97       -3.10281  -0.00012   0.00015  -0.02957  -0.02940  -3.13221
   D98       -1.00937  -0.00044   0.00141  -0.03697  -0.03554  -1.04491
   D99        3.13931   0.00019   0.00446  -0.03906  -0.03461   3.10470
   D100      -1.06926   0.00071   0.00289  -0.02790  -0.02503  -1.09429
   D101       1.02418   0.00039   0.00416  -0.03530  -0.03117   0.99300
   D102      -0.94523  -0.00079  -0.00129  -0.03997  -0.04126  -0.98649
   D103       1.12938  -0.00027  -0.00286  -0.02881  -0.03168   1.09771
   D104      -3.06036  -0.00059  -0.00159  -0.03622  -0.03782  -3.09818
   D105       3.10691   0.00067  -0.00232   0.03764   0.03531  -3.14096
   D106       1.13557   0.00018  -0.00396   0.03956   0.03559   1.17116
   D107      -1.06285   0.00079   0.00016   0.03886   0.03903  -1.02382
   D108       2.82196   0.00027   0.00187   0.00048   0.00233   2.82429
   D109      -1.31629  -0.00001   0.00150  -0.00047   0.00106  -1.31523
   D110       0.76978  -0.00018  -0.00103   0.00006  -0.00099   0.76879
   D111      -1.12639  -0.00027  -0.00033   0.00604   0.00571  -1.12068
   D112       0.99453  -0.00052  -0.00001   0.00134   0.00132   0.99585
   D113       3.06248   0.00020  -0.00143   0.01556   0.01412   3.07660
   D114       3.09170  -0.00028  -0.00197   0.01223   0.01027   3.10196
   D115      -1.07057  -0.00053  -0.00164   0.00752   0.00588  -1.06470
   D116       0.99738   0.00019  -0.00306   0.02174   0.01867   1.01605
   D117       1.04510   0.00048   0.00122   0.01774   0.01898   1.06407
   D118      -3.11718   0.00023   0.00155   0.01303   0.01458  -3.10259
   D119      -1.04922   0.00095   0.00013   0.02725   0.02738  -1.02184
   D120      -2.97084   0.00026  -0.00009   0.01860   0.01853  -2.95231
   D121      -0.88984  -0.00001  -0.00285   0.01873   0.01590  -0.87394
   D122       1.20672  -0.00010   0.00066   0.01214   0.01279   1.21950
   D123      -0.96759   0.00059   0.00425   0.01152   0.01579  -0.95180
   D124       1.11341   0.00031   0.00149   0.01165   0.01315   1.12656
   D125      -3.07322   0.00023   0.00499   0.00506   0.01004  -3.06318
   D126       1.10817  -0.00007  -0.00077   0.00874   0.00797   1.11614
   D127      -3.09402  -0.00035  -0.00353   0.00887   0.00534  -3.08868
   D128      -0.99746  -0.00043  -0.00003   0.00228   0.00223  -0.99524
   D129       3.08130  -0.00056   0.00158  -0.03835  -0.03676   3.04454
   D130       1.01761  -0.00168  -0.00039  -0.04030  -0.04078   0.97683
   D131      -1.08466   0.00080   0.00358  -0.02981  -0.02615  -1.11081
         Item               Value     Threshold  Converged?
 Maximum Force            0.004600     0.000450     NO 
 RMS     Force            0.000919     0.000300     NO 
 Maximum Displacement     0.179254     0.001800     NO 
 RMS     Displacement     0.031609     0.001200     NO 
 Predicted change in Energy=-6.210848D-04
 GradGradGradGradGradGradGradGradGradGradGradGradGradGradGradGradGradGrad

                          Input orientation:                          
 ---------------------------------------------------------------------
 Center     Atomic      Atomic             Coordinates (Angstroms)
 Number     Number       Type             X           Y           Z
 ---------------------------------------------------------------------
      1          6           0        1.796274    0.630557    0.027332
      2          6           0        1.076132   -0.472919    0.341752
      3          6           0       -0.358489   -0.542902    0.794722
      4          6           0       -1.277869    0.503231    0.118555
      5          6           0       -1.129334    1.920280    0.727467
      6          6           0        0.293659    2.337311    1.144767
      7          6           0        1.426272    2.089622    0.128005
      8          6           0        3.146292    0.224329   -0.409580
      9          6           0        3.242121   -1.291583   -0.373271
     10          6           0        1.877031   -1.765349    0.180120
     11          8           0        4.056603    0.986387   -0.739894
     12          6           0        1.157883    2.721063   -1.253409
     13          6           0        2.012920   -2.530347    1.503120
     14          8           0        1.152515   -2.570579   -0.771841
     15          6           0       -2.765015    0.041991    0.077697
     16          8           0       -3.514966    1.165805   -0.433429
     17          6           0       -3.325980   -0.357119    1.451946
     18          6           0       -2.950604   -1.101828   -0.936490
     19          8           0       -4.363811   -1.295970   -1.107155
     20          1           0       -0.397109   -0.431042    1.888361
     21          1           0       -0.717159   -1.555491    0.590475
     22          1           0       -0.962656    0.567358   -0.930789
     23          1           0       -1.764389    2.011651    1.617647
     24          1           0       -1.522781    2.641978    0.004235
     25          1           0        0.566614    1.834360    2.082120
     26          1           0        0.270631    3.410783    1.376317
     27          1           0        2.322830    2.589635    0.523799
     28          1           0        3.416729   -1.684345   -1.380781
     29          1           0        4.089457   -1.590161    0.254157
     30          1           0        0.937623    3.790708   -1.147558
     31          1           0        0.311554    2.248873   -1.764488
     32          1           0        2.035924    2.623144   -1.901696
     33          1           0        1.029577   -2.819956    1.888766
     34          1           0        2.600695   -3.443387    1.344923
     35          1           0        2.521780   -1.925992    2.262367
     36          1           0        1.651255   -3.398303   -0.884444
     37          1           0       -4.364769    0.793424   -0.732024
     38          1           0       -2.811747   -1.233341    1.861188
     39          1           0       -3.235292    0.463201    2.171695
     40          1           0       -4.388666   -0.605885    1.361878
     41          1           0       -2.493399   -0.811064   -1.892263
     42          1           0       -2.478680   -2.029960   -0.593170
     43          1           0       -4.490255   -1.953768   -1.810128
 ---------------------------------------------------------------------
                    Distance matrix (angstroms):
                    1          2          3          4          5
     1  C    0.000000
     2  C    1.354667   0.000000
     3  C    2.570778   1.506061   0.000000
     4  C    3.078130   2.558126   1.548178   0.000000
     5  C    3.273034   3.277233   2.581858   1.549472   0.000000
     6  C    2.533677   3.025639   2.973795   2.624244   1.540442
     7  C    1.508610   2.595169   3.249625   3.135140   2.630428
     8  C    1.475962   2.310024   3.784505   4.464293   4.738154
     9  C    2.438356   2.423422   3.858642   4.888104   5.535097
    10  C    2.402131   1.529032   2.621004   3.886340   4.787659
    11  O    2.413366   3.490377   4.918008   5.424662   5.469848
    12  C    2.533388   3.571098   4.140977   3.568466   3.129934
    13  C    3.495169   2.541527   3.174169   4.684966   5.503042
    14  O    3.361603   2.376153   2.974681   4.018443   5.255718
    15  C    4.599380   3.884491   2.578292   1.557567   2.574028
    16  O    5.357990   4.936041   3.793597   2.397560   2.758287
    17  C    5.407635   4.541424   3.045072   2.590925   3.246023
    18  C    5.144216   4.271304   3.166789   2.547033   3.901143
    19  O    6.553259   5.689440   4.497426   3.776576   4.916496
    20  H    3.066162   2.136398   1.100023   2.186507   2.722597
    21  H    3.378355   2.109436   1.093479   2.185278   3.502804
    22  H    2.921247   2.618816   2.138945   1.097541   2.146623
    23  H    4.137009   3.983662   3.029769   2.181584   1.097299
    24  H    3.881039   4.070731   3.481939   2.155757   1.094858
    25  H    2.680178   2.934625   2.857374   3.004931   2.172258
    26  H    3.446303   4.099061   4.045451   3.526142   2.145346
    27  H    2.088475   3.311591   4.132271   4.181189   3.522351
    28  H    3.157124   3.148502   4.504218   5.391916   6.172902
    29  H    3.200271   3.214970   4.601434   5.762714   6.307377
    30  H    3.479109   4.518378   4.922655   4.161604   3.359544
    31  H    2.834423   3.525475   3.846104   3.019831   2.897235
    32  H    2.783700   3.942064   4.798722   4.422292   4.174371
    33  H    3.994848   2.811406   2.882471   4.416053   5.336604
    34  H    4.356623   3.486305   4.179989   5.667718   6.562262
    35  H    3.472419   2.808929   3.516088   4.993435   5.520902
    36  H    4.133289   3.223692   3.874530   4.980737   6.214278
    37  H    6.209798   5.688588   4.490768   3.215066   3.723971
    38  H    5.298207   4.242940   2.762704   2.899178   3.749821
    39  H    5.472015   4.776337   3.344292   2.836986   2.940056
    40  H    6.446959   5.560788   4.070376   3.528888   4.172197
    41  H    4.915730   4.224537   3.442330   2.692262   4.022921
    42  H    5.073322   3.991885   2.938162   2.892327   4.378266
    43  H    7.040982   6.148834   5.084021   4.480634   5.722187
                    6          7          8          9         10
     6  C    0.000000
     7  C    1.542066   0.000000
     8  C    3.875333   2.593605   0.000000
     9  C    4.915968   3.870546   1.519371   0.000000
    10  C    4.502158   3.881584   2.432609   1.547309   0.000000
    11  O    4.420033   2.981445   1.232277   2.446822   3.628913
    12  C    2.577867   1.542419   3.301439   4.606519   4.764459
    13  C    5.174782   4.855843   3.539943   2.562483   1.534281
    14  O    5.338390   4.754171   3.452230   2.482165   1.442064
    15  C    3.970216   4.664997   5.934158   6.169884   4.982525
    16  O    4.285878   5.058109   6.727503   7.190312   6.167798
    17  C    4.522841   5.506655   6.759709   6.880740   5.538229
    18  C    5.165709   5.520466   6.261666   6.221179   4.999314
    19  O    6.321701   6.820037   7.694125   7.641256   6.389484
    20  H    2.948536   3.574537   4.273843   4.370298   3.141684
    21  H    4.059913   4.253824   4.369682   4.083424   2.634816
    22  H    3.003164   3.024121   4.156054   4.631052   3.839202
    23  H    2.136640   3.522134   5.605262   6.319830   5.439867
    24  H    2.166353   3.002886   5.274136   6.190290   5.569038
    25  H    1.098223   2.150054   3.931349   4.791534   4.276996
    26  H    1.098403   2.153893   4.648908   5.831214   5.550113
    27  H    2.137009   1.100220   2.672818   4.088237   4.391211
    28  H    5.683809   4.525614   2.158565   1.095366   2.194002
    29  H    5.534105   4.544147   2.149996   1.095807   2.220586
    30  H    2.789590   2.181635   4.259330   5.633818   5.789213
    31  H    2.910655   2.202155   3.737686   4.801930   4.727176
    32  H    3.521098   2.185409   3.035399   4.372194   4.859844
    33  H    5.262368   5.230832   4.362402   3.513985   2.179414
    34  H    6.227274   5.785702   4.102206   2.827345   2.167087
    35  H    4.938553   4.677691   3.486143   2.804988   2.185695
    36  H    6.233620   5.585068   3.947668   2.688944   1.962348
    37  H    5.254225   5.996327   7.539488   7.895615   6.807305
    38  H    4.786059   5.657456   6.540598   6.453334   5.009358
    39  H    4.125574   5.343415   6.888007   7.177255   5.921879
    40  H    5.534772   6.526998   7.784787   7.855560   6.480731
    41  H    5.186859   5.278189   5.922541   5.952682   4.930120
    42  H    5.457045   5.721861   6.062658   5.772444   4.431728
    43  H    7.073230   7.423654   8.063652   7.892571   6.673749
                   11         12         13         14         15
    11  O    0.000000
    12  C    3.416925   0.000000
    13  C    4.644908   5.992233   0.000000
    14  O    4.592032   5.313512   2.432564   0.000000
    15  C    6.935041   4.933396   5.610474   4.784796   0.000000
    16  O    7.579892   4.992665   6.925986   5.988361   1.444518
    17  C    7.817397   6.074469   5.764494   5.468231   1.537053
    18  C    7.314386   5.620907   5.712175   4.361184   1.539916
    19  O    8.731975   6.829864   6.999994   5.671588   2.397950
    20  H    5.362124   4.714285   3.219275   3.749084   3.018152
    21  H    5.569544   5.020419   3.039177   2.526261   2.647377
    22  H    5.040336   3.039607   4.936978   3.787594   2.131091
    23  H    6.363420   4.157632   5.908547   5.934207   2.693001
    24  H    5.867216   2.962074   6.442110   5.910182   2.882442
    25  H    4.567585   3.501656   4.634405   5.281275   4.281361
    26  H    4.968866   2.859789   6.192631   6.416308   4.717025
    27  H    2.678299   2.129047   5.222005   5.447580   5.707509
    28  H    2.820104   4.952396   3.317121   2.506569   6.581896
    29  H    2.761850   5.427112   2.599205   3.261828   7.048322
    30  H    4.214076   1.097205   6.938162   6.375995   5.409589
    31  H    4.082775   1.095645   6.034306   4.991961   4.210611
    32  H    2.848140   1.095819   6.176713   5.388112   5.799082
    33  H    5.528199   6.371234   1.095244   2.675095   5.086221
    34  H    5.107742   6.843499   1.097337   2.709190   6.522619
    35  H    4.455469   5.984649   1.095737   3.390694   6.049458
    36  H    5.003208   6.150300   2.566049   0.972906   5.680209
    37  H    8.423586   5.872591   7.531151   6.462084   1.944097
    38  H    7.672486   6.410616   5.008777   4.943321   2.193057
    39  H    7.869104   6.010762   6.078819   6.092706   2.187100
    40  H    8.847335   6.976569   6.686090   6.254396   2.169126
    41  H    6.889217   5.120148   5.898429   4.200467   2.163843
    42  H    7.199291   6.019362   4.981896   3.675563   2.196596
    43  H    9.101576   7.352920   7.321293   5.770559   3.243977
                   16         17         18         19         20
    16  O    0.000000
    17  C    2.430977   0.000000
    18  C    2.390342   2.529847   0.000000
    19  O    2.689755   2.916767   1.436652   0.000000
    20  H    4.202577   2.962129   3.866533   5.045387   0.000000
    21  H    4.035041   2.997361   2.743303   4.030802   1.746804
    22  H    2.668293   3.481004   2.595795   3.882132   3.043724
    23  H    2.826108   2.842023   4.198151   5.012174   2.812381
    24  H    2.517824   3.787080   4.115789   4.981372   3.776309
    25  H    4.840893   4.511318   5.486714   6.654286   2.469484
    26  H    4.758766   5.209455   6.007420   7.056856   3.932898
    27  H    6.084689   6.438468   6.600640   7.903739   4.287725
    28  H    7.554418   7.433035   6.409342   7.795031   5.177202
    29  H    8.117597   7.612083   7.156716   8.567232   4.913600
    30  H    5.217820   6.491548   6.252981   7.347184   5.368564
    31  H    4.193686   5.510743   4.749152   5.903984   4.585570
    32  H    5.923852   6.991344   6.298611   7.546347   5.441713
    33  H    6.475473   5.022674   5.174542   6.355053   2.782507
    34  H    7.861838   6.682962   6.442412   7.689501   4.284435
    35  H    7.298550   6.108555   6.392099   7.691682   3.300708
    36  H    6.908280   6.283342   5.143308   6.375768   4.548503
    37  H    0.974676   2.678163   2.373531   2.122802   4.909996
    38  H    3.393477   1.095299   2.804208   3.350207   2.544582
    39  H    2.712663   1.095074   3.491587   3.888328   2.989185
    40  H    2.669338   1.095125   2.756171   2.563778   4.029923
    41  H    2.660791   3.476059   1.098672   2.085657   4.339581
    42  H    3.363379   2.774674   1.096363   2.087257   3.612129
    43  H    3.546579   3.813915   1.964578   0.971008   5.722880
                   21         22         23         24         25
    21  H    0.000000
    22  H    2.623167   0.000000
    23  H    3.856977   3.036986   0.000000
    24  H    4.314098   2.343513   1.748938   0.000000
    25  H    3.919715   3.608543   2.383431   3.055392   0.000000
    26  H    5.124174   3.863781   2.481355   2.385372   1.752391
    27  H    5.140822   4.123087   4.270355   3.880903   2.466394
    28  H    4.581647   4.944864   7.035264   6.710745   5.700537
    29  H    4.818493   5.619861   7.007116   7.033539   5.242062
    30  H    5.860111   3.748070   4.255852   2.949542   3.794175
    31  H    4.591000   2.268514   3.975507   2.578313   3.877276
    32  H    5.590293   3.763030   5.215562   4.036992   4.318778
    33  H    2.517045   4.836609   5.587860   6.316542   4.681280
    34  H    3.891208   5.827728   6.991836   7.472092   5.703995
    35  H    3.663772   5.343627   5.855932   6.505688   4.242100
    36  H    3.343759   4.749858   6.869838   6.881078   6.112094
    37  H    4.535578   3.415404   3.710392   3.469312   5.772478
    38  H    2.470990   3.802209   3.418514   4.486402   4.568690
    39  H    3.593934   3.847224   2.206404   3.518188   4.042597
    40  H    3.869984   4.286067   3.715339   4.539285   5.570310
    41  H    3.142163   2.273247   4.562745   4.057376   5.670773
    42  H    2.174648   3.026281   4.661817   4.806000   5.600354
    43  H    4.489741   4.424168   5.908005   5.763566   7.421013
                   26         27         28         29         30
    26  H    0.000000
    27  H    2.369091   0.000000
    28  H    6.592409   4.805304   0.000000
    29  H    6.391567   4.545809   1.770439   0.000000
    30  H    2.638023   2.480888   6.014695   6.391605   0.000000
    31  H    3.349085   3.065552   5.025888   5.752014   1.774774
    32  H    3.805523   2.442635   4.553289   5.159133   1.771494
    33  H    6.297676   5.727069   4.204527   3.680654   7.275204
    34  H    7.239464   6.094982   3.345086   2.615460   7.830096
    35  H    5.859516   4.842839   3.759236   2.569690   6.842354
    36  H    7.306217   6.187855   2.510160   3.242008   7.229133
    37  H    5.725610   7.037574   8.192188   8.839003   6.105059
    38  H    5.595002   6.539697   7.036170   7.094822   6.953517
    39  H    4.648910   6.174950   7.841009   7.845075   6.285138
    40  H    6.151657   7.480502   8.343228   8.606650   7.348242
    41  H    6.012277   6.371669   5.996153   6.967647   5.788161
    42  H    6.406191   6.755944   5.957821   6.637154   6.771901
    43  H    7.848432   8.515154   7.923214   8.832041   7.930943
                   31         32         33         34         35
    31  H    0.000000
    32  H    1.769847   0.000000
    33  H    6.289265   6.708777   0.000000
    34  H    6.878257   6.903789   1.775625   0.000000
    35  H    6.207267   6.186285   1.779163   1.774942   0.000000
    36  H    5.870253   6.118872   2.900286   2.423539   3.581610
    37  H    5.005228   6.759059   7.001716   8.413202   7.986624
    38  H    5.918306   7.247875   4.156186   5.869017   5.393257
    39  H    5.591268   7.003112   5.389645   7.071331   6.233806
    40  H    6.325810   7.896385   5.876825   7.543399   7.092801
    41  H    4.152987   5.684069   5.544653   6.584701   6.607271
    42  H    5.240782   6.614020   4.369435   5.617297   5.759297
    43  H    6.381351   7.971669   6.700794   7.902840   8.108923
                   36         37         38         39         40
    36  H    0.000000
    37  H    7.333918   0.000000
    38  H    5.669563   3.639286   0.000000
    39  H    6.937545   3.133106   1.775967   0.000000
    40  H    7.023119   2.518544   1.769092   1.768904   0.000000
    41  H    4.988753   2.724438   3.790522   4.323182   3.771414
    42  H    4.360454   3.398251   2.601810   3.799051   3.081923
    43  H    6.376654   2.953831   4.100606   4.824063   3.448003
                   41         42         43
    41  H    0.000000
    42  H    1.781450   0.000000
    43  H    2.302162   2.352281   0.000000
 Stoichiometry    C15H24O4
 Framework group  C1[X(C15H24O4)]
 Deg. of freedom   123
 Full point group                 C1      NOp   1
 Largest Abelian subgroup         C1      NOp   1
 Largest concise Abelian subgroup C1      NOp   1
                         Standard orientation:                         
 ---------------------------------------------------------------------
 Center     Atomic      Atomic             Coordinates (Angstroms)
 Number     Number       Type             X           Y           Z
 ---------------------------------------------------------------------
      1          6           0        1.820017    0.637216    0.024751
      2          6           0        1.105120   -0.477888    0.308630
      3          6           0       -0.329098   -0.567088    0.759498
      4          6           0       -1.253480    0.492946    0.112430
      5          6           0       -1.111539    1.893353    0.760177
      6          6           0        0.309528    2.305419    1.188815
      7          6           0        1.443163    2.091192    0.165611
      8          6           0        3.171876    0.249550   -0.423193
      9          6           0        3.274846   -1.266318   -0.428690
     10          6           0        1.912074   -1.761585    0.111429
     11          8           0        4.078546    1.024704   -0.732372
     12          6           0        1.171625    2.759206   -1.197870
     13          6           0        2.051733   -2.562117    1.412837
     14          8           0        1.191233   -2.543668   -0.862369
     15          6           0       -2.738443    0.026009    0.058870
     16          8           0       -3.493743    1.159942   -0.421079
     17          6           0       -3.297345   -0.413473    1.421594
     18          6           0       -2.918777   -1.090277   -0.986465
     19          8           0       -4.331076   -1.286294   -1.162417
     20          1           0       -0.368102   -0.485604    1.855806
     21          1           0       -0.683023   -1.575339    0.527414
     22          1           0       -0.938709    0.587462   -0.934748
     23          1           0       -1.746902    1.957157    1.652537
     24          1           0       -1.508473    2.632854    0.057116
     25          1           0        0.584970    1.778109    2.111946
     26          1           0        0.281477    3.371980    1.449872
     27          1           0        2.337409    2.584321    0.575039
     28          1           0        3.451171   -1.630329   -1.446645
     29          1           0        4.123660   -1.578087    0.190268
     30          1           0        0.946346    3.824476   -1.062570
     31          1           0        0.327462    2.297304   -1.721773
     32          1           0        2.050033    2.683333   -1.848610
     33          1           0        1.069815   -2.866876    1.790351
     34          1           0        2.643780   -3.467670    1.229528
     35          1           0        2.557842   -1.976533    2.188457
     36          1           0        1.693850   -3.365614   -0.997748
     37          1           0       -4.341823    0.791936   -0.729827
     38          1           0       -2.778940   -1.298212    1.806525
     39          1           0       -3.210427    0.387111    2.163685
     40          1           0       -4.358860   -0.664664    1.324702
     41          1           0       -2.463070   -0.771124   -1.933858
     42          1           0       -2.442444   -2.025288   -0.668863
     43          1           0       -4.454513   -1.925050   -1.883258
 ---------------------------------------------------------------------
 Rotational constants (GHZ):      0.5540366      0.2595347      0.2074351
 Standard basis: 6-31G(d) (6D, 7F)
 There are   333 symmetry adapted cartesian basis functions of A   symmetry.
 There are   333 symmetry adapted basis functions of A   symmetry.
   333 basis functions,   628 primitive gaussians,   333 cartesian basis functions
    73 alpha electrons       73 beta electrons
       nuclear repulsion energy      1598.1954213539 Hartrees.
 NAtoms=   43 NActive=   43 NUniq=   43 SFac= 1.00D+00 NAtFMM=   60 NAOKFM=F Big=F
 Integral buffers will be    131072 words long.
 Raffenetti 2 integral format.
 Two-electron integral symmetry is turned on.
 ------------------------------------------------------------------------------
 Polarizable Continuum Model (PCM)
 =================================
 Model                : PCM (using non-symmetric T matrix).
 Atomic radii         : SMD-Coulomb.
 Polarization charges : Total charges.
 Charge compensation  : None.
 Solution method      : On-the-fly selection.
 Cavity type          : VdW (van der Waals Surface) (Alpha=1.000).
 Cavity algorithm     : GePol (No added spheres)
                        Default sphere list used, NSphG=   43.
                        Lebedev-Laikov grids with approx.  5.0 points / Ang**2.
                        Smoothing algorithm: Karplus/York (Gamma=1.0000).
                        Polarization charges: spherical gaussians, with
                                              point-specific exponents (IZeta= 3).
                        Self-potential: point-specific (ISelfS= 7).
                        Self-field    : sphere-specific E.n sum rule (ISelfD= 2).
 1st derivatives      : Analytical E(r).r(x)/FMM algorithm (CHGder, D1EAlg=3).
                        Cavity 1st derivative terms included.
 Solvent              : Methanol, Eps=  32.613000 Eps(inf)=   1.765709
 ------------------------------------------------------------------------------
 ------------------------------------------------------------------------------
 Atomic radii for non-electrostatic terms: SMD-CDS.
 ------------------------------------------------------------------------------
 Nuclear repulsion after PCM non-electrostatic terms =     1598.1966831643 Hartrees.
 One-electron integrals computed using PRISM.
 NBasis=   333 RedAO= T EigKep=  9.39D-04  NBF=   333
 NBsUse=   333 1.00D-06 EigRej= -1.00D+00 NBFU=   333
 Initial guess from the checkpoint file:  "DY-202A-11R_3.chk"
 B after Tr=     0.000000    0.000000    0.000000
         Rot=    0.999994    0.000340   -0.001616   -0.002932 Ang=   0.39 deg.
 ExpMin= 1.61D-01 ExpMax= 5.48D+03 ExpMxC= 8.25D+02 IAcc=1 IRadAn=         1 AccDes= 0.00D+00
 Harris functional with IExCor=  402 and IRadAn=       1 diagonalized for initial guess.
 HarFok:  IExCor=  402 AccDes= 0.00D+00 IRadAn=         1 IDoV= 1 UseB2=F ITyADJ=14
 ICtDFT=  3500011 ScaDFX=  1.000000  1.000000  1.000000  1.000000
 FoFCou: FMM=F IPFlag=           0 FMFlag=      100000 FMFlg1=           0
         NFxFlg=           0 DoJE=T BraDBF=F KetDBF=T FulRan=T
         wScrn=  0.000000 ICntrl=     500 IOpCl=  0 I1Cent=   200000004 NGrid=           0
         NMat0=    1 NMatS0=      1 NMatT0=    0 NMatD0=    1 NMtDS0=    0 NMtDT0=    0
 Petite list used in FoFCou.
 Keep R1 ints in memory in canonical form, NReq=1565304907.
 Requested convergence on RMS density matrix=1.00D-08 within 128 cycles.
 Requested convergence on MAX density matrix=1.00D-06.
 Requested convergence on             energy=1.00D-06.
 No special actions if energy rises.
 Inv3:  Mode=1 IEnd=    21676032.
 Iteration    1 A*A^-1 deviation from unit magnitude is 6.22D-15 for   2684.
 Iteration    1 A*A^-1 deviation from orthogonality  is 4.64D-15 for   2472   1269.
 Iteration    1 A^-1*A deviation from unit magnitude is 5.77D-15 for   2684.
 Iteration    1 A^-1*A deviation from orthogonality  is 1.22D-10 for   2162   2098.
 Iteration    2 A*A^-1 deviation from unit magnitude is 2.78D-15 for    157.
 Iteration    2 A*A^-1 deviation from orthogonality  is 3.24D-15 for   2585    984.
 Iteration    2 A^-1*A deviation from unit magnitude is 1.11D-15 for    311.
 Iteration    2 A^-1*A deviation from orthogonality  is 4.68D-16 for   2222    170.
 Error on total polarization charges =  0.05144
 SCF Done:  E(RB3LYP) =  -886.949263979     A.U. after   10 cycles
            NFock= 10  Conv=0.55D-08     -V/T= 2.0094
 SMD-CDS (non-electrostatic) energy       (kcal/mol) =       0.79
 (included in total energy above)
 D1PCM: PCM CHGder 1st derivatives, ID1Alg=3 FixD1E=F DoIter=F DoCFld=F I1PDM=0.
 Calling FoFJK, ICntrl=      2127 FMM=F ISym2X=0 I1Cent= 0 IOpClX= 0 NMat=1 NMatS=1 NMatT=0.
 ***** Axes restored to original set *****
 -------------------------------------------------------------------
 Center     Atomic                   Forces (Hartrees/Bohr)
 Number     Number              X              Y              Z
 -------------------------------------------------------------------
      1        6           0.002054082   -0.001731254   -0.000236464
      2        6          -0.001374887    0.001539675    0.000257275
      3        6           0.000714663   -0.000422176    0.000048128
      4        6          -0.000009109    0.000026829   -0.000483196
      5        6          -0.000060028   -0.000314221    0.000199551
      6        6           0.000251437   -0.000193525    0.000090138
      7        6          -0.000832542    0.000893835   -0.000069638
      8        6          -0.000971951    0.000447212   -0.000602656
      9        6          -0.000908545    0.000294206    0.001297377
     10        6           0.001653591   -0.000155312   -0.000532515
     11        8          -0.001049093   -0.000939430    0.000901615
     12        6           0.000063510   -0.000105230   -0.000322961
     13        6          -0.000538557    0.000121054   -0.000242025
     14        8           0.000826818    0.000439808   -0.000405166
     15        6          -0.000036367    0.000199290    0.000192328
     16        8           0.000011221    0.000436607    0.000112101
     17        6          -0.000029841    0.000453992   -0.000105892
     18        6          -0.000902045    0.000068310   -0.000729670
     19        8           0.001224470   -0.000237837    0.001343454
     20        1           0.000009450    0.000043822    0.000010528
     21        1          -0.000298628   -0.000088770   -0.000060349
     22        1          -0.000147684   -0.000051434    0.000053447
     23        1          -0.000151665   -0.000207178    0.000056034
     24        1           0.000166056    0.000036897   -0.000026182
     25        1          -0.000235300    0.000081033   -0.000083253
     26        1          -0.000156434   -0.000126405    0.000047325
     27        1          -0.000050736    0.000083035   -0.000118734
     28        1          -0.000135415    0.000149054   -0.000272532
     29        1           0.000369047   -0.000436073   -0.000561819
     30        1           0.000079456   -0.000075789    0.000050891
     31        1           0.000089674    0.000242135    0.000084868
     32        1          -0.000031254   -0.000075193    0.000121247
     33        1           0.000129802    0.000081196    0.000055019
     34        1          -0.000041601    0.000094361   -0.000004724
     35        1           0.000131182    0.000056976   -0.000118421
     36        1          -0.000345826   -0.000517523    0.000690903
     37        1          -0.000225080   -0.000108593   -0.000179346
     38        1           0.000175827   -0.000085313   -0.000066950
     39        1           0.000064272    0.000010379   -0.000257584
     40        1          -0.000010373   -0.000120592   -0.000017579
     41        1           0.000002158   -0.000204108    0.000001502
     42        1           0.000280682   -0.000152446    0.000339110
     43        1           0.000245561    0.000548698   -0.000455187
 -------------------------------------------------------------------
 Cartesian Forces:  Max     0.002054082 RMS     0.000514640

 GradGradGradGradGradGradGradGradGradGradGradGradGradGradGradGradGradGrad
 Berny optimization.
 Using GEDIIS/GDIIS optimizer.
 FormGI is forming the generalized inverse of G from B-inverse, IUseBI=4.
 Internal  Forces:  Max     0.001596110 RMS     0.000293825
 Search for a local minimum.
 Step number   3 out of a maximum of  258
 All quantities printed in internal units (Hartrees-Bohrs-Radians)
 Mixed Optimization -- En-DIIS/RFO-DIIS
 Swapping is turned off.
 Update second derivatives using D2CorX and points    1    2    3
 DE= -6.78D-04 DEPred=-6.21D-04 R= 1.09D+00
 TightC=F SS=  1.41D+00  RLast= 2.31D-01 DXNew= 8.4853D-01 6.9274D-01
 Trust test= 1.09D+00 RLast= 2.31D-01 DXMaxT set to 6.93D-01
 ITU=  1  1  0
     Eigenvalues ---    0.00230   0.00235   0.00294   0.00340   0.00364
     Eigenvalues ---    0.00392   0.00490   0.00692   0.00781   0.00917
     Eigenvalues ---    0.01113   0.01118   0.01156   0.01234   0.01311
     Eigenvalues ---    0.01389   0.02495   0.02591   0.03162   0.03872
     Eigenvalues ---    0.03982   0.04122   0.04411   0.04579   0.04702
     Eigenvalues ---    0.04801   0.05020   0.05099   0.05276   0.05361
     Eigenvalues ---    0.05421   0.05517   0.05529   0.05534   0.05596
     Eigenvalues ---    0.05613   0.05667   0.05756   0.05813   0.05923
     Eigenvalues ---    0.06052   0.06129   0.06880   0.07740   0.08435
     Eigenvalues ---    0.08660   0.08929   0.09109   0.09337   0.09717
     Eigenvalues ---    0.10324   0.11381   0.12128   0.13414   0.13564
     Eigenvalues ---    0.14644   0.15749   0.15991   0.16000   0.16000
     Eigenvalues ---    0.16000   0.16000   0.16000   0.16000   0.16000
     Eigenvalues ---    0.16000   0.16000   0.16054   0.16125   0.16296
     Eigenvalues ---    0.16698   0.17374   0.18391   0.19647   0.20744
     Eigenvalues ---    0.23014   0.23153   0.24703   0.25006   0.26735
     Eigenvalues ---    0.27064   0.27321   0.27799   0.28505   0.28537
     Eigenvalues ---    0.28857   0.28926   0.29412   0.29636   0.30708
     Eigenvalues ---    0.31378   0.31973   0.32278   0.33743   0.33754
     Eigenvalues ---    0.33820   0.33855   0.33866   0.33964   0.34027
     Eigenvalues ---    0.34106   0.34121   0.34137   0.34159   0.34162
     Eigenvalues ---    0.34198   0.34202   0.34230   0.34287   0.34321
     Eigenvalues ---    0.34327   0.34333   0.34365   0.34405   0.34957
     Eigenvalues ---    0.39724   0.40410   0.41762   0.51496   0.51950
     Eigenvalues ---    0.52656   0.52783   0.94389
 En-DIIS/RFO-DIIS IScMMF=        0 using points:     3    2
 RFO step:  Lambda=-6.95910565D-05.
 DidBck=F Rises=F RFO-DIIS coefs:    1.17933   -0.17933
 Iteration  1 RMS(Cart)=  0.03864123 RMS(Int)=  0.00056255
 Iteration  2 RMS(Cart)=  0.00088921 RMS(Int)=  0.00003345
 Iteration  3 RMS(Cart)=  0.00000064 RMS(Int)=  0.00003344
 Variable       Old X    -DE/DX   Delta X   Delta X   Delta X     New X
                                 (Linear)    (Quad)   (Total)
    R1        2.55995  -0.00081  -0.00092  -0.00236  -0.00325   2.55670
    R2        2.85086   0.00099   0.00172   0.00656   0.00827   2.85913
    R3        2.78916  -0.00151  -0.00135  -0.00689  -0.00816   2.78100
    R4        2.84604  -0.00077  -0.00082  -0.00427  -0.00509   2.84095
    R5        2.88945   0.00064   0.00243   0.00656   0.00893   2.89838
    R6        2.92563  -0.00007   0.00121   0.00173   0.00294   2.92858
    R7        2.07874   0.00001   0.00016   0.00043   0.00059   2.07933
    R8        2.06638   0.00019  -0.00048   0.00001  -0.00048   2.06590
    R9        2.92808  -0.00054   0.00049  -0.00174  -0.00124   2.92684
   R10        2.94337  -0.00101   0.00254  -0.00172   0.00082   2.94420
   R11        2.07405  -0.00010  -0.00017  -0.00067  -0.00085   2.07320
   R12        2.91101  -0.00028  -0.00030  -0.00096  -0.00125   2.90976
   R13        2.07359   0.00012  -0.00012   0.00035   0.00023   2.07382
   R14        2.06898  -0.00002  -0.00045  -0.00084  -0.00129   2.06769
   R15        2.91408   0.00003  -0.00043   0.00026  -0.00018   2.91391
   R16        2.07534  -0.00016  -0.00021  -0.00087  -0.00108   2.07426
   R17        2.07568  -0.00011   0.00012  -0.00025  -0.00013   2.07555
   R18        2.91475   0.00000   0.00022   0.00103   0.00125   2.91600
   R19        2.07911  -0.00004   0.00006  -0.00003   0.00003   2.07914
   R20        2.87120  -0.00040   0.00107   0.00135   0.00243   2.87363
   R21        2.32867  -0.00160  -0.00041  -0.00200  -0.00242   2.32625
   R22        2.92399  -0.00128  -0.00170  -0.00631  -0.00806   2.91593
   R23        2.06994   0.00018   0.00053   0.00139   0.00192   2.07186
   R24        2.07078   0.00008   0.00021   0.00061   0.00082   2.07160
   R25        2.89937  -0.00049  -0.00034  -0.00207  -0.00241   2.89697
   R26        2.72511  -0.00038   0.00013   0.00007   0.00019   2.72530
   R27        2.07342  -0.00008   0.00002  -0.00015  -0.00012   2.07329
   R28        2.07047  -0.00022   0.00009  -0.00054  -0.00045   2.07002
   R29        2.07080  -0.00010  -0.00012  -0.00049  -0.00061   2.07019
   R30        2.06971  -0.00012  -0.00034  -0.00090  -0.00124   2.06847
   R31        2.07367  -0.00010   0.00005  -0.00020  -0.00015   2.07352
   R32        2.07064   0.00000  -0.00008  -0.00007  -0.00015   2.07049
   R33        1.83853   0.00018   0.00022   0.00069   0.00091   1.83944
   R34        2.72974   0.00039  -0.00025   0.00108   0.00083   2.73057
   R35        2.90461  -0.00053  -0.00014  -0.00231  -0.00245   2.90216
   R36        2.91002  -0.00046   0.00151  -0.00063   0.00089   2.91090
   R37        1.84187   0.00029  -0.00014   0.00022   0.00008   1.84195
   R38        2.06982   0.00013  -0.00025   0.00020  -0.00005   2.06977
   R39        2.06939  -0.00016  -0.00011  -0.00065  -0.00076   2.06863
   R40        2.06949   0.00004  -0.00019  -0.00017  -0.00036   2.06913
   R41        2.71488  -0.00159  -0.00094  -0.00573  -0.00667   2.70821
   R42        2.07619  -0.00005   0.00002   0.00004   0.00005   2.07624
   R43        2.07183   0.00035  -0.00006   0.00134   0.00128   2.07311
   R44        1.83494  -0.00008   0.00006  -0.00026  -0.00020   1.83474
    A1        2.26784  -0.00033  -0.00166  -0.00545  -0.00713   2.26070
    A2        1.90789  -0.00003   0.00073   0.00231   0.00296   1.91086
    A3        2.10630   0.00036   0.00104   0.00335   0.00445   2.11076
    A4        2.23197   0.00049   0.00038   0.00297   0.00337   2.23534
    A5        1.96659  -0.00033  -0.00114  -0.00424  -0.00559   1.96100
    A6        2.08457  -0.00016   0.00078   0.00140   0.00227   2.08684
    A7        1.98550  -0.00023   0.00031  -0.00189  -0.00161   1.98389
    A8        1.90470   0.00010  -0.00053  -0.00058  -0.00111   1.90360
    A9        1.87476   0.00020  -0.00103   0.00147   0.00045   1.87521
   A10        1.92266   0.00001  -0.00035  -0.00073  -0.00108   1.92159
   A11        1.92769  -0.00007   0.00144   0.00129   0.00274   1.93043
   A12        1.84248   0.00000   0.00012   0.00068   0.00079   1.84327
   A13        1.97079   0.00008  -0.00136  -0.00280  -0.00417   1.96662
   A14        1.95881  -0.00027   0.00084  -0.00428  -0.00344   1.95538
   A15        1.86137   0.00005  -0.00148   0.00004  -0.00144   1.85993
   A16        1.95267  -0.00004   0.00193   0.00032   0.00223   1.95490
   A17        1.87000   0.00015   0.00025   0.00611   0.00634   1.87634
   A18        1.84049   0.00007  -0.00031   0.00152   0.00120   1.84169
   A19        2.02929  -0.00003  -0.00051  -0.00197  -0.00250   2.02679
   A20        1.91716  -0.00018   0.00014  -0.00211  -0.00196   1.91520
   A21        1.88472   0.00011  -0.00007   0.00081   0.00073   1.88545
   A22        1.86744   0.00014  -0.00027   0.00134   0.00107   1.86851
   A23        1.90970  -0.00009  -0.00004  -0.00041  -0.00044   1.90926
   A24        1.84733   0.00005   0.00088   0.00279   0.00367   1.85100
   A25        2.04472  -0.00013  -0.00125  -0.00199  -0.00328   2.04144
   A26        1.91434  -0.00008   0.00015  -0.00088  -0.00073   1.91361
   A27        1.87792  -0.00008   0.00062  -0.00052   0.00011   1.87803
   A28        1.88248   0.00017  -0.00081   0.00029  -0.00052   1.88195
   A29        1.88743   0.00016   0.00057   0.00215   0.00273   1.89016
   A30        1.84716  -0.00003   0.00099   0.00133   0.00231   1.84947
   A31        1.96004  -0.00020  -0.00041  -0.00139  -0.00184   1.95819
   A32        1.95935   0.00006  -0.00028   0.00098   0.00072   1.96007
   A33        1.83764   0.00003  -0.00035  -0.00211  -0.00245   1.83519
   A34        1.97901   0.00024   0.00020   0.00339   0.00360   1.98260
   A35        1.86328   0.00005   0.00108   0.00207   0.00316   1.86644
   A36        1.85244  -0.00020  -0.00019  -0.00347  -0.00368   1.84876
   A37        1.90204   0.00062   0.00028   0.00089   0.00106   1.90310
   A38        2.19547  -0.00036   0.00032   0.00017   0.00054   2.19600
   A39        2.18563  -0.00026  -0.00057  -0.00114  -0.00166   2.18396
   A40        1.83215  -0.00037  -0.00054  -0.00153  -0.00233   1.82982
   A41        1.92391   0.00006   0.00158  -0.00091   0.00071   1.92462
   A42        1.91167   0.00018   0.00256   0.00872   0.01136   1.92302
   A43        1.93886   0.00007  -0.00083  -0.00286  -0.00361   1.93525
   A44        1.97576   0.00029   0.00023   0.00451   0.00475   1.98051
   A45        1.88145  -0.00022  -0.00272  -0.00748  -0.01025   1.87121
   A46        1.81430   0.00011   0.00045   0.00057   0.00087   1.81517
   A47        1.95702  -0.00031   0.00041  -0.00365  -0.00320   1.95382
   A48        1.85313   0.00018  -0.00009   0.00210   0.00207   1.85521
   A49        1.96376   0.00021  -0.00010   0.00227   0.00225   1.96601
   A50        1.95856  -0.00010  -0.00110  -0.00068  -0.00176   1.95681
   A51        1.91274  -0.00009   0.00042  -0.00066  -0.00029   1.91245
   A52        1.92584  -0.00013  -0.00049  -0.00203  -0.00252   1.92332
   A53        1.95600   0.00019  -0.00055   0.00084   0.00029   1.95629
   A54        1.93247  -0.00016  -0.00047  -0.00188  -0.00234   1.93013
   A55        1.88607  -0.00004   0.00032   0.00017   0.00049   1.88656
   A56        1.88077   0.00009   0.00060   0.00106   0.00166   1.88243
   A57        1.88017   0.00004   0.00068   0.00198   0.00266   1.88283
   A58        1.93472   0.00016  -0.00067   0.00053  -0.00014   1.93458
   A59        1.91558  -0.00004   0.00007  -0.00076  -0.00070   1.91488
   A60        1.94294  -0.00022  -0.00119  -0.00382  -0.00501   1.93793
   A61        1.88774   0.00001   0.00169   0.00394   0.00563   1.89336
   A62        1.89528   0.00005   0.00051   0.00137   0.00188   1.89715
   A63        1.88605   0.00005  -0.00031  -0.00106  -0.00139   1.88467
   A64        1.86911  -0.00008  -0.00067  -0.00182  -0.00249   1.86662
   A65        1.84897   0.00030  -0.00037   0.00256   0.00220   1.85116
   A66        1.98439  -0.00012   0.00042  -0.00269  -0.00228   1.98211
   A67        1.93083  -0.00041   0.00116  -0.00381  -0.00266   1.92817
   A68        1.90593  -0.00016  -0.00090   0.00101   0.00012   1.90605
   A69        1.85695   0.00016  -0.00116   0.00279   0.00164   1.85859
   A70        1.93049   0.00024   0.00065   0.00068   0.00132   1.93180
   A71        1.83778   0.00004  -0.00030   0.00010  -0.00020   1.83757
   A72        1.95028  -0.00020  -0.00176  -0.00419  -0.00596   1.94431
   A73        1.94218  -0.00026   0.00061  -0.00138  -0.00078   1.94141
   A74        1.91729   0.00011  -0.00013   0.00034   0.00021   1.91750
   A75        1.89105   0.00020   0.00001   0.00084   0.00084   1.89190
   A76        1.88031   0.00005  -0.00023   0.00003  -0.00021   1.88009
   A77        1.88030   0.00013   0.00161   0.00473   0.00633   1.88663
   A78        1.87252  -0.00070   0.00259  -0.00180   0.00078   1.87330
   A79        1.90309   0.00018   0.00010   0.00092   0.00103   1.90411
   A80        1.95055   0.00003   0.00064  -0.00080  -0.00016   1.95039
   A81        1.91960   0.00033  -0.00167   0.00274   0.00106   1.92066
   A82        1.92434   0.00023  -0.00082   0.00004  -0.00079   1.92354
   A83        1.89371  -0.00006  -0.00082  -0.00100  -0.00183   1.89188
   A84        1.88141  -0.00046   0.00112  -0.00131  -0.00018   1.88123
    D1        0.08584  -0.00003  -0.00129  -0.00355  -0.00485   0.08100
    D2       -3.06738   0.00001  -0.00010   0.01078   0.01065  -3.05673
    D3       -3.10802   0.00005   0.00091   0.00129   0.00217  -3.10585
    D4        0.02194   0.00009   0.00210   0.01562   0.01767   0.03961
    D5        0.38950   0.00005   0.00300   0.00275   0.00573   0.39523
    D6       -1.86482  -0.00016   0.00331  -0.00158   0.00172  -1.86310
    D7        2.41055   0.00003   0.00388   0.00328   0.00714   2.41769
    D8       -2.69473  -0.00003   0.00061  -0.00249  -0.00189  -2.69662
    D9        1.33414  -0.00024   0.00092  -0.00682  -0.00590   1.32824
   D10       -0.67368  -0.00005   0.00148  -0.00196  -0.00048  -0.67416
   D11        0.01599  -0.00010   0.00088   0.00548   0.00630   0.02229
   D12       -3.11500   0.00008  -0.00107   0.01296   0.01183  -3.10317
   D13        3.11098  -0.00005   0.00272   0.00949   0.01221   3.12319
   D14       -0.02001   0.00013   0.00078   0.01696   0.01773  -0.00227
   D15        0.63042  -0.00006   0.00078   0.00583   0.00663   0.63705
   D16       -1.52430   0.00001   0.00141   0.00856   0.01000  -1.51430
   D17        2.76947  -0.00015   0.00208   0.00729   0.00939   2.77886
   D18       -2.49885  -0.00010  -0.00047  -0.00931  -0.00980  -2.50865
   D19        1.62961  -0.00002   0.00017  -0.00659  -0.00644   1.62318
   D20       -0.35980  -0.00018   0.00084  -0.00785  -0.00704  -0.36685
   D21       -0.04942  -0.00006  -0.00414  -0.02966  -0.03380  -0.08321
   D22        2.07640   0.00010  -0.00375  -0.02854  -0.03227   2.04413
   D23       -2.11831  -0.00007  -0.00306  -0.03008  -0.03313  -2.15143
   D24        3.08164  -0.00002  -0.00306  -0.01666  -0.01976   3.06188
   D25       -1.07573   0.00014  -0.00267  -0.01554  -0.01824  -1.09396
   D26        1.01275  -0.00004  -0.00199  -0.01708  -0.01909   0.99366
   D27       -1.36469  -0.00018  -0.00103  -0.00591  -0.00694  -1.37163
   D28        2.69177   0.00004  -0.00325  -0.00037  -0.00362   2.68815
   D29        0.68460   0.00007  -0.00245   0.00001  -0.00243   0.68217
   D30        0.78022  -0.00021  -0.00177  -0.00859  -0.01036   0.76986
   D31       -1.44650   0.00002  -0.00399  -0.00305  -0.00704  -1.45354
   D32        2.82952   0.00004  -0.00318  -0.00267  -0.00585   2.82366
   D33        2.80883  -0.00024  -0.00098  -0.00744  -0.00841   2.80042
   D34        0.58211  -0.00002  -0.00319  -0.00190  -0.00510   0.57701
   D35       -1.42506   0.00001  -0.00239  -0.00152  -0.00391  -1.42896
   D36        0.65243   0.00016  -0.00028  -0.00030  -0.00059   0.65184
   D37       -1.47072   0.00014   0.00033   0.00104   0.00136  -1.46937
   D38        2.80563   0.00012  -0.00075  -0.00160  -0.00236   2.80327
   D39        2.88238  -0.00018   0.00137  -0.00824  -0.00688   2.87550
   D40        0.75922  -0.00020   0.00198  -0.00690  -0.00493   0.75429
   D41       -1.24760  -0.00022   0.00089  -0.00954  -0.00865  -1.25626
   D42       -1.39178  -0.00003   0.00216  -0.00265  -0.00048  -1.39226
   D43        2.76825  -0.00005   0.00277  -0.00131   0.00147   2.76972
   D44        0.76142  -0.00008   0.00168  -0.00395  -0.00225   0.75917
   D45        3.03110  -0.00002  -0.00128   0.04479   0.04351   3.07461
   D46        0.93801   0.00004  -0.00017   0.04338   0.04322   0.98123
   D47       -1.24656   0.00014  -0.00227   0.04760   0.04533  -1.20123
   D48        0.79478   0.00014  -0.00171   0.05189   0.05017   0.84495
   D49       -1.29832   0.00020  -0.00060   0.05048   0.04988  -1.24844
   D50        2.80030   0.00030  -0.00270   0.05471   0.05200   2.85229
   D51       -1.23224  -0.00006  -0.00281   0.04357   0.04077  -1.19147
   D52        2.95784   0.00001  -0.00169   0.04217   0.04048   2.99832
   D53        0.77328   0.00010  -0.00380   0.04639   0.04259   0.81587
   D54        0.83151   0.00007   0.00164   0.00525   0.00687   0.83838
   D55       -1.32107   0.00000   0.00358   0.00712   0.01070  -1.31037
   D56        2.96065   0.00013   0.00201   0.00628   0.00829   2.96894
   D57        2.98076  -0.00008   0.00126   0.00219   0.00344   2.98420
   D58        0.82818  -0.00014   0.00321   0.00406   0.00727   0.83545
   D59       -1.17328  -0.00002   0.00164   0.00322   0.00486  -1.16842
   D60       -1.30867   0.00001   0.00214   0.00595   0.00808  -1.30060
   D61        2.82193  -0.00005   0.00408   0.00783   0.01191   2.83384
   D62        0.82047   0.00007   0.00251   0.00699   0.00950   0.82997
   D63       -1.29202  -0.00006  -0.00397  -0.00673  -0.01070  -1.30272
   D64        0.95203   0.00005  -0.00454  -0.00364  -0.00819   0.94385
   D65        2.98565  -0.00003  -0.00398  -0.00470  -0.00867   2.97698
   D66        0.87674  -0.00013  -0.00540  -0.00913  -0.01454   0.86220
   D67        3.12079  -0.00001  -0.00597  -0.00605  -0.01202   3.10877
   D68       -1.12877  -0.00009  -0.00541  -0.00710  -0.01251  -1.14128
   D69        2.86695   0.00000  -0.00437  -0.00637  -0.01074   2.85622
   D70       -1.17218   0.00012  -0.00494  -0.00328  -0.00822  -1.18040
   D71        0.86144   0.00004  -0.00438  -0.00434  -0.00871   0.85273
   D72       -3.09601   0.00008   0.00342   0.02224   0.02564  -3.07037
   D73        1.08447   0.00008   0.00372   0.02286   0.02656   1.11103
   D74       -1.01531   0.00001   0.00355   0.02107   0.02461  -0.99070
   D75        0.94277   0.00010   0.00405   0.02037   0.02444   0.96721
   D76       -1.15993   0.00010   0.00435   0.02099   0.02536  -1.13458
   D77        3.02347   0.00003   0.00419   0.01920   0.02340   3.04687
   D78       -1.09721   0.00003   0.00275   0.01820   0.02096  -1.07625
   D79        3.08327   0.00004   0.00305   0.01882   0.02188   3.10515
   D80        0.98349  -0.00003   0.00288   0.01703   0.01992   1.00341
   D81       -0.04534   0.00005  -0.00336  -0.02333  -0.02671  -0.07205
   D82        2.04391  -0.00004  -0.00384  -0.02808  -0.03196   2.01194
   D83       -2.17192  -0.00017  -0.00468  -0.03246  -0.03714  -2.20906
   D84        3.08573  -0.00013  -0.00141  -0.03075  -0.03218   3.05355
   D85       -1.10822  -0.00023  -0.00189  -0.03550  -0.03743  -1.14564
   D86        0.95915  -0.00035  -0.00273  -0.03988  -0.04261   0.91654
   D87        0.05453  -0.00002   0.00429   0.03032   0.03459   0.08912
   D88       -2.06681   0.00017   0.00356   0.03315   0.03668  -2.03012
   D89        2.04950   0.00020   0.00394   0.03279   0.03670   2.08620
   D90       -2.02472   0.00009   0.00316   0.03380   0.03698  -1.98774
   D91        2.13713   0.00027   0.00243   0.03663   0.03908   2.17621
   D92       -0.02975   0.00031   0.00281   0.03627   0.03909   0.00934
   D93        2.13876   0.00012   0.00718   0.04243   0.04958   2.18834
   D94        0.01742   0.00031   0.00645   0.04526   0.05168   0.06910
   D95       -2.14946   0.00035   0.00683   0.04490   0.05169  -2.09777
   D96        1.06678  -0.00010  -0.00699  -0.02234  -0.02927   1.03751
   D97       -3.13221  -0.00002  -0.00527  -0.01761  -0.02282   3.12816
   D98       -1.04491  -0.00012  -0.00637  -0.02185  -0.02816  -1.07307
   D99        3.10470  -0.00003  -0.00621  -0.02256  -0.02882   3.07588
   D100      -1.09429   0.00006  -0.00449  -0.01782  -0.02237  -1.11666
   D101       0.99300  -0.00005  -0.00559  -0.02207  -0.02771   0.96529
   D102      -0.98649  -0.00007  -0.00740  -0.02228  -0.02969  -1.01618
   D103       1.09771   0.00001  -0.00568  -0.01755  -0.02324   1.07447
   D104      -3.09818  -0.00009  -0.00678  -0.02179  -0.02858  -3.12676
   D105      -3.14096   0.00069   0.00633   0.05779   0.06405  -3.07691
   D106       1.17116   0.00051   0.00638   0.05626   0.06271   1.23387
   D107      -1.02382   0.00038   0.00700   0.05429   0.06129  -0.96253
   D108       2.82429  -0.00012   0.00042  -0.00557  -0.00515   2.81914
   D109      -1.31523  -0.00017   0.00019  -0.00669  -0.00650  -1.32173
   D110       0.76879   0.00013  -0.00018  -0.00377  -0.00395   0.76485
   D111      -1.12068   0.00027   0.00102   0.01982   0.02085  -1.09983
   D112       0.99585   0.00020   0.00024   0.01701   0.01725   1.01309
   D113       3.07660   0.00027   0.00253   0.02225   0.02478   3.10138
   D114       3.10196   0.00008   0.00184   0.01759   0.01943   3.12139
   D115      -1.06470   0.00001   0.00105   0.01478   0.01583  -1.04887
   D116       1.01605   0.00007   0.00335   0.02002   0.02336   1.03942
   D117       1.06407  -0.00017   0.00340   0.01320   0.01660   1.08068
   D118      -3.10259  -0.00024   0.00262   0.01039   0.01300  -3.08959
   D119      -1.02184  -0.00017   0.00491   0.01563   0.02054  -1.00130
   D120      -2.95231  -0.00038   0.00332  -0.06325  -0.05992  -3.01223
   D121      -0.87394  -0.00028   0.00285  -0.06050  -0.05765  -0.93159
   D122       1.21950  -0.00022   0.00229  -0.06164  -0.05935   1.16015
   D123      -0.95180  -0.00013   0.00283  -0.06059  -0.05776  -1.00956
   D124       1.12656  -0.00004   0.00236  -0.05784  -0.05549   1.07108
   D125      -3.06318   0.00002   0.00180  -0.05898  -0.05719  -3.12037
   D126       1.11614  -0.00009   0.00143  -0.05737  -0.05594   1.06020
   D127      -3.08868   0.00000   0.00096  -0.05463  -0.05367   3.14084
   D128      -0.99524   0.00006   0.00040  -0.05577  -0.05537  -1.05061
   D129       3.04454  -0.00033  -0.00659  -0.04737  -0.05396   2.99058
   D130       0.97683  -0.00032  -0.00731  -0.04893  -0.05624   0.92059
   D131      -1.11081  -0.00060  -0.00469  -0.04945  -0.05414  -1.16495
         Item               Value     Threshold  Converged?
 Maximum Force            0.001596     0.000450     NO 
 RMS     Force            0.000294     0.000300     YES
 Maximum Displacement     0.160261     0.001800     NO 
 RMS     Displacement     0.038585     0.001200     NO 
 Predicted change in Energy=-2.628605D-04
 GradGradGradGradGradGradGradGradGradGradGradGradGradGradGradGradGradGrad

                          Input orientation:                          
 ---------------------------------------------------------------------
 Center     Atomic      Atomic             Coordinates (Angstroms)
 Number     Number       Type             X           Y           Z
 ---------------------------------------------------------------------
      1          6           0        1.796225    0.626330    0.029578
      2          6           0        1.067783   -0.474098    0.327728
      3          6           0       -0.364925   -0.543610    0.777879
      4          6           0       -1.279545    0.512841    0.107760
      5          6           0       -1.129306    1.919238    0.738876
      6          6           0        0.293358    2.320450    1.170131
      7          6           0        1.425169    2.088241    0.148973
      8          6           0        3.139500    0.220486   -0.413852
      9          6           0        3.225252   -1.297749   -0.410874
     10          6           0        1.874208   -1.768786    0.166864
     11          8           0        4.057085    0.981230   -0.721527
     12          6           0        1.160803    2.739422   -1.224772
     13          6           0        2.029209   -2.516143    1.496355
     14          8           0        1.141154   -2.588878   -0.765833
     15          6           0       -2.766726    0.051133    0.057904
     16          8           0       -3.510255    1.157164   -0.500451
     17          6           0       -3.346169   -0.303142    1.435321
     18          6           0       -2.932903   -1.126174   -0.921442
     19          8           0       -4.337489   -1.380776   -1.048572
     20          1           0       -0.403389   -0.437324    1.872394
     21          1           0       -0.725834   -1.553879    0.567535
     22          1           0       -0.959286    0.584952   -0.939066
     23          1           0       -1.768931    1.996974    1.627227
     24          1           0       -1.513104    2.653761    0.024456
     25          1           0        0.561294    1.792729    2.094556
     26          1           0        0.273993    3.388253    1.426565
     27          1           0        2.323819    2.581241    0.548844
     28          1           0        3.365649   -1.672314   -1.431681
     29          1           0        4.090067   -1.626543    0.177120
     30          1           0        0.966600    3.812489   -1.104243
     31          1           0        0.299498    2.292866   -1.733361
     32          1           0        2.032700    2.627212   -1.878466
     33          1           0        1.051169   -2.778025    1.912258
     34          1           0        2.598319   -3.440656    1.337101
     35          1           0        2.570830   -1.907430    2.228869
     36          1           0        1.613472   -3.437606   -0.829566
     37          1           0       -4.353074    0.773020   -0.804040
     38          1           0       -2.820413   -1.153051    1.883492
     39          1           0       -3.280282    0.545683    2.123405
     40          1           0       -4.401096   -0.578887    1.335442
     41          1           0       -2.511376   -0.845034   -1.896335
     42          1           0       -2.415176   -2.026039   -0.566899
     43          1           0       -4.458476   -2.025169   -1.764653
 ---------------------------------------------------------------------
                    Distance matrix (angstroms):
                    1          2          3          4          5
     1  C    0.000000
     2  C    1.352946   0.000000
     3  C    2.568907   1.503369   0.000000
     4  C    3.078856   2.555853   1.549735   0.000000
     5  C    3.276194   3.274797   2.579035   1.548816   0.000000
     6  C    2.535648   3.019747   2.964800   2.621089   1.539780
     7  C    1.512985   2.593310   3.244472   3.130346   2.627144
     8  C    1.471641   2.307467   3.779558   4.459318   4.736797
     9  C    2.436841   2.424585   3.856323   4.882665   5.534718
    10  C    2.400314   1.533759   2.624521   3.893003   4.790596
    11  O    2.408651   3.486380   4.911977   5.420952   5.469121
    12  C    2.538172   3.570101   4.137240   3.562106   3.126213
    13  C    3.475751   2.541648   3.184175   4.695827   5.497508
    14  O    3.376294   2.381923   2.972279   4.030336   5.267091
    15  C    4.599150   3.879708   2.576962   1.558001   2.575788
    16  O    5.359240   4.930043   3.797350   2.400238   2.790270
    17  C    5.411492   4.554004   3.062331   2.588277   3.215352
    18  C    5.132286   4.241594   3.133941   2.545431   3.909495
    19  O    6.543189   5.650949   4.451745   3.778082   4.937357
    20  H    3.060332   2.133469   1.100337   2.187327   2.713891
    21  H    3.376905   2.107248   1.093226   2.188452   3.500670
    22  H    2.921100   2.614452   2.138882   1.097092   2.150515
    23  H    4.140228   3.980180   3.024433   2.179663   1.097420
    24  H    3.881000   4.066503   3.479820   2.155233   1.094176
    25  H    2.673887   2.918341   2.837252   2.995690   2.170714
    26  H    3.449200   4.093323   4.035908   3.524304   2.144800
    27  H    2.090376   3.310833   4.128740   4.178165   3.521140
    28  H    3.143586   3.132320   4.480324   5.359348   6.149404
    29  H    3.218527   3.238057   4.623917   5.780529   6.334823
    30  H    3.482160   4.520576   4.928584   4.171546   3.372582
    31  H    2.850524   3.534747   3.846216   3.008586   2.879763
    32  H    2.774902   3.926382   4.781096   4.403025   4.165331
    33  H    3.960963   2.796264   2.878324   4.417946   5.309951
    34  H    4.346648   3.487384   4.181677   5.672676   6.556030
    35  H    3.443375   2.815658   3.547398   5.018188   5.527610
    36  H    4.157776   3.227923   3.856572   4.985395   6.219213
    37  H    6.207280   5.676433   4.487908   3.216466   3.753277
    38  H    5.283610   4.242575   2.761018   2.881439   3.689031
    39  H    5.491952   4.813531   3.390621   2.840220   2.903493
    40  H    6.447063   5.561933   4.074653   3.527485   4.159463
    41  H    4.942619   4.230181   3.442315   2.716179   4.061484
    42  H    5.012658   3.916615   2.865231   2.861945   4.350140
    43  H    7.026450   6.109290   5.041493   4.478061   5.736670
                    6          7          8          9         10
     6  C    0.000000
     7  C    1.541973   0.000000
     8  C    3.875484   2.596962   0.000000
     9  C    4.918022   3.875391   1.520658   0.000000
    10  C    4.497497   3.883119   2.428044   1.543041   0.000000
    11  O    4.420127   2.985000   1.230998   2.445853   3.621709
    12  C    2.581387   1.543082   3.304221   4.606857   4.771743
    13  C    5.149003   4.835354   3.517211   2.559790   1.533008
    14  O    5.344924   4.774200   3.465517   2.477191   1.442167
    15  C    3.968749   4.661555   5.927457   6.159792   4.986206
    16  O    4.314111   5.064294   6.715960   7.169497   6.164328
    17  C    4.494409   5.489906   6.764431   6.897917   5.568611
    18  C    5.163589   5.520058   6.240611   6.181666   4.970481
    19  O    6.329807   6.832014   7.672827   7.590033   6.341373
    20  H    2.929838   3.562623   4.267517   4.372720   3.141508
    21  H    4.051210   4.250535   4.364894   4.078476   2.639496
    22  H    3.004959   3.021478   4.148341   4.618864   3.846017
    23  H    2.136963   3.520773   5.604874   6.320674   5.439307
    24  H    2.164941   2.994789   5.268744   6.185140   5.572529
    25  H    1.097652   2.149162   3.925710   4.787996   4.257244
    26  H    1.098333   2.155801   4.651130   5.834786   5.544599
    27  H    2.139341   1.100235   2.676804   4.096365   4.389851
    28  H    5.670146   4.517267   2.160974   1.096383   2.188390
    29  H    5.565952   4.571881   2.159709   1.096242   2.220443
    30  H    2.802180   2.180337   4.254482   5.629991   5.795696
    31  H    2.903629   2.202768   3.755193   4.816796   4.752639
    32  H    3.523260   2.184054   3.026950   4.356756   4.851112
    33  H    5.207636   5.189374   4.331626   3.509245   2.177696
    34  H    6.207340   5.775521   4.094225   2.835580   2.165397
    35  H    4.917599   4.647999   3.440259   2.787153   2.180910
    36  H    6.236721   5.614978   3.985375   2.711480   1.961076
    37  H    5.280267   6.002178   7.523046   7.865984   6.795769
    38  H    4.719074   5.616003   6.533373   6.468008   5.036408
    39  H    4.102369   5.330960   6.910646   7.220997   5.979431
    40  H    5.520089   6.516644   7.782006   7.856689   6.493140
    41  H    5.223986   5.318249   5.938476   5.943101   4.933909
    42  H    5.407900   5.673448   5.993723   5.689391   4.359289
    43  H    7.076531   7.429629   8.037219   7.835914   6.625661
                   11         12         13         14         15
    11  O    0.000000
    12  C    3.425339   0.000000
    13  C    4.611171   5.981607   0.000000
    14  O    4.609803   5.348064   2.431343   0.000000
    15  C    6.930872   4.929264   5.626814   4.787455   0.000000
    16  O    7.572613   4.984673   6.940179   5.978199   1.444957
    17  C    7.817274   6.053601   5.813414   5.495975   1.535755
    18  C    7.303495   5.638552   5.692127   4.331473   1.540384
    19  O    8.726677   6.873011   6.949860   5.617381   2.396236
    20  H    5.351313   4.704344   3.221866   3.738321   3.019326
    21  H    5.564599   5.020378   3.062502   2.516890   2.645946
    22  H    5.036698   3.036139   4.947642   3.809863   2.132078
    23  H    6.363241   4.155535   5.900103   5.935096   2.691592
    24  H    5.863518   2.952572   6.437575   5.929157   2.889007
    25  H    4.561733   3.503366   4.591186   5.264650   4.272801
    26  H    4.971905   2.870017   6.160157   6.425315   4.717581
    27  H    2.679195   2.126814   5.193062   5.464175   5.705797
    28  H    2.832613   4.936352   3.327388   2.496362   6.541801
    29  H    2.758466   5.441281   2.603633   3.242119   7.060058
    30  H    4.208752   1.097139   6.924148   6.412682   5.425506
    31  H    4.106538   1.095409   6.045620   5.047367   4.199492
    32  H    2.854102   1.095497   6.151709   5.407439   5.781021
    33  H    5.486743   6.347850   1.094587   2.686271   5.100891
    34  H    5.091073   6.842735   1.097257   2.696515   6.527836
    35  H    4.388410   5.958947   1.095656   3.387711   6.085932
    36  H    5.050646   6.206188   2.536108   0.973389   5.669659
    37  H    8.413141   5.869122   7.539493   6.441301   1.944368
    38  H    7.657758   6.376733   5.052398   4.977402   2.187627
    39  H    7.881643   5.978797   6.161061   6.141846   2.185089
    40  H    8.843410   6.964236   6.717713   6.258750   2.167993
    41  H    6.918099   5.175347   5.909303   4.202380   2.165033
    42  H    7.138468   5.994167   4.924406   3.606084   2.197409
    43  H    9.090727   7.387090   7.277726   5.715878   3.239562
                   16         17         18         19         20
    16  O    0.000000
    17  C    2.430356   0.000000
    18  C    2.392530   2.530317   0.000000
    19  O    2.725049   2.883355   1.433124   0.000000
    20  H    4.222015   2.978085   3.831250   4.989919   0.000000
    21  H    4.030304   3.030438   2.696505   3.960533   1.747377
    22  H    2.650897   3.481901   2.612169   3.910030   3.042759
    23  H    2.874805   2.795539   4.195783   5.016630   2.801896
    24  H    2.550283   3.754190   4.147103   5.040439   3.768442
    25  H    4.869858   4.482804   5.461287   6.629363   2.439899
    26  H    4.797049   5.170303   6.014762   7.080656   3.910582
    27  H    6.096346   6.422948   6.598469   7.913427   4.277988
    28  H    7.493410   7.425822   6.342741   7.718167   5.162147
    29  H    8.122378   7.657158   7.125961   8.519766   4.947660
    30  H    5.239995   6.479798   6.295231   7.423372   5.366391
    31  H    4.162224   5.483675   4.774669   5.955353   4.577058
    32  H    5.897823   6.964222   6.297699   7.571789   5.421703
    33  H    6.489489   5.068441   5.160552   6.305272   2.756122
    34  H    7.863284   6.722394   6.407204   7.618397   4.279812
    35  H    7.336248   6.181775   6.389515   7.664454   3.336805
    36  H    6.890052   6.289087   5.101047   6.300194   4.513315
    37  H    0.974719   2.680806   2.374365   2.167689   4.922220
    38  H    3.390599   1.095273   2.807318   3.309136   2.520792
    39  H    2.703963   1.094671   3.490970   3.858804   3.050545
    40  H    2.679174   1.094935   2.747479   2.516067   4.036090
    41  H    2.637243   3.477134   1.098700   2.083365   4.337414
    42  H    3.366956   2.800716   1.097041   2.084145   3.538566
    43  H    3.553107   3.800321   1.961268   0.970903   5.673897
                   21         22         23         24         25
    21  H    0.000000
    22  H    2.626584   0.000000
    23  H    3.849618   3.038946   0.000000
    24  H    4.314970   2.348416   1.750912   0.000000
    25  H    3.897214   3.601909   2.385385   3.054475   0.000000
    26  H    5.114905   3.869842   2.479811   2.387279   1.753411
    27  H    5.138088   4.120415   4.272573   3.873269   2.473352
    28  H    4.555339   4.903364   7.013166   6.681129   5.683773
    29  H    4.832246   5.624281   7.039925   7.052647   5.274488
    30  H    5.870015   3.762089   4.270849   2.960666   3.804736
    31  H    4.598138   2.265482   3.957209   2.550625   3.869318
    32  H    5.574401   3.742362   5.209557   4.024244   4.318136
    33  H    2.542549   4.845781   5.552911   6.296316   4.600544
    34  H    3.898994   5.834639   6.980320   7.467848   5.666704
    35  H    3.708507   5.358125   5.868550   6.507105   4.212773
    36  H    3.312502   4.776196   6.856467   6.899969   6.083911
    37  H    4.522450   3.401677   3.753254   3.505571   5.795919
    38  H    2.505927   3.801484   3.330757   4.433609   4.489778
    39  H    3.654327   3.842824   2.153281   3.460130   4.039018
    40  H    3.879155   4.286487   3.694386   4.528708   5.552128
    41  H    3.124304   2.317371   4.587344   4.114311   5.685623
    42  H    2.088959   3.012540   4.627791   4.802495   5.525007
    43  H    4.426493   4.442821   5.908988   5.811068   7.393777
                   26         27         28         29         30
    26  H    0.000000
    27  H    2.371381   0.000000
    28  H    6.583102   4.806310   0.000000
    29  H    6.424306   4.578565   1.764969   0.000000
    30  H    2.657944   2.467936   5.995474   6.401641   0.000000
    31  H    3.344496   3.064228   5.021448   5.777552   1.774843
    32  H    3.820401   2.445137   4.523526   5.152923   1.772251
    33  H    6.234010   5.674528   4.214421   3.683954   7.248538
    34  H    7.214187   6.079470   3.373720   2.619519   7.825010
    35  H    5.827814   4.799132   3.753217   2.568395   6.811803
    36  H    7.312775   6.215394   2.559086   3.229069   7.284076
    37  H    5.764095   7.048465   8.121101   8.832169   6.134120
    38  H    5.514305   6.495332   7.037568   7.133767   6.922761
    39  H    4.604200   6.166740   7.856624   7.926452   6.255057
    40  H    6.132125   7.471922   8.317143   8.633605   7.351762
    41  H    6.059757   6.410723   5.953127   6.963406   5.866536
    42  H    6.365538   6.702982   5.855843   6.559828   6.768571
    43  H    7.866719   8.518850   7.839153   8.775362   7.996615
                   31         32         33         34         35
    31  H    0.000000
    32  H    1.771110   0.000000
    33  H    6.290428   6.674547   0.000000
    34  H    6.898231   6.890488   1.778640   0.000000
    35  H    6.204893   6.141886   1.779761   1.773919   0.000000
    36  H    5.948250   6.169113   2.875558   2.379996   3.551337
    37  H    4.981968   6.735765   7.013847   8.406035   8.020212
    38  H    5.889806   7.210785   4.198871   5.907143   5.454712
    39  H    5.544557   6.969614   5.463798   7.146127   6.345424
    40  H    6.305561   7.874135   5.907293   7.561847   7.153390
    41  H    4.215921   5.718867   5.561795   6.580376   6.631351
    42  H    5.232879   6.569364   4.327499   5.546304   5.717573
    43  H    6.425319   7.987050   6.666533   7.837273   8.085372
                   36         37         38         39         40
    36  H    0.000000
    37  H    7.302719   0.000000
    38  H    5.677959   3.644397   0.000000
    39  H    6.966740   3.126099   1.776158   0.000000
    40  H    7.002468   2.531273   1.768780   1.772503   0.000000
    41  H    4.987364   2.683852   3.804928   4.322456   3.753167
    42  H    4.276858   3.412685   2.632630   3.820981   3.107576
    43  H    6.303802   2.960363   4.093019   4.807746   3.421347
                   41         42         43
    41  H    0.000000
    42  H    1.780850   0.000000
    43  H    2.280627   2.368479   0.000000
 Stoichiometry    C15H24O4
 Framework group  C1[X(C15H24O4)]
 Deg. of freedom   123
 Full point group                 C1      NOp   1
 Largest Abelian subgroup         C1      NOp   1
 Largest concise Abelian subgroup C1      NOp   1
                         Standard orientation:                         
 ---------------------------------------------------------------------
 Center     Atomic      Atomic             Coordinates (Angstroms)
 Number     Number       Type             X           Y           Z
 ---------------------------------------------------------------------
      1          6           0        1.821932    0.631803    0.020976
      2          6           0        1.095320   -0.474758    0.300297
      3          6           0       -0.337288   -0.554322    0.749095
      4          6           0       -1.253647    0.511852    0.096990
      5          6           0       -1.105791    1.907551    0.751967
      6          6           0        0.316179    2.303744    1.190093
      7          6           0        1.448423    2.090847    0.165213
      8          6           0        3.165905    0.235816   -0.429200
      9          6           0        3.254199   -1.282105   -0.452062
     10          6           0        1.903920   -1.765168    0.117476
     11          8           0        4.082228    1.003222   -0.723814
     12          6           0        1.183027    2.764875   -1.197267
     13          6           0        2.060113   -2.534789    1.434063
     14          8           0        1.172282   -2.570491   -0.829101
     15          6           0       -2.740051    0.048570    0.039173
     16          8           0       -3.485406    1.162700   -0.500327
     17          6           0       -3.318960   -0.330070    1.410318
     18          6           0       -2.904212   -1.112171   -0.960085
     19          8           0       -4.308364   -1.366922   -1.091632
     20          1           0       -0.375979   -0.466748    1.845258
     21          1           0       -0.696496   -1.561466    0.521557
     22          1           0       -0.933462    0.602309   -0.948433
     23          1           0       -1.745586    1.969082    1.641466
     24          1           0       -1.490787    2.653486    0.050126
     25          1           0        0.584958    1.760812    2.105420
     26          1           0        0.295014    3.366993    1.464665
     27          1           0        2.346228    2.578472    0.573483
     28          1           0        3.395268   -1.639002   -1.479087
     29          1           0        4.119537   -1.619413    0.130313
     30          1           0        0.987022    3.835409   -1.058503
     31          1           0        0.322495    2.325601   -1.713447
     32          1           0        2.055141    2.665269   -1.852713
     33          1           0        1.082495   -2.805350    1.845377
     34          1           0        2.630778   -3.455504    1.259136
     35          1           0        2.600682   -1.937729    2.176872
     36          1           0        1.646024   -3.417218   -0.907238
     37          1           0       -4.327567    0.782370   -0.810473
     38          1           0       -2.791802   -1.186604    1.843994
     39          1           0       -3.254526    0.507028    2.112756
     40          1           0       -4.373420   -0.605841    1.305682
     41          1           0       -2.483113   -0.813770   -1.930020
     42          1           0       -2.384994   -2.017073   -0.620873
     43          1           0       -4.428240   -1.999233   -1.818588
 ---------------------------------------------------------------------
 Rotational constants (GHZ):      0.5530902      0.2607011      0.2075103
 Standard basis: 6-31G(d) (6D, 7F)
 There are   333 symmetry adapted cartesian basis functions of A   symmetry.
 There are   333 symmetry adapted basis functions of A   symmetry.
   333 basis functions,   628 primitive gaussians,   333 cartesian basis functions
    73 alpha electrons       73 beta electrons
       nuclear repulsion energy      1598.8549097867 Hartrees.
 NAtoms=   43 NActive=   43 NUniq=   43 SFac= 1.00D+00 NAtFMM=   60 NAOKFM=F Big=F
 Integral buffers will be    131072 words long.
 Raffenetti 2 integral format.
 Two-electron integral symmetry is turned on.
 ------------------------------------------------------------------------------
 Polarizable Continuum Model (PCM)
 =================================
 Model                : PCM (using non-symmetric T matrix).
 Atomic radii         : SMD-Coulomb.
 Polarization charges : Total charges.
 Charge compensation  : None.
 Solution method      : On-the-fly selection.
 Cavity type          : VdW (van der Waals Surface) (Alpha=1.000).
 Cavity algorithm     : GePol (No added spheres)
                        Default sphere list used, NSphG=   43.
                        Lebedev-Laikov grids with approx.  5.0 points / Ang**2.
                        Smoothing algorithm: Karplus/York (Gamma=1.0000).
                        Polarization charges: spherical gaussians, with
                                              point-specific exponents (IZeta= 3).
                        Self-potential: point-specific (ISelfS= 7).
                        Self-field    : sphere-specific E.n sum rule (ISelfD= 2).
 1st derivatives      : Analytical E(r).r(x)/FMM algorithm (CHGder, D1EAlg=3).
                        Cavity 1st derivative terms included.
 Solvent              : Methanol, Eps=  32.613000 Eps(inf)=   1.765709
 ------------------------------------------------------------------------------
 ------------------------------------------------------------------------------
 Atomic radii for non-electrostatic terms: SMD-CDS.
 ------------------------------------------------------------------------------
 Nuclear repulsion after PCM non-electrostatic terms =     1598.8562434061 Hartrees.
 One-electron integrals computed using PRISM.
 NBasis=   333 RedAO= T EigKep=  9.35D-04  NBF=   333
 NBsUse=   333 1.00D-06 EigRej= -1.00D+00 NBFU=   333
 Initial guess from the checkpoint file:  "DY-202A-11R_3.chk"
 B after Tr=     0.000000    0.000000    0.000000
         Rot=    0.999981    0.006051    0.000308    0.000846 Ang=   0.70 deg.
 ExpMin= 1.61D-01 ExpMax= 5.48D+03 ExpMxC= 8.25D+02 IAcc=1 IRadAn=         1 AccDes= 0.00D+00
 Harris functional with IExCor=  402 and IRadAn=       1 diagonalized for initial guess.
 HarFok:  IExCor=  402 AccDes= 0.00D+00 IRadAn=         1 IDoV= 1 UseB2=F ITyADJ=14
 ICtDFT=  3500011 ScaDFX=  1.000000  1.000000  1.000000  1.000000
 FoFCou: FMM=F IPFlag=           0 FMFlag=      100000 FMFlg1=           0
         NFxFlg=           0 DoJE=T BraDBF=F KetDBF=T FulRan=T
         wScrn=  0.000000 ICntrl=     500 IOpCl=  0 I1Cent=   200000004 NGrid=           0
         NMat0=    1 NMatS0=      1 NMatT0=    0 NMatD0=    1 NMtDS0=    0 NMtDT0=    0
 Petite list used in FoFCou.
 Keep R1 ints in memory in canonical form, NReq=1565304907.
 Requested convergence on RMS density matrix=1.00D-08 within 128 cycles.
 Requested convergence on MAX density matrix=1.00D-06.
 Requested convergence on             energy=1.00D-06.
 No special actions if energy rises.
 Inv3:  Mode=1 IEnd=    21643788.
 Iteration    1 A*A^-1 deviation from unit magnitude is 6.44D-15 for   2686.
 Iteration    1 A*A^-1 deviation from orthogonality  is 7.90D-15 for   2685   1488.
 Iteration    1 A^-1*A deviation from unit magnitude is 6.44D-15 for   2686.
 Iteration    1 A^-1*A deviation from orthogonality  is 6.99D-09 for   2044   1759.
 Iteration    2 A*A^-1 deviation from unit magnitude is 2.89D-15 for    134.
 Iteration    2 A*A^-1 deviation from orthogonality  is 2.92D-15 for   2523   2290.
 Iteration    2 A^-1*A deviation from unit magnitude is 9.99D-16 for    921.
 Iteration    2 A^-1*A deviation from orthogonality  is 3.60D-16 for   2594   2583.
 Error on total polarization charges =  0.05143
 SCF Done:  E(RB3LYP) =  -886.949381109     A.U. after   10 cycles
            NFock= 10  Conv=0.79D-08     -V/T= 2.0094
 SMD-CDS (non-electrostatic) energy       (kcal/mol) =       0.84
 (included in total energy above)
 D1PCM: PCM CHGder 1st derivatives, ID1Alg=3 FixD1E=F DoIter=F DoCFld=F I1PDM=0.
 Calling FoFJK, ICntrl=      2127 FMM=F ISym2X=0 I1Cent= 0 IOpClX= 0 NMat=1 NMatS=1 NMatT=0.
 ***** Axes restored to original set *****
 -------------------------------------------------------------------
 Center     Atomic                   Forces (Hartrees/Bohr)
 Number     Number              X              Y              Z
 -------------------------------------------------------------------
      1        6          -0.001110002    0.002335945   -0.000718138
      2        6           0.001071937   -0.001957643    0.000836605
      3        6          -0.000040216    0.000033139    0.000636153
      4        6          -0.000316324   -0.001302714    0.000365962
      5        6          -0.000197711   -0.000732569   -0.000127825
      6        6           0.000292959    0.000026162   -0.000541461
      7        6           0.000829064   -0.000682690   -0.000714555
      8        6           0.000849128   -0.001652763    0.000403542
      9        6           0.000787314    0.000141052    0.000442375
     10        6          -0.001846431    0.000227266   -0.001459704
     11        8           0.000455200    0.000664743   -0.000175463
     12        6          -0.000052621   -0.000313744    0.000671652
     13        6           0.000241212    0.000856079   -0.000032866
     14        8           0.000665877   -0.000262507    0.000145368
     15        6           0.001169333    0.000071473   -0.000861484
     16        8           0.000201563    0.000344612    0.000128799
     17        6           0.000386562   -0.000677725   -0.000650677
     18        6           0.000364142   -0.000095265    0.000410216
     19        8          -0.000602559    0.000092271    0.000255476
     20        1          -0.000131410   -0.000035276   -0.000174821
     21        1           0.000004987    0.000153351    0.000092443
     22        1          -0.000309090    0.000248420   -0.000296620
     23        1           0.000166080    0.000139636   -0.000250803
     24        1          -0.000323576    0.000509025   -0.000198255
     25        1          -0.000123084    0.000273469    0.000318308
     26        1          -0.000005929   -0.000113929    0.000037591
     27        1          -0.000162589    0.000042651    0.000219768
     28        1          -0.000779374    0.000863099   -0.000043742
     29        1           0.000006692    0.000576245   -0.000147999
     30        1          -0.000030176   -0.000025268   -0.000175199
     31        1           0.000160642    0.000129092   -0.000111492
     32        1          -0.000018642    0.000056412   -0.000106955
     33        1          -0.000015004   -0.000422523    0.000265012
     34        1          -0.000198192   -0.000113387    0.000129984
     35        1          -0.000147138   -0.000080152    0.000272874
     36        1          -0.000524837    0.000085936    0.000188568
     37        1          -0.000389696    0.000012937    0.000114651
     38        1          -0.000027742   -0.000231361    0.000510314
     39        1          -0.000411982   -0.000238849   -0.000063453
     40        1           0.000003480    0.000358813    0.000409748
     41        1           0.000315173    0.000110116    0.000359089
     42        1          -0.000318823    0.000106197    0.000138489
     43        1           0.000111804    0.000480223   -0.000501477
 -------------------------------------------------------------------
 Cartesian Forces:  Max     0.002335945 RMS     0.000557371

 GradGradGradGradGradGradGradGradGradGradGradGradGradGradGradGradGradGrad
 Berny optimization.
 Using GEDIIS/GDIIS optimizer.
 FormGI is forming the generalized inverse of G from B-inverse, IUseBI=4.
 Internal  Forces:  Max     0.001371736 RMS     0.000313560
 Search for a local minimum.
 Step number   4 out of a maximum of  258
 All quantities printed in internal units (Hartrees-Bohrs-Radians)
 Mixed Optimization -- En-DIIS/RFO-DIIS
 Swapping is turned off.
 Update second derivatives using D2CorX and points    2    3    4
 DE= -1.17D-04 DEPred=-2.63D-04 R= 4.46D-01
 Trust test= 4.46D-01 RLast= 3.41D-01 DXMaxT set to 6.93D-01
 ITU=  0  1  1  0
     Eigenvalues ---    0.00209   0.00240   0.00305   0.00340   0.00378
     Eigenvalues ---    0.00430   0.00493   0.00702   0.00784   0.00903
     Eigenvalues ---    0.00997   0.01118   0.01164   0.01269   0.01329
     Eigenvalues ---    0.01390   0.02503   0.02624   0.03194   0.03868
     Eigenvalues ---    0.03923   0.04223   0.04416   0.04621   0.04724
     Eigenvalues ---    0.04916   0.05026   0.05115   0.05341   0.05419
     Eigenvalues ---    0.05436   0.05540   0.05549   0.05576   0.05626
     Eigenvalues ---    0.05635   0.05708   0.05801   0.05903   0.06049
     Eigenvalues ---    0.06146   0.06155   0.06870   0.07736   0.08470
     Eigenvalues ---    0.08631   0.08903   0.09069   0.09344   0.09705
     Eigenvalues ---    0.10323   0.11381   0.12155   0.13372   0.13592
     Eigenvalues ---    0.14665   0.15930   0.15991   0.16000   0.16000
     Eigenvalues ---    0.16000   0.16000   0.16000   0.16000   0.16000
     Eigenvalues ---    0.16000   0.16035   0.16068   0.16181   0.16390
     Eigenvalues ---    0.16832   0.17407   0.18386   0.19790   0.20745
     Eigenvalues ---    0.23013   0.23175   0.24692   0.25024   0.26798
     Eigenvalues ---    0.27041   0.27360   0.27827   0.28458   0.28695
     Eigenvalues ---    0.28855   0.29008   0.29425   0.29660   0.30698
     Eigenvalues ---    0.31347   0.32115   0.33172   0.33744   0.33764
     Eigenvalues ---    0.33780   0.33836   0.33857   0.34011   0.34036
     Eigenvalues ---    0.34106   0.34122   0.34153   0.34162   0.34168
     Eigenvalues ---    0.34197   0.34204   0.34225   0.34291   0.34319
     Eigenvalues ---    0.34329   0.34360   0.34388   0.34504   0.35544
     Eigenvalues ---    0.39839   0.40367   0.41718   0.51482   0.52523
     Eigenvalues ---    0.52668   0.53088   0.94600
 En-DIIS/RFO-DIIS IScMMF=        0 using points:     4    3    2
 RFO step:  Lambda=-7.78289052D-05.
 DidBck=T Rises=F RFO-DIIS coefs:    0.56639    0.73607   -0.30245
 Iteration  1 RMS(Cart)=  0.04382356 RMS(Int)=  0.00061148
 Iteration  2 RMS(Cart)=  0.00113182 RMS(Int)=  0.00001884
 Iteration  3 RMS(Cart)=  0.00000036 RMS(Int)=  0.00001884
 Variable       Old X    -DE/DX   Delta X   Delta X   Delta X     New X
                                 (Linear)    (Quad)   (Total)
    R1        2.55670   0.00125  -0.00015  -0.00049  -0.00062   2.55607
    R2        2.85913  -0.00115  -0.00069   0.00302   0.00233   2.86145
    R3        2.78100   0.00049   0.00127  -0.00446  -0.00317   2.77783
    R4        2.84095   0.00021   0.00082  -0.00278  -0.00195   2.83900
    R5        2.89838  -0.00137   0.00022   0.00208   0.00229   2.90067
    R6        2.92858   0.00001   0.00077   0.00048   0.00125   2.92983
    R7        2.07933  -0.00017   0.00002  -0.00001   0.00001   2.07934
    R8        2.06590  -0.00016  -0.00061   0.00006  -0.00055   2.06534
    R9        2.92684  -0.00011   0.00137  -0.00206  -0.00068   2.92616
   R10        2.94420  -0.00087   0.00392  -0.00409  -0.00016   2.94403
   R11        2.07320   0.00021   0.00008  -0.00017  -0.00009   2.07311
   R12        2.90976   0.00013   0.00004  -0.00065  -0.00061   2.90916
   R13        2.07382  -0.00029  -0.00030  -0.00005  -0.00035   2.07347
   R14        2.06769   0.00058  -0.00020   0.00035   0.00015   2.06785
   R15        2.91391   0.00005  -0.00064   0.00027  -0.00038   2.91353
   R16        2.07426   0.00011   0.00011  -0.00047  -0.00035   2.07391
   R17        2.07555  -0.00010   0.00026  -0.00041  -0.00015   2.07540
   R18        2.91600  -0.00034  -0.00016   0.00000  -0.00017   2.91583
   R19        2.07914  -0.00003   0.00009  -0.00012  -0.00002   2.07912
   R20        2.87363  -0.00092   0.00074  -0.00132  -0.00058   2.87305
   R21        2.32625   0.00079   0.00035  -0.00128  -0.00093   2.32532
   R22        2.91593   0.00077   0.00064  -0.00374  -0.00313   2.91279
   R23        2.07186  -0.00035   0.00007   0.00041   0.00048   2.07235
   R24        2.07160  -0.00025   0.00000   0.00006   0.00006   2.07165
   R25        2.89697   0.00041   0.00048  -0.00107  -0.00059   2.89638
   R26        2.72530  -0.00018   0.00013  -0.00052  -0.00040   2.72491
   R27        2.07329  -0.00004   0.00009  -0.00022  -0.00012   2.07317
   R28        2.07002  -0.00013   0.00035  -0.00070  -0.00036   2.06966
   R29        2.07019   0.00004   0.00006  -0.00030  -0.00024   2.06995
   R30        2.06847   0.00021  -0.00003  -0.00029  -0.00033   2.06814
   R31        2.07352  -0.00002   0.00015  -0.00025  -0.00010   2.07342
   R32        2.07049   0.00006  -0.00007   0.00005  -0.00002   2.07047
   R33        1.83944  -0.00034  -0.00003   0.00018   0.00015   1.83959
   R34        2.73057   0.00028  -0.00079   0.00129   0.00050   2.73107
   R35        2.90216   0.00038   0.00082  -0.00130  -0.00048   2.90168
   R36        2.91090  -0.00094   0.00217  -0.00263  -0.00047   2.91044
   R37        1.84195   0.00029  -0.00027   0.00060   0.00034   1.84229
   R38        2.06977   0.00038  -0.00040   0.00077   0.00037   2.07013
   R39        2.06863  -0.00025   0.00014  -0.00084  -0.00070   2.06793
   R40        2.06913  -0.00013  -0.00017  -0.00020  -0.00037   2.06876
   R41        2.70821   0.00040   0.00130  -0.00397  -0.00266   2.70555
   R42        2.07624  -0.00017   0.00000  -0.00026  -0.00026   2.07598
   R43        2.07311  -0.00020  -0.00066   0.00084   0.00019   2.07329
   R44        1.83474   0.00004   0.00018  -0.00016   0.00002   1.83476
    A1        2.26070   0.00037   0.00029  -0.00178  -0.00152   2.25918
    A2        1.91086  -0.00025  -0.00006   0.00032   0.00022   1.91108
    A3        2.11076  -0.00013  -0.00018   0.00142   0.00129   2.11204
    A4        2.23534  -0.00019  -0.00083   0.00238   0.00157   2.23691
    A5        1.96100   0.00024   0.00050  -0.00234  -0.00191   1.95909
    A6        2.08684  -0.00005   0.00033  -0.00007   0.00033   2.08717
    A7        1.98389  -0.00021   0.00122  -0.00246  -0.00125   1.98264
    A8        1.90360   0.00002  -0.00042   0.00042   0.00001   1.90360
    A9        1.87521   0.00023  -0.00193   0.00219   0.00026   1.87547
   A10        1.92159   0.00003  -0.00012  -0.00048  -0.00059   1.92100
   A11        1.93043   0.00000   0.00125   0.00022   0.00147   1.93190
   A12        1.84327  -0.00006  -0.00014   0.00037   0.00022   1.84349
   A13        1.96662   0.00002  -0.00049  -0.00090  -0.00139   1.96523
   A14        1.95538   0.00079   0.00291  -0.00020   0.00273   1.95810
   A15        1.85993   0.00020  -0.00188   0.00358   0.00169   1.86162
   A16        1.95490  -0.00065   0.00229  -0.00292  -0.00062   1.95428
   A17        1.87634  -0.00018  -0.00232   0.00160  -0.00076   1.87558
   A18        1.84169  -0.00020  -0.00104  -0.00066  -0.00171   1.83998
   A19        2.02679   0.00022   0.00023   0.00007   0.00028   2.02708
   A20        1.91520  -0.00002   0.00109  -0.00143  -0.00033   1.91487
   A21        1.88545   0.00005  -0.00044   0.00077   0.00033   1.88578
   A22        1.86851   0.00002  -0.00092   0.00086  -0.00006   1.86846
   A23        1.90926  -0.00023   0.00012  -0.00098  -0.00085   1.90841
   A24        1.85100  -0.00007  -0.00010   0.00077   0.00067   1.85166
   A25        2.04144   0.00000  -0.00069   0.00024  -0.00050   2.04094
   A26        1.91361  -0.00014   0.00057  -0.00120  -0.00064   1.91297
   A27        1.87803   0.00006   0.00099  -0.00131  -0.00030   1.87773
   A28        1.88195   0.00024  -0.00113   0.00174   0.00060   1.88255
   A29        1.89016  -0.00006  -0.00023   0.00122   0.00102   1.89118
   A30        1.84947  -0.00012   0.00067  -0.00080  -0.00014   1.84933
   A31        1.95819  -0.00013   0.00011  -0.00065  -0.00057   1.95762
   A32        1.96007  -0.00010  -0.00078   0.00089   0.00013   1.96020
   A33        1.83519   0.00019   0.00048  -0.00086  -0.00038   1.83481
   A34        1.98260   0.00018  -0.00122   0.00293   0.00172   1.98432
   A35        1.86644  -0.00013   0.00045  -0.00035   0.00011   1.86655
   A36        1.84876   0.00001   0.00127  -0.00248  -0.00123   1.84753
   A37        1.90310  -0.00029   0.00002   0.00059   0.00052   1.90362
   A38        2.19600  -0.00011   0.00031  -0.00051  -0.00018   2.19583
   A39        2.18396   0.00041  -0.00024  -0.00003  -0.00024   2.18372
   A40        1.82982   0.00055   0.00010  -0.00121  -0.00124   1.82858
   A41        1.92462  -0.00043   0.00235  -0.00489  -0.00253   1.92210
   A42        1.92302  -0.00054  -0.00061   0.00463   0.00407   1.92709
   A43        1.93525  -0.00027   0.00016  -0.00258  -0.00238   1.93287
   A44        1.98051   0.00024  -0.00167   0.00584   0.00417   1.98468
   A45        1.87121   0.00040  -0.00015  -0.00194  -0.00214   1.86907
   A46        1.81517  -0.00025   0.00039  -0.00054  -0.00022   1.81495
   A47        1.95382  -0.00016   0.00207  -0.00482  -0.00273   1.95109
   A48        1.85521   0.00019  -0.00105   0.00305   0.00204   1.85724
   A49        1.96601   0.00012  -0.00114   0.00217   0.00106   1.96707
   A50        1.95681   0.00023  -0.00109   0.00082  -0.00026   1.95655
   A51        1.91245  -0.00013   0.00083  -0.00073   0.00008   1.91253
   A52        1.92332   0.00018   0.00027  -0.00087  -0.00060   1.92272
   A53        1.95629   0.00021  -0.00106   0.00165   0.00059   1.95688
   A54        1.93013   0.00007   0.00023  -0.00117  -0.00094   1.92919
   A55        1.88656  -0.00018   0.00033  -0.00042  -0.00010   1.88646
   A56        1.88243  -0.00014   0.00029   0.00010   0.00039   1.88282
   A57        1.88283  -0.00017  -0.00001   0.00070   0.00069   1.88352
   A58        1.93458   0.00041  -0.00106   0.00184   0.00077   1.93535
   A59        1.91488   0.00007   0.00041  -0.00046  -0.00004   1.91483
   A60        1.93793   0.00031   0.00017  -0.00135  -0.00119   1.93675
   A61        1.89336  -0.00040   0.00041   0.00038   0.00078   1.89415
   A62        1.89715  -0.00032   0.00005   0.00019   0.00023   1.89738
   A63        1.88467  -0.00010   0.00008  -0.00062  -0.00055   1.88412
   A64        1.86662   0.00038  -0.00005   0.00001  -0.00004   1.86658
   A65        1.85116  -0.00049  -0.00158   0.00016  -0.00142   1.84974
   A66        1.98211   0.00038   0.00170  -0.00048   0.00121   1.98332
   A67        1.92817   0.00025   0.00311  -0.00224   0.00086   1.92903
   A68        1.90605   0.00010  -0.00156   0.00042  -0.00114   1.90491
   A69        1.85859   0.00002  -0.00266   0.00180  -0.00086   1.85773
   A70        1.93180  -0.00029   0.00053   0.00052   0.00105   1.93285
   A71        1.83757   0.00017  -0.00042   0.00065   0.00023   1.83780
   A72        1.94431   0.00056  -0.00038  -0.00045  -0.00084   1.94347
   A73        1.94141   0.00013   0.00136  -0.00141  -0.00006   1.94135
   A74        1.91750   0.00032  -0.00030   0.00125   0.00093   1.91843
   A75        1.89190  -0.00029  -0.00035   0.00027  -0.00007   1.89182
   A76        1.88009  -0.00027  -0.00029   0.00016  -0.00015   1.87995
   A77        1.88663  -0.00050  -0.00003   0.00024   0.00020   1.88683
   A78        1.87330  -0.00039   0.00402  -0.00333   0.00068   1.87398
   A79        1.90411  -0.00055  -0.00027  -0.00196  -0.00223   1.90188
   A80        1.95039   0.00041   0.00114   0.00110   0.00224   1.95263
   A81        1.92066   0.00015  -0.00328   0.00162  -0.00167   1.91899
   A82        1.92354   0.00030  -0.00104   0.00238   0.00131   1.92486
   A83        1.89188   0.00008  -0.00060   0.00017  -0.00043   1.89145
   A84        1.88123  -0.00031   0.00197  -0.00278  -0.00080   1.88042
    D1        0.08100  -0.00003  -0.00007  -0.00051  -0.00058   0.08042
    D2       -3.05673  -0.00012  -0.00479   0.00656   0.00177  -3.05496
    D3       -3.10585  -0.00012   0.00060  -0.00135  -0.00077  -3.10662
    D4        0.03961  -0.00021  -0.00411   0.00572   0.00158   0.04119
    D5        0.39523  -0.00004   0.00257  -0.00114   0.00141   0.39664
    D6       -1.86310  -0.00009   0.00484  -0.00540  -0.00058  -1.86368
    D7        2.41769  -0.00015   0.00344  -0.00239   0.00104   2.41872
    D8       -2.69662   0.00005   0.00184  -0.00018   0.00166  -2.69496
    D9        1.32824   0.00000   0.00411  -0.00444  -0.00033   1.32790
   D10       -0.67416  -0.00006   0.00271  -0.00143   0.00128  -0.67288
   D11        0.02229   0.00016  -0.00125   0.01485   0.01357   0.03586
   D12       -3.10317  -0.00002  -0.00694   0.01112   0.00415  -3.09902
   D13        3.12319   0.00010  -0.00070   0.01400   0.01332   3.13651
   D14       -0.00227  -0.00009  -0.00638   0.01027   0.00389   0.00162
   D15        0.63705  -0.00002  -0.00156   0.00190   0.00035   0.63740
   D16       -1.51430   0.00007  -0.00195   0.00393   0.00199  -1.51232
   D17        2.77886   0.00001  -0.00057   0.00215   0.00159   2.78045
   D18       -2.50865   0.00007   0.00347  -0.00562  -0.00216  -2.51081
   D19        1.62318   0.00016   0.00308  -0.00360  -0.00052   1.62266
   D20       -0.36685   0.00010   0.00446  -0.00537  -0.00092  -0.36777
   D21       -0.08321   0.00022   0.00768  -0.02326  -0.01560  -0.09881
   D22        2.04413   0.00013   0.00768  -0.02361  -0.01594   2.02819
   D23       -2.15143  -0.00001   0.00920  -0.02529  -0.01610  -2.16754
   D24        3.06188   0.00014   0.00341  -0.01687  -0.01348   3.04840
   D25       -1.09396   0.00004   0.00340  -0.01721  -0.01381  -1.10778
   D26        0.99366  -0.00009   0.00492  -0.01890  -0.01398   0.97968
   D27       -1.37163   0.00016   0.00127  -0.00307  -0.00180  -1.37343
   D28        2.68815   0.00037  -0.00391   0.00182  -0.00208   2.68607
   D29        0.68217   0.00008  -0.00307   0.00062  -0.00244   0.67973
   D30        0.76986   0.00006   0.00151  -0.00464  -0.00314   0.76672
   D31       -1.45354   0.00027  -0.00367   0.00025  -0.00342  -1.45696
   D32        2.82366  -0.00002  -0.00283  -0.00095  -0.00377   2.81989
   D33        2.80042   0.00000   0.00200  -0.00434  -0.00235   2.79807
   D34        0.57701   0.00021  -0.00318   0.00055  -0.00263   0.57439
   D35       -1.42896  -0.00007  -0.00234  -0.00065  -0.00298  -1.43195
   D36        0.65184   0.00009  -0.00021   0.00292   0.00270   0.65454
   D37       -1.46937  -0.00008  -0.00003   0.00287   0.00283  -1.46653
   D38        2.80327  -0.00002  -0.00024   0.00229   0.00204   2.80531
   D39        2.87550   0.00065   0.00529  -0.00053   0.00475   2.88024
   D40        0.75429   0.00047   0.00547  -0.00058   0.00488   0.75917
   D41       -1.25626   0.00054   0.00526  -0.00116   0.00409  -1.25217
   D42       -1.39226  -0.00006   0.00385  -0.00196   0.00189  -1.39036
   D43        2.76972  -0.00023   0.00403  -0.00201   0.00203   2.77175
   D44        0.75917  -0.00017   0.00382  -0.00259   0.00123   0.76041
   D45        3.07461  -0.00044  -0.02103  -0.03255  -0.05357   3.02105
   D46        0.98123  -0.00046  -0.01902  -0.03290  -0.05192   0.92931
   D47       -1.20123  -0.00056  -0.02349  -0.03145  -0.05493  -1.25616
   D48        0.84495  -0.00058  -0.02465  -0.02876  -0.05342   0.79153
   D49       -1.24844  -0.00060  -0.02264  -0.02911  -0.05177  -1.30021
   D50        2.85229  -0.00071  -0.02711  -0.02766  -0.05478   2.79751
   D51       -1.19147   0.00009  -0.02241  -0.02878  -0.05118  -1.24266
   D52        2.99832   0.00007  -0.02040  -0.02913  -0.04953   2.94879
   D53        0.81587  -0.00004  -0.02487  -0.02768  -0.05254   0.76333
   D54        0.83838   0.00006  -0.00022  -0.00093  -0.00117   0.83720
   D55       -1.31037  -0.00015   0.00140  -0.00246  -0.00107  -1.31144
   D56        2.96894   0.00003  -0.00020  -0.00020  -0.00041   2.96853
   D57        2.98420   0.00020   0.00064  -0.00208  -0.00146   2.98275
   D58        0.83545  -0.00001   0.00226  -0.00362  -0.00135   0.83410
   D59       -1.16842   0.00017   0.00066  -0.00135  -0.00070  -1.16911
   D60       -1.30060   0.00002   0.00010  -0.00122  -0.00113  -1.30172
   D61        2.83384  -0.00019   0.00172  -0.00275  -0.00103   2.83282
   D62        0.82997  -0.00001   0.00012  -0.00048  -0.00037   0.82960
   D63       -1.30272   0.00015  -0.00206   0.00106  -0.00101  -1.30373
   D64        0.94385   0.00005  -0.00411   0.00427   0.00016   0.94401
   D65        2.97698   0.00007  -0.00296   0.00264  -0.00032   2.97666
   D66        0.86220   0.00016  -0.00280   0.00107  -0.00173   0.86047
   D67        3.10877   0.00006  -0.00485   0.00429  -0.00056   3.10821
   D68       -1.14128   0.00009  -0.00370   0.00266  -0.00104  -1.14232
   D69        2.85622   0.00012  -0.00271   0.00164  -0.00108   2.85514
   D70       -1.18040   0.00001  -0.00476   0.00485   0.00009  -1.18031
   D71        0.85273   0.00004  -0.00361   0.00322  -0.00039   0.85235
   D72       -3.07037  -0.00010  -0.00536   0.01465   0.00928  -3.06108
   D73        1.11103  -0.00013  -0.00525   0.01469   0.00943   1.12046
   D74       -0.99070  -0.00011  -0.00468   0.01349   0.00879  -0.98191
   D75        0.96721   0.00002  -0.00376   0.01221   0.00847   0.97567
   D76       -1.13458  -0.00002  -0.00365   0.01225   0.00861  -1.12597
   D77        3.04687   0.00001  -0.00309   0.01105   0.00798   3.05485
   D78       -1.07625   0.00008  -0.00445   0.01263   0.00818  -1.06807
   D79        3.10515   0.00004  -0.00434   0.01266   0.00833   3.11347
   D80        1.00341   0.00006  -0.00377   0.01147   0.00769   1.01110
   D81       -0.07205  -0.00002   0.00592  -0.02848  -0.02257  -0.09462
   D82        2.01194  -0.00025   0.00739  -0.03473  -0.02737   1.98457
   D83       -2.20906  -0.00035   0.00822  -0.03728  -0.02906  -2.23812
   D84        3.05355   0.00015   0.01158  -0.02479  -0.01322   3.04033
   D85       -1.14564  -0.00007   0.01304  -0.03104  -0.01803  -1.16367
   D86        0.91654  -0.00017   0.01387  -0.03359  -0.01971   0.89683
   D87        0.08912  -0.00007  -0.00777   0.02994   0.02215   0.11127
   D88       -2.03012   0.00021  -0.00991   0.03494   0.02502  -2.00510
   D89        2.08620   0.00012  -0.00927   0.03359   0.02430   2.11049
   D90       -1.98774   0.00026  -0.01070   0.03778   0.02708  -1.96065
   D91        2.17621   0.00054  -0.01284   0.04278   0.02996   2.20616
   D92        0.00934   0.00045  -0.01221   0.04143   0.02923   0.03857
   D93        2.18834  -0.00023  -0.00939   0.03809   0.02867   2.21701
   D94        0.06910   0.00005  -0.01153   0.04309   0.03155   0.10064
   D95       -2.09777  -0.00004  -0.01089   0.04174   0.03082  -2.06695
   D96        1.03751   0.00026   0.00090  -0.00802  -0.00709   1.03042
   D97        3.12816   0.00008   0.00100  -0.00669  -0.00565   3.12250
   D98       -1.07307   0.00019   0.00146  -0.00859  -0.00710  -1.08017
   D99        3.07588  -0.00007   0.00203  -0.01050  -0.00849   3.06738
   D100      -1.11666  -0.00026   0.00213  -0.00916  -0.00706  -1.12372
   D101       0.96529  -0.00015   0.00259  -0.01107  -0.00851   0.95678
   D102      -1.01618   0.00021   0.00039  -0.00838  -0.00799  -1.02417
   D103       1.07447   0.00002   0.00050  -0.00705  -0.00656   1.06791
   D104      -3.12676   0.00013   0.00095  -0.00895  -0.00801  -3.13477
   D105      -3.07691   0.00026  -0.01709   0.05297   0.03585  -3.04106
   D106       1.23387   0.00033  -0.01643   0.05148   0.03508   1.26895
   D107      -0.96253   0.00011  -0.01477   0.04860   0.03383  -0.92870
   D108       2.81914   0.00010   0.00294   0.00119   0.00413   2.82327
   D109      -1.32173   0.00033   0.00314   0.00095   0.00408  -1.31765
   D110       0.76485   0.00004   0.00141   0.00282   0.00423   0.76908
   D111      -1.09983  -0.00020  -0.00731   0.01339   0.00608  -1.09375
   D112       1.01309  -0.00009  -0.00708   0.01245   0.00537   1.01846
   D113       3.10138  -0.00043  -0.00647   0.01267   0.00619   3.10757
   D114       3.12139   0.00010  -0.00532   0.01320   0.00788   3.12928
   D115      -1.04887   0.00022  -0.00509   0.01226   0.00717  -1.04170
   D116       1.03942  -0.00012  -0.00448   0.01248   0.00799   1.04741
   D117       1.08068   0.00019  -0.00146   0.01045   0.00900   1.08967
   D118      -3.08959   0.00030  -0.00123   0.00951   0.00829  -3.08130
   D119      -1.00130  -0.00003  -0.00062   0.00973   0.00911  -0.99220
   D120      -3.01223   0.00085   0.03159   0.01096   0.04256  -2.96967
   D121      -0.93159   0.00050   0.02981   0.00991   0.03973  -0.89186
   D122       1.16015   0.00049   0.02960   0.00953   0.03913   1.19928
   D123      -1.00956   0.00041   0.02982   0.01102   0.04084  -0.96872
   D124       1.07108   0.00006   0.02804   0.00997   0.03801   1.10909
   D125      -3.12037   0.00005   0.02783   0.00959   0.03741  -3.08296
   D126       1.06020   0.00038   0.02667   0.01288   0.03954   1.09974
   D127       3.14084   0.00003   0.02489   0.01183   0.03671  -3.10563
   D128      -1.05061   0.00002   0.02468   0.01144   0.03611  -1.01450
   D129       2.99058  -0.00081   0.01228  -0.05308  -0.04080   2.94977
   D130       0.92059  -0.00001   0.01205  -0.04967  -0.03760   0.88299
   D131      -1.16495  -0.00038   0.01557  -0.05240  -0.03684  -1.20179
         Item               Value     Threshold  Converged?
 Maximum Force            0.001372     0.000450     NO 
 RMS     Force            0.000314     0.000300     NO 
 Maximum Displacement     0.264432     0.001800     NO 
 RMS     Displacement     0.043834     0.001200     NO 
 Predicted change in Energy=-2.520065D-04
 GradGradGradGradGradGradGradGradGradGradGradGradGradGradGradGradGradGrad

                          Input orientation:                          
 ---------------------------------------------------------------------
 Center     Atomic      Atomic             Coordinates (Angstroms)
 Number     Number       Type             X           Y           Z
 ---------------------------------------------------------------------
      1          6           0        1.794801    0.622639    0.027639
      2          6           0        1.068598   -0.475434    0.338180
      3          6           0       -0.361512   -0.544512    0.793182
      4          6           0       -1.279908    0.504476    0.115014
      5          6           0       -1.131043    1.915379    0.735424
      6          6           0        0.291746    2.323724    1.158344
      7          6           0        1.419979    2.085808    0.134845
      8          6           0        3.136033    0.214878   -0.414662
      9          6           0        3.218446   -1.303239   -0.415988
     10          6           0        1.879830   -1.769965    0.189103
     11          8           0        4.052596    0.973817   -0.727829
     12          6           0        1.151102    2.724163   -1.243935
     13          6           0        2.055950   -2.488754    1.531295
     14          8           0        1.139410   -2.612713   -0.716875
     15          6           0       -2.766908    0.042139    0.068401
     16          8           0       -3.519178    1.171009   -0.430001
     17          6           0       -3.326370   -0.370909    1.437400
     18          6           0       -2.948293   -1.090511   -0.959328
     19          8           0       -4.355310   -1.302704   -1.117727
     20          1           0       -0.396956   -0.426604    1.886613
     21          1           0       -0.720182   -1.557635    0.594588
     22          1           0       -0.961888    0.570390   -0.932851
     23          1           0       -1.767336    1.997308    1.625560
     24          1           0       -1.518900    2.644170    0.017211
     25          1           0        0.563619    1.804009    2.085927
     26          1           0        0.269970    3.393299    1.406734
     27          1           0        2.318943    2.584506    0.526829
     28          1           0        3.331351   -1.674144   -1.441803
     29          1           0        4.097454   -1.638957    0.146550
     30          1           0        0.963871    3.799414   -1.132803
     31          1           0        0.284359    2.277914   -1.743058
     32          1           0        2.018977    2.600070   -1.900614
     33          1           0        1.085174   -2.740154    1.969626
     34          1           0        2.622178   -3.416736    1.382635
     35          1           0        2.610781   -1.864537    2.240489
     36          1           0        1.598188   -3.470829   -0.745217
     37          1           0       -4.368163    0.800415   -0.733822
     38          1           0       -2.788576   -1.234309    1.844054
     39          1           0       -3.256912    0.449806    2.157886
     40          1           0       -4.380396   -0.650418    1.340633
     41          1           0       -2.506179   -0.779207   -1.915605
     42          1           0       -2.457722   -2.017425   -0.637013
     43          1           0       -4.482224   -1.885238   -1.884031
 ---------------------------------------------------------------------
                    Distance matrix (angstroms):
                    1          2          3          4          5
     1  C    0.000000
     2  C    1.352616   0.000000
     3  C    2.568654   1.502336   0.000000
     4  C    3.078219   2.554506   1.550399   0.000000
     5  C    3.276081   3.272951   2.578096   1.548457   0.000000
     6  C    2.536013   3.018519   2.964265   2.620744   1.539460
     7  C    1.514216   2.593217   3.244334   3.128960   2.626300
     8  C    1.469966   2.305990   3.777351   4.457012   4.735223
     9  C    2.435687   2.424021   3.854071   4.876985   5.532026
    10  C    2.399553   1.534970   2.624931   3.893907   4.790155
    11  O    2.406594   3.484386   4.909496   5.419064   5.467885
    12  C    2.539223   3.570338   4.137884   3.561399   3.127328
    13  C    3.465537   2.540049   3.188889   4.700343   5.494245
    14  O    3.383983   2.384557   2.968248   4.032617   5.269511
    15  C    4.598677   3.879660   2.579805   1.557914   2.574878
    16  O    5.361764   4.934426   3.796056   2.399091   2.759617
    17  C    5.403791   4.531550   3.039002   2.589017   3.246436
    18  C    5.138670   4.265824   3.171883   2.545919   3.899994
    19  O    6.545431   5.676514   4.491864   3.774075   4.917938
    20  H    3.059493   2.132576   1.100341   2.187482   2.710905
    21  H    3.376413   2.106332   1.092933   2.189882   3.500067
    22  H    2.919693   2.613836   2.140712   1.097042   2.149592
    23  H    4.139068   3.976722   3.021596   2.178964   1.097234
    24  H    3.881664   4.065722   3.479852   2.155220   1.094257
    25  H    2.673574   2.916417   2.835949   2.995309   2.169825
    26  H    3.450156   4.092275   4.035043   3.523629   2.144235
    27  H    2.091133   3.310919   4.128745   4.177062   3.520462
    28  H    3.129769   3.118541   4.461891   5.332332   6.126823
    29  H    3.229732   3.250305   4.636629   5.788896   6.349588
    30  H    3.482668   4.522067   4.933128   4.177105   3.380610
    31  H    2.856001   3.539422   3.849124   3.007399   2.877094
    32  H    2.771038   3.920988   4.776156   4.397376   4.164148
    33  H    3.947564   2.791209   2.880584   4.422761   5.301779
    34  H    4.340174   3.486510   4.183244   5.675300   6.552633
    35  H    3.427619   2.815443   3.559732   5.026661   5.527589
    36  H    4.170424   3.229025   3.843232   4.982618   6.217092
    37  H    6.212371   5.686417   4.493753   3.216430   3.725690
    38  H    5.268299   4.209672   2.733275   2.879068   3.727870
    39  H    5.485219   4.783036   3.351779   2.843389   2.947986
    40  H    6.440317   5.543199   4.057381   3.528306   4.184242
    41  H    4.923393   4.236844   3.462976   2.697220   4.022405
    42  H    5.049322   3.970348   2.934114   2.883188   4.371568
    43  H    7.024598   6.143076   5.093651   4.467856   5.704090
                    6          7          8          9         10
     6  C    0.000000
     7  C    1.541773   0.000000
     8  C    3.874474   2.597533   0.000000
     9  C    4.919243   3.876021   1.520353   0.000000
    10  C    4.496635   3.883477   2.425321   1.541383   0.000000
    11  O    4.418585   2.985197   1.230508   2.445002   3.618013
    12  C    2.582594   1.542993   3.305171   4.602105   4.773032
    13  C    5.139208   4.825055   3.501851   2.559054   1.532696
    14  O    5.348213   4.783330   3.474638   2.475408   1.441958
    15  C    3.968496   4.659508   5.925191   6.153790   4.989034
    16  O    4.286575   5.054817   6.723559   7.177581   6.179150
    17  C    4.519920   5.500903   6.748031   6.865777   5.533545
    18  C    5.161336   5.510718   6.246577   6.194283   5.009124
    19  O    6.318750   6.812115   7.675778   7.606196   6.387731
    20  H    2.927283   3.561201   4.264900   4.375111   3.141642
    21  H    4.050527   4.250450   4.362428   4.074159   2.639993
    22  H    3.003144   3.018237   4.145825   4.610079   3.848559
    23  H    2.136505   3.519806   5.602016   6.318192   5.436688
    24  H    2.164095   2.993762   5.268431   6.181597   5.573643
    25  H    1.097465   2.149298   3.923722   4.791939   4.254838
    26  H    1.098255   2.156329   4.651254   5.837234   5.543787
    27  H    2.139240   1.100222   2.677532   4.100313   4.389567
    28  H    5.655344   4.502933   2.159068   1.096638   2.185395
    29  H    5.586590   4.587253   2.162405   1.096272   2.221898
    30  H    2.806915   2.179774   4.252401   5.624411   5.796930
    31  H    2.901773   2.202966   3.762021   4.816082   4.760683
    32  H    3.523765   2.183200   3.024071   4.344958   4.845976
    33  H    5.189467   5.173821   4.315445   3.508095   2.177845
    34  H    6.199524   5.768903   4.084476   2.838565   2.165053
    35  H    4.908207   4.632167   3.413163   2.782298   2.179774
    36  H    6.237562   5.628719   4.007327   2.726183   1.960922
    37  H    5.255046   5.992445   7.533769   7.879277   6.818802
    38  H    4.755858   5.626412   6.504071   6.418478   4.981948
    39  H    4.135653   5.351869   6.895138   7.185280   5.932083
    40  H    5.541449   6.525733   7.767013   7.826512   6.462958
    41  H    5.187073   5.275166   5.922465   5.940942   4.964723
    42  H    5.443203   5.698144   6.026833   5.725190   4.422450
    43  H    7.054232   7.394664   8.037871   7.860928   6.692302
                   11         12         13         14         15
    11  O    0.000000
    12  C    3.427644   0.000000
    13  C    4.591256   5.974543   0.000000
    14  O    4.620602   5.362851   2.430983   0.000000
    15  C    6.928754   4.926081   5.639631   4.787924   0.000000
    16  O    7.580194   4.988616   6.951446   6.008434   1.445220
    17  C    7.806769   6.067684   5.784760   5.441486   1.535502
    18  C    7.302567   5.606940   5.762008   4.368660   1.540138
    19  O    8.719372   6.822914   7.037634   5.662928   2.395522
    20  H    5.347429   4.703631   3.224200   3.730636   3.023622
    21  H    5.562054   5.021520   3.074299   2.508227   2.650517
    22  H    5.034862   3.033189   4.953557   3.820242   2.130645
    23  H    6.360627   4.156873   5.895011   5.931986   2.691946
    24  H    5.864020   2.953946   6.435753   5.936355   2.886296
    25  H    4.558443   3.504255   4.578481   5.262572   4.273991
    26  H    4.971772   2.872313   6.148479   6.429449   4.716358
    27  H    2.678439   2.125785   5.178425   5.472584   5.704355
    28  H    2.835780   4.913018   3.336098   2.492195   6.512688
    29  H    2.755565   5.445297   2.609102   3.231676   7.067649
    30  H    4.205738   1.097074   6.916005   6.428000   5.429430
    31  H    4.114726   1.095220   6.048228   5.069753   4.194079
    32  H    2.855824   1.095369   6.138037   5.417377   5.772757
    33  H    5.465843   6.339565   1.094414   2.690069   5.118041
    34  H    5.077116   6.839121   1.097207   2.693139   6.537069
    35  H    4.352700   5.943740   1.095646   3.386842   6.105155
    36  H    5.077331   6.231094   2.521215   0.973470   5.661889
    37  H    8.422546   5.867138   7.564299   6.479436   1.944881
    38  H    7.634922   6.381712   5.014069   4.887477   2.186947
    39  H    7.875966   6.014622   6.103626   6.080371   2.184547
    40  H    8.833573   6.976049   6.696445   6.209041   2.168307
    41  H    6.892129   5.108860   5.967973   4.253118   2.163069
    42  H    7.165195   5.989543   5.029607   3.646930   2.198866
    43  H    9.074919   7.306891   7.401109   5.787421   3.235596
                   16         17         18         19         20
    16  O    0.000000
    17  C    2.429377   0.000000
    18  C    2.391771   2.530825   0.000000
    19  O    2.700248   2.907857   1.431717   0.000000
    20  H    4.203253   2.964180   3.879366   5.046006   0.000000
    21  H    4.040997   2.985107   2.756327   4.026309   1.747294
    22  H    2.674571   3.477773   2.589421   3.880460   3.043440
    23  H    2.824367   2.841557   4.196539   5.011318   2.796683
    24  H    2.524146   3.791383   4.116387   4.991104   3.766042
    25  H    4.837335   4.503651   5.475888   6.641605   2.436814
    26  H    4.761282   5.206137   6.005000   7.058226   3.907267
    27  H    6.082528   6.436861   6.592283   7.896874   4.276903
    28  H    7.486547   7.369768   6.325135   7.702451   5.151212
    29  H    8.138882   7.641165   7.153063   8.553402   4.969642
    30  H    5.244060   6.511813   6.264702   7.370584   5.369167
    31  H    4.173278   5.492626   4.733979   5.893928   4.577458
    32  H    5.905597   6.967194   6.259407   7.515057   5.416694
    33  H    6.500420   5.035703   5.250614   6.418479   2.748839
    34  H    7.877138   6.683208   6.475049   7.707546   4.279024
    35  H    7.343191   6.174596   6.460747   7.753689   3.352516
    36  H    6.916173   6.214868   5.136365   6.346942   4.491597
    37  H    0.974896   2.677972   2.375392   2.137910   4.913526
    38  H    3.389788   1.095468   2.811608   3.351340   2.524688
    39  H    2.699273   1.094303   3.490680   3.873940   3.003503
    40  H    2.682245   1.094742   2.744890   2.543549   4.026907
    41  H    2.652645   3.475925   1.098562   2.080851   4.362341
    42  H    3.366847   2.787248   1.097140   2.083927   3.625763
    43  H    3.518850   3.828980   1.959492   0.970914   5.747590
                   21         22         23         24         25
    21  H    0.000000
    22  H    2.630586   0.000000
    23  H    3.846694   3.038142   0.000000
    24  H    4.315841   2.348072   1.751267   0.000000
    25  H    3.895239   3.600279   2.383831   3.053250   0.000000
    26  H    5.113877   3.867809   2.479373   2.385796   1.753105
    27  H    5.137918   4.117181   4.271965   3.871990   2.474091
    28  H    4.536009   4.871229   6.991773   6.655937   5.674749
    29  H    4.839108   5.625235   7.057312   7.064371   5.301245
    30  H    5.875193   3.764986   4.279678   2.970062   3.808158
    31  H    4.602731   2.263892   3.954210   2.546455   3.868295
    32  H    5.569159   3.733862   5.208972   4.024496   4.317904
    33  H    2.558982   4.855362   5.540644   6.291587   4.575474
    34  H    3.904951   5.839878   6.974146   7.466424   5.655834
    35  H    3.728068   5.363108   5.870255   6.505818   4.203926
    36  H    3.290931   4.787552   6.844549   6.905848   6.075329
    37  H    4.542339   3.419829   3.709924   3.475886   5.768939
    38  H    2.438024   3.782186   3.396178   4.471245   4.530683
    39  H    3.592871   3.851536   2.212910   3.523976   4.054072
    40  H    3.844059   4.283141   3.730914   4.560034   5.569825
    41  H    3.177547   2.274215   4.560129   4.053395   5.666474
    42  H    2.178828   3.003636   4.659823   4.799986   5.580884
    43  H    4.517061   4.396319   5.895932   5.736859   7.404839
                   26         27         28         29         30
    26  H    0.000000
    27  H    2.372060   0.000000
    28  H    6.570023   4.799644   0.000000
    29  H    6.446806   4.598408   1.763808   0.000000
    30  H    2.663771   2.463047   5.971623   6.405621   0.000000
    31  H    3.341479   3.063645   4.999368   5.783788   1.774573
    32  H    3.824499   2.445957   4.494634   5.145901   1.772346
    33  H    6.212942   5.652951   4.221320   3.689184   7.239180
    34  H    7.204862   6.069535   3.393671   2.620085   7.819861
    35  H    5.815444   4.776587   3.756959   2.577918   6.794980
    36  H    7.315142   6.229339   2.591748   3.224489   7.308147
    37  H    5.728639   7.034885   8.118325   8.853941   6.130560
    38  H    5.564235   6.511927   6.960160   7.103709   6.948447
    39  H    4.654812   6.189301   7.802188   7.905385   6.313756
    40  H    6.162947   7.483859   8.262022   8.618410   7.381062
    41  H    6.012882   6.368819   5.924708   6.971344   5.798086
    42  H    6.394775   6.734154   5.854818   6.612681   6.766737
    43  H    7.827863   8.488035   7.828926   8.820136   7.908196
                   31         32         33         34         35
    31  H    0.000000
    32  H    1.771302   0.000000
    33  H    6.293357   6.660986   0.000000
    34  H    6.903941   6.880808   1.778961   0.000000
    35  H    6.200064   6.118144   1.779761   1.773517   0.000000
    36  H    5.980793   6.194176   2.857874   2.362041   3.538355
    37  H    4.984729   6.737634   7.041530   8.433778   8.040781
    38  H    5.886087   7.199832   4.158038   5.852534   5.450450
    39  H    5.576732   6.995003   5.391196   7.079184   6.308156
    40  H    6.312227   7.875489   5.885157   7.529297   7.152648
    41  H    4.142809   5.647723   5.642530   6.643417   6.680893
    42  H    5.214622   6.554295   4.457467   5.642910   5.830361
    43  H    6.330246   7.898346   6.824769   7.968006   8.205048
                   36         37         38         39         40
    36  H    0.000000
    37  H    7.337643   0.000000
    38  H    5.563277   3.644261   0.000000
    39  H    6.882687   3.117656   1.775971   0.000000
    40  H    6.931735   2.531487   1.768686   1.772177   0.000000
    41  H    5.045837   2.712711   3.797618   4.320578   3.759303
    42  H    4.309814   3.405787   2.622676   3.812793   3.078387
    43  H    6.386111   2.923820   4.146175   4.826066   3.454505
                   41         42         43
    41  H    0.000000
    42  H    1.780542   0.000000
    43  H    2.264741   2.381415   0.000000
 Stoichiometry    C15H24O4
 Framework group  C1[X(C15H24O4)]
 Deg. of freedom   123
 Full point group                 C1      NOp   1
 Largest Abelian subgroup         C1      NOp   1
 Largest concise Abelian subgroup C1      NOp   1
                         Standard orientation:                         
 ---------------------------------------------------------------------
 Center     Atomic      Atomic             Coordinates (Angstroms)
 Number     Number       Type             X           Y           Z
 ---------------------------------------------------------------------
      1          6           0        1.817723    0.638832    0.016082
      2          6           0        1.101600   -0.473214    0.299087
      3          6           0       -0.326084   -0.566373    0.757400
      4          6           0       -1.255565    0.493314    0.111750
      5          6           0       -1.115560    1.887836    0.770099
      6          6           0        0.305580    2.295987    1.198715
      7          6           0        1.431598    2.095414    0.164831
      8          6           0        3.160412    0.254277   -0.442292
      9          6           0        3.255002   -1.262512   -0.485609
     10          6           0        1.922597   -1.756529    0.111473
     11          8           0        4.069598    1.028948   -0.737950
     12          6           0        1.152114    2.769134   -1.194881
     13          6           0        2.109828   -2.510401    1.432751
     14          8           0        1.185361   -2.580107   -0.814510
     15          6           0       -2.738980    0.020351    0.058056
     16          8           0       -3.502267    1.156309   -0.406328
     17          6           0       -3.289649   -0.434623    1.417294
     18          6           0       -2.915362   -1.085126   -0.999693
     19          8           0       -4.321250   -1.304331   -1.158563
     20          1           0       -0.358116   -0.478789    1.853782
     21          1           0       -0.677399   -1.576553    0.532416
     22          1           0       -0.942264    0.590526   -0.935099
     23          1           0       -1.748937    1.940145    1.664538
     24          1           0       -1.512113    2.632871    0.073632
     25          1           0        0.585310    1.753257    2.110649
     26          1           0        0.276209    3.358136    1.476457
     27          1           0        2.328086    2.590469    0.566974
     28          1           0        3.366792   -1.604214   -1.521639
     29          1           0        4.138911   -1.606372    0.064187
     30          1           0        0.956702    3.839375   -1.053565
     31          1           0        0.286999    2.329707   -1.702803
     32          1           0        2.018334    2.670159   -1.857981
     33          1           0        1.142856   -2.781615    1.867665
     34          1           0        2.682890   -3.429320    1.256539
     35          1           0        2.662453   -1.901377    2.156723
     36          1           0        1.650896   -3.433363   -0.868129
     37          1           0       -4.349455    0.787295   -0.717013
     38          1           0       -2.743326   -1.304448    1.798063
     39          1           0       -3.223911    0.366562    2.159776
     40          1           0       -4.341775   -0.719936    1.316857
     41          1           0       -2.479576   -0.744127   -1.948719
     42          1           0       -2.416086   -2.016510   -0.704798
     43          1           0       -4.446537   -1.866643   -1.940089
 ---------------------------------------------------------------------
 Rotational constants (GHZ):      0.5537304      0.2597903      0.2077090
 Standard basis: 6-31G(d) (6D, 7F)
 There are   333 symmetry adapted cartesian basis functions of A   symmetry.
 There are   333 symmetry adapted basis functions of A   symmetry.
   333 basis functions,   628 primitive gaussians,   333 cartesian basis functions
    73 alpha electrons       73 beta electrons
       nuclear repulsion energy      1598.8424751592 Hartrees.
 NAtoms=   43 NActive=   43 NUniq=   43 SFac= 1.00D+00 NAtFMM=   60 NAOKFM=F Big=F
 Integral buffers will be    131072 words long.
 Raffenetti 2 integral format.
 Two-electron integral symmetry is turned on.
 ------------------------------------------------------------------------------
 Polarizable Continuum Model (PCM)
 =================================
 Model                : PCM (using non-symmetric T matrix).
 Atomic radii         : SMD-Coulomb.
 Polarization charges : Total charges.
 Charge compensation  : None.
 Solution method      : On-the-fly selection.
 Cavity type          : VdW (van der Waals Surface) (Alpha=1.000).
 Cavity algorithm     : GePol (No added spheres)
                        Default sphere list used, NSphG=   43.
                        Lebedev-Laikov grids with approx.  5.0 points / Ang**2.
                        Smoothing algorithm: Karplus/York (Gamma=1.0000).
                        Polarization charges: spherical gaussians, with
                                              point-specific exponents (IZeta= 3).
                        Self-potential: point-specific (ISelfS= 7).
                        Self-field    : sphere-specific E.n sum rule (ISelfD= 2).
 1st derivatives      : Analytical E(r).r(x)/FMM algorithm (CHGder, D1EAlg=3).
                        Cavity 1st derivative terms included.
 Solvent              : Methanol, Eps=  32.613000 Eps(inf)=   1.765709
 ------------------------------------------------------------------------------
 ------------------------------------------------------------------------------
 Atomic radii for non-electrostatic terms: SMD-CDS.
 ------------------------------------------------------------------------------
 Nuclear repulsion after PCM non-electrostatic terms =     1598.8437801736 Hartrees.
 One-electron integrals computed using PRISM.
 NBasis=   333 RedAO= T EigKep=  9.32D-04  NBF=   333
 NBsUse=   333 1.00D-06 EigRej= -1.00D+00 NBFU=   333
 Initial guess from the checkpoint file:  "DY-202A-11R_3.chk"
 B after Tr=     0.000000    0.000000    0.000000
         Rot=    0.999981   -0.005283   -0.001731   -0.002505 Ang=  -0.70 deg.
 ExpMin= 1.61D-01 ExpMax= 5.48D+03 ExpMxC= 8.25D+02 IAcc=1 IRadAn=         1 AccDes= 0.00D+00
 Harris functional with IExCor=  402 and IRadAn=       1 diagonalized for initial guess.
 HarFok:  IExCor=  402 AccDes= 0.00D+00 IRadAn=         1 IDoV= 1 UseB2=F ITyADJ=14
 ICtDFT=  3500011 ScaDFX=  1.000000  1.000000  1.000000  1.000000
 FoFCou: FMM=F IPFlag=           0 FMFlag=      100000 FMFlg1=           0
         NFxFlg=           0 DoJE=T BraDBF=F KetDBF=T FulRan=T
         wScrn=  0.000000 ICntrl=     500 IOpCl=  0 I1Cent=   200000004 NGrid=           0
         NMat0=    1 NMatS0=      1 NMatT0=    0 NMatD0=    1 NMtDS0=    0 NMtDT0=    0
 Petite list used in FoFCou.
 Keep R1 ints in memory in canonical form, NReq=1565304907.
 Requested convergence on RMS density matrix=1.00D-08 within 128 cycles.
 Requested convergence on MAX density matrix=1.00D-06.
 Requested convergence on             energy=1.00D-06.
 No special actions if energy rises.
 Inv3:  Mode=1 IEnd=    21692163.
 Iteration    1 A*A^-1 deviation from unit magnitude is 4.33D-15 for   1337.
 Iteration    1 A*A^-1 deviation from orthogonality  is 3.33D-15 for   2661   2468.
 Iteration    1 A^-1*A deviation from unit magnitude is 4.00D-15 for   1341.
 Iteration    1 A^-1*A deviation from orthogonality  is 4.77D-10 for   2355   2087.
 Iteration    2 A*A^-1 deviation from unit magnitude is 6.66D-15 for    666.
 Iteration    2 A*A^-1 deviation from orthogonality  is 3.01D-15 for   2678   1736.
 Iteration    2 A^-1*A deviation from unit magnitude is 8.88D-16 for    616.
 Iteration    2 A^-1*A deviation from orthogonality  is 6.24D-16 for   2675    988.
 Error on total polarization charges =  0.05137
 SCF Done:  E(RB3LYP) =  -886.949538510     A.U. after   10 cycles
            NFock= 10  Conv=0.34D-08     -V/T= 2.0094
 SMD-CDS (non-electrostatic) energy       (kcal/mol) =       0.82
 (included in total energy above)
 D1PCM: PCM CHGder 1st derivatives, ID1Alg=3 FixD1E=F DoIter=F DoCFld=F I1PDM=0.
 Calling FoFJK, ICntrl=      2127 FMM=F ISym2X=0 I1Cent= 0 IOpClX= 0 NMat=1 NMatS=1 NMatT=0.
 ***** Axes restored to original set *****
 -------------------------------------------------------------------
 Center     Atomic                   Forces (Hartrees/Bohr)
 Number     Number              X              Y              Z
 -------------------------------------------------------------------
      1        6          -0.002148291    0.003390982   -0.000245240
      2        6           0.001725777   -0.002820633    0.000575387
      3        6          -0.000585037    0.000353271    0.000180727
      4        6          -0.000093885   -0.001373757    0.000403284
      5        6          -0.000151703   -0.000527979    0.000057312
      6        6           0.000245106   -0.000072744   -0.000568678
      7        6           0.001409228   -0.001190217   -0.000600336
      8        6           0.000917899   -0.002073316   -0.000701548
      9        6           0.001610183    0.000108982    0.000551741
     10        6          -0.002917365    0.000114029   -0.001332195
     11        8           0.001309491    0.001280629   -0.000122075
     12        6          -0.000094685   -0.000320902    0.000917596
     13        6           0.000553436    0.000877347    0.000152472
     14        8           0.000475228   -0.000442719    0.000316524
     15        6           0.000411535    0.001013890   -0.000240427
     16        8           0.000081366    0.000060628   -0.000147506
     17        6           0.000795074   -0.000858384   -0.000455996
     18        6           0.001459084    0.000456264   -0.000439224
     19        8          -0.001673392   -0.000508327    0.000472742
     20        1          -0.000175092   -0.000046150   -0.000230126
     21        1          -0.000425607   -0.000280248   -0.000196244
     22        1           0.000129126    0.000304264   -0.000111036
     23        1          -0.000273650    0.000078876   -0.000039460
     24        1          -0.000306002    0.000339584   -0.000050355
     25        1           0.000037966    0.000243808    0.000387782
     26        1           0.000050393   -0.000053913    0.000009621
     27        1          -0.000110796   -0.000023906    0.000284655
     28        1          -0.000875469    0.001019269    0.000027490
     29        1          -0.000138384    0.000662298    0.000024593
     30        1          -0.000060578    0.000020378   -0.000217223
     31        1           0.000083633    0.000056866   -0.000192178
     32        1           0.000016039    0.000125629   -0.000224278
     33        1          -0.000126841   -0.000445065    0.000269098
     34        1          -0.000175898   -0.000173993    0.000154488
     35        1          -0.000200995   -0.000104652    0.000310211
     36        1          -0.000466869    0.000260844   -0.000097877
     37        1          -0.000057893   -0.000317142   -0.000096724
     38        1          -0.000287137   -0.000075619    0.000325797
     39        1          -0.000213737    0.000260167    0.000073351
     40        1          -0.000292795    0.000257599    0.000297469
     41        1           0.000276253   -0.000010902    0.000204236
     42        1           0.000332249    0.000104398    0.000503751
     43        1          -0.000066961    0.000330568   -0.000191605
 -------------------------------------------------------------------
 Cartesian Forces:  Max     0.003390982 RMS     0.000755250

 GradGradGradGradGradGradGradGradGradGradGradGradGradGradGradGradGradGrad
 Berny optimization.
 Using GEDIIS/GDIIS optimizer.
 FormGI is forming the generalized inverse of G from B-inverse, IUseBI=4.
 Internal  Forces:  Max     0.001818110 RMS     0.000373228
 Search for a local minimum.
 Step number   5 out of a maximum of  258
 All quantities printed in internal units (Hartrees-Bohrs-Radians)
 Mixed Optimization -- En-DIIS/RFO-DIIS
 Swapping is turned off.
 Update second derivatives using D2CorX and points    3    4    5
 DE= -1.57D-04 DEPred=-2.52D-04 R= 6.25D-01
 TightC=F SS=  1.41D+00  RLast= 2.46D-01 DXNew= 1.1650D+00 7.3774D-01
 Trust test= 6.25D-01 RLast= 2.46D-01 DXMaxT set to 7.38D-01
 ITU=  1  0  1  1  0
     Eigenvalues ---    0.00204   0.00263   0.00300   0.00340   0.00376
     Eigenvalues ---    0.00418   0.00674   0.00702   0.00786   0.00862
     Eigenvalues ---    0.01015   0.01118   0.01197   0.01266   0.01334
     Eigenvalues ---    0.01397   0.02505   0.02622   0.03193   0.03869
     Eigenvalues ---    0.03921   0.04232   0.04424   0.04619   0.04746
     Eigenvalues ---    0.04916   0.05035   0.05129   0.05418   0.05429
     Eigenvalues ---    0.05496   0.05536   0.05550   0.05576   0.05620
     Eigenvalues ---    0.05642   0.05713   0.05856   0.05961   0.06059
     Eigenvalues ---    0.06135   0.06202   0.06896   0.07792   0.08469
     Eigenvalues ---    0.08639   0.08905   0.09065   0.09342   0.09700
     Eigenvalues ---    0.10371   0.11400   0.12132   0.13384   0.13662
     Eigenvalues ---    0.14654   0.15963   0.15993   0.16000   0.16000
     Eigenvalues ---    0.16000   0.16000   0.16000   0.16000   0.16000
     Eigenvalues ---    0.16012   0.16064   0.16140   0.16288   0.16351
     Eigenvalues ---    0.16879   0.17555   0.18452   0.19849   0.20718
     Eigenvalues ---    0.22952   0.23205   0.24673   0.25031   0.26926
     Eigenvalues ---    0.27153   0.27354   0.27875   0.28457   0.28797
     Eigenvalues ---    0.28877   0.29091   0.29414   0.29701   0.30691
     Eigenvalues ---    0.31525   0.32159   0.33130   0.33744   0.33766
     Eigenvalues ---    0.33830   0.33854   0.33952   0.34013   0.34104
     Eigenvalues ---    0.34120   0.34137   0.34161   0.34164   0.34195
     Eigenvalues ---    0.34202   0.34222   0.34266   0.34315   0.34328
     Eigenvalues ---    0.34358   0.34381   0.34449   0.34501   0.36588
     Eigenvalues ---    0.39718   0.41438   0.42324   0.51472   0.52620
     Eigenvalues ---    0.52705   0.54706   0.96208
 En-DIIS/RFO-DIIS IScMMF=        0 using points:     5    4    3    2
 RFO step:  Lambda=-6.30883893D-05.
 DidBck=F Rises=F RFO-DIIS coefs:    0.89634    0.13915   -0.17851    0.14303
 Iteration  1 RMS(Cart)=  0.02329165 RMS(Int)=  0.00021864
 Iteration  2 RMS(Cart)=  0.00033997 RMS(Int)=  0.00000960
 Iteration  3 RMS(Cart)=  0.00000004 RMS(Int)=  0.00000960
 Variable       Old X    -DE/DX   Delta X   Delta X   Delta X     New X
                                 (Linear)    (Quad)   (Total)
    R1        2.55607   0.00182   0.00069   0.00137   0.00204   2.55812
    R2        2.86145  -0.00169  -0.00132  -0.00084  -0.00216   2.85929
    R3        2.77783   0.00139   0.00111  -0.00002   0.00106   2.77889
    R4        2.83900   0.00068   0.00068  -0.00014   0.00053   2.83953
    R5        2.90067  -0.00172  -0.00186  -0.00012  -0.00196   2.89872
    R6        2.92983  -0.00069  -0.00099  -0.00008  -0.00107   2.92876
    R7        2.07934  -0.00023  -0.00011  -0.00038  -0.00049   2.07885
    R8        2.06534   0.00044   0.00043   0.00003   0.00046   2.06580
    R9        2.92616   0.00005  -0.00037   0.00038   0.00001   2.92617
   R10        2.94403  -0.00095  -0.00198   0.00075  -0.00122   2.94281
   R11        2.07311   0.00016   0.00012   0.00016   0.00028   2.07339
   R12        2.90916   0.00050   0.00026   0.00059   0.00085   2.91001
   R13        2.07347   0.00013   0.00014  -0.00010   0.00004   2.07351
   R14        2.06785   0.00037   0.00030   0.00044   0.00074   2.06859
   R15        2.91353   0.00005   0.00037  -0.00083  -0.00046   2.91307
   R16        2.07391   0.00022   0.00017   0.00011   0.00028   2.07419
   R17        2.07540  -0.00005  -0.00008  -0.00003  -0.00011   2.07529
   R18        2.91583  -0.00029  -0.00012  -0.00082  -0.00094   2.91490
   R19        2.07912   0.00000  -0.00005   0.00007   0.00002   2.07914
   R20        2.87305  -0.00075  -0.00070  -0.00148  -0.00219   2.87086
   R21        2.32532   0.00180   0.00034   0.00050   0.00084   2.32616
   R22        2.91279   0.00153   0.00139   0.00021   0.00162   2.91441
   R23        2.07235  -0.00046  -0.00041  -0.00018  -0.00058   2.07176
   R24        2.07165  -0.00030  -0.00014  -0.00047  -0.00061   2.07104
   R25        2.89638   0.00070   0.00024   0.00122   0.00146   2.89783
   R26        2.72491  -0.00003  -0.00005  -0.00029  -0.00035   2.72456
   R27        2.07317   0.00001  -0.00001  -0.00003  -0.00004   2.07313
   R28        2.06966   0.00000  -0.00005  -0.00006  -0.00011   2.06955
   R29        2.06995   0.00013   0.00010   0.00004   0.00014   2.07009
   R30        2.06814   0.00032   0.00026   0.00018   0.00044   2.06858
   R31        2.07342   0.00004  -0.00004   0.00011   0.00008   2.07350
   R32        2.07047   0.00004   0.00006  -0.00004   0.00002   2.07049
   R33        1.83959  -0.00045  -0.00016  -0.00035  -0.00051   1.83908
   R34        2.73107  -0.00013   0.00018  -0.00046  -0.00028   2.73079
   R35        2.90168   0.00034   0.00008   0.00065   0.00072   2.90240
   R36        2.91044  -0.00070  -0.00113  -0.00005  -0.00118   2.90926
   R37        1.84229   0.00020   0.00008   0.00035   0.00043   1.84272
   R38        2.07013   0.00004   0.00016  -0.00006   0.00010   2.07023
   R39        2.06793   0.00023   0.00013   0.00003   0.00016   2.06810
   R40        2.06876   0.00019   0.00018  -0.00001   0.00016   2.06893
   R41        2.70555   0.00171   0.00079   0.00099   0.00178   2.70733
   R42        2.07598  -0.00007   0.00002  -0.00035  -0.00033   2.07565
   R43        2.07329   0.00021   0.00007   0.00037   0.00044   2.07374
   R44        1.83476  -0.00004  -0.00006   0.00008   0.00002   1.83478
    A1        2.25918   0.00056   0.00123   0.00086   0.00211   2.26129
    A2        1.91108  -0.00023  -0.00050  -0.00017  -0.00069   1.91039
    A3        2.11204  -0.00033  -0.00081  -0.00084  -0.00165   2.11040
    A4        2.23691  -0.00048  -0.00034   0.00071   0.00035   2.23727
    A5        1.95909   0.00041   0.00091  -0.00028   0.00066   1.95975
    A6        2.08717   0.00007  -0.00058  -0.00041  -0.00101   2.08616
    A7        1.98264  -0.00024  -0.00018  -0.00050  -0.00067   1.98197
    A8        1.90360   0.00009   0.00038   0.00100   0.00138   1.90498
    A9        1.87547   0.00038   0.00081  -0.00010   0.00070   1.87617
   A10        1.92100   0.00002   0.00030  -0.00060  -0.00030   1.92069
   A11        1.93190  -0.00022  -0.00121  -0.00004  -0.00124   1.93066
   A12        1.84349   0.00000  -0.00009   0.00033   0.00024   1.84373
   A13        1.96523   0.00050   0.00108   0.00030   0.00139   1.96662
   A14        1.95810  -0.00022  -0.00107   0.00185   0.00077   1.95887
   A15        1.86162  -0.00011   0.00096  -0.00134  -0.00038   1.86124
   A16        1.95428  -0.00033  -0.00140  -0.00039  -0.00179   1.95249
   A17        1.87558  -0.00014   0.00010  -0.00107  -0.00095   1.87463
   A18        1.83998   0.00029   0.00046   0.00044   0.00091   1.84089
   A19        2.02708  -0.00015   0.00029   0.00162   0.00191   2.02899
   A20        1.91487  -0.00006  -0.00015  -0.00071  -0.00087   1.91400
   A21        1.88578   0.00015   0.00005   0.00052   0.00058   1.88636
   A22        1.86846   0.00019   0.00026  -0.00023   0.00003   1.86848
   A23        1.90841   0.00001   0.00010  -0.00040  -0.00030   1.90811
   A24        1.85166  -0.00015  -0.00064  -0.00106  -0.00170   1.84996
   A25        2.04094   0.00013   0.00094   0.00073   0.00168   2.04262
   A26        1.91297  -0.00012  -0.00008   0.00048   0.00040   1.91337
   A27        1.87773   0.00010  -0.00046  -0.00031  -0.00077   1.87696
   A28        1.88255   0.00012   0.00056   0.00060   0.00117   1.88372
   A29        1.89118  -0.00015  -0.00046  -0.00052  -0.00099   1.89020
   A30        1.84933  -0.00010  -0.00069  -0.00120  -0.00190   1.84744
   A31        1.95762   0.00001   0.00032   0.00017   0.00050   1.95813
   A32        1.96020  -0.00012   0.00023  -0.00099  -0.00076   1.95944
   A33        1.83481   0.00016   0.00023   0.00072   0.00094   1.83575
   A34        1.98432  -0.00004  -0.00021  -0.00008  -0.00029   1.98403
   A35        1.86655  -0.00009  -0.00076  -0.00040  -0.00116   1.86539
   A36        1.84753   0.00011   0.00015   0.00071   0.00087   1.84840
   A37        1.90362  -0.00065  -0.00024  -0.00096  -0.00121   1.90240
   A38        2.19583   0.00008  -0.00022   0.00023   0.00003   2.19585
   A39        2.18372   0.00057   0.00042   0.00077   0.00121   2.18493
   A40        1.82858   0.00081   0.00048   0.00037   0.00087   1.82945
   A41        1.92210  -0.00064  -0.00097  -0.00684  -0.00781   1.91429
   A42        1.92709  -0.00055  -0.00206   0.00307   0.00098   1.92807
   A43        1.93287  -0.00033   0.00078  -0.00440  -0.00365   1.92922
   A44        1.98468   0.00010  -0.00045   0.00573   0.00529   1.98998
   A45        1.86907   0.00056   0.00203   0.00159   0.00364   1.87271
   A46        1.81495  -0.00031  -0.00031  -0.00128  -0.00155   1.81340
   A47        1.95109  -0.00007  -0.00016  -0.00362  -0.00377   1.94731
   A48        1.85724   0.00015  -0.00007   0.00267   0.00258   1.85982
   A49        1.96707   0.00000   0.00005  -0.00023  -0.00022   1.96685
   A50        1.95655   0.00032   0.00084   0.00081   0.00166   1.95821
   A51        1.91253  -0.00007  -0.00035   0.00157   0.00123   1.91376
   A52        1.92272   0.00024   0.00036   0.00045   0.00081   1.92353
   A53        1.95688   0.00018   0.00039   0.00043   0.00083   1.95771
   A54        1.92919   0.00021   0.00039  -0.00004   0.00035   1.92954
   A55        1.88646  -0.00020  -0.00023  -0.00053  -0.00076   1.88571
   A56        1.88282  -0.00023  -0.00046  -0.00019  -0.00065   1.88217
   A57        1.88352  -0.00023  -0.00052  -0.00017  -0.00069   1.88284
   A58        1.93535   0.00031   0.00045   0.00065   0.00110   1.93646
   A59        1.91483   0.00012  -0.00007   0.00066   0.00059   1.91543
   A60        1.93675   0.00039   0.00089   0.00063   0.00152   1.93827
   A61        1.89415  -0.00040  -0.00123  -0.00103  -0.00226   1.89189
   A62        1.89738  -0.00033  -0.00037  -0.00063  -0.00099   1.89639
   A63        1.88412  -0.00013   0.00025  -0.00036  -0.00010   1.88402
   A64        1.86658   0.00055   0.00045   0.00205   0.00250   1.86908
   A65        1.84974   0.00021   0.00052   0.00117   0.00169   1.85143
   A66        1.98332  -0.00003  -0.00054   0.00126   0.00073   1.98404
   A67        1.92903  -0.00014  -0.00111   0.00104  -0.00006   1.92897
   A68        1.90491   0.00000   0.00084  -0.00140  -0.00057   1.90434
   A69        1.85773  -0.00006   0.00107  -0.00277  -0.00170   1.85603
   A70        1.93285   0.00003  -0.00058   0.00039  -0.00019   1.93266
   A71        1.83780  -0.00045   0.00021  -0.00264  -0.00243   1.83537
   A72        1.94347   0.00068   0.00128   0.00197   0.00326   1.94673
   A73        1.94135  -0.00024  -0.00051  -0.00094  -0.00144   1.93991
   A74        1.91843   0.00023   0.00001   0.00125   0.00127   1.91970
   A75        1.89182  -0.00013   0.00003   0.00000   0.00003   1.89186
   A76        1.87995  -0.00028   0.00019  -0.00047  -0.00028   1.87966
   A77        1.88683  -0.00029  -0.00108  -0.00193  -0.00300   1.88382
   A78        1.87398  -0.00055  -0.00211   0.00236   0.00026   1.87424
   A79        1.90188  -0.00003   0.00019  -0.00147  -0.00130   1.90059
   A80        1.95263  -0.00037  -0.00074  -0.00130  -0.00204   1.95058
   A81        1.91899   0.00047   0.00154   0.00016   0.00171   1.92069
   A82        1.92486   0.00041   0.00049   0.00100   0.00151   1.92637
   A83        1.89145   0.00008   0.00064  -0.00075  -0.00011   1.89134
   A84        1.88042   0.00010  -0.00082   0.00162   0.00080   1.88122
    D1        0.08042  -0.00008   0.00092  -0.00040   0.00052   0.08093
    D2       -3.05496  -0.00016   0.00027  -0.00300  -0.00271  -3.05767
    D3       -3.10662  -0.00013  -0.00057  -0.00455  -0.00510  -3.11172
    D4        0.04119  -0.00021  -0.00121  -0.00714  -0.00833   0.03286
    D5        0.39664  -0.00013  -0.00233  -0.00272  -0.00504   0.39160
    D6       -1.86368   0.00002  -0.00252  -0.00191  -0.00442  -1.86810
    D7        2.41872  -0.00014  -0.00295  -0.00268  -0.00562   2.41310
    D8       -2.69496  -0.00008  -0.00072   0.00182   0.00109  -2.69387
    D9        1.32790   0.00008  -0.00091   0.00263   0.00172   1.32962
   D10       -0.67288  -0.00009  -0.00133   0.00185   0.00052  -0.67236
   D11        0.03586   0.00008  -0.00188   0.01916   0.01729   0.05316
   D12       -3.09902   0.00013   0.00084   0.01198   0.01285  -3.08617
   D13        3.13651   0.00006  -0.00312   0.01548   0.01236  -3.13432
   D14        0.00162   0.00011  -0.00039   0.00830   0.00792   0.00954
   D15        0.63740  -0.00002  -0.00042   0.00186   0.00142   0.63882
   D16       -1.51232   0.00006  -0.00098   0.00224   0.00125  -1.51107
   D17        2.78045  -0.00018  -0.00149   0.00141  -0.00009   2.78035
   D18       -2.51081   0.00007   0.00025   0.00461   0.00486  -2.50595
   D19        1.62266   0.00015  -0.00031   0.00500   0.00469   1.62735
   D20       -0.36777  -0.00009  -0.00082   0.00417   0.00335  -0.36442
   D21       -0.09881   0.00034   0.00372  -0.00720  -0.00346  -0.10228
   D22        2.02819   0.00010   0.00349  -0.01023  -0.00673   2.02147
   D23       -2.16754   0.00006   0.00294  -0.00870  -0.00575  -2.17329
   D24        3.04840   0.00026   0.00314  -0.00955  -0.00639   3.04202
   D25       -1.10778   0.00003   0.00291  -0.01258  -0.00965  -1.11743
   D26        0.97968  -0.00001   0.00236  -0.01105  -0.00868   0.97100
   D27       -1.37343   0.00008   0.00076   0.00203   0.00279  -1.37064
   D28        2.68607   0.00029   0.00268   0.00077   0.00344   2.68951
   D29        0.67973   0.00012   0.00212   0.00006   0.00217   0.68191
   D30        0.76672   0.00003   0.00137   0.00252   0.00389   0.77061
   D31       -1.45696   0.00024   0.00328   0.00126   0.00454  -1.45242
   D32        2.81989   0.00008   0.00272   0.00055   0.00327   2.82316
   D33        2.79807  -0.00008   0.00072   0.00254   0.00327   2.80134
   D34        0.57439   0.00013   0.00264   0.00128   0.00392   0.57831
   D35       -1.43195  -0.00004   0.00208   0.00057   0.00265  -1.42930
   D36        0.65454   0.00012  -0.00008  -0.00270  -0.00278   0.65176
   D37       -1.46653   0.00002  -0.00051  -0.00299  -0.00350  -1.47004
   D38        2.80531   0.00015   0.00030  -0.00165  -0.00134   2.80396
   D39        2.88024  -0.00003  -0.00183  -0.00026  -0.00208   2.87817
   D40        0.75917  -0.00013  -0.00226  -0.00055  -0.00280   0.75637
   D41       -1.25217   0.00000  -0.00144   0.00079  -0.00064  -1.25282
   D42       -1.39036   0.00006  -0.00193  -0.00057  -0.00251  -1.39287
   D43        2.77175  -0.00004  -0.00237  -0.00086  -0.00323   2.76852
   D44        0.76041   0.00009  -0.00155   0.00048  -0.00107   0.75933
   D45        3.02105   0.00033   0.00812   0.02502   0.03314   3.05418
   D46        0.92931   0.00020   0.00705   0.02524   0.03228   0.96159
   D47       -1.25616   0.00030   0.00911   0.02292   0.03203  -1.22412
   D48        0.79153   0.00010   0.00868   0.02341   0.03210   0.82363
   D49       -1.30021  -0.00003   0.00761   0.02363   0.03125  -1.26896
   D50        2.79751   0.00007   0.00968   0.02131   0.03100   2.82851
   D51       -1.24266   0.00026   0.00899   0.02462   0.03361  -1.20905
   D52        2.94879   0.00013   0.00792   0.02484   0.03276   2.98155
   D53        0.76333   0.00023   0.00999   0.02252   0.03251   0.79583
   D54        0.83720   0.00012  -0.00094   0.00118   0.00025   0.83745
   D55       -1.31144  -0.00003  -0.00237  -0.00058  -0.00295  -1.31439
   D56        2.96853   0.00009  -0.00127   0.00076  -0.00051   2.96802
   D57        2.98275   0.00009  -0.00074   0.00117   0.00044   2.98319
   D58        0.83410  -0.00006  -0.00216  -0.00059  -0.00275   0.83135
   D59       -1.16911   0.00006  -0.00106   0.00075  -0.00031  -1.16942
   D60       -1.30172   0.00002  -0.00130  -0.00038  -0.00168  -1.30340
   D61        2.83282  -0.00014  -0.00273  -0.00215  -0.00487   2.82794
   D62        0.82960  -0.00001  -0.00163  -0.00081  -0.00243   0.82717
   D63       -1.30373   0.00026   0.00289   0.00331   0.00621  -1.29752
   D64        0.94401   0.00007   0.00331   0.00202   0.00534   0.94934
   D65        2.97666   0.00011   0.00290   0.00260   0.00550   2.98216
   D66        0.86047   0.00029   0.00397   0.00498   0.00896   0.86943
   D67        3.10821   0.00010   0.00439   0.00369   0.00808   3.11629
   D68       -1.14232   0.00015   0.00398   0.00427   0.00824  -1.13408
   D69        2.85514   0.00016   0.00321   0.00362   0.00684   2.86198
   D70       -1.18031  -0.00003   0.00364   0.00233   0.00597  -1.17434
   D71        0.85235   0.00001   0.00322   0.00291   0.00613   0.85847
   D72       -3.06108  -0.00014  -0.00278   0.00105  -0.00173  -3.06281
   D73        1.12046  -0.00016  -0.00300   0.00112  -0.00187   1.11859
   D74       -0.98191  -0.00013  -0.00287   0.00107  -0.00180  -0.98371
   D75        0.97567  -0.00001  -0.00324   0.00175  -0.00150   0.97418
   D76       -1.12597  -0.00003  -0.00347   0.00183  -0.00164  -1.12761
   D77        3.05485  -0.00001  -0.00334   0.00177  -0.00157   3.05328
   D78       -1.06807   0.00006  -0.00230   0.00182  -0.00048  -1.06855
   D79        3.11347   0.00004  -0.00252   0.00190  -0.00063   3.11285
   D80        1.01110   0.00006  -0.00239   0.00184  -0.00055   1.01055
   D81       -0.09462   0.00013   0.00407  -0.02280  -0.01873  -0.11335
   D82        1.98457  -0.00013   0.00476  -0.03124  -0.02645   1.95812
   D83       -2.23812  -0.00018   0.00542  -0.03162  -0.02619  -2.26431
   D84        3.04033   0.00007   0.00135  -0.01568  -0.01433   3.02600
   D85       -1.16367  -0.00018   0.00205  -0.02412  -0.02205  -1.18572
   D86        0.89683  -0.00023   0.00271  -0.02450  -0.02179   0.87504
   D87        0.11127  -0.00019  -0.00449   0.01779   0.01332   0.12459
   D88       -2.00510   0.00010  -0.00413   0.02312   0.01901  -1.98609
   D89        2.11049  -0.00004  -0.00436   0.02058   0.01624   2.12673
   D90       -1.96065   0.00028  -0.00402   0.02790   0.02389  -1.93676
   D91        2.20616   0.00057  -0.00366   0.03324   0.02958   2.23574
   D92        0.03857   0.00042  -0.00389   0.03070   0.02681   0.06538
   D93        2.21701  -0.00027  -0.00694   0.02506   0.01814   2.23515
   D94        0.10064   0.00002  -0.00658   0.03040   0.02383   0.12447
   D95       -2.06695  -0.00012  -0.00681   0.02786   0.02106  -2.04589
   D96        1.03042   0.00033   0.00527   0.00166   0.00691   1.03734
   D97        3.12250   0.00011   0.00398   0.00122   0.00519   3.12769
   D98       -1.08017   0.00027   0.00482   0.00159   0.00640  -1.07378
   D99        3.06738  -0.00012   0.00481  -0.00253   0.00229   3.06967
   D100      -1.12372  -0.00033   0.00352  -0.00297   0.00056  -1.12316
   D101       0.95678  -0.00017   0.00436  -0.00260   0.00177   0.95855
   D102      -1.02417   0.00024   0.00568  -0.00044   0.00524  -1.01893
   D103       1.06791   0.00002   0.00439  -0.00088   0.00352   1.07143
   D104      -3.13477   0.00018   0.00522  -0.00050   0.00473  -3.13004
   D105      -3.04106   0.00003  -0.00649   0.02983   0.02335  -3.01771
   D106       1.26895   0.00016  -0.00650   0.02943   0.02291   1.29186
   D107      -0.92870  -0.00001  -0.00691   0.02795   0.02104  -0.90766
   D108       2.82327  -0.00012  -0.00094  -0.00141  -0.00236   2.82091
   D109      -1.31765  -0.00003  -0.00081   0.00001  -0.00080  -1.31844
   D110       0.76908  -0.00003  -0.00044  -0.00185  -0.00229   0.76679
   D111      -1.09375   0.00013  -0.00071  -0.00566  -0.00637  -1.10012
   D112       1.01846   0.00027  -0.00013  -0.00495  -0.00508   1.01338
   D113       3.10757  -0.00010  -0.00178  -0.00714  -0.00892   3.09865
   D114       3.12928  -0.00012  -0.00160  -0.00697  -0.00857   3.12071
   D115      -1.04170   0.00002  -0.00102  -0.00626  -0.00728  -1.04897
   D116       1.04741  -0.00034  -0.00267  -0.00845  -0.01112   1.03629
   D117       1.08967  -0.00006  -0.00306  -0.00299  -0.00605   1.08363
   D118      -3.08130   0.00008  -0.00248  -0.00227  -0.00476  -3.08606
   D119      -0.99220  -0.00029  -0.00413  -0.00447  -0.00860  -1.00079
   D120      -2.96967  -0.00023  -0.00919   0.02071   0.01152  -2.95815
   D121      -0.89186   0.00000  -0.00844   0.02143   0.01299  -0.87888
   D122       1.19928  -0.00015  -0.00799   0.01871   0.01072   1.21000
   D123      -0.96872  -0.00009  -0.00854   0.02109   0.01255  -0.95617
   D124       1.10909   0.00014  -0.00779   0.02181   0.01402   1.12311
   D125      -3.08296   0.00000  -0.00734   0.01909   0.01175  -3.07120
   D126       1.09974  -0.00011  -0.00722   0.01799   0.01076   1.11051
   D127      -3.10563   0.00012  -0.00647   0.01870   0.01223  -3.09340
   D128      -1.01450  -0.00003  -0.00603   0.01599   0.00997  -1.00453
   D129       2.94977  -0.00007   0.00757  -0.04268  -0.03511   2.91467
   D130       0.88299   0.00002   0.00774  -0.04237  -0.03465   0.84834
   D131      -1.20179  -0.00062   0.00564  -0.04218  -0.03654  -1.23833
         Item               Value     Threshold  Converged?
 Maximum Force            0.001818     0.000450     NO 
 RMS     Force            0.000373     0.000300     NO 
 Maximum Displacement     0.122679     0.001800     NO 
 RMS     Displacement     0.023306     0.001200     NO 
 Predicted change in Energy=-8.813027D-05
 GradGradGradGradGradGradGradGradGradGradGradGradGradGradGradGradGradGrad

                          Input orientation:                          
 ---------------------------------------------------------------------
 Center     Atomic      Atomic             Coordinates (Angstroms)
 Number     Number       Type             X           Y           Z
 ---------------------------------------------------------------------
      1          6           0        1.794958    0.624143    0.030848
      2          6           0        1.068496   -0.477075    0.334280
      3          6           0       -0.362346   -0.550272    0.787260
      4          6           0       -1.280224    0.500553    0.112539
      5          6           0       -1.132249    1.910400    0.735576
      6          6           0        0.289033    2.320058    1.163893
      7          6           0        1.422450    2.086151    0.145577
      8          6           0        3.139525    0.219042   -0.405593
      9          6           0        3.214161   -1.298052   -0.433962
     10          6           0        1.878015   -1.770183    0.174573
     11          8           0        4.061206    0.980199   -0.699516
     12          6           0        1.162044    2.732698   -1.230455
     13          6           0        2.060624   -2.490382    1.516024
     14          8           0        1.134533   -2.611360   -0.730065
     15          6           0       -2.767210    0.040431    0.065234
     16          8           0       -3.513999    1.154548   -0.472619
     17          6           0       -3.341345   -0.332955    1.439968
     18          6           0       -2.941728   -1.119682   -0.931651
     19          8           0       -4.348645   -1.323463   -1.109322
     20          1           0       -0.400799   -0.437834    1.880903
     21          1           0       -0.720594   -1.562542    0.582323
     22          1           0       -0.961655    0.569559   -0.935116
     23          1           0       -1.771687    1.990601    1.623636
     24          1           0       -1.519217    2.641134    0.018261
     25          1           0        0.557719    1.801924    2.093462
     26          1           0        0.264413    3.389375    1.412872
     27          1           0        2.319376    2.581396    0.546538
     28          1           0        3.308342   -1.643773   -1.470081
     29          1           0        4.099788   -1.648428    0.108264
     30          1           0        0.974227    3.807351   -1.114812
     31          1           0        0.298501    2.290140   -1.738203
     32          1           0        2.033728    2.612654   -1.882953
     33          1           0        1.092399   -2.748215    1.956837
     34          1           0        2.630019   -3.416131    1.365263
     35          1           0        2.613773   -1.865651    2.226096
     36          1           0        1.580682   -3.476072   -0.748505
     37          1           0       -4.359163    0.773095   -0.774381
     38          1           0       -2.816034   -1.189743    1.876001
     39          1           0       -3.271605    0.506783    2.138297
     40          1           0       -4.397620   -0.604231    1.343309
     41          1           0       -2.478098   -0.840215   -1.887371
     42          1           0       -2.464783   -2.040266   -0.572094
     43          1           0       -4.469615   -1.901310   -1.880137
 ---------------------------------------------------------------------
                    Distance matrix (angstroms):
                    1          2          3          4          5
     1  C    0.000000
     2  C    1.353699   0.000000
     3  C    2.570092   1.502617   0.000000
     4  C    3.078748   2.553706   1.549833   0.000000
     5  C    3.274085   3.271751   2.578823   1.548464   0.000000
     6  C    2.535296   3.019896   2.967313   2.622692   1.539908
     7  C    1.513073   2.594421   3.247766   3.133633   2.627827
     8  C    1.470527   2.306762   3.778603   4.458911   4.734027
     9  C    2.434137   2.422411   3.852527   4.871667   5.527501
    10  C    2.400074   1.533935   2.623507   3.890317   4.787808
    11  O    2.407506   3.485497   4.911278   5.424054   5.467790
    12  C    2.537216   3.572085   4.144012   3.570823   3.131330
    13  C    3.460722   2.536580   3.188402   4.698588   5.492760
    14  O    3.388750   2.385867   2.964962   4.028031   5.266186
    15  C    4.599486   3.879799   2.579461   1.557266   2.572789
    16  O    5.359089   4.930776   3.798240   2.399973   2.775569
    17  C    5.411401   4.548628   3.057399   2.589407   3.226286
    18  C    5.138436   4.254107   3.151522   2.544817   3.903237
    19  O    6.544999   5.669725   4.481677   3.772955   4.920033
    20  H    3.061347   2.133638   1.100080   2.186566   2.713116
    21  H    3.378419   2.107275   1.093175   2.188663   3.500611
    22  H    2.921468   2.613106   2.140040   1.097191   2.148992
    23  H    4.138252   3.977248   3.023542   2.178346   1.097253
    24  H    3.879712   4.064402   3.480630   2.155944   1.094649
    25  H    2.678116   2.923945   2.843504   2.999276   2.170625
    26  H    3.449502   4.093818   4.037950   3.524494   2.144006
    27  H    2.090883   3.311194   4.130004   4.180357   3.521319
    28  H    3.112325   3.103839   4.445817   5.306389   6.100485
    29  H    3.237718   3.257588   4.645172   5.793329   6.358693
    30  H    3.481228   4.523833   4.938946   4.186150   3.385203
    31  H    2.853851   3.541971   3.857800   3.019973   2.882851
    32  H    2.770166   3.923548   4.782814   4.407407   4.168125
    33  H    3.946622   2.791296   2.883599   4.425524   5.305019
    34  H    4.336105   3.484154   4.183478   5.674481   6.551572
    35  H    3.418866   2.809802   3.557774   5.022873   5.523847
    36  H    4.179124   3.229356   3.833306   4.973905   6.211004
    37  H    6.208363   5.679044   4.490497   3.215707   3.739841
    38  H    5.287345   4.239619   2.759504   2.885414   3.707639
    39  H    5.488640   4.801972   3.377344   2.840657   2.917981
    40  H    6.448215   5.559922   4.073762   3.528952   4.165976
    41  H    4.907434   4.200707   3.422590   2.689275   4.032002
    42  H    5.060435   3.968519   2.913445   2.885769   4.369601
    43  H    7.019590   6.132109   5.080351   4.462277   5.701675
                    6          7          8          9         10
     6  C    0.000000
     7  C    1.541530   0.000000
     8  C    3.873352   2.595810   0.000000
     9  C    4.919373   3.872844   1.519194   0.000000
    10  C    4.498188   3.883258   2.425905   1.542242   0.000000
    11  O    4.415518   2.983344   1.230953   2.445083   3.618695
    12  C    2.581729   1.542497   3.302922   4.592661   4.771023
    13  C    5.138371   4.819756   3.492509   2.560223   1.533467
    14  O    5.349844   4.787092   3.483740   2.477359   1.441774
    15  C    3.967918   4.663119   5.928161   6.149596   4.986822
    16  O    4.301121   5.061480   6.719304   7.161347   6.168203
    17  C    4.504924   5.497387   6.761100   6.886050   5.559548
    18  C    5.163423   5.521217   6.249044   6.178550   4.987666
    19  O    6.320666   6.819515   7.677711   7.592944   6.373323
    20  H    2.931884   3.564561   4.265377   4.377957   3.143200
    21  H    4.053660   4.253980   4.364692   4.072479   2.638587
    22  H    3.005712   3.025211   4.150052   4.601800   3.843115
    23  H    2.136931   3.520838   5.601446   6.317249   5.437243
    24  H    2.164563   2.996268   5.267833   6.174671   5.570040
    25  H    1.097612   2.150070   3.926387   4.801501   4.264419
    26  H    1.098197   2.155337   4.650172   5.838132   5.546002
    27  H    2.138158   1.100234   2.675802   4.100261   4.389693
    28  H    5.636134   4.480990   2.152142   1.096329   2.183278
    29  H    5.602239   4.595281   2.161850   1.095950   2.226094
    30  H    2.806070   2.179911   4.250584   5.616583   5.795536
    31  H    2.902266   2.203066   3.759882   4.803878   4.758130
    32  H    3.523187   2.183072   3.022376   4.334354   4.844267
    33  H    5.192450   5.173073   4.310036   3.510095   2.179496
    34  H    6.198760   5.763763   4.075538   2.839840   2.166194
    35  H    4.904370   4.622180   3.398256   2.785416   2.181559
    36  H    6.238650   5.635845   4.025103   2.740614   1.962279
    37  H    5.268371   5.999790   7.528167   7.858802   6.802291
    38  H    4.739962   5.629440   6.531388   6.458398   5.026516
    39  H    4.112854   5.338491   6.903387   7.206879   5.963168
    40  H    5.527058   6.522724   7.781066   7.847247   6.489143
    41  H    5.191777   5.283064   5.905538   5.892693   4.908378
    42  H    5.441469   5.714276   6.044871   5.728907   4.414788
    43  H    7.052007   7.397282   8.035495   7.841923   6.673188
                   11         12         13         14         15
    11  O    0.000000
    12  C    3.429036   0.000000
    13  C    4.577759   5.969184   0.000000
    14  O    4.633102   5.367504   2.432528   0.000000
    15  C    6.935075   4.936208   5.640725   4.784150   0.000000
    16  O    7.580608   4.993021   6.951017   5.988088   1.445074
    17  C    7.816618   6.067116   5.817348   5.471166   1.535885
    18  C    7.314675   5.636582   5.735282   4.345301   1.539513
    19  O    8.729284   6.843597   7.023736   5.645154   2.395982
    20  H    5.345920   4.709066   3.225630   3.728084   3.020809
    21  H    5.565451   5.027880   3.076988   2.502774   2.650573
    22  H    5.045122   3.045733   4.950302   3.815009   2.130893
    23  H    6.359291   4.159726   5.897236   5.929929   2.687535
    24  H    5.866432   2.959195   6.433585   5.932207   2.885022
    25  H    4.555258   3.504279   4.584327   5.270872   4.274543
    26  H    4.968093   2.867776   6.148866   6.431027   4.714053
    27  H    2.674033   2.126033   5.170086   5.477069   5.706270
    28  H    2.836513   4.880320   3.345201   2.491845   6.488919
    29  H    2.750213   5.442129   2.617034   3.228431   7.071757
    30  H    4.206507   1.097054   6.911078   6.432229   5.438800
    31  H    4.117373   1.095159   6.045532   5.073459   4.208582
    32  H    2.859388   1.095445   6.131456   5.424760   5.784529
    33  H    5.456289   6.340669   1.094648   2.690714   5.123600
    34  H    5.063529   6.833799   1.097247   2.697134   6.539723
    35  H    4.330488   5.932965   1.095657   3.388675   6.103887
    36  H    5.100368   6.241503   2.515954   0.973199   5.650852
    37  H    8.423248   5.876374   7.557109   6.452689   1.943210
    38  H    7.657568   6.392239   5.059944   4.941614   2.189654
    39  H    7.877018   5.996701   6.148405   6.112640   2.183916
    40  H    8.845071   6.976333   6.730253   6.239564   2.169632
    41  H    6.891110   5.142750   5.908142   4.186576   2.161432
    42  H    7.192216   6.030630   5.004213   3.647764   2.197032
    43  H    9.081402   7.322001   7.384100   5.764834   3.233111
                   16         17         18         19         20
    16  O    0.000000
    17  C    2.429087   0.000000
    18  C    2.389629   2.530457   0.000000
    19  O    2.691202   2.914557   1.432658   0.000000
    20  H    4.215064   2.975271   3.851194   5.031031   0.000000
    21  H    4.037152   3.019235   2.724276   4.010184   1.747440
    22  H    2.659056   3.481161   2.602737   3.884017   3.042920
    23  H    2.851126   2.810066   4.191938   5.009271   2.800503
    24  H    2.535756   3.766512   4.131539   4.999514   3.768334
    25  H    4.856208   4.493046   5.471126   6.640654   2.445497
    26  H    4.777649   5.182468   6.008971   7.060639   3.912684
    27  H    6.091211   6.429263   6.600170   7.902678   4.277340
    28  H    7.441094   7.375973   6.295074   7.672171   5.142092
    29  H    8.134117   7.672963   7.137502   8.541905   4.986288
    30  H    5.252995   6.503322   6.296341   7.393122   5.374626
    31  H    4.174498   5.498171   4.772473   5.920269   4.585716
    32  H    5.906979   6.972076   6.292096   7.538317   5.422086
    33  H    6.507896   5.075304   5.222036   6.405951   2.751956
    34  H    7.875143   6.720770   6.449330   7.694452   4.280420
    35  H    7.345356   6.199240   6.433617   7.739137   3.353425
    36  H    6.890177   6.236582   5.102774   6.318294   4.480061
    37  H    0.975125   2.676311   2.369907   2.123170   4.917878
    38  H    3.390998   1.095519   2.811337   3.358412   2.529575
    39  H    2.700969   1.094389   3.489812   3.880316   3.033163
    40  H    2.678000   1.094828   2.749683   2.556383   4.036245
    41  H    2.655879   3.474722   1.098388   2.082747   4.321686
    42  H    3.364162   2.780587   1.097375   2.085991   3.583994
    43  H    3.497510   3.841332   1.960869   0.970925   5.730833
                   21         22         23         24         25
    21  H    0.000000
    22  H    2.628039   0.000000
    23  H    3.848890   3.036893   0.000000
    24  H    4.315885   2.347600   1.750475   0.000000
    25  H    3.903493   3.605482   2.383793   3.053587   0.000000
    26  H    5.116790   3.868804   2.479253   2.384563   1.751922
    27  H    5.139545   4.124070   4.271531   3.875235   2.470624
    28  H    4.522310   4.839205   6.970399   6.624268   5.669003
    29  H    4.844397   5.623727   7.071994   7.069771   5.328432
    30  H    5.881194   3.776668   4.282490   2.976773   3.806341
    31  H    4.611567   2.278890   3.959465   2.551953   3.871331
    32  H    5.576391   3.747659   5.211939   4.029746   4.318306
    33  H    2.565550   4.856969   5.547106   6.294735   4.583483
    34  H    3.908375   5.837601   6.976713   7.464653   5.661520
    35  H    3.729861   5.357909   5.870766   6.501327   4.206668
    36  H    3.275450   4.781781   6.837393   6.900545   6.081158
    37  H    4.531559   3.407393   3.732002   3.490436   5.784353
    38  H    2.490673   3.799506   3.356924   4.450680   4.514374
    39  H    3.634669   3.845215   2.171715   3.481504   4.042662
    40  H    3.875304   4.286591   3.702331   4.535785   5.559469
    41  H    3.116082   2.279003   4.565052   4.082974   5.660752
    42  H    2.145482   3.033541   4.642144   4.812289   5.568046
    43  H    4.498181   4.393637   5.890858   5.739561   7.401183
                   26         27         28         29         30
    26  H    0.000000
    27  H    2.371969   0.000000
    28  H    6.550535   4.785067   0.000000
    29  H    6.464639   4.610137   1.765667   0.000000
    30  H    2.658519   2.464240   5.940460   6.405511   0.000000
    31  H    3.337477   3.064117   4.960515   5.776810   1.774022
    32  H    3.820502   2.446427   4.462318   5.137155   1.771972
    33  H    6.217030   5.647935   4.227761   3.697451   7.240472
    34  H    7.205087   6.061117   3.411825   2.620122   7.814801
    35  H    5.813443   4.762752   3.767410   2.596274   6.784742
    36  H    7.317000   6.238248   2.619695   3.228039   7.317802
    37  H    5.745124   7.043981   8.069441   8.842888   6.145539
    38  H    5.538228   6.508564   6.993596   7.152893   6.948524
    39  H    4.619416   6.172259   7.806471   7.943764   6.285185
    40  H    6.139078   7.476704   8.269079   8.649949   7.373002
    41  H    6.025147   6.375508   5.856853   6.921297   5.840827
    42  H    6.392934   6.745315   5.855985   6.611355   6.805583
    43  H    7.826000   8.489629   7.793015   8.800702   7.925272
                   31         32         33         34         35
    31  H    0.000000
    32  H    1.770870   0.000000
    33  H    6.298302   6.661006   0.000000
    34  H    6.901377   6.874062   1.777737   0.000000
    35  H    6.192475   6.105404   1.779325   1.773495   0.000000
    36  H    5.989381   6.210057   2.843778   2.360661   3.536805
    37  H    4.992415   6.744032   7.041214   8.424746   8.036645
    38  H    5.905284   7.218598   4.208469   5.905688   5.482902
    39  H    5.563566   6.982242   5.447244   7.128534   6.346166
    40  H    6.318754   7.881583   5.925655   7.569344   7.178448
    41  H    4.186988   5.681452   5.582727   6.580869   6.625653
    42  H    5.267633   6.603379   4.421563   5.621687   5.801042
    43  H    6.350065   7.916397   6.809964   7.951862   8.187600
                   36         37         38         39         40
    36  H    0.000000
    37  H    7.303276   0.000000
    38  H    5.607713   3.641223   0.000000
    39  H    6.909519   3.120480   1.776104   0.000000
    40  H    6.954369   2.526483   1.768615   1.770386   0.000000
    41  H    4.971765   2.716601   3.794646   4.318572   3.765308
    42  H    4.296329   3.397734   2.615327   3.805869   3.076821
    43  H    6.353468   2.896090   4.165241   4.835489   3.475371
                   41         42         43
    41  H    0.000000
    42  H    1.780520   0.000000
    43  H    2.256571   2.397840   0.000000
 Stoichiometry    C15H24O4
 Framework group  C1[X(C15H24O4)]
 Deg. of freedom   123
 Full point group                 C1      NOp   1
 Largest Abelian subgroup         C1      NOp   1
 Largest concise Abelian subgroup C1      NOp   1
                         Standard orientation:                         
 ---------------------------------------------------------------------
 Center     Atomic      Atomic             Coordinates (Angstroms)
 Number     Number       Type             X           Y           Z
 ---------------------------------------------------------------------
      1          6           0        1.819307    0.635213    0.015413
      2          6           0        1.099044   -0.475340    0.298952
      3          6           0       -0.329635   -0.564412    0.755899
      4          6           0       -1.254935    0.495828    0.106520
      5          6           0       -1.110847    1.893236    0.757850
      6          6           0        0.310267    2.300535    1.188966
      7          6           0        1.440658    2.092824    0.161646
      8          6           0        3.163939    0.245356   -0.434504
      9          6           0        3.245315   -1.270475   -0.494368
     10          6           0        1.913754   -1.761155    0.109524
     11          8           0        4.080992    1.016625   -0.716292
     12          6           0        1.171847    2.766315   -1.199768
     13          6           0        2.104963   -2.507928    1.435153
     14          8           0        1.170478   -2.586969   -0.809326
     15          6           0       -2.740003    0.029941    0.055551
     16          8           0       -3.493958    1.151432   -0.456354
     17          6           0       -3.306958   -0.374261    1.424538
     18          6           0       -2.913253   -1.110226   -0.964303
     19          8           0       -4.319933   -1.316780   -1.140648
     20          1           0       -0.364233   -0.474657    1.851766
     21          1           0       -0.684120   -1.573893    0.531577
     22          1           0       -0.940861    0.587819   -0.940725
     23          1           0       -1.747094    1.952223    1.649855
     24          1           0       -1.503971    2.636773    0.057233
     25          1           0        0.584996    1.764644    2.106624
     26          1           0        0.281809    3.364384    1.459985
     27          1           0        2.336930    2.583843    0.569215
     28          1           0        3.336924   -1.594389   -1.537740
     29          1           0        4.134671   -1.627845    0.037081
     30          1           0        0.979640    3.837489   -1.061310
     31          1           0        0.308295    2.330320   -1.713147
     32          1           0        2.041456    2.663719   -1.857988
     33          1           0        1.139679   -2.779218    1.874335
     34          1           0        2.677929   -3.427754    1.263161
     35          1           0        2.658112   -1.895388    2.155767
     36          1           0        1.620451   -3.449059   -0.847290
     37          1           0       -4.338586    0.772380   -0.762606
     38          1           0       -2.776046   -1.237406    1.840802
     39          1           0       -3.238228    0.451258    2.139719
     40          1           0       -4.362373   -0.648347    1.326433
     41          1           0       -2.454706   -0.809043   -1.915870
     42          1           0       -2.430723   -2.035803   -0.625622
     43          1           0       -4.441364   -1.879210   -1.922711
 ---------------------------------------------------------------------
 Rotational constants (GHZ):      0.5540569      0.2599077      0.2075458
 Standard basis: 6-31G(d) (6D, 7F)
 There are   333 symmetry adapted cartesian basis functions of A   symmetry.
 There are   333 symmetry adapted basis functions of A   symmetry.
   333 basis functions,   628 primitive gaussians,   333 cartesian basis functions
    73 alpha electrons       73 beta electrons
       nuclear repulsion energy      1598.8304614888 Hartrees.
 NAtoms=   43 NActive=   43 NUniq=   43 SFac= 1.00D+00 NAtFMM=   60 NAOKFM=F Big=F
 Integral buffers will be    131072 words long.
 Raffenetti 2 integral format.
 Two-electron integral symmetry is turned on.
 ------------------------------------------------------------------------------
 Polarizable Continuum Model (PCM)
 =================================
 Model                : PCM (using non-symmetric T matrix).
 Atomic radii         : SMD-Coulomb.
 Polarization charges : Total charges.
 Charge compensation  : None.
 Solution method      : On-the-fly selection.
 Cavity type          : VdW (van der Waals Surface) (Alpha=1.000).
 Cavity algorithm     : GePol (No added spheres)
                        Default sphere list used, NSphG=   43.
                        Lebedev-Laikov grids with approx.  5.0 points / Ang**2.
                        Smoothing algorithm: Karplus/York (Gamma=1.0000).
                        Polarization charges: spherical gaussians, with
                                              point-specific exponents (IZeta= 3).
                        Self-potential: point-specific (ISelfS= 7).
                        Self-field    : sphere-specific E.n sum rule (ISelfD= 2).
 1st derivatives      : Analytical E(r).r(x)/FMM algorithm (CHGder, D1EAlg=3).
                        Cavity 1st derivative terms included.
 Solvent              : Methanol, Eps=  32.613000 Eps(inf)=   1.765709
 ------------------------------------------------------------------------------
 ------------------------------------------------------------------------------
 Atomic radii for non-electrostatic terms: SMD-CDS.
 ------------------------------------------------------------------------------
 Nuclear repulsion after PCM non-electrostatic terms =     1598.8317592744 Hartrees.
 One-electron integrals computed using PRISM.
 NBasis=   333 RedAO= T EigKep=  9.34D-04  NBF=   333
 NBsUse=   333 1.00D-06 EigRej= -1.00D+00 NBFU=   333
 Initial guess from the checkpoint file:  "DY-202A-11R_3.chk"
 B after Tr=     0.000000    0.000000    0.000000
         Rot=    0.999994    0.003199    0.000488    0.001376 Ang=   0.40 deg.
 ExpMin= 1.61D-01 ExpMax= 5.48D+03 ExpMxC= 8.25D+02 IAcc=1 IRadAn=         1 AccDes= 0.00D+00
 Harris functional with IExCor=  402 and IRadAn=       1 diagonalized for initial guess.
 HarFok:  IExCor=  402 AccDes= 0.00D+00 IRadAn=         1 IDoV= 1 UseB2=F ITyADJ=14
 ICtDFT=  3500011 ScaDFX=  1.000000  1.000000  1.000000  1.000000
 FoFCou: FMM=F IPFlag=           0 FMFlag=      100000 FMFlg1=           0
         NFxFlg=           0 DoJE=T BraDBF=F KetDBF=T FulRan=T
         wScrn=  0.000000 ICntrl=     500 IOpCl=  0 I1Cent=   200000004 NGrid=           0
         NMat0=    1 NMatS0=      1 NMatT0=    0 NMatD0=    1 NMtDS0=    0 NMtDT0=    0
 Petite list used in FoFCou.
 Keep R1 ints in memory in canonical form, NReq=1565304907.
 Requested convergence on RMS density matrix=1.00D-08 within 128 cycles.
 Requested convergence on MAX density matrix=1.00D-06.
 Requested convergence on             energy=1.00D-06.
 No special actions if energy rises.
 Inv3:  Mode=1 IEnd=    21772908.
 Iteration    1 A*A^-1 deviation from unit magnitude is 7.66D-15 for   2683.
 Iteration    1 A*A^-1 deviation from orthogonality  is 5.60D-15 for   2683   1735.
 Iteration    1 A^-1*A deviation from unit magnitude is 7.66D-15 for   2676.
 Iteration    1 A^-1*A deviation from orthogonality  is 3.38D-09 for   2431   2401.
 Iteration    2 A*A^-1 deviation from unit magnitude is 2.78D-15 for    318.
 Iteration    2 A*A^-1 deviation from orthogonality  is 2.27D-15 for   2278    103.
 Iteration    2 A^-1*A deviation from unit magnitude is 8.88D-16 for    127.
 Iteration    2 A^-1*A deviation from orthogonality  is 4.58D-16 for   1218    390.
 Error on total polarization charges =  0.05141
 SCF Done:  E(RB3LYP) =  -886.949654549     A.U. after   10 cycles
            NFock= 10  Conv=0.44D-08     -V/T= 2.0094
 SMD-CDS (non-electrostatic) energy       (kcal/mol) =       0.81
 (included in total energy above)
 D1PCM: PCM CHGder 1st derivatives, ID1Alg=3 FixD1E=F DoIter=F DoCFld=F I1PDM=0.
 Calling FoFJK, ICntrl=      2127 FMM=F ISym2X=0 I1Cent= 0 IOpClX= 0 NMat=1 NMatS=1 NMatT=0.
 ***** Axes restored to original set *****
 -------------------------------------------------------------------
 Center     Atomic                   Forces (Hartrees/Bohr)
 Number     Number              X              Y              Z
 -------------------------------------------------------------------
      1        6          -0.001900158    0.002228148    0.000317187
      2        6           0.001480184   -0.001728197   -0.000259464
      3        6          -0.000737410    0.000298560    0.000248028
      4        6          -0.000126789   -0.000639073    0.000245331
      5        6          -0.000131547   -0.000213694   -0.000044836
      6        6          -0.000045417    0.000121556   -0.000304161
      7        6           0.000954020   -0.000988964   -0.000166866
      8        6           0.000345098   -0.001351381   -0.001098911
      9        6           0.001555301   -0.000023490    0.000489100
     10        6          -0.002183966    0.000080442   -0.000581014
     11        8           0.000886367    0.000794030    0.000144765
     12        6          -0.000040716   -0.000143546    0.000558124
     13        6           0.000557263    0.000366097    0.000079537
     14        8           0.000410283    0.000022987    0.000507153
     15        6           0.000005018    0.000527016   -0.000304276
     16        8           0.000519677    0.000567092    0.000259514
     17        6           0.000658960   -0.000621899   -0.000276408
     18        6           0.001519221    0.000129856   -0.000564645
     19        8          -0.001052610   -0.000494004    0.000609074
     20        1          -0.000090494   -0.000009532   -0.000042462
     21        1          -0.000141341   -0.000081616   -0.000051308
     22        1          -0.000153392    0.000143020   -0.000133249
     23        1           0.000054887    0.000199070   -0.000035561
     24        1          -0.000201234    0.000136173   -0.000076135
     25        1           0.000043144    0.000044829    0.000195673
     26        1           0.000009833    0.000041901   -0.000003798
     27        1          -0.000075885   -0.000035114    0.000169404
     28        1          -0.000600204    0.000532926   -0.000073627
     29        1          -0.000197414    0.000238152    0.000068931
     30        1          -0.000044355    0.000037840   -0.000130712
     31        1           0.000001155   -0.000076916   -0.000124760
     32        1           0.000023533    0.000088951   -0.000167178
     33        1          -0.000127591   -0.000212921    0.000091272
     34        1          -0.000088353   -0.000136830    0.000079829
     35        1          -0.000142890   -0.000032328    0.000115308
     36        1          -0.000136117    0.000173204   -0.000086866
     37        1           0.000024012   -0.000239198   -0.000208878
     38        1          -0.000003375   -0.000069171    0.000248656
     39        1          -0.000294493   -0.000025283    0.000193752
     40        1          -0.000261809    0.000113295    0.000012459
     41        1          -0.000023334   -0.000173930    0.000068207
     42        1          -0.000257072    0.000100584    0.000175896
     43        1           0.000010012    0.000311358   -0.000142086
 -------------------------------------------------------------------
 Cartesian Forces:  Max     0.002228148 RMS     0.000549863

 GradGradGradGradGradGradGradGradGradGradGradGradGradGradGradGradGradGrad
 Berny optimization.
 Using GEDIIS/GDIIS optimizer.
 FormGI is forming the generalized inverse of G from B-inverse, IUseBI=4.
 Internal  Forces:  Max     0.001167407 RMS     0.000243937
 Search for a local minimum.
 Step number   6 out of a maximum of  258
 All quantities printed in internal units (Hartrees-Bohrs-Radians)
 Mixed Optimization -- En-DIIS/RFO-DIIS
 Swapping is turned off.
 Update second derivatives using D2CorX and points    3    4    5    6
 DE= -1.16D-04 DEPred=-8.81D-05 R= 1.32D+00
 TightC=F SS=  1.41D+00  RLast= 1.61D-01 DXNew= 1.2407D+00 4.8426D-01
 Trust test= 1.32D+00 RLast= 1.61D-01 DXMaxT set to 7.38D-01
 ITU=  1  1  0  1  1  0
     Eigenvalues ---    0.00138   0.00288   0.00339   0.00357   0.00377
     Eigenvalues ---    0.00402   0.00677   0.00743   0.00776   0.00815
     Eigenvalues ---    0.01024   0.01122   0.01205   0.01308   0.01376
     Eigenvalues ---    0.01430   0.02508   0.02619   0.03187   0.03815
     Eigenvalues ---    0.03925   0.04230   0.04413   0.04592   0.04719
     Eigenvalues ---    0.04891   0.05058   0.05162   0.05385   0.05421
     Eigenvalues ---    0.05463   0.05533   0.05544   0.05570   0.05635
     Eigenvalues ---    0.05658   0.05709   0.05795   0.05924   0.05979
     Eigenvalues ---    0.06083   0.06157   0.06917   0.07809   0.08470
     Eigenvalues ---    0.08643   0.08933   0.09090   0.09356   0.09662
     Eigenvalues ---    0.10376   0.11447   0.12088   0.13508   0.13663
     Eigenvalues ---    0.14736   0.15691   0.15982   0.15994   0.16000
     Eigenvalues ---    0.16000   0.16000   0.16000   0.16000   0.16000
     Eigenvalues ---    0.16039   0.16078   0.16116   0.16254   0.16446
     Eigenvalues ---    0.17416   0.18233   0.18610   0.19708   0.20713
     Eigenvalues ---    0.23105   0.23183   0.24665   0.25008   0.26966
     Eigenvalues ---    0.27189   0.27403   0.27797   0.28443   0.28834
     Eigenvalues ---    0.28915   0.29260   0.29357   0.29695   0.30690
     Eigenvalues ---    0.31138   0.31617   0.32253   0.33744   0.33762
     Eigenvalues ---    0.33828   0.33856   0.33914   0.34013   0.34101
     Eigenvalues ---    0.34129   0.34141   0.34161   0.34164   0.34192
     Eigenvalues ---    0.34203   0.34220   0.34280   0.34312   0.34343
     Eigenvalues ---    0.34351   0.34383   0.34431   0.34680   0.34972
     Eigenvalues ---    0.39680   0.41191   0.41955   0.51446   0.52260
     Eigenvalues ---    0.52648   0.52808   0.95122
 En-DIIS/RFO-DIIS IScMMF=        0 using points:     6    5    4    3    2
 RFO step:  Lambda=-3.76408283D-05.
 DidBck=F Rises=F RFO-DIIS coefs:    1.14209    0.22187   -0.21852   -0.43196    0.28652
 Iteration  1 RMS(Cart)=  0.01812420 RMS(Int)=  0.00035080
 Iteration  2 RMS(Cart)=  0.00036810 RMS(Int)=  0.00001737
 Iteration  3 RMS(Cart)=  0.00000052 RMS(Int)=  0.00001737
 Variable       Old X    -DE/DX   Delta X   Delta X   Delta X     New X
                                 (Linear)    (Quad)   (Total)
    R1        2.55812   0.00074   0.00107   0.00121   0.00227   2.56039
    R2        2.85929  -0.00117  -0.00100  -0.00279  -0.00380   2.85549
    R3        2.77889   0.00115  -0.00003   0.00250   0.00244   2.78133
    R4        2.83953   0.00062  -0.00006   0.00127   0.00120   2.84073
    R5        2.89872  -0.00100  -0.00202  -0.00106  -0.00305   2.89567
    R6        2.92876  -0.00034  -0.00121  -0.00029  -0.00149   2.92727
    R7        2.07885  -0.00004  -0.00024  -0.00032  -0.00056   2.07829
    R8        2.06580   0.00013   0.00057  -0.00010   0.00047   2.06627
    R9        2.92617   0.00013  -0.00121   0.00160   0.00039   2.92656
   R10        2.94281  -0.00084  -0.00417   0.00157  -0.00260   2.94021
   R11        2.07339   0.00009   0.00016   0.00025   0.00041   2.07380
   R12        2.91001   0.00011   0.00020   0.00052   0.00073   2.91074
   R13        2.07351  -0.00005   0.00010  -0.00032  -0.00022   2.07329
   R14        2.06859   0.00021   0.00069   0.00039   0.00109   2.06967
   R15        2.91307   0.00001   0.00045  -0.00125  -0.00079   2.91227
   R16        2.07419   0.00015   0.00009   0.00039   0.00048   2.07467
   R17        2.07529   0.00004  -0.00028   0.00033   0.00005   2.07534
   R18        2.91490  -0.00014  -0.00037  -0.00118  -0.00155   2.91335
   R19        2.07914  -0.00002  -0.00010   0.00010   0.00000   2.07914
   R20        2.87086  -0.00033  -0.00187  -0.00125  -0.00314   2.86772
   R21        2.32616   0.00112   0.00009   0.00113   0.00122   2.32739
   R22        2.91441   0.00096   0.00063   0.00155   0.00219   2.91660
   R23        2.07176  -0.00015  -0.00048  -0.00001  -0.00050   2.07126
   R24        2.07104  -0.00020  -0.00028  -0.00076  -0.00104   2.07000
   R25        2.89783   0.00035   0.00018   0.00184   0.00202   2.89985
   R26        2.72456  -0.00052  -0.00037  -0.00161  -0.00197   2.72259
   R27        2.07313   0.00003  -0.00010   0.00009  -0.00001   2.07312
   R28        2.06955   0.00009  -0.00036   0.00042   0.00007   2.06962
   R29        2.07009   0.00011   0.00004   0.00026   0.00030   2.07039
   R30        2.06858   0.00020   0.00030   0.00038   0.00069   2.06927
   R31        2.07350   0.00006  -0.00013   0.00036   0.00023   2.07373
   R32        2.07049  -0.00002   0.00011  -0.00021  -0.00010   2.07039
   R33        1.83908  -0.00021  -0.00023  -0.00046  -0.00070   1.83838
   R34        2.73079  -0.00005   0.00067  -0.00121  -0.00054   2.73025
   R35        2.90240   0.00028  -0.00020   0.00150   0.00130   2.90370
   R36        2.90926  -0.00003  -0.00263   0.00251  -0.00012   2.90914
   R37        1.84272   0.00014   0.00042   0.00038   0.00080   1.84352
   R38        2.07023   0.00015   0.00054  -0.00015   0.00039   2.07062
   R39        2.06810   0.00009  -0.00016   0.00035   0.00019   2.06828
   R40        2.06893   0.00022   0.00014   0.00050   0.00064   2.06957
   R41        2.70733   0.00099  -0.00018   0.00287   0.00269   2.71002
   R42        2.07565  -0.00012  -0.00016  -0.00063  -0.00079   2.07486
   R43        2.07374  -0.00014   0.00041  -0.00031   0.00010   2.07384
   R44        1.83478  -0.00008  -0.00011   0.00008  -0.00003   1.83475
    A1        2.26129   0.00047   0.00137   0.00230   0.00370   2.26499
    A2        1.91039  -0.00027  -0.00075  -0.00118  -0.00199   1.90841
    A3        2.11040  -0.00020  -0.00078  -0.00125  -0.00200   2.10840
    A4        2.23727  -0.00049   0.00051  -0.00108  -0.00057   2.23669
    A5        1.95975   0.00038   0.00041   0.00073   0.00114   1.96089
    A6        2.08616   0.00011  -0.00094   0.00035  -0.00057   2.08559
    A7        1.98197  -0.00004  -0.00128   0.00059  -0.00069   1.98128
    A8        1.90498   0.00005   0.00089   0.00077   0.00166   1.90664
    A9        1.87617   0.00011   0.00190  -0.00092   0.00098   1.87716
   A10        1.92069  -0.00006   0.00014  -0.00131  -0.00117   1.91952
   A11        1.93066  -0.00004  -0.00155   0.00054  -0.00100   1.92966
   A12        1.84373   0.00000   0.00004   0.00033   0.00037   1.84410
   A13        1.96662   0.00025   0.00127   0.00085   0.00212   1.96873
   A14        1.95887  -0.00016  -0.00074   0.00158   0.00083   1.95969
   A15        1.86124   0.00013   0.00272  -0.00096   0.00177   1.86302
   A16        1.95249  -0.00006  -0.00324   0.00165  -0.00159   1.95089
   A17        1.87463  -0.00018   0.00011  -0.00292  -0.00279   1.87184
   A18        1.84089   0.00002   0.00017  -0.00071  -0.00054   1.84035
   A19        2.02899  -0.00008   0.00082   0.00180   0.00263   2.03162
   A20        1.91400   0.00019  -0.00076   0.00137   0.00060   1.91460
   A21        1.88636  -0.00005   0.00042  -0.00034   0.00008   1.88644
   A22        1.86848  -0.00009   0.00057  -0.00149  -0.00093   1.86756
   A23        1.90811   0.00010  -0.00035  -0.00014  -0.00050   1.90761
   A24        1.84996  -0.00008  -0.00087  -0.00150  -0.00237   1.84759
   A25        2.04262   0.00006   0.00158   0.00049   0.00209   2.04471
   A26        1.91337  -0.00005  -0.00052   0.00080   0.00029   1.91366
   A27        1.87696   0.00003  -0.00119   0.00031  -0.00089   1.87607
   A28        1.88372   0.00000   0.00160  -0.00045   0.00116   1.88488
   A29        1.89020  -0.00003  -0.00028  -0.00060  -0.00089   1.88930
   A30        1.84744  -0.00002  -0.00157  -0.00068  -0.00225   1.84519
   A31        1.95813   0.00011   0.00024   0.00113   0.00139   1.95952
   A32        1.95944  -0.00015   0.00049  -0.00263  -0.00215   1.95729
   A33        1.83575   0.00008   0.00019   0.00169   0.00188   1.83764
   A34        1.98403  -0.00007   0.00078  -0.00184  -0.00107   1.98296
   A35        1.86539  -0.00009  -0.00139  -0.00037  -0.00176   1.86362
   A36        1.84840   0.00013  -0.00055   0.00257   0.00203   1.85043
   A37        1.90240  -0.00028  -0.00028  -0.00059  -0.00096   1.90144
   A38        2.19585  -0.00001  -0.00049  -0.00006  -0.00053   2.19532
   A39        2.18493   0.00029   0.00075   0.00063   0.00140   2.18633
   A40        1.82945   0.00029   0.00020   0.00002   0.00011   1.82956
   A41        1.91429  -0.00033  -0.00444  -0.00836  -0.01281   1.90148
   A42        1.92807  -0.00011  -0.00082   0.00517   0.00433   1.93240
   A43        1.92922  -0.00020  -0.00058  -0.00625  -0.00691   1.92231
   A44        1.98998  -0.00002   0.00259   0.00521   0.00784   1.99782
   A45        1.87271   0.00035   0.00260   0.00349   0.00614   1.87885
   A46        1.81340  -0.00010  -0.00090  -0.00092  -0.00183   1.81156
   A47        1.94731   0.00005  -0.00265  -0.00222  -0.00485   1.94246
   A48        1.85982   0.00004   0.00155   0.00320   0.00473   1.86455
   A49        1.96685  -0.00012   0.00084  -0.00227  -0.00149   1.96536
   A50        1.95821   0.00015   0.00164  -0.00007   0.00160   1.95980
   A51        1.91376  -0.00001  -0.00051   0.00234   0.00184   1.91560
   A52        1.92353   0.00017   0.00031   0.00121   0.00152   1.92505
   A53        1.95771  -0.00001   0.00126  -0.00069   0.00057   1.95827
   A54        1.92954   0.00018   0.00011   0.00070   0.00081   1.93035
   A55        1.88571  -0.00008  -0.00058  -0.00035  -0.00094   1.88477
   A56        1.88217  -0.00015  -0.00067  -0.00028  -0.00094   1.88123
   A57        1.88284  -0.00013  -0.00055  -0.00063  -0.00118   1.88166
   A58        1.93646   0.00005   0.00148  -0.00066   0.00083   1.93729
   A59        1.91543   0.00011  -0.00014   0.00162   0.00149   1.91691
   A60        1.93827   0.00015   0.00095   0.00077   0.00173   1.93999
   A61        1.89189  -0.00018  -0.00191  -0.00122  -0.00314   1.88875
   A62        1.89639  -0.00011  -0.00061  -0.00068  -0.00128   1.89511
   A63        1.88402  -0.00004   0.00008   0.00012   0.00021   1.88423
   A64        1.86908   0.00017   0.00105   0.00214   0.00319   1.87227
   A65        1.85143  -0.00043   0.00064  -0.00092  -0.00029   1.85115
   A66        1.98404   0.00021  -0.00046   0.00214   0.00169   1.98573
   A67        1.92897   0.00030  -0.00193   0.00359   0.00166   1.93063
   A68        1.90434   0.00031   0.00096  -0.00005   0.00090   1.90524
   A69        1.85603   0.00020   0.00153  -0.00235  -0.00082   1.85521
   A70        1.93266  -0.00058  -0.00050  -0.00268  -0.00317   1.92949
   A71        1.83537  -0.00030   0.00019  -0.00487  -0.00468   1.83069
   A72        1.94673   0.00028   0.00210   0.00198   0.00408   1.95081
   A73        1.93991   0.00033  -0.00131   0.00199   0.00069   1.94059
   A74        1.91970  -0.00013   0.00075  -0.00035   0.00041   1.92010
   A75        1.89186  -0.00023   0.00008  -0.00043  -0.00035   1.89151
   A76        1.87966  -0.00003   0.00024  -0.00053  -0.00028   1.87938
   A77        1.88382  -0.00025  -0.00200  -0.00290  -0.00489   1.87893
   A78        1.87424  -0.00075  -0.00373   0.00231  -0.00142   1.87283
   A79        1.90059   0.00028  -0.00101   0.00287   0.00185   1.90244
   A80        1.95058   0.00011  -0.00051  -0.00167  -0.00219   1.94840
   A81        1.92069   0.00036   0.00246   0.00068   0.00315   1.92384
   A82        1.92637   0.00004   0.00189  -0.00413  -0.00222   1.92415
   A83        1.89134  -0.00003   0.00088   0.00006   0.00094   1.89228
   A84        1.88122  -0.00002  -0.00200   0.00300   0.00100   1.88222
    D1        0.08093  -0.00001   0.00122  -0.00116   0.00006   0.08100
    D2       -3.05767   0.00001   0.00197  -0.00010   0.00189  -3.05578
    D3       -3.11172  -0.00003  -0.00215  -0.00411  -0.00622  -3.11794
    D4        0.03286  -0.00001  -0.00140  -0.00304  -0.00439   0.02847
    D5        0.39160  -0.00006  -0.00416  -0.00076  -0.00492   0.38668
    D6       -1.86810   0.00006  -0.00588   0.00308  -0.00278  -1.87088
    D7        2.41310  -0.00006  -0.00558   0.00034  -0.00522   2.40788
    D8       -2.69387  -0.00004  -0.00048   0.00245   0.00195  -2.69192
    D9        1.32962   0.00009  -0.00220   0.00629   0.00409   1.33371
   D10       -0.67236  -0.00004  -0.00190   0.00356   0.00165  -0.67071
   D11        0.05316  -0.00007   0.00691   0.01155   0.01850   0.07165
   D12       -3.08617   0.00014   0.00677   0.02335   0.03016  -3.05602
   D13       -3.13432  -0.00007   0.00403   0.00903   0.01307  -3.12124
   D14        0.00954   0.00014   0.00388   0.02083   0.02474   0.03427
   D15        0.63882  -0.00005   0.00005   0.00077   0.00080   0.63962
   D16       -1.51107   0.00002   0.00010   0.00148   0.00156  -1.50950
   D17        2.78035  -0.00005  -0.00139   0.00119  -0.00022   2.78014
   D18       -2.50595  -0.00007  -0.00078  -0.00036  -0.00114  -2.50709
   D19        1.62735   0.00001  -0.00073   0.00035  -0.00038   1.62697
   D20       -0.36442  -0.00007  -0.00222   0.00006  -0.00216  -0.36657
   D21       -0.10228   0.00013  -0.00448  -0.00626  -0.01070  -0.11298
   D22        2.02147  -0.00005  -0.00546  -0.01075  -0.01618   2.00529
   D23       -2.17329  -0.00001  -0.00660  -0.00717  -0.01375  -2.18704
   D24        3.04202   0.00015  -0.00380  -0.00529  -0.00905   3.03296
   D25       -1.11743  -0.00003  -0.00478  -0.00978  -0.01453  -1.13195
   D26        0.97100   0.00001  -0.00592  -0.00620  -0.01210   0.95890
   D27       -1.37064   0.00005   0.00038   0.00294   0.00333  -1.36731
   D28        2.68951   0.00006   0.00440  -0.00134   0.00305   2.69257
   D29        0.68191   0.00005   0.00298  -0.00074   0.00223   0.68413
   D30        0.77061   0.00003   0.00073   0.00338   0.00412   0.77473
   D31       -1.45242   0.00005   0.00475  -0.00091   0.00384  -1.44858
   D32        2.82316   0.00004   0.00333  -0.00030   0.00301   2.82617
   D33        2.80134  -0.00003  -0.00005   0.00332   0.00327   2.80461
   D34        0.57831  -0.00001   0.00396  -0.00097   0.00300   0.58130
   D35       -1.42930  -0.00002   0.00254  -0.00036   0.00217  -1.42713
   D36        0.65176   0.00007   0.00095  -0.00221  -0.00126   0.65050
   D37       -1.47004   0.00009   0.00020  -0.00262  -0.00242  -1.47246
   D38        2.80396   0.00011   0.00141  -0.00139   0.00003   2.80399
   D39        2.87817   0.00000  -0.00175   0.00202   0.00028   2.87845
   D40        0.75637   0.00002  -0.00250   0.00161  -0.00088   0.75549
   D41       -1.25282   0.00004  -0.00129   0.00285   0.00157  -1.25124
   D42       -1.39287  -0.00012  -0.00318   0.00032  -0.00287  -1.39574
   D43        2.76852  -0.00010  -0.00393  -0.00009  -0.00402   2.76450
   D44        0.75933  -0.00008  -0.00272   0.00115  -0.00158   0.75776
   D45        3.05418  -0.00006  -0.00641  -0.00623  -0.01265   3.04153
   D46        0.96159  -0.00028  -0.00776  -0.00680  -0.01456   0.94703
   D47       -1.22412   0.00009  -0.00522  -0.00773  -0.01295  -1.23708
   D48        0.82363  -0.00021  -0.00485  -0.01006  -0.01489   0.80874
   D49       -1.26896  -0.00043  -0.00619  -0.01062  -0.01680  -1.28576
   D50        2.82851  -0.00006  -0.00365  -0.01155  -0.01519   2.81332
   D51       -1.20905   0.00003  -0.00344  -0.00700  -0.01044  -1.21949
   D52        2.98155  -0.00020  -0.00478  -0.00757  -0.01235   2.96920
   D53        0.79583   0.00017  -0.00224  -0.00850  -0.01074   0.78509
   D54        0.83745  -0.00008  -0.00201  -0.00097  -0.00296   0.83449
   D55       -1.31439  -0.00009  -0.00498  -0.00141  -0.00638  -1.32077
   D56        2.96802  -0.00005  -0.00223  -0.00118  -0.00340   2.96462
   D57        2.98319   0.00005  -0.00199   0.00088  -0.00110   2.98209
   D58        0.83135   0.00004  -0.00496   0.00044  -0.00451   0.82684
   D59       -1.16942   0.00007  -0.00221   0.00067  -0.00154  -1.17096
   D60       -1.30340  -0.00004  -0.00289  -0.00172  -0.00460  -1.30800
   D61        2.82794  -0.00005  -0.00586  -0.00216  -0.00801   2.81993
   D62        0.82717  -0.00002  -0.00311  -0.00193  -0.00504   0.82213
   D63       -1.29752   0.00017   0.00530   0.00354   0.00885  -1.28868
   D64        0.94934   0.00000   0.00688  -0.00074   0.00614   0.95548
   D65        2.98216   0.00007   0.00577   0.00114   0.00690   2.98906
   D66        0.86943   0.00016   0.00715   0.00459   0.01175   0.88118
   D67        3.11629  -0.00001   0.00873   0.00031   0.00905   3.12534
   D68       -1.13408   0.00005   0.00762   0.00220   0.00981  -1.12427
   D69        2.86198   0.00011   0.00599   0.00327   0.00927   2.87125
   D70       -1.17434  -0.00006   0.00757  -0.00101   0.00656  -1.16778
   D71        0.85847   0.00000   0.00646   0.00087   0.00733   0.86580
   D72       -3.06281  -0.00008   0.00140  -0.00709  -0.00568  -3.06849
   D73        1.11859  -0.00010   0.00109  -0.00701  -0.00592   1.11267
   D74       -0.98371  -0.00005   0.00085  -0.00623  -0.00537  -0.98908
   D75        0.97418  -0.00004  -0.00005  -0.00472  -0.00478   0.96940
   D76       -1.12761  -0.00006  -0.00037  -0.00465  -0.00502  -1.13263
   D77        3.05328  -0.00002  -0.00060  -0.00386  -0.00447   3.04881
   D78       -1.06855   0.00002   0.00156  -0.00491  -0.00334  -1.07189
   D79        3.11285   0.00000   0.00125  -0.00483  -0.00358   3.10926
   D80        1.01055   0.00004   0.00101  -0.00404  -0.00303   1.00752
   D81       -0.11335   0.00016  -0.00940  -0.01489  -0.02430  -0.13765
   D82        1.95812  -0.00008  -0.01224  -0.02637  -0.03856   1.91956
   D83       -2.26431   0.00007  -0.01223  -0.02409  -0.03631  -2.30061
   D84        3.02600  -0.00005  -0.00928  -0.02660  -0.03589   2.99011
   D85       -1.18572  -0.00029  -0.01212  -0.03808  -0.05015  -1.23587
   D86        0.87504  -0.00014  -0.01211  -0.03580  -0.04790   0.82715
   D87        0.12459  -0.00013   0.00814   0.01249   0.02067   0.14525
   D88       -1.98609  -0.00006   0.01146   0.01699   0.02848  -1.95761
   D89        2.12673  -0.00007   0.01020   0.01570   0.02592   2.15266
   D90       -1.93676   0.00020   0.01358   0.02546   0.03905  -1.89772
   D91        2.23574   0.00027   0.01690   0.02996   0.04686   2.28260
   D92        0.06538   0.00026   0.01564   0.02867   0.04430   0.10969
   D93        2.23515  -0.00008   0.00875   0.02190   0.03068   2.26583
   D94        0.12447  -0.00002   0.01208   0.02640   0.03849   0.16297
   D95       -2.04589  -0.00002   0.01081   0.02511   0.03594  -2.00995
   D96        1.03734   0.00015   0.00532   0.00384   0.00915   1.04648
   D97        3.12769   0.00003   0.00378   0.00295   0.00673   3.13442
   D98       -1.07378   0.00015   0.00441   0.00463   0.00903  -1.06475
   D99        3.06967  -0.00002   0.00296  -0.00027   0.00268   3.07235
   D100      -1.12316  -0.00013   0.00143  -0.00116   0.00027  -1.12289
   D101       0.95855  -0.00001   0.00206   0.00051   0.00257   0.96112
   D102      -1.01893   0.00008   0.00534  -0.00024   0.00510  -1.01382
   D103       1.07143  -0.00004   0.00381  -0.00113   0.00269   1.07412
   D104      -3.13004   0.00008   0.00444   0.00054   0.00499  -3.12505
   D105      -3.01771  -0.00006   0.01556   0.02077   0.03633  -2.98138
   D106       1.29186  -0.00004   0.01495   0.02007   0.03500   1.32686
   D107      -0.90766   0.00002   0.01303   0.02131   0.03435  -0.87331
   D108       2.82091  -0.00012  -0.00025  -0.01357  -0.01382   2.80709
   D109      -1.31844   0.00005   0.00012  -0.01159  -0.01146  -1.32990
   D110       0.76679  -0.00035   0.00093  -0.01612  -0.01520   0.75159
   D111      -1.10012  -0.00010   0.00270  -0.00007   0.00264  -1.09748
   D112       1.01338   0.00002   0.00336   0.00213   0.00550   1.01888
   D113       3.09865  -0.00016   0.00055  -0.00045   0.00010   3.09875
   D114       3.12071   0.00009   0.00154  -0.00022   0.00132   3.12203
   D115      -1.04897   0.00022   0.00220   0.00199   0.00418  -1.04479
   D116       1.03629   0.00004  -0.00062  -0.00059  -0.00122   1.03508
   D117       1.08363  -0.00001  -0.00061   0.00422   0.00361   1.08724
   D118      -3.08606   0.00012   0.00005   0.00642   0.00648  -3.07958
   D119      -1.00079  -0.00006  -0.00276   0.00384   0.00108  -0.99972
   D120      -2.95815  -0.00014   0.00310  -0.01989  -0.01680  -2.97495
   D121      -0.87888   0.00002   0.00336  -0.01620  -0.01284  -0.89171
   D122       1.21000   0.00024   0.00347  -0.01529  -0.01182   1.19818
   D123      -0.95617  -0.00039   0.00372  -0.02048  -0.01676  -0.97293
   D124       1.12311  -0.00023   0.00399  -0.01679  -0.01280   1.11031
   D125      -3.07120  -0.00001   0.00409  -0.01588  -0.01178  -3.08298
   D126       1.11051  -0.00020   0.00550  -0.02337  -0.01787   1.09264
   D127      -3.09340  -0.00005   0.00576  -0.01968  -0.01391  -3.10731
   D128      -1.00453   0.00017   0.00587  -0.01877  -0.01289  -1.01741
   D129       2.91467  -0.00005  -0.01715  -0.04553  -0.06268   2.85199
   D130       0.84834  -0.00015  -0.01510  -0.05070  -0.06581   0.78253
   D131      -1.23833  -0.00037  -0.01898  -0.04860  -0.06757  -1.30590
         Item               Value     Threshold  Converged?
 Maximum Force            0.001167     0.000450     NO 
 RMS     Force            0.000244     0.000300     YES
 Maximum Displacement     0.104549     0.001800     NO 
 RMS     Displacement     0.018149     0.001200     NO 
 Predicted change in Energy=-1.081789D-04
 GradGradGradGradGradGradGradGradGradGradGradGradGradGradGradGradGradGrad

                          Input orientation:                          
 ---------------------------------------------------------------------
 Center     Atomic      Atomic             Coordinates (Angstroms)
 Number     Number       Type             X           Y           Z
 ---------------------------------------------------------------------
      1          6           0        1.794121    0.623301    0.031558
      2          6           0        1.068499   -0.480273    0.333792
      3          6           0       -0.363011   -0.555191    0.786483
      4          6           0       -1.280526    0.494618    0.111502
      5          6           0       -1.132637    1.906849    0.729655
      6          6           0        0.287523    2.321747    1.158039
      7          6           0        1.425074    2.084140    0.145844
      8          6           0        3.142582    0.217875   -0.396852
      9          6           0        3.209307   -1.297411   -0.445421
     10          6           0        1.878399   -1.771452    0.175910
     11          8           0        4.074229    0.979482   -0.659198
     12          6           0        1.170984    2.728788   -1.231340
     13          6           0        2.074903   -2.474611    1.525633
     14          8           0        1.133323   -2.625064   -0.713984
     15          6           0       -2.766916    0.037009    0.066364
     16          8           0       -3.514466    1.157509   -0.456187
     17          6           0       -3.336790   -0.353444    1.438896
     18          6           0       -2.949951   -1.112128   -0.941550
     19          8           0       -4.359898   -1.324731   -1.094661
     20          1           0       -0.403811   -0.442459    1.879715
     21          1           0       -0.721438   -1.567471    0.580587
     22          1           0       -0.964013    0.563579   -0.937004
     23          1           0       -1.772801    1.991176    1.616664
     24          1           0       -1.520949    2.635373    0.009944
     25          1           0        0.554248    1.812992    2.093633
     26          1           0        0.259876    3.392817    1.399154
     27          1           0        2.320081    2.578549    0.552085
     28          1           0        3.272470   -1.617499   -1.491802
     29          1           0        4.105261   -1.662518    0.068252
     30          1           0        0.979144    3.803084   -1.119088
     31          1           0        0.311951    2.283602   -1.744489
     32          1           0        2.046418    2.611081   -1.879496
     33          1           0        1.111577   -2.737071    1.975264
     34          1           0        2.650368   -3.398184    1.383954
     35          1           0        2.625490   -1.837736    2.226767
     36          1           0        1.562672   -3.497964   -0.703816
     37          1           0       -4.355310    0.774057   -0.768657
     38          1           0       -2.811798   -1.214744    1.866865
     39          1           0       -3.268812    0.478620    2.146677
     40          1           0       -4.394080   -0.622403    1.343011
     41          1           0       -2.503599   -0.820323   -1.901320
     42          1           0       -2.462115   -2.033186   -0.598020
     43          1           0       -4.496179   -1.845985   -1.902363
 ---------------------------------------------------------------------
                    Distance matrix (angstroms):
                    1          2          3          4          5
     1  C    0.000000
     2  C    1.354899   0.000000
     3  C    2.571376   1.503250   0.000000
     4  C    3.078377   2.552987   1.549042   0.000000
     5  C    3.271200   3.271094   2.580153   1.548670   0.000000
     6  C    2.534466   3.023346   2.972880   2.625341   1.540295
     7  C    1.511062   2.595898   3.251728   3.138157   2.629478
     8  C    1.471819   2.307178   3.779827   4.460817   4.732774
     9  C    2.432980   2.420319   3.850965   4.866223   5.522731
    10  C    2.400579   1.532321   2.622214   3.888191   4.785694
    11  O    2.408920   3.485875   4.912668   5.431617   5.468123
    12  C    2.533039   3.571865   4.148406   3.578357   3.134925
    13  C    3.450820   2.531939   3.189661   4.698403   5.488086
    14  O    3.397700   2.387921   2.962228   4.029952   5.268482
    15  C    4.598697   3.879369   2.578378   1.555892   2.570432
    16  O    5.357646   4.930513   3.795950   2.398371   2.764206
    17  C    5.409333   4.543557   3.051181   2.590252   3.235774
    18  C    5.144402   4.263060   3.160465   2.545100   3.899971
    19  O    6.552492   5.676361   4.483972   3.774572   4.917971
    20  H    3.063076   2.135183   1.099786   2.184793   2.715340
    21  H    3.380674   2.108739   1.093424   2.187426   3.501743
    22  H    2.923864   2.614508   2.140854   1.097406   2.147221
    23  H    4.136010   3.978292   3.026664   2.178883   1.097135
    24  H    3.877962   4.064157   3.481886   2.156605   1.095225
    25  H    2.684177   2.936080   2.856273   3.005553   2.171365
    26  H    3.448832   4.097523   4.043528   3.525683   2.143694
    27  H    2.090593   3.312175   4.132100   4.183450   3.521928
    28  H    3.086637   3.079540   4.419932   5.268908   6.063074
    29  H    3.250797   3.269577   4.659128   5.801879   6.372865
    30  H    3.478389   4.523935   4.942382   4.191229   3.387208
    31  H    2.847415   3.539862   3.862660   3.030041   2.889665
    32  H    2.768944   3.925741   4.789371   4.417244   4.172530
    33  H    3.941569   2.790954   2.889327   4.431657   5.306037
    34  H    4.328334   3.481286   4.185694   5.676704   6.548481
    35  H    3.401003   2.801835   3.556750   5.017088   5.512420
    36  H    4.192752   3.229132   3.819576   4.968826   6.207377
    37  H    6.203111   5.675072   4.485958   3.210462   3.730118
    38  H    5.287840   4.236327   2.756591   2.889293   3.722522
    39  H    5.488894   4.797739   3.370842   2.845255   2.934456
    40  H    6.447133   5.556842   4.069860   3.529670   4.172569
    41  H    4.928536   4.227440   3.446259   2.697486   4.029768
    42  H    5.056564   3.968003   2.916772   2.879127   4.365101
    43  H    7.028890   6.150707   5.096972   4.458083   5.685481
                    6          7          8          9         10
     6  C    0.000000
     7  C    1.541109   0.000000
     8  C    3.872380   2.593704   0.000000
     9  C    4.919980   3.868846   1.517532   0.000000
    10  C    4.499971   3.882267   2.425620   1.543399   0.000000
    11  O    4.409441   2.981004   1.231599   2.445001   3.617556
    12  C    2.579791   1.541678   3.299736   4.580689   4.767908
    13  C    5.131754   4.807110   3.476402   2.560805   1.534535
    14  O    5.356378   4.795939   3.495711   2.478810   1.440731
    15  C    3.967540   4.665816   5.930383   6.144741   4.986129
    16  O    4.291421   5.061634   6.723296   7.157923   6.169388
    17  C    4.513443   5.503558   6.758597   6.876998   5.550142
    18  C    5.165366   5.526247   6.259757   6.181984   4.999639
    19  O    6.322181   6.828261   7.691148   7.597046   6.382026
    20  H    2.939318   3.568590   4.265642   4.380847   3.142874
    21  H    4.059245   4.258026   4.367321   4.071410   2.639038
    22  H    3.007774   3.031898   4.156368   4.595817   3.843208
    23  H    2.136481   3.521131   5.599985   6.315726   5.437316
    24  H    2.164961   3.000230   5.268615   6.168425   5.568053
    25  H    1.097866   2.150754   3.930189   4.813599   4.275427
    26  H    1.098222   2.154323   4.649289   5.839506   5.548478
    27  H    2.136451   1.100232   2.673906   4.099855   4.388519
    28  H    5.607961   4.449370   2.141118   1.096066   2.179082
    29  H    5.624689   4.607263   2.163088   1.095398   2.232122
    30  H    2.803214   2.180292   4.249213   5.607361   5.793196
    31  H    2.902882   2.202768   3.754441   4.786012   4.752384
    32  H    3.521938   2.183057   3.021133   4.322637   4.843503
    33  H    5.190237   5.166153   4.299258   3.511809   2.181310
    34  H    6.192874   5.752403   4.060718   2.841174   2.168309
    35  H    4.889740   4.599169   3.372877   2.788079   2.183702
    36  H    6.241918   5.648075   4.049420   2.760545   1.963275
    37  H    5.259601   5.997122   7.527680   7.849770   6.799335
    38  H    4.755522   5.638762   6.529276   6.450364   5.016692
    39  H    4.125777   5.349168   6.902427   7.199950   5.953195
    40  H    5.533501   6.528487   7.780390   7.840001   6.482780
    41  H    5.198331   5.297288   5.934698   5.914774   4.941805
    42  H    5.441479   5.711038   6.043209   5.720986   4.416734
    43  H    7.044136   7.396098   8.054610   7.861178   6.705223
                   11         12         13         14         15
    11  O    0.000000
    12  C    3.437478   0.000000
    13  C    4.549895   5.957628   0.000000
    14  O    4.652385   5.378923   2.434151   0.000000
    15  C    6.943771   4.943355   5.646319   4.786172   0.000000
    16  O    7.593497   5.002321   6.954204   5.998022   1.444787
    17  C    7.816769   6.078679   5.813200   5.456836   1.536573
    18  C    7.334416   5.640808   5.761294   4.360492   1.539451
    19  O    8.754057   6.858596   7.042359   5.657849   2.395810
    20  H    5.340490   4.713327   3.224755   3.722073   3.017018
    21  H    5.569781   5.032115   3.087966   2.496909   2.650050
    22  H    5.063006   3.054992   4.952796   3.823088   2.129432
    23  H    6.355378   4.161859   5.895453   5.931876   2.685230
    24  H    5.873308   2.965808   6.429572   5.936450   2.882205
    25  H    4.545666   3.503497   4.584600   5.283407   4.277156
    26  H    4.960875   2.861914   6.143047   6.437636   4.711607
    27  H    2.664818   2.126876   5.151926   5.485337   5.707266
    28  H    2.842598   4.834698   3.357636   2.489204   6.452864
    29  H    2.740494   5.438979   2.627890   3.220373   7.079209
    30  H    4.214709   1.097048   6.899615   6.442746   5.442571
    31  H    4.127145   1.095194   6.036745   5.082480   4.219690
    32  H    2.874589   1.095603   6.120456   5.441450   5.794860
    33  H    5.434194   6.337307   1.095012   2.691667   5.136354
    34  H    5.036448   6.824085   1.097370   2.701941   6.548555
    35  H    4.285365   5.909927   1.095603   3.390349   6.104101
    36  H    5.133949   6.261321   2.506008   0.972830   5.642211
    37  H    8.432752   5.880049   7.560771   6.456169   1.939973
    38  H    7.655912   6.404129   5.058018   4.920748   2.193332
    39  H    7.876804   6.015484   6.136983   6.098773   2.185091
    40  H    8.848001   6.987682   6.731402   6.228488   2.170787
    41  H    6.931810   5.152439   5.953432   4.230137   2.162437
    42  H    7.197479   6.023031   5.028846   3.645674   2.195454
    43  H    9.109369   7.314065   7.438107   5.806074   3.226748
                   16         17         18         19         20
    16  O    0.000000
    17  C    2.430203   0.000000
    18  C    2.388621   2.528195   0.000000
    19  O    2.698874   2.899838   1.434082   0.000000
    20  H    4.206246   2.967256   3.858863   5.027518   0.000000
    21  H    4.037502   3.008425   2.736879   4.012950   1.747648
    22  H    2.662470   3.480790   2.598454   3.888779   3.042999
    23  H    2.832861   2.823987   4.190541   5.003957   2.804623
    24  H    2.524968   3.777857   4.122032   4.996218   3.770555
    25  H    4.846202   4.501367   5.481613   6.645251   2.459816
    26  H    4.762830   5.193463   6.006365   7.058093   3.921831
    27  H    6.089163   6.432978   6.604944   7.910088   4.278864
    28  H    7.405111   7.339560   6.267112   7.648298   5.124734
    29  H    8.141733   7.679613   7.148331   8.551337   5.010157
    30  H    5.256523   6.515159   6.295126   7.402732   5.378663
    31  H    4.191571   5.513734   4.776578   5.938730   4.591141
    32  H    5.921327   6.984201   6.301249   7.559594   5.427651
    33  H    6.517667   5.075169   5.257780   6.430877   2.751505
    34  H    7.883251   6.717107   6.480555   7.719234   4.279031
    35  H    7.339536   6.194565   6.453703   7.751819   3.353193
    36  H    6.892901   6.203543   5.110039   6.320801   4.458453
    37  H    0.975548   2.679913   2.358521   2.123961   4.910004
    38  H    3.393803   1.095725   2.813684   3.343554   2.528832
    39  H    2.701136   1.094489   3.488453   3.866370   3.021239
    40  H    2.679351   1.095169   2.746736   2.537061   4.030221
    41  H    2.649921   3.474079   1.097970   2.085897   4.341442
    42  H    3.362751   2.781298   1.097427   2.085699   3.592521
    43  H    3.475078   3.838734   1.962786   0.970907   5.746432
                   21         22         23         24         25
    21  H    0.000000
    22  H    2.627413   0.000000
    23  H    3.852634   3.035357   0.000000
    24  H    4.316103   2.345041   1.749276   0.000000
    25  H    3.917170   3.612604   2.382102   3.053607   0.000000
    26  H    5.122254   3.867832   2.478646   2.382219   1.750657
    27  H    5.142095   4.130710   4.269663   3.879518   2.465890
    28  H    4.499844   4.797154   6.938289   6.581719   5.657946
    29  H    4.854744   5.627040   7.092156   7.080219   5.365727
    30  H    5.884194   3.781985   4.282587   2.981398   3.802970
    31  H    4.615695   2.288798   3.965987   2.561504   3.874450
    32  H    5.583309   3.760752   5.214773   4.036916   4.318481
    33  H    2.583221   4.866587   5.550185   6.297287   4.585598
    34  H    3.919947   5.843472   6.975943   7.462681   5.661601
    35  H    3.739636   5.353530   5.863255   6.489681   4.199474
    36  H    3.254789   4.789013   6.829397   6.901883   6.086781
    37  H    4.528603   3.401991   3.720280   3.479126   5.777184
    38  H    2.479623   3.799792   3.379355   4.465181   4.533087
    39  H    3.623292   3.850767   2.192439   3.503175   4.049587
    40  H    3.868171   4.286068   3.711709   4.543682   5.566016
    41  H    3.145503   2.283729   4.562324   4.069443   5.678418
    42  H    2.153128   3.017020   4.644940   4.801131   5.580012
    43  H    4.526729   4.383390   5.875724   5.708894   7.406950
                   26         27         28         29         30
    26  H    0.000000
    27  H    2.371709   0.000000
    28  H    6.522010   4.763543   0.000000
    29  H    6.489583   4.626836   1.768993   0.000000
    30  H    2.650888   2.467877   5.897540   6.407432   0.000000
    31  H    3.334001   3.064936   4.903786   5.766030   1.773442
    32  H    3.814760   2.447149   4.419774   5.127983   1.771487
    33  H    6.215531   5.633981   4.235971   3.708571   7.236448
    34  H    7.199471   6.043380   3.439160   2.619221   7.804900
    35  H    5.799979   4.733013   3.780853   2.622901   6.761956
    36  H    7.321381   6.250998   2.660917   3.229506   7.336093
    37  H    5.732125   7.039986   8.026550   8.844127   6.144445
    38  H    5.557297   6.515666   6.961406   7.161090   6.961735
    39  H    4.637130   6.179656   7.773070   7.954952   6.305745
    40  H    6.146906   7.480082   8.234219   8.657115   7.383658
    41  H    6.023328   6.390573   5.845183   6.947340   5.841000
    42  H    6.390575   6.742422   5.818686   6.611485   6.795280
    43  H    7.808016   8.488947   7.782844   8.826196   7.905989
                   31         32         33         34         35
    31  H    0.000000
    32  H    1.770268   0.000000
    33  H    6.299454   6.658516   0.000000
    34  H    6.894784   6.864848   1.776118   0.000000
    35  H    6.173230   6.081833   1.778761   1.773683   0.000000
    36  H    6.006148   6.239925   2.821332   2.356231   3.531892
    37  H    5.001430   6.752092   7.052941   8.433319   8.032783
    38  H    5.919300   7.230106   4.209762   5.902192   5.484682
    39  H    5.587575   7.000653   5.436714   7.116744   6.333617
    40  H    6.334370   7.894301   5.931596   7.571717   7.178608
    41  H    4.193599   5.698919   5.636606   6.633383   6.662115
    42  H    5.257803   6.598354   4.459655   5.650569   5.822486
    43  H    6.340073   7.916536   6.875823   8.017627   8.232129
                   36         37         38         39         40
    36  H    0.000000
    37  H    7.299102   0.000000
    38  H    5.563945   3.644687   0.000000
    39  H    6.876174   3.125210   1.776130   0.000000
    40  H    6.923962   2.531945   1.768872   1.767586   0.000000
    41  H    5.013814   2.693290   3.801286   4.319617   3.760156
    42  H    4.284353   3.390269   2.620646   3.807006   3.080649
    43  H    6.393373   2.858278   4.176444   4.827520   3.469875
                   41         42         43
    41  H    0.000000
    42  H    1.780828   0.000000
    43  H    2.241061   2.423586   0.000000
 Stoichiometry    C15H24O4
 Framework group  C1[X(C15H24O4)]
 Deg. of freedom   123
 Full point group                 C1      NOp   1
 Largest Abelian subgroup         C1      NOp   1
 Largest concise Abelian subgroup C1      NOp   1
                         Standard orientation:                         
 ---------------------------------------------------------------------
 Center     Atomic      Atomic             Coordinates (Angstroms)
 Number     Number       Type             X           Y           Z
 ---------------------------------------------------------------------
      1          6           0        1.818724    0.633443    0.010614
      2          6           0        1.098267   -0.478930    0.292250
      3          6           0       -0.330464   -0.568549    0.751005
      4          6           0       -1.255012    0.492966    0.104529
      5          6           0       -1.108139    1.891616    0.753056
      6          6           0        0.313064    2.301552    1.182755
      7          6           0        1.445721    2.090174    0.159317
      8          6           0        3.166055    0.242029   -0.434073
      9          6           0        3.237278   -1.271581   -0.516627
     10          6           0        1.911338   -1.763634    0.101313
     11          8           0        4.093830    1.012309   -0.684550
     12          6           0        1.181962    2.764372   -1.201806
     13          6           0        2.117543   -2.495909    1.433998
     14          8           0        1.164024   -2.599732   -0.803213
     15          6           0       -2.740182    0.031614    0.057391
     16          8           0       -3.494144    1.160977   -0.436056
     17          6           0       -3.301196   -0.391045    1.424021
     18          6           0       -2.925192   -1.095480   -0.974763
     19          8           0       -4.335290   -1.309243   -1.124826
     20          1           0       -0.365550   -0.480224    1.846677
     21          1           0       -0.686842   -1.577180    0.524658
     22          1           0       -0.944543    0.586198   -0.943906
     23          1           0       -1.743632    1.954157    1.645213
     24          1           0       -1.502732    2.634649    0.051832
     25          1           0        0.586578    1.773048    2.105351
     26          1           0        0.283385    3.366915    1.447732
     27          1           0        2.341409    2.578375    0.571521
     28          1           0        3.295638   -1.568176   -1.570186
     29          1           0        4.137214   -1.645059   -0.016102
     30          1           0        0.987369    3.835281   -1.064687
     31          1           0        0.321499    2.327870   -1.719995
     32          1           0        2.054151    2.663932   -1.857203
     33          1           0        1.157559   -2.771425    1.882965
     34          1           0        2.695117   -3.414226    1.268704
     35          1           0        2.670006   -1.872943    2.146069
     36          1           0        1.596168   -3.471234   -0.814775
     37          1           0       -4.335499    0.781802   -0.752348
     38          1           0       -2.771129   -1.259904    1.829884
     39          1           0       -3.231910    0.425335    2.149713
     40          1           0       -4.358151   -0.661267    1.327985
     41          1           0       -2.485095   -0.781003   -1.930250
     42          1           0       -2.432560   -2.022330   -0.654439
     43          1           0       -4.474412   -1.812899   -1.943140
 ---------------------------------------------------------------------
 Rotational constants (GHZ):      0.5552618      0.2594797      0.2071885
 Standard basis: 6-31G(d) (6D, 7F)
 There are   333 symmetry adapted cartesian basis functions of A   symmetry.
 There are   333 symmetry adapted basis functions of A   symmetry.
   333 basis functions,   628 primitive gaussians,   333 cartesian basis functions
    73 alpha electrons       73 beta electrons
       nuclear repulsion energy      1598.6417592078 Hartrees.
 NAtoms=   43 NActive=   43 NUniq=   43 SFac= 1.00D+00 NAtFMM=   60 NAOKFM=F Big=F
 Integral buffers will be    131072 words long.
 Raffenetti 2 integral format.
 Two-electron integral symmetry is turned on.
 ------------------------------------------------------------------------------
 Polarizable Continuum Model (PCM)
 =================================
 Model                : PCM (using non-symmetric T matrix).
 Atomic radii         : SMD-Coulomb.
 Polarization charges : Total charges.
 Charge compensation  : None.
 Solution method      : On-the-fly selection.
 Cavity type          : VdW (van der Waals Surface) (Alpha=1.000).
 Cavity algorithm     : GePol (No added spheres)
                        Default sphere list used, NSphG=   43.
                        Lebedev-Laikov grids with approx.  5.0 points / Ang**2.
                        Smoothing algorithm: Karplus/York (Gamma=1.0000).
                        Polarization charges: spherical gaussians, with
                                              point-specific exponents (IZeta= 3).
                        Self-potential: point-specific (ISelfS= 7).
                        Self-field    : sphere-specific E.n sum rule (ISelfD= 2).
 1st derivatives      : Analytical E(r).r(x)/FMM algorithm (CHGder, D1EAlg=3).
                        Cavity 1st derivative terms included.
 Solvent              : Methanol, Eps=  32.613000 Eps(inf)=   1.765709
 ------------------------------------------------------------------------------
 ------------------------------------------------------------------------------
 Atomic radii for non-electrostatic terms: SMD-CDS.
 ------------------------------------------------------------------------------
 Nuclear repulsion after PCM non-electrostatic terms =     1598.6430341396 Hartrees.
 One-electron integrals computed using PRISM.
 NBasis=   333 RedAO= T EigKep=  9.35D-04  NBF=   333
 NBsUse=   333 1.00D-06 EigRej= -1.00D+00 NBFU=   333
 Initial guess from the checkpoint file:  "DY-202A-11R_3.chk"
 B after Tr=     0.000000    0.000000    0.000000
         Rot=    0.999999   -0.000676   -0.000546    0.000662 Ang=  -0.13 deg.
 ExpMin= 1.61D-01 ExpMax= 5.48D+03 ExpMxC= 8.25D+02 IAcc=1 IRadAn=         1 AccDes= 0.00D+00
 Harris functional with IExCor=  402 and IRadAn=       1 diagonalized for initial guess.
 HarFok:  IExCor=  402 AccDes= 0.00D+00 IRadAn=         1 IDoV= 1 UseB2=F ITyADJ=14
 ICtDFT=  3500011 ScaDFX=  1.000000  1.000000  1.000000  1.000000
 FoFCou: FMM=F IPFlag=           0 FMFlag=      100000 FMFlg1=           0
         NFxFlg=           0 DoJE=T BraDBF=F KetDBF=T FulRan=T
         wScrn=  0.000000 ICntrl=     500 IOpCl=  0 I1Cent=   200000004 NGrid=           0
         NMat0=    1 NMatS0=      1 NMatT0=    0 NMatD0=    1 NMtDS0=    0 NMtDT0=    0
 Petite list used in FoFCou.
 Keep R1 ints in memory in canonical form, NReq=1565304907.
 Requested convergence on RMS density matrix=1.00D-08 within 128 cycles.
 Requested convergence on MAX density matrix=1.00D-06.
 Requested convergence on             energy=1.00D-06.
 No special actions if energy rises.
 Inv3:  Mode=1 IEnd=    21611568.
 Iteration    1 A*A^-1 deviation from unit magnitude is 5.11D-15 for   2660.
 Iteration    1 A*A^-1 deviation from orthogonality  is 4.57D-15 for   1692    606.
 Iteration    1 A^-1*A deviation from unit magnitude is 4.44D-15 for    661.
 Iteration    1 A^-1*A deviation from orthogonality  is 6.27D-08 for   1786   1697.
 Iteration    2 A*A^-1 deviation from unit magnitude is 6.44D-15 for    661.
 Iteration    2 A*A^-1 deviation from orthogonality  is 2.76D-15 for   1724    668.
 Iteration    2 A^-1*A deviation from unit magnitude is 1.11D-15 for    670.
 Iteration    2 A^-1*A deviation from orthogonality  is 4.49D-16 for   1633    195.
 Error on total polarization charges =  0.05143
 SCF Done:  E(RB3LYP) =  -886.949730507     A.U. after    9 cycles
            NFock=  9  Conv=0.93D-08     -V/T= 2.0094
 SMD-CDS (non-electrostatic) energy       (kcal/mol) =       0.80
 (included in total energy above)
 D1PCM: PCM CHGder 1st derivatives, ID1Alg=3 FixD1E=F DoIter=F DoCFld=F I1PDM=0.
 Calling FoFJK, ICntrl=      2127 FMM=F ISym2X=0 I1Cent= 0 IOpClX= 0 NMat=1 NMatS=1 NMatT=0.
 ***** Axes restored to original set *****
 -------------------------------------------------------------------
 Center     Atomic                   Forces (Hartrees/Bohr)
 Number     Number              X              Y              Z
 -------------------------------------------------------------------
      1        6          -0.001231218    0.000291812    0.000170326
      2        6           0.000836636   -0.000249925   -0.000772309
      3        6          -0.000552058    0.000402053    0.000013780
      4        6           0.000176623   -0.000058410   -0.000169697
      5        6          -0.000103666    0.000308740    0.000013576
      6        6          -0.000297748    0.000107349    0.000146580
      7        6           0.000221034   -0.000513962    0.000262625
      8        6           0.000552491   -0.000078875    0.000926448
      9        6           0.000903900    0.000022538   -0.000467252
     10        6          -0.000936840   -0.000054571    0.000239381
     11        8           0.000007220    0.000161211   -0.000438385
     12        6           0.000021663    0.000197920   -0.000037598
     13        6           0.000373308   -0.000202140    0.000077742
     14        8           0.000046425    0.000352558    0.000580878
     15        6          -0.000262065    0.000167739   -0.000165653
     16        8          -0.000246040   -0.000000503    0.000074384
     17        6           0.000080426   -0.000072814    0.000164477
     18        6           0.001117290   -0.000401444    0.000296016
     19        8          -0.000481159    0.000047775   -0.000090466
     20        1           0.000065659   -0.000013289    0.000138786
     21        1           0.000069731    0.000019255    0.000010333
     22        1           0.000003702   -0.000064062   -0.000049764
     23        1          -0.000071958    0.000009727    0.000136726
     24        1           0.000048407   -0.000222398    0.000036647
     25        1           0.000057502   -0.000169709   -0.000045474
     26        1          -0.000020655    0.000086447   -0.000047662
     27        1           0.000027700   -0.000090332   -0.000041443
     28        1          -0.000153593   -0.000354492   -0.000178139
     29        1          -0.000239509   -0.000072336    0.000103397
     30        1          -0.000004631    0.000056705   -0.000010718
     31        1          -0.000043655   -0.000167792   -0.000017895
     32        1           0.000047704    0.000043710   -0.000083913
     33        1          -0.000103776    0.000081241   -0.000108956
     34        1           0.000013918   -0.000022074   -0.000103951
     35        1          -0.000044663    0.000045821   -0.000090778
     36        1           0.000229232    0.000029917   -0.000101734
     37        1          -0.000084809    0.000052852   -0.000067688
     38        1           0.000074470    0.000080112   -0.000125250
     39        1           0.000154091    0.000134663    0.000133133
     40        1           0.000024287    0.000009264   -0.000181009
     41        1          -0.000297685   -0.000086054    0.000001268
     42        1          -0.000118085    0.000001726   -0.000041829
     43        1           0.000140393    0.000184046   -0.000088940
 -------------------------------------------------------------------
 Cartesian Forces:  Max     0.001231218 RMS     0.000292576

 GradGradGradGradGradGradGradGradGradGradGradGradGradGradGradGradGradGrad
 Berny optimization.
 Using GEDIIS/GDIIS optimizer.
 FormGI is forming the generalized inverse of G from B-inverse, IUseBI=4.
 Internal  Forces:  Max     0.000660354 RMS     0.000134902
 Search for a local minimum.
 Step number   7 out of a maximum of  258
 All quantities printed in internal units (Hartrees-Bohrs-Radians)
 Mixed Optimization -- En-DIIS/RFO-DIIS
 Swapping is turned off.
 Update second derivatives using D2CorX and points    4    5    6    7
 DE= -7.60D-05 DEPred=-1.08D-04 R= 7.02D-01
 TightC=F SS=  1.41D+00  RLast= 2.17D-01 DXNew= 1.2407D+00 6.4965D-01
 Trust test= 7.02D-01 RLast= 2.17D-01 DXMaxT set to 7.38D-01
 ITU=  1  1  1  0  1  1  0
     Eigenvalues ---    0.00151   0.00289   0.00330   0.00340   0.00375
     Eigenvalues ---    0.00400   0.00667   0.00749   0.00805   0.00857
     Eigenvalues ---    0.01054   0.01122   0.01208   0.01278   0.01373
     Eigenvalues ---    0.01426   0.02500   0.02616   0.03185   0.03854
     Eigenvalues ---    0.03951   0.04224   0.04441   0.04602   0.04727
     Eigenvalues ---    0.04949   0.05086   0.05237   0.05318   0.05387
     Eigenvalues ---    0.05425   0.05523   0.05524   0.05596   0.05621
     Eigenvalues ---    0.05635   0.05720   0.05791   0.05959   0.06070
     Eigenvalues ---    0.06084   0.06192   0.06947   0.07828   0.08505
     Eigenvalues ---    0.08704   0.08971   0.09118   0.09344   0.09681
     Eigenvalues ---    0.10371   0.11468   0.12132   0.13539   0.13653
     Eigenvalues ---    0.14749   0.15724   0.15991   0.15996   0.16000
     Eigenvalues ---    0.16000   0.16000   0.16000   0.16000   0.16021
     Eigenvalues ---    0.16035   0.16094   0.16222   0.16314   0.16689
     Eigenvalues ---    0.17398   0.18249   0.18822   0.19654   0.20819
     Eigenvalues ---    0.23041   0.23154   0.24620   0.25000   0.26863
     Eigenvalues ---    0.27195   0.27393   0.27761   0.28463   0.28759
     Eigenvalues ---    0.28894   0.29068   0.29424   0.29728   0.30359
     Eigenvalues ---    0.30711   0.31701   0.32295   0.33743   0.33756
     Eigenvalues ---    0.33826   0.33854   0.33905   0.34010   0.34097
     Eigenvalues ---    0.34127   0.34137   0.34160   0.34177   0.34186
     Eigenvalues ---    0.34201   0.34221   0.34271   0.34283   0.34330
     Eigenvalues ---    0.34364   0.34381   0.34411   0.34620   0.35113
     Eigenvalues ---    0.39671   0.40814   0.42164   0.51447   0.52571
     Eigenvalues ---    0.52649   0.52954   0.94665
 En-DIIS/RFO-DIIS IScMMF=        0 using points:     7    6    5    4    3
 RFO step:  Lambda=-1.25201319D-05.
 DidBck=F Rises=F RFO-DIIS coefs:    0.80204    0.38767   -0.09702   -0.13136    0.03867
 Iteration  1 RMS(Cart)=  0.00592078 RMS(Int)=  0.00001979
 Iteration  2 RMS(Cart)=  0.00003085 RMS(Int)=  0.00000546
 Iteration  3 RMS(Cart)=  0.00000000 RMS(Int)=  0.00000546
 Variable       Old X    -DE/DX   Delta X   Delta X   Delta X     New X
                                 (Linear)    (Quad)   (Total)
    R1        2.56039  -0.00046   0.00001  -0.00042  -0.00041   2.55997
    R2        2.85549  -0.00028   0.00024  -0.00160  -0.00136   2.85413
    R3        2.78133   0.00063  -0.00026   0.00221   0.00195   2.78328
    R4        2.84073   0.00036  -0.00012   0.00101   0.00089   2.84162
    R5        2.89567  -0.00012   0.00010  -0.00125  -0.00115   2.89452
    R6        2.92727  -0.00008   0.00010  -0.00067  -0.00057   2.92669
    R7        2.07829   0.00013  -0.00001   0.00022   0.00021   2.07851
    R8        2.06627  -0.00004  -0.00004   0.00010   0.00006   2.06633
    R9        2.92656   0.00000  -0.00009   0.00008  -0.00001   2.92656
   R10        2.94021  -0.00013   0.00023  -0.00141  -0.00117   2.93904
   R11        2.07380   0.00004   0.00000   0.00016   0.00016   2.07396
   R12        2.91074  -0.00012   0.00001  -0.00004  -0.00003   2.91070
   R13        2.07329   0.00015   0.00001   0.00032   0.00033   2.07362
   R14        2.06967  -0.00019  -0.00001  -0.00022  -0.00023   2.06944
   R15        2.91227   0.00015   0.00004   0.00059   0.00063   2.91291
   R16        2.07467   0.00005  -0.00003   0.00024   0.00021   2.07488
   R17        2.07534   0.00007  -0.00004   0.00020   0.00016   2.07550
   R18        2.91335   0.00019   0.00006   0.00019   0.00026   2.91361
[truncated: 1,172,131 more chars]
