# Supplementary material for: New patchoulol- and guaiane-type sesquiterpenoids from Sanguisorba officinalis with anti-melanogenic activity
Source: Nat Prod Bioprospect. 2026 May 12;16(1):63. doi: 10.1007/s13659-026-00616-0 (PMC13161421; doi:10.1007/s13659-026-00616-0)
Supplement: Supplementary file 2 — Additional file 2. It includes the calculated NMR data of compound 11. [file 13659_2026_616_MOESM2_ESM.zip › New folder/11R-opt_freq-conf-30.log]

 Entering Gaussian System, Link 0=/gpfs/home/zhengshan/software/Gaussian/g09/g09
 Input=DY-202A-11R_30.gjf
 Output=DY-202A-11R_30.log
 Initial command:
 /gpfs/home/zhengshan/software/Gaussian/g09/l1.exe "/gpfs/home/zhengshan/software/Gaussian/g09/scratch/zhengshan/%J/Gau-20051.inp" -scrdir="/gpfs/home/zhengshan/software/Gaussian/g09/scratch/zhengshan/%J/"
 Entering Link 1 = /gpfs/home/zhengshan/software/Gaussian/g09/l1.exe PID=     20052.
  
 Copyright (c) 1988,1990,1992,1993,1995,1998,2003,2009,2013,
            Gaussian, Inc.  All Rights Reserved.
  
 This is part of the Gaussian(R) 09 program.  It is based on
 the Gaussian(R) 03 system (copyright 2003, Gaussian, Inc.),
 the Gaussian(R) 98 system (copyright 1998, Gaussian, Inc.),
 the Gaussian(R) 94 system (copyright 1995, Gaussian, Inc.),
 the Gaussian 92(TM) system (copyright 1992, Gaussian, Inc.),
 the Gaussian 90(TM) system (copyright 1990, Gaussian, Inc.),
 the Gaussian 88(TM) system (copyright 1988, Gaussian, Inc.),
 the Gaussian 86(TM) system (copyright 1986, Carnegie Mellon
 University), and the Gaussian 82(TM) system (copyright 1983,
 Carnegie Mellon University). Gaussian is a federally registered
 trademark of Gaussian, Inc.
  
 This software contains proprietary and confidential information,
 including trade secrets, belonging to Gaussian, Inc.
  
 This software is provided under written license and may be
 used, copied, transmitted, or stored only in accord with that
 written license.
  
 The following legend is applicable only to US Government
 contracts under FAR:
  
                    RESTRICTED RIGHTS LEGEND
  
 Use, reproduction and disclosure by the US Government is
 subject to restrictions as set forth in subparagraphs (a)
 and (c) of the Commercial Computer Software - Restricted
 Rights clause in FAR 52.227-19.
  
 Gaussian, Inc.
 340 Quinnipiac St., Bldg. 40, Wallingford CT 06492
  
  
 ---------------------------------------------------------------
 Warning -- This program may not be used in any manner that
 competes with the business of Gaussian, Inc. or will provide
 assistance to any competitor of Gaussian, Inc.  The licensee
 of this program is prohibited from giving any competitor of
 Gaussian, Inc. access to this program.  By using this program,
 the user acknowledges that Gaussian, Inc. is engaged in the
 business of creating and licensing software in the field of
 computational chemistry and represents and warrants to the
 licensee that it is not a competitor of Gaussian, Inc. and that
 it will not use this program in any manner prohibited above.
 ---------------------------------------------------------------
  

 Cite this work as:
 Gaussian 09, Revision D.01,
 M. J. Frisch, G. W. Trucks, H. B. Schlegel, G. E. Scuseria, 
 M. A. Robb, J. R. Cheeseman, G. Scalmani, V. Barone, B. Mennucci, 
 G. A. Petersson, H. Nakatsuji, M. Caricato, X. Li, H. P. Hratchian, 
 A. F. Izmaylov, J. Bloino, G. Zheng, J. L. Sonnenberg, M. Hada, 
 M. Ehara, K. Toyota, R. Fukuda, J. Hasegawa, M. Ishida, T. Nakajima, 
 Y. Honda, O. Kitao, H. Nakai, T. Vreven, J. A. Montgomery, Jr., 
 J. E. Peralta, F. Ogliaro, M. Bearpark, J. J. Heyd, E. Brothers, 
 K. N. Kudin, V. N. Staroverov, T. Keith, R. Kobayashi, J. Normand, 
 K. Raghavachari, A. Rendell, J. C. Burant, S. S. Iyengar, J. Tomasi, 
 M. Cossi, N. Rega, J. M. Millam, M. Klene, J. E. Knox, J. B. Cross, 
 V. Bakken, C. Adamo, J. Jaramillo, R. Gomperts, R. E. Stratmann, 
 O. Yazyev, A. J. Austin, R. Cammi, C. Pomelli, J. W. Ochterski, 
 R. L. Martin, K. Morokuma, V. G. Zakrzewski, G. A. Voth, 
 P. Salvador, J. J. Dannenberg, S. Dapprich, A. D. Daniels, 
 O. Farkas, J. B. Foresman, J. V. Ortiz, J. Cioslowski, 
 and D. J. Fox, Gaussian, Inc., Wallingford CT, 2013.
 
 ******************************************
 Gaussian 09:  ES64L-G09RevD.01 24-Apr-2013
                10-Mar-2024 
 ******************************************
 %nprocshared=4
 Will use up to    4 processors via shared memory.
 %mem=12GB
 %chk=DY-202A-11R_30.chk
 ----------------------------------------------------------
 # opt freq b3lyp/6-31g(d) scrf=(smd,solvent=methanol,read)
 ----------------------------------------------------------
 1/14=-1,18=20,19=15,26=3,38=1,40=2/1,3;
 2/9=110,12=2,17=6,18=5,40=1/2;
 3/5=1,6=6,7=1,11=2,16=1,25=1,30=1,70=32203,71=1,72=3,74=-5/1,2,3;
 4//1;
 5/5=2,38=5,53=3/2;
 6/7=2,8=2,9=2,10=2,28=1/1;
 7//1,2,3,16;
 1/14=-1,18=20,19=15,26=3/3(2);
 2/9=110/2;
 99//99;
 2/9=110/2;
 3/5=1,6=6,7=1,11=2,16=1,25=1,30=1,70=32205,71=1,72=3,74=-5/1,2,3;
 4/5=5,16=3,69=1/1;
 5/5=2,38=5,53=3/2;
 7//1,2,3,16;
 1/14=-1,18=20,19=15,26=3/3(-5);
 2/9=110/2;
 6/7=2,8=2,9=2,10=2,19=2,28=1/1;
 99/9=1/99;
 --------
 opt+freq
 --------
 Symbolic Z-matrix:
 Charge =  0 Multiplicity = 1
 C                     1.7876    0.6305    0.0401 
 C                     1.0919   -0.4795    0.3294 
 C                    -0.3497   -0.5487    0.7634 
 C                    -1.2675    0.5009    0.1025 
 C                    -1.1054    1.9177    0.7083 
 C                     0.3002    2.3488    1.1357 
 C                     1.4463    2.0822    0.1475 
 C                     3.1388    0.1746   -0.3482 
 C                     3.2751   -1.3156   -0.2932 
 C                     1.8801   -1.756     0.1563 
 O                     4.0381    0.9367   -0.6714 
 C                     1.2005    2.7159   -1.2229 
 C                     1.9431   -2.6011    1.4265 
 O                     1.2564   -2.5305   -0.8648 
 C                    -2.7685    0.0549    0.0671 
 O                    -3.5561    1.1581   -0.418 
 C                    -3.3267   -0.3139    1.4488 
 C                    -2.9852   -1.1116   -0.9316 
 O                    -4.3876   -1.338    -1.1155 
 H                    -0.4006   -0.476     1.8568 
 H                    -0.7198   -1.5475    0.5125 
 H                    -0.9647    0.5919   -0.9504 
 H                    -1.7485    2.0267    1.5887 
 H                    -1.4814    2.6487   -0.0198 
 H                     0.5377    1.8761    2.0987 
 H                     0.2664    3.4264    1.3468 
 H                     2.3237    2.5856    0.5782 
 H                     3.5429   -1.6987   -1.2824 
 H                     4.0535   -1.5636    0.4354 
 H                     0.9561    3.7785   -1.1178 
 H                     0.3815    2.2341   -1.7648 
 H                     2.0943    2.6458   -1.8528 
 H                     0.9496   -2.9616    1.7164 
 H                     2.5561   -3.495     1.2628 
 H                     2.3657   -2.0417    2.2681 
 H                     1.2016   -1.9838   -1.6682 
 H                    -4.3601    0.7601   -0.8113 
 H                    -2.8479   -1.2093    1.8566 
 H                    -3.1998    0.5023    2.1665 
 H                    -4.4064   -0.4968    1.4022 
 H                    -2.5869   -0.846    -1.9163 
 H                    -2.5195   -2.0471   -0.6093 
 H                    -4.6816   -1.9361   -0.4058 
 

 GradGradGradGradGradGradGradGradGradGradGradGradGradGradGradGradGradGrad
 Berny optimization.
 Initialization pass.
                           ----------------------------
                           !    Initial Parameters    !
                           ! (Angstroms and Degrees)  !
 --------------------------                            --------------------------
 ! Name  Definition              Value          Derivative Info.                !
 --------------------------------------------------------------------------------
 ! R1    R(1,2)                  1.3416         estimate D2E/DX2                !
 ! R2    R(1,7)                  1.4951         estimate D2E/DX2                !
 ! R3    R(1,8)                  1.478          estimate D2E/DX2                !
 ! R4    R(2,3)                  1.5071         estimate D2E/DX2                !
 ! R5    R(2,10)                 1.5102         estimate D2E/DX2                !
 ! R6    R(3,4)                  1.543          estimate D2E/DX2                !
 ! R7    R(3,20)                 1.097          estimate D2E/DX2                !
 ! R8    R(3,21)                 1.0943         estimate D2E/DX2                !
 ! R9    R(4,5)                  1.5494         estimate D2E/DX2                !
 ! R10   R(4,15)                 1.5663         estimate D2E/DX2                !
 ! R11   R(4,22)                 1.0993         estimate D2E/DX2                !
 ! R12   R(5,6)                  1.5311         estimate D2E/DX2                !
 ! R13   R(5,23)                 1.0957         estimate D2E/DX2                !
 ! R14   R(5,24)                 1.0981         estimate D2E/DX2                !
 ! R15   R(6,7)                  1.5366         estimate D2E/DX2                !
 ! R16   R(6,25)                 1.0987         estimate D2E/DX2                !
 ! R17   R(6,26)                 1.0986         estimate D2E/DX2                !
 ! R18   R(7,12)                 1.5297         estimate D2E/DX2                !
 ! R19   R(7,27)                 1.0994         estimate D2E/DX2                !
 ! R20   R(8,9)                  1.4974         estimate D2E/DX2                !
 ! R21   R(8,11)                 1.2223         estimate D2E/DX2                !
 ! R22   R(9,10)                 1.5304         estimate D2E/DX2                !
 ! R23   R(9,28)                 1.0941         estimate D2E/DX2                !
 ! R24   R(9,29)                 1.0947         estimate D2E/DX2                !
 ! R25   R(10,13)                1.5269         estimate D2E/DX2                !
 ! R26   R(10,14)                1.4253         estimate D2E/DX2                !
 ! R27   R(12,30)                1.0954         estimate D2E/DX2                !
 ! R28   R(12,31)                1.0939         estimate D2E/DX2                !
 ! R29   R(12,32)                1.0957         estimate D2E/DX2                !
 ! R30   R(13,33)                1.0959         estimate D2E/DX2                !
 ! R31   R(13,34)                1.0962         estimate D2E/DX2                !
 ! R32   R(13,35)                1.0954         estimate D2E/DX2                !
 ! R33   R(14,36)                0.9733         estimate D2E/DX2                !
 ! R34   R(15,16)                1.4397         estimate D2E/DX2                !
 ! R35   R(15,17)                1.5352         estimate D2E/DX2                !
 ! R36   R(15,18)                1.5508         estimate D2E/DX2                !
 ! R37   R(16,37)                0.9795         estimate D2E/DX2                !
 ! R38   R(17,38)                1.0942         estimate D2E/DX2                !
 ! R39   R(17,39)                1.0942         estimate D2E/DX2                !
 ! R40   R(17,40)                1.0961         estimate D2E/DX2                !
 ! R41   R(18,19)                1.4324         estimate D2E/DX2                !
 ! R42   R(18,41)                1.0949         estimate D2E/DX2                !
 ! R43   R(18,42)                1.0936         estimate D2E/DX2                !
 ! R44   R(19,43)                0.9736         estimate D2E/DX2                !
 ! A1    A(2,1,7)              132.0274         estimate D2E/DX2                !
 ! A2    A(2,1,8)              105.9937         estimate D2E/DX2                !
 ! A3    A(7,1,8)              121.8077         estimate D2E/DX2                !
 ! A4    A(1,2,3)              126.5929         estimate D2E/DX2                !
 ! A5    A(1,2,10)             113.8277         estimate D2E/DX2                !
 ! A6    A(3,2,10)             119.5665         estimate D2E/DX2                !
 ! A7    A(2,3,4)              114.4809         estimate D2E/DX2                !
 ! A8    A(2,3,20)             109.1696         estimate D2E/DX2                !
 ! A9    A(2,3,21)             107.4208         estimate D2E/DX2                !
 ! A10   A(4,3,20)             110.7469         estimate D2E/DX2                !
 ! A11   A(4,3,21)             108.7532         estimate D2E/DX2                !
 ! A12   A(20,3,21)            105.8619         estimate D2E/DX2                !
 ! A13   A(3,4,5)              113.0993         estimate D2E/DX2                !
 ! A14   A(3,4,15)             112.7068         estimate D2E/DX2                !
 ! A15   A(3,4,22)             107.6199         estimate D2E/DX2                !
 ! A16   A(5,4,15)             111.684          estimate D2E/DX2                !
 ! A17   A(5,4,22)             105.6622         estimate D2E/DX2                !
 ! A18   A(15,4,22)            105.4195         estimate D2E/DX2                !
 ! A19   A(4,5,6)              117.5591         estimate D2E/DX2                !
 ! A20   A(4,5,23)             110.104          estimate D2E/DX2                !
 ! A21   A(4,5,24)             108.2794         estimate D2E/DX2                !
 ! A22   A(6,5,23)             106.6497         estimate D2E/DX2                !
 ! A23   A(6,5,24)             108.1795         estimate D2E/DX2                !
 ! A24   A(23,5,24)            105.4007         estimate D2E/DX2                !
 ! A25   A(5,6,7)              117.1525         estimate D2E/DX2                !
 ! A26   A(5,6,25)             108.782          estimate D2E/DX2                !
 ! A27   A(5,6,26)             107.5523         estimate D2E/DX2                !
 ! A28   A(7,6,25)             109.1347         estimate D2E/DX2                !
 ! A29   A(7,6,26)             108.4638         estimate D2E/DX2                !
 ! A30   A(25,6,26)            105.0839         estimate D2E/DX2                !
 ! A31   A(1,7,6)              112.6384         estimate D2E/DX2                !
 ! A32   A(1,7,12)             111.9968         estimate D2E/DX2                !
 ! A33   A(1,7,27)             106.8901         estimate D2E/DX2                !
 ! A34   A(6,7,12)             112.6071         estimate D2E/DX2                !
 ! A35   A(6,7,27)             105.2993         estimate D2E/DX2                !
 ! A36   A(12,7,27)            106.8284         estimate D2E/DX2                !
 ! A37   A(1,8,9)              112.3673         estimate D2E/DX2                !
 ! A38   A(1,8,11)             123.3525         estimate D2E/DX2                !
 ! A39   A(9,8,11)             124.2797         estimate D2E/DX2                !
 ! A40   A(8,9,10)             102.3687         estimate D2E/DX2                !
 ! A41   A(8,9,28)             109.727          estimate D2E/DX2                !
 ! A42   A(8,9,29)             108.3387         estimate D2E/DX2                !
 ! A43   A(10,9,28)            112.8251         estimate D2E/DX2                !
 ! A44   A(10,9,29)            112.7988         estimate D2E/DX2                !
 ! A45   A(28,9,29)            110.3901         estimate D2E/DX2                !
 ! A46   A(2,10,9)             105.437          estimate D2E/DX2                !
 ! A47   A(2,10,13)            113.2036         estimate D2E/DX2                !
 ! A48   A(2,10,14)            108.2422         estimate D2E/DX2                !
 ! A49   A(9,10,13)            111.4688         estimate D2E/DX2                !
 ! A50   A(9,10,14)            110.1717         estimate D2E/DX2                !
 ! A51   A(13,10,14)           108.2557         estimate D2E/DX2                !
 ! A52   A(7,12,30)            110.5948         estimate D2E/DX2                !
 ! A53   A(7,12,31)            112.436          estimate D2E/DX2                !
 ! A54   A(7,12,32)            110.9427         estimate D2E/DX2                !
 ! A55   A(30,12,31)           107.9236         estimate D2E/DX2                !
 ! A56   A(30,12,32)           107.4109         estimate D2E/DX2                !
 ! A57   A(31,12,32)           107.3243         estimate D2E/DX2                !
 ! A58   A(10,13,33)           111.3893         estimate D2E/DX2                !
 ! A59   A(10,13,34)           110.4977         estimate D2E/DX2                !
 ! A60   A(10,13,35)           111.8643         estimate D2E/DX2                !
 ! A61   A(33,13,34)           106.1533         estimate D2E/DX2                !
 ! A62   A(33,13,35)           108.3308         estimate D2E/DX2                !
 ! A63   A(34,13,35)           108.3879         estimate D2E/DX2                !
 ! A64   A(10,14,36)           108.1052         estimate D2E/DX2                !
 ! A65   A(4,15,16)            108.2814         estimate D2E/DX2                !
 ! A66   A(4,15,17)            113.3613         estimate D2E/DX2                !
 ! A67   A(4,15,18)            111.263          estimate D2E/DX2                !
 ! A68   A(16,15,17)           106.7644         estimate D2E/DX2                !
 ! A69   A(16,15,18)           106.4362         estimate D2E/DX2                !
 ! A70   A(17,15,18)           110.3709         estimate D2E/DX2                !
 ! A71   A(15,16,37)           105.8409         estimate D2E/DX2                !
 ! A72   A(15,17,38)           111.8955         estimate D2E/DX2                !
 ! A73   A(15,17,39)           111.6516         estimate D2E/DX2                !
 ! A74   A(15,17,40)           111.1004         estimate D2E/DX2                !
 ! A75   A(38,17,39)           108.3723         estimate D2E/DX2                !
 ! A76   A(38,17,40)           108.0794         estimate D2E/DX2                !
 ! A77   A(39,17,40)           105.4615         estimate D2E/DX2                !
 ! A78   A(15,18,19)           109.7774         estimate D2E/DX2                !
 ! A79   A(15,18,41)           110.2346         estimate D2E/DX2                !
 ! A80   A(15,18,42)           113.213          estimate D2E/DX2                !
 ! A81   A(19,18,41)           106.2024         estimate D2E/DX2                !
 ! A82   A(19,18,42)           108.6361         estimate D2E/DX2                !
 ! A83   A(41,18,42)           108.5212         estimate D2E/DX2                !
 ! A84   A(18,19,43)           107.4075         estimate D2E/DX2                !
 ! D1    D(7,1,2,3)              5.6092         estimate D2E/DX2                !
 ! D2    D(7,1,2,10)          -175.7113         estimate D2E/DX2                !
 ! D3    D(8,1,2,3)           -179.2234         estimate D2E/DX2                !
 ! D4    D(8,1,2,10)            -0.5439         estimate D2E/DX2                !
 ! D5    D(2,1,7,6)             21.1037         estimate D2E/DX2                !
 ! D6    D(2,1,7,12)          -107.0425         estimate D2E/DX2                !
 ! D7    D(2,1,7,27)           136.28           estimate D2E/DX2                !
 ! D8    D(8,1,7,6)           -153.428          estimate D2E/DX2                !
 ! D9    D(8,1,7,12)            78.4258         estimate D2E/DX2                !
 ! D10   D(8,1,7,27)           -38.2517         estimate D2E/DX2                !
 ! D11   D(2,1,8,9)              0.0716         estimate D2E/DX2                !
 ! D12   D(2,1,8,11)          -179.6762         estimate D2E/DX2                !
 ! D13   D(7,1,8,9)            175.8487         estimate D2E/DX2                !
 ! D14   D(7,1,8,11)            -3.8991         estimate D2E/DX2                !
 ! D15   D(1,2,3,4)             35.6513         estimate D2E/DX2                !
 ! D16   D(1,2,3,20)           -89.125          estimate D2E/DX2                !
 ! D17   D(1,2,3,21)           156.522          estimate D2E/DX2                !
 ! D18   D(10,2,3,4)          -142.9599         estimate D2E/DX2                !
 ! D19   D(10,2,3,20)           92.2638         estimate D2E/DX2                !
 ! D20   D(10,2,3,21)          -22.0892         estimate D2E/DX2                !
 ! D21   D(1,2,10,9)             0.7992         estimate D2E/DX2                !
 ! D22   D(1,2,10,13)          122.9048         estimate D2E/DX2                !
 ! D23   D(1,2,10,14)         -117.085          estimate D2E/DX2                !
 ! D24   D(3,2,10,9)           179.5803         estimate D2E/DX2                !
 ! D25   D(3,2,10,13)          -58.3141         estimate D2E/DX2                !
 ! D26   D(3,2,10,14)           61.696          estimate D2E/DX2                !
 ! D27   D(2,3,4,5)            -76.7379         estimate D2E/DX2                !
 ! D28   D(2,3,4,15)           155.3885         estimate D2E/DX2                !
 ! D29   D(2,3,4,22)            39.5835         estimate D2E/DX2                !
 ! D30   D(20,3,4,5)            47.2004         estimate D2E/DX2                !
 ! D31   D(20,3,4,15)          -80.6731         estimate D2E/DX2                !
 ! D32   D(20,3,4,22)          163.5218         estimate D2E/DX2                !
 ! D33   D(21,3,4,5)           163.1301         estimate D2E/DX2                !
 ! D34   D(21,3,4,15)           35.2566         estimate D2E/DX2                !
 ! D35   D(21,3,4,22)          -80.5485         estimate D2E/DX2                !
 ! D36   D(3,4,5,6)             36.4873         estimate D2E/DX2                !
 ! D37   D(3,4,5,23)           -85.8689         estimate D2E/DX2                !
 ! D38   D(3,4,5,24)           159.3764         estimate D2E/DX2                !
 ! D39   D(15,4,5,6)           164.8923         estimate D2E/DX2                !
 ! D40   D(15,4,5,23)           42.5361         estimate D2E/DX2                !
 ! D41   D(15,4,5,24)          -72.2186         estimate D2E/DX2                !
 ! D42   D(22,4,5,6)           -80.9877         estimate D2E/DX2                !
 ! D43   D(22,4,5,23)          156.6561         estimate D2E/DX2                !
 ! D44   D(22,4,5,24)           41.9014         estimate D2E/DX2                !
 ! D45   D(3,4,15,16)          173.2703         estimate D2E/DX2                !
 ! D46   D(3,4,15,17)           55.0027         estimate D2E/DX2                !
 ! D47   D(3,4,15,18)          -70.0943         estimate D2E/DX2                !
 ! D48   D(5,4,15,16)           44.6569         estimate D2E/DX2                !
 ! D49   D(5,4,15,17)          -73.6107         estimate D2E/DX2                !
 ! D50   D(5,4,15,18)          161.2923         estimate D2E/DX2                !
 ! D51   D(22,4,15,16)         -69.6134         estimate D2E/DX2                !
 ! D52   D(22,4,15,17)         172.1191         estimate D2E/DX2                !
 ! D53   D(22,4,15,18)          47.0221         estimate D2E/DX2                !
 ! D54   D(4,5,6,7)             46.4787         estimate D2E/DX2                !
 ! D55   D(4,5,6,25)           -77.8214         estimate D2E/DX2                !
 ! D56   D(4,5,6,26)           168.859          estimate D2E/DX2                !
 ! D57   D(23,5,6,7)           170.5868         estimate D2E/DX2                !
 ! D58   D(23,5,6,25)           46.2867         estimate D2E/DX2                !
 ! D59   D(23,5,6,26)          -67.0329         estimate D2E/DX2                !
 ! D60   D(24,5,6,7)           -76.4612         estimate D2E/DX2                !
 ! D61   D(24,5,6,25)          159.2386         estimate D2E/DX2                !
 ! D62   D(24,5,6,26)           45.9191         estimate D2E/DX2                !
 ! D63   D(5,6,7,1)            -71.5773         estimate D2E/DX2                !
 ! D64   D(5,6,7,12)            56.2483         estimate D2E/DX2                !
 ! D65   D(5,6,7,27)           172.2906         estimate D2E/DX2                !
 ! D66   D(25,6,7,1)            52.5446         estimate D2E/DX2                !
 ! D67   D(25,6,7,12)         -179.6298         estimate D2E/DX2                !
 ! D68   D(25,6,7,27)          -63.5875         estimate D2E/DX2                !
 ! D69   D(26,6,7,1)           166.5139         estimate D2E/DX2                !
 ! D70   D(26,6,7,12)          -65.6605         estimate D2E/DX2                !
 ! D71   D(26,6,7,27)           50.3818         estimate D2E/DX2                !
 ! D72   D(1,7,12,30)         -179.8042         estimate D2E/DX2                !
 ! D73   D(1,7,12,31)           59.476          estimate D2E/DX2                !
 ! D74   D(1,7,12,32)          -60.7213         estimate D2E/DX2                !
 ! D75   D(6,7,12,30)           52.033          estimate D2E/DX2                !
 ! D76   D(6,7,12,31)          -68.6867         estimate D2E/DX2                !
 ! D77   D(6,7,12,32)          171.116          estimate D2E/DX2                !
 ! D78   D(27,7,12,30)         -63.0895         estimate D2E/DX2                !
 ! D79   D(27,7,12,31)         176.1907         estimate D2E/DX2                !
 ! D80   D(27,7,12,32)          55.9934         estimate D2E/DX2                !
 ! D81   D(1,8,9,10)             0.3945         estimate D2E/DX2                !
 ! D82   D(1,8,9,28)           120.4297         estimate D2E/DX2                !
 ! D83   D(1,8,9,29)          -118.9867         estimate D2E/DX2                !
 ! D84   D(11,8,9,10)         -179.8605         estimate D2E/DX2                !
 ! D85   D(11,8,9,28)          -59.8252         estimate D2E/DX2                !
 ! D86   D(11,8,9,29)           60.7584         estimate D2E/DX2                !
 ! D87   D(8,9,10,2)            -0.6594         estimate D2E/DX2                !
 ! D88   D(8,9,10,13)         -123.877          estimate D2E/DX2                !
 ! D89   D(8,9,10,14)          115.9185         estimate D2E/DX2                !
 ! D90   D(28,9,10,2)         -118.513          estimate D2E/DX2                !
 ! D91   D(28,9,10,13)         118.2694         estimate D2E/DX2                !
 ! D92   D(28,9,10,14)          -1.935          estimate D2E/DX2                !
 ! D93   D(29,9,10,2)          115.5456         estimate D2E/DX2                !
 ! D94   D(29,9,10,13)          -7.6719         estimate D2E/DX2                !
 ! D95   D(29,9,10,14)        -127.8764         estimate D2E/DX2                !
 ! D96   D(2,10,13,33)          64.4497         estimate D2E/DX2                !
 ! D97   D(2,10,13,34)        -177.8136         estimate D2E/DX2                !
 ! D98   D(2,10,13,35)         -56.9574         estimate D2E/DX2                !
 ! D99   D(9,10,13,33)        -176.8789         estimate D2E/DX2                !
 ! D100  D(9,10,13,34)         -59.1422         estimate D2E/DX2                !
 ! D101  D(9,10,13,35)          61.7139         estimate D2E/DX2                !
 ! D102  D(14,10,13,33)        -55.5527         estimate D2E/DX2                !
 ! D103  D(14,10,13,34)         62.184          estimate D2E/DX2                !
 ! D104  D(14,10,13,35)       -176.9599         estimate D2E/DX2                !
 ! D105  D(2,10,14,36)          55.8442         estimate D2E/DX2                !
 ! D106  D(9,10,14,36)         -58.969          estimate D2E/DX2                !
 ! D107  D(13,10,14,36)        178.9069         estimate D2E/DX2                !
 ! D108  D(4,15,16,37)         154.6839         estimate D2E/DX2                !
 ! D109  D(17,15,16,37)        -82.9275         estimate D2E/DX2                !
 ! D110  D(18,15,16,37)         34.9709         estimate D2E/DX2                !
 ! D111  D(4,15,17,38)         -66.2822         estimate D2E/DX2                !
 ! D112  D(4,15,17,39)          55.3877         estimate D2E/DX2                !
 ! D113  D(4,15,17,40)         172.8149         estimate D2E/DX2                !
 ! D114  D(16,15,17,38)        174.5755         estimate D2E/DX2                !
 ! D115  D(16,15,17,39)        -63.7546         estimate D2E/DX2                !
 ! D116  D(16,15,17,40)         53.6727         estimate D2E/DX2                !
 ! D117  D(18,15,17,38)         59.2932         estimate D2E/DX2                !
 ! D118  D(18,15,17,39)       -179.0368         estimate D2E/DX2                !
 ! D119  D(18,15,17,40)        -61.6096         estimate D2E/DX2                !
 ! D120  D(4,15,18,19)        -169.9337         estimate D2E/DX2                !
 ! D121  D(4,15,18,41)         -53.2816         estimate D2E/DX2                !
 ! D122  D(4,15,18,42)          68.4848         estimate D2E/DX2                !
 ! D123  D(16,15,18,19)        -52.1757         estimate D2E/DX2                !
 ! D124  D(16,15,18,41)         64.4764         estimate D2E/DX2                !
 ! D125  D(16,15,18,42)       -173.7572         estimate D2E/DX2                !
 ! D126  D(17,15,18,19)         63.3128         estimate D2E/DX2                !
 ! D127  D(17,15,18,41)        179.9648         estimate D2E/DX2                !
 ! D128  D(17,15,18,42)        -58.2688         estimate D2E/DX2                !
 ! D129  D(15,18,19,43)        -85.7605         estimate D2E/DX2                !
 ! D130  D(41,18,19,43)        155.0808         estimate D2E/DX2                !
 ! D131  D(42,18,19,43)         38.5236         estimate D2E/DX2                !
 --------------------------------------------------------------------------------
 Trust Radius=3.00D-01 FncErr=1.00D-07 GrdErr=1.00D-06
 Number of steps in this run=    258 maximum allowed number of steps=    258.
 GradGradGradGradGradGradGradGradGradGradGradGradGradGradGradGradGradGrad

                          Input orientation:                          
 ---------------------------------------------------------------------
 Center     Atomic      Atomic             Coordinates (Angstroms)
 Number     Number       Type             X           Y           Z
 ---------------------------------------------------------------------
      1          6           0        1.787600    0.630500    0.040100
      2          6           0        1.091900   -0.479500    0.329400
      3          6           0       -0.349700   -0.548700    0.763400
      4          6           0       -1.267500    0.500900    0.102500
      5          6           0       -1.105400    1.917700    0.708300
      6          6           0        0.300200    2.348800    1.135700
      7          6           0        1.446300    2.082200    0.147500
      8          6           0        3.138800    0.174600   -0.348200
      9          6           0        3.275100   -1.315600   -0.293200
     10          6           0        1.880100   -1.756000    0.156300
     11          8           0        4.038100    0.936700   -0.671400
     12          6           0        1.200500    2.715900   -1.222900
     13          6           0        1.943100   -2.601100    1.426500
     14          8           0        1.256400   -2.530500   -0.864800
     15          6           0       -2.768500    0.054900    0.067100
     16          8           0       -3.556100    1.158100   -0.418000
     17          6           0       -3.326700   -0.313900    1.448800
     18          6           0       -2.985200   -1.111600   -0.931600
     19          8           0       -4.387600   -1.338000   -1.115500
     20          1           0       -0.400600   -0.476000    1.856800
     21          1           0       -0.719800   -1.547500    0.512500
     22          1           0       -0.964700    0.591900   -0.950400
     23          1           0       -1.748500    2.026700    1.588700
     24          1           0       -1.481400    2.648700   -0.019800
     25          1           0        0.537700    1.876100    2.098700
     26          1           0        0.266400    3.426400    1.346800
     27          1           0        2.323700    2.585600    0.578200
     28          1           0        3.542900   -1.698700   -1.282400
     29          1           0        4.053500   -1.563600    0.435400
     30          1           0        0.956100    3.778500   -1.117800
     31          1           0        0.381500    2.234100   -1.764800
     32          1           0        2.094300    2.645800   -1.852800
     33          1           0        0.949600   -2.961600    1.716400
     34          1           0        2.556100   -3.495000    1.262800
     35          1           0        2.365700   -2.041700    2.268100
     36          1           0        1.201600   -1.983800   -1.668200
     37          1           0       -4.360100    0.760100   -0.811300
     38          1           0       -2.847900   -1.209300    1.856600
     39          1           0       -3.199800    0.502300    2.166500
     40          1           0       -4.406400   -0.496800    1.402200
     41          1           0       -2.586900   -0.846000   -1.916300
     42          1           0       -2.519500   -2.047100   -0.609300
     43          1           0       -4.681600   -1.936100   -0.405800
 ---------------------------------------------------------------------
                    Distance matrix (angstroms):
                    1          2          3          4          5
     1  C    0.000000
     2  C    1.341564   0.000000
     3  C    2.545924   1.507102   0.000000
     4  C    3.058484   2.565041   1.542986   0.000000
     5  C    3.236174   3.273875   2.580164   1.549384   0.000000
     6  C    2.522945   3.045684   2.992738   2.634373   1.531088
     7  C    1.495143   2.592488   3.244470   3.141217   2.617772
     8  C    1.477959   2.253173   3.732084   4.441293   4.708272
     9  C    2.472054   2.419309   3.852754   4.908306   5.535884
    10  C    2.391117   1.510190   2.607327   3.873484   4.765919
    11  O    2.380072   3.418672   4.849521   5.379427   5.414935
    12  C    2.507738   3.554154   4.123848   3.571265   3.111886
    13  C    3.519876   2.535618   3.147853   4.656537   5.498065
    14  O    3.330606   2.379028   3.026239   4.061419   5.276289
    15  C    4.592395   3.906030   2.588389   1.566260   2.578190
    16  O    5.389188   4.984400   3.819669   2.437319   2.802048
    17  C    5.388171   4.561196   3.063892   2.591665   3.234587
    18  C    5.172884   4.314211   3.183668   2.572938   3.924230
    19  O    6.583578   5.731464   4.523041   3.821008   4.969775
    20  H    3.051714   2.135537   1.096996   2.187103   2.746925
    21  H    3.354683   2.111020   1.094315   2.159634   3.492082
    22  H    2.925361   2.648658   2.148559   1.099349   2.128104
    23  H    4.105063   3.991835   3.044741   2.183625   1.095702
    24  H    3.842275   4.065642   3.481022   2.161887   1.098120
    25  H    2.711384   2.997734   2.906916   3.022373   2.152840
    26  H    3.440722   4.119782   4.064647   3.529827   2.136748
    27  H    2.097468   3.312713   4.123737   4.179591   3.495961
    28  H    3.202383   3.176751   4.545342   5.467736   6.216746
    29  H    3.178780   3.155564   4.530538   5.717169   6.229621
    30  H    3.455724   4.499266   4.895783   4.144417   3.323703
    31  H    2.793978   3.500567   3.830199   3.034797   2.902965
    32  H    2.781828   3.941358   4.798173   4.441339   4.162625
    33  H    4.051593   2.846900   2.901461   4.416912   5.389514
    34  H    4.370965   3.479707   4.168184   5.650967   6.558306
    35  H    3.526873   2.796711   3.444789   4.935056   5.491663
    36  H    3.177460   2.503070   3.221602   3.924993   5.117783
    37  H    6.207729   5.706322   4.502882   3.235180   3.773896
    38  H    5.307768   4.288003   2.805794   2.915358   3.759392
    39  H    5.423299   4.770488   3.346096   2.827345   2.918256
    40  H    6.441410   5.602009   4.107015   3.540808   4.148242
    41  H    5.014360   4.325628   3.503462   2.762338   4.089181
    42  H    5.112961   4.047312   2.972800   2.926853   4.410826
    43  H    6.974010   5.999625   4.696516   4.225330   5.374216
                    6          7          8          9         10
     6  C    0.000000
     7  C    1.536607   0.000000
     8  C    3.871273   2.597925   0.000000
     9  C    4.931492   3.883783   1.497431   0.000000
    10  C    4.506073   3.862647   2.359250   1.530368   0.000000
    11  O    4.385377   2.949609   1.222291   2.407916   3.548617
    12  C    2.551136   1.529702   3.313655   4.628315   4.728841
    13  C    5.223523   4.880159   3.504821   2.526678   1.526948
    14  O    5.359467   4.726290   3.335846   2.424429   1.425306
    15  C    3.977537   4.677708   5.923090   6.207511   4.989669
    16  O    4.324673   5.118374   6.767114   7.266365   6.194681
    17  C    4.510256   5.496927   6.728338   6.900850   5.555266
    18  C    5.200188   5.568034   6.284747   6.296072   5.026920
    19  O    6.374627   6.879486   7.715141   7.706728   6.409077
    20  H    2.998433   3.588472   4.220504   4.340299   3.119566
    21  H    4.075528   4.242633   4.312218   4.081930   2.632457
    22  H    3.006407   3.039622   4.168393   4.695356   3.851014
    23  H    2.122764   3.505265   5.573828   6.320528   5.433905
    24  H    2.144579   2.986694   5.251216   6.197960   5.543652
    25  H    1.098736   2.162224   3.955773   4.837509   4.332102
    26  H    1.098602   2.153453   4.658102   5.850508   5.556851
    27  H    2.112210   1.099429   2.708418   4.108998   4.384549
    28  H    5.722287   4.553630   2.131966   1.094075   2.199556
    29  H    5.466677   4.491351   2.114721   1.094655   2.199678
    30  H    2.748183   2.172260   4.283055   5.657524   5.753938
    31  H    2.903905   2.194029   3.721693   4.810291   4.675182
    32  H    3.498305   2.176867   3.075976   4.418069   4.843367
    33  H    5.381383   5.305476   4.346369   3.486511   2.180187
    34  H    6.265400   5.794887   4.049793   2.772703   2.169202
    35  H    4.982480   4.727451   3.514925   2.813270   2.185665
    36  H    5.238874   4.459709   3.186508   2.576144   1.959861
    37  H    5.294636   6.031710   7.535965   7.929265   6.797581
    38  H    4.805237   5.674077   6.528162   6.490306   5.054096
    39  H    4.089268   5.306476   6.827075   7.160951   5.911532
    40  H    5.506409   6.517638   7.774620   7.908872   6.531304
    41  H    5.277954   5.394472   6.023637   6.100657   5.007780
    42  H    5.506330   5.775070   6.084446   5.849137   4.475194
    43  H    6.749439   7.348744   8.100434   7.981652   6.588194
                   11         12         13         14         15
    11  O    0.000000
    12  C    3.394360   0.000000
    13  C    4.615868   5.986757   0.000000
    14  O    4.449352   5.258904   2.393031   0.000000
    15  C    6.903098   4.949544   5.576870   4.873659   0.000000
    16  O    7.601651   5.069502   6.911944   6.079931   1.439683
    17  C    7.765277   6.067389   5.744787   5.592036   1.535153
    18  C    7.320518   5.679322   5.662807   4.473132   1.550833
    19  O    8.738644   6.904528   6.937935   5.774049   2.441352
    20  H    5.299960   4.715538   3.192826   3.791270   3.015266
    21  H    5.496406   4.987559   3.006078   2.601655   2.638795
    22  H    5.022423   3.045279   4.929524   3.832753   2.139479
    23  H    6.307209   4.132395   5.922056   5.984744   2.691405
    24  H    5.815532   2.940162   6.432681   5.918926   2.896891
    25  H    4.561658   3.489641   4.740498   5.358823   4.286622
    26  H    4.949491   2.825015   6.256871   6.430858   4.713307
    27  H    2.686920   2.126621   5.269376   5.421795   5.709305
    28  H    2.750250   4.997907   3.272892   2.468676   6.688052
    29  H    2.734363   5.404044   2.551955   3.232520   7.021031
    30  H    4.215901   1.095398   6.938799   6.321208   5.398317
    31  H    4.031066   1.093868   6.000179   4.927156   4.245853
    32  H    2.845187   1.095704   6.189235   5.335944   5.834861
    33  H    5.516989   6.398159   1.095922   2.634875   5.063964
    34  H    5.057412   6.825807   1.096186   2.673231   6.510211
    35  H    4.506490   6.014942   1.095358   3.359246   5.966585
    36  H    4.191499   4.720749   3.241612   0.973312   4.788450
    37  H    8.401222   5.908878   7.485703   6.509684   1.949893
    38  H    7.642846   6.424956   5.007572   5.098712   2.192445
    39  H    7.786500   5.979189   6.052116   6.184204   2.189444
    40  H    8.812736   6.974949   6.689157   6.429816   2.183937
    41  H    6.972691   5.245220   5.897083   4.325985   2.185972
    42  H    7.204793   6.074625   4.936213   3.815282   2.222144
    43  H    9.184590   7.543730   6.905519   5.985302   2.801369
                   16         17         18         19         20
    16  O    0.000000
    17  C    2.388378   0.000000
    18  C    2.396091   2.533624   0.000000
    19  O    2.721840   2.958027   1.432411   0.000000
    20  H    4.219263   2.958851   3.854779   5.047156   0.000000
    21  H    4.028734   3.032219   2.721667   4.018337   1.748469
    22  H    2.705436   3.486499   2.642856   3.932940   3.055976
    23  H    2.837028   2.826428   4.210732   5.059521   2.855209
    24  H    2.585504   3.786676   4.151223   5.053745   3.801777
    25  H    4.858858   4.489104   5.524481   6.702246   2.543874
    26  H    4.782385   5.187544   6.029714   7.100855   3.991706
    27  H    6.132065   6.410309   6.643283   7.956432   4.293020
    28  H    7.700928   7.521205   6.563828   7.940453   5.186595
    29  H    8.126620   7.553548   7.184448   8.585357   4.800235
    30  H    5.264614   6.455815   6.283438   7.398223   5.365599
    31  H    4.298411   5.529039   4.818983   5.993814   4.590458
    32  H    6.016554   7.003401   6.384981   7.643906   5.452641
    33  H    6.467528   5.036732   5.090880   6.256312   2.832130
    34  H    7.863550   6.690391   6.418878   7.650093   4.267232
    35  H    7.247177   6.004995   6.303594   7.586238   3.205152
    36  H    5.836972   5.745412   4.339655   5.653467   4.155253
    37  H    0.979543   2.707295   2.325529   2.120216   4.931971
    38  H    3.358561   1.094208   2.793288   3.349719   2.554801
    39  H    2.690105   1.094248   3.499850   3.945769   2.981360
    40  H    2.602851   1.096073   2.800788   2.654578   4.031566
    41  H    2.683406   3.486306   1.094907   2.031223   4.376424
    42  H    3.374084   2.809151   1.093579   2.061276   3.611058
    43  H    3.292563   2.811908   1.958070   0.973568   5.057491
                   21         22         23         24         25
    21  H    0.000000
    22  H    2.603283   0.000000
    23  H    3.871865   3.019937   0.000000
    24  H    4.297845   2.315906   1.745136   0.000000
    25  H    3.977232   3.633646   2.347230   3.026833   0.000000
    26  H    5.138903   3.850601   2.465258   2.351004   1.744244
    27  H    5.133198   4.138240   4.232764   3.852320   2.450532
    28  H    4.627649   5.067103   7.079600   6.762961   5.765610
    29  H    4.773950   5.634621   6.919795   6.970351   5.192201
    30  H    5.816597   3.724502   4.208183   2.902319   3.760327
    31  H    4.549665   2.274274   3.978175   2.585984   3.883194
    32  H    5.576519   3.793456   5.195606   4.018150   4.316224
    33  H    2.497188   4.837740   5.672670   6.356069   4.870232
    34  H    3.884228   5.830698   7.008920   7.462675   5.798395
    35  H    3.584226   5.327866   5.825814   6.483403   4.326596
    36  H    2.938977   3.441268   5.949336   5.601408   5.434071
    37  H    4.508797   3.402408   3.766262   3.532732   5.805342
    38  H    2.539644   3.830145   3.428140   4.502484   4.587003
    39  H    3.617706   3.836504   2.182641   3.512811   3.982566
    40  H    3.935296   4.308746   3.669778   4.524586   5.528100
    41  H    3.142807   2.373194   4.608725   4.126957   5.770024
    42  H    2.178751   3.081894   4.692706   4.845173   5.663147
    43  H    4.085357   4.527993   5.318354   5.604522   6.931557
                   26         27         28         29         30
    26  H    0.000000
    27  H    2.351632   0.000000
    28  H    6.626824   4.827371   0.000000
    29  H    6.330314   4.497606   1.797165   0.000000
    30  H    2.583392   2.483899   6.059567   6.367444   0.000000
    31  H    3.334199   3.063551   5.068932   5.722499   1.770295
    32  H    3.766695   2.442542   4.615027   5.176231   1.765994
    33  H    6.435053   5.827099   4.160880   3.637246   7.311749
    34  H    7.290786   6.123429   3.267799   2.580136   7.818635
    35  H    5.929247   4.926401   3.756261   2.536935   6.879391
    36  H    6.263792   5.213908   2.389939   3.568618   5.793730
    37  H    5.759432   7.066565   8.290057   8.817171   6.121002
    38  H    5.607894   6.540720   7.136887   7.055116   6.942307
    39  H    4.608341   6.113255   7.886908   7.737894   6.228292
    40  H    6.101609   7.448115   8.476026   8.581531   7.306504
    41  H    6.086259   6.489407   6.221204   7.080985   5.880174
    42  H    6.445678   6.806515   6.109594   6.673043   6.802645
    43  H    7.504047   8.395728   8.274490   8.783413   8.058986
                   31         32         33         34         35
    31  H    0.000000
    32  H    1.763781   0.000000
    33  H    6.279872   6.744810   0.000000
    34  H    6.835045   6.901424   1.752458   0.000000
    35  H    6.203531   6.247250   1.776493   1.777347   0.000000
    36  H    4.297973   4.718494   3.532013   3.564990   4.105233
    37  H    5.056146   6.804400   6.959399   8.381026   7.910068
    38  H    5.949837   7.283322   4.184641   5.897477   5.295644
    39  H    5.592849   6.984043   5.423902   7.065795   6.120216
    40  H    6.357019   7.920231   5.904295   7.581889   6.999846
    41  H    4.280347   5.840405   5.493551   6.601085   6.592962
    42  H    5.299024   6.697518   4.275494   5.600258   5.669624
    43  H    6.698689   8.306650   6.104572   7.589381   7.538258
                   36         37         38         39         40
    36  H    0.000000
    37  H    6.260653   0.000000
    38  H    5.424253   3.644582   0.000000
    39  H    6.344914   3.206252   1.774668   0.000000
    40  H    6.564159   2.545884   1.772867   1.743054   0.000000
    41  H    3.963442   2.635303   3.799327   4.343134   3.800653
    42  H    3.869349   3.362883   2.624961   3.829793   3.163851
    43  H    6.017306   2.745412   3.001524   3.841647   2.327270
                   41         42         43
    41  H    0.000000
    42  H    1.776354   0.000000
    43  H    2.803158   2.174491   0.000000
 Stoichiometry    C15H24O4
 Framework group  C1[X(C15H24O4)]
 Deg. of freedom   123
 Full point group                 C1      NOp   1
 Largest Abelian subgroup         C1      NOp   1
 Largest concise Abelian subgroup C1      NOp   1
                         Standard orientation:                         
 ---------------------------------------------------------------------
 Center     Atomic      Atomic             Coordinates (Angstroms)
 Number     Number       Type             X           Y           Z
 ---------------------------------------------------------------------
      1          6           0        1.815434    0.632130    0.036277
      2          6           0        1.121528   -0.484820    0.302191
      3          6           0       -0.321578   -0.565745    0.729098
      4          6           0       -1.239536    0.493575    0.084116
      5          6           0       -1.083549    1.899310    0.716704
      6          6           0        0.319222    2.326009    1.157605
      7          6           0        1.469893    2.080711    0.169200
      8          6           0        3.169345    0.186968   -0.355028
      9          6           0        3.309351   -1.303641   -0.327108
     10          6           0        1.913761   -1.755869    0.108603
     11          8           0        4.067897    0.957229   -0.660473
     12          6           0        1.227810    2.739078   -1.190190
     13          6           0        1.973996   -2.624209    1.363166
     14          8           0        1.296119   -2.512899   -0.929145
     15          6           0       -2.739206    0.044466    0.034489
     16          8           0       -3.527796    1.154450   -0.433214
     17          6           0       -3.301856   -0.351314    1.406888
     18          6           0       -2.948908   -1.103869   -0.986508
     19          8           0       -4.349974   -1.330410   -1.180146
     20          1           0       -0.376965   -0.513459    1.823446
     21          1           0       -0.688058   -1.560666    0.458264
     22          1           0       -0.932843    0.604854   -0.965705
     23          1           0       -1.730387    1.990322    1.596408
     24          1           0       -1.458609    2.642718    0.000785
     25          1           0        0.554181    1.836146    2.112617
     26          1           0        0.281755    3.399420    1.388500
     27          1           0        2.344265    2.578284    0.612639
     28          1           0        3.582043   -1.667649   -1.322165
     29          1           0        4.085533   -1.563113    0.399861
     30          1           0        0.980202    3.798917   -1.066391
     31          1           0        0.412217    2.265312   -1.744177
     32          1           0        2.124259    2.682956   -1.817721
     33          1           0        0.980317   -2.992564    1.642384
     34          1           0        2.589986   -3.513348    1.185370
     35          1           0        2.391812   -2.079428    2.216661
     36          1           0        1.243036   -1.951541   -1.722488
     37          1           0       -4.329194    0.761753   -0.837015
     38          1           0       -2.822305   -1.252892    1.799927
     39          1           0       -3.179926    0.451761    2.140087
     40          1           0       -4.380879   -0.536083    1.352614
     41          1           0       -2.547444   -0.819039   -1.964526
     42          1           0       -2.482016   -2.043988   -0.679748
     43          1           0       -4.645183   -1.942315   -0.482825
 ---------------------------------------------------------------------
 Rotational constants (GHZ):      0.5616934      0.2588153      0.2067546
 Standard basis: 6-31G(d) (6D, 7F)
 There are   333 symmetry adapted cartesian basis functions of A   symmetry.
 There are   333 symmetry adapted basis functions of A   symmetry.
   333 basis functions,   628 primitive gaussians,   333 cartesian basis functions
    73 alpha electrons       73 beta electrons
       nuclear repulsion energy      1602.8005952159 Hartrees.
 NAtoms=   43 NActive=   43 NUniq=   43 SFac= 1.00D+00 NAtFMM=   60 NAOKFM=F Big=F
 Integral buffers will be    131072 words long.
 Raffenetti 2 integral format.
 Two-electron integral symmetry is turned on.
 Using the following non-standard input for PCM:
 --- end of non-standard input.
 ------------------------------------------------------------------------------
 Polarizable Continuum Model (PCM)
 =================================
 Model                : PCM (using non-symmetric T matrix).
 Atomic radii         : SMD-Coulomb.
 Polarization charges : Total charges.
 Charge compensation  : None.
 Solution method      : On-the-fly selection.
 Cavity type          : VdW (van der Waals Surface) (Alpha=1.000).
 Cavity algorithm     : GePol (No added spheres)
                        Default sphere list used, NSphG=   43.
                        Lebedev-Laikov grids with approx.  5.0 points / Ang**2.
                        Smoothing algorithm: Karplus/York (Gamma=1.0000).
                        Polarization charges: spherical gaussians, with
                                              point-specific exponents (IZeta= 3).
                        Self-potential: point-specific (ISelfS= 7).
                        Self-field    : sphere-specific E.n sum rule (ISelfD= 2).
 1st derivatives      : Analytical E(r).r(x)/FMM algorithm (CHGder, D1EAlg=3).
                        Cavity 1st derivative terms included.
 Solvent              : Methanol, Eps=  32.613000 Eps(inf)=   1.765709
 ------------------------------------------------------------------------------
 ------------------------------------------------------------------------------
 Atomic radii for non-electrostatic terms: SMD-CDS.
 ------------------------------------------------------------------------------
 Nuclear repulsion after PCM non-electrostatic terms =     1602.8018469922 Hartrees.
 One-electron integrals computed using PRISM.
 NBasis=   333 RedAO= T EigKep=  8.47D-04  NBF=   333
 NBsUse=   333 1.00D-06 EigRej= -1.00D+00 NBFU=   333
 ExpMin= 1.61D-01 ExpMax= 5.48D+03 ExpMxC= 8.25D+02 IAcc=1 IRadAn=         1 AccDes= 0.00D+00
 Harris functional with IExCor=  402 and IRadAn=       1 diagonalized for initial guess.
 HarFok:  IExCor=  402 AccDes= 0.00D+00 IRadAn=         1 IDoV= 1 UseB2=F ITyADJ=14
 ICtDFT=  3500011 ScaDFX=  1.000000  1.000000  1.000000  1.000000
 FoFCou: FMM=F IPFlag=           0 FMFlag=      100000 FMFlg1=           0
         NFxFlg=           0 DoJE=T BraDBF=F KetDBF=T FulRan=T
         wScrn=  0.000000 ICntrl=     500 IOpCl=  0 I1Cent=   200000004 NGrid=           0
         NMat0=    1 NMatS0=      1 NMatT0=    0 NMatD0=    1 NMtDS0=    0 NMtDT0=    0
 Petite list used in FoFCou.
 Keep R1 ints in memory in canonical form, NReq=1565304907.
 Requested convergence on RMS density matrix=1.00D-08 within 128 cycles.
 Requested convergence on MAX density matrix=1.00D-06.
 Requested convergence on             energy=1.00D-06.
 No special actions if energy rises.
 Inv3:  Mode=1 IEnd=    21724443.
 Iteration    1 A*A^-1 deviation from unit magnitude is 4.88D-15 for    662.
 Iteration    1 A*A^-1 deviation from orthogonality  is 5.61D-15 for   1779    638.
 Iteration    1 A^-1*A deviation from unit magnitude is 5.77D-15 for    662.
 Iteration    1 A^-1*A deviation from orthogonality  is 1.11D-11 for   2309   2294.
 Error on total polarization charges =  0.05188
 SCF Done:  E(RB3LYP) =  -886.945084954     A.U. after   12 cycles
            NFock= 12  Conv=0.68D-08     -V/T= 2.0091
 SMD-CDS (non-electrostatic) energy       (kcal/mol) =       0.79
 (included in total energy above)

 **********************************************************************

            Population analysis using the SCF density.

 **********************************************************************

 Orbital symmetries:
       Occupied  (A) (A) (A) (A) (A) (A) (A) (A) (A) (A) (A) (A)
                 (A) (A) (A) (A) (A) (A) (A) (A) (A) (A) (A) (A)
                 (A) (A) (A) (A) (A) (A) (A) (A) (A) (A) (A) (A)
                 (A) (A) (A) (A) (A) (A) (A) (A) (A) (A) (A) (A)
                 (A) (A) (A) (A) (A) (A) (A) (A) (A) (A) (A) (A)
                 (A) (A) (A) (A) (A) (A) (A) (A) (A) (A) (A) (A)
                 (A)
       Virtual   (A) (A) (A) (A) (A) (A) (A) (A) (A) (A) (A) (A)
                 (A) (A) (A) (A) (A) (A) (A) (A) (A) (A) (A) (A)
                 (A) (A) (A) (A) (A) (A) (A) (A) (A) (A) (A) (A)
                 (A) (A) (A) (A) (A) (A) (A) (A) (A) (A) (A) (A)
                 (A) (A) (A) (A) (A) (A) (A) (A) (A) (A) (A) (A)
                 (A) (A) (A) (A) (A) (A) (A) (A) (A) (A) (A) (A)
                 (A) (A) (A) (A) (A) (A) (A) (A) (A) (A) (A) (A)
                 (A) (A) (A) (A) (A) (A) (A) (A) (A) (A) (A) (A)
                 (A) (A) (A) (A) (A) (A) (A) (A) (A) (A) (A) (A)
                 (A) (A) (A) (A) (A) (A) (A) (A) (A) (A) (A) (A)
                 (A) (A) (A) (A) (A) (A) (A) (A) (A) (A) (A) (A)
                 (A) (A) (A) (A) (A) (A) (A) (A) (A) (A) (A) (A)
                 (A) (A) (A) (A) (A) (A) (A) (A) (A) (A) (A) (A)
                 (A) (A) (A) (A) (A) (A) (A) (A) (A) (A) (A) (A)
                 (A) (A) (A) (A) (A) (A) (A) (A) (A) (A) (A) (A)
                 (A) (A) (A) (A) (A) (A) (A) (A) (A) (A) (A) (A)
                 (A) (A) (A) (A) (A) (A) (A) (A) (A) (A) (A) (A)
                 (A) (A) (A) (A) (A) (A) (A) (A) (A) (A) (A) (A)
                 (A) (A) (A) (A) (A) (A) (A) (A) (A) (A) (A) (A)
                 (A) (A) (A) (A) (A) (A) (A) (A) (A) (A) (A) (A)
                 (A) (A) (A) (A) (A) (A) (A) (A) (A) (A) (A) (A)
                 (A) (A) (A) (A) (A) (A) (A) (A)
 The electronic state is 1-A.
 Alpha  occ. eigenvalues --  -19.15137 -19.14620 -19.13480 -19.13037 -10.26371
 Alpha  occ. eigenvalues --  -10.24455 -10.23519 -10.22274 -10.20198 -10.18655
 Alpha  occ. eigenvalues --  -10.18509 -10.18405 -10.18203 -10.17684 -10.17241
 Alpha  occ. eigenvalues --  -10.17072 -10.16776 -10.16566 -10.16282  -1.03370
 Alpha  occ. eigenvalues --   -1.02814  -1.02395  -0.99812  -0.85758  -0.80953
 Alpha  occ. eigenvalues --   -0.78859  -0.74396  -0.73787  -0.72148  -0.68691
 Alpha  occ. eigenvalues --   -0.67767  -0.65589  -0.63223  -0.59790  -0.56807
 Alpha  occ. eigenvalues --   -0.55276  -0.53569  -0.51651  -0.50751  -0.49636
 Alpha  occ. eigenvalues --   -0.48742  -0.46578  -0.46000  -0.45356  -0.44860
 Alpha  occ. eigenvalues --   -0.44022  -0.43293  -0.42834  -0.41465  -0.40449
 Alpha  occ. eigenvalues --   -0.40007  -0.39077  -0.38403  -0.38240  -0.37977
 Alpha  occ. eigenvalues --   -0.37477  -0.36829  -0.36402  -0.35387  -0.34964
 Alpha  occ. eigenvalues --   -0.34509  -0.34239  -0.33049  -0.32918  -0.32251
 Alpha  occ. eigenvalues --   -0.31439  -0.30493  -0.30158  -0.28192  -0.27440
 Alpha  occ. eigenvalues --   -0.25515  -0.24965  -0.23812
 Alpha virt. eigenvalues --   -0.03795   0.05456   0.07425   0.08175   0.10406
 Alpha virt. eigenvalues --    0.10830   0.12172   0.12586   0.13945   0.14106
 Alpha virt. eigenvalues --    0.14586   0.14889   0.15248   0.15652   0.15995
 Alpha virt. eigenvalues --    0.16782   0.17188   0.17769   0.18322   0.18810
 Alpha virt. eigenvalues --    0.19118   0.20011   0.20655   0.20911   0.21545
 Alpha virt. eigenvalues --    0.21726   0.22312   0.22627   0.23961   0.24490
 Alpha virt. eigenvalues --    0.24759   0.24982   0.25830   0.26736   0.27760
 Alpha virt. eigenvalues --    0.28366   0.29448   0.30296   0.30852   0.31707
 Alpha virt. eigenvalues --    0.33793   0.34361   0.36083   0.37796   0.45952
 Alpha virt. eigenvalues --    0.47531   0.49745   0.51820   0.52589   0.52987
 Alpha virt. eigenvalues --    0.53596   0.54149   0.54843   0.55847   0.56957
 Alpha virt. eigenvalues --    0.58131   0.59278   0.59879   0.61271   0.61386
 Alpha virt. eigenvalues --    0.62833   0.63419   0.63698   0.63947   0.65427
 Alpha virt. eigenvalues --    0.65892   0.67180   0.68421   0.69671   0.71931
 Alpha virt. eigenvalues --    0.72417   0.73241   0.74135   0.74934   0.75378
 Alpha virt. eigenvalues --    0.77272   0.77802   0.78318   0.80201   0.80859
 Alpha virt. eigenvalues --    0.81092   0.81780   0.82556   0.82967   0.83820
 Alpha virt. eigenvalues --    0.84406   0.85494   0.86042   0.86603   0.86937
 Alpha virt. eigenvalues --    0.87822   0.88938   0.89072   0.89809   0.90351
 Alpha virt. eigenvalues --    0.90759   0.90987   0.92006   0.92912   0.93202
 Alpha virt. eigenvalues --    0.94457   0.94962   0.95609   0.96329   0.97309
 Alpha virt. eigenvalues --    0.97726   0.98522   0.98762   0.99926   1.00934
 Alpha virt. eigenvalues --    1.02402   1.02918   1.04125   1.05678   1.05764
 Alpha virt. eigenvalues --    1.06192   1.06961   1.07800   1.10002   1.10740
 Alpha virt. eigenvalues --    1.11216   1.12537   1.13211   1.14566   1.16705
 Alpha virt. eigenvalues --    1.18235   1.20177   1.20360   1.24972   1.29225
 Alpha virt. eigenvalues --    1.31622   1.32686   1.36748   1.37964   1.39194
 Alpha virt. eigenvalues --    1.40579   1.41725   1.42431   1.46707   1.48324
 Alpha virt. eigenvalues --    1.50406   1.53070   1.54924   1.56881   1.60281
 Alpha virt. eigenvalues --    1.61957   1.62533   1.63313   1.67509   1.68238
 Alpha virt. eigenvalues --    1.69289   1.70183   1.70795   1.72710   1.74285
 Alpha virt. eigenvalues --    1.75390   1.76384   1.77183   1.79177   1.79815
 Alpha virt. eigenvalues --    1.81576   1.82286   1.82788   1.83824   1.84515
 Alpha virt. eigenvalues --    1.85092   1.87725   1.89181   1.89745   1.90982
 Alpha virt. eigenvalues --    1.91713   1.92856   1.93935   1.94721   1.95717
 Alpha virt. eigenvalues --    1.96356   1.97834   1.98829   2.00925   2.02855
 Alpha virt. eigenvalues --    2.04206   2.05095   2.06345   2.07367   2.08259
 Alpha virt. eigenvalues --    2.11607   2.11769   2.13570   2.14380   2.15472
 Alpha virt. eigenvalues --    2.18651   2.20618   2.21370   2.24241   2.25489
 Alpha virt. eigenvalues --    2.26082   2.26242   2.27343   2.28709   2.29212
 Alpha virt. eigenvalues --    2.31180   2.31534   2.32396   2.33660   2.34658
 Alpha virt. eigenvalues --    2.36348   2.37865   2.41129   2.41511   2.42212
 Alpha virt. eigenvalues --    2.43761   2.45346   2.46304   2.47714   2.48744
 Alpha virt. eigenvalues --    2.50199   2.52917   2.54607   2.55469   2.58428
 Alpha virt. eigenvalues --    2.59674   2.62096   2.64406   2.67145   2.67822
 Alpha virt. eigenvalues --    2.69708   2.73419   2.74783   2.76556   2.77247
 Alpha virt. eigenvalues --    2.80017   2.81692   2.84735   2.87088   2.89553
 Alpha virt. eigenvalues --    2.93495   2.95491   2.99025   3.03795   3.18034
 Alpha virt. eigenvalues --    3.21417   3.81472   3.82726   3.88937   4.01184
 Alpha virt. eigenvalues --    4.13732   4.21360   4.24144   4.27118   4.28994
 Alpha virt. eigenvalues --    4.32356   4.37244   4.40909   4.45763   4.54422
 Alpha virt. eigenvalues --    4.61028   4.66824   4.73786   4.76967   4.77799
          Condensed to atoms (all electrons):
               1          2          3          4          5          6
     1  C    5.110983   0.530716  -0.052698  -0.003486  -0.004941  -0.028231
     2  C    0.530716   4.988890   0.320319  -0.015252  -0.005472  -0.007389
     3  C   -0.052698   0.320319   5.254685   0.324676  -0.038947  -0.001226
     4  C   -0.003486  -0.015252   0.324676   5.055883   0.356993  -0.041481
     5  C   -0.004941  -0.005472  -0.038947   0.356993   5.062715   0.361116
     6  C   -0.028231  -0.007389  -0.001226  -0.041481   0.361116   5.074655
     7  C    0.345321  -0.066676  -0.011093  -0.000108  -0.041042   0.357563
     8  C    0.346419   0.010412   0.005505  -0.000160  -0.000051   0.004284
     9  C   -0.145181  -0.077862   0.007930  -0.000175  -0.000004  -0.000098
    10  C   -0.009317   0.405592  -0.056919   0.002358  -0.000045  -0.000156
    11  O   -0.086544   0.005292  -0.000110   0.000002  -0.000005   0.000275
    12  C   -0.036272  -0.002013   0.001385  -0.003639  -0.003094  -0.049765
    13  C    0.002936  -0.063825  -0.006287   0.000267  -0.000005   0.000013
    14  O   -0.000752  -0.052941  -0.004455  -0.000427  -0.000002   0.000000
    15  C    0.000336   0.002641  -0.028557   0.357652  -0.023008   0.002997
    16  O   -0.000003  -0.000033   0.002284  -0.044485  -0.002894   0.000294
    17  C   -0.000028   0.000346  -0.003275  -0.061128  -0.010408   0.000089
    18  C    0.000021   0.000079  -0.004571  -0.048854   0.003975  -0.000044
    19  O    0.000000   0.000000   0.000052   0.002480  -0.000048   0.000000
    20  H   -0.005076  -0.023868   0.351167  -0.026692  -0.006548  -0.000095
    21  H    0.004365  -0.040248   0.360584  -0.043699   0.004669   0.000041
    22  H   -0.002270   0.000897  -0.055030   0.367312  -0.046804  -0.002895
    23  H   -0.000032  -0.000004  -0.003966  -0.039565   0.367527  -0.033598
    24  H   -0.000370  -0.000009   0.005504  -0.030753   0.366346  -0.037630
    25  H   -0.004491  -0.000144   0.003944  -0.005306  -0.037778   0.370369
    26  H    0.005396   0.000331  -0.000105   0.004698  -0.033116   0.365319
    27  H   -0.051401   0.004210  -0.000210  -0.000071   0.004899  -0.042231
    28  H    0.004340   0.001120  -0.000102   0.000005   0.000000   0.000001
    29  H    0.003821   0.001299  -0.000148   0.000002   0.000000   0.000003
    30  H    0.004631  -0.000006  -0.000035   0.000221  -0.001044  -0.003352
    31  H   -0.005853   0.001422  -0.000404  -0.000830   0.003508  -0.006347
    32  H   -0.007654  -0.000055  -0.000015   0.000056  -0.000007   0.005269
    33  H   -0.000155  -0.008561   0.003274   0.000018   0.000002   0.000000
    34  H   -0.000110   0.005335  -0.000032  -0.000002   0.000000   0.000000
    35  H    0.000224   0.001593   0.000059  -0.000012   0.000000   0.000000
    36  H    0.003171  -0.000271  -0.000988   0.000105   0.000001   0.000001
    37  H    0.000000   0.000003  -0.000167   0.007375  -0.000120  -0.000001
    38  H   -0.000001   0.000169   0.001089  -0.001611   0.000442  -0.000009
    39  H    0.000004  -0.000032  -0.000094  -0.006123   0.001315  -0.000173
    40  H    0.000000  -0.000003  -0.000016   0.005321   0.000037   0.000003
    41  H   -0.000009  -0.000001   0.000327  -0.004670  -0.000163   0.000001
    42  H   -0.000004  -0.000070  -0.000171   0.000372  -0.000152  -0.000002
    43  H    0.000000   0.000000   0.000006   0.000013   0.000001   0.000000
               7          8          9         10         11         12
     1  C    0.345321   0.346419  -0.145181  -0.009317  -0.086544  -0.036272
     2  C   -0.066676   0.010412  -0.077862   0.405592   0.005292  -0.002013
     3  C   -0.011093   0.005505   0.007930  -0.056919  -0.000110   0.001385
     4  C   -0.000108  -0.000160  -0.000175   0.002358   0.000002  -0.003639
     5  C   -0.041042  -0.000051  -0.000004  -0.000045  -0.000005  -0.003094
     6  C    0.357563   0.004284  -0.000098  -0.000156   0.000275  -0.049765
     7  C    5.023837  -0.053027   0.007862   0.005622   0.000814   0.354330
     8  C   -0.053027   4.532019   0.330923  -0.059973   0.526113  -0.000994
     9  C    0.007862   0.330923   5.485855   0.288346  -0.078028  -0.000230
    10  C    0.005622  -0.059973   0.288346   4.738027   0.004161  -0.000169
    11  O    0.000814   0.526113  -0.078028   0.004161   8.201309  -0.003780
    12  C    0.354330  -0.000994  -0.000230  -0.000169  -0.003780   5.150846
    13  C   -0.000148   0.000085  -0.053271   0.369585  -0.000079  -0.000003
    14  O   -0.000075   0.000752  -0.047469   0.203064  -0.000017   0.000009
    15  C   -0.000053  -0.000001   0.000002  -0.000094   0.000000   0.000020
    16  O    0.000001   0.000000   0.000000   0.000000   0.000000  -0.000004
    17  C    0.000008   0.000000   0.000000   0.000006   0.000000  -0.000002
    18  C   -0.000003   0.000000   0.000000  -0.000025   0.000000   0.000001
    19  O    0.000000   0.000000   0.000000   0.000000   0.000000   0.000000
    20  H    0.001047  -0.000099  -0.000197   0.000447   0.000002  -0.000064
    21  H   -0.000085  -0.000112   0.000659  -0.006486   0.000001   0.000005
    22  H    0.003787  -0.000067  -0.000048   0.000228   0.000000  -0.001354
    23  H    0.005265   0.000003   0.000000   0.000001   0.000000  -0.000028
    24  H   -0.006113  -0.000003   0.000000   0.000005   0.000000   0.004705
    25  H   -0.037855   0.000068  -0.000008  -0.000055  -0.000001   0.005767
    26  H   -0.031648  -0.000107   0.000004   0.000002   0.000003  -0.004610
    27  H    0.375435  -0.006587   0.000564  -0.000202   0.009438  -0.044078
    28  H   -0.000073  -0.018138   0.345459  -0.023253  -0.000213   0.000018
    29  H   -0.000070  -0.017132   0.340816  -0.024448  -0.000320  -0.000004
    30  H   -0.031176  -0.000040   0.000004   0.000003   0.000026   0.368149
    31  H   -0.030943  -0.000205   0.000017  -0.000019   0.000053   0.373036
    32  H   -0.027250   0.002989   0.000107  -0.000003   0.006948   0.365182
    33  H   -0.000002  -0.000075   0.005324  -0.023171   0.000001   0.000000
    34  H    0.000004   0.000274  -0.007901  -0.022251   0.000000   0.000000
    35  H   -0.000027  -0.000003  -0.001793  -0.025063  -0.000009   0.000000
    36  H   -0.000051   0.000016  -0.002400  -0.021483  -0.000065  -0.000007
    37  H    0.000000   0.000000   0.000000   0.000000   0.000000   0.000000
    38  H    0.000000   0.000000   0.000000  -0.000001   0.000000   0.000000
    39  H    0.000000   0.000000   0.000000   0.000000   0.000000   0.000000
    40  H    0.000000   0.000000   0.000000   0.000000   0.000000   0.000000
    41  H    0.000002   0.000000   0.000000   0.000000   0.000000  -0.000004
    42  H    0.000000   0.000000   0.000000  -0.000029   0.000000   0.000000
    43  H    0.000000   0.000000   0.000000   0.000000   0.000000   0.000000
              13         14         15         16         17         18
     1  C    0.002936  -0.000752   0.000336  -0.000003  -0.000028   0.000021
     2  C   -0.063825  -0.052941   0.002641  -0.000033   0.000346   0.000079
     3  C   -0.006287  -0.004455  -0.028557   0.002284  -0.003275  -0.004571
     4  C    0.000267  -0.000427   0.357652  -0.044485  -0.061128  -0.048854
     5  C   -0.000005  -0.000002  -0.023008  -0.002894  -0.010408   0.003975
     6  C    0.000013   0.000000   0.002997   0.000294   0.000089  -0.000044
     7  C   -0.000148  -0.000075  -0.000053   0.000001   0.000008  -0.000003
     8  C    0.000085   0.000752  -0.000001   0.000000   0.000000   0.000000
     9  C   -0.053271  -0.047469   0.000002   0.000000   0.000000   0.000000
    10  C    0.369585   0.203064  -0.000094   0.000000   0.000006  -0.000025
    11  O   -0.000079  -0.000017   0.000000   0.000000   0.000000   0.000000
    12  C   -0.000003   0.000009   0.000020  -0.000004  -0.000002   0.000001
    13  C    5.201381  -0.054942   0.000004   0.000000  -0.000001   0.000002
    14  O   -0.054942   8.395914  -0.000029   0.000000   0.000001  -0.000024
    15  C    0.000004  -0.000029   4.741361   0.212249   0.350393   0.358238
    16  O    0.000000   0.000000   0.212249   8.426521  -0.062360  -0.033344
    17  C   -0.000001   0.000001   0.350393  -0.062360   5.258293  -0.058338
    18  C    0.000002  -0.000024   0.358238  -0.033344  -0.058338   4.961150
    19  O    0.000000   0.000000  -0.050563  -0.012406  -0.004140   0.230218
    20  H    0.001431   0.000303  -0.004727  -0.000024   0.002803  -0.000015
    21  H   -0.002380   0.014146  -0.003312   0.000055  -0.002008   0.002073
    22  H    0.000010   0.000164  -0.038840   0.001567   0.006727  -0.009781
    23  H    0.000000   0.000000  -0.006019  -0.000078   0.002235   0.000129
    24  H    0.000000   0.000000  -0.005012   0.008023   0.000492   0.000064
    25  H   -0.000003   0.000001  -0.000110  -0.000002   0.000025  -0.000002
    26  H    0.000000   0.000000  -0.000072   0.000001  -0.000004   0.000001
    27  H    0.000021  -0.000001   0.000002   0.000000   0.000000   0.000000
    28  H    0.001349   0.001903   0.000000   0.000000   0.000000   0.000000
    29  H   -0.002787   0.002664   0.000000   0.000000   0.000000   0.000000
    30  H    0.000000   0.000000  -0.000002   0.000000   0.000000   0.000000
    31  H    0.000001  -0.000002   0.000028  -0.000009   0.000001  -0.000009
    32  H    0.000000   0.000000   0.000000   0.000000   0.000000   0.000000
    33  H    0.360872  -0.000018  -0.000001   0.000000   0.000002  -0.000006
    34  H    0.360723   0.001516   0.000000   0.000000   0.000000   0.000000
    35  H    0.365490   0.002921   0.000000   0.000000   0.000000   0.000000
    36  H    0.007511   0.235542  -0.000011   0.000000   0.000001   0.000033
    37  H    0.000000   0.000000  -0.029398   0.227439  -0.001039  -0.017861
    38  H   -0.000001  -0.000002  -0.022873   0.004103   0.344637  -0.000548
    39  H    0.000000   0.000000  -0.025393   0.000137   0.367086   0.005101
    40  H    0.000000   0.000000  -0.025028  -0.001123   0.357727  -0.007467
    41  H    0.000000  -0.000001  -0.040068  -0.000952   0.006486   0.369214
    42  H   -0.000001   0.000136  -0.035223   0.003364  -0.002731   0.357761
    43  H    0.000000   0.000000  -0.002430   0.000420   0.004057  -0.024672
              19         20         21         22         23         24
     1  C    0.000000  -0.005076   0.004365  -0.002270  -0.000032  -0.000370
     2  C    0.000000  -0.023868  -0.040248   0.000897  -0.000004  -0.000009
     3  C    0.000052   0.351167   0.360584  -0.055030  -0.003966   0.005504
     4  C    0.002480  -0.026692  -0.043699   0.367312  -0.039565  -0.030753
     5  C   -0.000048  -0.006548   0.004669  -0.046804   0.367527   0.366346
     6  C    0.000000  -0.000095   0.000041  -0.002895  -0.033598  -0.037630
     7  C    0.000000   0.001047  -0.000085   0.003787   0.005265  -0.006113
     8  C    0.000000  -0.000099  -0.000112  -0.000067   0.000003  -0.000003
     9  C    0.000000  -0.000197   0.000659  -0.000048   0.000000   0.000000
    10  C    0.000000   0.000447  -0.006486   0.000228   0.000001   0.000005
    11  O    0.000000   0.000002   0.000001   0.000000   0.000000   0.000000
    12  C    0.000000  -0.000064   0.000005  -0.001354  -0.000028   0.004705
    13  C    0.000000   0.001431  -0.002380   0.000010   0.000000   0.000000
    14  O    0.000000   0.000303   0.014146   0.000164   0.000000   0.000000
    15  C   -0.050563  -0.004727  -0.003312  -0.038840  -0.006019  -0.005012
    16  O   -0.012406  -0.000024   0.000055   0.001567  -0.000078   0.008023
    17  C   -0.004140   0.002803  -0.002008   0.006727   0.002235   0.000492
    18  C    0.230218  -0.000015   0.002073  -0.009781   0.000129   0.000064
    19  O    8.295583  -0.000001  -0.000113   0.000042  -0.000001   0.000000
    20  H   -0.000001   0.546047  -0.030399   0.005378   0.002513   0.000060
    21  H   -0.000113  -0.030399   0.563187  -0.001306  -0.000121  -0.000151
    22  H    0.000042   0.005378  -0.001306   0.615832   0.006063  -0.008073
    23  H   -0.000001   0.002513  -0.000121   0.006063   0.594272  -0.036402
    24  H    0.000000   0.000060  -0.000151  -0.008073  -0.036402   0.598486
    25  H    0.000000   0.000970  -0.000005  -0.000157  -0.006732   0.005875
    26  H    0.000000  -0.000085   0.000001  -0.000117  -0.000796  -0.006563
    27  H    0.000000   0.000046   0.000003   0.000030  -0.000165  -0.000080
    28  H    0.000000  -0.000004  -0.000001  -0.000001   0.000000   0.000000
    29  H    0.000000   0.000013  -0.000030   0.000000   0.000000   0.000000
    30  H    0.000000   0.000002   0.000000   0.000007  -0.000017   0.000564
    31  H    0.000000   0.000012   0.000004   0.005837  -0.000018  -0.000372
    32  H    0.000000   0.000000   0.000000  -0.000037   0.000000  -0.000053
    33  H    0.000000   0.000138   0.003262   0.000000   0.000000   0.000000
    34  H    0.000000   0.000002  -0.000131   0.000000   0.000000   0.000000
    35  H    0.000000   0.000112   0.000121   0.000000   0.000000   0.000000
    36  H    0.000000   0.000022  -0.000460   0.000238   0.000000   0.000000
    37  H    0.035782   0.000003  -0.000001  -0.000099  -0.000099  -0.000065
    38  H    0.000109   0.000512   0.001135  -0.000129  -0.000061  -0.000033
    39  H    0.000154   0.000316   0.000126  -0.000004   0.006361   0.000011
    40  H    0.007677  -0.000010  -0.000058  -0.000133  -0.000229  -0.000016
    41  H   -0.037332   0.000003  -0.000148   0.007997   0.000010  -0.000001
    42  H   -0.028260   0.000075   0.005406   0.000263  -0.000003  -0.000002
    43  H    0.243933  -0.000002  -0.000019   0.000004   0.000000   0.000000
              25         26         27         28         29         30
     1  C   -0.004491   0.005396  -0.051401   0.004340   0.003821   0.004631
     2  C   -0.000144   0.000331   0.004210   0.001120   0.001299  -0.000006
     3  C    0.003944  -0.000105  -0.000210  -0.000102  -0.000148  -0.000035
     4  C   -0.005306   0.004698  -0.000071   0.000005   0.000002   0.000221
     5  C   -0.037778  -0.033116   0.004899   0.000000   0.000000  -0.001044
     6  C    0.370369   0.365319  -0.042231   0.000001   0.000003  -0.003352
     7  C   -0.037855  -0.031648   0.375435  -0.000073  -0.000070  -0.031176
     8  C    0.000068  -0.000107  -0.006587  -0.018138  -0.017132  -0.000040
     9  C   -0.000008   0.000004   0.000564   0.345459   0.340816   0.000004
    10  C   -0.000055   0.000002  -0.000202  -0.023253  -0.024448   0.000003
    11  O   -0.000001   0.000003   0.009438  -0.000213  -0.000320   0.000026
    12  C    0.005767  -0.004610  -0.044078   0.000018  -0.000004   0.368149
    13  C   -0.000003   0.000000   0.000021   0.001349  -0.002787   0.000000
    14  O    0.000001   0.000000  -0.000001   0.001903   0.002664   0.000000
    15  C   -0.000110  -0.000072   0.000002   0.000000   0.000000  -0.000002
    16  O   -0.000002   0.000001   0.000000   0.000000   0.000000   0.000000
    17  C    0.000025  -0.000004   0.000000   0.000000   0.000000   0.000000
    18  C   -0.000002   0.000001   0.000000   0.000000   0.000000   0.000000
    19  O    0.000000   0.000000   0.000000   0.000000   0.000000   0.000000
    20  H    0.000970  -0.000085   0.000046  -0.000004   0.000013   0.000002
    21  H   -0.000005   0.000001   0.000003  -0.000001  -0.000030   0.000000
    22  H   -0.000157  -0.000117   0.000030  -0.000001   0.000000   0.000007
    23  H   -0.006732  -0.000796  -0.000165   0.000000   0.000000  -0.000017
    24  H    0.005875  -0.006563  -0.000080   0.000000   0.000000   0.000564
    25  H    0.603898  -0.036642  -0.002785   0.000000   0.000000  -0.000015
    26  H   -0.036642   0.597261  -0.004951   0.000000   0.000000   0.003883
    27  H   -0.002785  -0.004951   0.612232  -0.000015  -0.000004  -0.002788
    28  H    0.000000   0.000000  -0.000015   0.503077  -0.016406   0.000000
    29  H    0.000000   0.000000  -0.000004  -0.016406   0.510675   0.000000
    30  H   -0.000015   0.003883  -0.002788   0.000000   0.000000   0.564182
    31  H   -0.000057  -0.000157   0.005543  -0.000002   0.000000  -0.028841
    32  H   -0.000162  -0.000033  -0.004337  -0.000002   0.000001  -0.028420
    33  H   -0.000002   0.000000   0.000000  -0.000175   0.000130   0.000000
    34  H    0.000000   0.000000   0.000000   0.000595   0.001494   0.000000
    35  H    0.000013   0.000000  -0.000001   0.000109   0.001268   0.000000
    36  H    0.000000   0.000000   0.000003   0.001701  -0.000031   0.000000
    37  H    0.000000   0.000000   0.000000   0.000000   0.000000   0.000000
    38  H   -0.000004   0.000000   0.000000   0.000000   0.000000   0.000000
    39  H   -0.000009   0.000009   0.000000   0.000000   0.000000   0.000000
    40  H    0.000000   0.000000   0.000000   0.000000   0.000000   0.000000
    41  H    0.000000   0.000000   0.000000   0.000000   0.000000   0.000000
    42  H    0.000000   0.000000   0.000000   0.000000   0.000000   0.000000
    43  H    0.000000   0.000000   0.000000   0.000000   0.000000   0.000000
              31         32         33         34         35         36
     1  C   -0.005853  -0.007654  -0.000155  -0.000110   0.000224   0.003171
     2  C    0.001422  -0.000055  -0.008561   0.005335   0.001593  -0.000271
     3  C   -0.000404  -0.000015   0.003274  -0.000032   0.000059  -0.000988
     4  C   -0.000830   0.000056   0.000018  -0.000002  -0.000012   0.000105
     5  C    0.003508  -0.000007   0.000002   0.000000   0.000000   0.000001
     6  C   -0.006347   0.005269   0.000000   0.000000   0.000000   0.000001
     7  C   -0.030943  -0.027250  -0.000002   0.000004  -0.000027  -0.000051
     8  C   -0.000205   0.002989  -0.000075   0.000274  -0.000003   0.000016
     9  C    0.000017   0.000107   0.005324  -0.007901  -0.001793  -0.002400
    10  C   -0.000019  -0.000003  -0.023171  -0.022251  -0.025063  -0.021483
    11  O    0.000053   0.006948   0.000001   0.000000  -0.000009  -0.000065
    12  C    0.373036   0.365182   0.000000   0.000000   0.000000  -0.000007
    13  C    0.000001   0.000000   0.360872   0.360723   0.365490   0.007511
    14  O   -0.000002   0.000000  -0.000018   0.001516   0.002921   0.235542
    15  C    0.000028   0.000000  -0.000001   0.000000   0.000000  -0.000011
    16  O   -0.000009   0.000000   0.000000   0.000000   0.000000   0.000000
    17  C    0.000001   0.000000   0.000002   0.000000   0.000000   0.000001
    18  C   -0.000009   0.000000  -0.000006   0.000000   0.000000   0.000033
    19  O    0.000000   0.000000   0.000000   0.000000   0.000000   0.000000
    20  H    0.000012   0.000000   0.000138   0.000002   0.000112   0.000022
    21  H    0.000004   0.000000   0.003262  -0.000131   0.000121  -0.000460
    22  H    0.005837  -0.000037   0.000000   0.000000   0.000000   0.000238
    23  H   -0.000018   0.000000   0.000000   0.000000   0.000000   0.000000
    24  H   -0.000372  -0.000053   0.000000   0.000000   0.000000   0.000000
    25  H   -0.000057  -0.000162  -0.000002   0.000000   0.000013   0.000000
    26  H   -0.000157  -0.000033   0.000000   0.000000   0.000000   0.000000
    27  H    0.005543  -0.004337   0.000000   0.000000  -0.000001   0.000003
    28  H   -0.000002  -0.000002  -0.000175   0.000595   0.000109   0.001701
    29  H    0.000000   0.000001   0.000130   0.001494   0.001268  -0.000031
    30  H   -0.028841  -0.028420   0.000000   0.000000   0.000000   0.000000
    31  H    0.551974  -0.030278   0.000000   0.000000   0.000000   0.000017
    32  H   -0.030278   0.564707   0.000000   0.000000   0.000000   0.000000
    33  H    0.000000   0.000000   0.551074  -0.030686  -0.025808  -0.000145
    34  H    0.000000   0.000000  -0.030686   0.549128  -0.025222  -0.000207
    35  H    0.000000   0.000000  -0.025808  -0.025222   0.533870  -0.000235
    36  H    0.000017   0.000000  -0.000145  -0.000207  -0.000235   0.344661
    37  H    0.000000   0.000000   0.000000   0.000000   0.000000   0.000000
    38  H    0.000000   0.000000   0.000016   0.000000   0.000000   0.000000
    39  H    0.000000   0.000000   0.000000   0.000000   0.000000   0.000000
    40  H    0.000000   0.000000   0.000000   0.000000   0.000000   0.000000
    41  H   -0.000004   0.000000   0.000000   0.000000   0.000000   0.000036
    42  H    0.000000   0.000000   0.000000   0.000000   0.000000   0.000015
    43  H    0.000000   0.000000   0.000000   0.000000   0.000000   0.000000
              37         38         39         40         41         42
     1  C    0.000000  -0.000001   0.000004   0.000000  -0.000009  -0.000004
     2  C    0.000003   0.000169  -0.000032  -0.000003  -0.000001  -0.000070
     3  C   -0.000167   0.001089  -0.000094  -0.000016   0.000327  -0.000171
     4  C    0.007375  -0.001611  -0.006123   0.005321  -0.004670   0.000372
     5  C   -0.000120   0.000442   0.001315   0.000037  -0.000163  -0.000152
     6  C   -0.000001  -0.000009  -0.000173   0.000003   0.000001  -0.000002
     7  C    0.000000   0.000000   0.000000   0.000000   0.000002   0.000000
     8  C    0.000000   0.000000   0.000000   0.000000   0.000000   0.000000
     9  C    0.000000   0.000000   0.000000   0.000000   0.000000   0.000000
    10  C    0.000000  -0.000001   0.000000   0.000000   0.000000  -0.000029
    11  O    0.000000   0.000000   0.000000   0.000000   0.000000   0.000000
    12  C    0.000000   0.000000   0.000000   0.000000  -0.000004   0.000000
    13  C    0.000000  -0.000001   0.000000   0.000000   0.000000  -0.000001
    14  O    0.000000  -0.000002   0.000000   0.000000  -0.000001   0.000136
    15  C   -0.029398  -0.022873  -0.025393  -0.025028  -0.040068  -0.035223
    16  O    0.227439   0.004103   0.000137  -0.001123  -0.000952   0.003364
    17  C   -0.001039   0.344637   0.367086   0.357727   0.006486  -0.002731
    18  C   -0.017861  -0.000548   0.005101  -0.007467   0.369214   0.357761
    19  O    0.035782   0.000109   0.000154   0.007677  -0.037332  -0.028260
    20  H    0.000003   0.000512   0.000316  -0.000010   0.000003   0.000075
    21  H   -0.000001   0.001135   0.000126  -0.000058  -0.000148   0.005406
    22  H   -0.000099  -0.000129  -0.000004  -0.000133   0.007997   0.000263
    23  H   -0.000099  -0.000061   0.006361  -0.000229   0.000010  -0.000003
    24  H   -0.000065  -0.000033   0.000011  -0.000016  -0.000001  -0.000002
    25  H    0.000000  -0.000004  -0.000009   0.000000   0.000000   0.000000
    26  H    0.000000   0.000000   0.000009   0.000000   0.000000   0.000000
    27  H    0.000000   0.000000   0.000000   0.000000   0.000000   0.000000
    28  H    0.000000   0.000000   0.000000   0.000000   0.000000   0.000000
    29  H    0.000000   0.000000   0.000000   0.000000   0.000000   0.000000
    30  H    0.000000   0.000000   0.000000   0.000000   0.000000   0.000000
    31  H    0.000000   0.000000   0.000000   0.000000  -0.000004   0.000000
    32  H    0.000000   0.000000   0.000000   0.000000   0.000000   0.000000
    33  H    0.000000   0.000016   0.000000   0.000000   0.000000   0.000000
    34  H    0.000000   0.000000   0.000000   0.000000   0.000000   0.000000
    35  H    0.000000   0.000000   0.000000   0.000000   0.000000   0.000000
    36  H    0.000000   0.000000   0.000000   0.000000   0.000036   0.000015
    37  H    0.350528  -0.000236  -0.000363   0.003914   0.000060   0.001182
    38  H   -0.000236   0.570136  -0.025899  -0.026275  -0.000092   0.000384
    39  H   -0.000363  -0.025899   0.545958  -0.030929  -0.000141  -0.000044
    40  H    0.003914  -0.026275  -0.030929   0.561827   0.000051   0.000481
    41  H    0.000060  -0.000092  -0.000141   0.000051   0.565470  -0.033131
    42  H    0.001182   0.000384  -0.000044   0.000481  -0.033131   0.572161
    43  H   -0.001168   0.000004  -0.000085   0.002279   0.005539  -0.007642
              43
     1  C    0.000000
     2  C    0.000000
     3  C    0.000006
     4  C    0.000013
     5  C    0.000001
     6  C    0.000000
     7  C    0.000000
     8  C    0.000000
     9  C    0.000000
    10  C    0.000000
    11  O    0.000000
    12  C    0.000000
    13  C    0.000000
    14  O    0.000000
    15  C   -0.002430
    16  O    0.000420
    17  C    0.004057
    18  C   -0.024672
    19  O    0.243933
    20  H   -0.000002
    21  H   -0.000019
    22  H    0.000004
    23  H    0.000000
    24  H    0.000000
    25  H    0.000000
    26  H    0.000000
    27  H    0.000000
    28  H    0.000000
    29  H    0.000000
    30  H    0.000000
    31  H    0.000000
    32  H    0.000000
    33  H    0.000000
    34  H    0.000000
    35  H    0.000000
    36  H    0.000000
    37  H   -0.001168
    38  H    0.000004
    39  H   -0.000085
    40  H    0.002279
    41  H    0.005539
    42  H   -0.007642
    43  H    0.334271
 Mulliken charges:
               1
     1  C    0.082195
     2  C    0.084071
     3  C   -0.373169
     4  C   -0.107279
     5  C   -0.277849
     6  C   -0.287572
     7  C   -0.143381
     8  C    0.396914
     9  C   -0.399207
    10  C    0.255712
    11  O   -0.585266
    12  C   -0.473338
    13  C   -0.487949
    14  O   -0.697880
    15  C    0.314900
    16  O   -0.728740
    17  C   -0.495950
    18  C   -0.082499
    19  O   -0.683165
    20  H    0.184483
    21  H    0.171431
    22  H    0.144762
    23  H    0.143558
    24  H    0.141569
    25  H    0.141395
    26  H    0.142097
    27  H    0.147482
    28  H    0.198711
    29  H    0.199193
    30  H    0.154065
    31  H    0.162898
    32  H    0.153047
    33  H    0.164693
    34  H    0.167472
    35  H    0.172390
    36  H    0.433279
    37  H    0.424331
    38  H    0.155038
    39  H    0.162711
    40  H    0.151969
    41  H    0.161521
    42  H    0.165865
    43  H    0.445493
 Sum of Mulliken charges =   0.00000
 Mulliken charges with hydrogens summed into heavy atoms:
               1
     1  C    0.082195
     2  C    0.084071
     3  C   -0.017255
     4  C    0.037483
     5  C    0.007278
     6  C   -0.004080
     7  C    0.004101
     8  C    0.396914
     9  C   -0.001303
    10  C    0.255712
    11  O   -0.585266
    12  C   -0.003328
    13  C    0.016605
    14  O   -0.264601
    15  C    0.314900
    16  O   -0.304409
    17  C   -0.026232
    18  C    0.244888
    19  O   -0.237673
 Electronic spatial extent (au):  <R**2>=           5551.1171
 Charge=              0.0000 electrons
 Dipole moment (field-independent basis, Debye):
    X=             -3.0222    Y=             -4.0428    Z=              2.6421  Tot=              5.6972
 Quadrupole moment (field-independent basis, Debye-Ang):
   XX=           -133.3507   YY=           -118.5595   ZZ=           -111.1007
   XY=              0.3423   XZ=             -1.1545   YZ=             -0.9817
 Traceless Quadrupole moment (field-independent basis, Debye-Ang):
   XX=            -12.3470   YY=              2.4441   ZZ=              9.9029
   XY=              0.3423   XZ=             -1.1545   YZ=             -0.9817
 Octapole moment (field-independent basis, Debye-Ang**2):
  XXX=           -126.0831  YYY=              1.3446  ZZZ=            -15.7926  XYY=            -19.3703
  XXY=            -90.6087  XXZ=             47.0375  XZZ=              9.1030  YZZ=             -6.9682
  YYZ=             11.0975  XYZ=             13.5330
 Hexadecapole moment (field-independent basis, Debye-Ang**3):
 XXXX=          -4693.2113 YYYY=          -2015.4661 ZZZZ=           -676.7097 XXXY=            -62.8322
 XXXZ=              2.0071 YYYX=             84.8213 YYYZ=            -13.0302 ZZZX=            -10.7466
 ZZZY=             24.6857 XXYY=          -1042.3145 XXZZ=           -889.9878 YYZZ=           -449.5909
 XXYZ=            -19.5446 YYXZ=             11.0561 ZZXY=            -36.8430
 N-N= 1.602801846992D+03 E-N=-5.271103891620D+03  KE= 8.789808314275D+02
 D1PCM: PCM CHGder 1st derivatives, ID1Alg=3 FixD1E=F DoIter=F DoCFld=F I1PDM=0.
 Calling FoFJK, ICntrl=      2127 FMM=F ISym2X=0 I1Cent= 0 IOpClX= 0 NMat=1 NMatS=1 NMatT=0.
 ***** Axes restored to original set *****
 -------------------------------------------------------------------
 Center     Atomic                   Forces (Hartrees/Bohr)
 Number     Number              X              Y              Z
 -------------------------------------------------------------------
      1        6           0.017029364   -0.011934470    0.000320597
      2        6          -0.021472612    0.005700258    0.010976188
      3        6          -0.002401955   -0.006274316   -0.003262517
      4        6          -0.003639659    0.007687170   -0.003890529
      5        6          -0.006505000    0.004616438   -0.002309979
      6        6          -0.000437973   -0.002646059    0.005569660
      7        6          -0.003061673    0.005355797    0.004033911
      8        6          -0.000290782    0.018368364   -0.002784789
      9        6          -0.003755292    0.007047257    0.005214079
     10        6           0.006330019   -0.008057432   -0.000715657
     11        8           0.016633397    0.010898218   -0.004667904
     12        6           0.001602663    0.003394615   -0.006655216
     13        6          -0.006856402   -0.008331614    0.000813226
     14        8          -0.009013949   -0.014499132   -0.003298552
     15        6          -0.001245472   -0.004104913    0.003995221
     16        8           0.002460832    0.004621055   -0.007554424
     17        6           0.001098380   -0.002101271    0.004139863
     18        6          -0.001055340   -0.000004363    0.003011394
     19        8          -0.003288046   -0.002218182   -0.002092182
     20        1          -0.000494019    0.000551871    0.001638097
     21        1           0.000945632   -0.001270910    0.001462069
     22        1           0.000095511   -0.003234127    0.000297704
     23        1          -0.001151044   -0.000596857    0.000846664
     24        1          -0.001115499   -0.002451332    0.000075765
     25        1           0.002593064   -0.000964128   -0.000979590
     26        1           0.000298834   -0.000061011   -0.000925865
     27        1           0.002626325   -0.001956281   -0.002165588
     28        1           0.001226551   -0.002982745    0.001824989
     29        1           0.002381392   -0.002331248   -0.002799996
     30        1          -0.000226154    0.001214032    0.000247704
     31        1          -0.001116895   -0.000495052    0.000057662
     32        1           0.000430663   -0.000392185    0.000059581
     33        1          -0.001096408    0.002146600    0.000521446
     34        1           0.001828575    0.001261963   -0.001428536
     35        1           0.000222991    0.001210133   -0.002154812
     36        1           0.000625119   -0.000242191    0.000791846
     37        1           0.002848000   -0.000560028    0.003525511
     38        1           0.000306276   -0.001059120    0.001422312
     39        1           0.002474104    0.000774716   -0.000288907
     40        1           0.000510658   -0.001684296   -0.003015268
     41        1           0.000448838    0.001694747    0.000466239
     42        1           0.003795743    0.001297426    0.001324896
     43        1          -0.000588758    0.002612604   -0.001646309
 -------------------------------------------------------------------
 Cartesian Forces:  Max     0.021472612 RMS     0.004936463

 GradGradGradGradGradGradGradGradGradGradGradGradGradGradGradGradGradGrad
 Berny optimization.
 FormGI is forming the generalized inverse of G from B-inverse, IUseBI=4.
 Internal  Forces:  Max     0.020267806 RMS     0.003484808
 Search for a local minimum.
 Step number   1 out of a maximum of  258
 All quantities printed in internal units (Hartrees-Bohrs-Radians)
 Mixed Optimization -- RFO/linear search
 Second derivative matrix not updated -- first step.
 ITU=  0
     Eigenvalues ---    0.00230   0.00230   0.00301   0.00339   0.00373
     Eigenvalues ---    0.00409   0.00534   0.00677   0.00762   0.00900
     Eigenvalues ---    0.01107   0.01167   0.01204   0.01263   0.01357
     Eigenvalues ---    0.01393   0.02454   0.02524   0.03094   0.03897
     Eigenvalues ---    0.03966   0.04289   0.04423   0.04605   0.04706
     Eigenvalues ---    0.04833   0.04852   0.04915   0.05077   0.05269
     Eigenvalues ---    0.05366   0.05388   0.05483   0.05487   0.05504
     Eigenvalues ---    0.05568   0.05605   0.05620   0.05835   0.05921
     Eigenvalues ---    0.05992   0.06059   0.06671   0.07793   0.08080
     Eigenvalues ---    0.08453   0.09004   0.09108   0.09152   0.09715
     Eigenvalues ---    0.10366   0.11566   0.12102   0.13598   0.13771
     Eigenvalues ---    0.14676   0.15984   0.16000   0.16000   0.16000
     Eigenvalues ---    0.16000   0.16000   0.16000   0.16000   0.16000
     Eigenvalues ---    0.16000   0.16000   0.16000   0.16000   0.16319
     Eigenvalues ---    0.16565   0.17205   0.18448   0.19606   0.20773
     Eigenvalues ---    0.22002   0.23399   0.24655   0.25000   0.26314
     Eigenvalues ---    0.26941   0.27163   0.27580   0.27927   0.28489
     Eigenvalues ---    0.28870   0.28953   0.29451   0.29707   0.30102
     Eigenvalues ---    0.31083   0.32093   0.32227   0.33745   0.33754
     Eigenvalues ---    0.33822   0.33830   0.33837   0.33891   0.34017
     Eigenvalues ---    0.34107   0.34120   0.34137   0.34162   0.34162
     Eigenvalues ---    0.34196   0.34201   0.34252   0.34280   0.34319
     Eigenvalues ---    0.34326   0.34331   0.34346   0.34369   0.34402
     Eigenvalues ---    0.39629   0.40645   0.41671   0.51474   0.51535
     Eigenvalues ---    0.52655   0.52706   0.94375
 RFO step:  Lambda=-1.33833415D-02 EMin= 2.30000000D-03
 Linear search not attempted -- first point.
 Iteration  1 RMS(Cart)=  0.03567324 RMS(Int)=  0.00069266
 Iteration  2 RMS(Cart)=  0.00090506 RMS(Int)=  0.00019610
 Iteration  3 RMS(Cart)=  0.00000065 RMS(Int)=  0.00019610
 Variable       Old X    -DE/DX   Delta X   Delta X   Delta X     New X
                                 (Linear)    (Quad)   (Total)
    R1        2.53519   0.01613   0.00000   0.03233   0.03236   2.56754
    R2        2.82541   0.00530   0.00000   0.01684   0.01691   2.84232
    R3        2.79294   0.00179   0.00000   0.00488   0.00490   2.79784
    R4        2.84801  -0.00075   0.00000   0.00123   0.00124   2.84924
    R5        2.85385   0.01005   0.00000   0.03368   0.03364   2.88749
    R6        2.91582   0.00145   0.00000   0.00397   0.00394   2.91976
    R7        2.07302   0.00169   0.00000   0.00479   0.00479   2.07781
    R8        2.06796   0.00050   0.00000   0.00142   0.00142   2.06937
    R9        2.92791   0.00021   0.00000  -0.00098  -0.00105   2.92686
   R10        2.95980  -0.00731   0.00000  -0.02642  -0.02642   2.93338
   R11        2.07747  -0.00053   0.00000  -0.00150  -0.00150   2.07597
   R12        2.89334   0.00668   0.00000   0.01893   0.01890   2.91224
   R13        2.07058   0.00130   0.00000   0.00365   0.00365   2.07423
   R14        2.07515  -0.00130   0.00000  -0.00369  -0.00369   2.07146
   R15        2.90377   0.00468   0.00000   0.01201   0.01203   2.91579
   R16        2.07631   0.00012   0.00000   0.00033   0.00033   2.07664
   R17        2.07606  -0.00025   0.00000  -0.00070  -0.00070   2.07536
   R18        2.89072   0.00707   0.00000   0.02297   0.02297   2.91368
   R19        2.07762   0.00035   0.00000   0.00100   0.00100   2.07862
   R20        2.82973   0.01425   0.00000   0.03792   0.03796   2.86769
   R21        2.30980   0.02027   0.00000   0.02118   0.02118   2.33097
   R22        2.89198   0.01433   0.00000   0.04397   0.04397   2.93595
   R23        2.06750  -0.00031   0.00000  -0.00086  -0.00086   2.06664
   R24        2.06860   0.00036   0.00000   0.00101   0.00101   2.06960
   R25        2.88551  -0.00006   0.00000  -0.00018  -0.00018   2.88533
   R26        2.69344   0.01347   0.00000   0.03133   0.03133   2.72477
   R27        2.07000   0.00125   0.00000   0.00352   0.00352   2.07352
   R28        2.06711   0.00103   0.00000   0.00288   0.00288   2.06999
   R29        2.07058   0.00034   0.00000   0.00096   0.00096   2.07154
   R30        2.07099   0.00043   0.00000   0.00120   0.00120   2.07219
   R31        2.07149   0.00021   0.00000   0.00058   0.00058   2.07207
   R32        2.06993  -0.00095   0.00000  -0.00267  -0.00267   2.06726
   R33        1.83929  -0.00083   0.00000  -0.00153  -0.00153   1.83776
   R34        2.72061   0.00156   0.00000   0.00382   0.00382   2.72442
   R35        2.90102   0.00141   0.00000   0.00467   0.00467   2.90569
   R36        2.93065  -0.00313   0.00000  -0.01082  -0.01082   2.91983
   R37        1.85107  -0.00352   0.00000  -0.00667  -0.00667   1.84439
   R38        2.06775   0.00153   0.00000   0.00429   0.00429   2.07205
   R39        2.06783   0.00068   0.00000   0.00189   0.00189   2.06972
   R40        2.07128  -0.00009   0.00000  -0.00026  -0.00026   2.07101
   R41        2.70686   0.00421   0.00000   0.01003   0.01003   2.71690
   R42        2.06907   0.00015   0.00000   0.00043   0.00043   2.06951
   R43        2.06656   0.00090   0.00000   0.00251   0.00251   2.06908
   R44        1.83978  -0.00263   0.00000  -0.00486  -0.00486   1.83491
    A1        2.30431  -0.00699   0.00000  -0.02604  -0.02600   2.27831
    A2        1.84994   0.01324   0.00000   0.05373   0.05378   1.90371
    A3        2.12595  -0.00621   0.00000  -0.02659  -0.02677   2.09918
    A4        2.20946   0.00516   0.00000   0.02167   0.02171   2.23117
    A5        1.98667  -0.00466   0.00000  -0.01372  -0.01370   1.97297
    A6        2.08683  -0.00050   0.00000  -0.00818  -0.00830   2.07853
    A7        1.99807  -0.00085   0.00000  -0.00810  -0.00814   1.98993
    A8        1.90537   0.00031   0.00000  -0.00027  -0.00036   1.90501
    A9        1.87485  -0.00020   0.00000   0.00111   0.00115   1.87599
   A10        1.93290  -0.00068   0.00000  -0.00631  -0.00631   1.92659
   A11        1.89810   0.00203   0.00000   0.01841   0.01839   1.91649
   A12        1.84764  -0.00056   0.00000  -0.00419  -0.00416   1.84348
   A13        1.97395   0.00188   0.00000   0.00748   0.00741   1.98137
   A14        1.96711  -0.00237   0.00000  -0.01440  -0.01444   1.95267
   A15        1.87832  -0.00021   0.00000  -0.00886  -0.00904   1.86929
   A16        1.94925  -0.00036   0.00000  -0.00437  -0.00433   1.94492
   A17        1.84415   0.00080   0.00000   0.02251   0.02251   1.86666
   A18        1.83992   0.00039   0.00000  -0.00053  -0.00063   1.83929
   A19        2.05179  -0.00171   0.00000  -0.01600  -0.01603   2.03577
   A20        1.92168  -0.00092   0.00000  -0.00488  -0.00484   1.91684
   A21        1.88983  -0.00012   0.00000  -0.00655  -0.00646   1.88337
   A22        1.86139   0.00173   0.00000   0.00722   0.00709   1.86848
   A23        1.88809   0.00141   0.00000   0.02056   0.02051   1.90859
   A24        1.83959  -0.00020   0.00000   0.00194   0.00178   1.84137
   A25        2.04470   0.00256   0.00000   0.00626   0.00627   2.05096
   A26        1.89860   0.00101   0.00000   0.01524   0.01531   1.91392
   A27        1.87714  -0.00078   0.00000  -0.00247  -0.00249   1.87465
   A28        1.90476  -0.00204   0.00000  -0.01794  -0.01802   1.88674
   A29        1.89305  -0.00180   0.00000  -0.00820  -0.00820   1.88485
   A30        1.83406   0.00092   0.00000   0.00760   0.00748   1.84154
   A31        1.96591  -0.00028   0.00000  -0.00637  -0.00643   1.95948
   A32        1.95471   0.00079   0.00000   0.00881   0.00880   1.96351
   A33        1.86558  -0.00164   0.00000  -0.02655  -0.02655   1.83904
   A34        1.96536   0.00030   0.00000   0.01301   0.01293   1.97829
   A35        1.83782   0.00176   0.00000   0.02012   0.02009   1.85791
   A36        1.86451  -0.00104   0.00000  -0.01122  -0.01137   1.85314
   A37        1.96118  -0.01402   0.00000  -0.05955  -0.05943   1.90175
   A38        2.15291   0.00968   0.00000   0.03986   0.03968   2.19259
   A39        2.16909   0.00434   0.00000   0.01960   0.01944   2.18853
   A40        1.78667   0.01194   0.00000   0.05053   0.05034   1.83701
   A41        1.91510  -0.00197   0.00000   0.00841   0.00858   1.92368
   A42        1.89087  -0.00346   0.00000   0.00208   0.00162   1.89249
   A43        1.96917  -0.00411   0.00000  -0.02157  -0.02231   1.94686
   A44        1.96871  -0.00132   0.00000   0.00228   0.00166   1.97037
   A45        1.92667  -0.00041   0.00000  -0.03406  -0.03432   1.89235
   A46        1.84022  -0.00651   0.00000  -0.03123  -0.03139   1.80883
   A47        1.97577   0.00091   0.00000  -0.01039  -0.01028   1.96550
   A48        1.88918   0.00447   0.00000   0.03076   0.03052   1.91970
   A49        1.94550   0.00469   0.00000   0.02104   0.02120   1.96669
   A50        1.92286   0.00521   0.00000   0.04619   0.04645   1.96931
   A51        1.88942  -0.00829   0.00000  -0.05221  -0.05237   1.83705
   A52        1.93024   0.00002   0.00000   0.00009   0.00009   1.93034
   A53        1.96238  -0.00063   0.00000  -0.00399  -0.00399   1.95839
   A54        1.93632  -0.00043   0.00000  -0.00208  -0.00209   1.93423
   A55        1.88362   0.00022   0.00000   0.00057   0.00057   1.88419
   A56        1.87467   0.00032   0.00000   0.00255   0.00256   1.87723
   A57        1.87316   0.00057   0.00000   0.00328   0.00328   1.87644
   A58        1.94411  -0.00014   0.00000   0.00259   0.00257   1.94668
   A59        1.92855  -0.00191   0.00000  -0.00911  -0.00924   1.91930
   A60        1.95240  -0.00309   0.00000  -0.02319  -0.02336   1.92904
   A61        1.85272   0.00258   0.00000   0.02539   0.02539   1.87812
   A62        1.89073   0.00124   0.00000   0.00364   0.00359   1.89432
   A63        1.89173   0.00171   0.00000   0.00343   0.00316   1.89488
   A64        1.88679  -0.00088   0.00000  -0.00506  -0.00506   1.88173
   A65        1.88987  -0.00314   0.00000  -0.03106  -0.03121   1.85866
   A66        1.97853  -0.00014   0.00000  -0.00074  -0.00050   1.97803
   A67        1.94191  -0.00016   0.00000  -0.01463  -0.01479   1.92712
   A68        1.86339   0.00379   0.00000   0.04124   0.04123   1.90462
   A69        1.85766  -0.00015   0.00000  -0.00128  -0.00205   1.85561
   A70        1.92634  -0.00012   0.00000   0.00789   0.00772   1.93406
   A71        1.84727  -0.00426   0.00000  -0.02457  -0.02457   1.82270
   A72        1.95295   0.00197   0.00000   0.00891   0.00893   1.96187
   A73        1.94869  -0.00189   0.00000  -0.00908  -0.00908   1.93961
   A74        1.93907  -0.00349   0.00000  -0.01954  -0.01955   1.91952
   A75        1.89145  -0.00020   0.00000  -0.00227  -0.00225   1.88921
   A76        1.88634   0.00034   0.00000  -0.00148  -0.00147   1.88488
   A77        1.84065   0.00345   0.00000   0.02472   0.02469   1.86534
   A78        1.91598   0.00409   0.00000   0.02152   0.02147   1.93745
   A79        1.92396  -0.00217   0.00000  -0.02386  -0.02406   1.89990
   A80        1.97594  -0.00391   0.00000  -0.01962  -0.02028   1.95566
   A81        1.85358  -0.00184   0.00000  -0.01376  -0.01354   1.84005
   A82        1.89606   0.00262   0.00000   0.03847   0.03850   1.93456
   A83        1.89405   0.00136   0.00000  -0.00187  -0.00235   1.89170
   A84        1.87461   0.00224   0.00000   0.01290   0.01290   1.88751
    D1        0.09790  -0.00072   0.00000  -0.00988  -0.00986   0.08804
    D2       -3.06674  -0.00099   0.00000  -0.02183  -0.02179  -3.08853
    D3       -3.12804  -0.00037   0.00000   0.00537   0.00548  -3.12256
    D4       -0.00949  -0.00063   0.00000  -0.00657  -0.00645  -0.01594
    D5        0.36833   0.00044   0.00000   0.01717   0.01690   0.38523
    D6       -1.86824  -0.00040   0.00000  -0.00278  -0.00298  -1.87122
    D7        2.37854   0.00142   0.00000   0.02205   0.02189   2.40043
    D8       -2.67782  -0.00070   0.00000  -0.00315  -0.00302  -2.68084
    D9        1.36879  -0.00153   0.00000  -0.02310  -0.02290   1.34589
   D10       -0.66762   0.00029   0.00000   0.00172   0.00198  -0.66564
   D11        0.00125  -0.00018   0.00000  -0.00530  -0.00525  -0.00400
   D12       -3.13594   0.00037   0.00000   0.01631   0.01650  -3.11944
   D13        3.06914  -0.00005   0.00000   0.00750   0.00775   3.07688
   D14       -0.06805   0.00050   0.00000   0.02911   0.02950  -0.03856
   D15        0.62223  -0.00106   0.00000  -0.00532  -0.00525   0.61699
   D16       -1.55552   0.00022   0.00000   0.00924   0.00928  -1.54625
   D17        2.73182   0.00083   0.00000   0.01370   0.01373   2.74556
   D18       -2.49512  -0.00074   0.00000   0.00727   0.00734  -2.48778
   D19        1.61031   0.00054   0.00000   0.02184   0.02187   1.63217
   D20       -0.38553   0.00115   0.00000   0.02630   0.02632  -0.35921
   D21        0.01395   0.00106   0.00000   0.01499   0.01450   0.02845
   D22        2.14509   0.00300   0.00000   0.01369   0.01387   2.15896
   D23       -2.04352  -0.00378   0.00000  -0.03736  -0.03771  -2.08122
   D24        3.13427   0.00091   0.00000   0.00440   0.00417   3.13843
   D25       -1.01777   0.00284   0.00000   0.00310   0.00354  -1.01424
   D26        1.07680  -0.00394   0.00000  -0.04794  -0.04804   1.02876
   D27       -1.33933  -0.00024   0.00000  -0.00427  -0.00423  -1.34356
   D28        2.71204   0.00070   0.00000   0.00782   0.00785   2.71990
   D29        0.69086   0.00167   0.00000   0.02194   0.02186   0.71272
   D30        0.82380  -0.00101   0.00000  -0.01588  -0.01580   0.80800
   D31       -1.40801  -0.00008   0.00000  -0.00380  -0.00372  -1.41173
   D32        2.85399   0.00089   0.00000   0.01032   0.01029   2.86429
   D33        2.84716  -0.00089   0.00000  -0.01369  -0.01364   2.83352
   D34        0.61534   0.00005   0.00000  -0.00160  -0.00155   0.61379
   D35       -1.40584   0.00102   0.00000   0.01252   0.01246  -1.39338
   D36        0.63682   0.00177   0.00000   0.00939   0.00946   0.64628
   D37       -1.49870   0.00150   0.00000   0.01592   0.01595  -1.48275
   D38        2.78164   0.00230   0.00000   0.01985   0.01992   2.80157
   D39        2.87791  -0.00022   0.00000  -0.00788  -0.00787   2.87005
   D40        0.74240  -0.00049   0.00000  -0.00134  -0.00138   0.74102
   D41       -1.26045   0.00031   0.00000   0.00259   0.00260  -1.25785
   D42       -1.41350   0.00051   0.00000   0.00201   0.00198  -1.41153
   D43        2.73417   0.00025   0.00000   0.00855   0.00846   2.74263
   D44        0.73132   0.00105   0.00000   0.01248   0.01244   0.74376
   D45        3.02414   0.00192   0.00000   0.01378   0.01370   3.03784
   D46        0.95998  -0.00063   0.00000  -0.01645  -0.01639   0.94359
   D47       -1.22338  -0.00023   0.00000  -0.01471  -0.01455  -1.23792
   D48        0.77941   0.00165   0.00000   0.01938   0.01922   0.79863
   D49       -1.28475  -0.00090   0.00000  -0.01085  -0.01087  -1.29562
   D50        2.81508  -0.00051   0.00000  -0.00910  -0.00903   2.80605
   D51       -1.21498   0.00066   0.00000  -0.00476  -0.00489  -1.21987
   D52        3.00405  -0.00189   0.00000  -0.03499  -0.03498   2.96906
   D53        0.82069  -0.00149   0.00000  -0.03325  -0.03314   0.78755
   D54        0.81121   0.00151   0.00000   0.01388   0.01383   0.82503
   D55       -1.35824   0.00148   0.00000   0.02048   0.02040  -1.33784
   D56        2.94715   0.00030   0.00000   0.00540   0.00533   2.95247
   D57        2.97730   0.00050   0.00000   0.00195   0.00188   2.97918
   D58        0.80786   0.00046   0.00000   0.00854   0.00846   0.81631
   D59       -1.16994  -0.00072   0.00000  -0.00654  -0.00662  -1.17656
   D60       -1.33450   0.00175   0.00000   0.01720   0.01729  -1.31721
   D61        2.77924   0.00171   0.00000   0.02379   0.02386   2.80310
   D62        0.80144   0.00054   0.00000   0.00872   0.00879   0.81023
   D63       -1.24926  -0.00148   0.00000  -0.02622  -0.02630  -1.27556
   D64        0.98172  -0.00039   0.00000  -0.00843  -0.00853   0.97319
   D65        3.00704  -0.00043   0.00000  -0.00324  -0.00315   3.00389
   D66        0.91708   0.00011   0.00000  -0.01603  -0.01615   0.90093
   D67       -3.13513   0.00120   0.00000   0.00176   0.00162  -3.13351
   D68       -1.10981   0.00116   0.00000   0.00696   0.00700  -1.10281
   D69        2.90622  -0.00081   0.00000  -0.02073  -0.02077   2.88545
   D70       -1.14599   0.00028   0.00000  -0.00294  -0.00300  -1.14899
   D71        0.87933   0.00024   0.00000   0.00226   0.00238   0.88171
   D72       -3.13818   0.00096   0.00000   0.02155   0.02161  -3.11657
   D73        1.03805   0.00109   0.00000   0.02348   0.02353   1.06158
   D74       -1.05979   0.00109   0.00000   0.02347   0.02352  -1.03627
   D75        0.90815   0.00043   0.00000   0.01189   0.01179   0.91993
   D76       -1.19881   0.00056   0.00000   0.01381   0.01371  -1.18510
   D77        2.98654   0.00056   0.00000   0.01380   0.01369   3.00023
   D78       -1.10112  -0.00123   0.00000  -0.01251  -0.01246  -1.11358
   D79        3.07511  -0.00110   0.00000  -0.01058  -0.01053   3.06458
   D80        0.97727  -0.00110   0.00000  -0.01060  -0.01055   0.96672
   D81        0.00688   0.00087   0.00000   0.01417   0.01423   0.02111
   D82        2.10190   0.00167   0.00000   0.02039   0.02066   2.12256
   D83       -2.07671  -0.00212   0.00000  -0.01481  -0.01504  -2.09175
   D84       -3.13916   0.00034   0.00000  -0.00762  -0.00740   3.13663
   D85       -1.04415   0.00113   0.00000  -0.00139  -0.00097  -1.04511
   D86        1.06043  -0.00266   0.00000  -0.03660  -0.03667   1.02377
   D87       -0.01151  -0.00116   0.00000  -0.01666  -0.01684  -0.02835
   D88       -2.16206  -0.00080   0.00000   0.00403   0.00399  -2.15807
   D89        2.02316   0.00308   0.00000   0.02505   0.02433   2.04749
   D90       -2.06844  -0.00397   0.00000  -0.04636  -0.04602  -2.11446
   D91        2.06419  -0.00360   0.00000  -0.02568  -0.02518   2.03901
   D92       -0.03377   0.00027   0.00000  -0.00466  -0.00484  -0.03861
   D93        2.01665   0.00106   0.00000   0.01594   0.01609   2.03274
   D94       -0.13390   0.00143   0.00000   0.03663   0.03692  -0.09698
   D95       -2.23186   0.00530   0.00000   0.05765   0.05726  -2.17460
   D96        1.12486   0.00060   0.00000  -0.01338  -0.01306   1.11180
   D97       -3.10343   0.00251   0.00000   0.01401   0.01424  -3.08919
   D98       -0.99409   0.00128   0.00000  -0.00358  -0.00322  -0.99732
   D99       -3.08712  -0.00384   0.00000  -0.04578  -0.04564  -3.13276
   D100      -1.03223  -0.00193   0.00000  -0.01838  -0.01834  -1.05056
   D101       1.07711  -0.00316   0.00000  -0.03598  -0.03580   1.04131
   D102      -0.96958   0.00010   0.00000  -0.00970  -0.01011  -0.97969
   D103       1.08532   0.00200   0.00000   0.01769   0.01720   1.10251
   D104      -3.08853   0.00078   0.00000   0.00009  -0.00027  -3.08880
   D105       0.97467  -0.00018   0.00000   0.01897   0.01977   0.99444
   D106      -1.02920   0.00230   0.00000   0.01442   0.01343  -1.01577
   D107       3.12252  -0.00140   0.00000  -0.00670  -0.00651   3.11601
   D108       2.69974   0.00032   0.00000   0.02863   0.02889   2.72864
   D109      -1.44736   0.00058   0.00000   0.03417   0.03391  -1.41345
   D110       0.61036   0.00225   0.00000   0.06299   0.06299   0.67335
   D111      -1.15684  -0.00034   0.00000   0.00750   0.00754  -1.14930
   D112       0.96670  -0.00055   0.00000   0.00442   0.00445   0.97115
   D113       3.01619   0.00030   0.00000   0.01690   0.01696   3.03315
   D114       3.04692   0.00111   0.00000   0.01903   0.01911   3.06602
   D115      -1.11273   0.00090   0.00000   0.01595   0.01601  -1.09671
   D116       0.93676   0.00175   0.00000   0.02843   0.02852   0.96528
   D117       1.03486  -0.00076   0.00000  -0.00627  -0.00639   1.02847
   D118      -3.12478  -0.00097   0.00000  -0.00935  -0.00948  -3.13426
   D119      -1.07529  -0.00012   0.00000   0.00313   0.00302  -1.07227
   D120      -2.96590   0.00332   0.00000   0.07240   0.07239  -2.89351
   D121      -0.92994   0.00224   0.00000   0.05440   0.05422  -0.87572
   D122       1.19529  -0.00033   0.00000   0.02079   0.02103   1.21631
   D123      -0.91064  -0.00062   0.00000   0.02647   0.02647  -0.88417
   D124       1.12532  -0.00170   0.00000   0.00848   0.00830   1.13362
   D125      -3.03264  -0.00427   0.00000  -0.02514  -0.02489  -3.05753
   D126       1.10502   0.00372   0.00000   0.07839   0.07833   1.18334
   D127       3.14098   0.00263   0.00000   0.06039   0.06016  -3.08205
   D128      -1.01698   0.00007   0.00000   0.02678   0.02697  -0.99001
   D129      -1.49680   0.00038   0.00000   0.01421   0.01378  -1.48303
   D130       2.70667   0.00184   0.00000   0.03899   0.03893   2.74560
   D131       0.67236  -0.00007   0.00000   0.02937   0.02986   0.70223
         Item               Value     Threshold  Converged?
 Maximum Force            0.020268     0.000450     NO 
 RMS     Force            0.003485     0.000300     NO 
 Maximum Displacement     0.199870     0.001800     NO 
 RMS     Displacement     0.035779     0.001200     NO 
 Predicted change in Energy=-7.434480D-03
 GradGradGradGradGradGradGradGradGradGradGradGradGradGradGradGradGradGrad

                          Input orientation:                          
 ---------------------------------------------------------------------
 Center     Atomic      Atomic             Coordinates (Angstroms)
 Number     Number       Type             X           Y           Z
 ---------------------------------------------------------------------
      1          6           0        1.798875    0.634211    0.036796
      2          6           0        1.076199   -0.475875    0.339243
      3          6           0       -0.365367   -0.550769    0.774682
      4          6           0       -1.278665    0.503219    0.109675
      5          6           0       -1.127439    1.921456    0.713502
      6          6           0        0.292901    2.344868    1.135774
      7          6           0        1.439399    2.091426    0.134740
      8          6           0        3.164346    0.227721   -0.366063
      9          6           0        3.270836   -1.284231   -0.291780
     10          6           0        1.864733   -1.771577    0.154494
     11          8           0        4.078126    0.993601   -0.682209
     12          6           0        1.198181    2.733773   -1.246029
     13          6           0        1.910466   -2.617271    1.424922
     14          8           0        1.221719   -2.603524   -0.832131
     15          6           0       -2.763491    0.051111    0.088320
     16          8           0       -3.523462    1.165721   -0.420200
     17          6           0       -3.302501   -0.335149    1.475605
     18          6           0       -2.960690   -1.104228   -0.918486
     19          8           0       -4.355731   -1.313297   -1.196320
     20          1           0       -0.416266   -0.465429    1.869712
     21          1           0       -0.728097   -1.557035    0.540116
     22          1           0       -0.979351    0.570615   -0.945167
     23          1           0       -1.769150    2.019626    1.598584
     24          1           0       -1.519832    2.641236   -0.014185
     25          1           0        0.556015    1.860002    2.086183
     26          1           0        0.264000    3.420982    1.353159
     27          1           0        2.330569    2.584228    0.550517
     28          1           0        3.546039   -1.692179   -1.268431
     29          1           0        4.058095   -1.541110    0.424930
     30          1           0        0.963592    3.800402   -1.139945
     31          1           0        0.371713    2.258231   -1.785187
     32          1           0        2.092307    2.652804   -1.875049
     33          1           0        0.910259   -2.958303    1.717696
     34          1           0        2.529360   -3.507292    1.260204
     35          1           0        2.338364   -2.043680    2.252334
     36          1           0        1.151776   -2.089567   -1.654759
     37          1           0       -4.335393    0.762032   -0.781312
     38          1           0       -2.811493   -1.227756    1.881106
     39          1           0       -3.172015    0.483167    2.191779
     40          1           0       -4.377928   -0.537695    1.416429
     41          1           0       -2.512394   -0.819478   -1.876229
     42          1           0       -2.488079   -2.031341   -0.578006
     43          1           0       -4.717225   -1.895245   -0.508215
 ---------------------------------------------------------------------
                    Distance matrix (angstroms):
                    1          2          3          4          5
     1  C    0.000000
     2  C    1.358686   0.000000
     3  C    2.575382   1.507755   0.000000
     4  C    3.081189   2.560607   1.545069   0.000000
     5  C    3.267758   3.277695   2.587739   1.548829   0.000000
     6  C    2.530229   3.033910   2.991390   2.629518   1.541089
     7  C    1.504092   2.600917   3.263111   3.148158   2.636761
     8  C    1.480554   2.313626   3.790279   4.476893   4.738525
     9  C    2.440297   2.422408   3.859699   4.904498   5.534604
    10  C    2.409565   1.527992   2.616935   3.880419   4.785820
    11  O    2.416839   3.494895   4.924656   5.437165   5.468713
    12  C    2.532713   3.581872   4.161270   3.598343   3.147718
    13  C    3.537157   2.541707   3.142079   4.651654   5.507724
    14  O    3.401628   2.433143   3.051965   4.097654   5.327567
    15  C    4.599766   3.883799   2.565999   1.552278   2.562364
    16  O    5.368298   4.942517   3.787829   2.399748   2.756328
    17  C    5.388309   4.525940   3.027300   2.581577   3.225517
    18  C    5.156374   4.274714   3.147831   2.543661   3.896019
    19  O    6.572103   5.706583   4.515452   3.804430   4.953071
    20  H    3.078253   2.137731   1.099529   2.186261   2.745870
    21  H    3.382377   2.112993   1.095064   2.175557   3.505629
    22  H    2.947344   2.640102   2.142979   1.098555   2.144268
    23  H    4.133928   3.988668   3.042426   2.181036   1.097634
    24  H    3.878733   4.071937   3.484824   2.155138   1.096168
    25  H    2.692072   2.962889   2.894960   3.018856   2.173027
    26  H    3.443072   4.107698   4.062701   3.526954   2.143324
    27  H    2.085468   3.313957   4.140836   4.189452   3.524720
    28  H    3.188775   3.188122   4.558094   5.476925   6.231196
    29  H    3.160180   3.167613   4.546439   5.723606   6.241986
    30  H    3.479538   4.526282   4.936052   4.178598   3.367211
    31  H    2.827341   3.533389   3.871265   3.065015   2.933313
    32  H    2.795707   3.965376   4.829505   4.463553   4.195502
    33  H    4.064630   2.844313   2.883178   4.399915   5.382626
    34  H    4.379769   3.485589   4.166077   5.648802   6.568284
    35  H    3.517208   2.776866   3.423798   4.915340   5.486537
    36  H    3.270942   2.566273   3.251431   3.967720   5.185729
    37  H    6.189902   5.663337   4.461578   3.194438   3.724205
    38  H    5.303197   4.249331   2.768758   2.912697   3.757243
    39  H    5.420011   4.732755   3.309753   2.814308   2.904181
    40  H    6.436586   5.559824   4.063577   3.520872   4.136086
    41  H    4.935577   4.231357   3.421880   2.686156   4.017154
    42  H    5.085384   3.995610   2.920234   2.891295   4.375379
    43  H    7.011045   6.024663   4.732031   4.237702   5.380183
                    6          7          8          9         10
     6  C    0.000000
     7  C    1.542971   0.000000
     8  C    3.870791   2.588367   0.000000
     9  C    4.906767   3.864084   1.517517   0.000000
    10  C    4.514275   3.886398   2.440731   1.553638   0.000000
    11  O    4.411226   2.972458   1.233497   2.447993   3.639422
    12  C    2.577550   1.541856   3.304609   4.620698   4.764865
    13  C    5.227136   4.904926   3.588011   2.564111   1.526852
    14  O    5.405731   4.798414   3.465107   2.496276   1.441885
    15  C    3.962324   4.672186   5.947849   6.191988   4.974638
    16  O    4.286731   5.078865   6.753485   7.223659   6.163654
    17  C    4.497209   5.492886   6.747494   6.872639   5.523492
    18  C    5.167408   5.539158   6.292482   6.265547   4.988121
    19  O    6.358507   6.851816   7.721116   7.680076   6.381919
    20  H    2.989874   3.604320   4.277842   4.351690   3.138623
    21  H    4.077019   4.263054   4.376943   4.093646   2.630114
    22  H    3.016109   3.054409   4.197995   4.683104   3.844988
    23  H    2.138230   3.527432   5.604475   6.315885   5.446441
    24  H    2.167081   3.013555   5.281136   6.199746   5.563870
    25  H    1.098909   2.154542   3.934621   4.786561   4.316541
    26  H    1.098232   2.152632   4.643775   5.821161   5.564334
    27  H    2.133521   1.099959   2.662410   4.069219   4.398508
    28  H    5.714968   4.552196   2.155452   1.093620   2.204043
    29  H    5.457363   4.487437   2.133827   1.095187   2.221956
    30  H    2.783397   2.184448   4.266880   5.647677   5.790905
    31  H    2.923308   2.203156   3.733053   4.814999   4.714957
    32  H    3.521043   2.186479   3.050793   4.404080   4.872985
    33  H    5.370604   5.318411   4.424219   3.523185   2.182416
    34  H    6.266179   5.813804   4.122896   2.810772   2.162644
    35  H    4.968900   4.731959   3.563357   2.814033   2.167786
    36  H    5.309326   4.556943   3.328814   2.645126   1.970488
    37  H    5.253731   5.996220   7.530207   7.891867   6.762875
    38  H    4.791286   5.668936   6.548193   6.459051   5.014381
    39  H    4.072679   5.299343   6.837929   7.127558   5.882451
    40  H    5.495869   6.511243   7.787749   7.872667   6.487354
    41  H    5.191813   5.304152   5.966792   6.014335   4.918290
    42  H    5.460961   5.738492   6.090829   5.814224   4.421652
    43  H    6.766285   7.362809   8.163722   8.014319   6.616393
                   11         12         13         14         15
    11  O    0.000000
    12  C    3.411770   0.000000
    13  C    4.709262   6.022873   0.000000
    14  O    4.595742   5.353374   2.359840   0.000000
    15  C    6.949081   4.967093   5.545506   4.876086   0.000000
    16  O    7.608049   5.043282   6.873360   6.074013   1.441702
    17  C    7.803550   6.089476   5.690841   5.562350   1.537624
    18  C    7.348581   5.668664   5.613290   4.443859   1.545107
    19  O    8.758769   6.872204   6.916392   5.736311   2.459092
    20  H    5.370347   4.748597   3.200304   3.815023   2.991594
    21  H    5.576701   5.031093   2.978086   2.603840   2.633075
    22  H    5.081942   3.084058   4.912330   3.864278   2.126296
    23  H    6.359668   4.172155   5.922039   6.018903   2.672951
    24  H    5.873507   2.985565   6.441263   5.974332   2.875056
    25  H    4.562884   3.504210   4.724170   5.374270   4.275823
    26  H    4.958070   2.846177   6.259113   6.479767   4.703355
    27  H    2.665270   2.128907   5.291187   5.482156   5.707868
    28  H    2.800034   5.010189   3.284058   2.534437   6.685058
    29  H    2.766029   5.407942   2.602002   3.279322   7.013024
    30  H    4.217579   1.097262   6.975789   6.416514   5.427427
    31  H    4.068580   1.095391   6.036810   5.026678   4.267425
    32  H    2.849438   1.096214   6.220657   5.429051   5.848283
    33  H    5.604683   6.423885   1.096556   2.593162   5.020744
    34  H    5.140980   6.855956   1.096493   2.627657   6.484582
    35  H    4.567646   6.030142   1.093945   3.327799   5.924527
    36  H    4.360654   4.840849   3.215356   0.972503   4.790630
    37  H    8.417289   5.892722   7.436257   6.497003   1.931980
    38  H    7.679314   6.445942   4.943253   5.051850   2.202700
    39  H    7.815682   5.998530   6.002699   6.162515   2.185887
    40  H    8.846128   6.991722   6.623338   6.378065   2.171859
    41  H    6.938868   5.176013   5.804425   4.268087   2.163430
    42  H    7.230227   6.061443   4.868494   3.762256   2.203735
    43  H    9.259261   7.547464   6.941515   5.989795   2.821565
                   16         17         18         19         20
    16  O    0.000000
    17  C    2.428068   0.000000
    18  C    2.391165   2.537714   0.000000
    19  O    2.727739   3.034015   1.437721   0.000000
    20  H    4.190347   2.915929   3.828342   5.063478   0.000000
    21  H    4.018666   2.999284   2.705000   4.029187   1.748333
    22  H    2.665003   3.475280   2.594517   3.874551   3.051884
    23  H    2.807535   2.812696   4.184959   5.060659   2.842411
    24  H    2.521215   3.775745   4.113677   5.007804   3.797142
    25  H    4.837987   4.481031   5.493807   6.705960   2.529786
    26  H    4.751407   5.181065   6.003043   7.089086   3.979168
    27  H    6.101158   6.411710   6.615142   7.934025   4.311123
    28  H    7.672348   7.501584   6.542604   7.911177   5.201222
    29  H    8.094515   7.532372   7.159537   8.571629   4.823318
    30  H    5.252925   6.491797   6.285255   7.378908   5.399940
    31  H    4.269562   5.555019   4.812714   5.954100   4.625745
    32  H    5.988728   7.018455   6.368916   7.600515   5.480835
    33  H    6.421530   4.968590   5.036992   6.239245   2.827932
    34  H    7.829269   6.642250   6.376680   7.632339   4.277983
    35  H    7.197478   5.944892   6.246330   7.565552   3.197696
    36  H    5.829141   5.719942   4.292477   5.580806   4.185508
    37  H    0.976012   2.713733   2.321972   2.116515   4.888164
    38  H    3.395827   1.096480   2.806285   3.444203   2.513639
    39  H    2.722467   1.095250   3.498318   4.013437   2.932185
    40  H    2.646686   1.095933   2.789508   2.725529   3.988164
    41  H    2.661446   3.477590   1.095136   2.025839   4.307108
    42  H    3.364242   2.785259   1.094909   2.094284   3.568727
    43  H    3.286690   2.893249   1.969631   0.970994   5.118316
                   21         22         23         24         25
    21  H    0.000000
    22  H    2.606931   0.000000
    23  H    3.872551   3.032175   0.000000
    24  H    4.308082   2.333735   1.746305   0.000000
    25  H    3.964266   3.634412   2.381097   3.054670   0.000000
    26  H    5.140617   3.866886   2.481477   2.379009   1.749073
    27  H    5.148359   4.152984   4.269065   3.892008   2.455975
    28  H    4.642988   5.069900   7.088618   6.783411   5.728147
    29  H    4.787604   5.631377   6.929148   6.985564   5.156732
    30  H    5.864004   3.774187   4.258941   2.962835   3.786710
    31  H    4.601399   2.319279   4.011251   2.619367   3.896159
    32  H    5.613417   3.825608   5.232389   4.063312   4.322047
    33  H    2.456513   4.807778   5.654485   6.345044   4.845342
    34  H    3.864330   5.814124   7.009886   7.471574   5.777904
    35  H    3.545658   5.297715   5.814595   6.478519   4.294543
    36  H    2.938535   3.481636   6.000126   5.675338   5.472538
    37  H    4.487408   3.365488   3.719012   3.470919   5.775287
    38  H    2.499443   3.818207   3.422249   4.497734   4.573447
    39  H    3.586523   3.828296   2.163474   3.500463   3.975554
    40  H    3.889504   4.284368   3.657703   4.507879   5.526419
    41  H    3.092965   2.269242   4.548324   4.053262   5.682909
    42  H    2.138388   3.030057   4.654540   4.805037   5.613107
    43  H    4.138421   4.499233   5.334414   5.571988   6.974227
                   26         27         28         29         30
    26  H    0.000000
    27  H    2.369620   0.000000
    28  H    6.617320   4.803499   0.000000
    29  H    6.314992   4.474207   1.775526   0.000000
    30  H    2.617051   2.491058   6.070749   6.368401   0.000000
    31  H    3.348553   3.065763   5.094028   5.736638   1.773400
    32  H    3.788685   2.438205   4.621710   5.171377   1.769565
    33  H    6.422290   5.839455   4.179397   3.686266   7.338191
    34  H    7.289820   6.135942   3.274486   2.626897   7.849505
    35  H    5.913884   4.930899   3.738692   2.559191   6.895712
    36  H    6.340494   5.300675   2.457572   3.615605   5.915419
    37  H    5.725416   7.037700   8.269063   8.786929   6.118787
    38  H    5.598942   6.537774   7.110097   7.029216   6.975700
    39  H    4.597851   6.114460   7.863678   7.713231   6.261603
    40  H    6.101034   7.449841   8.445741   8.553151   7.340706
    41  H    6.009892   6.397547   6.151068   6.999101   5.828197
    42  H    6.405557   6.767305   6.082951   6.640678   6.799929
    43  H    7.519280   8.417719   8.300644   8.831898   8.069148
                   31         32         33         34         35
    31  H    0.000000
    32  H    1.767543   0.000000
    33  H    6.306540   6.766800   0.000000
    34  H    6.868121   6.925865   1.769795   0.000000
    35  H    6.218981   6.257220   1.778161   1.778472   0.000000
    36  H    4.419146   4.839753   3.490915   3.522029   4.083561
    37  H    5.040162   6.788712   6.899478   8.337850   7.849462
    38  H    5.977174   7.294841   4.107667   5.840078   5.227290
    39  H    5.614723   6.997107   5.360357   7.021201   6.062416
    40  H    6.373903   7.929506   5.823660   7.520208   6.933635
    41  H    4.218846   5.767150   5.404204   6.517732   6.486413
    42  H    5.294915   6.678584   4.204546   5.543657   5.595134
    43  H    6.691735   8.301971   6.144376   7.631448   7.577863
                   36         37         38         39         40
    36  H    0.000000
    37  H    6.245282   0.000000
    38  H    5.380758   3.656501   0.000000
    39  H    6.333244   3.204759   1.775881   0.000000
    40  H    6.512920   2.553657   1.773648   1.759986   0.000000
    41  H    3.884368   2.650159   3.791269   4.322114   3.794893
    42  H    3.796226   3.355121   2.607216   3.802924   3.127344
    43  H    5.983101   2.698425   3.128292   3.915927   2.379563
                   41         42         43
    41  H    0.000000
    42  H    1.776116   0.000000
    43  H    2.808917   2.234387   0.000000
 Stoichiometry    C15H24O4
 Framework group  C1[X(C15H24O4)]
 Deg. of freedom   123
 Full point group                 C1      NOp   1
 Largest Abelian subgroup         C1      NOp   1
 Largest concise Abelian subgroup C1      NOp   1
                         Standard orientation:                         
 ---------------------------------------------------------------------
 Center     Atomic      Atomic             Coordinates (Angstroms)
 Number     Number       Type             X           Y           Z
 ---------------------------------------------------------------------
      1          6           0        1.828578    0.621588    0.038705
      2          6           0        1.100906   -0.493003    0.311111
      3          6           0       -0.342746   -0.573457    0.738571
      4          6           0       -1.249666    0.499486    0.095511
      5          6           0       -1.096270    1.902139    0.734189
      6          6           0        0.323665    2.310287    1.172543
      7          6           0        1.473567    2.077232    0.170461
      8          6           0        3.194386    0.220276   -0.368181
      9          6           0        3.295497   -1.293391   -0.330148
     10          6           0        1.885879   -1.786558    0.098288
     11          8           0        4.112065    0.990437   -0.661832
     12          6           0        1.240392    2.753691   -1.195318
     13          6           0        1.923362   -2.662954    1.348009
     14          8           0        1.244298   -2.592121   -0.910907
     15          6           0       -2.735893    0.053154    0.056986
     16          8           0       -3.489953    1.182379   -0.427524
     17          6           0       -3.282105   -0.364760    1.432227
     18          6           0       -2.932662   -1.076752   -0.978364
     19          8           0       -4.327198   -1.274210   -1.267020
     20          1           0       -0.398030   -0.514512    1.835127
     21          1           0       -0.707839   -1.572484    0.478151
     22          1           0       -0.945632    0.591401   -0.956125
     23          1           0       -1.741418    1.981038    1.618699
     24          1           0       -1.483144    2.640697    0.022539
     25          1           0        0.581098    1.801620    2.112004
     26          1           0        0.297439    3.380908    1.415843
     27          1           0        2.364600    2.556733    0.601793
     28          1           0        3.573495   -1.678491   -1.315247
     29          1           0        4.078827   -1.570283    0.383406
     30          1           0        1.008925    3.818238   -1.064375
     31          1           0        0.414645    2.294213   -1.749304
     32          1           0        2.136918    2.684910   -1.822372
     33          1           0        0.920779   -3.007530    1.628239
     34          1           0        2.539970   -3.550850    1.164341
     35          1           0        2.349644   -2.111068    2.190873
     36          1           0        1.179585   -2.058134   -1.721112
     37          1           0       -4.301683    0.790366   -0.801714
     38          1           0       -2.795822   -1.268624    1.818007
     39          1           0       -3.151936    0.435499    2.168578
     40          1           0       -4.357942   -0.562101    1.363657
     41          1           0       -2.479335   -0.770416   -1.927035
     42          1           0       -2.464614   -2.013471   -0.658498
     43          1           0       -4.693570   -1.871417   -0.594752
 ---------------------------------------------------------------------
 Rotational constants (GHZ):      0.5529561      0.2594737      0.2067033
 Standard basis: 6-31G(d) (6D, 7F)
 There are   333 symmetry adapted cartesian basis functions of A   symmetry.
 There are   333 symmetry adapted basis functions of A   symmetry.
   333 basis functions,   628 primitive gaussians,   333 cartesian basis functions
    73 alpha electrons       73 beta electrons
       nuclear repulsion energy      1598.0813242031 Hartrees.
 NAtoms=   43 NActive=   43 NUniq=   43 SFac= 1.00D+00 NAtFMM=   60 NAOKFM=F Big=F
 Integral buffers will be    131072 words long.
 Raffenetti 2 integral format.
 Two-electron integral symmetry is turned on.
 ------------------------------------------------------------------------------
 Polarizable Continuum Model (PCM)
 =================================
 Model                : PCM (using non-symmetric T matrix).
 Atomic radii         : SMD-Coulomb.
 Polarization charges : Total charges.
 Charge compensation  : None.
 Solution method      : On-the-fly selection.
 Cavity type          : VdW (van der Waals Surface) (Alpha=1.000).
 Cavity algorithm     : GePol (No added spheres)
                        Default sphere list used, NSphG=   43.
                        Lebedev-Laikov grids with approx.  5.0 points / Ang**2.
                        Smoothing algorithm: Karplus/York (Gamma=1.0000).
                        Polarization charges: spherical gaussians, with
                                              point-specific exponents (IZeta= 3).
                        Self-potential: point-specific (ISelfS= 7).
                        Self-field    : sphere-specific E.n sum rule (ISelfD= 2).
 1st derivatives      : Analytical E(r).r(x)/FMM algorithm (CHGder, D1EAlg=3).
                        Cavity 1st derivative terms included.
 Solvent              : Methanol, Eps=  32.613000 Eps(inf)=   1.765709
 ------------------------------------------------------------------------------
 ------------------------------------------------------------------------------
 Atomic radii for non-electrostatic terms: SMD-CDS.
 ------------------------------------------------------------------------------
 Nuclear repulsion after PCM non-electrostatic terms =     1598.0827247989 Hartrees.
 One-electron integrals computed using PRISM.
 NBasis=   333 RedAO= T EigKep=  9.24D-04  NBF=   333
 NBsUse=   333 1.00D-06 EigRej= -1.00D+00 NBFU=   333
 Initial guess from the checkpoint file:  "DY-202A-11R_30.chk"
 B after Tr=     0.000000    0.000000    0.000000
         Rot=    0.999991   -0.003019    0.000916    0.002787 Ang=  -0.48 deg.
 ExpMin= 1.61D-01 ExpMax= 5.48D+03 ExpMxC= 8.25D+02 IAcc=1 IRadAn=         1 AccDes= 0.00D+00
 Harris functional with IExCor=  402 and IRadAn=       1 diagonalized for initial guess.
 HarFok:  IExCor=  402 AccDes= 0.00D+00 IRadAn=         1 IDoV= 1 UseB2=F ITyADJ=14
 ICtDFT=  3500011 ScaDFX=  1.000000  1.000000  1.000000  1.000000
 FoFCou: FMM=F IPFlag=           0 FMFlag=      100000 FMFlg1=           0
         NFxFlg=           0 DoJE=T BraDBF=F KetDBF=T FulRan=T
         wScrn=  0.000000 ICntrl=     500 IOpCl=  0 I1Cent=   200000004 NGrid=           0
         NMat0=    1 NMatS0=      1 NMatT0=    0 NMatD0=    1 NMtDS0=    0 NMtDT0=    0
 Petite list used in FoFCou.
 Keep R1 ints in memory in canonical form, NReq=1565304907.
 Requested convergence on RMS density matrix=1.00D-08 within 128 cycles.
 Requested convergence on MAX density matrix=1.00D-06.
 Requested convergence on             energy=1.00D-06.
 No special actions if energy rises.
 Inv3:  Mode=1 IEnd=    21886203.
 Iteration    1 A*A^-1 deviation from unit magnitude is 5.77D-15 for   2698.
 Iteration    1 A*A^-1 deviation from orthogonality  is 4.36D-15 for   2699   1503.
 Iteration    1 A^-1*A deviation from unit magnitude is 5.33D-15 for   2698.
 Iteration    1 A^-1*A deviation from orthogonality  is 1.47D-09 for   2696   2308.
 Iteration    2 A*A^-1 deviation from unit magnitude is 2.66D-15 for     20.
 Iteration    2 A*A^-1 deviation from orthogonality  is 3.10D-15 for   2486   1279.
 Iteration    2 A^-1*A deviation from unit magnitude is 8.88D-16 for    160.
 Iteration    2 A^-1*A deviation from orthogonality  is 2.85D-16 for   1325   1302.
 Error on total polarization charges =  0.05194
 SCF Done:  E(RB3LYP) =  -886.951375797     A.U. after   10 cycles
            NFock= 10  Conv=0.90D-08     -V/T= 2.0094
 SMD-CDS (non-electrostatic) energy       (kcal/mol) =       0.88
 (included in total energy above)
 D1PCM: PCM CHGder 1st derivatives, ID1Alg=3 FixD1E=F DoIter=F DoCFld=F I1PDM=0.
 Calling FoFJK, ICntrl=      2127 FMM=F ISym2X=0 I1Cent= 0 IOpClX= 0 NMat=1 NMatS=1 NMatT=0.
 ***** Axes restored to original set *****
 -------------------------------------------------------------------
 Center     Atomic                   Forces (Hartrees/Bohr)
 Number     Number              X              Y              Z
 -------------------------------------------------------------------
      1        6           0.004510534   -0.006941646   -0.000235122
      2        6          -0.003307226    0.005576602   -0.000023031
      3        6           0.001912430   -0.000602983   -0.000970033
      4        6          -0.000124367    0.002443250   -0.001005658
      5        6           0.000586505    0.001042555   -0.000138137
      6        6          -0.000288330    0.000276015    0.000782564
      7        6          -0.003219553    0.002683569    0.001333267
      8        6          -0.002933070    0.002756552    0.000746002
      9        6          -0.003559734    0.000672821    0.000147859
     10        6           0.004385796    0.000620096   -0.001009735
     11        8          -0.002331341   -0.002584968    0.001064727
     12        6           0.000294269   -0.000014269   -0.001478300
     13        6          -0.000201877   -0.001966660    0.001503564
     14        8           0.000914658    0.000197084    0.000543099
     15        6           0.000270241   -0.002097792    0.001377570
     16        8          -0.000462518   -0.000530278   -0.000998282
     17        6          -0.001063908    0.001016740    0.000581601
     18        6          -0.001215463    0.000922316   -0.001210506
     19        8           0.002281748   -0.000544265   -0.000211387
     20        1           0.000058069    0.000330095    0.000210636
     21        1           0.001051429    0.000334320    0.000400277
     22        1           0.000512760   -0.000550266    0.000451518
     23        1           0.000547451   -0.000196074    0.000093557
     24        1           0.000601870   -0.000601916    0.000147543
     25        1           0.000029744   -0.000523213   -0.000825349
     26        1          -0.000057922    0.000167843    0.000032414
     27        1           0.000216933    0.000162746   -0.000389110
     28        1           0.001100526   -0.001647853   -0.000283332
     29        1           0.000807261   -0.002018763   -0.000792775
     30        1           0.000110283   -0.000163533    0.000528488
     31        1          -0.000355235   -0.000120420    0.000335658
     32        1           0.000004117   -0.000329816    0.000477313
     33        1           0.000381979    0.001419653   -0.000641926
     34        1           0.000281793    0.000595565   -0.000265142
     35        1           0.000588012   -0.000148962    0.000563671
     36        1           0.000222270    0.000321623   -0.000969597
     37        1          -0.001221575    0.000291532    0.000714607
     38        1          -0.000003620    0.000496558   -0.000835082
     39        1           0.000198754   -0.000212879   -0.000128486
     40        1          -0.000257876   -0.000960656   -0.000622171
     41        1           0.000148588    0.000039001    0.000009979
     42        1          -0.001123217   -0.000419422    0.000051085
     43        1          -0.000291186    0.000810098    0.000936163
 -------------------------------------------------------------------
 Cartesian Forces:  Max     0.006941646 RMS     0.001432162

 GradGradGradGradGradGradGradGradGradGradGradGradGradGradGradGradGradGrad
 Berny optimization.
 Using GEDIIS/GDIIS optimizer.
 FormGI is forming the generalized inverse of G from B-inverse, IUseBI=4.
 Internal  Forces:  Max     0.004264839 RMS     0.000801248
 Search for a local minimum.
 Step number   2 out of a maximum of  258
 All quantities printed in internal units (Hartrees-Bohrs-Radians)
 Mixed Optimization -- En-DIIS/RFO-DIIS
 Update second derivatives using D2CorX and points    1    2
 DE= -6.29D-03 DEPred=-7.43D-03 R= 8.46D-01
 TightC=F SS=  1.41D+00  RLast= 3.36D-01 DXNew= 5.0454D-01 1.0074D+00
 Trust test= 8.46D-01 RLast= 3.36D-01 DXMaxT set to 5.05D-01
 ITU=  1  0
 Use linear search instead of GDIIS.
     Eigenvalues ---    0.00230   0.00233   0.00301   0.00340   0.00373
     Eigenvalues ---    0.00409   0.00530   0.00680   0.00763   0.00905
     Eigenvalues ---    0.01116   0.01162   0.01227   0.01257   0.01356
     Eigenvalues ---    0.01389   0.02478   0.02561   0.03128   0.03862
     Eigenvalues ---    0.04018   0.04035   0.04412   0.04590   0.04705
     Eigenvalues ---    0.04819   0.04860   0.04996   0.05024   0.05292
     Eigenvalues ---    0.05398   0.05506   0.05527   0.05542   0.05578
     Eigenvalues ---    0.05610   0.05688   0.05731   0.05908   0.05945
     Eigenvalues ---    0.06007   0.06040   0.06872   0.07799   0.08212
     Eigenvalues ---    0.08683   0.09003   0.09147   0.09223   0.09676
     Eigenvalues ---    0.10329   0.11572   0.12087   0.13334   0.13866
     Eigenvalues ---    0.14589   0.15805   0.16000   0.16000   0.16000
     Eigenvalues ---    0.16000   0.16000   0.16000   0.16000   0.16000
     Eigenvalues ---    0.16000   0.16000   0.16008   0.16141   0.16285
     Eigenvalues ---    0.16530   0.17249   0.18369   0.20496   0.20734
     Eigenvalues ---    0.22124   0.23198   0.24636   0.25000   0.26618
     Eigenvalues ---    0.26916   0.27260   0.27554   0.27880   0.28654
     Eigenvalues ---    0.28848   0.28973   0.29377   0.29727   0.30479
     Eigenvalues ---    0.31174   0.31654   0.32208   0.33745   0.33753
     Eigenvalues ---    0.33822   0.33837   0.33884   0.34011   0.34082
     Eigenvalues ---    0.34110   0.34123   0.34153   0.34162   0.34183
     Eigenvalues ---    0.34197   0.34251   0.34253   0.34284   0.34322
     Eigenvalues ---    0.34327   0.34337   0.34367   0.34400   0.34718
     Eigenvalues ---    0.39615   0.40778   0.41763   0.51474   0.52551
     Eigenvalues ---    0.52661   0.53044   0.95180
 RFO step:  Lambda=-1.31851269D-03 EMin= 2.29979715D-03
 Quartic linear search produced a step of -0.04691.
 Iteration  1 RMS(Cart)=  0.03994894 RMS(Int)=  0.00095451
 Iteration  2 RMS(Cart)=  0.00114199 RMS(Int)=  0.00002898
 Iteration  3 RMS(Cart)=  0.00000076 RMS(Int)=  0.00002897
 Variable       Old X    -DE/DX   Delta X   Delta X   Delta X     New X
                                 (Linear)    (Quad)   (Total)
    R1        2.56754  -0.00426  -0.00152  -0.00475  -0.00623   2.56132
    R2        2.84232   0.00313  -0.00079   0.00980   0.00901   2.85133
    R3        2.79784  -0.00319  -0.00023  -0.00816  -0.00834   2.78950
    R4        2.84924  -0.00157  -0.00006  -0.00471  -0.00476   2.84449
    R5        2.88749   0.00302  -0.00158   0.01190   0.01030   2.89779
    R6        2.91976   0.00141  -0.00018   0.00586   0.00567   2.92543
    R7        2.07781   0.00023  -0.00022   0.00111   0.00089   2.07870
    R8        2.06937  -0.00074  -0.00007  -0.00190  -0.00197   2.06741
    R9        2.92686   0.00004   0.00005   0.00091   0.00096   2.92782
   R10        2.93338   0.00298   0.00124   0.00807   0.00931   2.94269
   R11        2.07597  -0.00033   0.00007  -0.00107  -0.00100   2.07497
   R12        2.91224  -0.00096  -0.00089  -0.00097  -0.00186   2.91037
   R13        2.07423  -0.00026  -0.00017  -0.00036  -0.00053   2.07370
   R14        2.07146  -0.00071   0.00017  -0.00234  -0.00217   2.06929
   R15        2.91579  -0.00070  -0.00056  -0.00111  -0.00169   2.91410
   R16        2.07664  -0.00047  -0.00002  -0.00129  -0.00131   2.07533
   R17        2.07536   0.00017   0.00003   0.00041   0.00044   2.07580
   R18        2.91368  -0.00015  -0.00108   0.00177   0.00070   2.91438
   R19        2.07862   0.00010  -0.00005   0.00038   0.00033   2.07896
   R20        2.86769   0.00027  -0.00178   0.00515   0.00337   2.87106
   R21        2.33097  -0.00360  -0.00099  -0.00155  -0.00255   2.32842
   R22        2.93595  -0.00424  -0.00206  -0.00889  -0.01101   2.92494
   R23        2.06664   0.00115   0.00004   0.00307   0.00311   2.06975
   R24        2.06960   0.00053  -0.00005   0.00157   0.00152   2.07112
   R25        2.88533   0.00104   0.00001   0.00328   0.00329   2.88862
   R26        2.72477  -0.00051  -0.00147   0.00190   0.00043   2.72520
   R27        2.07352  -0.00013  -0.00017  -0.00001  -0.00017   2.07335
   R28        2.06999   0.00015  -0.00013   0.00071   0.00057   2.07056
   R29        2.07154  -0.00025  -0.00005  -0.00060  -0.00064   2.07090
   R30        2.07219  -0.00097  -0.00006  -0.00255  -0.00261   2.06958
   R31        2.07207  -0.00028  -0.00003  -0.00073  -0.00075   2.07132
   R32        2.06726   0.00058   0.00013   0.00133   0.00145   2.06871
   R33        1.83776   0.00098   0.00007   0.00161   0.00168   1.83944
   R34        2.72442   0.00080  -0.00018   0.00228   0.00210   2.72652
   R35        2.90569  -0.00059  -0.00022  -0.00146  -0.00168   2.90401
   R36        2.91983  -0.00030   0.00051  -0.00208  -0.00157   2.91826
   R37        1.84439   0.00063   0.00031   0.00051   0.00082   1.84522
   R38        2.07205  -0.00071  -0.00020  -0.00153  -0.00173   2.07031
   R39        2.06972  -0.00022  -0.00009  -0.00042  -0.00051   2.06921
   R40        2.07101   0.00046   0.00001   0.00126   0.00127   2.07228
   R41        2.71690  -0.00211  -0.00047  -0.00393  -0.00440   2.71250
   R42        2.06951   0.00006  -0.00002   0.00021   0.00019   2.06970
   R43        2.06908  -0.00011  -0.00012  -0.00006  -0.00018   2.06890
   R44        1.83491   0.00029   0.00023   0.00004   0.00027   1.83518
    A1        2.27831  -0.00119   0.00122  -0.01071  -0.00955   2.26876
    A2        1.90371   0.00033  -0.00252   0.00666   0.00408   1.90779
    A3        2.09918   0.00086   0.00126   0.00507   0.00633   2.10551
    A4        2.23117   0.00100  -0.00102   0.00300   0.00200   2.23318
    A5        1.97297  -0.00124   0.00064  -0.00722  -0.00668   1.96629
    A6        2.07853   0.00024   0.00039   0.00405   0.00451   2.08304
    A7        1.98993   0.00035   0.00038  -0.00048  -0.00013   1.98980
    A8        1.90501   0.00007   0.00002  -0.00100  -0.00097   1.90403
    A9        1.87599  -0.00085  -0.00005  -0.00513  -0.00517   1.87082
   A10        1.92659  -0.00015   0.00030  -0.00243  -0.00212   1.92447
   A11        1.91649   0.00051  -0.00086   0.00878   0.00792   1.92442
   A12        1.84348   0.00004   0.00020   0.00026   0.00045   1.84392
   A13        1.98137  -0.00092  -0.00035  -0.00645  -0.00682   1.97455
   A14        1.95267   0.00064   0.00068   0.00375   0.00445   1.95712
   A15        1.86929  -0.00030   0.00042  -0.00833  -0.00791   1.86137
   A16        1.94492   0.00049   0.00020   0.00656   0.00677   1.95169
   A17        1.86666   0.00033  -0.00106   0.00379   0.00268   1.86934
   A18        1.83929  -0.00025   0.00003   0.00050   0.00053   1.83982
   A19        2.03577   0.00031   0.00075  -0.00488  -0.00416   2.03161
   A20        1.91684   0.00011   0.00023   0.00012   0.00037   1.91721
   A21        1.88337  -0.00026   0.00030  -0.00029  -0.00001   1.88336
   A22        1.86848  -0.00038  -0.00033  -0.00107  -0.00140   1.86707
   A23        1.90859  -0.00007  -0.00096   0.00177   0.00083   1.90942
   A24        1.84137   0.00030  -0.00008   0.00543   0.00535   1.84672
   A25        2.05096  -0.00057  -0.00029  -0.00626  -0.00661   2.04436
   A26        1.91392   0.00047  -0.00072   0.00115   0.00041   1.91433
   A27        1.87465  -0.00014   0.00012   0.00249   0.00262   1.87727
   A28        1.88674  -0.00026   0.00085  -0.00498  -0.00416   1.88258
   A29        1.88485   0.00044   0.00038   0.00303   0.00346   1.88831
   A30        1.84154   0.00015  -0.00035   0.00606   0.00571   1.84725
   A31        1.95948   0.00047   0.00030  -0.00103  -0.00078   1.95870
   A32        1.96351  -0.00036  -0.00041  -0.00303  -0.00341   1.96010
   A33        1.83904  -0.00026   0.00125  -0.00277  -0.00153   1.83751
   A34        1.97829   0.00003  -0.00061   0.00174   0.00115   1.97944
   A35        1.85791   0.00004  -0.00094   0.00690   0.00598   1.86389
   A36        1.85314   0.00006   0.00053  -0.00154  -0.00103   1.85211
   A37        1.90175   0.00169   0.00279  -0.00055   0.00213   1.90388
   A38        2.19259  -0.00031  -0.00186   0.00343   0.00159   2.19417
   A39        2.18853  -0.00138  -0.00091  -0.00256  -0.00346   2.18506
   A40        1.83701  -0.00191  -0.00236  -0.00080  -0.00332   1.83369
   A41        1.92368   0.00132  -0.00040   0.01261   0.01224   1.93591
   A42        1.89249   0.00133  -0.00008   0.01236   0.01238   1.90486
   A43        1.94686   0.00046   0.00105  -0.00150  -0.00039   1.94647
   A44        1.97037   0.00012  -0.00008  -0.00288  -0.00291   1.96746
   A45        1.89235  -0.00121   0.00161  -0.01795  -0.01643   1.87592
   A46        1.80883   0.00115   0.00147   0.00290   0.00427   1.81310
   A47        1.96550  -0.00020   0.00048   0.00238   0.00287   1.96837
   A48        1.91970  -0.00038  -0.00143   0.00178   0.00041   1.92011
   A49        1.96669  -0.00041  -0.00099   0.00116   0.00020   1.96689
   A50        1.96931  -0.00112  -0.00218  -0.00616  -0.00834   1.96097
   A51        1.83705   0.00088   0.00246  -0.00202   0.00040   1.83745
   A52        1.93034  -0.00062   0.00000  -0.00403  -0.00404   1.92629
   A53        1.95839  -0.00030   0.00019  -0.00214  -0.00195   1.95643
   A54        1.93423  -0.00049   0.00010  -0.00269  -0.00259   1.93164
   A55        1.88419   0.00042  -0.00003   0.00182   0.00179   1.88598
   A56        1.87723   0.00057  -0.00012   0.00355   0.00342   1.88065
   A57        1.87644   0.00051  -0.00015   0.00404   0.00388   1.88032
   A58        1.94668  -0.00142  -0.00012  -0.00780  -0.00792   1.93876
   A59        1.91930  -0.00051   0.00043  -0.00359  -0.00315   1.91615
   A60        1.92904   0.00082   0.00110   0.00183   0.00294   1.93198
   A61        1.87812   0.00114  -0.00119   0.01046   0.00926   1.88738
   A62        1.89432   0.00024  -0.00017   0.00115   0.00099   1.89531
   A63        1.89488  -0.00023  -0.00015  -0.00167  -0.00180   1.89308
   A64        1.88173   0.00015   0.00024   0.00040   0.00064   1.88237
   A65        1.85866   0.00024   0.00146   0.00146   0.00295   1.86161
   A66        1.97803   0.00069   0.00002   0.00814   0.00816   1.98619
   A67        1.92712   0.00031   0.00069   0.00368   0.00439   1.93151
   A68        1.90462  -0.00040  -0.00193  -0.00249  -0.00447   1.90015
   A69        1.85561  -0.00025   0.00010  -0.00720  -0.00710   1.84851
   A70        1.93406  -0.00062  -0.00036  -0.00446  -0.00487   1.92919
   A71        1.82270   0.00087   0.00115   0.00268   0.00383   1.82653
   A72        1.96187  -0.00103  -0.00042  -0.00742  -0.00786   1.95401
   A73        1.93961   0.00036   0.00043   0.00333   0.00376   1.94336
   A74        1.91952  -0.00041   0.00092  -0.00428  -0.00339   1.91613
   A75        1.88921   0.00033   0.00011   0.00152   0.00163   1.89084
   A76        1.88488   0.00028   0.00007  -0.00260  -0.00258   1.88229
   A77        1.86534   0.00056  -0.00116   0.01026   0.00910   1.87444
   A78        1.93745  -0.00116  -0.00101  -0.00441  -0.00542   1.93203
   A79        1.89990   0.00059   0.00113   0.00418   0.00532   1.90521
   A80        1.95566   0.00045   0.00095  -0.00128  -0.00033   1.95533
   A81        1.84005   0.00037   0.00063   0.00171   0.00235   1.84239
   A82        1.93456  -0.00021  -0.00181  -0.00372  -0.00556   1.92900
   A83        1.89170  -0.00001   0.00011   0.00412   0.00425   1.89595
   A84        1.88751  -0.00021  -0.00061   0.00007  -0.00053   1.88698
    D1        0.08804   0.00028   0.00046  -0.00339  -0.00291   0.08512
    D2       -3.08853   0.00015   0.00102  -0.00927  -0.00821  -3.09674
    D3       -3.12256   0.00045  -0.00026   0.01466   0.01434  -3.10822
    D4       -0.01594   0.00031   0.00030   0.00878   0.00904  -0.00690
    D5        0.38523   0.00016  -0.00079   0.01181   0.01100   0.39623
    D6       -1.87122   0.00003   0.00014   0.01291   0.01303  -1.85819
    D7        2.40043   0.00029  -0.00103   0.01789   0.01684   2.41727
    D8       -2.68084   0.00000   0.00014  -0.00790  -0.00775  -2.68859
    D9        1.34589  -0.00013   0.00107  -0.00680  -0.00572   1.34017
   D10       -0.66564   0.00013  -0.00009  -0.00182  -0.00191  -0.66755
   D11       -0.00400   0.00002   0.00025   0.01149   0.01169   0.00769
   D12       -3.11944  -0.00001  -0.00077  -0.00128  -0.00214  -3.12157
   D13        3.07688   0.00008  -0.00036   0.02662   0.02632   3.10321
   D14       -0.03856   0.00004  -0.00138   0.01386   0.01250  -0.02606
   D15        0.61699   0.00013   0.00025   0.00380   0.00404   0.62103
   D16       -1.54625   0.00003  -0.00044   0.00809   0.00766  -1.53859
   D17        2.74556   0.00039  -0.00064   0.01095   0.01030   2.75586
   D18       -2.48778   0.00029  -0.00034   0.01019   0.00985  -2.47793
   D19        1.63217   0.00019  -0.00103   0.01448   0.01346   1.64564
   D20       -0.35921   0.00056  -0.00123   0.01734   0.01611  -0.34310
   D21        0.02845  -0.00045  -0.00068  -0.02437  -0.02507   0.00338
   D22        2.15896  -0.00032  -0.00065  -0.01979  -0.02046   2.13850
   D23       -2.08122   0.00040   0.00177  -0.01966  -0.01790  -2.09912
   D24        3.13843  -0.00055  -0.00020  -0.02968  -0.02989   3.10855
   D25       -1.01424  -0.00041  -0.00017  -0.02510  -0.02529  -1.03952
   D26        1.02876   0.00031   0.00225  -0.02498  -0.02272   1.00604
   D27       -1.34356  -0.00010   0.00020  -0.00960  -0.00941  -1.35297
   D28        2.71990  -0.00056  -0.00037  -0.01642  -0.01678   2.70311
   D29        0.71272  -0.00042  -0.00103  -0.01410  -0.01510   0.69762
   D30        0.80800   0.00013   0.00074  -0.01315  -0.01243   0.79557
   D31       -1.41173  -0.00033   0.00017  -0.01997  -0.01980  -1.43153
   D32        2.86429  -0.00019  -0.00048  -0.01766  -0.01812   2.84616
   D33        2.83352   0.00038   0.00064  -0.00907  -0.00844   2.82507
   D34        0.61379  -0.00007   0.00007  -0.01589  -0.01582   0.59797
   D35       -1.39338   0.00006  -0.00058  -0.01357  -0.01414  -1.40752
   D36        0.64628  -0.00048  -0.00044   0.00178   0.00131   0.64759
   D37       -1.48275  -0.00029  -0.00075   0.00671   0.00595  -1.47680
   D38        2.80157  -0.00056  -0.00093   0.00038  -0.00058   2.80099
   D39        2.87005   0.00005   0.00037   0.00714   0.00749   2.87753
   D40        0.74102   0.00024   0.00006   0.01207   0.01212   0.75314
   D41       -1.25785  -0.00003  -0.00012   0.00574   0.00560  -1.25225
   D42       -1.41153   0.00020  -0.00009   0.01328   0.01320  -1.39833
   D43        2.74263   0.00039  -0.00040   0.01822   0.01783   2.76046
   D44        0.74376   0.00012  -0.00058   0.01189   0.01131   0.75507
   D45        3.03784  -0.00004  -0.00064  -0.00377  -0.00439   3.03345
   D46        0.94359  -0.00011   0.00077  -0.00648  -0.00569   0.93790
   D47       -1.23792  -0.00005   0.00068  -0.00962  -0.00894  -1.24686
   D48        0.79863   0.00027  -0.00090  -0.00350  -0.00441   0.79422
   D49       -1.29562   0.00020   0.00051  -0.00620  -0.00570  -1.30133
   D50        2.80605   0.00026   0.00042  -0.00934  -0.00895   2.79710
   D51       -1.21987  -0.00023   0.00023  -0.01150  -0.01126  -1.23113
   D52        2.96906  -0.00030   0.00164  -0.01421  -0.01256   2.95651
   D53        0.78755  -0.00023   0.00155  -0.01735  -0.01581   0.77174
   D54        0.82503  -0.00029  -0.00065   0.00785   0.00717   0.83220
   D55       -1.33784   0.00011  -0.00096   0.01857   0.01760  -1.32024
   D56        2.95247  -0.00022  -0.00025   0.00954   0.00927   2.96174
   D57        2.97918  -0.00024  -0.00009   0.00375   0.00364   2.98283
   D58        0.81631   0.00016  -0.00040   0.01447   0.01407   0.83039
   D59       -1.17656  -0.00017   0.00031   0.00544   0.00574  -1.17082
   D60       -1.31721  -0.00011  -0.00081   0.01041   0.00957  -1.30764
   D61        2.80310   0.00029  -0.00112   0.02112   0.02000   2.82310
   D62        0.81023  -0.00005  -0.00041   0.01210   0.01167   0.82190
   D63       -1.27556  -0.00037   0.00123  -0.01999  -0.01878  -1.29434
   D64        0.97319  -0.00044   0.00040  -0.02361  -0.02322   0.94997
   D65        3.00389  -0.00032   0.00015  -0.02020  -0.02007   2.98382
   D66        0.90093  -0.00040   0.00076  -0.02746  -0.02670   0.87422
   D67       -3.13351  -0.00046  -0.00008  -0.03107  -0.03114   3.11854
   D68       -1.10281  -0.00035  -0.00033  -0.02767  -0.02799  -1.13080
   D69        2.88545  -0.00014   0.00097  -0.02137  -0.02041   2.86504
   D70       -1.14899  -0.00020   0.00014  -0.02498  -0.02485  -1.17384
   D71        0.88171  -0.00009  -0.00011  -0.02158  -0.02170   0.86002
   D72       -3.11657   0.00034  -0.00101   0.01955   0.01852  -3.09805
   D73        1.06158   0.00044  -0.00110   0.02148   0.02036   1.08194
   D74       -1.03627   0.00033  -0.00110   0.01965   0.01853  -1.01774
   D75        0.91993  -0.00002  -0.00055   0.02214   0.02161   0.94154
   D76       -1.18510   0.00008  -0.00064   0.02408   0.02345  -1.16165
   D77        3.00023  -0.00003  -0.00064   0.02224   0.02162   3.02185
   D78       -1.11358  -0.00013   0.00058   0.01378   0.01436  -1.09922
   D79        3.06458  -0.00002   0.00049   0.01571   0.01620   3.08078
   D80        0.96672  -0.00013   0.00049   0.01388   0.01437   0.98109
   D81        0.02111  -0.00029  -0.00067  -0.02577  -0.02644  -0.00533
   D82        2.12256  -0.00016  -0.00097  -0.02132  -0.02233   2.10023
   D83       -2.09175  -0.00006   0.00071  -0.02836  -0.02761  -2.11936
   D84        3.13663  -0.00024   0.00035  -0.01293  -0.01261   3.12402
   D85       -1.04511  -0.00011   0.00005  -0.00848  -0.00850  -1.05361
   D86        1.02377  -0.00001   0.00172  -0.01552  -0.01378   1.00999
   D87       -0.02835   0.00046   0.00079   0.02897   0.02975   0.00140
   D88       -2.15807   0.00019  -0.00019   0.02357   0.02337  -2.13470
   D89        2.04749   0.00013  -0.00114   0.02975   0.02860   2.07610
   D90       -2.11446  -0.00021   0.00216   0.01510   0.01727  -2.09719
   D91        2.03901  -0.00048   0.00118   0.00971   0.01090   2.04990
   D92       -0.03861  -0.00054   0.00023   0.01588   0.01613  -0.02249
   D93        2.03274   0.00094  -0.00075   0.04189   0.04109   2.07383
   D94       -0.09698   0.00067  -0.00173   0.03649   0.03472  -0.06226
   D95       -2.17460   0.00062  -0.00269   0.04267   0.03995  -2.13465
   D96        1.11180  -0.00061   0.00061  -0.03449  -0.03385   1.07795
   D97       -3.08919  -0.00043  -0.00067  -0.02875  -0.02938  -3.11857
   D98       -0.99732  -0.00052   0.00015  -0.03196  -0.03178  -1.02910
   D99       -3.13276   0.00044   0.00214  -0.02838  -0.02628   3.12415
   D100      -1.05056   0.00062   0.00086  -0.02264  -0.02181  -1.07238
   D101       1.04131   0.00053   0.00168  -0.02585  -0.02421   1.01710
   D102      -0.97969  -0.00059   0.00047  -0.03669  -0.03620  -1.01589
   D103       1.10251  -0.00041  -0.00081  -0.03095  -0.03174   1.07077
   D104      -3.08880  -0.00050   0.00001  -0.03416  -0.03414  -3.12294
   D105       0.99444   0.00036  -0.00093   0.01431   0.01331   1.00775
   D106      -1.01577  -0.00015  -0.00063   0.01328   0.01275  -1.00302
   D107       3.11601   0.00043   0.00031   0.01693   0.01721   3.13322
   D108       2.72864   0.00059  -0.00136   0.05537   0.05400   2.78264
   D109      -1.41345   0.00134  -0.00159   0.06462   0.06303  -1.35042
   D110       0.67335   0.00024  -0.00295   0.05395   0.05100   0.72435
   D111      -1.14930  -0.00003  -0.00035   0.03058   0.03024  -1.11905
   D112       0.97115  -0.00007  -0.00021   0.02970   0.02949   1.00064
   D113       3.03315   0.00058  -0.00080   0.04176   0.04095   3.07410
   D114       3.06602  -0.00049  -0.00090   0.02532   0.02445   3.09047
   D115      -1.09671  -0.00054  -0.00075   0.02444   0.02369  -1.07302
   D116       0.96528   0.00012  -0.00134   0.03650   0.03515   1.00044
   D117       1.02847   0.00041   0.00030   0.03816   0.03847   1.06694
   D118      -3.13426   0.00037   0.00044   0.03728   0.03772  -3.09655
   D119      -1.07227   0.00102  -0.00014   0.04934   0.04918  -1.02309
   D120      -2.89351   0.00005  -0.00340   0.07231   0.06892  -2.82459
   D121      -0.87572   0.00020  -0.00254   0.07437   0.07182  -0.80390
   D122       1.21631   0.00086  -0.00099   0.08148   0.08048   1.29679
   D123      -0.88417   0.00035  -0.00124   0.07191   0.07067  -0.81351
   D124       1.13362   0.00050  -0.00039   0.07396   0.07356   1.20719
   D125      -3.05753   0.00116   0.00117   0.08108   0.08222  -2.97531
   D126       1.18334  -0.00061  -0.00367   0.06227   0.05862   1.24197
   D127      -3.08205  -0.00047  -0.00282   0.06432   0.06152  -3.02053
   D128      -0.99001   0.00020  -0.00127   0.07144   0.07018  -0.91984
   D129      -1.48303   0.00096  -0.00065   0.05583   0.05519  -1.42784
   D130       2.74560   0.00064  -0.00183   0.05214   0.05031   2.79591
   D131       0.70223   0.00054  -0.00140   0.04817   0.04677   0.74900
         Item               Value     Threshold  Converged?
 Maximum Force            0.004265     0.000450     NO 
 RMS     Force            0.000801     0.000300     NO 
 Maximum Displacement     0.250459     0.001800     NO 
 RMS     Displacement     0.040040     0.001200     NO 
 Predicted change in Energy=-7.625551D-04
 GradGradGradGradGradGradGradGradGradGradGradGradGradGradGradGradGradGrad

                          Input orientation:                          
 ---------------------------------------------------------------------
 Center     Atomic      Atomic             Coordinates (Angstroms)
 Number     Number       Type             X           Y           Z
 ---------------------------------------------------------------------
      1          6           0        1.804311    0.632541    0.047705
      2          6           0        1.081481   -0.471046    0.358669
      3          6           0       -0.356678   -0.542433    0.797240
      4          6           0       -1.273831    0.506131    0.122066
      5          6           0       -1.124624    1.924722    0.726869
      6          6           0        0.296030    2.343063    1.149546
      7          6           0        1.433104    2.092202    0.138544
      8          6           0        3.159195    0.225758   -0.373969
      9          6           0        3.262063   -1.289130   -0.321000
     10          6           0        1.875169   -1.769529    0.170390
     11          8           0        4.069240    0.988259   -0.703514
     12          6           0        1.170155    2.716626   -1.246882
     13          6           0        1.958696   -2.602834    1.449147
     14          8           0        1.215143   -2.616225   -0.792501
     15          6           0       -2.761219    0.046688    0.083710
     16          8           0       -3.524777    1.159114   -0.427367
     17          6           0       -3.322687   -0.352208    1.457459
     18          6           0       -2.951401   -1.100054   -0.932950
     19          8           0       -4.335790   -1.241759   -1.284722
     20          1           0       -0.404526   -0.442086    1.891607
     21          1           0       -0.711809   -1.553681    0.577812
     22          1           0       -0.960402    0.568308   -0.928439
     23          1           0       -1.764051    2.020898    1.613473
     24          1           0       -1.514098    2.643876   -0.001277
     25          1           0        0.564631    1.842856    2.089615
     26          1           0        0.271022    3.417222    1.377990
     27          1           0        2.327739    2.594758    0.535236
     28          1           0        3.503157   -1.699463   -1.307461
     29          1           0        4.073397   -1.570636    0.359947
     30          1           0        0.946902    3.786238   -1.147524
     31          1           0        0.327770    2.240111   -1.760560
     32          1           0        2.052236    2.617674   -1.889596
     33          1           0        0.962880   -2.913569    1.782620
     34          1           0        2.554106   -3.504723    1.266096
     35          1           0        2.433410   -2.031209    2.253069
     36          1           0        1.135044   -2.116466   -1.623954
     37          1           0       -4.354469    0.760363   -0.753030
     38          1           0       -2.810865   -1.228407    1.870458
     39          1           0       -3.235836    0.468470    2.177127
     40          1           0       -4.387717   -0.597055    1.366324
     41          1           0       -2.436245   -0.843454   -1.864786
     42          1           0       -2.550671   -2.048805   -0.561598
     43          1           0       -4.771885   -1.762708   -0.590791
 ---------------------------------------------------------------------
                    Distance matrix (angstroms):
                    1          2          3          4          5
     1  C    0.000000
     2  C    1.355391   0.000000
     3  C    2.571428   1.505239   0.000000
     4  C    3.081634   2.560929   1.548069   0.000000
     5  C    3.272560   3.277526   2.584869   1.549338   0.000000
     6  C    2.532755   3.026818   2.979301   2.625737   1.540104
     7  C    1.508859   2.596600   3.252460   3.137417   2.629856
     8  C    1.476141   2.310668   3.784602   4.469494   4.738082
     9  C    2.440042   2.426138   3.860480   4.898327   5.538040
    10  C    2.406245   1.533443   2.622946   3.885508   4.791233
    11  O    2.412627   3.490631   4.917726   5.427931   5.468014
    12  C    2.534072   3.570282   4.138976   3.568385   3.128708
    13  C    3.529239   2.550130   3.167205   4.677183   5.525152
    14  O    3.406985   2.438206   3.049346   4.096405   5.329464
    15  C    4.603106   3.887159   2.576433   1.557204   2.572763
    16  O    5.376071   4.949029   3.798917   2.407284   2.771128
    17  C    5.407702   4.540723   3.044550   2.591878   3.248023
    18  C    5.155615   4.281130   3.168136   2.550908   3.904022
    19  O    6.556615   5.713280   4.544992   3.796020   4.938086
    20  H    3.071442   2.135171   1.099999   2.187712   2.734399
    21  H    3.375121   2.106185   1.094024   2.183209   3.505983
    22  H    2.932682   2.627964   2.139205   1.098028   2.146363
    23  H    4.136710   3.985144   3.036051   2.181543   1.097353
    24  H    3.880683   4.070545   3.482789   2.154738   1.095020
    25  H    2.677884   2.935550   2.865074   3.006331   2.171948
    26  H    3.446023   4.100547   4.050944   3.526807   2.144608
    27  H    2.088530   3.314135   4.137234   4.183823   3.521999
    28  H    3.187601   3.185829   4.546076   5.452321   6.220094
    29  H    3.178087   3.187578   4.568806   5.741289   6.274677
    30  H    3.479874   4.517875   4.921262   4.159641   3.357054
    31  H    2.834480   3.522724   3.841010   3.019287   2.897623
    32  H    2.784844   3.941732   4.796690   4.423587   4.173549
    33  H    4.036438   2.829774   2.886952   4.410745   5.374136
    34  H    4.377627   3.492168   4.179431   5.661171   6.580477
    35  H    3.514962   2.801887   3.481448   4.972213   5.535185
    36  H    3.286244   2.577027   3.250384   3.966016   5.192655
    37  H    6.211931   5.683468   4.481401   3.212594   3.738681
    38  H    5.299566   4.243756   2.765030   2.903097   3.754121
    39  H    5.473978   4.777940   3.348964   2.841506   2.946376
    40  H    6.449175   5.562677   4.071377   3.530082   4.173253
    41  H    4.880420   4.178138   3.391400   2.668364   4.012459
    42  H    5.150411   4.065556   2.988177   2.936906   4.413919
    43  H    7.027890   6.068918   4.786413   4.229914   5.351250
                    6          7          8          9         10
     6  C    0.000000
     7  C    1.542074   0.000000
     8  C    3.873215   2.593390   0.000000
     9  C    4.914538   3.871650   1.519300   0.000000
    10  C    4.512853   3.887081   2.434383   1.547812   0.000000
    11  O    4.416609   2.979423   1.232149   2.446294   3.630847
    12  C    2.578083   1.542224   3.304948   4.612962   4.757236
    13  C    5.226482   4.902783   3.572937   2.560860   1.528592
    14  O    5.404706   4.804542   3.468626   2.484628   1.442111
    15  C    3.969397   4.666849   5.940778   6.182890   4.980187
    16  O    4.299645   5.076562   6.749035   7.215705   6.172007
    17  C    4.522655   5.507470   6.760397   6.884742   5.539229
    18  C    5.170847   5.528334   6.277708   6.246389   4.996132
    19  O    6.342741   6.813304   7.691416   7.658876   6.400930
    20  H    2.966225   3.587858   4.275390   4.365431   3.149873
    21  H    4.065370   4.252772   4.365428   4.082832   2.627745
    22  H    3.007723   3.031431   4.170834   4.652770   3.835801
    23  H    2.136106   3.521689   5.604534   6.321415   5.449197
    24  H    2.165974   3.001648   5.275022   6.195359   5.567293
    25  H    1.098218   2.150139   3.926324   4.785033   4.295377
    26  H    1.098467   2.154608   4.647187   5.829463   5.561832
    27  H    2.137421   1.100136   2.670231   4.085423   4.402833
    28  H    5.715292   4.555521   2.167070   1.095265   2.199840
    29  H    5.496272   4.520680   2.145094   1.095991   2.215332
    30  H    2.789788   2.181770   4.262586   5.639367   5.784904
    31  H    2.912099   2.202325   3.741286   4.810192   4.711711
    32  H    3.520803   2.184673   3.040353   4.380330   4.849994
    33  H    5.336446   5.289786   4.396595   3.514294   2.177243
    34  H    6.269696   5.818383   4.119761   2.815835   2.161579
    35  H    4.992034   4.740711   3.538643   2.804136   2.172018
    36  H    5.318237   4.572540   3.338512   2.628000   1.971755
    37  H    5.268005   6.005389   7.542191   7.899281   6.786859
    38  H    4.788309   5.660145   6.541687   6.456518   5.014176
    39  H    4.128449   5.347085   6.889370   7.180006   5.929419
    40  H    5.534326   6.528514   7.788550   7.864169   6.482954
    41  H    5.167728   5.253881   5.888523   5.920525   4.856732
    42  H    5.506380   5.788661   6.149098   5.867101   4.494648
    43  H    6.750547   7.341263   8.179428   8.052415   6.690498
                   11         12         13         14         15
    11  O    0.000000
    12  C    3.418654   0.000000
    13  C    4.688741   6.015565   0.000000
    14  O    4.598488   5.352363   2.361786   0.000000
    15  C    6.939845   4.935053   5.582292   4.865214   0.000000
    16  O    7.600956   5.013964   6.909560   6.070695   1.442813
    17  C    7.817112   6.075923   5.740940   5.547972   1.536734
    18  C    7.328240   5.626085   5.660546   4.436056   1.544275
    19  O    8.715235   6.781274   6.996221   5.739713   2.451933
    20  H    5.366109   4.723050   3.232556   3.815055   3.010216
    21  H    5.564323   5.010671   2.998590   2.592278   2.646772
    22  H    5.052153   3.042359   4.922417   3.859109   2.130604
    23  H    6.360979   4.156348   5.938413   6.013919   2.689243
    24  H    5.865822   2.960074   6.456933   5.978583   2.882346
    25  H    4.562257   3.501763   4.702954   5.349127   4.279154
    26  H    4.965780   2.861682   6.252549   6.481116   4.714886
    27  H    2.673605   2.128567   5.290216   5.491365   5.709118
    28  H    2.812304   4.994839   3.286385   2.518063   6.650324
    29  H    2.771085   5.421378   2.593019   3.254382   7.028799
    30  H    4.216019   1.097170   6.970413   6.417906   5.408358
    31  H    4.084492   1.095693   6.034588   5.030762   4.213584
    32  H    2.851331   1.095874   6.197552   5.412766   5.802866
    33  H    5.572665   6.396870   1.095176   2.604477   5.051568
    34  H    5.134382   6.850953   1.096095   2.611526   6.501018
    35  H    4.531502   6.032198   1.094714   3.331954   6.000662
    36  H    4.369901   4.847906   3.218525   0.973390   4.772444
    37  H    8.426937   5.881524   7.484432   6.513332   1.935952
    38  H    7.672991   6.413238   4.981492   5.022562   2.195633
    39  H    7.869714   6.015879   6.078324   6.176184   2.187592
    40  H    8.849721   6.978486   6.656347   6.334794   2.169101
    41  H    6.857482   5.105105   5.778674   4.198232   2.166702
    42  H    7.284718   6.084694   4.968342   3.815316   2.202691
    43  H    9.259915   7.470122   7.082928   6.050924   2.787766
                   16         17         18         19         20
    16  O    0.000000
    17  C    2.424356   0.000000
    18  C    2.384998   2.532032   0.000000
    19  O    2.675255   3.055689   1.435394   0.000000
    20  H    4.204456   2.951649   3.859744   5.116970   0.000000
    21  H    4.035148   3.005661   2.739334   4.086510   1.748177
    22  H    2.678832   3.481415   2.597601   3.846625   3.046729
    23  H    2.829816   2.843470   4.199336   5.065403   2.827006
    24  H    2.535528   3.791494   4.117144   4.970648   3.786466
    25  H    4.850356   4.508788   5.491731   6.701875   2.489866
    26  H    4.771421   5.208615   6.010844   7.072401   3.951510
    27  H    6.102427   6.439132   6.608822   7.901502   4.304351
    28  H    7.637923   7.486790   6.493140   7.852331   5.204327
    29  H    8.111944   7.575695   7.158269   8.574819   4.865326
    30  H    5.236059   6.491692   6.254491   7.294272   5.379721
    31  H    4.217591   5.513765   4.753378   5.839403   4.590072
    32  H    5.947149   6.993767   6.306589   7.487855   5.449340
    33  H    6.450570   5.003238   5.097525   6.346609   2.826642
    34  H    7.846782   6.671706   6.397565   7.687544   4.304010
    35  H    7.270686   6.048528   6.325659   7.678624   3.272589
    36  H    5.820238   5.699042   4.267272   5.550695   4.187242
    37  H    0.976447   2.681166   2.337119   2.071602   4.903269
    38  H    3.389679   1.095562   2.809862   3.504388   2.531643
    39  H    2.709956   1.094979   3.494818   4.014870   2.987800
    40  H    2.654453   1.096605   2.757295   2.728806   4.020665
    41  H    2.694689   3.473387   1.095238   2.025683   4.289460
    42  H    3.355241   2.747916   1.094813   2.088273   3.633965
    43  H    3.181042   2.878370   1.967319   0.971137   5.194244
                   21         22         23         24         25
    21  H    0.000000
    22  H    2.614083   0.000000
    23  H    3.867483   3.035982   0.000000
    24  H    4.312598   2.339699   1.748713   0.000000
    25  H    3.930816   3.613703   2.383520   3.055254   0.000000
    26  H    5.129924   3.866824   2.479253   2.384763   1.752497
    27  H    5.142977   4.130462   4.270205   3.879429   2.467793
    28  H    4.619681   5.020936   7.079295   6.763398   5.720410
    29  H    4.790193   5.619088   6.967513   7.008045   5.191832
    30  H    5.851738   3.747116   4.253092   2.945402   3.794988
    31  H    4.576196   2.268642   3.975911   2.578872   3.877855
    32  H    5.579270   3.768251   5.214564   4.035489   4.318267
    33  H    2.470920   4.813764   5.640366   6.340576   4.782931
    34  H    3.866070   5.810106   7.021370   7.480761   5.764789
    35  H    3.595403   5.328925   5.869185   6.520837   4.304350
    36  H    2.928373   3.476010   6.000289   5.684355   5.458223
    37  H    4.516073   3.404019   3.728211   3.490053   5.783595
    38  H    2.486518   3.806077   3.423426   4.492168   4.568880
    39  H    3.607993   3.851247   2.212214   3.527353   4.042294
    40  H    3.879327   4.286081   3.714618   4.542208   5.567949
    41  H    3.073172   2.246760   4.555727   4.060110   5.644361
    42  H    2.219192   3.084284   4.681046   4.838358   5.646155
    43  H    4.230075   4.480518   5.312393   5.511686   6.975892
                   26         27         28         29         30
    26  H    0.000000
    27  H    2.369971   0.000000
    28  H    6.621088   4.818451   0.000000
    29  H    6.353990   4.519796   1.766923   0.000000
    30  H    2.640304   2.481535   6.054166   6.383066   0.000000
    31  H    3.352507   3.065343   5.080219   5.748744   1.774724
    32  H    3.806457   2.440540   4.591484   5.165992   1.771433
    33  H    6.381325   5.810376   4.180390   3.674613   7.312552
    34  H    7.289603   6.147281   3.283726   2.621076   7.846449
    35  H    5.926810   4.935756   3.732532   2.546684   6.900465
    36  H    6.354518   5.317918   2.425287   3.587159   5.924887
    37  H    5.744155   7.048159   8.252298   8.814828   6.116869
    38  H    5.596644   6.542527   7.084344   7.056332   6.955264
    39  H    4.651001   6.178209   7.890267   7.802883   6.289370
    40  H    6.149667   7.481692   8.404184   8.576193   7.347846
    41  H    5.999854   6.346412   6.026596   6.917634   5.778771
    42  H    6.449915   6.823826   6.109597   6.704935   6.828181
    43  H    7.492575   8.405956   8.306259   8.898303   7.987820
                   31         32         33         34         35
    31  H    0.000000
    32  H    1.770025   0.000000
    33  H    6.286327   6.728040   0.000000
    34  H    6.864425   6.906085   1.774333   0.000000
    35  H    6.227930   6.238516   1.778297   1.777619   0.000000
    36  H    4.432845   4.829481   3.502822   3.506192   4.089539
    37  H    5.012797   6.766629   6.942731   8.366375   7.931255
    38  H    5.921650   7.251214   4.133841   5.859162   5.319144
    39  H    5.598515   7.008639   5.405834   7.080937   6.196330
    40  H    6.329512   7.899904   5.845376   7.526850   7.026441
    41  H    4.142344   5.668023   5.398426   6.464393   6.486990
    42  H    5.302616   6.687777   4.311405   5.614170   5.723960
    43  H    6.587670   8.212385   6.312297   7.755822   7.750865
                   36         37         38         39         40
    36  H    0.000000
    37  H    6.258547   0.000000
    38  H    5.345069   3.636016   0.000000
    39  H    6.343083   3.149978   1.775962   0.000000
    40  H    6.461521   2.517012   1.771784   1.766232   0.000000
    41  H    3.799035   2.736387   3.773669   4.324067   3.782727
    42  H    3.836362   3.343914   2.579855   3.782426   3.033018
    43  H    6.007028   2.562507   3.191993   3.872851   2.310115
                   41         42         43
    41  H    0.000000
    42  H    1.778838   0.000000
    43  H    2.814837   2.239754   0.000000
 Stoichiometry    C15H24O4
 Framework group  C1[X(C15H24O4)]
 Deg. of freedom   123
 Full point group                 C1      NOp   1
 Largest Abelian subgroup         C1      NOp   1
 Largest concise Abelian subgroup C1      NOp   1
                         Standard orientation:                         
 ---------------------------------------------------------------------
 Center     Atomic      Atomic             Coordinates (Angstroms)
 Number     Number       Type             X           Y           Z
 ---------------------------------------------------------------------
      1          6           0        1.827418    0.633736    0.042468
      2          6           0        1.110863   -0.481316    0.325831
      3          6           0       -0.326390   -0.571632    0.763885
      4          6           0       -1.249916    0.488907    0.116680
      5          6           0       -1.107610    1.892349    0.757421
      6          6           0        0.311268    2.307381    1.189225
      7          6           0        1.448508    2.088578    0.170989
      8          6           0        3.183975    0.245165   -0.390842
      9          6           0        3.295011   -1.270007   -0.376744
     10          6           0        1.911273   -1.770270    0.103597
     11          8           0        4.089547    1.020730   -0.701693
     12          6           0        1.180631    2.746805   -1.197745
     13          6           0        2.000726   -2.635543    1.360536
     14          8           0        1.254684   -2.595603   -0.879969
     15          6           0       -2.734867    0.022600    0.068086
     16          8           0       -3.504953    1.143607   -0.413597
     17          6           0       -3.292615   -0.414313    1.431749
     18          6           0       -2.920074   -1.098775   -0.977382
     19          8           0       -4.304087   -1.238883   -1.331265
     20          1           0       -0.373518   -0.499563    1.860508
     21          1           0       -0.676355   -1.578833    0.519020
     22          1           0       -0.938030    0.579614   -0.932207
     23          1           0       -1.746525    1.962379    1.646840
     24          1           0       -1.501763    2.627784    0.048302
     25          1           0        0.583621    1.784749    2.115920
     26          1           0        0.280774    3.375196    1.445095
     27          1           0        2.340895    2.585631    0.579503
     28          1           0        3.537166   -1.653675   -1.373621
     29          1           0        4.108620   -1.564466    0.295960
     30          1           0        0.951771    3.812309   -1.070834
     31          1           0        0.340220    2.279057   -1.722593
     32          1           0        2.062492    2.669069   -1.843670
     33          1           0        1.006971   -2.960058    1.686957
     34          1           0        2.600744   -3.529240    1.153873
     35          1           0        2.473295   -2.082118    2.178337
     36          1           0        1.170958   -2.075182   -1.698285
     37          1           0       -4.332873    0.748857   -0.748515
     38          1           0       -2.775637   -1.298021    1.821683
     39          1           0       -3.209332    0.388148    2.172085
     40          1           0       -4.356423   -0.662476    1.335456
     41          1           0       -2.407368   -0.815660   -1.902869
     42          1           0       -2.513845   -2.054543   -0.630824
     43          1           0       -4.736591   -1.779747   -0.650446
 ---------------------------------------------------------------------
 Rotational constants (GHZ):      0.5528671      0.2589440      0.2072442
 Standard basis: 6-31G(d) (6D, 7F)
 There are   333 symmetry adapted cartesian basis functions of A   symmetry.
 There are   333 symmetry adapted basis functions of A   symmetry.
   333 basis functions,   628 primitive gaussians,   333 cartesian basis functions
    73 alpha electrons       73 beta electrons
       nuclear repulsion energy      1598.2572220891 Hartrees.
 NAtoms=   43 NActive=   43 NUniq=   43 SFac= 1.00D+00 NAtFMM=   60 NAOKFM=F Big=F
 Integral buffers will be    131072 words long.
 Raffenetti 2 integral format.
 Two-electron integral symmetry is turned on.
 ------------------------------------------------------------------------------
 Polarizable Continuum Model (PCM)
 =================================
 Model                : PCM (using non-symmetric T matrix).
 Atomic radii         : SMD-Coulomb.
 Polarization charges : Total charges.
 Charge compensation  : None.
 Solution method      : On-the-fly selection.
 Cavity type          : VdW (van der Waals Surface) (Alpha=1.000).
 Cavity algorithm     : GePol (No added spheres)
                        Default sphere list used, NSphG=   43.
                        Lebedev-Laikov grids with approx.  5.0 points / Ang**2.
                        Smoothing algorithm: Karplus/York (Gamma=1.0000).
                        Polarization charges: spherical gaussians, with
                                              point-specific exponents (IZeta= 3).
                        Self-potential: point-specific (ISelfS= 7).
                        Self-field    : sphere-specific E.n sum rule (ISelfD= 2).
 1st derivatives      : Analytical E(r).r(x)/FMM algorithm (CHGder, D1EAlg=3).
                        Cavity 1st derivative terms included.
 Solvent              : Methanol, Eps=  32.613000 Eps(inf)=   1.765709
 ------------------------------------------------------------------------------
 ------------------------------------------------------------------------------
 Atomic radii for non-electrostatic terms: SMD-CDS.
 ------------------------------------------------------------------------------
 Nuclear repulsion after PCM non-electrostatic terms =     1598.2587065447 Hartrees.
 One-electron integrals computed using PRISM.
 NBasis=   333 RedAO= T EigKep=  9.18D-04  NBF=   333
 NBsUse=   333 1.00D-06 EigRej= -1.00D+00 NBFU=   333
 Initial guess from the checkpoint file:  "DY-202A-11R_30.chk"
 B after Tr=     0.000000    0.000000    0.000000
         Rot=    0.999990   -0.000997   -0.001372   -0.004072 Ang=  -0.51 deg.
 ExpMin= 1.61D-01 ExpMax= 5.48D+03 ExpMxC= 8.25D+02 IAcc=1 IRadAn=         1 AccDes= 0.00D+00
 Harris functional with IExCor=  402 and IRadAn=       1 diagonalized for initial guess.
 HarFok:  IExCor=  402 AccDes= 0.00D+00 IRadAn=         1 IDoV= 1 UseB2=F ITyADJ=14
 ICtDFT=  3500011 ScaDFX=  1.000000  1.000000  1.000000  1.000000
 FoFCou: FMM=F IPFlag=           0 FMFlag=      100000 FMFlg1=           0
         NFxFlg=           0 DoJE=T BraDBF=F KetDBF=T FulRan=T
         wScrn=  0.000000 ICntrl=     500 IOpCl=  0 I1Cent=   200000004 NGrid=           0
         NMat0=    1 NMatS0=      1 NMatT0=    0 NMatD0=    1 NMtDS0=    0 NMtDT0=    0
 Petite list used in FoFCou.
 Keep R1 ints in memory in canonical form, NReq=1565304907.
 Requested convergence on RMS density matrix=1.00D-08 within 128 cycles.
 Requested convergence on MAX density matrix=1.00D-06.
 Requested convergence on             energy=1.00D-06.
 No special actions if energy rises.
 Inv3:  Mode=1 IEnd=    21853803.
 Iteration    1 A*A^-1 deviation from unit magnitude is 7.99D-15 for   2688.
 Iteration    1 A*A^-1 deviation from orthogonality  is 7.99D-15 for   2699   1499.
 Iteration    1 A^-1*A deviation from unit magnitude is 7.88D-15 for   2688.
 Iteration    1 A^-1*A deviation from orthogonality  is 7.05D-12 for   2594   2575.
 Error on total polarization charges =  0.05196
 SCF Done:  E(RB3LYP) =  -886.951970135     A.U. after   10 cycles
            NFock= 10  Conv=0.96D-08     -V/T= 2.0094
 SMD-CDS (non-electrostatic) energy       (kcal/mol) =       0.93
 (included in total energy above)
 D1PCM: PCM CHGder 1st derivatives, ID1Alg=3 FixD1E=F DoIter=F DoCFld=F I1PDM=0.
 Calling FoFJK, ICntrl=      2127 FMM=F ISym2X=0 I1Cent= 0 IOpClX= 0 NMat=1 NMatS=1 NMatT=0.
 ***** Axes restored to original set *****
 -------------------------------------------------------------------
 Center     Atomic                   Forces (Hartrees/Bohr)
 Number     Number              X              Y              Z
 -------------------------------------------------------------------
      1        6           0.002140583   -0.001669353   -0.000108350
      2        6          -0.001325880    0.001119817   -0.000389188
      3        6           0.000598198   -0.000616751    0.000181795
      4        6          -0.000783337    0.000959611   -0.000407423
      5        6           0.000028169   -0.000299866    0.000271135
      6        6           0.000277112   -0.000074518    0.000092052
      7        6          -0.000783972    0.000792006    0.000199779
      8        6          -0.001028019    0.000214503   -0.001036818
      9        6          -0.001240351    0.000630939    0.001530334
     10        6           0.001898571   -0.000094278   -0.001200660
     11        8          -0.000714692   -0.000668654    0.000901667
     12        6           0.000138128   -0.000157646   -0.000426089
     13        6          -0.000478104    0.000030106    0.000490773
     14        8          -0.000254419    0.000152207    0.000432904
     15        6          -0.000241061    0.000575306    0.001038016
     16        8           0.001629958    0.001636393    0.000399922
     17        6           0.000569045    0.000332272    0.000186795
     18        6          -0.000105025    0.000134719   -0.001079474
     19        8           0.000272101   -0.001314750   -0.000354930
     20        1          -0.000155405    0.000103189   -0.000014568
     21        1          -0.000335994   -0.000191902   -0.000056238
     22        1          -0.000159807   -0.000059715    0.000203397
     23        1          -0.000171808   -0.000280012    0.000075350
     24        1           0.000100642    0.000022094   -0.000030107
     25        1          -0.000219220    0.000050062   -0.000084800
     26        1          -0.000049638   -0.000131113    0.000036335
     27        1          -0.000050947    0.000115328   -0.000060739
     28        1          -0.000026960    0.000180783   -0.000173001
     29        1           0.000565244   -0.000523990   -0.000565030
     30        1           0.000079579   -0.000052353    0.000053986
     31        1           0.000087214    0.000258330    0.000067151
     32        1          -0.000058546   -0.000055920    0.000110589
     33        1          -0.000027711    0.000194328    0.000062143
     34        1          -0.000051454    0.000146163   -0.000135347
     35        1           0.000137519   -0.000031507    0.000016089
     36        1           0.000232434   -0.000026495   -0.000071047
     37        1           0.000211595   -0.000658514   -0.000265387
     38        1           0.000076702   -0.000007870   -0.000084326
     39        1          -0.000149848    0.000079174   -0.000152082
     40        1          -0.000204351    0.000014287    0.000315637
     41        1          -0.000275350   -0.000173984    0.000024926
     42        1           0.000159866   -0.000462816   -0.000154170
     43        1          -0.000310761   -0.000189610    0.000159001
 -------------------------------------------------------------------
 Cartesian Forces:  Max     0.002140583 RMS     0.000573141

 GradGradGradGradGradGradGradGradGradGradGradGradGradGradGradGradGradGrad
 Berny optimization.
 Using GEDIIS/GDIIS optimizer.
 FormGI is forming the generalized inverse of G from B-inverse, IUseBI=4.
 Internal  Forces:  Max     0.002435311 RMS     0.000369937
 Search for a local minimum.
 Step number   3 out of a maximum of  258
 All quantities printed in internal units (Hartrees-Bohrs-Radians)
 Mixed Optimization -- En-DIIS/RFO-DIIS
 Swapping is turned off.
 Update second derivatives using D2CorX and points    1    2    3
 DE= -5.94D-04 DEPred=-7.63D-04 R= 7.79D-01
 TightC=F SS=  1.41D+00  RLast= 3.40D-01 DXNew= 8.4853D-01 1.0187D+00
 Trust test= 7.79D-01 RLast= 3.40D-01 DXMaxT set to 8.49D-01
 ITU=  1  1  0
     Eigenvalues ---    0.00221   0.00276   0.00334   0.00341   0.00374
     Eigenvalues ---    0.00408   0.00500   0.00694   0.00761   0.00895
     Eigenvalues ---    0.01118   0.01208   0.01223   0.01283   0.01358
     Eigenvalues ---    0.01391   0.02489   0.02572   0.03148   0.03864
     Eigenvalues ---    0.03974   0.04032   0.04405   0.04469   0.04672
     Eigenvalues ---    0.04776   0.04868   0.04992   0.05031   0.05327
     Eigenvalues ---    0.05341   0.05431   0.05547   0.05571   0.05612
     Eigenvalues ---    0.05623   0.05709   0.05713   0.05906   0.05975
     Eigenvalues ---    0.06067   0.06302   0.07197   0.07752   0.08115
     Eigenvalues ---    0.08651   0.08950   0.09084   0.09222   0.09742
     Eigenvalues ---    0.10319   0.11594   0.12057   0.13294   0.13848
     Eigenvalues ---    0.14537   0.15484   0.15993   0.16000   0.16000
     Eigenvalues ---    0.16000   0.16000   0.16000   0.16000   0.16000
     Eigenvalues ---    0.16000   0.16000   0.16070   0.16261   0.16291
     Eigenvalues ---    0.16560   0.17406   0.18369   0.20371   0.20746
     Eigenvalues ---    0.22499   0.23009   0.24667   0.25005   0.26749
     Eigenvalues ---    0.26845   0.27296   0.27711   0.28211   0.28740
     Eigenvalues ---    0.28857   0.28966   0.29333   0.29730   0.30455
     Eigenvalues ---    0.30901   0.31694   0.32191   0.33743   0.33751
     Eigenvalues ---    0.33821   0.33840   0.33872   0.33959   0.34041
     Eigenvalues ---    0.34108   0.34119   0.34141   0.34162   0.34174
     Eigenvalues ---    0.34198   0.34219   0.34256   0.34275   0.34327
     Eigenvalues ---    0.34331   0.34337   0.34374   0.34380   0.34540
     Eigenvalues ---    0.39653   0.40837   0.41764   0.51475   0.52422
     Eigenvalues ---    0.52677   0.52783   0.95015
 En-DIIS/RFO-DIIS IScMMF=        0 using points:     3    2
 RFO step:  Lambda=-1.00228762D-04.
 DidBck=F Rises=F RFO-DIIS coefs:    0.89374    0.10626
 Iteration  1 RMS(Cart)=  0.06108582 RMS(Int)=  0.00135247
 Iteration  2 RMS(Cart)=  0.00242468 RMS(Int)=  0.00002190
 Iteration  3 RMS(Cart)=  0.00000354 RMS(Int)=  0.00002181
 Iteration  4 RMS(Cart)=  0.00000000 RMS(Int)=  0.00002181
 Variable       Old X    -DE/DX   Delta X   Delta X   Delta X     New X
                                 (Linear)    (Quad)   (Total)
    R1        2.56132  -0.00061   0.00066  -0.00269  -0.00201   2.55931
    R2        2.85133   0.00088  -0.00096   0.00943   0.00848   2.85981
    R3        2.78950  -0.00138   0.00089  -0.00843  -0.00750   2.78201
    R4        2.84449  -0.00057   0.00051  -0.00484  -0.00434   2.84015
    R5        2.89779   0.00010  -0.00109   0.00903   0.00790   2.90568
    R6        2.92543  -0.00025  -0.00060   0.00285   0.00224   2.92766
    R7        2.07870   0.00000  -0.00009   0.00089   0.00080   2.07950
    R8        2.06741   0.00030   0.00021  -0.00036  -0.00015   2.06726
    R9        2.92782  -0.00044  -0.00010  -0.00117  -0.00127   2.92655
   R10        2.94269  -0.00154  -0.00099  -0.00127  -0.00225   2.94043
   R11        2.07497  -0.00025   0.00011  -0.00138  -0.00127   2.07370
   R12        2.91037  -0.00007   0.00020   0.00006   0.00027   2.91064
   R13        2.07370   0.00014   0.00006   0.00028   0.00034   2.07404
   R14        2.06929   0.00000   0.00023  -0.00162  -0.00139   2.06790
   R15        2.91410   0.00000   0.00018   0.00028   0.00046   2.91456
   R16        2.07533  -0.00015   0.00014  -0.00119  -0.00105   2.07428
   R17        2.07580  -0.00012  -0.00005  -0.00009  -0.00013   2.07567
   R18        2.91438   0.00015  -0.00007   0.00248   0.00240   2.91678
   R19        2.07896  -0.00001  -0.00004   0.00024   0.00021   2.07917
   R20        2.87106  -0.00049  -0.00036   0.00348   0.00314   2.87420
   R21        2.32842  -0.00118   0.00027  -0.00123  -0.00096   2.32746
   R22        2.92494  -0.00113   0.00117  -0.00715  -0.00602   2.91892
   R23        2.06975   0.00009  -0.00033   0.00211   0.00178   2.07153
   R24        2.07112   0.00020  -0.00016   0.00153   0.00137   2.07249
   R25        2.88862   0.00014  -0.00035   0.00245   0.00210   2.89072
   R26        2.72520  -0.00030  -0.00005   0.00180   0.00176   2.72695
   R27        2.07335  -0.00006   0.00002  -0.00002   0.00000   2.07335
   R28        2.07056  -0.00021  -0.00006   0.00002  -0.00004   2.07052
   R29        2.07090  -0.00011   0.00007  -0.00062  -0.00055   2.07035
   R30        2.06958  -0.00002   0.00028  -0.00159  -0.00131   2.06827
   R31        2.07132  -0.00012   0.00008  -0.00075  -0.00067   2.07065
   R32        2.06871   0.00006  -0.00015   0.00087   0.00071   2.06942
   R33        1.83944   0.00003  -0.00018   0.00099   0.00082   1.84026
   R34        2.72652  -0.00028  -0.00022   0.00095   0.00073   2.72725
   R35        2.90401   0.00005   0.00018  -0.00058  -0.00040   2.90360
   R36        2.91826   0.00244   0.00017   0.00614   0.00631   2.92457
   R37        1.84522   0.00018  -0.00009   0.00036   0.00027   1.84549
   R38        2.07031   0.00002   0.00018  -0.00074  -0.00056   2.06976
   R39        2.06921  -0.00005   0.00005  -0.00032  -0.00026   2.06895
   R40        2.07228   0.00017  -0.00013   0.00121   0.00107   2.07336
   R41        2.71250   0.00023   0.00047  -0.00154  -0.00107   2.71143
   R42        2.06970  -0.00020  -0.00002  -0.00037  -0.00039   2.06932
   R43        2.06890   0.00041   0.00002   0.00113   0.00115   2.07005
   R44        1.83518   0.00036  -0.00003   0.00045   0.00042   1.83560
    A1        2.26876  -0.00041   0.00102  -0.00954  -0.00855   2.26021
    A2        1.90779   0.00008  -0.00043   0.00633   0.00585   1.91364
    A3        2.10551   0.00034  -0.00067   0.00385   0.00320   2.10871
    A4        2.23318   0.00066  -0.00021   0.00413   0.00393   2.23710
    A5        1.96629  -0.00034   0.00071  -0.00608  -0.00548   1.96081
    A6        2.08304  -0.00032  -0.00048   0.00217   0.00177   2.08481
    A7        1.98980  -0.00045   0.00001  -0.00446  -0.00449   1.98531
    A8        1.90403   0.00033   0.00010   0.00136   0.00146   1.90550
    A9        1.87082   0.00024   0.00055  -0.00071  -0.00013   1.87069
   A10        1.92447  -0.00003   0.00023  -0.00195  -0.00173   1.92274
   A11        1.92442  -0.00002  -0.00084   0.00547   0.00464   1.92906
   A12        1.84392  -0.00003  -0.00005   0.00072   0.00066   1.84459
   A13        1.97455   0.00015   0.00072  -0.00457  -0.00385   1.97070
   A14        1.95712  -0.00056  -0.00047  -0.00262  -0.00308   1.95405
   A15        1.86137   0.00003   0.00084  -0.00607  -0.00522   1.85615
   A16        1.95169   0.00024  -0.00072   0.00523   0.00451   1.95619
   A17        1.86934   0.00011  -0.00028   0.00749   0.00719   1.87653
   A18        1.83982   0.00004  -0.00006   0.00089   0.00079   1.84061
   A19        2.03161  -0.00003   0.00044  -0.00499  -0.00458   2.02703
   A20        1.91721  -0.00025  -0.00004  -0.00235  -0.00239   1.91482
   A21        1.88336   0.00011   0.00000   0.00058   0.00059   1.88395
   A22        1.86707   0.00019   0.00015   0.00084   0.00098   1.86805
   A23        1.90942  -0.00007  -0.00009   0.00212   0.00204   1.91146
   A24        1.84672   0.00006  -0.00057   0.00475   0.00417   1.85090
   A25        2.04436  -0.00016   0.00070  -0.00367  -0.00298   2.04137
   A26        1.91433  -0.00010  -0.00004  -0.00028  -0.00033   1.91400
   A27        1.87727   0.00003  -0.00028   0.00154   0.00126   1.87853
   A28        1.88258   0.00019   0.00044  -0.00297  -0.00253   1.88005
   A29        1.88831   0.00007  -0.00037   0.00236   0.00201   1.89032
   A30        1.84725  -0.00003  -0.00061   0.00389   0.00328   1.85053
   A31        1.95870  -0.00014   0.00008  -0.00075  -0.00067   1.95803
   A32        1.96010  -0.00006   0.00036  -0.00154  -0.00118   1.95892
   A33        1.83751   0.00007   0.00016  -0.00300  -0.00284   1.83467
   A34        1.97944   0.00027  -0.00012   0.00351   0.00339   1.98283
   A35        1.86389   0.00003  -0.00064   0.00506   0.00443   1.86832
   A36        1.85211  -0.00018   0.00011  -0.00360  -0.00350   1.84861
   A37        1.90388   0.00037  -0.00023  -0.00190  -0.00219   1.90169
   A38        2.19417  -0.00024  -0.00017   0.00300   0.00285   2.19702
   A39        2.18506  -0.00013   0.00037  -0.00118  -0.00080   2.18426
   A40        1.83369  -0.00024   0.00035   0.00084   0.00103   1.83472
   A41        1.93591  -0.00005  -0.00130   0.00490   0.00366   1.93957
   A42        1.90486   0.00020  -0.00132   0.01206   0.01077   1.91563
   A43        1.94647   0.00010   0.00004  -0.00249  -0.00241   1.94406
   A44        1.96746   0.00029   0.00031   0.00181   0.00211   1.96957
   A45        1.87592  -0.00029   0.00175  -0.01591  -0.01418   1.86173
   A46        1.81310   0.00014  -0.00045   0.00079   0.00024   1.81334
   A47        1.96837  -0.00034  -0.00031  -0.00263  -0.00289   1.96548
   A48        1.92011  -0.00008  -0.00004   0.00151   0.00148   1.92159
   A49        1.96689   0.00019  -0.00002   0.00398   0.00399   1.97089
   A50        1.96097   0.00002   0.00089  -0.00066   0.00027   1.96124
   A51        1.83745   0.00006  -0.00004  -0.00295  -0.00302   1.83443
   A52        1.92629  -0.00012   0.00043  -0.00347  -0.00304   1.92325
   A53        1.95643   0.00022   0.00021  -0.00008   0.00013   1.95656
   A54        1.93164  -0.00011   0.00028  -0.00234  -0.00207   1.92957
   A55        1.88598  -0.00005  -0.00019   0.00077   0.00058   1.88656
   A56        1.88065   0.00007  -0.00036   0.00227   0.00191   1.88256
   A57        1.88032   0.00000  -0.00041   0.00315   0.00274   1.88306
   A58        1.93876  -0.00003   0.00084  -0.00471  -0.00387   1.93489
   A59        1.91615  -0.00024   0.00034  -0.00402  -0.00369   1.91247
   A60        1.93198   0.00005  -0.00031   0.00035   0.00003   1.93201
   A61        1.88738   0.00017  -0.00098   0.00880   0.00781   1.89519
   A62        1.89531   0.00000  -0.00010   0.00098   0.00088   1.89618
   A63        1.89308   0.00005   0.00019  -0.00108  -0.00089   1.89219
   A64        1.88237  -0.00010  -0.00007  -0.00050  -0.00057   1.88180
   A65        1.86161  -0.00058  -0.00031  -0.00714  -0.00745   1.85416
   A66        1.98619  -0.00017  -0.00087   0.00032  -0.00054   1.98565
   A67        1.93151  -0.00029  -0.00047  -0.00215  -0.00261   1.92890
   A68        1.90015   0.00027   0.00048   0.00444   0.00491   1.90506
   A69        1.84851   0.00061   0.00075   0.00393   0.00467   1.85318
   A70        1.92919   0.00021   0.00052   0.00076   0.00126   1.93045
   A71        1.82653  -0.00110  -0.00041  -0.00544  -0.00584   1.82069
   A72        1.95401  -0.00018   0.00084  -0.00513  -0.00430   1.94971
   A73        1.94336  -0.00019  -0.00040   0.00024  -0.00016   1.94320
   A74        1.91613   0.00051   0.00036  -0.00044  -0.00008   1.91605
   A75        1.89084   0.00017  -0.00017   0.00144   0.00126   1.89210
   A76        1.88229  -0.00009   0.00027  -0.00146  -0.00118   1.88111
   A77        1.87444  -0.00022  -0.00097   0.00576   0.00479   1.87923
   A78        1.93203   0.00225   0.00058   0.00785   0.00842   1.94045
   A79        1.90521  -0.00022  -0.00056   0.00278   0.00219   1.90741
   A80        1.95533  -0.00037   0.00003  -0.00357  -0.00352   1.95181
   A81        1.84239  -0.00056  -0.00025   0.00106   0.00078   1.84317
   A82        1.92900  -0.00119   0.00059  -0.00780  -0.00720   1.92181
   A83        1.89595   0.00005  -0.00045  -0.00004  -0.00049   1.89546
   A84        1.88698   0.00032   0.00006   0.00233   0.00239   1.88937
    D1        0.08512  -0.00006   0.00031  -0.00574  -0.00543   0.07969
    D2       -3.09674   0.00001   0.00087   0.00068   0.00155  -3.09519
    D3       -3.10822   0.00004  -0.00152   0.00935   0.00783  -3.10040
    D4       -0.00690   0.00011  -0.00096   0.01577   0.01480   0.00790
    D5        0.39623   0.00000  -0.00117   0.00413   0.00294   0.39917
    D6       -1.85819  -0.00020  -0.00138   0.00125  -0.00015  -1.85834
    D7        2.41727   0.00001  -0.00179   0.00803   0.00622   2.42349
    D8       -2.68859  -0.00010   0.00082  -0.01243  -0.01161  -2.70020
    D9        1.34017  -0.00030   0.00061  -0.01531  -0.01469   1.32548
   D10       -0.66755  -0.00009   0.00020  -0.00853  -0.00833  -0.67588
   D11        0.00769  -0.00013  -0.00124   0.00712   0.00582   0.01351
   D12       -3.12157   0.00012   0.00023   0.01464   0.01482  -3.10675
   D13        3.10321  -0.00006  -0.00280   0.02009   0.01731   3.12052
   D14       -0.02606   0.00019  -0.00133   0.02760   0.02631   0.00025
   D15        0.62103   0.00002  -0.00043   0.01121   0.01077   0.63180
   D16       -1.53859   0.00013  -0.00081   0.01590   0.01510  -1.52349
   D17        2.75586  -0.00013  -0.00109   0.01476   0.01367   2.76953
   D18       -2.47793  -0.00005  -0.00105   0.00457   0.00351  -2.47442
   D19        1.64564   0.00006  -0.00143   0.00927   0.00783   1.65347
   D20       -0.34310  -0.00020  -0.00171   0.00813   0.00640  -0.33670
   D21        0.00338  -0.00004   0.00266  -0.03134  -0.02865  -0.02527
   D22        2.13850   0.00009   0.00217  -0.02744  -0.02524   2.11326
   D23       -2.09912  -0.00011   0.00190  -0.03178  -0.02985  -2.12897
   D24        3.10855   0.00004   0.00318  -0.02546  -0.02228   3.08627
   D25       -1.03952   0.00017   0.00269  -0.02155  -0.01887  -1.05839
   D26        1.00604  -0.00002   0.00241  -0.02590  -0.02348   0.98257
   D27       -1.35297  -0.00019   0.00100  -0.01313  -0.01211  -1.36509
   D28        2.70311  -0.00018   0.00178  -0.01425  -0.01246   2.69065
   D29        0.69762   0.00005   0.00160  -0.01039  -0.00879   0.68883
   D30        0.79557  -0.00011   0.00132  -0.01611  -0.01478   0.78079
   D31       -1.43153  -0.00009   0.00210  -0.01723  -0.01513  -1.44666
   D32        2.84616   0.00013   0.00193  -0.01337  -0.01145   2.83471
   D33        2.82507  -0.00017   0.00090  -0.01315  -0.01224   2.81284
   D34        0.59797  -0.00015   0.00168  -0.01426  -0.01258   0.58539
   D35       -1.40752   0.00007   0.00150  -0.01041  -0.00891  -1.41643
   D36        0.64759   0.00022  -0.00014   0.00169   0.00154   0.64913
   D37       -1.47680   0.00019  -0.00063   0.00611   0.00547  -1.47134
   D38        2.80099   0.00020   0.00006   0.00140   0.00145   2.80244
   D39        2.87753  -0.00021  -0.00080  -0.00128  -0.00208   2.87545
   D40        0.75314  -0.00025  -0.00129   0.00314   0.00184   0.75498
   D41       -1.25225  -0.00024  -0.00060  -0.00156  -0.00217  -1.25442
   D42       -1.39833   0.00003  -0.00140   0.00693   0.00554  -1.39278
   D43        2.76046   0.00000  -0.00189   0.01135   0.00947   2.76993
   D44        0.75507   0.00001  -0.00120   0.00664   0.00545   0.76052
   D45        3.03345   0.00015   0.00047   0.08441   0.08486   3.11831
   D46        0.93790   0.00031   0.00060   0.08355   0.08414   1.02205
   D47       -1.24686   0.00040   0.00095   0.08402   0.08497  -1.16189
   D48        0.79422   0.00020   0.00047   0.08844   0.08891   0.88313
   D49       -1.30133   0.00037   0.00061   0.08758   0.08819  -1.21313
   D50        2.79710   0.00046   0.00095   0.08805   0.08902   2.88611
   D51       -1.23113  -0.00008   0.00120   0.07639   0.07758  -1.15355
   D52        2.95651   0.00009   0.00133   0.07554   0.07687   3.03337
   D53        0.77174   0.00017   0.00168   0.07601   0.07769   0.84944
   D54        0.83220   0.00011  -0.00076   0.00785   0.00708   0.83928
   D55       -1.32024   0.00005  -0.00187   0.01493   0.01306  -1.30718
   D56        2.96174   0.00013  -0.00098   0.00966   0.00867   2.97041
   D57        2.98283  -0.00009  -0.00039   0.00199   0.00159   2.98441
   D58        0.83039  -0.00014  -0.00150   0.00907   0.00757   0.83796
   D59       -1.17082  -0.00007  -0.00061   0.00380   0.00318  -1.16764
   D60       -1.30764   0.00005  -0.00102   0.00902   0.00800  -1.29964
   D61        2.82310  -0.00001  -0.00213   0.01610   0.01398   2.83709
   D62        0.82190   0.00006  -0.00124   0.01083   0.00959   0.83149
   D63       -1.29434   0.00003   0.00200  -0.01159  -0.00960  -1.30394
   D64        0.94997   0.00005   0.00247  -0.01135  -0.00889   0.94108
   D65        2.98382  -0.00001   0.00213  -0.01059  -0.00846   2.97536
   D66        0.87422  -0.00006   0.00284  -0.01718  -0.01434   0.85988
   D67        3.11854  -0.00003   0.00331  -0.01694  -0.01363   3.10490
   D68       -1.13080  -0.00009   0.00297  -0.01618  -0.01320  -1.14400
   D69        2.86504   0.00004   0.00217  -0.01296  -0.01079   2.85425
   D70       -1.17384   0.00006   0.00264  -0.01272  -0.01008  -1.18392
   D71        0.86002   0.00000   0.00231  -0.01196  -0.00965   0.85036
   D72       -3.09805   0.00008  -0.00197   0.02728   0.02531  -3.07274
   D73        1.08194   0.00009  -0.00216   0.02875   0.02658   1.10852
   D74       -1.01774   0.00002  -0.00197   0.02640   0.02443  -0.99331
   D75        0.94154   0.00010  -0.00230   0.02663   0.02434   0.96588
   D76       -1.16165   0.00011  -0.00249   0.02809   0.02560  -1.13604
   D77        3.02185   0.00003  -0.00230   0.02575   0.02346   3.04531
   D78       -1.09922   0.00003  -0.00153   0.02083   0.01931  -1.07991
   D79        3.08078   0.00004  -0.00172   0.02230   0.02058   3.10136
   D80        0.98109  -0.00003  -0.00153   0.01995   0.01843   0.99952
   D81       -0.00533   0.00010   0.00281  -0.02589  -0.02309  -0.02842
   D82        2.10023   0.00004   0.00237  -0.02573  -0.02337   2.07685
   D83       -2.11936  -0.00022   0.00293  -0.03482  -0.03190  -2.15126
   D84        3.12402  -0.00015   0.00134  -0.03332  -0.03198   3.09204
   D85       -1.05361  -0.00021   0.00090  -0.03316  -0.03227  -1.08588
   D86        1.00999  -0.00047   0.00146  -0.04226  -0.04079   0.96919
   D87        0.00140  -0.00004  -0.00316   0.03280   0.02965   0.03105
   D88       -2.13470   0.00018  -0.00248   0.03326   0.03079  -2.10391
   D89        2.07610  -0.00004  -0.00304   0.03475   0.03171   2.10781
   D90       -2.09719   0.00012  -0.00184   0.02773   0.02592  -2.07126
   D91        2.04990   0.00033  -0.00116   0.02820   0.02706   2.07696
   D92       -0.02249   0.00011  -0.00171   0.02968   0.02798   0.00550
   D93        2.07383   0.00021  -0.00437   0.04888   0.04451   2.11834
   D94       -0.06226   0.00043  -0.00369   0.04935   0.04564  -0.01662
   D95       -2.13465   0.00021  -0.00424   0.05083   0.04657  -2.08809
   D96        1.07795  -0.00019   0.00360  -0.03957  -0.03593   1.04202
   D97       -3.11857  -0.00014   0.00312  -0.03420  -0.03104   3.13357
   D98       -1.02910  -0.00021   0.00338  -0.03789  -0.03447  -1.06358
   D99        3.12415  -0.00012   0.00279  -0.03761  -0.03486   3.08928
   D100      -1.07238  -0.00007   0.00232  -0.03225  -0.02997  -1.10235
   D101       1.01710  -0.00013   0.00257  -0.03594  -0.03341   0.98369
   D102      -1.01589   0.00006   0.00385  -0.03805  -0.03420  -1.05009
   D103       1.07077   0.00011   0.00337  -0.03268  -0.02931   1.04146
   D104      -3.12294   0.00004   0.00363  -0.03638  -0.03275   3.12750
   D105       1.00775   0.00032  -0.00141   0.02065   0.01919   1.02694
   D106      -1.00302   0.00019  -0.00135   0.01912   0.01780  -0.98522
   D107       3.13322  -0.00010  -0.00183   0.01657   0.01474  -3.13522
   D108       2.78264  -0.00021  -0.00574   0.01926   0.01352   2.79616
   D109      -1.35042  -0.00061  -0.00670   0.01791   0.01120  -1.33922
   D110       0.72435   0.00010  -0.00542   0.02323   0.01783   0.74218
   D111      -1.11905  -0.00003  -0.00321   0.02696   0.02374  -1.09531
   D112       1.00064  -0.00008  -0.00313   0.02536   0.02223   1.02287
   D113       3.07410  -0.00014  -0.00435   0.03239   0.02804   3.10214
   D114       3.09047   0.00063  -0.00260   0.03270   0.03011   3.12058
   D115      -1.07302   0.00058  -0.00252   0.03111   0.02860  -1.04442
   D116       1.00044   0.00052  -0.00374   0.03814   0.03440   1.03484
   D117       1.06694  -0.00038  -0.00409   0.02494   0.02085   1.08780
   D118      -3.09655  -0.00043  -0.00401   0.02335   0.01934  -3.07721
   D119      -1.02309  -0.00049  -0.00523   0.03037   0.02515  -0.99794
   D120      -2.82459  -0.00040  -0.00732  -0.05311  -0.06044  -2.88503
   D121      -0.80390   0.00007  -0.00763  -0.04572  -0.05334  -0.85724
   D122       1.29679  -0.00025  -0.00855  -0.04619  -0.05474   1.24205
   D123      -0.81351  -0.00089  -0.00751  -0.06040  -0.06792  -0.88143
   D124       1.20719  -0.00042  -0.00782  -0.05302  -0.06083   1.14635
   D125      -2.97531  -0.00074  -0.00874  -0.05348  -0.06222  -3.03753
   D126       1.24197  -0.00011  -0.00623  -0.05248  -0.05871   1.18325
   D127      -3.02053   0.00035  -0.00654  -0.04510  -0.05162  -3.07215
   D128      -0.91984   0.00004  -0.00746  -0.04556  -0.05302  -0.97285
   D129      -1.42784   0.00009  -0.00586   0.03774   0.03189  -1.39595
   D130       2.79591  -0.00048  -0.00535   0.02978   0.02443   2.82034
   D131       0.74900   0.00037  -0.00497   0.03318   0.02820   0.77719
         Item               Value     Threshold  Converged?
 Maximum Force            0.002435     0.000450     NO 
 RMS     Force            0.000370     0.000300     NO 
 Maximum Displacement     0.294090     0.001800     NO 
 RMS     Displacement     0.061007     0.001200     NO 
 Predicted change in Energy=-3.116738D-04
 GradGradGradGradGradGradGradGradGradGradGradGradGradGradGradGradGradGrad

                          Input orientation:                          
 ---------------------------------------------------------------------
 Center     Atomic      Atomic             Coordinates (Angstroms)
 Number     Number       Type             X           Y           Z
 ---------------------------------------------------------------------
      1          6           0        1.804369    0.630254    0.057198
      2          6           0        1.071677   -0.470526    0.349858
      3          6           0       -0.364487   -0.541242    0.787196
      4          6           0       -1.274098    0.517938    0.115685
      5          6           0       -1.126794    1.925303    0.744961
      6          6           0        0.293658    2.326592    1.185011
      7          6           0        1.432104    2.092669    0.171126
      8          6           0        3.150346    0.226542   -0.381734
      9          6           0        3.239071   -1.291788   -0.370514
     10          6           0        1.864932   -1.771907    0.146306
     11          8           0        4.068879    0.988254   -0.686743
     12          6           0        1.175241    2.739114   -1.206738
     13          6           0        1.967212   -2.604610    1.425422
     14          8           0        1.187703   -2.622181   -0.802778
     15          6           0       -2.758845    0.056241    0.056255
     16          8           0       -3.493256    1.136995   -0.556472
     17          6           0       -3.367772   -0.249963    1.433332
     18          6           0       -2.911453   -1.159396   -0.889288
     19          8           0       -4.288141   -1.386196   -1.223986
     20          1           0       -0.414076   -0.444451    1.882231
     21          1           0       -0.721234   -1.550798    0.563035
     22          1           0       -0.947390    0.587654   -0.929585
     23          1           0       -1.771798    2.004690    1.629409
     24          1           0       -1.507432    2.657447    0.026254
     25          1           0        0.556729    1.798250    2.110490
     26          1           0        0.273466    3.394606    1.440774
     27          1           0        2.329062    2.586601    0.573667
     28          1           0        3.447964   -1.682828   -1.373070
     29          1           0        4.070032   -1.609868    0.270667
     30          1           0        0.977537    3.812074   -1.090762
     31          1           0        0.318411    2.288791   -1.720110
     32          1           0        2.052225    2.627005   -1.853754
     33          1           0        0.973363   -2.881848    1.790512
     34          1           0        2.532969   -3.520851    1.222776
     35          1           0        2.485252   -2.044838    2.211243
     36          1           0        1.106283   -2.129732   -1.638956
     37          1           0       -4.317502    0.719827   -0.873201
     38          1           0       -2.853553   -1.080916    1.928010
     39          1           0       -3.324670    0.624096    2.091234
     40          1           0       -4.422660   -0.529163    1.319107
     41          1           0       -2.409066   -0.944753   -1.838306
     42          1           0       -2.473797   -2.067065   -0.459706
     43          1           0       -4.707160   -1.857624   -0.485259
 ---------------------------------------------------------------------
                    Distance matrix (angstroms):
                    1          2          3          4          5
     1  C    0.000000
     2  C    1.354328   0.000000
     3  C    2.570844   1.502941   0.000000
     4  C    3.081071   2.556278   1.549252   0.000000
     5  C    3.277482   3.275572   2.582003   1.548664   0.000000
     6  C    2.536095   3.021037   2.969156   2.621553   1.540246
     7  C    1.513347   2.594575   3.247271   3.131513   2.627785
     8  C    1.472174   2.311276   3.782848   4.461842   4.738053
     9  C    2.436298   2.427139   3.858658   4.886736   5.536671
    10  C    2.404576   1.537622   2.625945   3.885594   4.793555
    11  O    2.410315   3.490817   4.915953   5.423329   5.470179
    12  C    2.537840   3.568684   4.136094   3.561135   3.125825
    13  C    3.516091   2.552085   3.178308   4.687410   5.527749
    14  O    3.420259   2.443697   3.044277   4.094434   5.332167
    15  C    4.599175   3.877703   2.573754   1.556011   2.575131
    16  O    5.357071   4.923836   3.796197   2.399935   2.813414
    17  C    5.423981   4.575070   3.085782   2.590239   3.198065
    18  C    5.132023   4.227924   3.111229   2.550363   3.920605
    19  O    6.544172   5.660661   4.489305   3.808530   4.983663
    20  H    3.067121   2.134551   1.100422   2.187810   2.723432
    21  H    3.375134   2.104034   1.093947   2.187567   3.504405
    22  H    2.923651   2.614067   2.135771   1.097355   2.150719
    23  H    4.141243   3.981117   3.028468   2.179334   1.097533
    24  H    3.883104   4.067030   3.480943   2.154052   1.094286
    25  H    2.671485   2.917592   2.841297   2.995057   2.171419
    26  H    3.449578   4.094689   4.040427   3.525057   2.145631
    27  H    2.090296   3.313176   4.133304   4.179937   3.522725
    28  H    3.177643   3.175673   4.528218   5.418269   6.199441
    29  H    3.193264   3.208505   4.590612   5.754242   6.303124
    30  H    3.482161   4.519392   4.927384   4.168537   3.370162
    31  H    2.849148   3.530723   3.842138   3.007016   2.880507
    32  H    2.774921   3.925822   4.780472   4.403553   4.165557
    33  H    4.003724   2.810627   2.876617   4.406209   5.349069
    34  H    4.372768   3.493114   4.178882   5.659614   6.578963
    35  H    3.501375   2.818051   3.522744   5.009181   5.564070
    36  H    3.313877   2.590278   3.251566   3.969274   5.207014
    37  H    6.192817   5.652969   4.469177   3.206395   3.775214
    38  H    5.303233   4.274408   2.790726   2.887133   3.663148
    39  H    5.517643   4.853705   3.438198   2.849370   2.887256
    40  H    6.458526   5.579482   4.092901   3.529602   4.149311
    41  H    4.881252   4.138662   3.352072   2.691784   4.068748
    42  H    5.083839   3.971739   2.886535   2.907335   4.382310
    43  H    6.991696   6.001368   4.712834   4.217860   5.351915
                    6          7          8          9         10
     6  C    0.000000
     7  C    1.542318   0.000000
     8  C    3.876283   2.596235   0.000000
     9  C    4.918109   3.874668   1.520962   0.000000
    10  C    4.510600   3.888818   2.434115   1.544628   0.000000
    11  O    4.421189   2.984670   1.231641   2.446871   3.629028
    12  C    2.582214   1.543495   3.300710   4.605088   4.759802
    13  C    5.212997   4.891219   3.561045   2.562521   1.529703
    14  O    5.407493   4.820584   3.484891   2.482923   1.443041
    15  C    3.968168   4.660931   5.927847   6.162329   4.972881
    16  O    4.334584   5.069702   6.707973   7.159454   6.137246
    17  C    4.484012   5.488159   6.782874   6.927454   5.599459
    18  C    5.169871   5.528732   6.238897   6.173783   4.925594
    19  O    6.370317   6.838862   7.657767   7.576031   6.315598
    20  H    2.943753   3.573966   4.275613   4.374736   3.157444
    21  H    4.055985   4.250330   4.363560   4.077083   2.628841
    22  H    3.005931   3.023015   4.149937   4.622912   3.825471
    23  H    2.137104   3.521266   5.606603   6.322599   5.448677
    24  H    2.167050   2.996804   5.269786   6.187339   5.568342
    25  H    1.097663   2.148045   3.925340   4.785256   4.279654
    26  H    1.098397   2.156267   4.651301   5.834198   5.558891
    27  H    2.141078   1.100247   2.675291   4.094081   4.403936
    28  H    5.706915   4.550012   2.171870   1.096206   2.196003
    29  H    5.531071   4.547235   2.154960   1.096715   2.214540
    30  H    2.802408   2.180676   4.252042   5.628739   5.787802
    31  H    2.905473   2.203531   3.750197   4.813753   4.729113
    32  H    3.523762   2.184080   3.022406   4.354945   4.835882
    33  H    5.287389   5.251540   4.372642   3.511660   2.174920
    34  H    6.261672   5.816311   4.122931   2.829465   2.159598
    35  H    4.996563   4.731824   3.510704   2.792990   2.173304
    36  H    5.337975   4.605564   3.363157   2.619137   1.972498
    37  H    5.299125   6.002773   7.500241   7.835884   6.743191
    38  H    4.697669   5.614725   6.564386   6.515193   5.090779
    39  H    4.100247   5.335767   6.942582   7.267290   6.037843
    40  H    5.515159   6.516910   7.798357   7.882800   6.515649
    41  H    5.210265   5.293234   5.865202   5.846049   4.784342
    42  H    5.446845   5.740853   6.074347   5.765923   4.390779
    43  H    6.730947   7.329816   8.129874   7.967177   6.602925
                   11         12         13         14         15
    11  O    0.000000
    12  C    3.421849   0.000000
    13  C    4.667646   6.009232   0.000000
    14  O    4.620593   5.376507   2.360682   0.000000
    15  C    6.930982   4.926458   5.593779   4.846352   0.000000
    16  O    7.564720   4.978403   6.909719   6.008615   1.443198
    17  C    7.831455   6.045123   5.831507   5.601782   1.536521
    18  C    7.306057   5.656874   5.589982   4.353195   1.547615
    19  O    8.704392   6.845950   6.901691   5.629383   2.461379
    20  H    5.361824   4.711978   3.247382   3.810181   3.013772
    21  H    5.563624   5.013189   3.013631   2.580184   2.644099
    22  H    5.038096   3.034989   4.922552   3.857168   2.129706
    23  H    6.364842   4.155495   5.938641   6.006839   2.691752
    24  H    5.864283   2.953586   6.459107   5.985443   2.886729
    25  H    4.562435   3.503111   4.673752   5.331555   4.271710
    26  H    4.972125   2.872662   6.233747   6.486223   4.717677
    27  H    2.677744   2.127065   5.273054   5.507151   5.705894
    28  H    2.826881   4.974587   3.297555   2.513244   6.602409
    29  H    2.768912   5.429197   2.597080   3.238037   7.032456
    30  H    4.206375   1.097169   6.963079   6.444125   5.420560
    31  H    4.101861   1.095674   6.046346   5.070978   4.196338
    32  H    2.848564   1.095582   6.174952   5.422721   5.779563
    33  H    5.540461   6.373341   1.094480   2.615057   5.056619
    34  H    5.131989   6.850776   1.095739   2.592338   6.493047
    35  H    4.483954   6.023697   1.095091   3.331859   6.046409
    36  H    4.405170   4.888479   3.218249   0.973822   4.753044
    37  H    8.392748   5.861654   7.472161   6.440595   1.932265
    38  H    7.683649   6.375771   5.080749   5.115120   2.192160
    39  H    7.906601   5.966500   6.234730   6.266988   2.187181
    40  H    8.856197   6.956869   6.719319   6.352897   2.169280
    41  H    6.857579   5.178514   5.706037   4.101565   2.171104
    42  H    7.224481   6.080534   4.854402   3.719198   2.203610
    43  H    9.228135   7.500211   6.982545   5.952712   2.784250
                   16         17         18         19         20
    16  O    0.000000
    17  C    2.428728   0.000000
    18  C    2.392210   2.535716   0.000000
    19  O    2.728353   3.033058   1.434828   0.000000
    20  H    4.234335   2.993937   3.798599   5.054092   0.000000
    21  H    4.020153   3.074695   2.656972   3.992914   1.748893
    22  H    2.631050   3.484713   2.628945   3.891449   3.042363
    23  H    2.914513   2.769303   4.201677   5.096269   2.811693
    24  H    2.568042   3.727434   4.168666   5.064236   3.776486
    25  H    4.894111   4.478328   5.456612   6.688213   2.454439
    26  H    4.824312   5.151849   6.025929   7.124975   3.925042
    27  H    6.105567   6.421762   6.605734   7.924774   4.292367
    28  H    7.536496   7.508878   6.399235   7.743226   5.200568
    29  H    8.089050   7.649970   7.091512   8.493708   4.905359
    30  H    5.237318   6.461649   6.315089   7.400481   5.375246
    31  H    4.148432   5.475163   4.797111   5.913712   4.580831
    32  H    5.886886   6.961196   6.317050   7.530115   5.429002
    33  H    6.450591   5.089190   5.023939   6.245607   2.806119
    34  H    7.821550   6.749947   6.299128   7.554531   4.310939
    35  H    7.316206   6.171273   6.286631   7.623219   3.328001
    36  H    5.744479   5.743662   4.200685   5.461214   4.189322
    37  H    0.976590   2.676299   2.347064   2.135239   4.917793
    38  H    3.391312   1.095267   2.818986   3.476538   2.521554
    39  H    2.702190   1.094839   3.497871   3.995026   3.107577
    40  H    2.675382   1.097174   2.749172   2.686991   4.048831
    41  H    2.674367   3.479291   1.095034   2.025632   4.251198
    42  H    3.363727   2.772119   1.095421   2.083159   3.515679
    43  H    3.232085   2.838931   1.968584   0.971359   5.102219
                   21         22         23         24         25
    21  H    0.000000
    22  H    2.617640   0.000000
    23  H    3.857763   3.039093   0.000000
    24  H    4.314576   2.347619   1.751024   0.000000
    25  H    3.904347   3.601385   2.386648   3.056636   0.000000
    26  H    5.120241   3.871442   2.480030   2.390788   1.754169
    27  H    5.140281   4.121977   4.274372   3.875998   2.474770
    28  H    4.598711   4.966982   7.061061   6.734393   5.710721
    29  H    4.800541   5.607515   7.002726   7.026935   5.229102
    30  H    5.863554   3.758751   4.269052   2.959047   3.805336
    31  H    4.586508   2.262973   3.958404   2.553311   3.869228
    32  H    5.566595   3.743091   5.209880   4.025731   4.317242
    33  H    2.479930   4.808915   5.607149   6.320660   4.709489
    34  H    3.860855   5.798739   7.016265   7.478494   5.743378
    35  H    3.638986   5.345825   5.904209   6.544249   4.301009
    36  H    2.919546   3.479219   6.004915   5.702763   5.457966
    37  H    4.489060   3.373174   3.794014   3.529856   5.815800
    38  H    2.575020   3.818826   3.283340   4.405006   4.466868
    39  H    3.720677   3.844234   2.128552   3.420674   4.055152
    40  H    3.913558   4.287353   3.680187   4.508271   5.553148
    41  H    2.997083   2.304461   4.596778   4.155162   5.649159
    42  H    2.093802   3.098102   4.629945   4.846754   5.543523
    43  H    4.132877   4.506959   5.292036   5.557496   6.914611
                   26         27         28         29         30
    26  H    0.000000
    27  H    2.372808   0.000000
    28  H    6.616305   4.823874   0.000000
    29  H    6.389665   4.553366   1.759023   0.000000
    30  H    2.660577   2.469560   6.031307   6.388620   0.000000
    31  H    3.349035   3.064772   5.068363   5.765188   1.775083
    32  H    3.821925   2.443491   4.555635   5.151292   1.772427
    33  H    6.325033   5.763902   4.191605   3.676577   7.287685
    34  H    7.278490   6.145233   3.309676   2.630765   7.844974
    35  H    5.922261   4.914904   3.728962   2.542943   6.890563
    36  H    6.379391   5.351139   2.398727   3.563808   5.968429
    37  H    5.795335   7.053728   8.144022   8.779899   6.135696
    38  H    5.481418   6.491873   7.139226   7.138809   6.908805
    39  H    4.587527   6.174068   7.949332   7.936414   6.228747
    40  H    6.120814   7.473247   8.397945   8.625135   7.335935
    41  H    6.064518   6.382627   5.921655   6.846083   5.886875
    42  H    6.402275   6.766973   6.004093   6.600316   6.846474
    43  H    7.490137   8.389331   8.205170   8.813166   8.051576
                   31         32         33         34         35
    31  H    0.000000
    32  H    1.771542   0.000000
    33  H    6.284023   6.692689   0.000000
    34  H    6.878720   6.891465   1.778488   0.000000
    35  H    6.239478   6.207885   1.778597   1.777064   0.000000
    36  H    4.488950   4.854636   3.513488   3.487142   4.090574
    37  H    4.966950   6.721029   6.932582   8.324988   7.964586
    38  H    5.892797   7.219216   4.231731   5.955272   5.432514
    39  H    5.528978   6.963158   5.554743   7.228191   6.394748
    40  H    6.297258   7.870996   5.905457   7.572335   7.128284
    41  H    4.231891   5.714963   5.325550   6.358476   6.446967
    42  H    5.325272   6.668023   4.196459   5.478316   5.632640
    43  H    6.631287   8.226418   6.204556   7.622544   7.683552
                   36         37         38         39         40
    36  H    0.000000
    37  H    6.174448   0.000000
    38  H    5.431718   3.637665   0.000000
    39  H    6.413363   3.127740   1.776418   0.000000
    40  H    6.471566   2.525322   1.771240   1.769681   0.000000
    41  H    3.715050   2.710052   3.794898   4.329077   3.767829
    42  H    3.769818   3.367045   2.611109   3.804422   3.054076
    43  H    5.933058   2.635448   3.140542   3.835170   2.258646
                   41         42         43
    41  H    0.000000
    42  H    1.778852   0.000000
    43  H    2.818742   2.243307   0.000000
 Stoichiometry    C15H24O4
 Framework group  C1[X(C15H24O4)]
 Deg. of freedom   123
 Full point group                 C1      NOp   1
 Largest Abelian subgroup         C1      NOp   1
 Largest concise Abelian subgroup C1      NOp   1
                         Standard orientation:                         
 ---------------------------------------------------------------------
 Center     Atomic      Atomic             Coordinates (Angstroms)
 Number     Number       Type             X           Y           Z
 ---------------------------------------------------------------------
      1          6           0        1.831724    0.623924    0.044948
      2          6           0        1.096420   -0.477036    0.330284
      3          6           0       -0.339880   -0.547247    0.767258
      4          6           0       -1.246999    0.518583    0.102937
      5          6           0       -1.096286    1.921342    0.741619
      6          6           0        0.325150    2.316274    1.184231
      7          6           0        1.462966    2.086429    0.168706
      8          6           0        3.176701    0.219946   -0.396792
      9          6           0        3.261794   -1.298633   -0.395756
     10          6           0        1.886546   -1.778918    0.117949
     11          8           0        4.097034    0.981486   -0.696765
     12          6           0        1.207558    2.742708   -1.204773
     13          6           0        1.986919   -2.620418    1.391446
     14          8           0        1.207221   -2.621189   -0.836757
     15          6           0       -2.732850    0.060847    0.040536
     16          8           0       -3.464715    1.147437   -0.564872
     17          6           0       -3.342416   -0.253123    1.415580
     18          6           0       -2.888429   -1.148056   -0.913121
     19          8           0       -4.265679   -1.369315   -1.249217
     20          1           0       -0.389163   -0.457679    1.862921
     21          1           0       -0.699056   -1.554422    0.536365
     22          1           0       -0.920195    0.594522   -0.941870
     23          1           0       -1.741039    1.996342    1.626632
     24          1           0       -1.475220    2.659195    0.027866
     25          1           0        0.587018    1.781113    2.106126
     26          1           0        0.307531    3.382594    1.447148
     27          1           0        2.361129    2.575506    0.574475
     28          1           0        3.469685   -1.683443   -1.400927
     29          1           0        4.092035   -1.622990    0.243210
     30          1           0        1.012429    3.815336   -1.081591
     31          1           0        0.349618    2.297887   -1.721081
     32          1           0        2.084228    2.632841   -1.852599
     33          1           0        0.992434   -2.897719    1.754752
     34          1           0        2.550469   -3.536630    1.182616
     35          1           0        2.506350   -2.067166    2.180958
     36          1           0        1.126923   -2.122953   -1.669609
     37          1           0       -4.289978    0.734374   -0.884322
     38          1           0       -2.830153   -1.088601    1.904635
     39          1           0       -3.297179    0.616401    2.079323
     40          1           0       -4.397977   -0.529028    1.299574
     41          1           0       -2.385594   -0.928259   -1.860721
     42          1           0       -2.452917   -2.059629   -0.489668
     43          1           0       -4.685775   -1.844680   -0.513632
 ---------------------------------------------------------------------
 Rotational constants (GHZ):      0.5500160      0.2612292      0.2077124
 Standard basis: 6-31G(d) (6D, 7F)
 There are   333 symmetry adapted cartesian basis functions of A   symmetry.
 There are   333 symmetry adapted basis functions of A   symmetry.
   333 basis functions,   628 primitive gaussians,   333 cartesian basis functions
    73 alpha electrons       73 beta electrons
       nuclear repulsion energy      1598.9700995914 Hartrees.
 NAtoms=   43 NActive=   43 NUniq=   43 SFac= 1.00D+00 NAtFMM=   60 NAOKFM=F Big=F
 Integral buffers will be    131072 words long.
 Raffenetti 2 integral format.
 Two-electron integral symmetry is turned on.
 ------------------------------------------------------------------------------
 Polarizable Continuum Model (PCM)
 =================================
 Model                : PCM (using non-symmetric T matrix).
 Atomic radii         : SMD-Coulomb.
 Polarization charges : Total charges.
 Charge compensation  : None.
 Solution method      : On-the-fly selection.
 Cavity type          : VdW (van der Waals Surface) (Alpha=1.000).
 Cavity algorithm     : GePol (No added spheres)
                        Default sphere list used, NSphG=   43.
                        Lebedev-Laikov grids with approx.  5.0 points / Ang**2.
                        Smoothing algorithm: Karplus/York (Gamma=1.0000).
                        Polarization charges: spherical gaussians, with
                                              point-specific exponents (IZeta= 3).
                        Self-potential: point-specific (ISelfS= 7).
                        Self-field    : sphere-specific E.n sum rule (ISelfD= 2).
 1st derivatives      : Analytical E(r).r(x)/FMM algorithm (CHGder, D1EAlg=3).
                        Cavity 1st derivative terms included.
 Solvent              : Methanol, Eps=  32.613000 Eps(inf)=   1.765709
 ------------------------------------------------------------------------------
 ------------------------------------------------------------------------------
 Atomic radii for non-electrostatic terms: SMD-CDS.
 ------------------------------------------------------------------------------
 Nuclear repulsion after PCM non-electrostatic terms =     1598.9717017917 Hartrees.
 One-electron integrals computed using PRISM.
 NBasis=   333 RedAO= T EigKep=  9.17D-04  NBF=   333
 NBsUse=   333 1.00D-06 EigRej= -1.00D+00 NBFU=   333
 Initial guess from the checkpoint file:  "DY-202A-11R_30.chk"
 B after Tr=     0.000000    0.000000    0.000000
         Rot=    0.999939    0.010650    0.001372    0.002604 Ang=   1.27 deg.
 ExpMin= 1.61D-01 ExpMax= 5.48D+03 ExpMxC= 8.25D+02 IAcc=1 IRadAn=         1 AccDes= 0.00D+00
 Harris functional with IExCor=  402 and IRadAn=       1 diagonalized for initial guess.
 HarFok:  IExCor=  402 AccDes= 0.00D+00 IRadAn=         1 IDoV= 1 UseB2=F ITyADJ=14
 ICtDFT=  3500011 ScaDFX=  1.000000  1.000000  1.000000  1.000000
 FoFCou: FMM=F IPFlag=           0 FMFlag=      100000 FMFlg1=           0
         NFxFlg=           0 DoJE=T BraDBF=F KetDBF=T FulRan=T
         wScrn=  0.000000 ICntrl=     500 IOpCl=  0 I1Cent=   200000004 NGrid=           0
         NMat0=    1 NMatS0=      1 NMatT0=    0 NMatD0=    1 NMtDS0=    0 NMtDT0=    0
 Petite list used in FoFCou.
 Keep R1 ints in memory in canonical form, NReq=1565304907.
 Requested convergence on RMS density matrix=1.00D-08 within 128 cycles.
 Requested convergence on MAX density matrix=1.00D-06.
 Requested convergence on             energy=1.00D-06.
 No special actions if energy rises.
 Inv3:  Mode=1 IEnd=    21563283.
 Iteration    1 A*A^-1 deviation from unit magnitude is 5.77D-15 for   2670.
 Iteration    1 A*A^-1 deviation from orthogonality  is 5.20D-15 for   2659   1697.
 Iteration    1 A^-1*A deviation from unit magnitude is 5.55D-15 for    671.
 Iteration    1 A^-1*A deviation from orthogonality  is 3.14D-11 for   2052   1765.
 Error on total polarization charges =  0.05190
 SCF Done:  E(RB3LYP) =  -886.951967718     A.U. after   10 cycles
            NFock= 10  Conv=0.73D-08     -V/T= 2.0094
 SMD-CDS (non-electrostatic) energy       (kcal/mol) =       1.01
 (included in total energy above)
 D1PCM: PCM CHGder 1st derivatives, ID1Alg=3 FixD1E=F DoIter=F DoCFld=F I1PDM=0.
 Calling FoFJK, ICntrl=      2127 FMM=F ISym2X=0 I1Cent= 0 IOpClX= 0 NMat=1 NMatS=1 NMatT=0.
 ***** Axes restored to original set *****
 -------------------------------------------------------------------
 Center     Atomic                   Forces (Hartrees/Bohr)
 Number     Number              X              Y              Z
 -------------------------------------------------------------------
      1        6          -0.001442287    0.002675585   -0.000699940
      2        6           0.001584862   -0.002068498   -0.000331884
      3        6           0.000229221   -0.000167096    0.001402059
      4        6          -0.000232687   -0.001315979    0.000510740
      5        6           0.000199117   -0.000975937    0.000074835
      6        6           0.000426605    0.000085810   -0.000828420
      7        6           0.000820145   -0.000772631   -0.000729205
      8        6           0.000672397   -0.002159891    0.000410726
      9        6           0.000858113   -0.000355922    0.001086005
     10        6          -0.000973855    0.000053151   -0.001254188
     11        8          -0.000395723    0.000072981    0.000037674
     12        6          -0.000039245   -0.000352970    0.000758973
     13        6           0.000221427    0.001590407   -0.000133858
     14        8          -0.000072233    0.000693605    0.000310077
     15        6           0.001510421    0.000129016   -0.000804337
     16        8          -0.000399674   -0.000497852    0.000513081
     17        6           0.000310388   -0.000494063   -0.001184370
     18        6          -0.000562887   -0.000573924    0.001182620
     19        8           0.000068367    0.000924146   -0.000715082
     20        1          -0.000102042   -0.000059820   -0.000218559
     21        1           0.000112359    0.000364371    0.000085945
     22        1          -0.000714201    0.000469057   -0.000399137
     23        1           0.000333032    0.000147342   -0.000348459
     24        1          -0.000217172    0.000650791   -0.000181282
     25        1          -0.000322263    0.000350614    0.000401695
     26        1          -0.000008253   -0.000161396    0.000073775
     27        1          -0.000331263    0.000184002    0.000340533
     28        1          -0.000746250    0.001078342   -0.000308420
     29        1           0.000056369    0.000625347   -0.000167122
     30        1          -0.000022352   -0.000033053   -0.000229698
     31        1           0.000276381    0.000205922   -0.000052201
     32        1          -0.000086933    0.000075725   -0.000065584
     33        1          -0.000043690   -0.000597968    0.000330045
     34        1          -0.000269699   -0.000247974    0.000084742
     35        1          -0.000211997   -0.000038169   -0.000027855
     36        1           0.000110508   -0.000203136    0.000360162
     37        1          -0.000253665    0.000487937   -0.000341084
     38        1           0.000133316   -0.000191903    0.000443642
     39        1          -0.000658325   -0.000451493   -0.000223029
     40        1           0.000325587    0.000559912    0.000816658
     41        1          -0.000047273    0.000158747    0.000208244
     42        1          -0.000250944   -0.000001513   -0.000369361
     43        1           0.000156301    0.000138377    0.000180843
 -------------------------------------------------------------------
 Cartesian Forces:  Max     0.002675585 RMS     0.000656922

 GradGradGradGradGradGradGradGradGradGradGradGradGradGradGradGradGradGrad
 Berny optimization.
 Using GEDIIS/GDIIS optimizer.
 FormGI is forming the generalized inverse of G from B-inverse, IUseBI=4.
 Internal  Forces:  Max     0.001586431 RMS     0.000368924
 Search for a local minimum.
 Step number   4 out of a maximum of  258
 All quantities printed in internal units (Hartrees-Bohrs-Radians)
 Mixed Optimization -- En-DIIS/RFO-DIIS
 Swapping is turned off.
 Update second derivatives using D2CorX and points    2    3    4
 DE=  2.42D-06 DEPred=-3.12D-04 R=-7.76D-03
 Trust test=-7.76D-03 RLast= 3.83D-01 DXMaxT set to 4.24D-01
 ITU= -1  1  1  0
     Eigenvalues ---    0.00245   0.00249   0.00334   0.00342   0.00384
     Eigenvalues ---    0.00450   0.00550   0.00698   0.00798   0.00893
     Eigenvalues ---    0.01127   0.01194   0.01228   0.01258   0.01358
     Eigenvalues ---    0.01389   0.02495   0.02586   0.03168   0.03861
     Eigenvalues ---    0.03933   0.04035   0.04412   0.04626   0.04713
     Eigenvalues ---    0.04848   0.04922   0.05024   0.05130   0.05368
     Eigenvalues ---    0.05427   0.05514   0.05567   0.05595   0.05635
     Eigenvalues ---    0.05641   0.05732   0.05750   0.05961   0.06091
     Eigenvalues ---    0.06203   0.06354   0.07157   0.07747   0.08151
     Eigenvalues ---    0.08659   0.08911   0.09061   0.09264   0.09708
     Eigenvalues ---    0.10281   0.11626   0.12081   0.13258   0.13882
     Eigenvalues ---    0.14606   0.15645   0.15991   0.16000   0.16000
     Eigenvalues ---    0.16000   0.16000   0.16000   0.16000   0.16000
     Eigenvalues ---    0.16000   0.16029   0.16144   0.16260   0.16341
     Eigenvalues ---    0.16974   0.17486   0.18300   0.20255   0.20760
     Eigenvalues ---    0.22978   0.23036   0.24776   0.24984   0.26645
     Eigenvalues ---    0.26901   0.27273   0.27810   0.28431   0.28683
     Eigenvalues ---    0.28872   0.29020   0.29345   0.29733   0.30167
     Eigenvalues ---    0.30791   0.31838   0.32221   0.33532   0.33746
     Eigenvalues ---    0.33760   0.33823   0.33842   0.33926   0.34019
     Eigenvalues ---    0.34106   0.34132   0.34154   0.34163   0.34189
     Eigenvalues ---    0.34197   0.34207   0.34258   0.34276   0.34326
     Eigenvalues ---    0.34337   0.34356   0.34371   0.34523   0.34540
     Eigenvalues ---    0.39663   0.40780   0.41696   0.51475   0.52137
     Eigenvalues ---    0.52664   0.52778   0.94484
 En-DIIS/RFO-DIIS IScMMF=        0 using points:     4    3    2
 RFO step:  Lambda=-1.02601684D-04.
 DidBck=T Rises=F RFO-DIIS coefs:    0.50457    0.54899   -0.05356
 Iteration  1 RMS(Cart)=  0.04074637 RMS(Int)=  0.00057220
 Iteration  2 RMS(Cart)=  0.00112929 RMS(Int)=  0.00000745
 Iteration  3 RMS(Cart)=  0.00000060 RMS(Int)=  0.00000744
 Variable       Old X    -DE/DX   Delta X   Delta X   Delta X     New X
                                 (Linear)    (Quad)   (Total)
    R1        2.55931   0.00065   0.00066  -0.00099  -0.00032   2.55899
    R2        2.85981  -0.00107  -0.00372   0.00213  -0.00160   2.85822
    R3        2.78201   0.00019   0.00327  -0.00377  -0.00052   2.78149
    R4        2.84015   0.00032   0.00190  -0.00169   0.00021   2.84036
    R5        2.90568  -0.00159  -0.00336  -0.00005  -0.00340   2.90229
    R6        2.92766   0.00054  -0.00080   0.00098   0.00018   2.92784
    R7        2.07950  -0.00022  -0.00035  -0.00011  -0.00046   2.07904
    R8        2.06726  -0.00039  -0.00003  -0.00025  -0.00029   2.06697
    R9        2.92655  -0.00007   0.00068  -0.00117  -0.00049   2.92606
   R10        2.94043  -0.00036   0.00162  -0.00310  -0.00149   2.93895
   R11        2.07370   0.00020   0.00058  -0.00039   0.00018   2.07388
   R12        2.91064  -0.00020  -0.00023  -0.00053  -0.00077   2.90988
   R13        2.07404  -0.00046  -0.00020  -0.00040  -0.00060   2.07344
   R14        2.06790   0.00063   0.00057   0.00044   0.00101   2.06891
   R15        2.91456  -0.00020  -0.00032  -0.00032  -0.00064   2.91392
   R16        2.07428   0.00010   0.00045  -0.00037   0.00008   2.07436
   R17        2.07567  -0.00014   0.00009  -0.00035  -0.00026   2.07541
   R18        2.91678  -0.00047  -0.00115  -0.00012  -0.00127   2.91551
   R19        2.07917  -0.00006  -0.00009  -0.00004  -0.00013   2.07904
   R20        2.87420  -0.00134  -0.00138  -0.00209  -0.00348   2.87072
   R21        2.32746  -0.00026   0.00034  -0.00124  -0.00090   2.32656
   R22        2.91892   0.00009   0.00239  -0.00393  -0.00153   2.91739
   R23        2.07153  -0.00025  -0.00071   0.00036  -0.00036   2.07117
   R24        2.07249  -0.00023  -0.00060   0.00033  -0.00027   2.07223
   R25        2.89072  -0.00020  -0.00086   0.00054  -0.00032   2.89040
   R26        2.72695  -0.00075  -0.00085  -0.00102  -0.00187   2.72509
   R27        2.07335  -0.00005  -0.00001  -0.00018  -0.00019   2.07316
   R28        2.07052  -0.00028   0.00005  -0.00065  -0.00060   2.06992
   R29        2.07035  -0.00005   0.00024  -0.00037  -0.00013   2.07022
   R30        2.06827   0.00030   0.00051  -0.00007   0.00044   2.06871
   R31        2.07065   0.00006   0.00029  -0.00029   0.00000   2.07065
   R32        2.06942  -0.00015  -0.00027   0.00014  -0.00013   2.06929
   R33        1.84026  -0.00041  -0.00031  -0.00004  -0.00036   1.83990
   R34        2.72725   0.00026  -0.00025   0.00020  -0.00005   2.72720
   R35        2.90360  -0.00008   0.00011  -0.00027  -0.00016   2.90345
   R36        2.92457  -0.00072  -0.00321   0.00433   0.00112   2.92569
   R37        1.84549   0.00012  -0.00009   0.00043   0.00034   1.84582
   R38        2.06976   0.00041   0.00018   0.00030   0.00049   2.07024
   R39        2.06895  -0.00053   0.00010  -0.00086  -0.00076   2.06819
   R40        2.07336  -0.00054  -0.00046  -0.00017  -0.00064   2.07272
   R41        2.71143  -0.00026   0.00029  -0.00058  -0.00028   2.71115
   R42        2.06932  -0.00016   0.00020  -0.00056  -0.00036   2.06896
   R43        2.07005  -0.00025  -0.00058   0.00045  -0.00013   2.06992
   R44        1.83560  -0.00001  -0.00019   0.00046   0.00027   1.83587
    A1        2.26021   0.00062   0.00372  -0.00106   0.00266   2.26287
    A2        1.91364  -0.00085  -0.00268  -0.00067  -0.00333   1.91030
    A3        2.10871   0.00022  -0.00125   0.00171   0.00045   2.10916
    A4        2.23710  -0.00032  -0.00184   0.00185   0.00001   2.23711
    A5        1.96081   0.00043   0.00236  -0.00114   0.00125   1.96206
    A6        2.08481  -0.00011  -0.00063  -0.00042  -0.00109   2.08372
    A7        1.98531  -0.00006   0.00222  -0.00277  -0.00054   1.98478
    A8        1.90550  -0.00010  -0.00078   0.00157   0.00080   1.90630
    A9        1.87069   0.00022  -0.00021   0.00107   0.00085   1.87154
   A10        1.92274   0.00002   0.00074  -0.00090  -0.00016   1.92259
   A11        1.92906  -0.00004  -0.00187   0.00095  -0.00093   1.92813
   A12        1.84459  -0.00003  -0.00031   0.00035   0.00005   1.84464
   A13        1.97070  -0.00044   0.00154  -0.00185  -0.00030   1.97039
   A14        1.95405   0.00107   0.00176   0.00137   0.00313   1.95717
   A15        1.85615   0.00048   0.00216   0.00319   0.00534   1.86150
   A16        1.95619  -0.00051  -0.00187  -0.00075  -0.00262   1.95357
   A17        1.87653  -0.00020  -0.00342   0.00039  -0.00303   1.87350
   A18        1.84061  -0.00040  -0.00037  -0.00217  -0.00254   1.83808
   A19        2.02703   0.00050   0.00204   0.00093   0.00298   2.03002
   A20        1.91482  -0.00002   0.00120  -0.00167  -0.00047   1.91435
   A21        1.88395   0.00002  -0.00029   0.00112   0.00082   1.88477
   A22        1.86805  -0.00016  -0.00056  -0.00052  -0.00108   1.86697
   A23        1.91146  -0.00037  -0.00097  -0.00058  -0.00155   1.90991
   A24        1.85090  -0.00001  -0.00178   0.00070  -0.00108   1.84982
   A25        2.04137   0.00010   0.00112   0.00085   0.00198   2.04335
   A26        1.91400  -0.00030   0.00019  -0.00189  -0.00171   1.91229
   A27        1.87853   0.00004  -0.00049  -0.00028  -0.00076   1.87777
   A28        1.88005   0.00033   0.00103   0.00144   0.00247   1.88252
   A29        1.89032  -0.00005  -0.00081   0.00057  -0.00024   1.89008
   A30        1.85053  -0.00015  -0.00132  -0.00085  -0.00218   1.84835
   A31        1.95803  -0.00033   0.00029   0.00008   0.00037   1.95840
   A32        1.95892   0.00002   0.00040  -0.00004   0.00036   1.95928
   A33        1.83467   0.00029   0.00132   0.00036   0.00168   1.83636
   A34        1.98283   0.00030  -0.00162   0.00232   0.00071   1.98354
   A35        1.86832  -0.00023  -0.00188  -0.00124  -0.00312   1.86520
   A36        1.84861  -0.00005   0.00168  -0.00185  -0.00016   1.84844
   A37        1.90169   0.00041   0.00120   0.00157   0.00278   1.90447
   A38        2.19702  -0.00056  -0.00133  -0.00106  -0.00239   2.19463
   A39        2.18426   0.00015   0.00021  -0.00050  -0.00029   2.18398
   A40        1.83472   0.00000  -0.00069  -0.00122  -0.00187   1.83284
   A41        1.93957  -0.00045  -0.00116  -0.00450  -0.00568   1.93389
   A42        1.91563  -0.00036  -0.00467   0.00415  -0.00051   1.91512
   A43        1.94406   0.00001   0.00117  -0.00098   0.00016   1.94422
   A44        1.96957   0.00044  -0.00120   0.00510   0.00391   1.97348
   A45        1.86173   0.00034   0.00615  -0.00250   0.00364   1.86537
   A46        1.81334   0.00001   0.00011   0.00055   0.00068   1.81403
   A47        1.96548  -0.00027   0.00158  -0.00466  -0.00309   1.96239
   A48        1.92159  -0.00008  -0.00071  -0.00051  -0.00122   1.92038
   A49        1.97089  -0.00005  -0.00197   0.00186  -0.00011   1.97077
   A50        1.96124   0.00022  -0.00058   0.00152   0.00092   1.96216
   A51        1.83443   0.00016   0.00152   0.00109   0.00262   1.83705
   A52        1.92325   0.00024   0.00129  -0.00066   0.00063   1.92388
   A53        1.95656   0.00022  -0.00017   0.00134   0.00117   1.95774
   A54        1.92957   0.00007   0.00088  -0.00076   0.00013   1.92970
   A55        1.88656  -0.00021  -0.00019  -0.00043  -0.00062   1.88594
   A56        1.88256  -0.00017  -0.00076   0.00002  -0.00074   1.88182
   A57        1.88306  -0.00017  -0.00115   0.00048  -0.00067   1.88239
   A58        1.93489   0.00067   0.00149   0.00050   0.00199   1.93688
   A59        1.91247   0.00010   0.00166  -0.00152   0.00014   1.91261
   A60        1.93201  -0.00004   0.00014   0.00063   0.00077   1.93278
   A61        1.89519  -0.00054  -0.00337   0.00054  -0.00283   1.89236
   A62        1.89618  -0.00025  -0.00038  -0.00011  -0.00049   1.89569
   A63        1.89219   0.00004   0.00035  -0.00005   0.00030   1.89249
   A64        1.88180  -0.00009   0.00032  -0.00058  -0.00026   1.88153
   A65        1.85416  -0.00039   0.00385  -0.00684  -0.00300   1.85116
   A66        1.98565  -0.00021   0.00071  -0.00164  -0.00095   1.98470
   A67        1.92890   0.00103   0.00153   0.00201   0.00353   1.93243
   A68        1.90506   0.00033  -0.00267   0.00204  -0.00062   1.90443
   A69        1.85318  -0.00038  -0.00269   0.00283   0.00015   1.85333
   A70        1.93045  -0.00040  -0.00089   0.00161   0.00073   1.93119
   A71        1.82069   0.00117   0.00310  -0.00079   0.00231   1.82300
   A72        1.94971   0.00023   0.00171  -0.00061   0.00109   1.95080
   A73        1.94320   0.00022   0.00028  -0.00043  -0.00015   1.94305
   A74        1.91605   0.00086  -0.00014   0.00387   0.00372   1.91977
   A75        1.89210  -0.00021  -0.00054   0.00026  -0.00027   1.89182
   A76        1.88111  -0.00032   0.00045  -0.00011   0.00033   1.88144
   A77        1.87923  -0.00085  -0.00189  -0.00310  -0.00499   1.87424
   A78        1.94045  -0.00107  -0.00446   0.00418  -0.00029   1.94016
   A79        1.90741  -0.00014  -0.00080  -0.00045  -0.00124   1.90616
   A80        1.95181   0.00077   0.00172   0.00190   0.00361   1.95543
   A81        1.84317   0.00005  -0.00026  -0.00188  -0.00213   1.84104
   A82        1.92181   0.00048   0.00327  -0.00308   0.00018   1.92199
   A83        1.89546  -0.00013   0.00047  -0.00098  -0.00051   1.89495
   A84        1.88937  -0.00041  -0.00121   0.00017  -0.00104   1.88832
    D1        0.07969  -0.00004   0.00253  -0.00249   0.00004   0.07973
    D2       -3.09519   0.00009  -0.00121   0.00810   0.00690  -3.08829
    D3       -3.10040  -0.00024  -0.00311  -0.00322  -0.00634  -3.10673
    D4        0.00790  -0.00011  -0.00685   0.00737   0.00053   0.00843
    D5        0.39917  -0.00006  -0.00087  -0.00381  -0.00468   0.39449
    D6       -1.85834  -0.00021   0.00077  -0.00705  -0.00628  -1.86462
    D7        2.42349  -0.00032  -0.00218  -0.00504  -0.00723   2.41626
    D8       -2.70020   0.00019   0.00534  -0.00296   0.00239  -2.69781
    D9        1.32548   0.00003   0.00697  -0.00619   0.00079   1.32626
   D10       -0.67588  -0.00008   0.00402  -0.00419  -0.00016  -0.67604
   D11        0.01351   0.00006  -0.00226   0.00927   0.00704   0.02055
   D12       -3.10675  -0.00006  -0.00746   0.00875   0.00132  -3.10543
   D13        3.12052  -0.00011  -0.00717   0.00855   0.00139   3.12191
   D14        0.00025  -0.00024  -0.01237   0.00803  -0.00433  -0.00408
   D15        0.63180   0.00008  -0.00512   0.00710   0.00198   0.63379
   D16       -1.52349   0.00018  -0.00707   0.00904   0.00196  -1.52153
   D17        2.76953   0.00015  -0.00622   0.00729   0.00107   2.77060
   D18       -2.47442  -0.00006  -0.00121  -0.00414  -0.00534  -2.47976
   D19        1.65347   0.00003  -0.00316  -0.00220  -0.00536   1.64811
   D20       -0.33670   0.00000  -0.00231  -0.00395  -0.00626  -0.34295
   D21       -0.02527   0.00013   0.01285  -0.02039  -0.00756  -0.03283
   D22        2.11326  -0.00008   0.01141  -0.02036  -0.00897   2.10429
   D23       -2.12897  -0.00009   0.01383  -0.02223  -0.00842  -2.13739
   D24        3.08627   0.00024   0.00944  -0.01078  -0.00135   3.08492
   D25       -1.05839   0.00004   0.00799  -0.01075  -0.00276  -1.06115
   D26        0.98257   0.00002   0.01041  -0.01262  -0.00221   0.98036
   D27       -1.36509   0.00030   0.00550  -0.00367   0.00183  -1.36326
   D28        2.69065   0.00047   0.00527  -0.00225   0.00303   2.69368
   D29        0.68883   0.00012   0.00354  -0.00220   0.00134   0.69017
   D30        0.78079   0.00014   0.00666  -0.00429   0.00236   0.78315
   D31       -1.44666   0.00030   0.00643  -0.00287   0.00356  -1.44309
   D32        2.83471  -0.00004   0.00470  -0.00282   0.00188   2.83659
   D33        2.81284   0.00009   0.00561  -0.00383   0.00178   2.81462
   D34        0.58539   0.00026   0.00539  -0.00241   0.00298   0.58837
   D35       -1.41643  -0.00009   0.00366  -0.00236   0.00129  -1.41513
   D36        0.64913   0.00001  -0.00069  -0.00014  -0.00083   0.64830
   D37       -1.47134  -0.00012  -0.00239   0.00122  -0.00117  -1.47251
   D38        2.80244  -0.00011  -0.00075   0.00065  -0.00010   2.80235
   D39        2.87545   0.00068   0.00143  -0.00044   0.00099   2.87644
   D40        0.75498   0.00055  -0.00026   0.00091   0.00065   0.75563
   D41       -1.25442   0.00056   0.00137   0.00034   0.00172  -1.25270
   D42       -1.39278  -0.00020  -0.00204  -0.00324  -0.00528  -1.39807
   D43        2.76993  -0.00033  -0.00374  -0.00188  -0.00562   2.76431
   D44        0.76052  -0.00032  -0.00210  -0.00245  -0.00455   0.75598
   D45        3.11831  -0.00069  -0.04228  -0.02114  -0.06341   3.05490
   D46        1.02205  -0.00072  -0.04199  -0.01806  -0.06005   0.96200
   D47       -1.16189  -0.00084  -0.04257  -0.02056  -0.06314  -1.22503
   D48        0.88313  -0.00056  -0.04429  -0.01913  -0.06341   0.81972
   D49       -1.21313  -0.00059  -0.04400  -0.01606  -0.06006  -1.27319
   D50        2.88611  -0.00071  -0.04458  -0.01856  -0.06315   2.82297
   D51       -1.15355   0.00017  -0.03904  -0.01793  -0.05697  -1.21052
   D52        3.03337   0.00015  -0.03876  -0.01486  -0.05361   2.97976
   D53        0.84944   0.00002  -0.03934  -0.01736  -0.05670   0.79273
   D54        0.83928   0.00001  -0.00312   0.00073  -0.00239   0.83689
   D55       -1.30718  -0.00026  -0.00553  -0.00027  -0.00580  -1.31298
   D56        2.97041   0.00005  -0.00380   0.00186  -0.00194   2.96847
   D57        2.98441   0.00020  -0.00059  -0.00122  -0.00182   2.98260
   D58        0.83796  -0.00007  -0.00300  -0.00223  -0.00523   0.83273
   D59       -1.16764   0.00023  -0.00127  -0.00010  -0.00137  -1.16900
   D60       -1.29964  -0.00009  -0.00345  -0.00097  -0.00442  -1.30406
   D61        2.83709  -0.00036  -0.00586  -0.00198  -0.00783   2.82925
   D62        0.83149  -0.00005  -0.00413   0.00016  -0.00397   0.82752
   D63       -1.30394   0.00014   0.00375   0.00348   0.00723  -1.29671
   D64        0.94108   0.00014   0.00316   0.00551   0.00867   0.94975
   D65        2.97536   0.00010   0.00312   0.00375   0.00686   2.98223
   D66        0.85988   0.00008   0.00567   0.00277   0.00845   0.86833
   D67        3.10490   0.00008   0.00509   0.00480   0.00989   3.11479
   D68       -1.14400   0.00004   0.00504   0.00304   0.00808  -1.13592
   D69        2.85425   0.00006   0.00425   0.00279   0.00704   2.86129
   D70       -1.18392   0.00005   0.00366   0.00482   0.00848  -1.17543
   D71        0.85036   0.00002   0.00362   0.00306   0.00667   0.85704
   D72       -3.07274  -0.00016  -0.01155   0.01214   0.00060  -3.07214
   D73        1.10852  -0.00020  -0.01208   0.01225   0.00017   1.10869
   D74       -0.99331  -0.00018  -0.01111   0.01126   0.00015  -0.99316
   D75        0.96588   0.00002  -0.01090   0.01005  -0.00085   0.96503
   D76       -1.13604  -0.00003  -0.01143   0.01016  -0.00127  -1.13732
   D77        3.04531   0.00000  -0.01046   0.00917  -0.00129   3.04402
   D78       -1.07991   0.00016  -0.00880   0.01148   0.00268  -1.07722
   D79        3.10136   0.00011  -0.00933   0.01159   0.00226   3.10361
   D80        0.99952   0.00014  -0.00836   0.01060   0.00224   1.00176
   D81       -0.02842   0.00002   0.01002  -0.02137  -0.01135  -0.03976
   D82        2.07685  -0.00022   0.01038  -0.02573  -0.01534   2.06151
   D83       -2.15126  -0.00030   0.01433  -0.02896  -0.01463  -2.16589
   D84        3.09204   0.00013   0.01517  -0.02087  -0.00570   3.08634
   D85       -1.08588  -0.00011   0.01553  -0.02523  -0.00969  -1.09557
   D86        0.96919  -0.00019   0.01947  -0.02846  -0.00898   0.96022
   D87        0.03105  -0.00008  -0.01310   0.02408   0.01097   0.04202
   D88       -2.10391   0.00027  -0.01400   0.02837   0.01436  -2.08955
   D89        2.10781  -0.00006  -0.01418   0.02458   0.01040   2.11821
   D90       -2.07126   0.00046  -0.01192   0.03078   0.01886  -2.05240
   D91        2.07696   0.00082  -0.01282   0.03507   0.02225   2.09921
   D92        0.00550   0.00048  -0.01300   0.03129   0.01829   0.02378
   D93        2.11834  -0.00029  -0.01985   0.03116   0.01130   2.12964
   D94       -0.01662   0.00007  -0.02075   0.03544   0.01469  -0.00193
   D95       -2.08809  -0.00026  -0.02093   0.03166   0.01073  -2.07736
   D96        1.04202   0.00015   0.01599  -0.01419   0.00178   1.04380
   D97        3.13357  -0.00004   0.01380  -0.01418  -0.00039   3.13319
   D98       -1.06358   0.00005   0.01538  -0.01481   0.00056  -1.06302
   D99        3.08928  -0.00005   0.01586  -0.01542   0.00045   3.08974
   D100      -1.10235  -0.00024   0.01368  -0.01541  -0.00172  -1.10406
   D101       0.98369  -0.00016   0.01525  -0.01604  -0.00077   0.98292
   D102      -1.05009   0.00030   0.01501  -0.01170   0.00331  -1.04679
   D103       1.04146   0.00011   0.01282  -0.01169   0.00114   1.04260
   D104       3.12750   0.00019   0.01440  -0.01232   0.00208   3.12958
   D105       1.02694   0.00016  -0.00880   0.01276   0.00398   1.03091
   D106      -0.98522   0.00007  -0.00814   0.01149   0.00334  -0.98187
   D107      -3.13522  -0.00011  -0.00638   0.00757   0.00118  -3.13405
   D108       2.79616   0.00031  -0.00380  -0.00339  -0.00719   2.78896
   D109      -1.33922   0.00002  -0.00217  -0.00833  -0.01049  -1.34971
   D110       0.74218  -0.00050  -0.00610  -0.00376  -0.00987   0.73231
   D111      -1.09531  -0.00031  -0.01014   0.01325   0.00311  -1.09220
   D112       1.02287  -0.00026  -0.00943   0.01285   0.00342   1.02629
   D113       3.10214  -0.00062  -0.01170   0.01122  -0.00047   3.10166
   D114       3.12058   0.00009  -0.01361   0.02153   0.00793   3.12850
   D115      -1.04442   0.00014  -0.01290   0.02113   0.00823  -1.03619
   D116       1.03484  -0.00023  -0.01516   0.01950   0.00434   1.03918
   D117       1.08780   0.00058  -0.00827   0.01596   0.00770   1.09549
   D118      -3.07721   0.00063  -0.00756   0.01557   0.00800  -3.06920
   D119      -0.99794   0.00026  -0.00982   0.01394   0.00411  -0.99383
   D120      -2.88503   0.00075   0.03363   0.00069   0.03433  -2.85070
   D121      -0.85724   0.00011   0.03028   0.00054   0.03081  -0.82643
   D122       1.24205   0.00035   0.03143   0.00023   0.03165   1.27371
   D123      -0.88143   0.00060   0.03744  -0.00483   0.03262  -0.84881
   D124       1.14635  -0.00005   0.03408  -0.00497   0.02911   1.17546
   D125      -3.03753   0.00020   0.03523  -0.00529   0.02995  -3.00759
   D126       1.18325   0.00056   0.03223   0.00012   0.03235   1.21560
   D127      -3.07215  -0.00009   0.02887  -0.00003   0.02884  -3.04331
   D128      -0.97285   0.00016   0.03003  -0.00034   0.02968  -0.94318
   D129      -1.39595  -0.00034  -0.01284   0.01115  -0.00170  -1.39765
   D130       2.82034   0.00036  -0.00941   0.01060   0.00119   2.82153
   D131       0.77719   0.00024  -0.01146   0.01434   0.00288   0.78007
         Item               Value     Threshold  Converged?
 Maximum Force            0.001586     0.000450     NO 
 RMS     Force            0.000369     0.000300     NO 
 Maximum Displacement     0.197160     0.001800     NO 
 RMS     Displacement     0.040850     0.001200     NO 
 Predicted change in Energy=-2.435548D-04
 GradGradGradGradGradGradGradGradGradGradGradGradGradGradGradGradGradGrad

                          Input orientation:                          
 ---------------------------------------------------------------------
 Center     Atomic      Atomic             Coordinates (Angstroms)
 Number     Number       Type             X           Y           Z
 ---------------------------------------------------------------------
      1          6           0        1.802751    0.628552    0.052012
      2          6           0        1.073690   -0.471861    0.354178
      3          6           0       -0.360999   -0.543090    0.796631
      4          6           0       -1.275217    0.508084    0.118609
      5          6           0       -1.127575    1.921281    0.733940
      6          6           0        0.291863    2.332381    1.166721
      7          6           0        1.431265    2.091020    0.156172
      8          6           0        3.149617    0.220906   -0.379568
      9          6           0        3.239898   -1.295433   -0.362390
     10          6           0        1.869962   -1.771678    0.166610
     11          8           0        4.066659    0.981798   -0.689146
     12          6           0        1.178756    2.729673   -1.225372
     13          6           0        1.979500   -2.580963    1.459873
     14          8           0        1.190711   -2.636799   -0.765969
     15          6           0       -2.760124    0.048403    0.068925
     16          8           0       -3.504445    1.160203   -0.472034
     17          6           0       -3.338274   -0.323162    1.443088
     18          6           0       -2.938990   -1.118804   -0.932363
     19          8           0       -4.319745   -1.296987   -1.278867
     20          1           0       -0.408329   -0.437332    1.890693
     21          1           0       -0.716531   -1.554894    0.581605
     22          1           0       -0.956586    0.572739   -0.929577
     23          1           0       -1.769971    2.007873    1.619215
     24          1           0       -1.512190    2.647093    0.010132
     25          1           0        0.555067    1.818015    2.100050
     26          1           0        0.267670    3.403146    1.409723
     27          1           0        2.326095    2.588233    0.559226
     28          1           0        3.437780   -1.685019   -1.367537
     29          1           0        4.077980   -1.609192    0.271369
     30          1           0        0.981959    3.803456   -1.116665
     31          1           0        0.323395    2.278073   -1.739392
     32          1           0        2.057286    2.613359   -1.869423
     33          1           0        0.988630   -2.857278    1.834346
     34          1           0        2.547006   -3.499189    1.271596
     35          1           0        2.498048   -2.006122    2.234299
     36          1           0        1.106917   -2.157898   -1.609529
     37          1           0       -4.334268    0.761978   -0.798968
     38          1           0       -2.811655   -1.174095    1.888912
     39          1           0       -3.283795    0.519764    2.139007
     40          1           0       -4.395418   -0.598020    1.343332
     41          1           0       -2.432042   -0.869840   -1.870291
     42          1           0       -2.522633   -2.056615   -0.549013
     43          1           0       -4.750416   -1.793357   -0.563356
 ---------------------------------------------------------------------
                    Distance matrix (angstroms):
                    1          2          3          4          5
     1  C    0.000000
     2  C    1.354158   0.000000
     3  C    2.570800   1.503053   0.000000
     4  C    3.081044   2.556002   1.549347   0.000000
     5  C    3.274596   3.273670   2.581606   1.548405   0.000000
     6  C    2.535427   3.022458   2.971788   2.623422   1.539840
     7  C    1.512502   2.595270   3.249759   3.135625   2.628742
     8  C    1.471899   2.308199   3.780417   4.462040   4.735562
     9  C    2.436974   2.425737   3.856917   4.885724   5.533896
    10  C    2.403904   1.535824   2.623650   3.884812   4.790098
    11  O    2.408190   3.487049   4.912939   5.423330   5.466980
    12  C    2.536885   3.571531   4.143708   3.572636   3.132342
    13  C    3.509174   2.547816   3.173445   4.683416   5.518251
    14  O    3.421433   2.440365   3.038608   4.093112   5.329190
    15  C    4.599640   3.879455   2.575892   1.555225   2.571990
    16  O    5.359440   4.930069   3.793675   2.396576   2.771845
    17  C    5.410267   4.546786   3.054578   2.588710   3.229180
    18  C    5.148432   4.263252   3.157040   2.553320   3.911509
    19  O    6.554685   5.695332   4.532960   3.805308   4.959696
    20  H    3.066876   2.135053   1.100180   2.187599   2.723683
    21  H    3.375602   2.104656   1.093795   2.186864   3.503706
    22  H    2.929262   2.619397   2.139999   1.097451   2.148276
    23  H    4.137994   3.979423   3.028078   2.178524   1.097216
    24  H    3.881378   4.066081   3.481535   2.154828   1.094820
    25  H    2.676938   2.925846   2.848315   2.998662   2.169840
    26  H    3.449380   4.096281   4.042757   3.525459   2.144602
    27  H    2.090814   3.312814   4.133040   4.182178   3.521816
    28  H    3.168762   3.166224   4.518666   5.406539   6.185795
    29  H    3.198794   3.213431   4.595324   5.758724   6.306822
    30  H    3.481310   4.522182   4.935250   4.180936   3.378972
    31  H    2.849306   3.536682   3.854707   3.023341   2.889634
    32  H    2.774196   3.928161   4.787391   4.414752   4.171308
    33  H    3.998814   2.808620   2.872946   4.403909   5.340772
    34  H    4.368014   3.489560   4.173800   5.656589   6.570625
    35  H    3.491034   2.813824   3.518736   5.003489   5.551641
    36  H    3.318013   2.588430   3.248383   3.970955   5.208119
    37  H    6.197174   5.665520   4.476160   3.203779   3.738539
    38  H    5.283604   4.236088   2.756258   2.885193   3.708293
    39  H    5.499121   4.812132   3.387384   2.848953   2.930486
    40  H    6.448975   5.559270   4.071663   3.529740   4.170975
    41  H    4.886093   4.170948   3.392412   2.681910   4.034106
    42  H    5.126432   4.032461   2.962124   2.929069   4.406338
    43  H    7.013438   6.042221   4.762322   4.223590   5.348503
                    6          7          8          9         10
     6  C    0.000000
     7  C    1.541979   0.000000
     8  C    3.875060   2.595588   0.000000
     9  C    4.918346   3.874032   1.519121   0.000000
    10  C    4.509315   3.887545   2.430271   1.543819   0.000000
    11  O    4.417850   2.981651   1.231162   2.444602   3.624834
    12  C    2.581963   1.542823   3.300543   4.603750   4.762094
    13  C    5.203365   4.881355   3.550097   2.561608   1.529533
    14  O    5.407029   4.822912   3.486128   2.482198   1.442053
    15  C    3.966906   4.663436   5.929244   6.163781   4.975935
    16  O    4.297845   5.061847   6.720667   7.178324   6.155326
    17  C    4.506238   5.498448   6.760978   6.890386   5.554577
    18  C    5.172547   5.530552   6.258717   6.207634   4.975942
    19  O    6.357684   6.827301   7.674901   7.614994   6.373948
    20  H    2.947154   3.575645   4.271574   4.372903   3.153340
    21  H    4.058340   4.252847   4.361699   4.075755   2.628529
    22  H    3.008227   3.030819   4.157788   4.628418   3.832400
    23  H    2.135701   3.520698   5.602743   6.319603   5.444647
    24  H    2.165953   2.999078   5.269791   6.185841   5.566774
    25  H    1.097703   2.149632   3.928225   4.792233   4.284045
    26  H    1.098259   2.155694   4.651218   5.835338   5.558010
    27  H    2.138366   1.100179   2.676520   4.094786   4.401253
    28  H    5.697259   4.539412   2.166026   1.096017   2.195260
    29  H    5.538260   4.550817   2.152866   1.096574   2.216465
    30  H    2.802525   2.180465   4.251672   5.627245   5.789427
    31  H    2.906792   2.203526   3.750811   4.813738   4.735525
    32  H    3.523328   2.183524   3.022695   4.352973   4.838292
    33  H    5.278614   5.243839   4.364229   3.511868   2.176377
    34  H    6.253309   5.808570   4.114437   2.829585   2.159555
    35  H    4.982929   4.716271   3.495210   2.792528   2.173660
    36  H    5.341768   4.612614   3.368105   2.617023   1.971312
    37  H    5.266041   5.993331   7.515131   7.860759   6.770836
    38  H    4.738012   5.627231   6.529072   6.457892   5.024038
    39  H    4.125076   5.350913   6.915297   7.218761   5.975138
    40  H    5.530736   6.526141   7.782453   7.854548   6.482062
    41  H    5.186263   5.272418   5.879362   5.884369   4.844535
    42  H    5.488936   5.773515   6.114756   5.815582   4.459619
    43  H    6.740879   7.336162   8.154848   8.008335   6.660535
                   11         12         13         14         15
    11  O    0.000000
    12  C    3.417980   0.000000
    13  C    4.654866   6.004547   0.000000
    14  O    4.622901   5.386113   2.362135   0.000000
    15  C    6.931873   4.937529   5.595743   4.849377   0.000000
    16  O    7.576317   4.996311   6.913916   6.045503   1.443173
    17  C    7.815522   6.069930   5.777255   5.544778   1.536438
    18  C    7.317841   5.643799   5.661470   4.403002   1.548206
    19  O    8.710477   6.815451   6.987831   5.694145   2.461510
    20  H    5.356773   4.717905   3.237667   3.801636   3.014253
    21  H    5.561341   5.021433   3.015420   2.573722   2.647579
    22  H    5.045605   3.049516   4.927060   3.865073   2.127130
    23  H    6.359844   4.160248   5.928013   6.002309   2.687625
    24  H    5.863937   2.962176   6.451838   5.985609   2.883398
    25  H    4.561815   3.504075   4.667960   5.335118   4.271709
    26  H    4.969959   2.868340   6.224342   6.485875   4.713765
    27  H    2.677430   2.126307   5.258506   5.508738   5.706203
    28  H    2.822696   4.961139   3.305078   2.513381   6.594102
    29  H    2.763321   5.428763   2.600096   3.235485   7.039053
    30  H    4.202369   1.097068   6.956612   6.453173   5.432240
    31  H    4.098215   1.095354   6.048819   5.084855   4.213019
    32  H    2.844754   1.095511   6.170190   5.434402   5.791687
    33  H    5.529988   6.372758   1.094716   2.617458   5.060914
    34  H    5.121825   6.848772   1.095742   2.595173   6.495956
    35  H    4.464833   6.011456   1.095020   3.332940   6.046346
    36  H    4.411900   4.903171   3.218947   0.973633   4.758044
    37  H    8.404520   5.869164   7.492749   6.486769   1.934000
    38  H    7.655420   6.392304   5.011837   5.020640   2.193059
    39  H    7.889303   6.009751   6.146382   6.198708   2.186699
    40  H    8.844972   6.981633   6.677217   6.309565   2.171673
    41  H    6.859795   5.139093   5.786159   4.179236   2.170568
    42  H    7.257435   6.088210   4.957799   3.764653   2.206660
    43  H    9.244356   7.486731   7.071460   6.004119   2.784442
                   16         17         18         19         20
    16  O    0.000000
    17  C    2.428101   0.000000
    18  C    2.392805   2.536778   0.000000
    19  O    2.711729   3.052976   1.434678   0.000000
    20  H    4.209576   2.966136   3.852051   5.107278   0.000000
    21  H    4.031671   3.022062   2.724260   4.063376   1.748613
    22  H    2.654438   3.479169   2.606003   3.863770   3.045448
    23  H    2.846097   2.815017   4.201579   5.081567   2.811903
    24  H    2.532272   3.769663   4.135944   5.009955   3.777393
    25  H    4.850564   4.491586   5.479861   6.699561   2.461414
    26  H    4.775003   5.185491   6.017979   7.096770   3.929069
    27  H    6.090809   6.429814   6.609696   7.914588   4.289980
    28  H    7.555904   7.461178   6.416632   7.767729   5.192816
    29  H    8.106501   7.617587   7.136337   8.545319   4.911459
    30  H    5.246919   6.499671   6.295749   7.358593   5.381579
    31  H    4.184279   5.504764   4.778413   5.878086   4.591990
    32  H    5.915844   6.979109   6.306338   7.503739   5.433641
    33  H    6.453469   5.029606   5.109126   6.348658   2.794782
    34  H    7.833915   6.689774   6.373367   7.648975   4.300262
    35  H    7.306146   6.125442   6.354248   7.702436   3.320572
    36  H    5.793820   5.696004   4.231741   5.504468   4.184241
    37  H    0.976768   2.682601   2.345621   2.114202   4.907710
    38  H    3.391603   1.095525   2.824688   3.510593   2.513721
    39  H    2.697477   1.094438   3.498158   4.006948   3.040724
    40  H    2.679689   1.096836   2.751579   2.714813   4.027692
    41  H    2.688167   3.478304   1.094846   2.023774   4.292724
    42  H    3.364193   2.763801   1.095353   2.083107   3.611720
    43  H    3.206914   2.860321   1.967855   0.971502   5.168644
                   21         22         23         24         25
    21  H    0.000000
    22  H    2.620710   0.000000
    23  H    3.857419   3.036041   0.000000
    24  H    4.314667   2.344076   1.750486   0.000000
    25  H    3.911414   3.607555   2.381817   3.054289   0.000000
    26  H    5.122167   3.870702   2.478438   2.387127   1.752652
    27  H    5.140387   4.129739   4.270615   3.877809   2.470610
    28  H    4.590684   4.959812   7.048319   6.720667   5.710118
    29  H    4.804844   5.616934   7.007023   7.030946   5.244115
    30  H    5.872044   3.772332   4.275777   2.971132   3.804138
    31  H    4.600012   2.280859   3.966791   2.562496   3.873841
    32  H    5.574579   3.759105   5.213934   4.034232   4.318096
    33  H    2.484580   4.815408   5.596951   6.315058   4.702866
    34  H    3.860964   5.805249   7.006059   7.472961   5.738190
    35  H    3.642599   5.347442   5.891220   6.533096   4.291529
    36  H    2.913700   3.489522   6.004575   5.707097   5.465657
    37  H    4.512416   3.385499   3.738380   3.488900   5.781446
    38  H    2.498720   3.799551   3.358982   4.451954   4.509115
    39  H    3.649733   3.851612   2.185479   3.492309   4.052634
    40  H    3.876860   4.285132   3.709415   4.541055   5.560319
    41  H    3.069865   2.267807   4.571239   4.092790   5.648982
    42  H    2.189069   3.083965   4.667738   4.843398   5.612712
    43  H    4.200003   4.486164   5.300567   5.525630   6.948661
                   26         27         28         29         30
    26  H    0.000000
    27  H    2.371611   0.000000
    28  H    6.606980   4.817566   0.000000
    29  H    6.398269   4.557449   1.761141   0.000000
    30  H    2.655766   2.468213   6.018085   6.388172   0.000000
    31  H    3.344521   3.064417   5.054084   5.766359   1.774342
    32  H    3.818283   2.443609   4.542434   5.147439   1.771808
    33  H    6.316090   5.750507   4.198163   3.680312   7.285183
    34  H    7.270260   6.132942   3.324111   2.629910   7.841032
    35  H    5.908866   4.893213   3.736231   2.550849   6.875949
    36  H    6.383215   5.358699   2.390626   3.558942   5.982998
    37  H    5.747340   7.038489   8.167973   8.805338   6.133008
    38  H    5.537418   6.505355   7.065474   7.090332   6.942695
    39  H    4.632349   6.184265   7.895346   7.887728   6.291160
    40  H    6.144764   7.479690   8.359985   8.600584   7.371618
    41  H    6.025392   6.364015   5.947444   6.893021   5.836356
    42  H    6.436725   6.805364   6.027818   6.666431   6.851630
    43  H    7.488516   8.398543   8.228304   8.869682   8.030603
                   31         32         33         34         35
    31  H    0.000000
    32  H    1.770792   0.000000
    33  H    6.291738   6.692369   0.000000
    34  H    6.883840   6.889780   1.776871   0.000000
    35  H    6.234875   6.194708   1.778418   1.777201   0.000000
    36  H    4.506507   4.871924   3.516163   3.489097   4.090635
    37  H    4.987662   6.739841   6.954610   8.354442   7.971426
    38  H    5.908519   7.223328   4.156711   5.873873   5.385583
    39  H    5.580811   6.998414   5.454434   7.134608   6.310222
    40  H    6.327898   7.891270   5.859464   7.524571   7.091999
    41  H    4.185562   5.682143   5.419893   6.447933   6.514951
    42  H    5.320376   6.672916   4.318615   5.576457   5.740786
    43  H    6.610837   8.213998   6.310115   7.715521   7.772540
                   36         37         38         39         40
    36  H    0.000000
    37  H    6.228096   0.000000
    38  H    5.344358   3.645741   0.000000
    39  H    6.363942   3.129514   1.776126   0.000000
    40  H    6.436482   2.538264   1.771391   1.765855   0.000000
    41  H    3.775093   2.725624   3.790552   4.327927   3.775726
    42  H    3.782670   3.359905   2.608803   3.800335   3.035752
    43  H    5.961185   2.599697   3.186832   3.847632   2.278226
                   41         42         43
    41  H    0.000000
    42  H    1.778319   0.000000
    43  H    2.817058   2.243329   0.000000
 Stoichiometry    C15H24O4
 Framework group  C1[X(C15H24O4)]
 Deg. of freedom   123
 Full point group                 C1      NOp   1
 Largest Abelian subgroup         C1      NOp   1
 Largest concise Abelian subgroup C1      NOp   1
                         Standard orientation:                         
 ---------------------------------------------------------------------
 Center     Atomic      Atomic             Coordinates (Angstroms)
 Number     Number       Type             X           Y           Z
 ---------------------------------------------------------------------
      1          6           0        1.828360    0.628382    0.038784
      2          6           0        1.103063   -0.479228    0.323191
      3          6           0       -0.330118   -0.562225    0.768471
      4          6           0       -1.249073    0.498563    0.112175
      5          6           0       -1.103285    1.900831    0.752446
      6          6           0        0.316356    2.307833    1.188425
      7          6           0        1.453381    2.087744    0.170371
      8          6           0        3.174996    0.232154   -0.404000
      9          6           0        3.269273   -1.284003   -0.414421
     10          6           0        1.902154   -1.773337    0.109902
     11          8           0        4.089134    1.000931   -0.702486
     12          6           0        1.195118    2.750512   -1.198695
     13          6           0        2.017629   -2.605498    1.388044
     14          8           0        1.222395   -2.623315   -0.836133
     15          6           0       -2.732920    0.035912    0.058545
     16          8           0       -3.481731    1.155299   -0.460113
     17          6           0       -3.306027   -0.361883    1.427468
     18          6           0       -2.911716   -1.113536   -0.963093
     19          8           0       -4.293024   -1.289111   -1.308724
     20          1           0       -0.374480   -0.476323    1.864395
     21          1           0       -0.683653   -1.570931    0.536280
     22          1           0       -0.933720    0.582939   -0.935600
     23          1           0       -1.743277    1.969754    1.641007
     24          1           0       -1.491931    2.638543    0.042963
     25          1           0        0.583662    1.777436    2.111560
     26          1           0        0.290097    3.373979    1.450757
     27          1           0        2.348105    2.579988    0.579710
     28          1           0        3.465187   -1.654890   -1.426999
     29          1           0        4.110042   -1.606904    0.211133
     30          1           0        0.995851    3.821637   -1.070077
     31          1           0        0.339415    2.305978   -1.718275
     32          1           0        2.072035    2.648154   -1.847297
     33          1           0        1.028596   -2.891144    1.760364
     34          1           0        2.586961   -3.518673    1.181592
     35          1           0        2.536974   -2.043328    2.171189
     36          1           0        1.134855   -2.129517   -1.670676
     37          1           0       -4.311481    0.760828   -0.791750
     38          1           0       -2.775876   -1.219310    1.856343
     39          1           0       -3.251678    0.468509    2.138305
     40          1           0       -4.362743   -0.637705    1.325857
     41          1           0       -2.408200   -0.846368   -1.897856
     42          1           0       -2.491787   -2.056993   -0.597925
     43          1           0       -4.720280   -1.799432   -0.601023
 ---------------------------------------------------------------------
 Rotational constants (GHZ):      0.5513527      0.2599733      0.2076221
 Standard basis: 6-31G(d) (6D, 7F)
 There are   333 symmetry adapted cartesian basis functions of A   symmetry.
 There are   333 symmetry adapted basis functions of A   symmetry.
   333 basis functions,   628 primitive gaussians,   333 cartesian basis functions
    73 alpha electrons       73 beta electrons
       nuclear repulsion energy      1598.7720213257 Hartrees.
 NAtoms=   43 NActive=   43 NUniq=   43 SFac= 1.00D+00 NAtFMM=   60 NAOKFM=F Big=F
 Integral buffers will be    131072 words long.
 Raffenetti 2 integral format.
 Two-electron integral symmetry is turned on.
 ------------------------------------------------------------------------------
 Polarizable Continuum Model (PCM)
 =================================
 Model                : PCM (using non-symmetric T matrix).
 Atomic radii         : SMD-Coulomb.
 Polarization charges : Total charges.
 Charge compensation  : None.
 Solution method      : On-the-fly selection.
 Cavity type          : VdW (van der Waals Surface) (Alpha=1.000).
 Cavity algorithm     : GePol (No added spheres)
                        Default sphere list used, NSphG=   43.
                        Lebedev-Laikov grids with approx.  5.0 points / Ang**2.
                        Smoothing algorithm: Karplus/York (Gamma=1.0000).
                        Polarization charges: spherical gaussians, with
                                              point-specific exponents (IZeta= 3).
                        Self-potential: point-specific (ISelfS= 7).
                        Self-field    : sphere-specific E.n sum rule (ISelfD= 2).
 1st derivatives      : Analytical E(r).r(x)/FMM algorithm (CHGder, D1EAlg=3).
                        Cavity 1st derivative terms included.
 Solvent              : Methanol, Eps=  32.613000 Eps(inf)=   1.765709
 ------------------------------------------------------------------------------
 ------------------------------------------------------------------------------
 Atomic radii for non-electrostatic terms: SMD-CDS.
 ------------------------------------------------------------------------------
 Nuclear repulsion after PCM non-electrostatic terms =     1598.7735598927 Hartrees.
 One-electron integrals computed using PRISM.
 NBasis=   333 RedAO= T EigKep=  9.13D-04  NBF=   333
 NBsUse=   333 1.00D-06 EigRej= -1.00D+00 NBFU=   333
 Initial guess from the checkpoint file:  "DY-202A-11R_30.chk"
 B after Tr=     0.000000    0.000000    0.000000
         Rot=    0.999979   -0.006129   -0.001500   -0.001496 Ang=  -0.74 deg.
 ExpMin= 1.61D-01 ExpMax= 5.48D+03 ExpMxC= 8.25D+02 IAcc=1 IRadAn=         1 AccDes= 0.00D+00
 Harris functional with IExCor=  402 and IRadAn=       1 diagonalized for initial guess.
 HarFok:  IExCor=  402 AccDes= 0.00D+00 IRadAn=         1 IDoV= 1 UseB2=F ITyADJ=14
 ICtDFT=  3500011 ScaDFX=  1.000000  1.000000  1.000000  1.000000
 FoFCou: FMM=F IPFlag=           0 FMFlag=      100000 FMFlg1=           0
         NFxFlg=           0 DoJE=T BraDBF=F KetDBF=T FulRan=T
         wScrn=  0.000000 ICntrl=     500 IOpCl=  0 I1Cent=   200000004 NGrid=           0
         NMat0=    1 NMatS0=      1 NMatT0=    0 NMatD0=    1 NMtDS0=    0 NMtDT0=    0
 Petite list used in FoFCou.
 Keep R1 ints in memory in canonical form, NReq=1565304907.
 Requested convergence on RMS density matrix=1.00D-08 within 128 cycles.
 Requested convergence on MAX density matrix=1.00D-06.
 Requested convergence on             energy=1.00D-06.
 No special actions if energy rises.
 Inv3:  Mode=1 IEnd=    21724443.
 Iteration    1 A*A^-1 deviation from unit magnitude is 6.88D-15 for   2677.
 Iteration    1 A*A^-1 deviation from orthogonality  is 6.03D-15 for   2677   2469.
 Iteration    1 A^-1*A deviation from unit magnitude is 7.11D-15 for   2677.
 Iteration    1 A^-1*A deviation from orthogonality  is 5.37D-12 for   2173   2107.
 Error on total polarization charges =  0.05195
 SCF Done:  E(RB3LYP) =  -886.952202632     A.U. after   10 cycles
            NFock= 10  Conv=0.51D-08     -V/T= 2.0094
 SMD-CDS (non-electrostatic) energy       (kcal/mol) =       0.97
 (included in total energy above)
 D1PCM: PCM CHGder 1st derivatives, ID1Alg=3 FixD1E=F DoIter=F DoCFld=F I1PDM=0.
 Calling FoFJK, ICntrl=      2127 FMM=F ISym2X=0 I1Cent= 0 IOpClX= 0 NMat=1 NMatS=1 NMatT=0.
 ***** Axes restored to original set *****
 -------------------------------------------------------------------
 Center     Atomic                   Forces (Hartrees/Bohr)
 Number     Number              X              Y              Z
 -------------------------------------------------------------------
      1        6          -0.000996683    0.001832562   -0.000280419
      2        6           0.000783191   -0.001268049    0.000361986
      3        6          -0.000044524    0.000053574    0.000224032
      4        6           0.000169319   -0.000922341    0.000146172
      5        6           0.000041808   -0.000220447    0.000108469
      6        6           0.000228882   -0.000155323   -0.000440432
      7        6           0.000607222   -0.000543003   -0.000311107
      8        6           0.000200254   -0.001028672   -0.000203052
      9        6           0.000930790   -0.000177247    0.001161623
     10        6          -0.001116437   -0.000176042   -0.000998543
     11        8           0.000658352    0.000561323   -0.000030336
     12        6          -0.000039187   -0.000158904    0.000500605
     13        6           0.000123241    0.000865329   -0.000097550
     14        8          -0.000053354   -0.000090788    0.000231945
     15        6           0.000317565    0.000474409   -0.000079722
     16        8          -0.000749503   -0.000751548   -0.000144668
     17        6           0.000109469   -0.000296023   -0.000624028
     18        6          -0.000003223   -0.000039329    0.000418886
     19        8          -0.000196482    0.000492741   -0.000053768
     20        1          -0.000058861    0.000017131   -0.000168704
     21        1          -0.000413882   -0.000077230   -0.000147587
     22        1           0.000034602    0.000177854   -0.000121591
     23        1          -0.000122427    0.000102477   -0.000008997
     24        1          -0.000051066    0.000151127    0.000038275
     25        1           0.000024228    0.000150278    0.000225975
     26        1          -0.000000222   -0.000019575    0.000010249
     27        1          -0.000072569    0.000005269    0.000171756
     28        1          -0.000553942    0.000673723   -0.000277701
     29        1          -0.000013311    0.000236699   -0.000253774
     30        1          -0.000044249    0.000031284   -0.000140636
     31        1           0.000022673    0.000008745   -0.000061697
     32        1          -0.000016796    0.000048102   -0.000085569
     33        1          -0.000031802   -0.000307061    0.000173202
     34        1          -0.000098857   -0.000206832    0.000077720
     35        1          -0.000150607    0.000015448   -0.000077965
     36        1           0.000082605   -0.000157009    0.000238268
     37        1           0.000047206    0.000188305   -0.000201265
     38        1          -0.000062285   -0.000091150    0.000130582
     39        1          -0.000094962    0.000086043    0.000073419
     40        1          -0.000073763    0.000285729    0.000416859
     41        1           0.000010095    0.000161518    0.000066819
     42        1           0.000540010    0.000129786    0.000067608
     43        1           0.000127479   -0.000062888   -0.000035339
 -------------------------------------------------------------------
 Cartesian Forces:  Max     0.001832562 RMS     0.000406161

 GradGradGradGradGradGradGradGradGradGradGradGradGradGradGradGradGradGrad
 Berny optimization.
 Using GEDIIS/GDIIS optimizer.
 FormGI is forming the generalized inverse of G from B-inverse, IUseBI=4.
 GSVD:  received Info=                   1 from GESDD.
 Internal  Forces:  Max     0.000886742 RMS     0.000208241
 Search for a local minimum.
 Step number   5 out of a maximum of  258
 All quantities printed in internal units (Hartrees-Bohrs-Radians)
 Mixed Optimization -- En-DIIS/RFO-DIIS
 Swapping is turned off.
 Update second derivatives using D2CorX and points    2    3    4    5
 DE= -2.35D-04 DEPred=-2.44D-04 R= 9.65D-01
 TightC=F SS=  1.41D+00  RLast= 2.16D-01 DXNew= 7.1352D-01 6.4797D-01
 Trust test= 9.65D-01 RLast= 2.16D-01 DXMaxT set to 6.48D-01
 ITU=  1 -1  1  1  0
     Eigenvalues ---    0.00234   0.00248   0.00312   0.00343   0.00380
     Eigenvalues ---    0.00430   0.00626   0.00697   0.00789   0.00890
     Eigenvalues ---    0.01122   0.01213   0.01230   0.01301   0.01359
     Eigenvalues ---    0.01400   0.02510   0.02581   0.03159   0.03840
     Eigenvalues ---    0.03925   0.04173   0.04422   0.04611   0.04719
     Eigenvalues ---    0.04850   0.04967   0.05048   0.05074   0.05358
     Eigenvalues ---    0.05422   0.05556   0.05563   0.05584   0.05604
     Eigenvalues ---    0.05634   0.05732   0.05779   0.05956   0.06013
     Eigenvalues ---    0.06119   0.06471   0.07158   0.07819   0.08160
     Eigenvalues ---    0.08602   0.08937   0.09070   0.09236   0.09709
     Eigenvalues ---    0.10442   0.11783   0.12076   0.13283   0.13913
     Eigenvalues ---    0.14624   0.15841   0.15851   0.15999   0.16000
     Eigenvalues ---    0.16000   0.16000   0.16000   0.16000   0.16000
     Eigenvalues ---    0.16000   0.16025   0.16089   0.16254   0.16340
     Eigenvalues ---    0.17291   0.18296   0.18818   0.20639   0.20734
     Eigenvalues ---    0.22925   0.23017   0.24670   0.24997   0.26819
     Eigenvalues ---    0.26909   0.27441   0.27854   0.28573   0.28809
     Eigenvalues ---    0.28970   0.29292   0.29543   0.29732   0.30402
     Eigenvalues ---    0.31087   0.31692   0.32258   0.33744   0.33757
     Eigenvalues ---    0.33821   0.33840   0.33901   0.34000   0.34049
     Eigenvalues ---    0.34126   0.34132   0.34153   0.34161   0.34189
     Eigenvalues ---    0.34198   0.34227   0.34255   0.34302   0.34323
     Eigenvalues ---    0.34347   0.34370   0.34393   0.34472   0.35020
     Eigenvalues ---    0.39657   0.40790   0.41680   0.51470   0.52582
     Eigenvalues ---    0.52668   0.53387   0.95792
 En-DIIS/RFO-DIIS IScMMF=        0 using points:     5    4    3    2
 RFO step:  Lambda=-2.74676664D-05.
 DidBck=F Rises=F RFO-DIIS coefs:    0.87759    0.01276    0.08551    0.02414
 Iteration  1 RMS(Cart)=  0.01531045 RMS(Int)=  0.00011694
 Iteration  2 RMS(Cart)=  0.00016759 RMS(Int)=  0.00000794
 Iteration  3 RMS(Cart)=  0.00000001 RMS(Int)=  0.00000794
 Variable       Old X    -DE/DX   Delta X   Delta X   Delta X     New X
                                 (Linear)    (Quad)   (Total)
    R1        2.55899   0.00089   0.00041   0.00016   0.00058   2.55956
    R2        2.85822  -0.00082  -0.00095   0.00016  -0.00080   2.85742
    R3        2.78149   0.00057   0.00109  -0.00159  -0.00050   2.78099
    R4        2.84036   0.00029   0.00056  -0.00070  -0.00014   2.84022
    R5        2.90229  -0.00061  -0.00070  -0.00056  -0.00126   2.90103
    R6        2.92784  -0.00023  -0.00040   0.00033  -0.00007   2.92777
    R7        2.07904  -0.00016  -0.00005  -0.00041  -0.00046   2.07858
    R8        2.06697   0.00024   0.00010   0.00020   0.00030   2.06727
    R9        2.92606   0.00013   0.00018  -0.00035  -0.00017   2.92589
   R10        2.93895  -0.00015   0.00020  -0.00080  -0.00060   2.93835
   R11        2.07388   0.00013   0.00014   0.00005   0.00019   2.07407
   R12        2.90988   0.00016   0.00011  -0.00012  -0.00001   2.90987
   R13        2.07344   0.00008   0.00005  -0.00012  -0.00007   2.07336
   R14        2.06891   0.00009   0.00008   0.00023   0.00031   2.06922
   R15        2.91392  -0.00013   0.00007  -0.00073  -0.00066   2.91326
   R16        2.07436   0.00013   0.00014  -0.00001   0.00013   2.07449
   R17        2.07541  -0.00002   0.00004  -0.00018  -0.00014   2.07527
   R18        2.91551  -0.00021  -0.00012  -0.00074  -0.00087   2.91465
   R19        2.07904   0.00001  -0.00002   0.00003   0.00002   2.07906
   R20        2.87072  -0.00030   0.00000  -0.00184  -0.00184   2.86888
   R21        2.32656   0.00085   0.00028  -0.00024   0.00004   2.32660
   R22        2.91739   0.00059   0.00111  -0.00185  -0.00075   2.91665
   R23        2.07117  -0.00008  -0.00023   0.00037   0.00014   2.07132
   R24        2.07223  -0.00023  -0.00015  -0.00025  -0.00041   2.07182
   R25        2.89040  -0.00016  -0.00027   0.00021  -0.00006   2.89034
   R26        2.72509  -0.00016   0.00003  -0.00097  -0.00094   2.72414
   R27        2.07316   0.00003   0.00003  -0.00006  -0.00003   2.07313
   R28        2.06992   0.00001   0.00006  -0.00027  -0.00021   2.06971
   R29        2.07022   0.00003   0.00009  -0.00021  -0.00011   2.07010
   R30        2.06871   0.00016   0.00015   0.00007   0.00022   2.06894
   R31        2.07065   0.00011   0.00009   0.00005   0.00014   2.07080
   R32        2.06929  -0.00012  -0.00010  -0.00006  -0.00016   2.06913
   R33        1.83990  -0.00028  -0.00009  -0.00030  -0.00039   1.83951
   R34        2.72720   0.00006  -0.00012   0.00052   0.00039   2.72759
   R35        2.90345   0.00006   0.00010  -0.00020  -0.00010   2.90335
   R36        2.92569  -0.00088  -0.00079  -0.00092  -0.00171   2.92398
   R37        1.84582  -0.00005  -0.00009   0.00026   0.00017   1.84600
   R38        2.07024   0.00010   0.00004   0.00020   0.00024   2.07048
   R39        2.06819   0.00011   0.00013  -0.00027  -0.00013   2.06805
   R40        2.07272  -0.00004  -0.00007  -0.00006  -0.00013   2.07259
   R41        2.71115   0.00004   0.00026  -0.00085  -0.00059   2.71056
   R42        2.06896  -0.00002   0.00008  -0.00032  -0.00024   2.06872
   R43        2.06992   0.00012  -0.00011   0.00048   0.00038   2.07030
   R44        1.83587  -0.00005  -0.00009   0.00020   0.00012   1.83599
    A1        2.26287   0.00029   0.00084  -0.00003   0.00082   2.26369
    A2        1.91030  -0.00026  -0.00033  -0.00116  -0.00152   1.90879
    A3        2.10916  -0.00003  -0.00056   0.00107   0.00053   2.10969
    A4        2.23711  -0.00026  -0.00048   0.00036  -0.00011   2.23700
    A5        1.96206   0.00024   0.00061  -0.00021   0.00037   1.96244
    A6        2.08372   0.00001  -0.00017   0.00000  -0.00015   2.08357
    A7        1.98478  -0.00007   0.00056  -0.00192  -0.00136   1.98341
    A8        1.90630   0.00007  -0.00023   0.00131   0.00107   1.90737
    A9        1.87154   0.00025   0.00004   0.00222   0.00226   1.87379
   A10        1.92259  -0.00004   0.00026  -0.00125  -0.00099   1.92160
   A11        1.92813  -0.00024  -0.00059  -0.00074  -0.00133   1.92680
   A12        1.84464   0.00004  -0.00009   0.00067   0.00058   1.84522
   A13        1.97039   0.00010   0.00062  -0.00151  -0.00088   1.96951
   A14        1.95717  -0.00030  -0.00015   0.00027   0.00011   1.95728
   A15        1.86150   0.00009   0.00011   0.00120   0.00131   1.86281
   A16        1.95357   0.00021  -0.00034   0.00177   0.00144   1.95501
   A17        1.87350  -0.00013  -0.00048  -0.00068  -0.00116   1.87234
   A18        1.83808   0.00003   0.00021  -0.00111  -0.00090   1.83718
   A19        2.03002  -0.00003   0.00024   0.00004   0.00027   2.03029
   A20        1.91435   0.00002   0.00031   0.00017   0.00048   1.91483
   A21        1.88477   0.00008  -0.00016   0.00073   0.00057   1.88533
   A22        1.86697   0.00006   0.00006   0.00039   0.00046   1.86743
   A23        1.90991  -0.00007  -0.00005  -0.00127  -0.00132   1.90859
   A24        1.84982  -0.00007  -0.00045  -0.00010  -0.00055   1.84926
   A25        2.04335   0.00010   0.00024   0.00060   0.00084   2.04420
   A26        1.91229  -0.00003   0.00023  -0.00028  -0.00005   1.91224
   A27        1.87777  -0.00001  -0.00011  -0.00062  -0.00072   1.87704
   A28        1.88252   0.00003   0.00008   0.00119   0.00127   1.88379
   A29        1.89008  -0.00005  -0.00027   0.00008  -0.00019   1.88989
   A30        1.84835  -0.00005  -0.00023  -0.00118  -0.00141   1.84694
   A31        1.95840  -0.00005   0.00005  -0.00011  -0.00006   1.95834
   A32        1.95928   0.00000   0.00017  -0.00055  -0.00039   1.95890
   A33        1.83636   0.00007   0.00014   0.00093   0.00107   1.83743
   A34        1.98354  -0.00002  -0.00049   0.00066   0.00018   1.98371
   A35        1.86520  -0.00007  -0.00025  -0.00124  -0.00149   1.86371
   A36        1.84844   0.00008   0.00043   0.00032   0.00075   1.84919
   A37        1.90447  -0.00014  -0.00015   0.00083   0.00062   1.90509
   A38        2.19463   0.00002  -0.00006  -0.00042  -0.00046   2.19417
   A39        2.18398   0.00012   0.00021  -0.00029  -0.00007   2.18391
   A40        1.83284   0.00033   0.00020  -0.00068  -0.00056   1.83229
   A41        1.93389  -0.00038   0.00000  -0.00703  -0.00702   1.92687
   A42        1.91512  -0.00025  -0.00142   0.00368   0.00228   1.91740
   A43        1.94422  -0.00016   0.00025  -0.00193  -0.00168   1.94254
   A44        1.97348   0.00019  -0.00064   0.00575   0.00513   1.97861
   A45        1.86537   0.00025   0.00151   0.00001   0.00151   1.86689
   A46        1.81403  -0.00017  -0.00021  -0.00032  -0.00057   1.81345
   A47        1.96239  -0.00014   0.00063  -0.00553  -0.00489   1.95750
   A48        1.92038   0.00020  -0.00002   0.00266   0.00265   1.92302
   A49        1.97077   0.00002  -0.00043  -0.00003  -0.00046   1.97032
   A50        1.96216   0.00025   0.00006   0.00265   0.00272   1.96488
   A51        1.83705  -0.00014   0.00000   0.00059   0.00059   1.83763
   A52        1.92388   0.00018   0.00035   0.00027   0.00062   1.92450
   A53        1.95774   0.00002  -0.00011   0.00049   0.00038   1.95812
   A54        1.92970   0.00009   0.00027  -0.00022   0.00006   1.92975
   A55        1.88594  -0.00010  -0.00003  -0.00057  -0.00060   1.88534
   A56        1.88182  -0.00012  -0.00020  -0.00007  -0.00027   1.88154
   A57        1.88239  -0.00008  -0.00031   0.00007  -0.00024   1.88214
   A58        1.93688   0.00034   0.00037   0.00104   0.00142   1.93830
   A59        1.91261   0.00014   0.00046  -0.00046   0.00000   1.91261
   A60        1.93278  -0.00013  -0.00017   0.00031   0.00014   1.93293
   A61        1.89236  -0.00030  -0.00073  -0.00086  -0.00160   1.89076
   A62        1.89569  -0.00009  -0.00006  -0.00036  -0.00042   1.89527
   A63        1.89249   0.00004   0.00010   0.00030   0.00040   1.89289
   A64        1.88153  -0.00002   0.00008  -0.00031  -0.00023   1.88130
   A65        1.85116   0.00064   0.00111   0.00257   0.00368   1.85484
   A66        1.98470  -0.00010  -0.00002   0.00019   0.00017   1.98487
   A67        1.93243  -0.00058  -0.00025  -0.00255  -0.00280   1.92963
   A68        1.90443  -0.00023  -0.00035   0.00054   0.00019   1.90462
   A69        1.85333  -0.00028  -0.00036  -0.00218  -0.00254   1.85079
   A70        1.93119   0.00054  -0.00011   0.00135   0.00124   1.93242
   A71        1.82300   0.00040   0.00026   0.00263   0.00289   1.82590
   A72        1.95080   0.00016   0.00053   0.00013   0.00065   1.95145
   A73        1.94305  -0.00010  -0.00005  -0.00095  -0.00100   1.94206
   A74        1.91977   0.00049  -0.00037   0.00465   0.00428   1.92405
   A75        1.89182  -0.00005  -0.00014  -0.00020  -0.00034   1.89148
   A76        1.88144  -0.00019   0.00015  -0.00013   0.00001   1.88145
   A77        1.87424  -0.00034  -0.00013  -0.00368  -0.00381   1.87043
   A78        1.94016  -0.00035  -0.00076   0.00016  -0.00060   1.93957
   A79        1.90616  -0.00016  -0.00022  -0.00232  -0.00254   1.90363
   A80        1.95543  -0.00011  -0.00005   0.00087   0.00082   1.95624
   A81        1.84104   0.00012   0.00012  -0.00119  -0.00107   1.83997
   A82        1.92199   0.00051   0.00090   0.00287   0.00377   1.92575
   A83        1.89495   0.00000   0.00001  -0.00060  -0.00058   1.89436
   A84        1.88832  -0.00017  -0.00012  -0.00108  -0.00120   1.88712
    D1        0.07973   0.00001   0.00066   0.00084   0.00150   0.08123
    D2       -3.08829  -0.00003  -0.00082   0.00802   0.00721  -3.08108
    D3       -3.10673  -0.00005  -0.00043  -0.00232  -0.00274  -3.10947
    D4        0.00843  -0.00009  -0.00191   0.00487   0.00297   0.01140
    D5        0.39449  -0.00002  -0.00002  -0.00123  -0.00124   0.39325
    D6       -1.86462   0.00006   0.00047  -0.00158  -0.00110  -1.86572
    D7        2.41626  -0.00008  -0.00020  -0.00222  -0.00242   2.41384
    D8       -2.69781   0.00005   0.00117   0.00229   0.00346  -2.69435
    D9        1.32626   0.00012   0.00165   0.00195   0.00360   1.32986
   D10       -0.67604  -0.00002   0.00098   0.00131   0.00229  -0.67376
   D11        0.02055  -0.00001  -0.00178   0.01574   0.01397   0.03452
   D12       -3.10543   0.00004  -0.00173   0.00784   0.00612  -3.09932
   D13        3.12191  -0.00006  -0.00270   0.01288   0.01018   3.13209
   D14       -0.00408   0.00000  -0.00266   0.00498   0.00233  -0.00175
   D15        0.63379  -0.00005  -0.00152   0.00080  -0.00072   0.63307
   D16       -1.52153   0.00000  -0.00208   0.00280   0.00072  -1.52081
   D17        2.77060  -0.00022  -0.00188   0.00021  -0.00167   2.76892
   D18       -2.47976  -0.00001   0.00003  -0.00682  -0.00679  -2.48655
   D19        1.64811   0.00004  -0.00053  -0.00483  -0.00535   1.64276
   D20       -0.34295  -0.00018  -0.00033  -0.00742  -0.00774  -0.35069
   D21       -0.03283   0.00016   0.00467  -0.02266  -0.01799  -0.05082
   D22        2.10429   0.00000   0.00436  -0.02598  -0.02162   2.08267
   D23       -2.13739  -0.00014   0.00474  -0.02694  -0.02221  -2.15960
   D24        3.08492   0.00012   0.00333  -0.01617  -0.01283   3.07209
   D25       -1.06115  -0.00004   0.00302  -0.01949  -0.01647  -1.07762
   D26        0.98036  -0.00018   0.00339  -0.02045  -0.01705   0.96331
   D27       -1.36326   0.00006   0.00133  -0.00349  -0.00216  -1.36542
   D28        2.69368  -0.00005   0.00140  -0.00489  -0.00348   2.69019
   D29        0.69017   0.00002   0.00116  -0.00440  -0.00324   0.68693
   D30        0.78315   0.00007   0.00163  -0.00412  -0.00249   0.78067
   D31       -1.44309  -0.00004   0.00170  -0.00551  -0.00381  -1.44691
   D32        2.83659   0.00003   0.00146  -0.00503  -0.00357   2.83302
   D33        2.81462  -0.00004   0.00133  -0.00449  -0.00316   2.81146
   D34        0.58837  -0.00015   0.00140  -0.00588  -0.00448   0.58389
   D35       -1.41513  -0.00009   0.00116  -0.00540  -0.00424  -1.41937
   D36        0.64830   0.00012  -0.00010   0.00500   0.00491   0.65321
   D37       -1.47251   0.00005  -0.00060   0.00431   0.00372  -1.46879
   D38        2.80235   0.00008  -0.00013   0.00394   0.00381   2.80616
   D39        2.87644  -0.00003  -0.00007   0.00561   0.00554   2.88198
   D40        0.75563  -0.00010  -0.00057   0.00492   0.00435   0.75997
   D41       -1.25270  -0.00007  -0.00011   0.00454   0.00444  -1.24826
   D42       -1.39807   0.00004  -0.00028   0.00482   0.00454  -1.39353
   D43        2.76431  -0.00003  -0.00078   0.00413   0.00335   2.76765
   D44        0.75598   0.00000  -0.00031   0.00375   0.00344   0.75942
   D45        3.05490   0.00019  -0.00144   0.00411   0.00267   3.05757
   D46        0.96200   0.00010  -0.00174   0.00159  -0.00015   0.96185
   D47       -1.22503  -0.00007  -0.00137   0.00169   0.00032  -1.22471
   D48        0.81972   0.00014  -0.00188   0.00446   0.00258   0.82230
   D49       -1.27319   0.00005  -0.00218   0.00194  -0.00024  -1.27343
   D50        2.82297  -0.00013  -0.00181   0.00205   0.00023   2.82320
   D51       -1.21052   0.00017  -0.00126   0.00503   0.00377  -1.20675
   D52        2.97976   0.00008  -0.00156   0.00251   0.00095   2.98071
   D53        0.79273  -0.00010  -0.00120   0.00261   0.00142   0.79415
   D54        0.83689   0.00002  -0.00066  -0.00342  -0.00407   0.83281
   D55       -1.31298  -0.00008  -0.00115  -0.00525  -0.00640  -1.31937
   D56        2.96847   0.00001  -0.00094  -0.00339  -0.00432   2.96415
   D57        2.98260   0.00007  -0.00004  -0.00286  -0.00290   2.97970
   D58        0.83273  -0.00002  -0.00053  -0.00469  -0.00522   0.82751
   D59       -1.16900   0.00006  -0.00032  -0.00282  -0.00314  -1.17215
   D60       -1.30406  -0.00001  -0.00057  -0.00339  -0.00396  -1.30802
   D61        2.82925  -0.00011  -0.00106  -0.00522  -0.00628   2.82298
   D62        0.82752  -0.00002  -0.00085  -0.00336  -0.00421   0.82331
   D63       -1.29671   0.00005   0.00062   0.00177   0.00239  -1.29431
   D64        0.94975  -0.00001   0.00047   0.00148   0.00196   0.95171
   D65        2.98223   0.00003   0.00057   0.00145   0.00202   2.98425
   D66        0.86833   0.00011   0.00118   0.00283   0.00401   0.87234
   D67        3.11479   0.00005   0.00104   0.00254   0.00358   3.11837
   D68       -1.13592   0.00009   0.00113   0.00250   0.00364  -1.13228
   D69        2.86129   0.00004   0.00081   0.00210   0.00291   2.86420
   D70       -1.17543  -0.00002   0.00067   0.00181   0.00248  -1.17296
   D71        0.85704   0.00002   0.00076   0.00177   0.00254   0.85958
   D72       -3.07214  -0.00010  -0.00330   0.00505   0.00175  -3.07039
   D73        1.10869  -0.00010  -0.00343   0.00526   0.00183   1.11052
   D74       -0.99316  -0.00007  -0.00314   0.00499   0.00185  -0.99131
   D75        0.96503  -0.00001  -0.00309   0.00511   0.00202   0.96706
   D76       -1.13732  -0.00001  -0.00322   0.00532   0.00210  -1.13521
   D77        3.04402   0.00002  -0.00294   0.00505   0.00212   3.04613
   D78       -1.07722   0.00004  -0.00279   0.00606   0.00327  -1.07395
   D79        3.10361   0.00004  -0.00292   0.00627   0.00334   3.10696
   D80        1.00176   0.00007  -0.00264   0.00600   0.00336   1.00512
   D81       -0.03976   0.00011   0.00456  -0.02895  -0.02440  -0.06416
   D82        2.06151  -0.00009   0.00498  -0.03542  -0.03044   2.03107
   D83       -2.16589  -0.00017   0.00595  -0.03738  -0.03142  -2.19731
   D84        3.08634   0.00006   0.00451  -0.02111  -0.01660   3.06974
   D85       -1.09557  -0.00014   0.00493  -0.02758  -0.02265  -1.11821
   D86        0.96022  -0.00022   0.00590  -0.02954  -0.02363   0.93658
   D87        0.04202  -0.00014  -0.00531   0.02990   0.02459   0.06661
   D88       -2.08955   0.00013  -0.00570   0.03688   0.03118  -2.05837
   D89        2.11821   0.00012  -0.00544   0.03425   0.02881   2.14701
   D90       -2.05240   0.00020  -0.00557   0.03979   0.03422  -2.01818
   D91        2.09921   0.00047  -0.00595   0.04677   0.04082   2.14003
   D92        0.02378   0.00046  -0.00570   0.04414   0.03844   0.06223
   D93        2.12964  -0.00014  -0.00726   0.03712   0.02986   2.15950
   D94       -0.00193   0.00013  -0.00764   0.04410   0.03645   0.03452
   D95       -2.07736   0.00012  -0.00738   0.04147   0.03408  -2.04328
   D96        1.04380   0.00018   0.00454  -0.00481  -0.00026   1.04354
   D97        3.13319   0.00011   0.00416  -0.00552  -0.00135   3.13183
   D98       -1.06302   0.00016   0.00448  -0.00526  -0.00077  -1.06379
   D99        3.08974  -0.00012   0.00440  -0.00905  -0.00466   3.08508
   D100      -1.10406  -0.00019   0.00402  -0.00976  -0.00575  -1.10981
   D101       0.98292  -0.00014   0.00434  -0.00949  -0.00516   0.97775
   D102      -1.04679   0.00010   0.00422  -0.00537  -0.00115  -1.04794
   D103       1.04260   0.00003   0.00384  -0.00609  -0.00225   1.04035
   D104       3.12958   0.00008   0.00416  -0.00582  -0.00166   3.12791
   D105       1.03091   0.00010  -0.00291   0.01240   0.00947   1.04039
   D106      -0.98187   0.00004  -0.00267   0.00953   0.00687  -0.97500
   D107      -3.13405  -0.00004  -0.00218   0.00759   0.00541  -3.12863
   D108       2.78896  -0.00031  -0.00191  -0.00391  -0.00582   2.78315
   D109      -1.34971  -0.00017  -0.00146  -0.00183  -0.00329  -1.35300
   D110       0.73231   0.00019  -0.00198  -0.00117  -0.00315   0.72916
   D111      -1.09220   0.00035  -0.00371  -0.00179  -0.00551  -1.09770
   D112       1.02629   0.00032  -0.00357  -0.00263  -0.00620   1.02009
   D113       3.10166   0.00015  -0.00400  -0.00480  -0.00881   3.09285
   D114       3.12850  -0.00024  -0.00486  -0.00553  -0.01039   3.11812
   D115      -1.03619  -0.00027  -0.00471  -0.00636  -0.01108  -1.04727
   D116       1.03918  -0.00044  -0.00515  -0.00854  -0.01369   1.02549
   D117       1.09549  -0.00007  -0.00416  -0.00397  -0.00813   1.08736
   D118      -3.06920  -0.00010  -0.00401  -0.00481  -0.00882  -3.07802
   D119      -0.99383  -0.00027  -0.00445  -0.00699  -0.01143  -1.00527
   D120      -2.85070  -0.00004   0.00076   0.00241   0.00317  -2.84753
   D121      -0.82643  -0.00019   0.00034  -0.00033   0.00001  -0.82642
   D122       1.27371  -0.00037   0.00018  -0.00209  -0.00191   1.27180
   D123      -0.84881   0.00027   0.00175   0.00298   0.00473  -0.84408
   D124       1.17546   0.00012   0.00133   0.00023   0.00157   1.17703
   D125      -3.00759  -0.00005   0.00117  -0.00152  -0.00035  -3.00793
   D126       1.21560   0.00012   0.00106   0.00307   0.00413   1.21974
   D127      -3.04331  -0.00003   0.00065   0.00032   0.00097  -3.04234
   D128      -0.94318  -0.00020   0.00049  -0.00143  -0.00095  -0.94412
   D129      -1.39765  -0.00015  -0.00462   0.00740   0.00278  -1.39487
   D130       2.82153   0.00015  -0.00404   0.01078   0.00674   2.82827
   D131       0.78007  -0.00017  -0.00457   0.01072   0.00615   0.78622
         Item               Value     Threshold  Converged?
 Maximum Force            0.000887     0.000450     NO 
 RMS     Force            0.000208     0.000300     YES
 Maximum Displacement     0.084775     0.001800     NO 
 RMS     Displacement     0.015309     0.001200     NO 
 Predicted change in Energy=-6.000873D-05
 GradGradGradGradGradGradGradGradGradGradGradGradGradGradGradGradGradGrad

                          Input orientation:                          
 ---------------------------------------------------------------------
 Center     Atomic      Atomic             Coordinates (Angstroms)
 Number     Number       Type             X           Y           Z
 ---------------------------------------------------------------------
      1          6           0        1.800086    0.625509    0.050532
      2          6           0        1.070652   -0.475204    0.352071
      3          6           0       -0.363441   -0.546136    0.796250
      4          6           0       -1.275965    0.507996    0.120629
      5          6           0       -1.126714    1.918543    0.741404
      6          6           0        0.293958    2.328814    1.170896
      7          6           0        1.431374    2.087965    0.158525
      8          6           0        3.146582    0.215889   -0.379429
      9          6           0        3.229386   -1.299996   -0.380798
     10          6           0        1.867686   -1.774476    0.169474
     11          8           0        4.066533    0.975910   -0.682526
     12          6           0        1.178187    2.729489   -1.221051
     13          6           0        1.995045   -2.561362    1.474836
     14          8           0        1.179896   -2.656154   -0.740287
     15          6           0       -2.760676    0.049287    0.066218
     16          8           0       -3.507495    1.159589   -0.474925
     17          6           0       -3.341845   -0.327682    1.437573
     18          6           0       -2.933667   -1.113360   -0.939999
     19          8           0       -4.312209   -1.288881   -1.295266
     20          1           0       -0.410512   -0.441327    1.890169
     21          1           0       -0.722696   -1.556428    0.579507
     22          1           0       -0.956448    0.577478   -0.927083
     23          1           0       -1.766657    2.001970    1.628708
     24          1           0       -1.513166    2.647923    0.021922
     25          1           0        0.558277    1.815673    2.104666
     26          1           0        0.270120    3.399486    1.414010
     27          1           0        2.326619    2.583543    0.562698
     28          1           0        3.399580   -1.672441   -1.397528
     29          1           0        4.081593   -1.626990    0.226507
     30          1           0        0.985055    3.803772   -1.110881
     31          1           0        0.320394    2.281877   -1.734270
     32          1           0        2.054890    2.611306   -1.867145
     33          1           0        1.010063   -2.833524    1.867773
     34          1           0        2.560832   -3.482391    1.294812
     35          1           0        2.522740   -1.972924    2.232571
     36          1           0        1.089406   -2.193223   -1.591795
     37          1           0       -4.334314    0.760982   -0.809196
     38          1           0       -2.820521   -1.184264    1.879097
     39          1           0       -3.282256    0.510933    2.138154
     40          1           0       -4.401409   -0.593750    1.340488
     41          1           0       -2.422733   -0.857305   -1.873700
     42          1           0       -2.515774   -2.052244   -0.560394
     43          1           0       -4.747160   -1.785476   -0.582420
 ---------------------------------------------------------------------
                    Distance matrix (angstroms):
                    1          2          3          4          5
     1  C    0.000000
     2  C    1.354462   0.000000
     3  C    2.570933   1.502980   0.000000
     4  C    3.079093   2.554772   1.549309   0.000000
     5  C    3.273438   3.272617   2.580744   1.548315   0.000000
     6  C    2.534735   3.022623   2.972856   2.623566   1.539837
     7  C    1.512081   2.595653   3.250622   3.134873   2.629119
     8  C    1.471635   2.306986   3.779307   4.460304   4.734592
     9  C    2.436496   2.424358   3.855146   4.880415   5.531179
    10  C    2.403881   1.535159   2.622898   3.885178   4.788729
    11  O    2.407683   3.485889   4.912033   5.422756   5.466804
    12  C    2.535826   3.571601   4.144375   3.571834   3.133917
    13  C    3.496112   2.543061   3.175542   4.685546   5.509342
    14  O    3.432106   2.441665   3.032328   4.096862   5.333265
    15  C    4.597045   3.877612   2.575696   1.554908   2.572902
    16  O    5.360202   4.931116   3.796112   2.399788   2.779134
    17  C    5.410352   4.546450   3.054490   2.588544   3.230632
    18  C    5.139380   4.255733   3.153152   2.549843   3.909556
    19  O    6.544938   5.687793   4.529778   3.801619   4.958122
    20  H    3.067433   2.135589   1.099937   2.186663   2.720587
    21  H    3.377143   2.106388   1.093952   2.185983   3.502123
    22  H    2.925153   2.617921   2.141038   1.097551   2.147392
    23  H    4.136053   3.976999   3.025698   2.178770   1.097176
    24  H    3.881831   4.066822   3.481877   2.155295   1.094986
    25  H    2.679187   2.929545   2.853009   3.001810   2.169853
    26  H    3.448886   4.096558   4.043632   3.524760   2.144001
    27  H    2.091279   3.313268   4.133504   4.181140   3.521316
    28  H    3.152116   3.149346   4.499061   5.377716   6.160969
    29  H    3.210918   3.226165   4.609899   5.768258   6.321581
    30  H    3.480590   4.522962   4.937336   4.182221   3.382990
    31  H    2.849309   3.537966   3.856011   3.022527   2.890519
    32  H    2.772328   3.926855   4.786590   4.412455   4.172176
    33  H    3.986403   2.804050   2.875207   4.409557   5.330728
    34  H    4.359106   3.486053   4.173910   5.658878   6.563105
    35  H    3.469204   2.808559   3.525448   5.004541   5.539460
    36  H    3.338795   2.594331   3.244444   3.977934   5.221267
    37  H    6.195833   5.664836   4.478153   3.206568   3.746065
    38  H    5.288566   4.239788   2.759893   2.888184   3.713588
    39  H    5.495588   4.807324   3.381950   2.845280   2.928931
    40  H    6.450513   5.561877   4.074758   3.531331   4.170629
    41  H    4.871715   4.159783   3.386169   2.675158   4.027873
    42  H    5.115685   4.022698   2.956582   2.925021   4.403557
    43  H    7.005705   6.036309   4.759589   4.219417   5.346016
                    6          7          8          9         10
     6  C    0.000000
     7  C    1.541629   0.000000
     8  C    3.873684   2.595381   0.000000
     9  C    4.918613   3.873241   1.518145   0.000000
    10  C    4.507378   3.887022   2.428666   1.543424   0.000000
    11  O    4.415636   2.981291   1.231182   2.443686   3.622906
    12  C    2.581436   1.542364   3.301681   4.598934   4.763892
    13  C    5.186511   4.864837   3.532345   2.560863   1.529503
    14  O    5.411786   4.835057   3.499530   2.483709   1.441554
    15  C    3.968293   4.662404   5.926386   6.156397   4.975792
    16  O    4.304284   5.065133   6.721342   7.172446   6.157643
    17  C    4.510782   5.500449   6.759930   6.887158   5.553423
    18  C    5.169333   5.523479   6.249045   6.191184   4.972021
    19  O    6.355034   6.819484   7.663985   7.596844   6.369645
    20  H    2.947425   3.576094   4.270354   4.375324   3.150915
    21  H    4.059364   4.254274   4.362566   4.075156   2.631683
    22  H    3.005364   3.026849   4.155181   4.620016   3.835344
    23  H    2.136014   3.520829   5.600234   6.316767   5.440529
    24  H    2.165103   3.000421   5.271539   6.183853   5.568621
    25  H    1.097772   2.150326   3.928022   4.797890   4.283537
    26  H    1.098185   2.155189   4.650349   5.836413   5.556165
    27  H    2.136937   1.100189   2.676888   4.097200   4.399724
    28  H    5.679061   4.520596   2.160167   1.096093   2.193765
    29  H    5.557557   4.563899   2.153510   1.096358   2.219546
    30  H    2.803502   2.180501   4.252073   5.623031   5.790958
    31  H    2.905666   2.203305   3.753830   4.808735   4.740501
    32  H    3.522837   2.183116   3.023759   4.345912   4.839209
    33  H    5.258154   5.226862   4.348971   3.511862   2.177457
    34  H    6.238924   5.796179   4.101641   2.831516   2.159585
    35  H    4.959796   4.688664   3.464480   2.789602   2.173671
    36  H    5.358547   4.637794   3.391994   2.616081   1.970568
    37  H    5.272549   5.995043   7.513032   7.851160   6.771348
    38  H    4.747973   5.634400   6.532051   6.459248   5.024982
    39  H    4.126692   5.350165   6.910516   7.212909   5.968308
    40  H    5.533229   6.527633   7.783688   7.854339   6.485903
    41  H    5.177001   5.259154   5.865310   5.862694   4.839779
    42  H    5.485037   5.765254   6.102413   5.796981   4.452481
    43  H    6.739019   7.329859   8.146032   7.993849   6.657451
                   11         12         13         14         15
    11  O    0.000000
    12  C    3.421636   0.000000
    13  C    4.632231   5.994011   0.000000
    14  O    4.639817   5.407060   2.362250   0.000000
    15  C    6.930370   4.935097   5.605048   4.847470   0.000000
    16  O    7.579099   4.997690   6.922788   6.049955   1.443381
    17  C    7.815256   6.070030   5.785595   5.532721   1.536385
    18  C    7.309865   5.635053   5.676296   4.397897   1.547303
    19  O    8.701037   6.804209   7.005293   5.686885   2.459998
    20  H    5.354554   4.717810   3.233226   3.788688   3.015091
    21  H    5.562569   5.022395   3.032759   2.563418   2.644833
    22  H    5.044690   3.045363   4.932833   3.880108   2.126233
    23  H    6.357728   4.162033   5.915917   5.999370   2.691175
    24  H    5.867274   2.965639   6.446329   5.997231   2.882908
    25  H    4.558672   3.504246   4.649669   5.336423   4.276779
    26  H    4.968091   2.866536   6.205705   6.491492   4.714457
    27  H    2.676260   2.126490   5.235645   5.519708   5.705218
    28  H    2.823086   4.933834   3.318641   2.515285   6.561680
    29  H    2.757111   5.431768   2.604814   3.227029   7.046434
    30  H    4.204259   1.097051   6.944130   6.473481   5.432515
    31  H    4.104299   1.095244   6.046469   5.109883   4.209419
    32  H    2.850360   1.095451   6.158646   5.457249   5.787185
    33  H    5.509793   6.365235   1.094834   2.619595   5.076875
    34  H    5.104257   6.843152   1.095819   2.594471   6.503893
    35  H    4.424558   5.987322   1.094935   3.332855   6.057797
    36  H    4.442235   4.937452   3.218685   0.973426   4.754049
    37  H    8.404551   5.867906   7.504369   6.487533   1.936285
    38  H    7.658967   6.396722   5.024888   5.003096   2.193572
    39  H    7.885248   6.008477   6.142384   6.182772   2.185883
    40  H    8.846607   6.981210   6.693591   6.303499   2.174688
    41  H    6.847638   5.124224   5.799419   4.183230   2.167808
    42  H    7.246474   6.078387   4.974821   3.749006   2.206592
    43  H    9.236690   7.476797   7.091659   5.992745   2.780864
                   16         17         18         19         20
    16  O    0.000000
    17  C    2.428388   0.000000
    18  C    2.389952   2.537075   0.000000
    19  O    2.704724   3.055147   1.434365   0.000000
    20  H    4.212827   2.968244   3.850688   5.107700   0.000000
    21  H    4.030345   3.017621   2.719117   4.058443   1.748927
    22  H    2.655398   3.478653   2.601632   3.857459   3.045147
    23  H    2.857516   2.818693   4.203029   5.085191   2.806633
    24  H    2.537586   3.768602   4.134050   5.006801   3.774872
    25  H    4.859551   4.499993   5.481140   6.702196   2.465484
    26  H    4.780752   5.190244   6.014266   7.093569   3.929609
    27  H    6.094357   6.432116   6.602711   7.907069   4.289976
    28  H    7.521920   7.435926   6.374317   7.722000   5.180868
    29  H    8.114881   7.632975   7.130106   8.537331   4.934832
    30  H    5.251585   6.502738   6.289973   7.350519   5.382822
    31  H    4.183087   5.502943   4.769424   5.865497   4.592017
    32  H    5.914887   6.977361   6.294318   7.488556   5.432696
    33  H    6.468502   5.040180   5.137660   6.381012   2.782291
    34  H    7.842483   6.694338   6.387191   7.665421   4.293181
    35  H    7.314842   6.142654   6.369963   7.722052   3.326709
    36  H    5.798297   5.682719   4.216166   5.484817   4.176478
    37  H    0.976860   2.686663   2.343519   2.106820   4.912061
    38  H    3.392197   1.095653   2.822257   3.508940   2.521948
    39  H    2.701790   1.094367   3.497838   4.011049   3.035656
    40  H    2.677500   1.096765   2.761319   2.727336   4.031457
    41  H    2.683495   3.477039   1.094721   2.022613   4.288214
    42  H    3.362542   2.765571   1.095554   2.085651   3.610047
    43  H    3.197145   2.860148   1.966815   0.971564   5.169812
                   21         22         23         24         25
    21  H    0.000000
    22  H    2.622595   0.000000
    23  H    3.853943   3.036064   0.000000
    24  H    4.314199   2.344629   1.750222   0.000000
    25  H    3.916385   3.608188   2.380454   3.053087   0.000000
    26  H    5.122808   3.866383   2.479437   2.383876   1.751714
    27  H    5.141786   4.125806   4.269603   3.878212   2.468667
    28  H    4.573324   4.925286   7.024913   6.694435   5.701342
    29  H    4.817757   5.618924   7.024069   7.044009   5.271922
    30  H    5.874144   3.769906   4.280626   2.976632   3.804526
    31  H    4.601541   2.277467   3.967840   2.565179   3.874450
    32  H    5.574146   3.753443   5.215027   4.037442   4.318352
    33  H    2.508597   4.828387   5.581158   6.310318   4.677100
    34  H    3.873313   5.812969   6.994059   7.469836   5.721501
    35  H    3.665917   5.347216   5.879061   6.521329   4.269537
    36  H    2.898926   3.507727   6.010689   5.728364   5.478792
    37  H    4.510285   3.384900   3.751839   3.494307   5.791409
    38  H    2.495658   3.801729   3.365325   4.454653   4.524023
    39  H    3.640701   3.848309   2.186267   3.489247   4.056250
    40  H    3.877985   4.287354   3.709818   4.537512   5.566667
    41  H    3.065472   2.259353   4.568671   4.087459   5.644345
    42  H    2.181819   3.079187   4.667976   4.841063   5.613654
    43  H    4.195097   4.480160   5.302568   5.520777   6.952436
                   26         27         28         29         30
    26  H    0.000000
    27  H    2.370586   0.000000
    28  H    6.589591   4.806987   0.000000
    29  H    6.418952   4.574008   1.762015   0.000000
    30  H    2.655119   2.467715   5.991744   6.392991   0.000000
    31  H    3.341145   3.064638   5.023088   5.768059   1.773853
    32  H    3.817409   2.445147   4.514335   5.143351   1.771568
    33  H    6.293157   5.725483   4.209524   3.685617   7.275074
    34  H    7.254088   6.114442   3.350837   2.626118   7.833173
    35  H    5.882783   4.856782   3.746566   2.563978   6.849333
    36  H    6.401913   5.384239   2.376102   3.546832   6.017152
    37  H    5.753709   7.040728   8.129010   8.809233   6.135575
    38  H    5.547895   6.513242   7.047286   7.110993   6.950027
    39  H    4.635461   6.183627   7.868615   7.902618   6.293565
    40  H    6.146099   7.481076   8.337610   8.617996   7.373019
    41  H    6.015045   6.350733   5.898349   6.878193   5.824135
    42  H    6.432794   6.797104   5.986356   6.657724   6.844835
    43  H    7.486165   8.392733   8.188196   8.867150   8.023543
                   31         32         33         34         35
    31  H    0.000000
    32  H    1.770496   0.000000
    33  H    6.294258   6.684867   0.000000
    34  H    6.886340   6.883828   1.776006   0.000000
    35  H    6.220088   6.167797   1.778174   1.777451   0.000000
    36  H    4.542928   4.908307   3.519217   3.487054   4.090080
    37  H    4.983492   6.735347   6.974884   8.365172   7.984096
    38  H    5.910660   7.225671   4.170558   5.880624   5.412704
    39  H    5.577723   6.995650   5.448165   7.127379   6.314779
    40  H    6.326041   7.889556   5.880361   7.537846   7.116303
    41  H    4.171169   5.663958   5.448683   6.462697   6.524091
    42  H    5.310973   6.659374   4.351771   5.590978   5.761386
    43  H    6.599259   8.200615   6.344089   7.733710   7.798125
                   36         37         38         39         40
    36  H    0.000000
    37  H    6.225475   0.000000
    38  H    5.324717   3.647255   0.000000
    39  H    6.351095   3.139462   1.775952   0.000000
    40  H    6.426947   2.541838   1.771444   1.763264   0.000000
    41  H    3.768191   2.721427   3.787957   4.325023   3.783599
    42  H    3.752464   3.359052   2.607177   3.799939   3.048963
    43  H    5.937221   2.589655   3.183152   3.849800   2.288521
                   41         42         43
    41  H    0.000000
    42  H    1.778007   0.000000
    43  H    2.816356   2.247384   0.000000
 Stoichiometry    C15H24O4
 Framework group  C1[X(C15H24O4)]
 Deg. of freedom   123
 Full point group                 C1      NOp   1
 Largest Abelian subgroup         C1      NOp   1
 Largest concise Abelian subgroup C1      NOp   1
                         Standard orientation:                         
 ---------------------------------------------------------------------
 Center     Atomic      Atomic             Coordinates (Angstroms)
 Number     Number       Type             X           Y           Z
 ---------------------------------------------------------------------
      1          6           0        1.825375    0.629143    0.032914
      2          6           0        1.101789   -0.479622    0.318627
      3          6           0       -0.329839   -0.564122    0.768351
      4          6           0       -1.249809    0.497954    0.115657
      5          6           0       -1.103147    1.898025    0.760304
      6          6           0        0.317954    2.306481    1.190111
      7          6           0        1.451390    2.087981    0.168250
      8          6           0        3.171384    0.232564   -0.410586
      9          6           0        3.260197   -1.282717   -0.438883
     10          6           0        1.903078   -1.772261    0.109507
     11          8           0        4.086829    1.001490   -0.704732
     12          6           0        1.188966    2.752494   -1.198660
     13          6           0        2.039893   -2.581326    1.400273
     14          8           0        1.214385   -2.640680   -0.812246
     15          6           0       -2.732933    0.034251    0.060328
     16          8           0       -3.486772    1.150809   -0.457721
     17          6           0       -3.305939   -0.368988    1.427640
     18          6           0       -2.906190   -1.111317   -0.965246
     19          8           0       -4.285733   -1.286187   -1.316932
     20          1           0       -0.372015   -0.478645    1.864150
     21          1           0       -0.686129   -1.571917    0.535679
     22          1           0       -0.935659    0.587037   -0.932195
     23          1           0       -1.739101    1.963332    1.651983
     24          1           0       -1.495977    2.638301    0.055555
     25          1           0        0.588837    1.778168    2.113480
     26          1           0        0.291047    3.372633    1.452038
     27          1           0        2.346612    2.580041    0.576748
     28          1           0        3.426931   -1.636637   -1.462778
     29          1           0        4.116632   -1.616823    0.158523
     30          1           0        0.992109    3.823895   -1.068781
     31          1           0        0.330475    2.310450   -1.715526
     32          1           0        2.062985    2.649180   -1.850909
     33          1           0        1.057918   -2.864307    1.793093
     34          1           0        2.608451   -3.496766    1.201451
     35          1           0        2.568920   -2.004092    2.165658
     36          1           0        1.117927   -2.163303   -1.655078
     37          1           0       -4.313615    0.754758   -0.794958
     38          1           0       -2.779082   -1.231039    1.851604
     39          1           0       -3.246279    0.457485    2.142498
     40          1           0       -4.364897   -0.637611    1.330982
     41          1           0       -2.400814   -0.836909   -1.896755
     42          1           0       -2.482736   -2.054993   -0.604134
     43          1           0       -4.715244   -1.796928   -0.610814
 ---------------------------------------------------------------------
 Rotational constants (GHZ):      0.5512722      0.2600859      0.2078382
 Standard basis: 6-31G(d) (6D, 7F)
 There are   333 symmetry adapted cartesian basis functions of A   symmetry.
 There are   333 symmetry adapted basis functions of A   symmetry.
   333 basis functions,   628 primitive gaussians,   333 cartesian basis functions
    73 alpha electrons       73 beta electrons
       nuclear repulsion energy      1599.0463222356 Hartrees.
 NAtoms=   43 NActive=   43 NUniq=   43 SFac= 1.00D+00 NAtFMM=   60 NAOKFM=F Big=F
 Integral buffers will be    131072 words long.
 Raffenetti 2 integral format.
 Two-electron integral symmetry is turned on.
 ------------------------------------------------------------------------------
 Polarizable Continuum Model (PCM)
 =================================
 Model                : PCM (using non-symmetric T matrix).
 Atomic radii         : SMD-Coulomb.
 Polarization charges : Total charges.
 Charge compensation  : None.
 Solution method      : On-the-fly selection.
 Cavity type          : VdW (van der Waals Surface) (Alpha=1.000).
 Cavity algorithm     : GePol (No added spheres)
                        Default sphere list used, NSphG=   43.
                        Lebedev-Laikov grids with approx.  5.0 points / Ang**2.
                        Smoothing algorithm: Karplus/York (Gamma=1.0000).
                        Polarization charges: spherical gaussians, with
                                              point-specific exponents (IZeta= 3).
                        Self-potential: point-specific (ISelfS= 7).
                        Self-field    : sphere-specific E.n sum rule (ISelfD= 2).
 1st derivatives      : Analytical E(r).r(x)/FMM algorithm (CHGder, D1EAlg=3).
                        Cavity 1st derivative terms included.
 Solvent              : Methanol, Eps=  32.613000 Eps(inf)=   1.765709
 ------------------------------------------------------------------------------
 ------------------------------------------------------------------------------
 Atomic radii for non-electrostatic terms: SMD-CDS.
 ------------------------------------------------------------------------------
 Nuclear repulsion after PCM non-electrostatic terms =     1599.0478530406 Hartrees.
 One-electron integrals computed using PRISM.
 NBasis=   333 RedAO= T EigKep=  9.14D-04  NBF=   333
 NBsUse=   333 1.00D-06 EigRej= -1.00D+00 NBFU=   333
 Initial guess from the checkpoint file:  "DY-202A-11R_30.chk"
 B after Tr=     0.000000    0.000000    0.000000
         Rot=    1.000000    0.000502   -0.000485   -0.000467 Ang=   0.10 deg.
 ExpMin= 1.61D-01 ExpMax= 5.48D+03 ExpMxC= 8.25D+02 IAcc=1 IRadAn=         1 AccDes= 0.00D+00
 Harris functional with IExCor=  402 and IRadAn=       1 diagonalized for initial guess.
 HarFok:  IExCor=  402 AccDes= 0.00D+00 IRadAn=         1 IDoV= 1 UseB2=F ITyADJ=14
 ICtDFT=  3500011 ScaDFX=  1.000000  1.000000  1.000000  1.000000
 FoFCou: FMM=F IPFlag=           0 FMFlag=      100000 FMFlg1=           0
         NFxFlg=           0 DoJE=T BraDBF=F KetDBF=T FulRan=T
         wScrn=  0.000000 ICntrl=     500 IOpCl=  0 I1Cent=   200000004 NGrid=           0
         NMat0=    1 NMatS0=      1 NMatT0=    0 NMatD0=    1 NMtDS0=    0 NMtDT0=    0
 Petite list used in FoFCou.
 Keep R1 ints in memory in canonical form, NReq=1565304907.
 Requested convergence on RMS density matrix=1.00D-08 within 128 cycles.
 Requested convergence on MAX density matrix=1.00D-06.
 Requested convergence on             energy=1.00D-06.
 No special actions if energy rises.
 Inv3:  Mode=1 IEnd=    21724443.
 Iteration    1 A*A^-1 deviation from unit magnitude is 4.66D-15 for   2015.
 Iteration    1 A*A^-1 deviation from orthogonality  is 3.73D-15 for   2644   1529.
 Iteration    1 A^-1*A deviation from unit magnitude is 5.55D-15 for   1343.
 Iteration    1 A^-1*A deviation from orthogonality  is 1.24D-10 for   2053   1768.
 Iteration    2 A*A^-1 deviation from unit magnitude is 7.44D-15 for   1343.
 Iteration    2 A*A^-1 deviation from orthogonality  is 5.92D-15 for   1811    667.
 Iteration    2 A^-1*A deviation from unit magnitude is 1.22D-15 for   2655.
 Iteration    2 A^-1*A deviation from orthogonality  is 8.85D-16 for   2678    985.
 Error on total polarization charges =  0.05195
 SCF Done:  E(RB3LYP) =  -886.952289083     A.U. after    9 cycles
            NFock=  9  Conv=0.96D-08     -V/T= 2.0094
 SMD-CDS (non-electrostatic) energy       (kcal/mol) =       0.96
 (included in total energy above)
 D1PCM: PCM CHGder 1st derivatives, ID1Alg=3 FixD1E=F DoIter=F DoCFld=F I1PDM=0.
 Calling FoFJK, ICntrl=      2127 FMM=F ISym2X=0 I1Cent= 0 IOpClX= 0 NMat=1 NMatS=1 NMatT=0.
 ***** Axes restored to original set *****
 -------------------------------------------------------------------
 Center     Atomic                   Forces (Hartrees/Bohr)
 Number     Number              X              Y              Z
 -------------------------------------------------------------------
      1        6          -0.000933016    0.001264158    0.000201981
      2        6           0.000599017   -0.000882554    0.000329356
      3        6          -0.000410545    0.000154328   -0.000133761
      4        6           0.000081252   -0.000241542    0.000080730
      5        6          -0.000157089   -0.000041560   -0.000107511
      6        6          -0.000007750   -0.000024067   -0.000091468
      7        6           0.000503060   -0.000520772   -0.000123111
      8        6          -0.000135412   -0.000424483   -0.000922728
      9        6           0.001171656   -0.000204250    0.001103650
     10        6          -0.001481326   -0.000238441   -0.000710848
     11        8           0.000893881    0.000605525    0.000161521
     12        6          -0.000034606    0.000025166    0.000334407
     13        6           0.000272101    0.000361375   -0.000013036
     14        8           0.000283782   -0.000220478    0.000335134
     15        6          -0.000460275    0.000100525   -0.000217574
     16        8          -0.000058779    0.000022289    0.000223571
     17        6           0.000179548   -0.000042779   -0.000087985
     18        6           0.000241192    0.000043909   -0.000023362
     19        8          -0.000245886   -0.000066333    0.000223649
     20        1           0.000024939   -0.000017645   -0.000018529
     21        1          -0.000033721   -0.000051355   -0.000039482
     22        1           0.000100388    0.000054337   -0.000016895
     23        1          -0.000131257    0.000061028    0.000056008
     24        1          -0.000109028    0.000010194   -0.000000950
     25        1           0.000112496    0.000014360    0.000088322
     26        1           0.000014213    0.000068834   -0.000010037
     27        1           0.000023691   -0.000096550    0.000037811
     28        1          -0.000438319    0.000432075   -0.000249960
     29        1          -0.000123447   -0.000043074   -0.000221524
     30        1          -0.000035242    0.000050008   -0.000087834
     31        1          -0.000037269   -0.000064510   -0.000060476
     32        1           0.000043889    0.000045460   -0.000119221
     33        1          -0.000062966   -0.000120945    0.000035047
     34        1          -0.000015441   -0.000134722    0.000103441
     35        1          -0.000110671    0.000036016   -0.000060527
     36        1           0.000023109   -0.000041328    0.000093088
     37        1           0.000332494   -0.000127979   -0.000039219
     38        1          -0.000042811   -0.000016846    0.000052929
     39        1           0.000069437    0.000174574    0.000180049
     40        1          -0.000060184    0.000052073   -0.000132637
     41        1           0.000091020    0.000029548   -0.000071039
     42        1           0.000081365    0.000088153    0.000019779
     43        1          -0.000017489   -0.000071724   -0.000100760
 -------------------------------------------------------------------
 Cartesian Forces:  Max     0.001481326 RMS     0.000333422

 GradGradGradGradGradGradGradGradGradGradGradGradGradGradGradGradGradGrad
 Berny optimization.
 Using GEDIIS/GDIIS optimizer.
 FormGI is forming the generalized inverse of G from B-inverse, IUseBI=4.
 Internal  Forces:  Max     0.001002296 RMS     0.000149096
 Search for a local minimum.
 Step number   6 out of a maximum of  258
 All quantities printed in internal units (Hartrees-Bohrs-Radians)
 Mixed Optimization -- En-DIIS/RFO-DIIS
 Swapping is turned off.
 Update second derivatives using D2CorX and points    2    3    4    5    6
 DE= -8.65D-05 DEPred=-6.00D-05 R= 1.44D+00
 TightC=F SS=  1.41D+00  RLast= 1.37D-01 DXNew= 1.0897D+00 4.1101D-01
 Trust test= 1.44D+00 RLast= 1.37D-01 DXMaxT set to 6.48D-01
 ITU=  1  1 -1  1  1  0
     Eigenvalues ---    0.00099   0.00260   0.00305   0.00344   0.00375
     Eigenvalues ---    0.00411   0.00614   0.00702   0.00782   0.00922
     Eigenvalues ---    0.01116   0.01204   0.01229   0.01333   0.01351
     Eigenvalues ---    0.01398   0.02506   0.02581   0.03157   0.03708
     Eigenvalues ---    0.03905   0.04159   0.04403   0.04631   0.04692
     Eigenvalues ---    0.04869   0.04967   0.05032   0.05107   0.05336
     Eigenvalues ---    0.05366   0.05424   0.05558   0.05573   0.05626
     Eigenvalues ---    0.05638   0.05729   0.05784   0.05951   0.06119
     Eigenvalues ---    0.06315   0.06776   0.07280   0.07838   0.08157
     Eigenvalues ---    0.08691   0.08960   0.09132   0.09250   0.09833
     Eigenvalues ---    0.10409   0.11789   0.12099   0.13291   0.13916
     Eigenvalues ---    0.14656   0.15693   0.15990   0.16000   0.16000
     Eigenvalues ---    0.16000   0.16000   0.16000   0.16000   0.16000
     Eigenvalues ---    0.16025   0.16067   0.16211   0.16301   0.17211
     Eigenvalues ---    0.17555   0.18579   0.19441   0.20439   0.20988
     Eigenvalues ---    0.22919   0.23268   0.24952   0.24999   0.26794
     Eigenvalues ---    0.26971   0.27463   0.27819   0.28656   0.28802
     Eigenvalues ---    0.28997   0.29301   0.29734   0.29802   0.30674
     Eigenvalues ---    0.31186   0.31693   0.32450   0.33745   0.33765
     Eigenvalues ---    0.33821   0.33845   0.33912   0.34017   0.34097
     Eigenvalues ---    0.34129   0.34141   0.34156   0.34166   0.34195
     Eigenvalues ---    0.34201   0.34244   0.34259   0.34301   0.34329
     Eigenvalues ---    0.34359   0.34373   0.34421   0.34589   0.36580
     Eigenvalues ---    0.40010   0.41311   0.41655   0.51558   0.52617
     Eigenvalues ---    0.52723   0.53027   0.96559
 En-DIIS/RFO-DIIS IScMMF=        0 using points:     6    5    4    3    2
 RFO step:  Lambda=-1.71336139D-05.
 DidBck=F Rises=F RFO-DIIS coefs:    2.01148   -0.66324   -0.16262   -0.25479    0.06917
 Iteration  1 RMS(Cart)=  0.04815812 RMS(Int)=  0.00098624
 Iteration  2 RMS(Cart)=  0.00146933 RMS(Int)=  0.00012367
 Iteration  3 RMS(Cart)=  0.00000059 RMS(Int)=  0.00012367
 Variable       Old X    -DE/DX   Delta X   Delta X   Delta X     New X
                                 (Linear)    (Quad)   (Total)
    R1        2.55956   0.00067   0.00053   0.00084   0.00145   2.56102
    R2        2.85742  -0.00059  -0.00041  -0.00097  -0.00141   2.85601
    R3        2.78099   0.00069  -0.00150   0.00070  -0.00060   2.78038
    R4        2.84022   0.00026  -0.00054   0.00002  -0.00057   2.83965
    R5        2.90103  -0.00019  -0.00170   0.00079  -0.00100   2.90003
    R6        2.92777  -0.00010   0.00001   0.00111   0.00114   2.92891
    R7        2.07858  -0.00002  -0.00054  -0.00012  -0.00066   2.07792
    R8        2.06727   0.00007   0.00031  -0.00028   0.00003   2.06730
    R9        2.92589   0.00003  -0.00064  -0.00001  -0.00062   2.92527
   R10        2.93835  -0.00016  -0.00218   0.00062  -0.00156   2.93679
   R11        2.07407   0.00005   0.00009   0.00005   0.00013   2.07420
   R12        2.90987   0.00023  -0.00010   0.00073   0.00068   2.91055
   R13        2.07336   0.00013  -0.00018   0.00030   0.00011   2.07347
   R14        2.06922   0.00004   0.00056   0.00003   0.00059   2.06981
   R15        2.91326   0.00006  -0.00069  -0.00052  -0.00118   2.91208
   R16        2.07449   0.00010   0.00005   0.00020   0.00026   2.07474
   R17        2.07527   0.00006  -0.00029   0.00032   0.00003   2.07530
   R18        2.91465  -0.00003  -0.00092  -0.00052  -0.00144   2.91321
   R19        2.07906  -0.00001  -0.00001   0.00002   0.00001   2.07906
   R20        2.86888   0.00019  -0.00273   0.00034  -0.00241   2.86647
   R21        2.32660   0.00100  -0.00028   0.00103   0.00075   2.32735
   R22        2.91665   0.00069  -0.00164   0.00021  -0.00165   2.91500
   R23        2.07132   0.00002   0.00014   0.00103   0.00117   2.07248
   R24        2.07182  -0.00021  -0.00036  -0.00089  -0.00125   2.07057
   R25        2.89034  -0.00003  -0.00001   0.00072   0.00071   2.89105
   R26        2.72414  -0.00025  -0.00131  -0.00173  -0.00303   2.72111
   R27        2.07313   0.00005  -0.00009   0.00016   0.00007   2.07319
   R28        2.06971   0.00008  -0.00047   0.00033  -0.00013   2.06958
   R29        2.07010   0.00010  -0.00022   0.00024   0.00002   2.07012
   R30        2.06894   0.00010   0.00032  -0.00004   0.00028   2.06922
   R31        2.07080   0.00009   0.00008   0.00032   0.00039   2.07119
   R32        2.06913  -0.00008  -0.00018  -0.00012  -0.00030   2.06883
   R33        1.83951  -0.00010  -0.00048  -0.00010  -0.00059   1.83892
   R34        2.72759  -0.00029   0.00037  -0.00055  -0.00018   2.72741
   R35        2.90335  -0.00007  -0.00011  -0.00105  -0.00116   2.90219
   R36        2.92398  -0.00009  -0.00006  -0.00120  -0.00126   2.92272
   R37        1.84600  -0.00022   0.00029  -0.00041  -0.00012   1.84588
   R38        2.07048   0.00002   0.00043  -0.00012   0.00031   2.07079
   R39        2.06805   0.00026  -0.00041   0.00087   0.00046   2.06851
   R40        2.07259   0.00005  -0.00025   0.00039   0.00015   2.07273
   R41        2.71056   0.00024  -0.00059  -0.00051  -0.00110   2.70946
   R42        2.06872   0.00011  -0.00045   0.00041  -0.00004   2.06869
   R43        2.07030  -0.00004   0.00056  -0.00017   0.00040   2.07070
   R44        1.83599  -0.00003   0.00027   0.00010   0.00037   1.83636
    A1        2.26369   0.00025   0.00083   0.00043   0.00127   2.26496
    A2        1.90879  -0.00006  -0.00189  -0.00055  -0.00278   1.90601
    A3        2.10969  -0.00019   0.00085   0.00000   0.00115   2.11083
    A4        2.23700  -0.00034   0.00048  -0.00110  -0.00056   2.23643
    A5        1.96244   0.00019   0.00026  -0.00016  -0.00057   1.96186
    A6        2.08357   0.00015  -0.00051   0.00147   0.00132   2.08489
    A7        1.98341   0.00006  -0.00239  -0.00026  -0.00272   1.98069
    A8        1.90737  -0.00004   0.00170  -0.00052   0.00117   1.90854
    A9        1.87379  -0.00001   0.00291  -0.00019   0.00276   1.87655
   A10        1.92160  -0.00003  -0.00122  -0.00163  -0.00284   1.91876
   A11        1.92680   0.00001  -0.00135   0.00227   0.00094   1.92774
   A12        1.84522   0.00001   0.00070   0.00041   0.00110   1.84631
   A13        1.96951   0.00018  -0.00124  -0.00093  -0.00218   1.96733
   A14        1.95728  -0.00008   0.00032   0.00144   0.00174   1.95903
   A15        1.86281  -0.00004   0.00277  -0.00018   0.00260   1.86541
   A16        1.95501  -0.00012   0.00091  -0.00023   0.00070   1.95571
   A17        1.87234  -0.00003  -0.00108  -0.00095  -0.00205   1.87029
   A18        1.83718   0.00011  -0.00168   0.00088  -0.00081   1.83637
   A19        2.03029  -0.00012   0.00075  -0.00071   0.00004   2.03033
   A20        1.91483   0.00004  -0.00014   0.00076   0.00061   1.91544
   A21        1.88533   0.00001   0.00097  -0.00022   0.00076   1.88610
   A22        1.86743   0.00006   0.00036   0.00034   0.00072   1.86815
   A23        1.90859   0.00008  -0.00156   0.00025  -0.00132   1.90727
   A24        1.84926  -0.00006  -0.00053  -0.00040  -0.00093   1.84834
   A25        2.04420   0.00005   0.00145  -0.00031   0.00112   2.04532
   A26        1.91224   0.00004  -0.00073   0.00107   0.00033   1.91257
   A27        1.87704   0.00001  -0.00094   0.00011  -0.00082   1.87622
   A28        1.88379  -0.00006   0.00196  -0.00101   0.00097   1.88476
   A29        1.88989  -0.00004  -0.00014   0.00018   0.00003   1.88992
   A30        1.84694   0.00000  -0.00197  -0.00001  -0.00198   1.84496
   A31        1.95834   0.00004   0.00000   0.00010   0.00006   1.95839
   A32        1.95890   0.00007  -0.00025  -0.00028  -0.00052   1.95837
   A33        1.83743  -0.00004   0.00125  -0.00051   0.00076   1.83819
   A34        1.98371  -0.00014   0.00098  -0.00081   0.00018   1.98390
   A35        1.86371   0.00002  -0.00218   0.00036  -0.00181   1.86190
   A36        1.84919   0.00006   0.00012   0.00128   0.00139   1.85059
   A37        1.90509  -0.00024   0.00104  -0.00059  -0.00016   1.90493
   A38        2.19417   0.00015  -0.00088   0.00086   0.00024   2.19441
   A39        2.18391   0.00009  -0.00008  -0.00040  -0.00021   2.18369
   A40        1.83229   0.00027  -0.00079  -0.00040  -0.00237   1.82992
   A41        1.92687  -0.00028  -0.00925  -0.01033  -0.01936   1.90751
   A42        1.91740  -0.00004   0.00327   0.00908   0.01265   1.93005
   A43        1.94254  -0.00016  -0.00206  -0.00443  -0.00638   1.93617
   A44        1.97861   0.00001   0.00715   0.00525   0.01260   1.99121
   A45        1.86689   0.00018   0.00130   0.00052   0.00177   1.86865
   A46        1.81345  -0.00014  -0.00059  -0.00116  -0.00242   1.81103
   A47        1.95750  -0.00006  -0.00676  -0.00648  -0.01305   1.94445
   A48        1.92302   0.00027   0.00250   0.00947   0.01215   1.93517
   A49        1.97032  -0.00003   0.00022  -0.00334  -0.00299   1.96733
   A50        1.96488   0.00012   0.00370   0.00216   0.00601   1.97089
   A51        1.83763  -0.00014   0.00092  -0.00034   0.00045   1.83809
   A52        1.92450   0.00012   0.00056   0.00070   0.00126   1.92577
   A53        1.95812  -0.00005   0.00095  -0.00077   0.00018   1.95830
   A54        1.92975   0.00011  -0.00010   0.00049   0.00039   1.93015
   A55        1.88534  -0.00004  -0.00084  -0.00040  -0.00124   1.88411
   A56        1.88154  -0.00009  -0.00042  -0.00001  -0.00043   1.88111
   A57        1.88214  -0.00005  -0.00024  -0.00002  -0.00026   1.88188
   A58        1.93830   0.00004   0.00196  -0.00112   0.00084   1.93913
   A59        1.91261   0.00019  -0.00042   0.00138   0.00097   1.91357
   A60        1.93293  -0.00011   0.00022  -0.00011   0.00010   1.93303
   A61        1.89076  -0.00014  -0.00179  -0.00032  -0.00211   1.88865
   A62        1.89527   0.00001  -0.00051  -0.00037  -0.00087   1.89440
   A63        1.89289   0.00000   0.00047   0.00055   0.00102   1.89391
   A64        1.88130  -0.00002  -0.00047  -0.00030  -0.00077   1.88053
   A65        1.85484   0.00007   0.00109   0.00113   0.00222   1.85706
   A66        1.98487  -0.00005  -0.00082   0.00077  -0.00006   1.98481
   A67        1.92963  -0.00014  -0.00239  -0.00003  -0.00242   1.92721
   A68        1.90462  -0.00008   0.00120  -0.00166  -0.00047   1.90416
   A69        1.85079   0.00005  -0.00116  -0.00115  -0.00231   1.84848
   A70        1.93242   0.00014   0.00208   0.00076   0.00284   1.93526
   A71        1.82590  -0.00038   0.00238  -0.00163   0.00075   1.82664
   A72        1.95145   0.00013   0.00078  -0.00004   0.00073   1.95219
   A73        1.94206   0.00001  -0.00135   0.00088  -0.00047   1.94159
   A74        1.92405  -0.00021   0.00584  -0.00088   0.00496   1.92901
   A75        1.89148  -0.00006  -0.00032  -0.00004  -0.00036   1.89111
   A76        1.88145   0.00004   0.00009  -0.00018  -0.00011   1.88135
   A77        1.87043   0.00008  -0.00533   0.00025  -0.00507   1.86536
   A78        1.93957   0.00001   0.00124  -0.00144  -0.00021   1.93935
   A79        1.90363  -0.00004  -0.00296   0.00005  -0.00292   1.90071
   A80        1.95624  -0.00007   0.00146  -0.00038   0.00107   1.95732
   A81        1.83997   0.00010  -0.00184   0.00225   0.00040   1.84037
   A82        1.92575   0.00000   0.00292  -0.00080   0.00211   1.92787
   A83        1.89436   0.00001  -0.00115   0.00054  -0.00061   1.89375
   A84        1.88712   0.00011  -0.00110   0.00049  -0.00061   1.88651
    D1        0.08123   0.00004   0.00072   0.00338   0.00410   0.08534
    D2       -3.08108   0.00003   0.01055   0.01598   0.02652  -3.05455
    D3       -3.10947   0.00001  -0.00452   0.00067  -0.00382  -3.11329
    D4        0.01140   0.00000   0.00531   0.01326   0.01860   0.03001
    D5        0.39325  -0.00003  -0.00310   0.00099  -0.00211   0.39114
    D6       -1.86572   0.00007  -0.00423   0.00227  -0.00196  -1.86768
    D7        2.41384  -0.00001  -0.00497   0.00118  -0.00380   2.41005
    D8       -2.69435   0.00000   0.00271   0.00400   0.00670  -2.68765
    D9        1.32986   0.00010   0.00158   0.00527   0.00685   1.33671
   D10       -0.67376   0.00002   0.00084   0.00418   0.00502  -0.66874
   D11        0.03452  -0.00011   0.01685   0.01158   0.02843   0.06295
   D12       -3.09932   0.00014   0.00954   0.02957   0.03911  -3.06021
   D13        3.13209  -0.00013   0.01218   0.00916   0.02135  -3.12975
   D14       -0.00175   0.00013   0.00487   0.02715   0.03203   0.03028
   D15        0.63307  -0.00008   0.00168  -0.00411  -0.00244   0.63063
   D16       -1.52081  -0.00005   0.00368  -0.00141   0.00229  -1.51852
   D17        2.76892  -0.00004   0.00050  -0.00154  -0.00104   2.76789
   D18       -2.48655  -0.00007  -0.00876  -0.01744  -0.02622  -2.51278
   D19        1.64276  -0.00004  -0.00676  -0.01475  -0.02149   1.62126
   D20       -0.35069  -0.00003  -0.00993  -0.01487  -0.02482  -0.37552
   D21       -0.05082   0.00012  -0.02441  -0.03175  -0.05618  -0.10699
   D22        2.08267  -0.00004  -0.02826  -0.04011  -0.06831   2.01435
   D23       -2.15960  -0.00008  -0.02970  -0.03844  -0.06812  -2.22772
   D24        3.07209   0.00011  -0.01552  -0.02042  -0.03595   3.03614
   D25       -1.07762  -0.00006  -0.01937  -0.02878  -0.04808  -1.12570
   D26        0.96331  -0.00009  -0.02080  -0.02711  -0.04790   0.91541
   D27       -1.36542  -0.00002  -0.00314  -0.00230  -0.00540  -1.37082
   D28        2.69019   0.00007  -0.00362  -0.00242  -0.00601   2.68419
   D29        0.68693   0.00001  -0.00340  -0.00410  -0.00748   0.67945
   D30        0.78067  -0.00005  -0.00358  -0.00440  -0.00796   0.77270
   D31       -1.44691   0.00004  -0.00405  -0.00452  -0.00857  -1.45548
   D32        2.83302  -0.00002  -0.00383  -0.00621  -0.01004   2.82298
   D33        2.81146  -0.00005  -0.00426  -0.00353  -0.00776   2.80369
   D34        0.58389   0.00004  -0.00474  -0.00364  -0.00837   0.57552
   D35       -1.41937  -0.00002  -0.00452  -0.00533  -0.00984  -1.42922
   D36        0.65321   0.00003   0.00487   0.00625   0.01114   0.66435
   D37       -1.46879   0.00002   0.00395   0.00571   0.00967  -1.45912
   D38        2.80616   0.00006   0.00413   0.00589   0.01003   2.81619
   D39        2.88198  -0.00004   0.00504   0.00724   0.01230   2.89428
   D40        0.75997  -0.00005   0.00412   0.00670   0.01083   0.77080
   D41       -1.24826  -0.00001   0.00430   0.00689   0.01119  -1.23707
   D42       -1.39353   0.00001   0.00287   0.00761   0.01049  -1.38304
   D43        2.76765  -0.00001   0.00195   0.00706   0.00902   2.77667
   D44        0.75942   0.00004   0.00213   0.00725   0.00938   0.76880
   D45        3.05757   0.00002  -0.00332  -0.01428  -0.01761   3.03996
   D46        0.96185   0.00009  -0.00505  -0.01344  -0.01850   0.94335
   D47       -1.22471   0.00005  -0.00527  -0.01503  -0.02031  -1.24502
   D48        0.82230  -0.00005  -0.00266  -0.01402  -0.01667   0.80562
   D49       -1.27343   0.00002  -0.00439  -0.01317  -0.01757  -1.29099
   D50        2.82320  -0.00002  -0.00461  -0.01476  -0.01937   2.80383
   D51       -1.20675  -0.00001  -0.00085  -0.01327  -0.01412  -1.22087
   D52        2.98071   0.00006  -0.00258  -0.01243  -0.01501   2.96569
   D53        0.79415   0.00002  -0.00280  -0.01402  -0.01682   0.77733
   D54        0.83281   0.00000  -0.00414  -0.00473  -0.00885   0.82397
   D55       -1.31937   0.00001  -0.00728  -0.00403  -0.01130  -1.33067
   D56        2.96415  -0.00001  -0.00408  -0.00462  -0.00869   2.95546
   D57        2.97970   0.00001  -0.00352  -0.00395  -0.00746   2.97224
   D58        0.82751   0.00002  -0.00667  -0.00325  -0.00991   0.81761
   D59       -1.17215   0.00000  -0.00346  -0.00385  -0.00730  -1.17945
   D60       -1.30802   0.00001  -0.00472  -0.00411  -0.00882  -1.31684
   D61        2.82298   0.00002  -0.00787  -0.00341  -0.01127   2.81171
   D62        0.82331   0.00000  -0.00466  -0.00401  -0.00866   0.81465
   D63       -1.29431   0.00002   0.00446  -0.00072   0.00376  -1.29055
   D64        0.95171   0.00002   0.00496  -0.00173   0.00324   0.95495
   D65        2.98425   0.00003   0.00425  -0.00038   0.00389   2.98813
   D66        0.87234   0.00005   0.00619  -0.00036   0.00584   0.87819
   D67        3.11837   0.00006   0.00668  -0.00137   0.00532   3.12369
   D68       -1.13228   0.00007   0.00598  -0.00002   0.00597  -1.12631
   D69        2.86420   0.00000   0.00481  -0.00079   0.00404   2.86824
   D70       -1.17296   0.00000   0.00531  -0.00180   0.00351  -1.16944
   D71        0.85958   0.00001   0.00460  -0.00045   0.00416   0.86374
   D72       -3.07039  -0.00004   0.00540  -0.00060   0.00478  -3.06560
   D73        1.11052  -0.00004   0.00544  -0.00006   0.00536   1.11588
   D74       -0.99131  -0.00001   0.00517   0.00014   0.00530  -0.98602
   D75        0.96706  -0.00002   0.00477   0.00022   0.00501   0.97207
   D76       -1.13521  -0.00002   0.00481   0.00076   0.00559  -1.12963
   D77        3.04613   0.00000   0.00455   0.00096   0.00552   3.05166
   D78       -1.07395  -0.00002   0.00683  -0.00060   0.00624  -1.06772
   D79        3.10696  -0.00001   0.00687  -0.00006   0.00681   3.11377
   D80        1.00512   0.00001   0.00660   0.00014   0.00675   1.01187
   D81       -0.06416   0.00018  -0.03108  -0.03053  -0.06165  -0.12580
   D82        2.03107   0.00000  -0.03892  -0.04144  -0.08039   1.95069
   D83       -2.19731   0.00003  -0.04089  -0.04150  -0.08234  -2.27966
   D84        3.06974  -0.00007  -0.02384  -0.04838  -0.07225   2.99749
   D85       -1.11821  -0.00025  -0.03168  -0.05929  -0.09099  -1.20920
   D86        0.93658  -0.00022  -0.03365  -0.05935  -0.09295   0.84364
   D87        0.06661  -0.00016   0.03213   0.03582   0.06793   0.13454
   D88       -2.05837   0.00002   0.04064   0.04631   0.08693  -1.97144
   D89        2.14701   0.00014   0.03667   0.04758   0.08418   2.23120
   D90       -2.01818   0.00009   0.04480   0.05074   0.09562  -1.92256
   D91        2.14003   0.00027   0.05330   0.06124   0.11462   2.25465
   D92        0.06223   0.00039   0.04933   0.06250   0.11187   0.17410
   D93        2.15950  -0.00003   0.03955   0.04959   0.08908   2.24858
   D94        0.03452   0.00015   0.04806   0.06009   0.10808   0.14260
   D95       -2.04328   0.00027   0.04409   0.06135   0.10533  -1.93794
   D96        1.04354   0.00017  -0.00397   0.00404   0.00028   1.04382
   D97        3.13183   0.00015  -0.00523   0.00384  -0.00119   3.13064
   D98       -1.06379   0.00021  -0.00478   0.00533   0.00075  -1.06303
   D99        3.08508  -0.00007  -0.00920  -0.00410  -0.01350   3.07158
   D100      -1.10981  -0.00009  -0.01047  -0.00431  -0.01497  -1.12478
   D101       0.97775  -0.00004  -0.01002  -0.00281  -0.01302   0.96473
   D102      -1.04794  -0.00004  -0.00386  -0.00366  -0.00753  -1.05548
   D103       1.04035  -0.00006  -0.00512  -0.00387  -0.00900   1.03135
   D104       3.12791   0.00000  -0.00467  -0.00237  -0.00706   3.12086
   D105       1.04039   0.00003   0.01361   0.01208   0.02547   1.06586
   D106      -0.97500  -0.00004   0.01054   0.00619   0.01693  -0.95807
   D107      -3.12863   0.00002   0.00743   0.00926   0.01670  -3.11193
   D108       2.78315  -0.00013  -0.00962  -0.00454  -0.01416   2.76899
   D109      -1.35300  -0.00018  -0.00926  -0.00389  -0.01315  -1.36616
   D110       0.72916  -0.00003  -0.00684  -0.00450  -0.01133   0.71782
   D111      -1.09770   0.00000  -0.00217  -0.00421  -0.00637  -1.10408
   D112       1.02009   0.00003  -0.00299  -0.00367  -0.00666   1.01344
   D113       3.09285   0.00000  -0.00671  -0.00336  -0.01008   3.08277
   D114       3.11812  -0.00001  -0.00385  -0.00498  -0.00882   3.10930
   D115      -1.04727   0.00002  -0.00467  -0.00444  -0.00910  -1.05637
   D116       1.02549  -0.00001  -0.00839  -0.00413  -0.01252   1.01296
   D117       1.08736  -0.00010  -0.00433  -0.00304  -0.00737   1.08000
   D118      -3.07802  -0.00008  -0.00515  -0.00250  -0.00765  -3.08567
   D119      -1.00527  -0.00011  -0.00887  -0.00220  -0.01107  -1.01634
   D120      -2.84753  -0.00015  -0.00082  -0.01382  -0.01465  -2.86217
   D121      -0.82642  -0.00004  -0.00413  -0.01188  -0.01601  -0.84243
   D122       1.27180  -0.00011  -0.00663  -0.01141  -0.01805   1.25375
   D123      -0.84408  -0.00010  -0.00135  -0.01313  -0.01448  -0.85856
   D124       1.17703   0.00000  -0.00466  -0.01119  -0.01585   1.16118
   D125      -3.00793  -0.00006  -0.00716  -0.01073  -0.01788  -3.02582
   D126       1.21974  -0.00009   0.00049  -0.01538  -0.01488   1.20485
   D127      -3.04234   0.00001  -0.00281  -0.01344  -0.01625  -3.05859
   D128      -0.94412  -0.00005  -0.00532  -0.01297  -0.01829  -0.96241
   D129      -1.39487  -0.00002   0.00432   0.01204   0.01636  -1.37851
   D130       2.82827  -0.00004   0.00829   0.01142   0.01971   2.84798
   D131       0.78622  -0.00011   0.00922   0.00993   0.01914   0.80536
         Item               Value     Threshold  Converged?
 Maximum Force            0.001002     0.000450     NO 
 RMS     Force            0.000149     0.000300     YES
 Maximum Displacement     0.226884     0.001800     NO 
 RMS     Displacement     0.048129     0.001200     NO 
 Predicted change in Energy=-1.022687D-04
 GradGradGradGradGradGradGradGradGradGradGradGradGradGradGradGradGradGrad

                          Input orientation:                          
 ---------------------------------------------------------------------
 Center     Atomic      Atomic             Coordinates (Angstroms)
 Number     Number       Type             X           Y           Z
 ---------------------------------------------------------------------
      1          6           0        1.792970    0.614318    0.044171
      2          6           0        1.062051   -0.486904    0.343703
      3          6           0       -0.370839   -0.556230    0.790994
      4          6           0       -1.279032    0.506297    0.121330
      5          6           0       -1.125738    1.909677    0.756381
      6          6           0        0.298301    2.316124    1.179597
      7          6           0        1.430556    2.076814    0.162037
      8          6           0        3.138108    0.200464   -0.384895
      9          6           0        3.203044   -1.314462   -0.425926
     10          6           0        1.866538   -1.784042    0.184569
     11          8           0        4.073121    0.957076   -0.649622
     12          6           0        1.174850    2.726325   -1.212477
     13          6           0        2.047791   -2.496883    1.526038
     14          8           0        1.166260   -2.722663   -0.653319
     15          6           0       -2.764469    0.054101    0.056786
     16          8           0       -3.510950    1.178610   -0.454402
     17          6           0       -3.344734   -0.357353    1.417886
     18          6           0       -2.939184   -1.078303   -0.982071
     19          8           0       -4.319672   -1.254355   -1.327026
     20          1           0       -0.416512   -0.452854    1.884757
     21          1           0       -0.735842   -1.563947    0.571802
     22          1           0       -0.956828    0.587283   -0.924805
     23          1           0       -1.759866    1.984060    1.648723
     24          1           0       -1.516931    2.647678    0.047859
     25          1           0        0.566003    1.801811    2.111916
     26          1           0        0.276872    3.386140    1.425884
     27          1           0        2.328231    2.566987    0.567418
     28          1           0        3.295691   -1.645080   -1.467504
     29          1           0        4.089598   -1.676595    0.106457
     30          1           0        0.990934    3.801782   -1.097726
     31          1           0        0.310261    2.288574   -1.722638
     32          1           0        2.046465    2.603734   -1.864624
     33          1           0        1.080365   -2.755600    1.968913
     34          1           0        2.615109   -3.422817    1.377472
     35          1           0        2.595176   -1.863182    2.231251
     36          1           0        1.055603   -2.313285   -1.529173
     37          1           0       -4.333212    0.788689   -0.809335
     38          1           0       -2.830136   -1.231070    1.833367
     39          1           0       -3.275186    0.460341    2.142254
     40          1           0       -4.408126   -0.608660    1.322471
     41          1           0       -2.441221   -0.786231   -1.912178
     42          1           0       -2.506613   -2.024568   -0.638318
     43          1           0       -4.745505   -1.763402   -0.617197
 ---------------------------------------------------------------------
                    Distance matrix (angstroms):
                    1          2          3          4          5
     1  C    0.000000
     2  C    1.355232   0.000000
     3  C    2.570991   1.502680   0.000000
     4  C    3.074868   2.552756   1.549912   0.000000
     5  C    3.271705   3.271135   2.579102   1.547987   0.000000
     6  C    2.533647   3.023077   2.974756   2.623620   1.540194
     7  C    1.511334   2.596430   3.251697   3.132100   2.629795
     8  C    1.471316   2.305069   3.777302   4.456559   4.733319
     9  C    2.435055   2.420957   3.850772   4.868640   5.525511
    10  C    2.403593   1.534631   2.623191   3.891563   4.787927
    11  O    2.407887   3.484009   4.910626   5.426150   5.469226
    12  C    2.534129   3.572011   4.144661   3.567786   3.136243
    13  C    3.455494   2.531722   3.186879   4.696812   5.484654
    14  O    3.466224   2.450211   3.023598   4.123799   5.357153
    15  C    4.591760   3.875211   2.577020   1.554083   2.572554
    16  O    5.357105   4.931860   3.797496   2.401027   2.773029
    17  C    5.406222   4.537665   3.045750   2.587291   3.240518
    18  C    5.129466   4.256444   3.164288   2.546480   3.903694
    19  O    6.537317   5.687113   4.535050   3.800411   4.955088
    20  H    3.067315   2.135920   1.099586   2.184853   2.712524
    21  H    3.379071   2.108191   1.093968   2.187210   3.500307
    22  H    2.915654   2.615122   2.143589   1.097622   2.145610
    23  H    4.132000   3.971392   3.019630   2.178971   1.097235
    24  H    3.884586   4.069923   3.482930   2.155807   1.095299
    25  H    2.681633   2.934427   2.860571   3.007481   2.170507
    26  H    3.448286   4.097327   4.045354   3.523661   2.143709
    27  H    2.091221   3.313534   4.133938   4.178251   3.521032
    28  H    3.106157   3.100160   4.441829   5.299142   6.093521
    29  H    3.244482   3.261547   4.649656   5.795466   6.362663
    30  H    3.479528   4.524997   4.941047   4.183188   3.390881
    31  H    2.850119   3.540937   3.856832   3.017049   2.889843
    32  H    2.768670   3.924006   4.783413   4.404791   4.173039
    33  H    3.945730   2.790811   2.886298   4.429479   5.301126
    34  H    4.330366   3.478542   4.180570   5.672756   6.543331
    35  H    3.400715   2.794182   3.546788   5.007562   5.500446
    36  H    3.404406   2.615984   3.241166   4.015560   5.274032
    37  H    6.187810   5.662641   4.479985   3.205293   3.741119
    38  H    5.289593   4.233439   2.755013   2.890578   3.732180
    39  H    5.487428   4.789956   3.360737   2.840929   2.939617
    40  H    6.448513   5.558385   4.072457   3.532294   4.175710
    41  H    4.870032   4.177500   3.412700   2.675157   4.014925
    42  H    5.090769   4.008010   2.959812   2.913641   4.396622
    43  H    6.988749   6.023328   4.751628   4.208728   5.336754
                    6          7          8          9         10
     6  C    0.000000
     7  C    1.541006   0.000000
     8  C    3.871454   2.595295   0.000000
     9  C    4.918982   3.871455   1.516872   0.000000
    10  C    4.501201   3.885460   2.424757   1.542550   0.000000
    11  O    4.409344   2.982575   1.231581   2.442736   3.616437
    12  C    2.580430   1.541602   3.304429   4.589139   4.772168
    13  C    5.132813   4.812503   3.480824   2.557908   1.529880
    14  O    5.431603   4.875412   3.536228   2.486610   1.439950
    15  C    3.969637   4.658400   5.920889   6.141432   4.984107
    16  O    4.298173   5.060163   6.720980   7.161978   6.172760
    17  C    4.525038   5.505064   6.751920   6.869432   5.542009
    18  C    5.164906   5.509844   6.239018   6.171874   4.995406
    19  O    6.352728   6.810222   7.656540   7.576731   6.390202
    20  H    2.945411   3.574723   4.267724   4.379818   3.142454
    21  H    4.061257   4.256328   4.363015   4.070937   2.640222
    22  H    2.998791   3.016543   4.148450   4.601092   3.850362
    23  H    2.136914   3.521028   5.595263   6.309904   5.430759
    24  H    2.164677   3.004431   5.276886   6.180711   5.577337
    25  H    1.097907   2.150607   3.926080   4.806848   4.273688
    26  H    1.098204   2.154677   4.649100   5.838437   5.549656
    27  H    2.135020   1.100192   2.676421   4.100936   4.392174
    28  H    5.628732   4.470641   2.145439   1.096711   2.188866
    29  H    5.609578   4.600181   2.161043   1.095696   2.227026
    30  H    2.805908   2.180776   4.252996   5.614329   5.797620
    31  H    2.902391   2.202704   3.761181   4.799117   4.758744
    32  H    3.522226   2.182737   3.026052   4.331257   4.846045
    33  H    5.192015   5.171041   4.302677   3.509686   2.178503
    34  H    6.192107   5.755553   4.062958   2.836032   2.160777
    35  H    4.883462   4.600169   3.376037   2.780502   2.173956
    36  H    5.416859   4.719507   3.459065   2.612719   1.968406
    37  H    5.266861   5.985304   7.506450   7.833607   6.785550
    38  H    4.774633   5.647030   6.526095   6.442874   5.008299
    39  H    4.140102   5.355208   6.898142   7.191171   5.941979
    40  H    5.543035   6.530589   7.779167   7.841235   6.484424
    41  H    5.166106   5.243095   5.868140   5.860520   4.893747
    42  H    5.478500   5.741360   6.072715   5.757564   4.456394
    43  H    6.731343   7.314246   8.127859   7.963514   6.660507
                   11         12         13         14         15
    11  O    0.000000
    12  C    3.441951   0.000000
    13  C    4.556895   5.961828   0.000000
    14  O    4.689386   5.477610   2.361709   0.000000
    15  C    6.933038   4.926464   5.641283   4.864699   0.000000
    16  O    7.589817   4.992677   6.952049   6.093914   1.443283
    17  C    7.811970   6.070792   5.802466   5.498513   1.535771
    18  C    7.309289   5.608347   5.759592   4.434712   1.546638
    19  O    8.705646   6.785919   7.087203   5.718851   2.458790
    20  H    5.344884   4.715132   3.221727   3.754867   3.018507
    21  H    5.565389   5.024025   3.086997   2.541955   2.645496
    22  H    5.051026   3.033530   4.954437   3.941694   2.124940
    23  H    6.353017   4.165331   5.881509   6.001237   2.695966
    24  H    5.881607   2.973267   6.431078   6.044148   2.878032
    25  H    4.543077   3.503856   4.584509   5.336451   4.286035
    26  H    4.961813   2.864030   6.144603   6.513952   4.714517
    27  H    2.667890   2.126900   5.161431   5.551646   5.701836
    28  H    2.836291   4.865408   3.353224   2.521618   6.475818
    29  H    2.740100   5.442522   2.618598   3.196471   7.069371
    30  H    4.218178   1.097087   6.904655   6.541913   5.429646
    31  H    4.133203   1.095173   6.039330   5.195063   4.196807
    32  H    2.880112   1.095462   6.124776   5.532859   5.773867
    33  H    5.440337   6.338901   1.094982   2.623845   5.131608
    34  H    5.041664   6.825989   1.096027   2.591041   6.540109
    35  H    4.293903   5.911020   1.094776   3.331855   6.093445
    36  H    4.535888   5.050958   3.217523   0.973117   4.765788
    37  H    8.409536   5.852837   7.547593   6.526724   1.936683
    38  H    7.655598   6.401410   5.048852   4.937574   2.193676
    39  H    7.876480   6.015955   6.120374   6.137849   2.185186
    40  H    8.847160   6.979807   6.729465   6.280647   2.177801
    41  H    6.860744   5.089557   5.907528   4.283505   2.165056
    42  H    7.223796   6.037699   5.064595   3.738657   2.206926
    43  H    9.228771   7.454033   7.161028   5.989194   2.771655
                   16         17         18         19         20
    16  O    0.000000
    17  C    2.427400   0.000000
    18  C    2.387259   2.538510   0.000000
    19  O    2.708287   3.047894   1.433784   0.000000
    20  H    4.208193   2.966745   3.869595   5.117872   0.000000
    21  H    4.034344   2.996338   2.739542   4.067584   1.749385
    22  H    2.663547   3.476008   2.589825   3.855143   3.044251
    23  H    2.852749   2.836777   4.205941   5.088715   2.792644
    24  H    2.527160   3.774658   4.119040   4.997151   3.768078
    25  H    4.857563   4.520789   5.491280   6.710909   2.469910
    26  H    4.770352   5.208631   6.006040   7.088083   3.928004
    27  H    6.088328   6.438757   6.590502   7.898493   4.288174
    28  H    7.438411   7.353839   6.279375   7.626674   5.141936
    29  H    8.138494   7.663520   7.137690   8.541018   4.996491
    30  H    5.249939   6.513426   6.266931   7.336186   5.383125
    31  H    4.176374   5.497528   4.737425   5.843384   4.588783
    32  H    5.908009   6.971939   6.260431   7.463348   5.428337
    33  H    6.513880   5.063272   5.261027   6.502104   2.747792
    34  H    7.877657   6.702121   6.474130   7.752917   4.274195
    35  H    7.331439   6.181554   6.447528   7.800457   3.343553
    36  H    5.848236   5.645687   4.216969   5.482315   4.157312
    37  H    0.976796   2.692771   2.336410   2.107656   4.913258
    38  H    3.391747   1.095817   2.821688   3.493901   2.536503
    39  H    2.704462   1.094610   3.498819   4.008371   3.012017
    40  H    2.675170   1.096842   2.772953   2.728476   4.034034
    41  H    2.670211   3.477009   1.094702   2.022405   4.315936
    42  H    3.361973   2.776693   1.095765   2.086799   3.633830
    43  H    3.194693   2.842656   1.966034   0.971761   5.168897
                   21         22         23         24         25
    21  H    0.000000
    22  H    2.629916   0.000000
    23  H    3.846652   3.036265   0.000000
    24  H    4.315367   2.346277   1.749906   0.000000
    25  H    3.923656   3.607738   2.378535   3.051956   0.000000
    26  H    5.124295   3.857636   2.482698   2.379497   1.750524
    27  H    5.143265   4.115528   4.268672   3.880944   2.465039
    28  H    4.518695   4.833414   6.959898   6.624608   5.669613
    29  H    4.849134   5.626283   7.070729   7.080673   5.341994
    30  H    5.878785   3.762536   4.291153   2.988931   3.805555
    31  H    4.604423   2.266373   3.967901   2.569484   3.873778
    32  H    5.571980   3.737526   5.216873   4.044418   4.318301
    33  H    2.582744   4.868124   5.534782   6.295380   4.588575
    34  H    3.915785   5.842955   6.960481   7.462743   5.659946
    35  H    3.733496   5.346233   5.840120   6.482629   4.190938
    36  H    2.860922   3.581680   6.040948   5.806557   5.516453
    37  H    4.514810   3.384356   3.754074   3.481675   5.793310
    38  H    2.467473   3.797790   3.393616   4.467351   4.561768
    39  H    3.607261   3.846784   2.204877   3.501769   4.068808
    40  H    3.868042   4.288588   3.720473   4.537332   5.583508
    41  H    3.111803   2.250525   4.562759   4.060515   5.651079
    42  H    2.193672   3.050520   4.675177   4.824955   5.625473
    43  H    4.186992   4.469274   5.300179   5.506688   6.954921
                   26         27         28         29         30
    26  H    0.000000
    27  H    2.369821   0.000000
    28  H    6.542029   4.776860   0.000000
    29  H    6.473720   4.617671   1.763132   0.000000
    30  H    2.655419   2.466939   5.925955   6.408150   0.000000
    31  H    3.334510   3.064975   4.944848   5.775080   1.773028
    32  H    3.817206   2.448585   4.446425   5.136221   1.771326
    33  H    6.217833   5.643694   4.236730   3.699794   7.239580
    34  H    7.199416   6.051135   3.423073   2.615127   7.807649
    35  H    5.794698   4.739831   3.770819   2.604393   6.763689
    36  H    6.467010   5.461897   2.338438   3.505108   6.130609
    37  H    5.744200   7.030833   8.034711   8.823833   6.124412
    38  H    5.580159   6.529672   6.970862   7.145868   6.965736
    39  H    4.657316   6.190020   7.787142   7.934167   6.313673
    40  H    6.157786   7.485543   8.258748   8.650462   7.379648
    41  H    5.994944   6.335624   5.817861   6.893419   5.787303
    42  H    6.425300   6.775832   5.873525   6.647238   6.811038
    43  H    7.477715   8.378145   8.086894   8.865114   8.006804
                   31         32         33         34         35
    31  H    0.000000
    32  H    1.770280   0.000000
    33  H    6.297960   6.659716   0.000000
    34  H    6.895143   6.866867   1.774942   0.000000
    35  H    6.171804   6.085278   1.777606   1.778145   0.000000
    36  H    4.665841   5.027068   3.526026   3.480188   4.088235
    37  H    4.964436   6.716272   7.041837   8.414159   8.017490
    38  H    5.907213   7.222334   4.199356   5.887469   5.476486
    39  H    5.579898   6.997798   5.416932   7.096434   6.314098
    40  H    6.319006   7.882817   5.928809   7.566263   7.172583
    41  H    4.130496   5.624362   5.598468   6.583301   6.610077
    42  H    5.264383   6.607233   4.494272   5.678957   5.855658
    43  H    6.572768   8.170606   6.450828   7.804550   7.874593
                   36         37         38         39         40
    36  H    0.000000
    37  H    6.259372   0.000000
    38  H    5.251365   3.650005   0.000000
    39  H    6.318869   3.152636   1.776050   0.000000
    40  H    6.394525   2.550058   1.771570   1.760217   0.000000
    41  H    3.834888   2.697455   3.791865   4.322945   3.789881
    42  H    3.683255   3.358590   2.616015   3.807500   3.076563
    43  H    5.898044   2.592310   3.155515   3.836853   2.282447
                   41         42         43
    41  H    0.000000
    42  H    1.777772   0.000000
    43  H    2.818078   2.254171   0.000000
 Stoichiometry    C15H24O4
 Framework group  C1[X(C15H24O4)]
 Deg. of freedom   123
 Full point group                 C1      NOp   1
 Largest Abelian subgroup         C1      NOp   1
 Largest concise Abelian subgroup C1      NOp   1
                         Standard orientation:                         
 ---------------------------------------------------------------------
 Center     Atomic      Atomic             Coordinates (Angstroms)
 Number     Number       Type             X           Y           Z
 ---------------------------------------------------------------------
      1          6           0        1.815808    0.632715    0.012610
      2          6           0        1.099764   -0.481814    0.298548
      3          6           0       -0.327260   -0.575020    0.760029
      4          6           0       -1.253854    0.490604    0.121205
      5          6           0       -1.108110    1.882940    0.781828
      6          6           0        0.316247    2.296191    1.197316
      7          6           0        1.439534    2.088716    0.162966
      8          6           0        3.160320    0.241573   -0.439127
      9          6           0        3.240551   -1.271496   -0.510442
     10          6           0        1.915880   -1.767003    0.105333
     11          8           0        4.084406    1.013067   -0.699228
     12          6           0        1.161801    2.762036   -1.195725
     13          6           0        2.119460   -2.503786    1.430564
     14          8           0        1.216122   -2.696565   -0.743024
     15          6           0       -2.735134    0.023999    0.064076
     16          8           0       -3.498916    1.150230   -0.416868
     17          6           0       -3.295901   -0.419939    1.423139
     18          6           0       -2.909611   -1.089816   -0.994727
     19          8           0       -4.291947   -1.273786   -1.327951
     20          1           0       -0.361829   -0.493387    1.856035
     21          1           0       -0.684177   -1.582111    0.525200
     22          1           0       -0.944175    0.595299   -0.926608
     23          1           0       -1.733006    1.933248    1.682327
     24          1           0       -1.514821    2.630360    0.092170
     25          1           0        0.599645    1.766749    2.116433
     26          1           0        0.286429    3.360937    1.464671
     27          1           0        2.336517    2.580431    0.568011
     28          1           0        3.325034   -1.580830   -1.559227
     29          1           0        4.136695   -1.634461    0.005050
     30          1           0        0.967995    3.833049   -1.057991
     31          1           0        0.296188    2.325116   -1.704861
     32          1           0        2.027332    2.661390   -1.859626
     33          1           0        1.159767   -2.781310    1.878846
     34          1           0        2.694691   -3.420586    1.257756
     35          1           0        2.668038   -1.878118    2.141996
     36          1           0        1.091471   -2.271458   -1.609455
     37          1           0       -4.320977    0.758564   -0.770344
     38          1           0       -2.767649   -1.296043    1.815831
     39          1           0       -3.226805    0.384232    2.162535
     40          1           0       -4.357618   -0.680623    1.334459
     41          1           0       -2.425096   -0.774472   -1.924338
     42          1           0       -2.463420   -2.037929   -0.674265
     43          1           0       -4.704533   -1.801010   -0.623588
 ---------------------------------------------------------------------
 Rotational constants (GHZ):      0.5516962      0.2595424      0.2078275
 Standard basis: 6-31G(d) (6D, 7F)
 There are   333 symmetry adapted cartesian basis functions of A   symmetry.
 There are   333 symmetry adapted basis functions of A   symmetry.
   333 basis functions,   628 primitive gaussians,   333 cartesian basis functions
    73 alpha electrons       73 beta electrons
       nuclear repulsion energy      1599.0285605129 Hartrees.
 NAtoms=   43 NActive=   43 NUniq=   43 SFac= 1.00D+00 NAtFMM=   60 NAOKFM=F Big=F
 Integral buffers will be    131072 words long.
 Raffenetti 2 integral format.
 Two-electron integral symmetry is turned on.
 ------------------------------------------------------------------------------
 Polarizable Continuum Model (PCM)
 =================================
 Model                : PCM (using non-symmetric T matrix).
 Atomic radii         : SMD-Coulomb.
 Polarization charges : Total charges.
 Charge compensation  : None.
 Solution method      : On-the-fly selection.
 Cavity type          : VdW (van der Waals Surface) (Alpha=1.000).
 Cavity algorithm     : GePol (No added spheres)
                        Default sphere list used, NSphG=   43.
                        Lebedev-Laikov grids with approx.  5.0 points / Ang**2.
                        Smoothing algorithm: Karplus/York (Gamma=1.0000).
                        Polarization charges: spherical gaussians, with
                                              point-specific exponents (IZeta= 3).
                        Self-potential: point-specific (ISelfS= 7).
                        Self-field    : sphere-specific E.n sum rule (ISelfD= 2).
 1st derivatives      : Analytical E(r).r(x)/FMM algorithm (CHGder, D1EAlg=3).
                        Cavity 1st derivative terms included.
 Solvent              : Methanol, Eps=  32.613000 Eps(inf)=   1.765709
 ------------------------------------------------------------------------------
 ------------------------------------------------------------------------------
 Atomic radii for non-electrostatic terms: SMD-CDS.
 ------------------------------------------------------------------------------
 Nuclear repulsion after PCM non-electrostatic terms =     1599.0300618932 Hartrees.
 One-electron integrals computed using PRISM.
 NBasis=   333 RedAO= T EigKep=  9.15D-04  NBF=   333
 NBsUse=   333 1.00D-06 EigRej= -1.00D+00 NBFU=   333
 Initial guess from the checkpoint file:  "DY-202A-11R_30.chk"
 B after Tr=     0.000000    0.000000    0.000000
         Rot=    0.999995   -0.000227   -0.001997   -0.002257 Ang=  -0.35 deg.
 ExpMin= 1.61D-01 ExpMax= 5.48D+03 ExpMxC= 8.25D+02 IAcc=1 IRadAn=         1 AccDes= 0.00D+00
 Harris functional with IExCor=  402 and IRadAn=       1 diagonalized for initial guess.
 HarFok:  IExCor=  402 AccDes= 0.00D+00 IRadAn=         1 IDoV= 1 UseB2=F ITyADJ=14
 ICtDFT=  3500011 ScaDFX=  1.000000  1.000000  1.000000  1.000000
 FoFCou: FMM=F IPFlag=           0 FMFlag=      100000 FMFlg1=           0
         NFxFlg=           0 DoJE=T BraDBF=F KetDBF=T FulRan=T
         wScrn=  0.000000 ICntrl=     500 IOpCl=  0 I1Cent=   200000004 NGrid=           0
         NMat0=    1 NMatS0=      1 NMatT0=    0 NMatD0=    1 NMtDS0=    0 NMtDT0=    0
 Petite list used in FoFCou.
 Keep R1 ints in memory in canonical form, NReq=1565304907.
 Requested convergence on RMS density matrix=1.00D-08 within 128 cycles.
 Requested convergence on MAX density matrix=1.00D-06.
 Requested convergence on             energy=1.00D-06.
 No special actions if energy rises.
 Inv3:  Mode=1 IEnd=    21692163.
 Iteration    1 A*A^-1 deviation from unit magnitude is 7.55D-15 for   2671.
 Iteration    1 A*A^-1 deviation from orthogonality  is 3.27D-15 for   2671   2621.
 Iteration    1 A^-1*A deviation from unit magnitude is 7.99D-15 for   2671.
 Iteration    1 A^-1*A deviation from orthogonality  is 6.94D-11 for   2317   2259.
 Error on total polarization charges =  0.05200
 SCF Done:  E(RB3LYP) =  -886.952357149     A.U. after   10 cycles
            NFock= 10  Conv=0.81D-08     -V/T= 2.0094
 SMD-CDS (non-electrostatic) energy       (kcal/mol) =       0.94
 (included in total energy above)
 D1PCM: PCM CHGder 1st derivatives, ID1Alg=3 FixD1E=F DoIter=F DoCFld=F I1PDM=0.
 Calling FoFJK, ICntrl=      2127 FMM=F ISym2X=0 I1Cent= 0 IOpClX= 0 NMat=1 NMatS=1 NMatT=0.
 ***** Axes restored to original set *****
 -------------------------------------------------------------------
 Center     Atomic                   Forces (Hartrees/Bohr)
 Number     Number              X              Y              Z
 -------------------------------------------------------------------
      1        6          -0.001246935    0.000166697   -0.000217987
      2        6           0.000518791   -0.000260868    0.000374058
      3        6          -0.000903052    0.000810004   -0.000754781
      4        6           0.000406024    0.000144774    0.000069468
      5        6          -0.000250100    0.000384669   -0.000187085
      6        6          -0.000407958    0.000141714    0.000458570
      7        6           0.000356379   -0.000463752   -0.000011088
      8        6           0.000996371    0.000525858    0.001498870
      9        6           0.001365384   -0.000193818   -0.000466473
     10        6          -0.001802465   -0.000361206   -0.000204224
     11        8           0.000359998    0.000495816   -0.000720412
     12        6          -0.000063801    0.000330210    0.000040064
     13        6           0.000574209   -0.000600042    0.000434674
     14        8           0.000846502    0.000126114    0.000314663
     15        6          -0.000908694   -0.000149925   -0.000409551
     16        8          -0.000038647    0.000374843    0.000039813
     17        6           0.000052424    0.000054841    0.000845894
     18        6           0.000545171   -0.000059097    0.000080251
     19        8          -0.000383754   -0.000322728    0.000139676
     20        1           0.000105803   -0.000152938    0.000208453
     21        1           0.000289131   -0.000167776    0.000046049
     22        1           0.000327056   -0.000150157    0.000091392
     23        1          -0.000179229   -0.000035800    0.000130340
     24        1          -0.000042464   -0.000254764    0.000031434
     25        1           0.000140115   -0.000156591   -0.000098464
     26        1           0.000032526    0.000110191   -0.000066095
     27        1           0.000168238   -0.000217543   -0.000144226
     28        1          -0.000464456   -0.000266680   -0.000154807
     29        1          -0.000328440   -0.000012253    0.000039786
     30        1           0.000006095    0.000040623    0.000012766
     31        1          -0.000058633   -0.000141497   -0.000049459
     32        1           0.000140042    0.000057871   -0.000160844
     33        1          -0.000187648    0.000094882   -0.000112802
     34        1           0.000045846    0.000059525    0.000030014
     35        1          -0.000036414    0.000029364   -0.000095794
     36        1          -0.000435975    0.000024717   -0.000363040
     37        1           0.000215219   -0.000139448    0.000232464
     38        1          -0.000076726    0.000108431   -0.000099566
     39        1           0.000401519    0.000230385    0.000068691
     40        1           0.000029142   -0.000083097   -0.000676686
     41        1          -0.000009743   -0.000062191   -0.000163726
     42        1          -0.000077827    0.000035213    0.000177565
     43        1          -0.000019024   -0.000094567   -0.000207844
 -------------------------------------------------------------------
 Cartesian Forces:  Max     0.001802465 RMS     0.000413179

 GradGradGradGradGradGradGradGradGradGradGradGradGradGradGradGradGradGrad
 Berny optimization.
 Using GEDIIS/GDIIS optimizer.
 FormGI is forming the generalized inverse of G from B-inverse, IUseBI=4.
 Internal  Forces:  Max     0.000891478 RMS     0.000215799
 Search for a local minimum.
 Step number   7 out of a maximum of  258
 All quantities printed in internal units (Hartrees-Bohrs-Radians)
 Mixed Optimization -- En-DIIS/RFO-DIIS
 Swapping is turned off.
 Update second derivatives using D2CorX and points    5    6    7
 DE= -6.81D-05 DEPred=-1.02D-04 R= 6.66D-01
 TightC=F SS=  1.41D+00  RLast= 4.03D-01 DXNew= 1.0897D+00 1.2099D+00
 Trust test= 6.66D-01 RLast= 4.03D-01 DXMaxT set to 1.09D+00
 ITU=  1  1  1 -1  1  1  0
     Eigenvalues ---    0.00086   0.00266   0.00301   0.00354   0.00373
     Eigenvalues ---    0.00407   0.00643   0.00704   0.00779   0.01010
     Eigenvalues ---    0.01125   0.01190   0.01252   0.01338   0.01369
     Eigenvalues ---    0.01626   0.02560   0.02578   0.03157   0.03737
     Eigenvalues ---    0.03926   0.04126   0.04419   0.04640   0.04699
     Eigenvalues ---    0.04946   0.05002   0.05073   0.05114   0.05288
     Eigenvalues ---    0.05358   0.05419   0.05562   0.05573   0.05610
     Eigenvalues ---    0.05627   0.05720   0.05797   0.05970   0.06125
     Eigenvalues ---    0.06297   0.06910   0.07284   0.07837   0.08128
     Eigenvalues ---    0.08790   0.08978   0.09153   0.09243   0.09923
     Eigenvalues ---    0.10375   0.11779   0.12099   0.13269   0.13926
     Eigenvalues ---    0.14664   0.15654   0.15993   0.16000   0.16000
     Eigenvalues ---    0.16000   0.16000   0.16000   0.16000   0.16024
     Eigenvalues ---    0.16060   0.16090   0.16269   0.16408   0.17232
     Eigenvalues ---    0.17595   0.18361   0.19535   0.20315   0.21095
     Eigenvalues ---    0.22938   0.23458   0.24975   0.25103   0.26797
     Eigenvalues ---    0.27038   0.27426   0.27828   0.28671   0.28814
     Eigenvalues ---    0.29002   0.29244   0.29580   0.29844   0.30681
     Eigenvalues ---    0.31300   0.31739   0.32533   0.33745   0.33763
     Eigenvalues ---    0.33822   0.33843   0.33912   0.34011   0.34105
     Eigenvalues ---    0.34126   0.34138   0.34160   0.34172   0.34197
     Eigenvalues ---    0.34200   0.34249   0.34258   0.34309   0.34329
     Eigenvalues ---    0.34365   0.34373   0.34418   0.34567   0.37294
     Eigenvalues ---    0.40016   0.41595   0.41768   0.51581   0.52546
     Eigenvalues ---    0.52773   0.52899   0.96315
 En-DIIS/RFO-DIIS IScMMF=        0 using points:     7    6    5    4    3
 RFO step:  Lambda=-2.98890115D-05.
 DidBck=T Rises=F RFO-DIIS coefs:    0.57565    1.04313   -0.68160    0.09552   -0.03270
 Iteration  1 RMS(Cart)=  0.01507947 RMS(Int)=  0.00007730
 Iteration  2 RMS(Cart)=  0.00012843 RMS(Int)=  0.00001954
 Iteration  3 RMS(Cart)=  0.00000001 RMS(Int)=  0.00001954
 Variable       Old X    -DE/DX   Delta X   Delta X   Delta X     New X
                                 (Linear)    (Quad)   (Total)
    R1        2.56102   0.00016  -0.00031   0.00077   0.00047   2.56149
    R2        2.85601  -0.00025   0.00048  -0.00155  -0.00107   2.85494
    R3        2.78038   0.00081  -0.00027   0.00170   0.00146   2.78185
    R4        2.83965   0.00025   0.00000   0.00058   0.00057   2.84022
    R5        2.90003   0.00024   0.00012  -0.00017  -0.00007   2.89996
    R6        2.92891  -0.00034  -0.00046   0.00004  -0.00042   2.92849
    R7        2.07792   0.00019   0.00005   0.00014   0.00019   2.07811
    R8        2.06730   0.00005   0.00018  -0.00022  -0.00003   2.06727
    R9        2.92527   0.00005   0.00015   0.00007   0.00022   2.92550
   R10        2.93679   0.00029   0.00031   0.00010   0.00041   2.93720
   R11        2.07420   0.00000   0.00001   0.00008   0.00008   2.07429
   R12        2.91055   0.00022  -0.00023   0.00079   0.00056   2.91110
   R13        2.07347   0.00021  -0.00004   0.00027   0.00022   2.07370
   R14        2.06981  -0.00018  -0.00016   0.00010  -0.00006   2.06975
   R15        2.91208   0.00041   0.00014   0.00045   0.00060   2.91268
   R16        2.07474   0.00003  -0.00007   0.00018   0.00012   2.07486
   R17        2.07530   0.00009  -0.00009   0.00022   0.00013   2.07543
   R18        2.91321   0.00026   0.00023  -0.00001   0.00023   2.91343
   R19        2.07906  -0.00001   0.00002  -0.00006  -0.00004   2.07902
   R20        2.86647   0.00077   0.00020   0.00051   0.00071   2.86718
   R21        2.32735   0.00073  -0.00027   0.00083   0.00056   2.32791
   R22        2.91500   0.00089   0.00014   0.00171   0.00182   2.91681
   R23        2.07248   0.00019  -0.00033   0.00061   0.00029   2.07277
   R24        2.07057  -0.00025   0.00034  -0.00091  -0.00057   2.07000
   R25        2.89105   0.00045  -0.00025   0.00100   0.00075   2.89180
   R26        2.72111  -0.00026   0.00088  -0.00155  -0.00067   2.72044
   R27        2.07319   0.00004  -0.00004   0.00011   0.00007   2.07326
   R28        2.06958   0.00013  -0.00004   0.00018   0.00014   2.06972
   R29        2.07012   0.00020  -0.00009   0.00042   0.00033   2.07045
   R30        2.06922   0.00010  -0.00005   0.00032   0.00027   2.06949
   R31        2.07119  -0.00003  -0.00010   0.00012   0.00003   2.07122
   R32        2.06883  -0.00007   0.00006  -0.00024  -0.00018   2.06864
   R33        1.83892   0.00039   0.00006   0.00021   0.00026   1.83919
   R34        2.72741   0.00000   0.00035  -0.00035  -0.00001   2.72740
   R35        2.90219  -0.00010   0.00043  -0.00072  -0.00030   2.90189
   R36        2.92272   0.00032  -0.00039   0.00048   0.00010   2.92282
   R37        1.84588  -0.00021   0.00015  -0.00040  -0.00025   1.84563
   R38        2.07079  -0.00016  -0.00003  -0.00008  -0.00011   2.07069
   R39        2.06851   0.00025  -0.00024   0.00056   0.00033   2.06884
[truncated: 794,442 more chars]
