# Supplementary material for: New patchoulol- and guaiane-type sesquiterpenoids from Sanguisorba officinalis with anti-melanogenic activity
Source: Nat Prod Bioprospect. 2026 May 12;16(1):63. doi: 10.1007/s13659-026-00616-0 (PMC13161421; doi:10.1007/s13659-026-00616-0)
Supplement: Supplementary file 2 — Additional file 2. It includes the calculated NMR data of compound 11. [file 13659_2026_616_MOESM2_ESM.zip › New folder/11R-opt_freq-conf-31.log]

 Entering Gaussian System, Link 0=/gpfs/home/zhengshan/software/Gaussian/g09/g09
 Input=DY-202A-11R_31.gjf
 Output=DY-202A-11R_31.log
 Initial command:
 /gpfs/home/zhengshan/software/Gaussian/g09/l1.exe "/gpfs/home/zhengshan/software/Gaussian/g09/scratch/zhengshan/%J/Gau-397.inp" -scrdir="/gpfs/home/zhengshan/software/Gaussian/g09/scratch/zhengshan/%J/"
 Entering Link 1 = /gpfs/home/zhengshan/software/Gaussian/g09/l1.exe PID=       398.
  
 Copyright (c) 1988,1990,1992,1993,1995,1998,2003,2009,2013,
            Gaussian, Inc.  All Rights Reserved.
  
 This is part of the Gaussian(R) 09 program.  It is based on
 the Gaussian(R) 03 system (copyright 2003, Gaussian, Inc.),
 the Gaussian(R) 98 system (copyright 1998, Gaussian, Inc.),
 the Gaussian(R) 94 system (copyright 1995, Gaussian, Inc.),
 the Gaussian 92(TM) system (copyright 1992, Gaussian, Inc.),
 the Gaussian 90(TM) system (copyright 1990, Gaussian, Inc.),
 the Gaussian 88(TM) system (copyright 1988, Gaussian, Inc.),
 the Gaussian 86(TM) system (copyright 1986, Carnegie Mellon
 University), and the Gaussian 82(TM) system (copyright 1983,
 Carnegie Mellon University). Gaussian is a federally registered
 trademark of Gaussian, Inc.
  
 This software contains proprietary and confidential information,
 including trade secrets, belonging to Gaussian, Inc.
  
 This software is provided under written license and may be
 used, copied, transmitted, or stored only in accord with that
 written license.
  
 The following legend is applicable only to US Government
 contracts under FAR:
  
                    RESTRICTED RIGHTS LEGEND
  
 Use, reproduction and disclosure by the US Government is
 subject to restrictions as set forth in subparagraphs (a)
 and (c) of the Commercial Computer Software - Restricted
 Rights clause in FAR 52.227-19.
  
 Gaussian, Inc.
 340 Quinnipiac St., Bldg. 40, Wallingford CT 06492
  
  
 ---------------------------------------------------------------
 Warning -- This program may not be used in any manner that
 competes with the business of Gaussian, Inc. or will provide
 assistance to any competitor of Gaussian, Inc.  The licensee
 of this program is prohibited from giving any competitor of
 Gaussian, Inc. access to this program.  By using this program,
 the user acknowledges that Gaussian, Inc. is engaged in the
 business of creating and licensing software in the field of
 computational chemistry and represents and warrants to the
 licensee that it is not a competitor of Gaussian, Inc. and that
 it will not use this program in any manner prohibited above.
 ---------------------------------------------------------------
  

 Cite this work as:
 Gaussian 09, Revision D.01,
 M. J. Frisch, G. W. Trucks, H. B. Schlegel, G. E. Scuseria, 
 M. A. Robb, J. R. Cheeseman, G. Scalmani, V. Barone, B. Mennucci, 
 G. A. Petersson, H. Nakatsuji, M. Caricato, X. Li, H. P. Hratchian, 
 A. F. Izmaylov, J. Bloino, G. Zheng, J. L. Sonnenberg, M. Hada, 
 M. Ehara, K. Toyota, R. Fukuda, J. Hasegawa, M. Ishida, T. Nakajima, 
 Y. Honda, O. Kitao, H. Nakai, T. Vreven, J. A. Montgomery, Jr., 
 J. E. Peralta, F. Ogliaro, M. Bearpark, J. J. Heyd, E. Brothers, 
 K. N. Kudin, V. N. Staroverov, T. Keith, R. Kobayashi, J. Normand, 
 K. Raghavachari, A. Rendell, J. C. Burant, S. S. Iyengar, J. Tomasi, 
 M. Cossi, N. Rega, J. M. Millam, M. Klene, J. E. Knox, J. B. Cross, 
 V. Bakken, C. Adamo, J. Jaramillo, R. Gomperts, R. E. Stratmann, 
 O. Yazyev, A. J. Austin, R. Cammi, C. Pomelli, J. W. Ochterski, 
 R. L. Martin, K. Morokuma, V. G. Zakrzewski, G. A. Voth, 
 P. Salvador, J. J. Dannenberg, S. Dapprich, A. D. Daniels, 
 O. Farkas, J. B. Foresman, J. V. Ortiz, J. Cioslowski, 
 and D. J. Fox, Gaussian, Inc., Wallingford CT, 2013.
 
 ******************************************
 Gaussian 09:  ES64L-G09RevD.01 24-Apr-2013
                10-Mar-2024 
 ******************************************
 %nprocshared=4
 Will use up to    4 processors via shared memory.
 %mem=12GB
 %chk=DY-202A-11R_31.chk
 ----------------------------------------------------------
 # opt freq b3lyp/6-31g(d) scrf=(smd,solvent=methanol,read)
 ----------------------------------------------------------
 1/14=-1,18=20,19=15,26=3,38=1,40=2/1,3;
 2/9=110,12=2,17=6,18=5,40=1/2;
 3/5=1,6=6,7=1,11=2,16=1,25=1,30=1,70=32203,71=1,72=3,74=-5/1,2,3;
 4//1;
 5/5=2,38=5,53=3/2;
 6/7=2,8=2,9=2,10=2,28=1/1;
 7//1,2,3,16;
 1/14=-1,18=20,19=15,26=3/3(2);
 2/9=110/2;
 99//99;
 2/9=110/2;
 3/5=1,6=6,7=1,11=2,16=1,25=1,30=1,70=32205,71=1,72=3,74=-5/1,2,3;
 4/5=5,16=3,69=1/1;
 5/5=2,38=5,53=3/2;
 7//1,2,3,16;
 1/14=-1,18=20,19=15,26=3/3(-5);
 2/9=110/2;
 6/7=2,8=2,9=2,10=2,19=2,28=1/1;
 99/9=1/99;
 --------
 opt+freq
 --------
 Symbolic Z-matrix:
 Charge =  0 Multiplicity = 1
 C                    -1.68      0.6642   -0.1617 
 C                    -0.9817   -0.4806   -0.1881 
 C                     0.5027   -0.6262   -0.4196 
 C                     1.3645    0.5184    0.1647 
 C                     1.2997    1.8162   -0.6729 
 C                    -0.036     2.1743   -1.3294 
 C                    -1.2937    2.0779   -0.4522 
 C                    -3.0793    0.2818    0.1184 
 C                    -3.2438   -1.1965    0.2834 
 C                    -1.8207   -1.7141    0.0623 
 O                    -3.9915    1.092     0.1992 
 C                    -1.1908    2.918     0.8219 
 C                    -1.7642   -2.7184   -1.0867 
 O                    -1.368    -2.3662    1.2454 
 C                     2.8437    0.0869    0.4747 
 O                     2.7756   -1.0183    1.4023 
 C                     3.6133    1.2169    1.178 
 C                     3.659    -0.3983   -0.7474 
 O                     3.1272   -1.6029   -1.2892 
 H                     0.6839   -0.741    -1.4948 
 H                     0.8075   -1.5673    0.0507 
 H                     0.9261    0.7447    1.148 
 H                     2.044     1.7806   -1.4761 
 H                     1.5958    2.657    -0.0329 
 H                    -0.1702    1.5507   -2.224 
 H                     0.046     3.2026   -1.7073 
 H                    -2.1024    2.5134   -1.0563 
 H                    -3.6225   -1.4141    1.2867 
 H                    -3.9479   -1.5538   -0.4748 
 H                    -0.9091    3.949     0.582 
 H                    -0.452     2.5219    1.5247 
 H                    -2.1526    2.954     1.3455 
 H                    -0.755    -3.1289   -1.207 
 H                    -2.4193   -3.5735   -0.8833 
 H                    -2.0683   -2.2684   -2.0379 
 H                    -1.0233   -1.692     1.8565 
 H                     3.6718   -1.1852    1.7454 
 H                     3.7954    2.0675    0.5143 
 H                     3.0668    1.5689    2.0602 
 H                     4.5849    0.8623    1.5418 
 H                     3.7063    0.3507   -1.5418 
 H                     4.6876   -0.6277   -0.4462 
 H                     2.9016   -2.1657   -0.5229 
 

 GradGradGradGradGradGradGradGradGradGradGradGradGradGradGradGradGradGrad
 Berny optimization.
 Initialization pass.
                           ----------------------------
                           !    Initial Parameters    !
                           ! (Angstroms and Degrees)  !
 --------------------------                            --------------------------
 ! Name  Definition              Value          Derivative Info.                !
 --------------------------------------------------------------------------------
 ! R1    R(1,2)                  1.3412         estimate D2E/DX2                !
 ! R2    R(1,7)                  1.494          estimate D2E/DX2                !
 ! R3    R(1,8)                  1.4774         estimate D2E/DX2                !
 ! R4    R(2,3)                  1.5094         estimate D2E/DX2                !
 ! R5    R(2,10)                 1.5127         estimate D2E/DX2                !
 ! R6    R(3,4)                  1.5473         estimate D2E/DX2                !
 ! R7    R(3,20)                 1.0964         estimate D2E/DX2                !
 ! R8    R(3,21)                 1.0953         estimate D2E/DX2                !
 ! R9    R(4,5)                  1.546          estimate D2E/DX2                !
 ! R10   R(4,15)                 1.5717         estimate D2E/DX2                !
 ! R11   R(4,22)                 1.1001         estimate D2E/DX2                !
 ! R12   R(5,6)                  1.5308         estimate D2E/DX2                !
 ! R13   R(5,23)                 1.0956         estimate D2E/DX2                !
 ! R14   R(5,24)                 1.0974         estimate D2E/DX2                !
 ! R15   R(6,7)                  1.5364         estimate D2E/DX2                !
 ! R16   R(6,25)                 1.0987         estimate D2E/DX2                !
 ! R17   R(6,26)                 1.0986         estimate D2E/DX2                !
 ! R18   R(7,12)                 1.5296         estimate D2E/DX2                !
 ! R19   R(7,27)                 1.0994         estimate D2E/DX2                !
 ! R20   R(8,9)                  1.4965         estimate D2E/DX2                !
 ! R21   R(8,11)                 1.2227         estimate D2E/DX2                !
 ! R22   R(9,10)                 1.5304         estimate D2E/DX2                !
 ! R23   R(9,28)                 1.0942         estimate D2E/DX2                !
 ! R24   R(9,29)                 1.0947         estimate D2E/DX2                !
 ! R25   R(10,13)                1.5271         estimate D2E/DX2                !
 ! R26   R(10,14)                1.4247         estimate D2E/DX2                !
 ! R27   R(12,30)                1.0954         estimate D2E/DX2                !
 ! R28   R(12,31)                1.0939         estimate D2E/DX2                !
 ! R29   R(12,32)                1.0957         estimate D2E/DX2                !
 ! R30   R(13,33)                1.0961         estimate D2E/DX2                !
 ! R31   R(13,34)                1.0962         estimate D2E/DX2                !
 ! R32   R(13,35)                1.0953         estimate D2E/DX2                !
 ! R33   R(14,36)                0.973          estimate D2E/DX2                !
 ! R34   R(15,16)                1.4445         estimate D2E/DX2                !
 ! R35   R(15,17)                1.5375         estimate D2E/DX2                !
 ! R36   R(15,18)                1.5471         estimate D2E/DX2                !
 ! R37   R(16,37)                0.974          estimate D2E/DX2                !
 ! R38   R(17,38)                1.0942         estimate D2E/DX2                !
 ! R39   R(17,39)                1.0958         estimate D2E/DX2                !
 ! R40   R(17,40)                1.0964         estimate D2E/DX2                !
 ! R41   R(18,19)                1.4239         estimate D2E/DX2                !
 ! R42   R(18,41)                1.0928         estimate D2E/DX2                !
 ! R43   R(18,42)                1.0961         estimate D2E/DX2                !
 ! R44   R(19,43)                0.9772         estimate D2E/DX2                !
 ! A1    A(2,1,7)              132.0055         estimate D2E/DX2                !
 ! A2    A(2,1,8)              106.0171         estimate D2E/DX2                !
 ! A3    A(7,1,8)              121.7806         estimate D2E/DX2                !
 ! A4    A(1,2,3)              126.6825         estimate D2E/DX2                !
 ! A5    A(1,2,10)             113.828          estimate D2E/DX2                !
 ! A6    A(3,2,10)             119.4852         estimate D2E/DX2                !
 ! A7    A(2,3,4)              114.738          estimate D2E/DX2                !
 ! A8    A(2,3,20)             108.8472         estimate D2E/DX2                !
 ! A9    A(2,3,21)             106.8994         estimate D2E/DX2                !
 ! A10   A(4,3,20)             110.8381         estimate D2E/DX2                !
 ! A11   A(4,3,21)             108.5688         estimate D2E/DX2                !
 ! A12   A(20,3,21)            106.5658         estimate D2E/DX2                !
 ! A13   A(3,4,5)              113.1439         estimate D2E/DX2                !
 ! A14   A(3,4,15)             113.3015         estimate D2E/DX2                !
 ! A15   A(3,4,22)             105.5295         estimate D2E/DX2                !
 ! A16   A(5,4,15)             112.134          estimate D2E/DX2                !
 ! A17   A(5,4,22)             107.1498         estimate D2E/DX2                !
 ! A18   A(15,4,22)            104.7868         estimate D2E/DX2                !
 ! A19   A(4,5,6)              117.73           estimate D2E/DX2                !
 ! A20   A(4,5,23)             109.9645         estimate D2E/DX2                !
 ! A21   A(4,5,24)             108.4155         estimate D2E/DX2                !
 ! A22   A(6,5,23)             106.6165         estimate D2E/DX2                !
 ! A23   A(6,5,24)             107.8376         estimate D2E/DX2                !
 ! A24   A(23,5,24)            105.6134         estimate D2E/DX2                !
 ! A25   A(5,6,7)              117.0479         estimate D2E/DX2                !
 ! A26   A(5,6,25)             108.8439         estimate D2E/DX2                !
 ! A27   A(5,6,26)             107.539          estimate D2E/DX2                !
 ! A28   A(7,6,25)             109.2246         estimate D2E/DX2                !
 ! A29   A(7,6,26)             108.4345         estimate D2E/DX2                !
 ! A30   A(25,6,26)            105.0871         estimate D2E/DX2                !
 ! A31   A(1,7,6)              112.4599         estimate D2E/DX2                !
 ! A32   A(1,7,12)             112.0321         estimate D2E/DX2                !
 ! A33   A(1,7,27)             106.9467         estimate D2E/DX2                !
 ! A34   A(6,7,12)             112.7083         estimate D2E/DX2                !
 ! A35   A(6,7,27)             105.2825         estimate D2E/DX2                !
 ! A36   A(12,7,27)            106.8357         estimate D2E/DX2                !
 ! A37   A(1,8,9)              112.3763         estimate D2E/DX2                !
 ! A38   A(1,8,11)             123.2038         estimate D2E/DX2                !
 ! A39   A(9,8,11)             124.4195         estimate D2E/DX2                !
 ! A40   A(8,9,10)             102.4714         estimate D2E/DX2                !
 ! A41   A(8,9,28)             109.6069         estimate D2E/DX2                !
 ! A42   A(8,9,29)             108.467          estimate D2E/DX2                !
 ! A43   A(10,9,28)            112.7702         estimate D2E/DX2                !
 ! A44   A(10,9,29)            112.8093         estimate D2E/DX2                !
 ! A45   A(28,9,29)            110.3378         estimate D2E/DX2                !
 ! A46   A(2,10,9)             105.301          estimate D2E/DX2                !
 ! A47   A(2,10,13)            113.03           estimate D2E/DX2                !
 ! A48   A(2,10,14)            109.5393         estimate D2E/DX2                !
 ! A49   A(9,10,13)            111.441          estimate D2E/DX2                !
 ! A50   A(9,10,14)            109.2871         estimate D2E/DX2                !
 ! A51   A(13,10,14)           108.1819         estimate D2E/DX2                !
 ! A52   A(7,12,30)            110.5986         estimate D2E/DX2                !
 ! A53   A(7,12,31)            112.4396         estimate D2E/DX2                !
 ! A54   A(7,12,32)            110.9189         estimate D2E/DX2                !
 ! A55   A(30,12,31)           107.9286         estimate D2E/DX2                !
 ! A56   A(30,12,32)           107.4265         estimate D2E/DX2                !
 ! A57   A(31,12,32)           107.3212         estimate D2E/DX2                !
 ! A58   A(10,13,33)           111.2807         estimate D2E/DX2                !
 ! A59   A(10,13,34)           110.5656         estimate D2E/DX2                !
 ! A60   A(10,13,35)           111.8972         estimate D2E/DX2                !
 ! A61   A(33,13,34)           106.1674         estimate D2E/DX2                !
 ! A62   A(33,13,35)           108.3106         estimate D2E/DX2                !
 ! A63   A(34,13,35)           108.402          estimate D2E/DX2                !
 ! A64   A(10,14,36)           108.4783         estimate D2E/DX2                !
 ! A65   A(4,15,16)            106.9982         estimate D2E/DX2                !
 ! A66   A(4,15,17)            111.0719         estimate D2E/DX2                !
 ! A67   A(4,15,18)            115.2297         estimate D2E/DX2                !
 ! A68   A(16,15,17)           106.9889         estimate D2E/DX2                !
 ! A69   A(16,15,18)           106.9865         estimate D2E/DX2                !
 ! A70   A(17,15,18)           109.1503         estimate D2E/DX2                !
 ! A71   A(15,16,37)           108.2959         estimate D2E/DX2                !
 ! A72   A(15,17,38)           112.1605         estimate D2E/DX2                !
 ! A73   A(15,17,39)           110.7759         estimate D2E/DX2                !
 ! A74   A(15,17,40)           110.9567         estimate D2E/DX2                !
 ! A75   A(38,17,39)           108.7608         estimate D2E/DX2                !
 ! A76   A(38,17,40)           107.7712         estimate D2E/DX2                !
 ! A77   A(39,17,40)           106.1829         estimate D2E/DX2                !
 ! A78   A(15,18,19)           111.658          estimate D2E/DX2                !
 ! A79   A(15,18,41)           112.4614         estimate D2E/DX2                !
 ! A80   A(15,18,42)           110.066          estimate D2E/DX2                !
 ! A81   A(19,18,41)           108.626          estimate D2E/DX2                !
 ! A82   A(19,18,42)           106.1409         estimate D2E/DX2                !
 ! A83   A(41,18,42)           107.6127         estimate D2E/DX2                !
 ! A84   A(18,19,43)           105.967          estimate D2E/DX2                !
 ! D1    D(7,1,2,3)              6.0542         estimate D2E/DX2                !
 ! D2    D(7,1,2,10)          -174.7075         estimate D2E/DX2                !
 ! D3    D(8,1,2,3)           -179.1249         estimate D2E/DX2                !
 ! D4    D(8,1,2,10)             0.1134         estimate D2E/DX2                !
 ! D5    D(2,1,7,6)             21.3616         estimate D2E/DX2                !
 ! D6    D(2,1,7,12)          -106.8032         estimate D2E/DX2                !
 ! D7    D(2,1,7,27)           136.4569         estimate D2E/DX2                !
 ! D8    D(8,1,7,6)           -152.7802         estimate D2E/DX2                !
 ! D9    D(8,1,7,12)            79.055          estimate D2E/DX2                !
 ! D10   D(8,1,7,27)           -37.6848         estimate D2E/DX2                !
 ! D11   D(2,1,8,9)              0.4224         estimate D2E/DX2                !
 ! D12   D(2,1,8,11)          -179.3483         estimate D2E/DX2                !
 ! D13   D(7,1,8,9)            175.8966         estimate D2E/DX2                !
 ! D14   D(7,1,8,11)            -3.8741         estimate D2E/DX2                !
 ! D15   D(1,2,3,4)             34.698          estimate D2E/DX2                !
 ! D16   D(1,2,3,20)           -90.1315         estimate D2E/DX2                !
 ! D17   D(1,2,3,21)           155.1241         estimate D2E/DX2                !
 ! D18   D(10,2,3,4)          -144.5015         estimate D2E/DX2                !
 ! D19   D(10,2,3,20)           90.6689         estimate D2E/DX2                !
 ! D20   D(10,2,3,21)          -24.0754         estimate D2E/DX2                !
 ! D21   D(1,2,10,9)            -0.5765         estimate D2E/DX2                !
 ! D22   D(1,2,10,13)          121.3004         estimate D2E/DX2                !
 ! D23   D(1,2,10,14)         -117.9932         estimate D2E/DX2                !
 ! D24   D(3,2,10,9)           178.7218         estimate D2E/DX2                !
 ! D25   D(3,2,10,13)          -59.4013         estimate D2E/DX2                !
 ! D26   D(3,2,10,14)           61.3051         estimate D2E/DX2                !
 ! D27   D(2,3,4,5)            -75.8911         estimate D2E/DX2                !
 ! D28   D(2,3,4,15)           155.0412         estimate D2E/DX2                !
 ! D29   D(2,3,4,22)            40.9557         estimate D2E/DX2                !
 ! D30   D(20,3,4,5)            47.8853         estimate D2E/DX2                !
 ! D31   D(20,3,4,15)          -81.1824         estimate D2E/DX2                !
 ! D32   D(20,3,4,22)          164.7321         estimate D2E/DX2                !
 ! D33   D(21,3,4,5)           164.609          estimate D2E/DX2                !
 ! D34   D(21,3,4,15)           35.5413         estimate D2E/DX2                !
 ! D35   D(21,3,4,22)          -78.5442         estimate D2E/DX2                !
 ! D36   D(3,4,5,6)             36.0844         estimate D2E/DX2                !
 ! D37   D(3,4,5,23)           -86.2383         estimate D2E/DX2                !
 ! D38   D(3,4,5,24)           158.7526         estimate D2E/DX2                !
 ! D39   D(15,4,5,6)           165.7478         estimate D2E/DX2                !
 ! D40   D(15,4,5,23)           43.4251         estimate D2E/DX2                !
 ! D41   D(15,4,5,24)          -71.584          estimate D2E/DX2                !
 ! D42   D(22,4,5,6)           -79.8041         estimate D2E/DX2                !
 ! D43   D(22,4,5,23)          157.8732         estimate D2E/DX2                !
 ! D44   D(22,4,5,24)           42.8641         estimate D2E/DX2                !
 ! D45   D(3,4,15,16)          -58.004          estimate D2E/DX2                !
 ! D46   D(3,4,15,17)         -174.4412         estimate D2E/DX2                !
 ! D47   D(3,4,15,18)           60.7958         estimate D2E/DX2                !
 ! D48   D(5,4,15,16)          172.4142         estimate D2E/DX2                !
 ! D49   D(5,4,15,17)           55.977          estimate D2E/DX2                !
 ! D50   D(5,4,15,18)          -68.786          estimate D2E/DX2                !
 ! D51   D(22,4,15,16)          56.5269         estimate D2E/DX2                !
 ! D52   D(22,4,15,17)         -59.9102         estimate D2E/DX2                !
 ! D53   D(22,4,15,18)         175.3267         estimate D2E/DX2                !
 ! D54   D(4,5,6,7)             46.8374         estimate D2E/DX2                !
 ! D55   D(4,5,6,25)           -77.5578         estimate D2E/DX2                !
 ! D56   D(4,5,6,26)           169.0952         estimate D2E/DX2                !
 ! D57   D(23,5,6,7)           170.8535         estimate D2E/DX2                !
 ! D58   D(23,5,6,25)           46.4583         estimate D2E/DX2                !
 ! D59   D(23,5,6,26)          -66.8886         estimate D2E/DX2                !
 ! D60   D(24,5,6,7)           -76.1242         estimate D2E/DX2                !
 ! D61   D(24,5,6,25)          159.4806         estimate D2E/DX2                !
 ! D62   D(24,5,6,26)           46.1337         estimate D2E/DX2                !
 ! D63   D(5,6,7,1)            -72.1087         estimate D2E/DX2                !
 ! D64   D(5,6,7,12)            55.6997         estimate D2E/DX2                !
 ! D65   D(5,6,7,27)           171.7922         estimate D2E/DX2                !
 ! D66   D(25,6,7,1)            52.0939         estimate D2E/DX2                !
 ! D67   D(25,6,7,12)          179.9024         estimate D2E/DX2                !
 ! D68   D(25,6,7,27)          -64.0051         estimate D2E/DX2                !
 ! D69   D(26,6,7,1)           166.0983         estimate D2E/DX2                !
 ! D70   D(26,6,7,12)          -66.0933         estimate D2E/DX2                !
 ! D71   D(26,6,7,27)           49.9992         estimate D2E/DX2                !
 ! D72   D(1,7,12,30)         -179.8662         estimate D2E/DX2                !
 ! D73   D(1,7,12,31)           59.4025         estimate D2E/DX2                !
 ! D74   D(1,7,12,32)          -60.7767         estimate D2E/DX2                !
 ! D75   D(6,7,12,30)           52.1008         estimate D2E/DX2                !
 ! D76   D(6,7,12,31)          -68.6305         estimate D2E/DX2                !
 ! D77   D(6,7,12,32)          171.1903         estimate D2E/DX2                !
 ! D78   D(27,7,12,30)         -63.0596         estimate D2E/DX2                !
 ! D79   D(27,7,12,31)         176.2092         estimate D2E/DX2                !
 ! D80   D(27,7,12,32)          56.03           estimate D2E/DX2                !
 ! D81   D(1,8,9,10)            -0.7434         estimate D2E/DX2                !
 ! D82   D(1,8,9,28)           119.2283         estimate D2E/DX2                !
 ! D83   D(1,8,9,29)          -120.2451         estimate D2E/DX2                !
 ! D84   D(11,8,9,10)          179.024          estimate D2E/DX2                !
 ! D85   D(11,8,9,28)          -61.0042         estimate D2E/DX2                !
 ! D86   D(11,8,9,29)           59.5224         estimate D2E/DX2                !
 ! D87   D(8,9,10,2)             0.7473         estimate D2E/DX2                !
 ! D88   D(8,9,10,13)         -122.1537         estimate D2E/DX2                !
 ! D89   D(8,9,10,14)          118.3348         estimate D2E/DX2                !
 ! D90   D(28,9,10,2)         -116.9991         estimate D2E/DX2                !
 ! D91   D(28,9,10,13)         120.0999         estimate D2E/DX2                !
 ! D92   D(28,9,10,14)           0.5884         estimate D2E/DX2                !
 ! D93   D(29,9,10,2)          117.1673         estimate D2E/DX2                !
 ! D94   D(29,9,10,13)          -5.7337         estimate D2E/DX2                !
 ! D95   D(29,9,10,14)        -125.2452         estimate D2E/DX2                !
 ! D96   D(2,10,13,33)          64.7772         estimate D2E/DX2                !
 ! D97   D(2,10,13,34)        -177.4935         estimate D2E/DX2                !
 ! D98   D(2,10,13,35)         -56.5502         estimate D2E/DX2                !
 ! D99   D(9,10,13,33)        -176.8631         estimate D2E/DX2                !
 ! D100  D(9,10,13,34)         -59.1338         estimate D2E/DX2                !
 ! D101  D(9,10,13,35)          61.8096         estimate D2E/DX2                !
 ! D102  D(14,10,13,33)        -56.6981         estimate D2E/DX2                !
 ! D103  D(14,10,13,34)         61.0312         estimate D2E/DX2                !
 ! D104  D(14,10,13,35)       -178.0254         estimate D2E/DX2                !
 ! D105  D(2,10,14,36)          31.3247         estimate D2E/DX2                !
 ! D106  D(9,10,14,36)         -83.564          estimate D2E/DX2                !
 ! D107  D(13,10,14,36)        154.9316         estimate D2E/DX2                !
 ! D108  D(4,15,16,37)        -168.7964         estimate D2E/DX2                !
 ! D109  D(17,15,16,37)        -49.6847         estimate D2E/DX2                !
 ! D110  D(18,15,16,37)         67.1868         estimate D2E/DX2                !
 ! D111  D(4,15,17,38)         -68.8328         estimate D2E/DX2                !
 ! D112  D(4,15,17,39)          52.8987         estimate D2E/DX2                !
 ! D113  D(4,15,17,40)         170.5769         estimate D2E/DX2                !
 ! D114  D(16,15,17,38)        174.7243         estimate D2E/DX2                !
 ! D115  D(16,15,17,39)        -63.5441         estimate D2E/DX2                !
 ! D116  D(16,15,17,40)         54.134          estimate D2E/DX2                !
 ! D117  D(18,15,17,38)         59.2905         estimate D2E/DX2                !
 ! D118  D(18,15,17,39)       -178.9779         estimate D2E/DX2                !
 ! D119  D(18,15,17,40)        -61.2998         estimate D2E/DX2                !
 ! D120  D(4,15,18,19)         -65.2786         estimate D2E/DX2                !
 ! D121  D(4,15,18,41)          57.1352         estimate D2E/DX2                !
 ! D122  D(4,15,18,42)         177.1083         estimate D2E/DX2                !
 ! D123  D(16,15,18,19)         53.5277         estimate D2E/DX2                !
 ! D124  D(16,15,18,41)        175.9416         estimate D2E/DX2                !
 ! D125  D(16,15,18,42)        -64.0853         estimate D2E/DX2                !
 ! D126  D(17,15,18,19)        168.9631         estimate D2E/DX2                !
 ! D127  D(17,15,18,41)        -68.6231         estimate D2E/DX2                !
 ! D128  D(17,15,18,42)         51.35           estimate D2E/DX2                !
 ! D129  D(15,18,19,43)        -42.1936         estimate D2E/DX2                !
 ! D130  D(41,18,19,43)       -166.7795         estimate D2E/DX2                !
 ! D131  D(42,18,19,43)         77.756          estimate D2E/DX2                !
 --------------------------------------------------------------------------------
 Trust Radius=3.00D-01 FncErr=1.00D-07 GrdErr=1.00D-06
 Number of steps in this run=    258 maximum allowed number of steps=    258.
 GradGradGradGradGradGradGradGradGradGradGradGradGradGradGradGradGradGrad

                          Input orientation:                          
 ---------------------------------------------------------------------
 Center     Atomic      Atomic             Coordinates (Angstroms)
 Number     Number       Type             X           Y           Z
 ---------------------------------------------------------------------
      1          6           0       -1.680000    0.664200   -0.161700
      2          6           0       -0.981700   -0.480600   -0.188100
      3          6           0        0.502700   -0.626200   -0.419600
      4          6           0        1.364500    0.518400    0.164700
      5          6           0        1.299700    1.816200   -0.672900
      6          6           0       -0.036000    2.174300   -1.329400
      7          6           0       -1.293700    2.077900   -0.452200
      8          6           0       -3.079300    0.281800    0.118400
      9          6           0       -3.243800   -1.196500    0.283400
     10          6           0       -1.820700   -1.714100    0.062300
     11          8           0       -3.991500    1.092000    0.199200
     12          6           0       -1.190800    2.918000    0.821900
     13          6           0       -1.764200   -2.718400   -1.086700
     14          8           0       -1.368000   -2.366200    1.245400
     15          6           0        2.843700    0.086900    0.474700
     16          8           0        2.775600   -1.018300    1.402300
     17          6           0        3.613300    1.216900    1.178000
     18          6           0        3.659000   -0.398300   -0.747400
     19          8           0        3.127200   -1.602900   -1.289200
     20          1           0        0.683900   -0.741000   -1.494800
     21          1           0        0.807500   -1.567300    0.050700
     22          1           0        0.926100    0.744700    1.148000
     23          1           0        2.044000    1.780600   -1.476100
     24          1           0        1.595800    2.657000   -0.032900
     25          1           0       -0.170200    1.550700   -2.224000
     26          1           0        0.046000    3.202600   -1.707300
     27          1           0       -2.102400    2.513400   -1.056300
     28          1           0       -3.622500   -1.414100    1.286700
     29          1           0       -3.947900   -1.553800   -0.474800
     30          1           0       -0.909100    3.949000    0.582000
     31          1           0       -0.452000    2.521900    1.524700
     32          1           0       -2.152600    2.954000    1.345500
     33          1           0       -0.755000   -3.128900   -1.207000
     34          1           0       -2.419300   -3.573500   -0.883300
     35          1           0       -2.068300   -2.268400   -2.037900
     36          1           0       -1.023300   -1.692000    1.856500
     37          1           0        3.671800   -1.185200    1.745400
     38          1           0        3.795400    2.067500    0.514300
     39          1           0        3.066800    1.568900    2.060200
     40          1           0        4.584900    0.862300    1.541800
     41          1           0        3.706300    0.350700   -1.541800
     42          1           0        4.687600   -0.627700   -0.446200
     43          1           0        2.901600   -2.165700   -0.522900
 ---------------------------------------------------------------------
                    Distance matrix (angstroms):
                    1          2          3          4          5
     1  C    0.000000
     2  C    1.341226   0.000000
     3  C    2.548691   1.509382   0.000000
     4  C    3.065416   2.574320   1.547325   0.000000
     5  C    3.235281   3.273394   2.581606   1.545981   0.000000
     6  C    2.519258   3.040626   2.993449   2.633579   1.530791
     7  C    1.494043   2.590949   3.246579   3.143029   2.615897
     8  C    1.477405   2.252803   3.734251   4.450335   4.707035
     9  C    2.470989   2.419075   3.854311   4.918475   5.534823
    10  C    2.392965   1.512661   2.610353   3.891021   4.768693
    11  O    2.378296   3.417889   4.851078   5.386738   5.411268
    12  C    2.507269   3.551662   4.119541   3.566448   3.106603
    13  C    3.507805   2.535259   3.156130   4.672434   5.488289
    14  O    3.355682   2.399924   3.049482   4.117692   5.318737
    15  C    4.604578   3.923652   2.605487   1.571727   2.586774
    16  O    5.012911   4.115312   2.939241   2.425758   3.810397
    17  C    5.488105   5.085446   3.952869   2.563548   3.022869
    18  C    5.475114   4.675007   3.181450   2.633818   3.236643
    19  O    5.433247   4.399436   2.932260   3.117828   3.925535
    20  H    3.056103   2.132955   1.096388   2.191631   2.755722
    21  H    3.348487   2.106936   1.095333   2.161802   3.494843
    22  H    2.917799   2.631772   2.125089   1.100130   2.145546
    23  H    4.103922   3.990843   3.047045   2.178783   1.095619
    24  H    3.836497   4.063512   3.481926   2.160129   1.097370
    25  H    2.705265   2.988244   2.906466   3.021065   2.153371
    26  H    3.436776   4.114620   4.065274   3.528138   2.136317
    27  H    2.097206   3.312669   4.129046   4.182136   3.493904
    28  H    3.192256   3.165483   4.533158   5.464761   6.205072
    29  H    3.187621   3.167380   4.546573   5.737993   6.239667
    30  H    3.455038   4.496630   4.891711   4.136715   3.316988
    31  H    2.793381   3.497038   3.821294   3.027092   2.897570
    32  H    2.781760   3.939469   4.794166   4.438066   4.157752
    33  H    4.041768   2.846584   2.909521   4.435836   5.381549
    34  H    4.361808   3.480808   4.176084   5.670899   6.551648
    35  H    3.503005   2.792613   3.453369   4.939820   5.467230
    36  H    3.171130   2.376891   2.940278   3.667376   4.909344
    37  H    5.974870   5.088216   3.878518   3.274828   4.525863
    38  H    5.692647   5.459566   4.355463   2.903654   2.775088
    39  H    5.318593   5.064154   4.188374   2.755775   3.263991
    40  H    6.495393   5.981887   4.767293   3.519325   4.075213
    41  H    5.569128   4.949839   3.532240   2.902463   2.948627
    42  H    6.503559   5.677078   4.184985   3.567876   4.183528
    43  H    5.397208   4.246372   2.852271   3.168574   4.294661
                    6          7          8          9         10
     6  C    0.000000
     7  C    1.536419   0.000000
     8  C    3.865146   2.596137   0.000000
     9  C    4.924774   3.881455   1.496548   0.000000
    10  C    4.499071   3.862862   2.360262   1.530362   0.000000
    11  O    4.376525   2.945241   1.222727   2.409020   3.550396
    12  C    2.552400   1.529604   3.318267   4.629676   4.736044
    13  C    5.194621   4.860911   3.490409   2.526375   1.527093
    14  O    5.387018   4.757877   3.348221   2.410865   1.424745
    15  C    3.988068   4.684154   5.936907   6.224256   5.017001
    16  O    5.055687   5.439194   6.133393   6.125102   4.837945
    17  C    4.530018   5.241901   6.840180   7.324249   6.274066
    18  C    4.539826   5.545083   6.827652   7.024836   5.693334
    19  O    4.926935   5.813193   6.637324   6.574791   5.130364
    20  H    3.007422   3.597793   4.220214   4.335470   3.105560
    21  H    4.076241   4.237385   4.304761   4.074883   2.632322
    22  H    3.017765   3.043941   4.161440   4.680156   3.843091
    23  H    2.122009   3.503855   5.571089   6.318211   5.432818
    24  H    2.139318   2.976639   5.246049   6.194452   5.548698
    25  H    1.098725   2.163208   3.944592   4.825057   4.313958
    26  H    1.098605   2.152910   4.650995   5.842752   5.548873
    27  H    2.111772   1.099360   2.704495   4.106208   4.382052
    28  H    5.708203   4.543253   2.129805   1.094246   2.199009
    29  H    5.471017   4.498281   2.115604   1.094663   2.199807
    30  H    2.750512   2.172211   4.286379   5.658282   5.759497
    31  H    2.905128   2.194021   3.728060   4.812637   4.685686
    32  H    3.499002   2.176462   3.083050   4.421021   4.852620
    33  H    5.353118   5.288732   4.334966   3.485626   2.179105
    34  H    6.238295   5.778507   4.037616   2.773287   2.170219
    35  H    4.936578   4.690925   3.489308   2.814108   2.186183
    36  H    5.106172   4.428923   3.338265   2.766005   1.963540
    37  H    5.872684   6.335097   7.097645   7.068458   5.768892
    38  H    4.253265   5.180074   7.113857   7.762561   6.785675
    39  H    4.635004   5.058181   6.572804   7.115345   6.217503
    40  H    5.596235   6.325477   7.816841   8.192116   7.061053
    41  H    4.168386   5.400967   6.986085   7.350447   6.114267
    42  H    5.562701   6.564774   7.840325   7.985171   6.617916
    43  H    5.302409   5.967720   6.494050   6.273389   4.779803
                   11         12         13         14         15
    11  O    0.000000
    12  C    3.400875   0.000000
    13  C    4.597124   5.978340   0.000000
    14  O    4.465023   5.304104   2.391591   0.000000
    15  C    6.914194   4.940938   5.616086   4.934582   0.000000
    16  O    7.189886   5.618154   5.449334   4.360146   1.444488
    17  C    7.668548   5.108809   7.037966   6.136489   1.537470
    18  C    7.851573   6.081209   5.908391   5.754530   1.547146
    19  O    7.755882   6.598515   5.021070   5.216670   2.459093
    20  H    5.299895   4.719097   3.173303   3.789494   3.037941
    21  H    5.488564   4.970500   3.038478   2.607364   2.657492
    22  H    5.020322   3.051367   4.921855   3.866533   2.136170
    23  H    6.301433   4.127761   5.907201   6.020320   2.704396
    24  H    5.806980   2.926422   6.426120   5.970821   2.901780
    25  H    4.548037   3.491223   4.696754   5.367827   4.302242
    26  H    4.938702   2.829757   6.222557   6.459827   4.721847
    27  H    2.676818   2.126582   5.242808   5.444967   5.718021
    28  H    2.756693   4.989619   3.284434   2.447646   6.687607
    29  H    2.730647   5.411102   2.549365   3.205459   7.051190
    30  H    4.220210   1.095385   6.926036   6.366509   5.386171
    31  H    4.040993   1.093914   6.000169   4.981023   4.230055
    32  H    2.857027   1.095679   6.184058   5.378675   5.825939
    33  H    5.501666   6.393071   1.096114   2.640406   5.110785
    34  H    5.040884   6.823232   1.096232   2.663488   6.553004
    35  H    4.471644   5.987254   1.095335   3.358578   5.999028
    36  H    4.394031   4.727637   3.203881   0.973040   4.475215
    37  H    8.142637   6.429151   6.318353   5.200418   1.979562
    38  H    7.854088   5.067559   7.508475   6.844918   2.197744
    39  H    7.315077   4.634718   7.184879   5.984677   2.181721
    40  H    8.683892   6.172752   7.748645   6.778502   2.184428
    41  H    7.926962   6.013293   6.289107   6.395197   2.209059
    42  H    8.871341   6.981093   6.812268   6.523357   2.181439
    43  H    7.658255   6.663350   4.732128   4.625643   2.464298
                   16         17         18         19         20
    16  O    0.000000
    17  C    2.397534   0.000000
    18  C    2.405412   2.513588   0.000000
    19  O    2.776608   3.778180   1.423875   0.000000
    20  H    3.584033   4.422512   3.086628   2.599011   0.000000
    21  H    2.449825   4.110364   3.183485   2.679106   1.756878
    22  H    2.567779   2.728537   3.516779   4.036832   3.041440
    23  H    4.080964   3.134439   2.808351   3.557573   2.865081
    24  H    4.118198   2.758709   3.755285   4.697896   3.809871
    25  H    5.331749   5.099010   4.543316   4.657455   2.552079
    26  H    5.910696   4.999359   5.190535   5.723760   4.000507
    27  H    6.504806   6.272339   6.462751   6.659346   4.306608
    28  H    6.411373   7.700051   7.628214   7.226988   5.170579
    29  H    7.001123   8.220722   7.698988   7.121987   4.811924
    30  H    6.238908   5.317113   6.444677   7.114541   5.370926
    31  H    4.792223   4.283677   5.530852   6.143507   4.588482
    32  H    6.330051   6.024216   7.028004   7.455419   5.455828
    33  H    4.871162   6.607287   5.210643   4.172159   2.802736
    34  H    6.224147   7.974281   6.859016   5.900142   4.245802
    35  H    6.071334   7.400669   6.161544   5.291187   3.194137
    36  H    3.884818   5.515444   5.511614   5.208648   3.879452
    37  H    0.974037   2.468896   2.614082   3.111247   4.429871
    38  H    3.369080   1.094157   2.773204   4.143783   4.648181
    39  H    2.685374   1.095830   3.478965   4.613290   4.863319
    40  H    2.613366   1.096402   2.772515   4.026992   5.197048
    41  H    3.377586   2.855917   1.092845   2.053221   3.213864
    42  H    2.687985   2.682293   1.096067   2.023984   4.140291
    43  H    2.244727   3.852475   1.935913   0.977167   2.809369
                   21         22         23         24         25
    21  H    0.000000
    22  H    2.561928   0.000000
    23  H    3.881815   3.034582   0.000000
    24  H    4.298036   2.345190   1.746936   0.000000
    25  H    3.981467   3.636192   2.348380   3.023834   0.000000
    26  H    5.140272   3.868926   2.463238   2.345885   1.744275
    27  H    5.132746   4.142348   4.231532   3.839877   2.454325
    28  H    4.601746   5.036806   7.067418   6.748767   5.747472
    29  H    4.784366   5.627829   6.929913   6.975580   5.193134
    30  H    5.801600   3.735753   4.202206   2.884769   3.764499
    31  H    4.525547   2.280242   3.972951   2.576403   3.882704
    32  H    5.557054   3.794523   5.191314   4.004834   4.317463
    33  H    2.542009   4.834966   5.657739   6.354637   4.824410
    34  H    3.912727   5.827927   6.995630   7.460787   5.754420
    35  H    3.622708   5.309912   5.798365   6.457958   4.268834
    36  H    2.574547   3.199944   5.707320   5.416947   5.281417
    37  H    3.349959   3.408852   4.671591   4.715361   6.164596
    38  H    4.728027   3.222461   2.666722   2.342046   4.846788
    39  H    4.356406   2.468605   3.687323   2.780085   5.369625
    40  H    4.732345   3.681810   4.050576   3.825617   6.104598
    41  H    3.823326   3.888415   2.193666   3.471312   4.114930
    42  H    4.023050   4.309738   3.721455   4.529823   5.612862
    43  H    2.252189   3.894218   4.149380   5.020324   5.112859
                   26         27         28         29         30
    26  H    0.000000
    27  H    2.348280   0.000000
    28  H    6.613308   4.819296   0.000000
    29  H    6.331953   4.504012   1.796742   0.000000
    30  H    2.590410   2.483735   6.051610   6.374319   0.000000
    31  H    3.340237   3.063569   5.059724   5.729803   1.770378
    32  H    3.770309   2.442395   4.609161   5.182360   1.766140
    33  H    6.401546   5.802908   4.169129   3.634786   7.302119
    34  H    7.257562   6.097598   3.289316   2.565673   7.811262
    35  H    5.874641   4.881630   3.768067   2.546926   6.845705
    36  H    6.148267   5.228217   2.675396   3.742639   5.784313
    37  H    6.657353   7.407466   7.312292   7.945123   6.978406
    38  H    4.503550   6.119612   8.230637   8.605279   5.067242
    39  H    5.097869   6.109442   7.365007   8.086006   4.863921
    40  H    6.052708   7.361809   8.521061   9.094663   6.374399
    41  H    4.643115   6.217232   8.051474   7.959421   6.225770
    42  H    6.148660   7.506186   8.525206   8.685064   7.302495
    43  H    6.194828   6.871572   6.812007   6.876946   7.289156
                   31         32         33         34         35
    31  H    0.000000
    32  H    1.763764   0.000000
    33  H    6.283752   6.743161   0.000000
    34  H    6.842707   6.902676   1.752811   0.000000
    35  H    6.184781   6.223180   1.776404   1.777523   0.000000
    36  H    4.265375   4.808509   3.394363   3.604908   4.073158
    37  H    5.549507   7.156573   5.664909   7.050925   6.959557
    38  H    4.389510   6.070871   7.118398   8.508623   7.726366
    39  H    3.684688   5.447149   6.881139   8.075009   7.608452
    40  H    5.303294   7.057453   7.211110   8.638070   8.178056
    41  H    5.604372   7.031385   5.667707   7.304515   6.360173
    42  H    6.341917   7.926355   6.037939   7.705636   7.132152
    43  H    6.116608   7.432845   3.842717   5.515774   5.196699
                   36         37         38         39         40
    36  H    0.000000
    37  H    4.723680   0.000000
    38  H    6.257412   3.480078   0.000000
    39  H    5.234872   2.837286   1.780243   0.000000
    40  H    6.170526   2.251102   1.769625   1.752898   0.000000
    41  H    6.171724   3.628479   2.680091   3.855824   3.246885
    42  H    6.248963   2.479066   2.997113   3.705953   2.486522
    43  H    4.614193   2.588392   4.449117   4.543890   4.033022
                   41         42         43
    41  H    0.000000
    42  H    1.766509   0.000000
    43  H    2.831602   2.358203   0.000000
 Stoichiometry    C15H24O4
 Framework group  C1[X(C15H24O4)]
 Deg. of freedom   123
 Full point group                 C1      NOp   1
 Largest Abelian subgroup         C1      NOp   1
 Largest concise Abelian subgroup C1      NOp   1
                         Standard orientation:                         
 ---------------------------------------------------------------------
 Center     Atomic      Atomic             Coordinates (Angstroms)
 Number     Number       Type             X           Y           Z
 ---------------------------------------------------------------------
      1          6           0       -1.708576    0.680980   -0.155712
      2          6           0       -1.038888   -0.481023   -0.168067
      3          6           0        0.439795   -0.667030   -0.407093
      4          6           0        1.333650    0.465202    0.152630
      5          6           0        1.294888    1.750486   -0.705625
      6          6           0       -0.036215    2.130853   -1.358931
      7          6           0       -1.289648    2.079804   -0.471869
      8          6           0       -3.114846    0.337898    0.139968
      9          6           0       -3.314529   -1.133016    0.330215
     10          6           0       -1.906213   -1.689175    0.108081
     11          8           0       -4.006219    1.171620    0.213618
     12          6           0       -1.157047    2.937606    0.787608
     13          6           0       -1.882623   -2.713025   -1.024698
     14          8           0       -1.461323   -2.333048    1.298626
     15          6           0        2.803938    0.002310    0.459729
     16          8           0        2.715226   -1.085714    1.405711
     17          6           0        3.606108    1.124155    1.139290
     18          6           0        3.598344   -0.522623   -0.759707
     19          8           0        3.033205   -1.722305   -1.278165
     20          1           0        0.610475   -0.803660   -1.481461
     21          1           0        0.724656   -1.607651    0.076480
     22          1           0        0.907948    0.718159    1.135012
     23          1           0        2.032364    1.683491   -1.513102
     24          1           0        1.616141    2.593948   -0.081455
     25          1           0       -0.192080    1.496371   -2.242297
     26          1           0        0.068401    3.150561   -1.754134
     27          1           0       -2.091646    2.525348   -1.077578
     28          1           0       -3.691341   -1.324918    1.339452
     29          1           0       -4.032580   -1.485007   -0.417309
     30          1           0       -0.851750    3.957305    0.529001
     31          1           0       -0.423255    2.534772    1.491826
     32          1           0       -2.113927    3.005858    1.316979
     33          1           0       -0.884719   -3.150260   -1.145027
     34          1           0       -2.557124   -3.548253   -0.802961
     35          1           0       -2.182293   -2.271088   -1.981070
     36          1           0       -1.095794   -1.657783    1.896299
     37          1           0        3.609457   -1.269162    1.745484
     38          1           0        3.804385    1.959139    0.460566
     39          1           0        3.074719    1.503796    2.019257
     40          1           0        4.571238    0.751558    1.502323
     41          1           0        3.658436    0.212027   -1.566546
     42          1           0        4.623095   -0.772497   -0.461693
     43          1           0        2.799258   -2.266879   -0.501272
 ---------------------------------------------------------------------
 Rotational constants (GHZ):      0.5510401      0.2813237      0.2202107
 Standard basis: 6-31G(d) (6D, 7F)
 There are   333 symmetry adapted cartesian basis functions of A   symmetry.
 There are   333 symmetry adapted basis functions of A   symmetry.
   333 basis functions,   628 primitive gaussians,   333 cartesian basis functions
    73 alpha electrons       73 beta electrons
       nuclear repulsion energy      1616.9834436104 Hartrees.
 NAtoms=   43 NActive=   43 NUniq=   43 SFac= 1.00D+00 NAtFMM=   60 NAOKFM=F Big=F
 Integral buffers will be    131072 words long.
 Raffenetti 2 integral format.
 Two-electron integral symmetry is turned on.
 Using the following non-standard input for PCM:
 --- end of non-standard input.
 ------------------------------------------------------------------------------
 Polarizable Continuum Model (PCM)
 =================================
 Model                : PCM (using non-symmetric T matrix).
 Atomic radii         : SMD-Coulomb.
 Polarization charges : Total charges.
 Charge compensation  : None.
 Solution method      : On-the-fly selection.
 Cavity type          : VdW (van der Waals Surface) (Alpha=1.000).
 Cavity algorithm     : GePol (No added spheres)
                        Default sphere list used, NSphG=   43.
                        Lebedev-Laikov grids with approx.  5.0 points / Ang**2.
                        Smoothing algorithm: Karplus/York (Gamma=1.0000).
                        Polarization charges: spherical gaussians, with
                                              point-specific exponents (IZeta= 3).
                        Self-potential: point-specific (ISelfS= 7).
                        Self-field    : sphere-specific E.n sum rule (ISelfD= 2).
 1st derivatives      : Analytical E(r).r(x)/FMM algorithm (CHGder, D1EAlg=3).
                        Cavity 1st derivative terms included.
 Solvent              : Methanol, Eps=  32.613000 Eps(inf)=   1.765709
 ------------------------------------------------------------------------------
 ------------------------------------------------------------------------------
 Atomic radii for non-electrostatic terms: SMD-CDS.
 ------------------------------------------------------------------------------
 Nuclear repulsion after PCM non-electrostatic terms =     1616.9846172627 Hartrees.
 One-electron integrals computed using PRISM.
 NBasis=   333 RedAO= T EigKep=  8.38D-04  NBF=   333
 NBsUse=   333 1.00D-06 EigRej= -1.00D+00 NBFU=   333
 ExpMin= 1.61D-01 ExpMax= 5.48D+03 ExpMxC= 8.25D+02 IAcc=1 IRadAn=         1 AccDes= 0.00D+00
 Harris functional with IExCor=  402 and IRadAn=       1 diagonalized for initial guess.
 HarFok:  IExCor=  402 AccDes= 0.00D+00 IRadAn=         1 IDoV= 1 UseB2=F ITyADJ=14
 ICtDFT=  3500011 ScaDFX=  1.000000  1.000000  1.000000  1.000000
 FoFCou: FMM=F IPFlag=           0 FMFlag=      100000 FMFlg1=           0
         NFxFlg=           0 DoJE=T BraDBF=F KetDBF=T FulRan=T
         wScrn=  0.000000 ICntrl=     500 IOpCl=  0 I1Cent=   200000004 NGrid=           0
         NMat0=    1 NMatS0=      1 NMatT0=    0 NMatD0=    1 NMtDS0=    0 NMtDT0=    0
 Petite list used in FoFCou.
 Keep R1 ints in memory in canonical form, NReq=1565304907.
 Requested convergence on RMS density matrix=1.00D-08 within 128 cycles.
 Requested convergence on MAX density matrix=1.00D-06.
 Requested convergence on             energy=1.00D-06.
 No special actions if energy rises.
 Inv3:  Mode=1 IEnd=    21692163.
 Iteration    1 A*A^-1 deviation from unit magnitude is 7.77D-15 for   2676.
 Iteration    1 A*A^-1 deviation from orthogonality  is 4.22D-15 for   1672    195.
 Iteration    1 A^-1*A deviation from unit magnitude is 7.66D-15 for   2676.
 Iteration    1 A^-1*A deviation from orthogonality  is 7.18D-12 for   2539   2502.
 Error on total polarization charges =  0.05217
 SCF Done:  E(RB3LYP) =  -886.943234574     A.U. after   12 cycles
            NFock= 12  Conv=0.70D-08     -V/T= 2.0091
 SMD-CDS (non-electrostatic) energy       (kcal/mol) =       0.74
 (included in total energy above)

 **********************************************************************

            Population analysis using the SCF density.

 **********************************************************************

 Orbital symmetries:
       Occupied  (A) (A) (A) (A) (A) (A) (A) (A) (A) (A) (A) (A)
                 (A) (A) (A) (A) (A) (A) (A) (A) (A) (A) (A) (A)
                 (A) (A) (A) (A) (A) (A) (A) (A) (A) (A) (A) (A)
                 (A) (A) (A) (A) (A) (A) (A) (A) (A) (A) (A) (A)
                 (A) (A) (A) (A) (A) (A) (A) (A) (A) (A) (A) (A)
                 (A) (A) (A) (A) (A) (A) (A) (A) (A) (A) (A) (A)
                 (A)
       Virtual   (A) (A) (A) (A) (A) (A) (A) (A) (A) (A) (A) (A)
                 (A) (A) (A) (A) (A) (A) (A) (A) (A) (A) (A) (A)
                 (A) (A) (A) (A) (A) (A) (A) (A) (A) (A) (A) (A)
                 (A) (A) (A) (A) (A) (A) (A) (A) (A) (A) (A) (A)
                 (A) (A) (A) (A) (A) (A) (A) (A) (A) (A) (A) (A)
                 (A) (A) (A) (A) (A) (A) (A) (A) (A) (A) (A) (A)
                 (A) (A) (A) (A) (A) (A) (A) (A) (A) (A) (A) (A)
                 (A) (A) (A) (A) (A) (A) (A) (A) (A) (A) (A) (A)
                 (A) (A) (A) (A) (A) (A) (A) (A) (A) (A) (A) (A)
                 (A) (A) (A) (A) (A) (A) (A) (A) (A) (A) (A) (A)
                 (A) (A) (A) (A) (A) (A) (A) (A) (A) (A) (A) (A)
                 (A) (A) (A) (A) (A) (A) (A) (A) (A) (A) (A) (A)
                 (A) (A) (A) (A) (A) (A) (A) (A) (A) (A) (A) (A)
                 (A) (A) (A) (A) (A) (A) (A) (A) (A) (A) (A) (A)
                 (A) (A) (A) (A) (A) (A) (A) (A) (A) (A) (A) (A)
                 (A) (A) (A) (A) (A) (A) (A) (A) (A) (A) (A) (A)
                 (A) (A) (A) (A) (A) (A) (A) (A) (A) (A) (A) (A)
                 (A) (A) (A) (A) (A) (A) (A) (A) (A) (A) (A) (A)
                 (A) (A) (A) (A) (A) (A) (A) (A) (A) (A) (A) (A)
                 (A) (A) (A) (A) (A) (A) (A) (A) (A) (A) (A) (A)
                 (A) (A) (A) (A) (A) (A) (A) (A) (A) (A) (A) (A)
                 (A) (A) (A) (A) (A) (A) (A) (A)
 The electronic state is 1-A.
 Alpha  occ. eigenvalues --  -19.14698 -19.14423 -19.13777 -19.12970 -10.26285
 Alpha  occ. eigenvalues --  -10.24340 -10.24083 -10.21916 -10.20134 -10.18712
 Alpha  occ. eigenvalues --  -10.18684 -10.18382 -10.17761 -10.17446 -10.17190
 Alpha  occ. eigenvalues --  -10.17093 -10.17092 -10.16815 -10.16610  -1.03274
 Alpha  occ. eigenvalues --   -1.02711  -1.02242  -0.99959  -0.85676  -0.81040
 Alpha  occ. eigenvalues --   -0.78705  -0.74925  -0.73949  -0.71890  -0.68896
 Alpha  occ. eigenvalues --   -0.66854  -0.65258  -0.63564  -0.60147  -0.57816
 Alpha  occ. eigenvalues --   -0.55085  -0.53746  -0.52254  -0.50211  -0.49153
 Alpha  occ. eigenvalues --   -0.47673  -0.46456  -0.45369  -0.45130  -0.44728
 Alpha  occ. eigenvalues --   -0.44403  -0.43228  -0.42677  -0.41586  -0.40369
 Alpha  occ. eigenvalues --   -0.40002  -0.39470  -0.38663  -0.38497  -0.38459
 Alpha  occ. eigenvalues --   -0.37639  -0.36970  -0.36562  -0.35926  -0.35157
 Alpha  occ. eigenvalues --   -0.34508  -0.33978  -0.33303  -0.32321  -0.32166
 Alpha  occ. eigenvalues --   -0.31110  -0.30528  -0.29696  -0.28063  -0.27638
 Alpha  occ. eigenvalues --   -0.25463  -0.25040  -0.23608
 Alpha virt. eigenvalues --   -0.03810   0.05435   0.07009   0.09425   0.09893
 Alpha virt. eigenvalues --    0.10635   0.12010   0.12724   0.13439   0.14021
 Alpha virt. eigenvalues --    0.14588   0.14836   0.15411   0.15970   0.16523
 Alpha virt. eigenvalues --    0.17277   0.17391   0.18074   0.18414   0.18644
 Alpha virt. eigenvalues --    0.19137   0.20230   0.20424   0.21105   0.21583
 Alpha virt. eigenvalues --    0.22163   0.22681   0.23150   0.23469   0.24017
 Alpha virt. eigenvalues --    0.24194   0.25049   0.25694   0.26270   0.26826
 Alpha virt. eigenvalues --    0.27412   0.28677   0.29537   0.30877   0.31946
 Alpha virt. eigenvalues --    0.33463   0.34464   0.35865   0.36689   0.45810
 Alpha virt. eigenvalues --    0.47621   0.49455   0.51641   0.52423   0.53173
 Alpha virt. eigenvalues --    0.53729   0.54519   0.55094   0.56447   0.57439
 Alpha virt. eigenvalues --    0.58401   0.59188   0.60099   0.60627   0.61210
 Alpha virt. eigenvalues --    0.62500   0.62852   0.63766   0.65107   0.65731
 Alpha virt. eigenvalues --    0.66138   0.67642   0.67960   0.68731   0.71365
 Alpha virt. eigenvalues --    0.71922   0.73347   0.73727   0.74621   0.75940
 Alpha virt. eigenvalues --    0.76757   0.77549   0.78269   0.78697   0.80950
 Alpha virt. eigenvalues --    0.81497   0.81880   0.82976   0.83592   0.83842
 Alpha virt. eigenvalues --    0.84695   0.84894   0.85929   0.87139   0.87417
 Alpha virt. eigenvalues --    0.87807   0.88550   0.89329   0.90122   0.90643
 Alpha virt. eigenvalues --    0.90916   0.91802   0.92539   0.92905   0.93020
 Alpha virt. eigenvalues --    0.94296   0.94922   0.95246   0.95706   0.96867
 Alpha virt. eigenvalues --    0.97700   0.99029   0.99251   0.99787   1.00382
 Alpha virt. eigenvalues --    1.01698   1.02259   1.04026   1.04923   1.05278
 Alpha virt. eigenvalues --    1.06488   1.07295   1.08539   1.09651   1.10614
 Alpha virt. eigenvalues --    1.11671   1.12783   1.14343   1.16320   1.16837
 Alpha virt. eigenvalues --    1.17756   1.20399   1.23144   1.24706   1.26142
 Alpha virt. eigenvalues --    1.32025   1.33552   1.35319   1.37635   1.39159
 Alpha virt. eigenvalues --    1.41364   1.42939   1.43734   1.44647   1.45455
 Alpha virt. eigenvalues --    1.50617   1.51424   1.53791   1.58759   1.59381
 Alpha virt. eigenvalues --    1.61994   1.63816   1.64891   1.65850   1.68022
 Alpha virt. eigenvalues --    1.68678   1.70455   1.72213   1.72939   1.74371
 Alpha virt. eigenvalues --    1.76354   1.76883   1.78256   1.79211   1.80967
 Alpha virt. eigenvalues --    1.81917   1.82224   1.83155   1.84179   1.84359
 Alpha virt. eigenvalues --    1.87128   1.89229   1.89862   1.90039   1.91566
 Alpha virt. eigenvalues --    1.91789   1.92152   1.93386   1.94166   1.95170
 Alpha virt. eigenvalues --    1.96989   1.99104   2.00841   2.01009   2.02427
 Alpha virt. eigenvalues --    2.03408   2.04563   2.06565   2.07897   2.08856
 Alpha virt. eigenvalues --    2.10380   2.12125   2.13022   2.14626   2.15955
 Alpha virt. eigenvalues --    2.17698   2.19476   2.21649   2.23534   2.24340
 Alpha virt. eigenvalues --    2.24888   2.26713   2.27122   2.28005   2.29887
 Alpha virt. eigenvalues --    2.30591   2.31487   2.34187   2.35101   2.35776
 Alpha virt. eigenvalues --    2.36408   2.37978   2.39236   2.41358   2.42283
 Alpha virt. eigenvalues --    2.43983   2.45850   2.46589   2.48367   2.49114
 Alpha virt. eigenvalues --    2.50570   2.51985   2.54192   2.54308   2.57927
 Alpha virt. eigenvalues --    2.59492   2.62179   2.65658   2.66948   2.68715
 Alpha virt. eigenvalues --    2.69121   2.74513   2.74748   2.76675   2.76914
 Alpha virt. eigenvalues --    2.80513   2.82462   2.85213   2.87280   2.90501
 Alpha virt. eigenvalues --    2.93061   2.95307   2.99094   3.01938   3.18186
 Alpha virt. eigenvalues --    3.21401   3.82357   3.86486   3.87927   4.01226
 Alpha virt. eigenvalues --    4.12731   4.21429   4.24875   4.27387   4.28833
 Alpha virt. eigenvalues --    4.32337   4.34800   4.40802   4.48273   4.54471
 Alpha virt. eigenvalues --    4.61646   4.66902   4.73802   4.77571   4.78144
          Condensed to atoms (all electrons):
               1          2          3          4          5          6
     1  C    5.115395   0.516515  -0.046833  -0.004602  -0.004860  -0.028992
     2  C    0.516515   5.056761   0.281020  -0.015888  -0.007181  -0.006005
     3  C   -0.046833   0.281020   5.276355   0.343539  -0.038889  -0.002045
     4  C   -0.004602  -0.015888   0.343539   5.021235   0.354791  -0.038110
     5  C   -0.004860  -0.007181  -0.038889   0.354791   5.062601   0.363333
     6  C   -0.028992  -0.006005  -0.002045  -0.038110   0.363333   5.068092
     7  C    0.345216  -0.067497  -0.011250  -0.000129  -0.040438   0.357750
     8  C    0.347128   0.008034   0.005185  -0.000154  -0.000056   0.004297
     9  C   -0.142712  -0.078200   0.007766  -0.000163  -0.000005  -0.000101
    10  C   -0.011851   0.414266  -0.061766   0.002575  -0.000062  -0.000138
    11  O   -0.086560   0.005195  -0.000109   0.000002  -0.000005   0.000279
    12  C   -0.036009  -0.002123   0.001399  -0.003551  -0.003716  -0.049164
    13  C    0.001144  -0.059292  -0.004698   0.000255  -0.000003   0.000014
    14  O   -0.000892  -0.038512  -0.007708  -0.000289  -0.000002   0.000000
    15  C    0.000298   0.002798  -0.025988   0.368755  -0.029992   0.003403
    16  O    0.000020  -0.000194  -0.006619  -0.051985   0.002069  -0.000033
    17  C   -0.000007  -0.000057   0.005078  -0.050924  -0.004274   0.000188
    18  C   -0.000007  -0.000180  -0.009342  -0.049795  -0.004192   0.000031
    19  O   -0.000010   0.001067   0.001961  -0.003292  -0.000205   0.000008
    20  H   -0.005289  -0.022534   0.347083  -0.027740  -0.005797  -0.000218
    21  H    0.005132  -0.040146   0.354434  -0.042354   0.004629   0.000001
    22  H   -0.001110  -0.002693  -0.057951   0.360956  -0.038181  -0.003420
    23  H   -0.000021  -0.000092  -0.003899  -0.039637   0.369027  -0.033317
    24  H   -0.000323  -0.000011   0.005220  -0.031466   0.370781  -0.037474
    25  H   -0.004249  -0.000588   0.004563  -0.005541  -0.037419   0.370863
    26  H    0.005435   0.000339  -0.000106   0.004605  -0.033126   0.365591
    27  H   -0.051350   0.004414  -0.000214  -0.000058   0.004940  -0.042390
    28  H    0.004085   0.001156  -0.000094   0.000005   0.000000   0.000001
    29  H    0.003843   0.001588  -0.000139   0.000001   0.000000   0.000003
    30  H    0.004635  -0.000008  -0.000034   0.000211  -0.001104  -0.003320
    31  H   -0.005880   0.001458  -0.000415  -0.000480   0.003388  -0.006487
    32  H   -0.007567  -0.000048  -0.000013   0.000052  -0.000001   0.005256
    33  H   -0.000143  -0.008444   0.003328   0.000025   0.000001   0.000000
    34  H   -0.000103   0.005249  -0.000023  -0.000002   0.000000   0.000000
    35  H    0.000634   0.000588  -0.000058  -0.000014   0.000000   0.000000
    36  H    0.002457  -0.000323  -0.000429   0.000028   0.000006   0.000001
    37  H    0.000000   0.000013   0.000153   0.006067  -0.000170   0.000002
    38  H   -0.000001   0.000000  -0.000084  -0.004739   0.002133   0.000022
    39  H   -0.000003  -0.000008  -0.000016  -0.006187  -0.000717  -0.000040
    40  H    0.000000   0.000002  -0.000102   0.004736   0.000155  -0.000002
    41  H    0.000002  -0.000052   0.000298  -0.004606   0.000277  -0.000129
    42  H    0.000000   0.000015   0.000255   0.004602   0.000069   0.000002
    43  H    0.000001  -0.000117   0.000664  -0.001735   0.000018   0.000001
               7          8          9         10         11         12
     1  C    0.345216   0.347128  -0.142712  -0.011851  -0.086560  -0.036009
     2  C   -0.067497   0.008034  -0.078200   0.414266   0.005195  -0.002123
     3  C   -0.011250   0.005185   0.007766  -0.061766  -0.000109   0.001399
     4  C   -0.000129  -0.000154  -0.000163   0.002575   0.000002  -0.003551
     5  C   -0.040438  -0.000056  -0.000005  -0.000062  -0.000005  -0.003716
     6  C    0.357750   0.004297  -0.000101  -0.000138   0.000279  -0.049164
     7  C    5.024904  -0.052929   0.008039   0.005592   0.000579   0.354365
     8  C   -0.052929   4.531052   0.331668  -0.057591   0.525156  -0.000946
     9  C    0.008039   0.331668   5.485254   0.290832  -0.077916  -0.000247
    10  C    0.005592  -0.057591   0.290832   4.721021   0.004197  -0.000159
    11  O    0.000579   0.525156  -0.077916   0.004197   8.203583  -0.003683
    12  C    0.354365  -0.000946  -0.000247  -0.000159  -0.003683   5.149848
    13  C   -0.000146   0.000278  -0.059328   0.368734  -0.000083  -0.000003
    14  O   -0.000072   0.001854  -0.055993   0.198955  -0.000021   0.000007
    15  C   -0.000088   0.000000   0.000002  -0.000094   0.000000   0.000025
    16  O   -0.000001   0.000000   0.000000  -0.000035   0.000000   0.000001
    17  C   -0.000010   0.000000   0.000000   0.000000   0.000000  -0.000005
    18  C    0.000004   0.000000   0.000000   0.000000   0.000000  -0.000002
    19  O    0.000000   0.000000   0.000000   0.000006   0.000000   0.000000
    20  H    0.001109  -0.000110  -0.000183   0.000543   0.000002  -0.000065
    21  H   -0.000056  -0.000121   0.000665  -0.006919   0.000001   0.000006
    22  H    0.003466  -0.000080  -0.000039   0.000172  -0.000001  -0.001467
    23  H    0.005178   0.000003   0.000000   0.000001   0.000000  -0.000021
    24  H   -0.006375  -0.000002   0.000000   0.000004   0.000000   0.004942
    25  H   -0.037590   0.000089  -0.000009  -0.000072  -0.000002   0.005692
    26  H   -0.031669  -0.000107   0.000004   0.000003   0.000003  -0.004510
    27  H    0.375442  -0.006707   0.000600  -0.000217   0.009784  -0.043902
    28  H   -0.000081  -0.016754   0.343295  -0.022705  -0.000433   0.000018
    29  H   -0.000078  -0.017337   0.340333  -0.025957  -0.000314  -0.000004
    30  H   -0.031235  -0.000039   0.000004   0.000003   0.000024   0.368101
    31  H   -0.030812  -0.000210   0.000019  -0.000020   0.000051   0.372685
    32  H   -0.027232   0.002956   0.000101  -0.000003   0.006762   0.365553
    33  H   -0.000002  -0.000071   0.005365  -0.022674   0.000001   0.000000
    34  H    0.000004   0.000274  -0.008002  -0.022735   0.000000   0.000000
    35  H   -0.000032  -0.000150  -0.000550  -0.024493  -0.000008   0.000000
    36  H   -0.000085   0.000075   0.000557  -0.024791  -0.000026  -0.000005
    37  H    0.000000   0.000000   0.000000   0.000000   0.000000   0.000000
    38  H    0.000006   0.000000   0.000000   0.000000   0.000000  -0.000003
    39  H    0.000006   0.000000   0.000000   0.000000   0.000000  -0.000017
    40  H    0.000000   0.000000   0.000000   0.000000   0.000000   0.000000
    41  H    0.000001   0.000000   0.000000   0.000000   0.000000   0.000000
    42  H    0.000000   0.000000   0.000000   0.000000   0.000000   0.000000
    43  H    0.000000   0.000000   0.000000  -0.000016   0.000000   0.000000
              13         14         15         16         17         18
     1  C    0.001144  -0.000892   0.000298   0.000020  -0.000007  -0.000007
     2  C   -0.059292  -0.038512   0.002798  -0.000194  -0.000057  -0.000180
     3  C   -0.004698  -0.007708  -0.025988  -0.006619   0.005078  -0.009342
     4  C    0.000255  -0.000289   0.368755  -0.051985  -0.050924  -0.049795
     5  C   -0.000003  -0.000002  -0.029992   0.002069  -0.004274  -0.004192
     6  C    0.000014   0.000000   0.003403  -0.000033   0.000188   0.000031
     7  C   -0.000146  -0.000072  -0.000088  -0.000001  -0.000010   0.000004
     8  C    0.000278   0.001854   0.000000   0.000000   0.000000   0.000000
     9  C   -0.059328  -0.055993   0.000002   0.000000   0.000000   0.000000
    10  C    0.368734   0.198955  -0.000094  -0.000035   0.000000   0.000000
    11  O   -0.000083  -0.000021   0.000000   0.000000   0.000000   0.000000
    12  C   -0.000003   0.000007   0.000025   0.000001  -0.000005  -0.000002
    13  C    5.206773  -0.056721   0.000003   0.000002   0.000000   0.000000
    14  O   -0.056721   8.400802  -0.000011  -0.000015   0.000000   0.000000
    15  C    0.000003  -0.000011   4.745956   0.207534   0.358491   0.351713
    16  O    0.000002  -0.000015   0.207534   8.386221  -0.046526  -0.055451
    17  C    0.000000   0.000000   0.358491  -0.046526   5.230894  -0.063637
    18  C    0.000000   0.000000   0.351713  -0.055451  -0.063637   4.934494
    19  O   -0.000007   0.000000  -0.034826  -0.009646   0.002962   0.253006
    20  H    0.001379   0.000229  -0.003707   0.000162  -0.000063   0.001699
    21  H   -0.003296   0.015155  -0.007124   0.011102   0.000484  -0.001043
    22  H    0.000011   0.000057  -0.034469   0.003771  -0.009533   0.006082
    23  H    0.000000   0.000000  -0.006628   0.000055  -0.002057   0.002793
    24  H    0.000000   0.000000  -0.004574  -0.000017   0.003213  -0.000051
    25  H   -0.000003   0.000001  -0.000073   0.000000   0.000004   0.000010
    26  H    0.000000   0.000000  -0.000076   0.000000  -0.000001  -0.000002
    27  H    0.000022  -0.000001   0.000002   0.000000   0.000000   0.000000
    28  H    0.001917   0.003616   0.000000   0.000000   0.000000   0.000000
    29  H   -0.001559   0.002758   0.000000   0.000000   0.000000   0.000000
    30  H    0.000000   0.000000  -0.000001   0.000000  -0.000002   0.000000
    31  H    0.000001  -0.000001  -0.000011  -0.000007   0.000013  -0.000001
    32  H    0.000000   0.000000   0.000000   0.000000   0.000000   0.000000
    33  H    0.359767   0.000515  -0.000001  -0.000005   0.000000   0.000000
    34  H    0.362596   0.000769   0.000000   0.000000   0.000000   0.000000
    35  H    0.361878   0.003177   0.000000   0.000000   0.000000   0.000000
    36  H    0.007297   0.237019  -0.000008   0.000158  -0.000001   0.000002
    37  H    0.000000   0.000000  -0.020061   0.235608  -0.004686  -0.001843
    38  H    0.000000   0.000000  -0.024055   0.003832   0.351494   0.000726
    39  H    0.000000   0.000000  -0.023391   0.001049   0.361732   0.004873
    40  H    0.000000   0.000000  -0.023485  -0.003249   0.362311  -0.006904
    41  H    0.000000   0.000000  -0.024920   0.003572   0.001319   0.355064
    42  H    0.000000   0.000000  -0.036040  -0.002994  -0.003526   0.361278
    43  H    0.000016  -0.000018  -0.010534   0.028406   0.000856  -0.036004
              19         20         21         22         23         24
     1  C   -0.000010  -0.005289   0.005132  -0.001110  -0.000021  -0.000323
     2  C    0.001067  -0.022534  -0.040146  -0.002693  -0.000092  -0.000011
     3  C    0.001961   0.347083   0.354434  -0.057951  -0.003899   0.005220
     4  C   -0.003292  -0.027740  -0.042354   0.360956  -0.039637  -0.031466
     5  C   -0.000205  -0.005797   0.004629  -0.038181   0.369027   0.370781
     6  C    0.000008  -0.000218   0.000001  -0.003420  -0.033317  -0.037474
     7  C    0.000000   0.001109  -0.000056   0.003466   0.005178  -0.006375
     8  C    0.000000  -0.000110  -0.000121  -0.000080   0.000003  -0.000002
     9  C    0.000000  -0.000183   0.000665  -0.000039   0.000000   0.000000
    10  C    0.000006   0.000543  -0.006919   0.000172   0.000001   0.000004
    11  O    0.000000   0.000002   0.000001  -0.000001   0.000000   0.000000
    12  C    0.000000  -0.000065   0.000006  -0.001467  -0.000021   0.004942
    13  C   -0.000007   0.001379  -0.003296   0.000011   0.000000   0.000000
    14  O    0.000000   0.000229   0.015155   0.000057   0.000000   0.000000
    15  C   -0.034826  -0.003707  -0.007124  -0.034469  -0.006628  -0.004574
    16  O   -0.009646   0.000162   0.011102   0.003771   0.000055  -0.000017
    17  C    0.002962  -0.000063   0.000484  -0.009533  -0.002057   0.003213
    18  C    0.253006   0.001699  -0.001043   0.006082   0.002793  -0.000051
    19  O    8.316300   0.007441   0.001775  -0.000103  -0.000146  -0.000003
    20  H    0.007441   0.548913  -0.029316   0.005566   0.002483   0.000039
    21  H    0.001775  -0.029316   0.573698  -0.001139  -0.000111  -0.000151
    22  H   -0.000103   0.005566  -0.001139   0.616270   0.006016  -0.008987
    23  H   -0.000146   0.002483  -0.000111   0.006016   0.589290  -0.037600
    24  H   -0.000003   0.000039  -0.000151  -0.008987  -0.037600   0.592614
    25  H   -0.000012   0.000781  -0.000003  -0.000166  -0.006579   0.005859
    26  H    0.000000  -0.000076   0.000001  -0.000083  -0.000826  -0.006672
    27  H    0.000000   0.000044   0.000002   0.000031  -0.000161  -0.000076
    28  H    0.000000  -0.000004  -0.000005  -0.000002   0.000000   0.000000
    29  H    0.000000   0.000014  -0.000030   0.000001   0.000000   0.000000
    30  H    0.000000   0.000002   0.000000   0.000022  -0.000017   0.000636
    31  H    0.000000   0.000013   0.000001   0.005488  -0.000013  -0.000299
    32  H    0.000000   0.000000   0.000000  -0.000030   0.000000  -0.000057
    33  H    0.000026   0.000233   0.002812   0.000000   0.000000   0.000000
    34  H    0.000000   0.000004  -0.000114   0.000000   0.000000   0.000000
    35  H    0.000000   0.000157   0.000242   0.000000   0.000000   0.000000
    36  H   -0.000001   0.000051  -0.000010   0.000546   0.000000   0.000000
    37  H    0.000256  -0.000015  -0.000452  -0.000242  -0.000004   0.000002
    38  H    0.000016  -0.000006  -0.000019   0.000304   0.001200   0.000873
    39  H   -0.000064   0.000005  -0.000004   0.005571   0.000192   0.000567
    40  H   -0.000018   0.000003  -0.000008  -0.000096  -0.000058   0.000039
    41  H   -0.033561  -0.000427  -0.000021  -0.000057   0.006048  -0.000028
    42  H   -0.044914   0.000088  -0.000048  -0.000168  -0.000229  -0.000014
    43  H    0.233184  -0.000854   0.003216  -0.000102  -0.000007   0.000000
              25         26         27         28         29         30
     1  C   -0.004249   0.005435  -0.051350   0.004085   0.003843   0.004635
     2  C   -0.000588   0.000339   0.004414   0.001156   0.001588  -0.000008
     3  C    0.004563  -0.000106  -0.000214  -0.000094  -0.000139  -0.000034
     4  C   -0.005541   0.004605  -0.000058   0.000005   0.000001   0.000211
     5  C   -0.037419  -0.033126   0.004940   0.000000   0.000000  -0.001104
     6  C    0.370863   0.365591  -0.042390   0.000001   0.000003  -0.003320
     7  C   -0.037590  -0.031669   0.375442  -0.000081  -0.000078  -0.031235
     8  C    0.000089  -0.000107  -0.006707  -0.016754  -0.017337  -0.000039
     9  C   -0.000009   0.000004   0.000600   0.343295   0.340333   0.000004
    10  C   -0.000072   0.000003  -0.000217  -0.022705  -0.025957   0.000003
    11  O   -0.000002   0.000003   0.009784  -0.000433  -0.000314   0.000024
    12  C    0.005692  -0.004510  -0.043902   0.000018  -0.000004   0.368101
    13  C   -0.000003   0.000000   0.000022   0.001917  -0.001559   0.000000
    14  O    0.000001   0.000000  -0.000001   0.003616   0.002758   0.000000
    15  C   -0.000073  -0.000076   0.000002   0.000000   0.000000  -0.000001
    16  O    0.000000   0.000000   0.000000   0.000000   0.000000   0.000000
    17  C    0.000004  -0.000001   0.000000   0.000000   0.000000  -0.000002
    18  C    0.000010  -0.000002   0.000000   0.000000   0.000000   0.000000
    19  O   -0.000012   0.000000   0.000000   0.000000   0.000000   0.000000
    20  H    0.000781  -0.000076   0.000044  -0.000004   0.000014   0.000002
    21  H   -0.000003   0.000001   0.000002  -0.000005  -0.000030   0.000000
    22  H   -0.000166  -0.000083   0.000031  -0.000002   0.000001   0.000022
    23  H   -0.006579  -0.000826  -0.000161   0.000000   0.000000  -0.000017
    24  H    0.005859  -0.006672  -0.000076   0.000000   0.000000   0.000636
    25  H    0.599831  -0.036431  -0.002694   0.000000   0.000000  -0.000016
    26  H   -0.036431   0.595893  -0.005022   0.000000   0.000000   0.003830
    27  H   -0.002694  -0.005022   0.610689  -0.000014  -0.000004  -0.002779
    28  H    0.000000   0.000000  -0.000014   0.505033  -0.016604   0.000000
    29  H    0.000000   0.000000  -0.000004  -0.016604   0.515413   0.000000
    30  H   -0.000016   0.003830  -0.002779   0.000000   0.000000   0.564569
    31  H   -0.000055  -0.000155   0.005530  -0.000002   0.000000  -0.029009
    32  H   -0.000160  -0.000034  -0.004318  -0.000002   0.000001  -0.028394
    33  H   -0.000002   0.000000   0.000000  -0.000179   0.000128   0.000000
    34  H    0.000000   0.000000   0.000000   0.000554   0.001587   0.000000
    35  H    0.000018   0.000000  -0.000001   0.000058   0.000823   0.000000
    36  H    0.000000   0.000000   0.000003   0.000751  -0.000100   0.000000
    37  H    0.000000   0.000000   0.000000   0.000000   0.000000   0.000000
    38  H   -0.000001   0.000001   0.000000   0.000000   0.000000  -0.000001
    39  H    0.000000   0.000001   0.000000   0.000000   0.000000   0.000000
    40  H    0.000000   0.000000   0.000000   0.000000   0.000000   0.000000
    41  H    0.000004   0.000003   0.000000   0.000000   0.000000   0.000000
    42  H   -0.000001   0.000000   0.000000   0.000000   0.000000   0.000000
    43  H    0.000001   0.000000   0.000000   0.000000   0.000000   0.000000
              31         32         33         34         35         36
     1  C   -0.005880  -0.007567  -0.000143  -0.000103   0.000634   0.002457
     2  C    0.001458  -0.000048  -0.008444   0.005249   0.000588  -0.000323
     3  C   -0.000415  -0.000013   0.003328  -0.000023  -0.000058  -0.000429
     4  C   -0.000480   0.000052   0.000025  -0.000002  -0.000014   0.000028
     5  C    0.003388  -0.000001   0.000001   0.000000   0.000000   0.000006
     6  C   -0.006487   0.005256   0.000000   0.000000   0.000000   0.000001
     7  C   -0.030812  -0.027232  -0.000002   0.000004  -0.000032  -0.000085
     8  C   -0.000210   0.002956  -0.000071   0.000274  -0.000150   0.000075
     9  C    0.000019   0.000101   0.005365  -0.008002  -0.000550   0.000557
    10  C   -0.000020  -0.000003  -0.022674  -0.022735  -0.024493  -0.024791
    11  O    0.000051   0.006762   0.000001   0.000000  -0.000008  -0.000026
    12  C    0.372685   0.365553   0.000000   0.000000   0.000000  -0.000005
    13  C    0.000001   0.000000   0.359767   0.362596   0.361878   0.007297
    14  O   -0.000001   0.000000   0.000515   0.000769   0.003177   0.237019
    15  C   -0.000011   0.000000  -0.000001   0.000000   0.000000  -0.000008
    16  O   -0.000007   0.000000  -0.000005   0.000000   0.000000   0.000158
    17  C    0.000013   0.000000   0.000000   0.000000   0.000000  -0.000001
    18  C   -0.000001   0.000000   0.000000   0.000000   0.000000   0.000002
    19  O    0.000000   0.000000   0.000026   0.000000   0.000000  -0.000001
    20  H    0.000013   0.000000   0.000233   0.000004   0.000157   0.000051
    21  H    0.000001   0.000000   0.002812  -0.000114   0.000242  -0.000010
    22  H    0.005488  -0.000030   0.000000   0.000000   0.000000   0.000546
    23  H   -0.000013   0.000000   0.000000   0.000000   0.000000   0.000000
    24  H   -0.000299  -0.000057   0.000000   0.000000   0.000000   0.000000
    25  H   -0.000055  -0.000160  -0.000002   0.000000   0.000018   0.000000
    26  H   -0.000155  -0.000034   0.000000   0.000000   0.000000   0.000000
    27  H    0.005530  -0.004318   0.000000   0.000000  -0.000001   0.000003
    28  H   -0.000002  -0.000002  -0.000179   0.000554   0.000058   0.000751
    29  H    0.000000   0.000001   0.000128   0.001587   0.000823  -0.000100
    30  H   -0.029009  -0.028394   0.000000   0.000000   0.000000   0.000000
    31  H    0.553198  -0.030249   0.000000   0.000000   0.000000   0.000015
    32  H   -0.030249   0.563543   0.000000   0.000000   0.000000  -0.000001
    33  H    0.000000   0.000000   0.551685  -0.030711  -0.025309  -0.000104
    34  H    0.000000   0.000000  -0.030711   0.550324  -0.026056  -0.000218
    35  H    0.000000   0.000000  -0.025309  -0.026056   0.539788  -0.000246
    36  H    0.000015  -0.000001  -0.000104  -0.000218  -0.000246   0.341928
    37  H    0.000000   0.000000   0.000000   0.000000   0.000000  -0.000002
    38  H   -0.000008   0.000000   0.000000   0.000000   0.000000   0.000000
    39  H    0.000115   0.000000   0.000000   0.000000   0.000000   0.000000
    40  H    0.000000   0.000000   0.000000   0.000000   0.000000   0.000000
    41  H    0.000000   0.000000   0.000000   0.000000   0.000000   0.000000
    42  H    0.000000   0.000000   0.000000   0.000000   0.000000   0.000000
    43  H    0.000000   0.000000   0.000009   0.000000  -0.000001  -0.000001
              37         38         39         40         41         42
     1  C    0.000000  -0.000001  -0.000003   0.000000   0.000002   0.000000
     2  C    0.000013   0.000000  -0.000008   0.000002  -0.000052   0.000015
     3  C    0.000153  -0.000084  -0.000016  -0.000102   0.000298   0.000255
     4  C    0.006067  -0.004739  -0.006187   0.004736  -0.004606   0.004602
     5  C   -0.000170   0.002133  -0.000717   0.000155   0.000277   0.000069
     6  C    0.000002   0.000022  -0.000040  -0.000002  -0.000129   0.000002
     7  C    0.000000   0.000006   0.000006   0.000000   0.000001   0.000000
     8  C    0.000000   0.000000   0.000000   0.000000   0.000000   0.000000
     9  C    0.000000   0.000000   0.000000   0.000000   0.000000   0.000000
    10  C    0.000000   0.000000   0.000000   0.000000   0.000000   0.000000
    11  O    0.000000   0.000000   0.000000   0.000000   0.000000   0.000000
    12  C    0.000000  -0.000003  -0.000017   0.000000   0.000000   0.000000
    13  C    0.000000   0.000000   0.000000   0.000000   0.000000   0.000000
    14  O    0.000000   0.000000   0.000000   0.000000   0.000000   0.000000
    15  C   -0.020061  -0.024055  -0.023391  -0.023485  -0.024920  -0.036040
    16  O    0.235608   0.003832   0.001049  -0.003249   0.003572  -0.002994
    17  C   -0.004686   0.351494   0.361732   0.362311   0.001319  -0.003526
    18  C   -0.001843   0.000726   0.004873  -0.006904   0.355064   0.361278
    19  O    0.000256   0.000016  -0.000064  -0.000018  -0.033561  -0.044914
    20  H   -0.000015  -0.000006   0.000005   0.000003  -0.000427   0.000088
    21  H   -0.000452  -0.000019  -0.000004  -0.000008  -0.000021  -0.000048
    22  H   -0.000242   0.000304   0.005571  -0.000096  -0.000057  -0.000168
    23  H   -0.000004   0.001200   0.000192  -0.000058   0.006048  -0.000229
    24  H    0.000002   0.000873   0.000567   0.000039  -0.000028  -0.000014
    25  H    0.000000  -0.000001   0.000000   0.000000   0.000004  -0.000001
    26  H    0.000000   0.000001   0.000001   0.000000   0.000003   0.000000
    27  H    0.000000   0.000000   0.000000   0.000000   0.000000   0.000000
    28  H    0.000000   0.000000   0.000000   0.000000   0.000000   0.000000
    29  H    0.000000   0.000000   0.000000   0.000000   0.000000   0.000000
    30  H    0.000000  -0.000001   0.000000   0.000000   0.000000   0.000000
    31  H    0.000000  -0.000008   0.000115   0.000000   0.000000   0.000000
    32  H    0.000000   0.000000   0.000000   0.000000   0.000000   0.000000
    33  H    0.000000   0.000000   0.000000   0.000000   0.000000   0.000000
    34  H    0.000000   0.000000   0.000000   0.000000   0.000000   0.000000
    35  H    0.000000   0.000000   0.000000   0.000000   0.000000   0.000000
    36  H   -0.000002   0.000000   0.000000   0.000000   0.000000   0.000000
    37  H    0.340108  -0.000047  -0.000399   0.006067  -0.000081   0.003265
    38  H   -0.000047   0.553007  -0.025226  -0.026185   0.000935  -0.000093
    39  H   -0.000399  -0.025226   0.554043  -0.032376  -0.000230  -0.000116
    40  H    0.006067  -0.026185  -0.032376   0.556684   0.000026   0.004955
    41  H   -0.000081   0.000935  -0.000230   0.000026   0.564667  -0.041567
    42  H    0.003265  -0.000093  -0.000116   0.004955  -0.041567   0.621084
    43  H   -0.000305  -0.000050  -0.000017   0.000006   0.006760  -0.002672
              43
     1  C    0.000001
     2  C   -0.000117
     3  C    0.000664
     4  C   -0.001735
     5  C    0.000018
     6  C    0.000001
     7  C    0.000000
     8  C    0.000000
     9  C    0.000000
    10  C   -0.000016
    11  O    0.000000
    12  C    0.000000
    13  C    0.000016
    14  O   -0.000018
    15  C   -0.010534
    16  O    0.028406
    17  C    0.000856
    18  C   -0.036004
    19  O    0.233184
    20  H   -0.000854
    21  H    0.003216
    22  H   -0.000102
    23  H   -0.000007
    24  H    0.000000
    25  H    0.000001
    26  H    0.000000
    27  H    0.000000
    28  H    0.000000
    29  H    0.000000
    30  H    0.000000
    31  H    0.000000
    32  H    0.000000
    33  H    0.000009
    34  H    0.000000
    35  H   -0.000001
    36  H   -0.000001
    37  H   -0.000305
    38  H   -0.000050
    39  H   -0.000017
    40  H    0.000006
    41  H    0.006760
    42  H   -0.002672
    43  H    0.352281
 Mulliken charges:
               1
     1  C    0.087432
     2  C    0.049717
     3  C   -0.359479
     4  C   -0.089000
     5  C   -0.287824
     6  C   -0.287755
     7  C   -0.143854
     8  C    0.395315
     9  C   -0.391056
    10  C    0.275394
    11  O   -0.586457
    12  C   -0.473039
    13  C   -0.486947
    14  O   -0.704659
    15  C    0.271180
    16  O   -0.706785
    17  C   -0.493731
    18  C   -0.043319
    19  O   -0.691201
    20  H    0.178364
    21  H    0.159136
    22  H    0.145789
    23  H    0.149137
    24  H    0.149391
    25  H    0.143950
    26  H    0.143188
    27  H    0.148405
    28  H    0.196390
    29  H    0.195633
    30  H    0.153922
    31  H    0.162139
    32  H    0.153883
    33  H    0.163751
    34  H    0.166606
    35  H    0.169554
    36  H    0.435458
    37  H    0.436766
    38  H    0.165969
    39  H    0.160657
    40  H    0.157499
    41  H    0.166702
    42  H    0.136771
    43  H    0.427011
 Sum of Mulliken charges =   0.00000
 Mulliken charges with hydrogens summed into heavy atoms:
               1
     1  C    0.087432
     2  C    0.049717
     3  C   -0.021979
     4  C    0.056789
     5  C    0.010704
     6  C   -0.000618
     7  C    0.004551
     8  C    0.395315
     9  C    0.000967
    10  C    0.275394
    11  O   -0.586457
    12  C   -0.003096
    13  C    0.012963
    14  O   -0.269201
    15  C    0.271180
    16  O   -0.270019
    17  C   -0.009606
    18  C    0.260153
    19  O   -0.264190
 Electronic spatial extent (au):  <R**2>=           5297.3883
 Charge=              0.0000 electrons
 Dipole moment (field-independent basis, Debye):
    X=              6.5480    Y=              0.6461    Z=              0.8689  Tot=              6.6369
 Quadrupole moment (field-independent basis, Debye-Ang):
   XX=           -120.7807   YY=           -120.0039   ZZ=           -113.6708
   XY=             12.2453   XZ=             11.4891   YZ=             -1.9020
 Traceless Quadrupole moment (field-independent basis, Debye-Ang):
   XX=             -2.6289   YY=             -1.8521   ZZ=              4.4810
   XY=             12.2453   XZ=             11.4891   YZ=             -1.9020
 Octapole moment (field-independent basis, Debye-Ang**2):
  XXX=            174.5545  YYY=              0.5387  ZZZ=             20.3826  XYY=             22.2221
  XXY=            -55.8976  XXZ=             28.5636  XZZ=             -4.7041  YZZ=              2.7956
  YYZ=             -6.8837  XYZ=            -22.0718
 Hexadecapole moment (field-independent basis, Debye-Ang**3):
 XXXX=          -4251.7004 YYYY=          -2034.7555 ZZZZ=           -653.0535 XXXY=            158.7482
 XXXZ=            179.1713 YYYX=            -50.0373 YYYZ=              6.3203 ZZZX=             18.9641
 ZZZY=            -33.4688 XXYY=          -1063.8523 XXZZ=           -773.8771 YYZZ=           -473.3708
 XXYZ=            -72.0399 YYXZ=             57.0369 ZZXY=              4.7466
 N-N= 1.616984617263D+03 E-N=-5.299668195844D+03  KE= 8.789822362818D+02
 D1PCM: PCM CHGder 1st derivatives, ID1Alg=3 FixD1E=F DoIter=F DoCFld=F I1PDM=0.
 Calling FoFJK, ICntrl=      2127 FMM=F ISym2X=0 I1Cent= 0 IOpClX= 0 NMat=1 NMatS=1 NMatT=0.
 ***** Axes restored to original set *****
 -------------------------------------------------------------------
 Center     Atomic                   Forces (Hartrees/Bohr)
 Number     Number              X              Y              Z
 -------------------------------------------------------------------
      1        6          -0.018105163   -0.012459093   -0.000337159
      2        6           0.024614236    0.002541789   -0.007339470
      3        6          -0.001073979   -0.005833035    0.002839533
      4        6          -0.000096703   -0.002212842    0.002314067
      5        6           0.006410474    0.004674329    0.003303899
      6        6           0.000851808   -0.003303244   -0.005112243
      7        6           0.003846302    0.004483521   -0.004639222
      8        6          -0.000344685    0.018817157    0.000146421
      9        6           0.003418447    0.006659020   -0.006466907
     10        6          -0.007406540   -0.006522670    0.001252161
     11        8          -0.016775131    0.011334921    0.000833867
     12        6          -0.002172912    0.004480559    0.005722232
     13        6           0.006556795   -0.007951324   -0.000308519
     14        8           0.012566442   -0.012814949    0.007082650
     15        6           0.009044008    0.007680643    0.002110092
     16        8          -0.008485146   -0.005085305   -0.000810261
     17        6          -0.001574083    0.002970203   -0.000427707
     18        6          -0.002593729   -0.007414241    0.004308276
     19        8          -0.004613621   -0.004037871   -0.006458590
     20        1           0.000921676   -0.000833063   -0.000524543
     21        1          -0.000597501    0.000337053   -0.002039010
     22        1           0.003030227   -0.001086004   -0.000025766
     23        1           0.001438925   -0.000816182   -0.000696037
     24        1           0.001168879   -0.001354494    0.000471675
     25        1          -0.002628333   -0.000802131    0.001039518
     26        1          -0.000163750    0.000059624    0.001037059
     27        1          -0.002912689   -0.001705407    0.002039354
     28        1          -0.000348207   -0.003238019   -0.001608161
     29        1          -0.002976085   -0.001547891    0.002653803
     30        1           0.000177933    0.001205959   -0.000457714
     31        1           0.001045784   -0.000464621    0.000103109
     32        1          -0.000390725   -0.000300772   -0.000007101
     33        1           0.001052589    0.002197802   -0.000539619
     34        1          -0.001883436    0.001314925    0.001021699
     35        1          -0.000900454    0.001183987    0.001583175
     36        1          -0.002741981   -0.000459325    0.000340749
     37        1          -0.000854786    0.001151799   -0.001554787
     38        1           0.000404060    0.000576568    0.000294808
     39        1          -0.002167078    0.000732125   -0.001216599
     40        1           0.001089029   -0.001884721   -0.002571800
     41        1          -0.002307617   -0.000775404   -0.001474049
     42        1           0.004057791    0.007598107    0.005623117
     43        1           0.002418928    0.002902517   -0.001506001
 -------------------------------------------------------------------
 Cartesian Forces:  Max     0.024614236 RMS     0.005242672

 GradGradGradGradGradGradGradGradGradGradGradGradGradGradGradGradGradGrad
 Berny optimization.
 FormGI is forming the generalized inverse of G from B-inverse, IUseBI=4.
 Internal  Forces:  Max     0.020082598 RMS     0.003632914
 Search for a local minimum.
 Step number   1 out of a maximum of  258
 All quantities printed in internal units (Hartrees-Bohrs-Radians)
 Mixed Optimization -- RFO/linear search
 Second derivative matrix not updated -- first step.
 ITU=  0
     Eigenvalues ---    0.00230   0.00230   0.00270   0.00339   0.00374
     Eigenvalues ---    0.00408   0.00531   0.00678   0.00753   0.00909
     Eigenvalues ---    0.01094   0.01103   0.01205   0.01364   0.01376
     Eigenvalues ---    0.01393   0.02453   0.02486   0.03062   0.03879
     Eigenvalues ---    0.03883   0.04279   0.04431   0.04603   0.04734
     Eigenvalues ---    0.04746   0.04849   0.04889   0.05061   0.05273
     Eigenvalues ---    0.05368   0.05388   0.05488   0.05529   0.05532
     Eigenvalues ---    0.05570   0.05614   0.05619   0.05838   0.05964
     Eigenvalues ---    0.06008   0.06011   0.06781   0.07788   0.08044
     Eigenvalues ---    0.08450   0.08981   0.09093   0.09173   0.09728
     Eigenvalues ---    0.10379   0.11747   0.12117   0.13583   0.13928
     Eigenvalues ---    0.14700   0.15990   0.16000   0.16000   0.16000
     Eigenvalues ---    0.16000   0.16000   0.16000   0.16000   0.16000
     Eigenvalues ---    0.16000   0.16000   0.16000   0.16000   0.16098
     Eigenvalues ---    0.16818   0.17316   0.18569   0.19568   0.20754
     Eigenvalues ---    0.22006   0.23421   0.24650   0.25000   0.25884
     Eigenvalues ---    0.26891   0.27148   0.27895   0.27954   0.28477
     Eigenvalues ---    0.28744   0.28873   0.29460   0.29694   0.29961
     Eigenvalues ---    0.30884   0.32129   0.32319   0.33668   0.33753
     Eigenvalues ---    0.33824   0.33837   0.33873   0.33975   0.34083
     Eigenvalues ---    0.34085   0.34102   0.34115   0.34121   0.34148
     Eigenvalues ---    0.34165   0.34171   0.34198   0.34203   0.34204
     Eigenvalues ---    0.34279   0.34327   0.34337   0.34364   0.34486
     Eigenvalues ---    0.38976   0.41754   0.41882   0.51598   0.51939
     Eigenvalues ---    0.52561   0.52761   0.94185
 RFO step:  Lambda=-1.52469141D-02 EMin= 2.30000000D-03
 Linear search not attempted -- first point.
 Iteration  1 RMS(Cart)=  0.05335322 RMS(Int)=  0.00137702
 Iteration  2 RMS(Cart)=  0.00197446 RMS(Int)=  0.00025119
 Iteration  3 RMS(Cart)=  0.00000362 RMS(Int)=  0.00025117
 Iteration  4 RMS(Cart)=  0.00000000 RMS(Int)=  0.00025117
 Variable       Old X    -DE/DX   Delta X   Delta X   Delta X     New X
                                 (Linear)    (Quad)   (Total)
    R1        2.53455   0.01614   0.00000   0.03251   0.03257   2.56712
    R2        2.82333   0.00526   0.00000   0.01714   0.01724   2.84058
    R3        2.79189   0.00240   0.00000   0.00661   0.00671   2.79860
    R4        2.85232  -0.00125   0.00000  -0.00010  -0.00013   2.85219
    R5        2.85852   0.00746   0.00000   0.02563   0.02554   2.88405
    R6        2.92402   0.00150   0.00000   0.00330   0.00324   2.92726
    R7        2.07187   0.00076   0.00000   0.00213   0.00213   2.07400
    R8        2.06988  -0.00133   0.00000  -0.00374  -0.00374   2.06614
    R9        2.92148   0.00055   0.00000  -0.00017  -0.00028   2.92120
   R10        2.97013  -0.00718   0.00000  -0.02621  -0.02621   2.94392
   R11        2.07894  -0.00145   0.00000  -0.00413  -0.00413   2.07481
   R12        2.89278   0.00683   0.00000   0.01938   0.01935   2.91213
   R13        2.07042   0.00151   0.00000   0.00423   0.00423   2.07465
   R14        2.07373  -0.00044   0.00000  -0.00125  -0.00125   2.07248
   R15        2.90341   0.00487   0.00000   0.01219   0.01225   2.91566
   R16        2.07629  -0.00008   0.00000  -0.00023  -0.00023   2.07606
   R17        2.07606  -0.00031   0.00000  -0.00088  -0.00088   2.07518
   R18        2.89053   0.00712   0.00000   0.02298   0.02298   2.91351
   R19        2.07749   0.00034   0.00000   0.00097   0.00097   2.07846
   R20        2.82807   0.01396   0.00000   0.03693   0.03700   2.86506
   R21        2.31062   0.02008   0.00000   0.02098   0.02098   2.33160
   R22        2.89197   0.01494   0.00000   0.04568   0.04562   2.93759
   R23        2.06783  -0.00071   0.00000  -0.00199  -0.00199   2.06584
   R24        2.06861   0.00058   0.00000   0.00163   0.00163   2.07024
   R25        2.88579   0.00101   0.00000   0.00324   0.00324   2.88902
   R26        2.69238   0.01535   0.00000   0.03548   0.03548   2.72785
   R27        2.06998   0.00128   0.00000   0.00357   0.00357   2.07355
   R28        2.06720   0.00095   0.00000   0.00265   0.00265   2.06985
   R29        2.07053   0.00033   0.00000   0.00093   0.00093   2.07147
   R30        2.07136   0.00020   0.00000   0.00056   0.00056   2.07192
   R31        2.07158   0.00028   0.00000   0.00080   0.00080   2.07238
   R32        2.06988  -0.00063   0.00000  -0.00175  -0.00175   2.06813
   R33        1.83878  -0.00108   0.00000  -0.00200  -0.00200   1.83678
   R34        2.72969   0.00194   0.00000   0.00478   0.00478   2.73447
   R35        2.90540  -0.00118   0.00000  -0.00390  -0.00390   2.90150
   R36        2.92368  -0.00142   0.00000  -0.00483  -0.00483   2.91885
   R37        1.84066  -0.00153   0.00000  -0.00283  -0.00283   1.83783
   R38        2.06766   0.00033   0.00000   0.00092   0.00092   2.06858
   R39        2.07082   0.00033   0.00000   0.00093   0.00093   2.07175
   R40        2.07190   0.00073   0.00000   0.00204   0.00204   2.07394
   R41        2.69073   0.00482   0.00000   0.01111   0.01111   2.70184
   R42        2.06518   0.00044   0.00000   0.00123   0.00123   2.06641
   R43        2.07127   0.00376   0.00000   0.01055   0.01055   2.08182
   R44        1.84658  -0.00342   0.00000  -0.00640  -0.00640   1.84018
    A1        2.30393  -0.00807   0.00000  -0.02858  -0.02854   2.27540
    A2        1.85035   0.01376   0.00000   0.05510   0.05516   1.90551
    A3        2.12547  -0.00566   0.00000  -0.02534  -0.02554   2.09993
    A4        2.21103   0.00645   0.00000   0.02725   0.02730   2.23833
    A5        1.98667  -0.00508   0.00000  -0.01542  -0.01548   1.97120
    A6        2.08541  -0.00138   0.00000  -0.01194  -0.01198   2.07343
    A7        2.00256  -0.00144   0.00000  -0.01226  -0.01227   1.99029
    A8        1.89974   0.00046   0.00000   0.00690   0.00685   1.90659
    A9        1.86575   0.00057   0.00000   0.00241   0.00251   1.86826
   A10        1.93449   0.00034   0.00000   0.00283   0.00293   1.93742
   A11        1.89488   0.00108   0.00000   0.00911   0.00905   1.90393
   A12        1.85992  -0.00098   0.00000  -0.00900  -0.00901   1.85091
   A13        1.97473   0.00140   0.00000   0.00967   0.00969   1.98442
   A14        1.97748   0.00102   0.00000   0.01300   0.01302   1.99051
   A15        1.84184   0.00001   0.00000  -0.00144  -0.00143   1.84040
   A16        1.95711  -0.00228   0.00000  -0.01198  -0.01205   1.94505
   A17        1.87012   0.00104   0.00000   0.01171   0.01147   1.88159
   A18        1.82887  -0.00122   0.00000  -0.02296  -0.02290   1.80598
   A19        2.05478  -0.00151   0.00000  -0.01507  -0.01515   2.03963
   A20        1.91924  -0.00143   0.00000  -0.00847  -0.00844   1.91080
   A21        1.89221   0.00060   0.00000   0.00026   0.00034   1.89255
   A22        1.86081   0.00203   0.00000   0.00606   0.00593   1.86674
   A23        1.88212   0.00069   0.00000   0.01836   0.01835   1.90047
   A24        1.84330  -0.00024   0.00000   0.00080   0.00069   1.84399
   A25        2.04287   0.00249   0.00000   0.00766   0.00766   2.05053
   A26        1.89968   0.00087   0.00000   0.01352   0.01362   1.91330
   A27        1.87691  -0.00082   0.00000  -0.00406  -0.00409   1.87282
   A28        1.90633  -0.00178   0.00000  -0.01668  -0.01676   1.88957
   A29        1.89254  -0.00187   0.00000  -0.00856  -0.00854   1.88400
   A30        1.83412   0.00100   0.00000   0.00852   0.00842   1.84254
   A31        1.96280  -0.00006   0.00000  -0.00465  -0.00468   1.95812
   A32        1.95533   0.00096   0.00000   0.00926   0.00925   1.96458
   A33        1.86657  -0.00175   0.00000  -0.02596  -0.02597   1.84060
   A34        1.96713  -0.00019   0.00000   0.01009   0.01000   1.97713
   A35        1.83753   0.00195   0.00000   0.02079   0.02078   1.85831
   A36        1.86464  -0.00103   0.00000  -0.01163  -0.01174   1.85289
   A37        1.96134  -0.01466   0.00000  -0.06061  -0.06044   1.90090
   A38        2.15031   0.01025   0.00000   0.04129   0.04112   2.19144
   A39        2.17153   0.00440   0.00000   0.01926   0.01911   2.19064
   A40        1.78846   0.01150   0.00000   0.04833   0.04806   1.83652
   A41        1.91300  -0.00185   0.00000   0.00730   0.00761   1.92062
   A42        1.89311  -0.00336   0.00000   0.00166   0.00114   1.89425
   A43        1.96821  -0.00442   0.00000  -0.02638  -0.02693   1.94128
   A44        1.96889  -0.00096   0.00000   0.00650   0.00592   1.97481
   A45        1.92576  -0.00027   0.00000  -0.03039  -0.03063   1.89513
   A46        1.83785  -0.00550   0.00000  -0.02709  -0.02724   1.81061
   A47        1.97275   0.00062   0.00000  -0.01388  -0.01392   1.95883
   A48        1.91182   0.00294   0.00000   0.01674   0.01649   1.92831
   A49        1.94501   0.00364   0.00000   0.01867   0.01883   1.96384
   A50        1.90742   0.00567   0.00000   0.05169   0.05186   1.95928
   A51        1.88813  -0.00688   0.00000  -0.04187  -0.04233   1.84580
   A52        1.93031  -0.00005   0.00000  -0.00041  -0.00041   1.92990
   A53        1.96244  -0.00061   0.00000  -0.00369  -0.00369   1.95875
   A54        1.93590  -0.00028   0.00000  -0.00127  -0.00127   1.93463
   A55        1.88371   0.00026   0.00000   0.00089   0.00089   1.88459
   A56        1.87495   0.00023   0.00000   0.00173   0.00173   1.87668
   A57        1.87311   0.00051   0.00000   0.00312   0.00311   1.87622
   A58        1.94221  -0.00039   0.00000   0.00122   0.00121   1.94342
   A59        1.92973  -0.00190   0.00000  -0.00962  -0.00974   1.92000
   A60        1.95297  -0.00254   0.00000  -0.01926  -0.01940   1.93358
   A61        1.85297   0.00258   0.00000   0.02407   0.02409   1.87706
   A62        1.89038   0.00123   0.00000   0.00471   0.00467   1.89505
   A63        1.89197   0.00138   0.00000   0.00136   0.00112   1.89310
   A64        1.89330  -0.00007   0.00000  -0.00041  -0.00041   1.89290
   A65        1.86747  -0.00501   0.00000  -0.03983  -0.03959   1.82788
   A66        1.93857  -0.00163   0.00000  -0.01498  -0.01473   1.92384
   A67        2.01114   0.00433   0.00000   0.01582   0.01577   2.02691
   A68        1.86731   0.00526   0.00000   0.04242   0.04221   1.90952
   A69        1.86727   0.00046   0.00000   0.00956   0.00952   1.87678
   A70        1.90503  -0.00312   0.00000  -0.00966  -0.00984   1.89520
   A71        1.89012  -0.00263   0.00000  -0.01500  -0.01500   1.87512
   A72        1.95757   0.00144   0.00000   0.00506   0.00505   1.96262
   A73        1.93340  -0.00126   0.00000  -0.00482  -0.00481   1.92859
   A74        1.93656  -0.00325   0.00000  -0.01785  -0.01786   1.91870
   A75        1.89823  -0.00031   0.00000  -0.00317  -0.00316   1.89507
   A76        1.88096   0.00035   0.00000  -0.00244  -0.00247   1.87849
   A77        1.85324   0.00320   0.00000   0.02448   0.02449   1.87773
   A78        1.94880   0.00849   0.00000   0.04143   0.04146   1.99025
   A79        1.96282  -0.00172   0.00000  -0.02049  -0.02082   1.94200
   A80        1.92101  -0.00800   0.00000  -0.04364  -0.04501   1.87600
   A81        1.89588  -0.00494   0.00000  -0.02889  -0.02839   1.86749
   A82        1.85251   0.00446   0.00000   0.05996   0.06037   1.91288
   A83        1.87820   0.00188   0.00000  -0.00525  -0.00619   1.87201
   A84        1.84947  -0.00353   0.00000  -0.02015  -0.02015   1.82932
    D1        0.10566  -0.00101   0.00000  -0.01540  -0.01538   0.09028
    D2       -3.04922  -0.00112   0.00000  -0.02545  -0.02541  -3.07463
    D3       -3.12632  -0.00065   0.00000  -0.00016  -0.00012  -3.12644
    D4        0.00198  -0.00076   0.00000  -0.01021  -0.01014  -0.00816
    D5        0.37283   0.00004   0.00000   0.00829   0.00801   0.38084
    D6       -1.86407  -0.00047   0.00000  -0.00944  -0.00968  -1.87374
    D7        2.38162   0.00131   0.00000   0.01533   0.01512   2.39675
    D8       -2.66652  -0.00113   0.00000  -0.01220  -0.01202  -2.67854
    D9        1.37977  -0.00164   0.00000  -0.02993  -0.02971   1.35006
   D10       -0.65772   0.00014   0.00000  -0.00517  -0.00491  -0.66263
   D11        0.00737  -0.00019   0.00000  -0.00449  -0.00444   0.00293
   D12       -3.13022   0.00022   0.00000   0.01275   0.01292  -3.11729
   D13        3.06998  -0.00018   0.00000   0.00803   0.00826   3.07823
   D14       -0.06762   0.00023   0.00000   0.02527   0.02562  -0.04199
   D15        0.60560  -0.00005   0.00000   0.00695   0.00709   0.61268
   D16       -1.57309   0.00020   0.00000   0.00672   0.00682  -1.56627
   D17        2.70743   0.00083   0.00000   0.01257   0.01265   2.72008
   D18       -2.52203   0.00009   0.00000   0.01752   0.01762  -2.50441
   D19        1.58247   0.00034   0.00000   0.01729   0.01735   1.59982
   D20       -0.42020   0.00097   0.00000   0.02314   0.02319  -0.39701
   D21       -0.01006   0.00139   0.00000   0.02045   0.01989   0.00983
   D22        2.11709   0.00256   0.00000   0.01719   0.01731   2.13440
   D23       -2.05937  -0.00371   0.00000  -0.03358  -0.03401  -2.09338
   D24        3.11928   0.00135   0.00000   0.01152   0.01124   3.13053
   D25       -1.03675   0.00253   0.00000   0.00826   0.00866  -1.02809
   D26        1.06997  -0.00375   0.00000  -0.04251  -0.04265   1.02732
   D27       -1.32455  -0.00036   0.00000  -0.00221  -0.00205  -1.32660
   D28        2.70598   0.00069   0.00000  -0.00570  -0.00570   2.70028
   D29        0.71481   0.00164   0.00000   0.01617   0.01617   0.73098
   D30        0.83576  -0.00057   0.00000  -0.00005   0.00009   0.83584
   D31       -1.41690   0.00047   0.00000  -0.00355  -0.00357  -1.42047
   D32        2.87512   0.00142   0.00000   0.01832   0.01831   2.89343
   D33        2.87297  -0.00093   0.00000  -0.00392  -0.00377   2.86920
   D34        0.62031   0.00012   0.00000  -0.00742  -0.00742   0.61290
   D35       -1.37085   0.00107   0.00000   0.01445   0.01446  -1.35640
   D36        0.62979   0.00126   0.00000  -0.00341  -0.00328   0.62651
   D37       -1.50514   0.00086   0.00000   0.00703   0.00705  -1.49809
   D38        2.77076   0.00158   0.00000   0.01049   0.01055   2.78130
   D39        2.89285   0.00188   0.00000   0.01265   0.01275   2.90559
   D40        0.75791   0.00148   0.00000   0.02309   0.02307   0.78098
   D41       -1.24938   0.00220   0.00000   0.02654   0.02657  -1.22281
   D42       -1.39284  -0.00017   0.00000  -0.01430  -0.01430  -1.40714
   D43        2.75541  -0.00057   0.00000  -0.00386  -0.00397   2.75143
   D44        0.74812   0.00016   0.00000  -0.00040  -0.00048   0.74764
   D45       -1.01236   0.00195   0.00000   0.05433   0.05457  -0.95779
   D46       -3.04457  -0.00055   0.00000   0.03474   0.03457  -3.01000
   D47        1.06109   0.00163   0.00000   0.04790   0.04793   1.10902
   D48        3.00920   0.00114   0.00000   0.04000   0.04028   3.04947
   D49        0.97698  -0.00137   0.00000   0.02041   0.02027   0.99726
   D50       -1.20054   0.00081   0.00000   0.03357   0.03364  -1.16691
   D51        0.98658   0.00173   0.00000   0.04531   0.04542   1.03200
   D52       -1.04563  -0.00077   0.00000   0.02572   0.02542  -1.02021
   D53        3.06003   0.00141   0.00000   0.03888   0.03878   3.09881
   D54        0.81747   0.00210   0.00000   0.02413   0.02407   0.84154
   D55       -1.35364   0.00188   0.00000   0.02940   0.02931  -1.32433
   D56        2.95127   0.00070   0.00000   0.01489   0.01481   2.96608
   D57        2.98196   0.00080   0.00000   0.00710   0.00706   2.98901
   D58        0.81085   0.00058   0.00000   0.01237   0.01229   0.82314
   D59       -1.16743  -0.00059   0.00000  -0.00214  -0.00220  -1.16963
   D60       -1.32862   0.00181   0.00000   0.01937   0.01944  -1.30918
   D61        2.78346   0.00159   0.00000   0.02463   0.02467   2.80813
   D62        0.80518   0.00042   0.00000   0.01013   0.01018   0.81536
   D63       -1.25853  -0.00140   0.00000  -0.02002  -0.02013  -1.27867
   D64        0.97214  -0.00028   0.00000  -0.00268  -0.00278   0.96936
   D65        2.99834  -0.00044   0.00000   0.00100   0.00104   2.99938
   D66        0.90921   0.00017   0.00000  -0.00999  -0.01012   0.89909
   D67        3.13989   0.00129   0.00000   0.00736   0.00723  -3.13607
   D68       -1.11710   0.00113   0.00000   0.01103   0.01105  -1.10605
   D69        2.89896  -0.00057   0.00000  -0.01315  -0.01320   2.88576
   D70       -1.15355   0.00055   0.00000   0.00419   0.00415  -1.14940
   D71        0.87265   0.00039   0.00000   0.00787   0.00797   0.88062
   D72       -3.13926   0.00102   0.00000   0.02185   0.02191  -3.11735
   D73        1.03677   0.00114   0.00000   0.02352   0.02357   1.06034
   D74       -1.06075   0.00110   0.00000   0.02294   0.02299  -1.03776
   D75        0.90933   0.00045   0.00000   0.01189   0.01180   0.92113
   D76       -1.19783   0.00056   0.00000   0.01356   0.01347  -1.18436
   D77        2.98783   0.00052   0.00000   0.01298   0.01289   3.00072
   D78       -1.10060  -0.00119   0.00000  -0.01153  -0.01149  -1.11209
   D79        3.07543  -0.00107   0.00000  -0.00986  -0.00982   3.06561
   D80        0.97791  -0.00111   0.00000  -0.01044  -0.01040   0.96751
   D81       -0.01298   0.00094   0.00000   0.01603   0.01611   0.00314
   D82        2.08093   0.00117   0.00000   0.01490   0.01512   2.09605
   D83       -2.09867  -0.00232   0.00000  -0.01674  -0.01693  -2.11560
   D84        3.12456   0.00054   0.00000  -0.00140  -0.00118   3.12338
   D85       -1.06472   0.00077   0.00000  -0.00253  -0.00217  -1.06689
   D86        1.03886  -0.00272   0.00000  -0.03417  -0.03422   1.00464
   D87        0.01304  -0.00120   0.00000  -0.02001  -0.02032  -0.00728
   D88       -2.13198  -0.00053   0.00000   0.00358   0.00349  -2.12850
   D89        2.06533   0.00206   0.00000   0.01038   0.00952   2.07485
   D90       -2.04202  -0.00372   0.00000  -0.04477  -0.04443  -2.08645
   D91        2.09614  -0.00305   0.00000  -0.02119  -0.02062   2.07552
   D92        0.01027  -0.00046   0.00000  -0.01438  -0.01459  -0.00432
   D93        2.04496   0.00106   0.00000   0.01292   0.01308   2.05803
   D94       -0.10007   0.00174   0.00000   0.03650   0.03689  -0.06319
   D95       -2.18594   0.00433   0.00000   0.04331   0.04292  -2.14302
   D96        1.13058   0.00008   0.00000  -0.02166  -0.02132   1.10925
   D97       -3.09785   0.00184   0.00000   0.00291   0.00318  -3.09467
   D98       -0.98699   0.00055   0.00000  -0.01509  -0.01470  -1.00169
   D99       -3.08684  -0.00401   0.00000  -0.05273  -0.05260  -3.13944
   D100      -1.03208  -0.00225   0.00000  -0.02815  -0.02810  -1.06018
   D101       1.07878  -0.00353   0.00000  -0.04615  -0.04598   1.03280
   D102      -0.98957   0.00077   0.00000  -0.00457  -0.00501  -0.99457
   D103       1.06519   0.00253   0.00000   0.02001   0.01949   1.08469
   D104      -3.10713   0.00125   0.00000   0.00200   0.00161  -3.10552
   D105       0.54672   0.00150   0.00000   0.06497   0.06542   0.61214
   D106      -1.45847   0.00332   0.00000   0.05952   0.05879  -1.39968
   D107       2.70407  -0.00031   0.00000   0.03140   0.03168   2.73574
   D108      -2.94605   0.00127   0.00000  -0.00078  -0.00052  -2.94657
   D109      -0.86716  -0.00051   0.00000  -0.01692  -0.01743  -0.88460
   D110       1.17263  -0.00128   0.00000  -0.00226  -0.00201   1.17063
   D111      -1.20136  -0.00214   0.00000  -0.01398  -0.01412  -1.21548
   D112       0.92326  -0.00243   0.00000  -0.01796  -0.01811   0.90515
   D113       2.97713  -0.00129   0.00000  -0.00184  -0.00200   2.97513
   D114       3.04951   0.00166   0.00000   0.01697   0.01712   3.06664
   D115      -1.10905   0.00137   0.00000   0.01299   0.01313  -1.09592
   D116       0.94482   0.00251   0.00000   0.02911   0.02924   0.97406
   D117       1.03481  -0.00009   0.00000  -0.01185  -0.01183   1.02299
   D118      -3.12375  -0.00038   0.00000  -0.01583  -0.01582  -3.13957
   D119      -1.06988   0.00076   0.00000   0.00029   0.00029  -1.06959
   D120      -1.13933   0.00203   0.00000  -0.01804  -0.01825  -1.15758
   D121       0.99720   0.00060   0.00000  -0.04008  -0.04054   0.95666
   D122       3.09112  -0.00365   0.00000  -0.09029  -0.08970   3.00142
   D123       0.93424  -0.00134   0.00000  -0.05192  -0.05201   0.88223
   D124       3.07076  -0.00276   0.00000  -0.07396  -0.07429   2.99647
   D125      -1.11850  -0.00702   0.00000  -0.12417  -0.12346  -1.24196
   D126       2.94896   0.00350   0.00000  -0.00199  -0.00225   2.94671
   D127      -1.19770   0.00207   0.00000  -0.02404  -0.02453  -1.22223
   D128       0.89623  -0.00218   0.00000  -0.07424  -0.07370   0.82253
   D129      -0.73642   0.00009   0.00000  -0.03120  -0.03227  -0.76869
   D130      -2.91085   0.00002   0.00000  -0.01273  -0.01296  -2.92381
   D131       1.35710  -0.00206   0.00000  -0.02339  -0.02209   1.33501
         Item               Value     Threshold  Converged?
 Maximum Force            0.020083     0.000450     NO 
 RMS     Force            0.003633     0.000300     NO 
 Maximum Displacement     0.310666     0.001800     NO 
 RMS     Displacement     0.053358     0.001200     NO 
 Predicted change in Energy=-8.745495D-03
 GradGradGradGradGradGradGradGradGradGradGradGradGradGradGradGradGradGrad

                          Input orientation:                          
 ---------------------------------------------------------------------
 Center     Atomic      Atomic             Coordinates (Angstroms)
 Number     Number       Type             X           Y           Z
 ---------------------------------------------------------------------
      1          6           0       -1.700925    0.669699   -0.163536
      2          6           0       -0.979890   -0.481204   -0.194332
      3          6           0        0.499971   -0.650405   -0.438078
      4          6           0        1.369980    0.490933    0.144985
      5          6           0        1.321770    1.794601   -0.684310
      6          6           0       -0.025659    2.152870   -1.340708
      7          6           0       -1.288601    2.085106   -0.457008
      8          6           0       -3.116485    0.349204    0.130916
      9          6           0       -3.256256   -1.151247    0.297499
     10          6           0       -1.824880   -1.720312    0.088183
     11          8           0       -4.037124    1.167350    0.204404
     12          6           0       -1.188205    2.948163    0.816602
     13          6           0       -1.759863   -2.737000   -1.051712
     14          8           0       -1.334429   -2.410381    1.257372
     15          6           0        2.836399    0.072203    0.463097
     16          8           0        2.710334   -1.073228    1.338284
     17          6           0        3.562528    1.203571    1.204870
     18          6           0        3.698400   -0.357492   -0.744409
     19          8           0        3.261570   -1.566110   -1.370996
     20          1           0        0.677851   -0.770076   -1.514448
     21          1           0        0.794757   -1.596441    0.024032
     22          1           0        0.945107    0.706352    1.134204
     23          1           0        2.066678    1.744264   -1.489213
     24          1           0        1.635978    2.626097   -0.041922
     25          1           0       -0.187467    1.516993   -2.221849
     26          1           0        0.061698    3.176692   -1.728094
     27          1           0       -2.109043    2.512025   -1.052268
     28          1           0       -3.632364   -1.383798    1.297268
     29          1           0       -3.977706   -1.517865   -0.440928
     30          1           0       -0.909750    3.978792    0.563065
     31          1           0       -0.445096    2.560960    1.522001
     32          1           0       -2.150932    2.985448    1.339442
     33          1           0       -0.743429   -3.127185   -1.181077
     34          1           0       -2.415516   -3.588419   -0.832949
     35          1           0       -2.082270   -2.284488   -1.994589
     36          1           0       -1.009994   -1.749036    1.891498
     37          1           0        3.591917   -1.258303    1.704873
     38          1           0        3.751834    2.070034    0.563272
     39          1           0        2.977138    1.532024    2.071683
     40          1           0        4.531799    0.846289    1.575451
     41          1           0        3.712475    0.416177   -1.517051
     42          1           0        4.732802   -0.480113   -0.385790
     43          1           0        3.065998   -2.171944   -0.634133
 ---------------------------------------------------------------------
                    Distance matrix (angstroms):
                    1          2          3          4          5
     1  C    0.000000
     2  C    1.358461   0.000000
     3  C    2.581083   1.509314   0.000000
     4  C    3.091536   2.565556   1.549042   0.000000
     5  C    3.267001   3.273684   2.591147   1.545834   0.000000
     6  C    2.528249   3.027058   2.991551   2.630042   1.541032
     7  C    1.503168   2.598124   3.268389   3.157821   2.636304
     8  C    1.480956   2.315254   3.794961   4.488725   4.738341
     9  C    2.438740   2.423365   3.860201   4.911423   5.531753
    10  C    2.406424   1.526175   2.612773   3.885867   4.780457
    11  O    2.416788   3.496197   4.929730   5.449573   5.468181
    12  C    2.532775   3.581332   4.168195   3.610174   3.143790
    13  C    3.521070   2.536154   3.136444   4.652694   5.492437
    14  O    3.411772   2.440260   3.055665   4.119327   5.339232
    15  C    4.619197   3.911846   2.606373   1.557856   2.564625
    16  O    4.975184   4.039451   2.867045   2.380570   3.774048
    17  C    5.464566   5.042796   3.939005   2.537415   2.989868
    18  C    5.526775   4.712143   3.226389   2.632943   3.206788
    19  O    5.575227   4.533381   3.055369   3.179267   3.940653
    20  H    3.091358   2.138752   1.097514   2.196111   2.771522
    21  H    3.376240   2.107323   1.093356   2.168557   3.504092
    22  H    2.947364   2.623149   2.123913   1.097943   2.152476
    23  H    4.136054   3.988860   3.048589   2.174127   1.097858
    24  H    3.870039   4.064642   3.490403   2.159771   1.096710
    25  H    2.691675   2.954920   2.889987   3.013361   2.172301
    26  H    3.440886   4.100919   4.062376   3.526092   2.141832
    27  H    2.085802   3.312168   4.145497   4.197836   3.524282
    28  H    3.175099   3.174140   4.541529   5.464963   6.210662
    29  H    3.169561   3.181568   4.560930   5.742500   6.254288
    30  H    3.479081   4.524394   4.941565   4.187735   3.362487
    31  H    2.827545   3.533634   3.879166   3.078261   2.928640
    32  H    2.797167   3.967553   4.838005   4.477293   4.192057
    33  H    4.045803   2.833866   2.869239   4.394965   5.360579
    34  H    4.369248   3.481902   4.157874   5.650438   6.554869
    35  H    3.496484   2.776328   3.429420   4.919224   5.472046
    36  H    3.248204   2.441105   2.985617   3.705678   4.962789
    37  H    5.934839   5.011216   3.810763   3.229564   4.492436
    38  H    5.676421   5.428811   4.356386   2.888209   2.745456
    39  H    5.255861   4.984575   4.147078   2.716430   3.225629
    40  H    6.473183   5.939115   4.748687   3.488497   4.038576
    41  H    5.585801   4.957133   3.552740   2.873192   2.882531
    42  H    6.539442   5.715900   4.236578   3.540230   4.110788
    43  H    5.569555   4.406953   2.989651   3.251833   4.333397
                    6          7          8          9         10
     6  C    0.000000
     7  C    1.542900   0.000000
     8  C    3.869379   2.588468   0.000000
     9  C    4.902822   3.861984   1.516126   0.000000
    10  C    4.503383   3.881498   2.439870   1.554505   0.000000
    11  O    4.410268   2.972224   1.233831   2.448328   3.639522
    12  C    2.576430   1.541762   3.308023   4.620764   4.767662
    13  C    5.196327   4.881441   3.572631   2.564016   1.528805
    14  O    5.411668   4.811507   3.472742   2.490019   1.443517
    15  C    3.971683   4.681239   5.968577   6.216486   5.008113
    16  O    5.007031   5.402743   6.118241   6.057187   4.748646
    17  C    4.500691   5.203114   6.818543   7.270784   6.230589
    18  C    4.530575   5.560492   6.907118   7.076925   5.749532
    19  O    4.963628   5.905151   6.826694   6.740774   5.293860
    20  H    3.011432   3.624524   4.284507   4.348062   3.120103
    21  H    4.073441   4.257413   4.369756   4.084567   2.623348
    22  H    3.026547   3.069588   4.198889   4.669282   3.828275
    23  H    2.137028   3.526971   5.606799   6.317432   5.443867
    24  H    2.161441   3.003020   5.272572   6.190112   5.557493
    25  H    1.098604   2.156365   3.934257   4.783731   4.300874
    26  H    1.098140   2.151866   4.642354   5.817465   5.553259
    27  H    2.133700   1.099872   2.663204   4.069094   4.392499
    28  H    5.698706   4.539163   2.151698   1.093195   2.200483
    29  H    5.468324   4.495880   2.134163   1.095524   2.226118
    30  H    2.782079   2.184062   4.269701   5.647470   5.791612
    31  H    2.921912   2.203274   3.736750   4.814821   4.721115
    32  H    3.520394   2.186656   3.056569   4.406771   4.880178
    33  H    5.331009   5.290507   4.408855   3.522048   2.181708
    34  H    6.239522   5.796564   4.114034   2.815061   2.164985
    35  H    4.934303   4.699724   3.538884   2.813564   2.173127
    36  H    5.161486   4.504858   3.455368   2.818489   1.979093
    37  H    5.830825   6.298537   7.075598   6.992113   5.671758
    38  H    4.231011   5.142682   7.093799   7.717552   6.759598
    39  H    4.587663   4.989660   6.503682   7.014476   6.129547
    40  H    5.566108   6.288292   7.799360   8.141075   7.014754
    41  H    4.125633   5.377711   7.025310   7.369710   6.148469
    42  H    5.521541   6.545435   7.909871   8.046263   6.690735
    43  H    5.362984   6.092321   6.720460   6.471526   4.964514
                   11         12         13         14         15
    11  O    0.000000
    12  C    3.415028   0.000000
    13  C    4.691236   6.011528   0.000000
    14  O    4.605807   5.378629   2.370558   0.000000
    15  C    6.965026   4.959189   5.595704   4.918323   0.000000
    16  O    7.199588   5.625153   5.335062   4.260825   1.447017
    17  C    7.665308   5.075807   6.996293   6.086344   1.535409
    18  C    7.941267   6.102706   5.962310   5.792309   1.544589
    19  O    7.951391   6.705576   5.166015   5.361372   2.495745
    20  H    5.379504   4.768780   3.166286   3.797744   3.046219
    21  H    5.569393   5.021327   2.997363   2.591729   2.673099
    22  H    5.089172   3.110885   4.894055   3.863351   2.104642
    23  H    6.360626   4.166584   5.908939   6.030948   2.683239
    24  H    5.862824   2.969310   6.427614   5.989790   2.866780
    25  H    4.563859   3.504555   4.683814   5.370733   4.294197
    26  H    4.957050   2.844286   6.224736   6.486722   4.705119
    27  H    2.665496   2.128575   5.260627   5.492226   5.718956
    28  H    2.804735   4.997083   3.294712   2.517136   6.682865
    29  H    2.762311   5.413695   2.603493   3.266148   7.055325
    30  H    4.220582   1.097277   6.959315   6.440804   5.413415
    31  H    4.071962   1.095319   6.034982   5.057191   4.252458
    32  H    2.855086   1.096172   6.214256   5.457874   5.841956
    33  H    5.586682   6.410803   1.096412   2.609429   5.074896
    34  H    5.130600   6.852315   1.096655   2.631723   6.531654
    35  H    4.535659   6.006894   1.094408   3.339216   5.982267
    36  H    4.529361   4.821912   3.193879   0.971983   4.489096
    37  H    8.144781   6.429071   6.198941   5.079018   1.970548
    38  H    7.849298   5.023870   7.489630   6.813660   2.199859
    39  H    7.267709   4.575015   7.100658   5.898751   2.176794
    40  H    8.683852   6.141024   7.702400   6.717120   2.170465
    41  H    7.973955   5.989454   6.332895   6.415457   2.192445
    42  H    8.942822   6.946737   6.905918   6.575500   2.149885
    43  H    7.893564   6.813103   4.876740   4.795664   2.508551
                   16         17         18         19         20
    16  O    0.000000
    17  C    2.434717   0.000000
    18  C    2.413745   2.501014   0.000000
    19  O    2.808379   3.794311   1.429752   0.000000
    20  H    3.515817   4.428468   3.144344   2.707370   0.000000
    21  H    2.381270   4.110353   3.249098   2.834112   1.750277
    22  H    2.514872   2.665166   3.498797   4.099526   3.044113
    23  H    4.043179   3.128578   2.763083   3.521408   2.872522
    24  H    4.091969   2.699938   3.694439   4.688666   3.823654
    25  H    5.270773   5.089509   4.560317   4.703758   2.545561
    26  H    5.871948   4.975068   5.165627   5.732441   4.000283
    27  H    6.464918   6.242871   6.485006   6.751019   4.330424
    28  H    6.350430   7.646534   7.678662   7.394538   5.182698
    29  H    6.934924   8.183519   7.769245   7.298936   4.835892
    30  H    6.263297   5.302362   6.461262   7.203225   5.421097
    31  H    4.816411   4.243127   5.551805   6.256318   4.645088
    32  H    6.332832   5.986386   7.052118   7.573528   5.500060
    33  H    4.742826   6.556634   5.252783   4.302678   2.772569
    34  H    6.108582   7.927981   6.915685   6.050498   4.239861
    35  H    5.961899   7.366602   6.220322   5.427850   3.184689
    36  H    3.821466   5.486101   5.572556   5.378066   3.925259
    37  H    0.972537   2.512307   2.611854   3.108834   4.369688
    38  H    3.400803   1.094643   2.757856   4.147686   4.672527
    39  H    2.719632   1.096324   3.467112   4.640192   4.842181
    40  H    2.656789   1.097482   2.743245   4.014313   5.197406
    41  H    3.372767   2.837486   1.093498   2.038164   3.258243
    42  H    2.722975   2.595098   1.101649   2.077149   4.219073
    43  H    2.285630   3.875897   1.924663   0.973781   2.905758
                   21         22         23         24         25
    21  H    0.000000
    22  H    2.560848   0.000000
    23  H    3.881753   3.036034   0.000000
    24  H    4.306022   2.354993   1.748653   0.000000
    25  H    3.962603   3.633587   2.381088   3.050761   0.000000
    26  H    5.137131   3.882749   2.475654   2.371643   1.749422
    27  H    5.144897   4.167606   4.268141   3.880591   2.459768
    28  H    4.611480   5.034735   7.073071   6.754858   5.715426
    29  H    4.795703   5.626923   6.948019   6.988925   5.171842
    30  H    5.854838   3.804676   4.250187   2.945594   3.786541
    31  H    4.589677   2.350026   4.005424   2.604029   3.895209
    32  H    5.603668   3.849916   5.227816   4.046972   4.323695
    33  H    2.482233   4.786198   5.632288   6.329258   4.791732
    34  H    3.874047   5.797287   6.997017   7.460599   5.740948
    35  H    3.581274   5.281995   5.805171   6.461587   4.253608
    36  H    2.601507   3.228753   5.753109   5.466358   5.316307
    37  H    3.280803   3.345316   4.641546   4.686742   6.115976
    38  H    4.741110   3.172272   2.675550   2.269870   4.856011
    39  H    4.329313   2.385320   3.681571   2.731855   5.333795
    40  H    4.726448   3.616440   4.034271   3.764225   6.094326
    41  H    3.865055   3.843395   2.115003   3.372179   4.113160
    42  H    4.113678   4.250261   3.643297   4.399671   5.618594
    43  H    2.433705   3.988707   4.131160   5.041514   5.168572
                   26         27         28         29         30
    26  H    0.000000
    27  H    2.368679   0.000000
    28  H    6.602801   4.797735   0.000000
    29  H    6.325539   4.483932   1.777234   0.000000
    30  H    2.614668   2.489781   6.058800   6.374449   0.000000
    31  H    3.346503   3.065611   5.076446   5.741884   1.773615
    32  H    3.787094   2.438475   4.613755   5.175582   1.769188
    33  H    6.378584   5.803635   4.186590   3.687585   7.318785
    34  H    7.259794   6.112074   3.298318   2.623226   7.840847
    35  H    5.872998   4.888273   3.748380   2.567927   6.866227
    36  H    6.205866   5.294365   2.713546   3.781662   5.880714
    37  H    6.626982   7.370084   7.236859   7.872168   6.999707
    38  H    4.482427   6.095506   8.184991   8.580630   5.037234
    39  H    5.063895   6.048860   7.265484   7.999056   4.834305
    40  H    6.027105   7.333509   8.467835   9.059066   6.359871
    41  H    4.581829   6.204730   8.068889   8.002340   6.195488
    42  H    6.082205   7.497194   8.580521   8.772281   7.254003
    43  H    6.231410   6.992528   7.015663   7.076645   7.421011
                   31         32         33         34         35
    31  H    0.000000
    32  H    1.767312   0.000000
    33  H    6.304810   6.760057   0.000000
    34  H    6.873370   6.928566   1.769125   0.000000
    35  H    6.206860   6.236401   1.778886   1.777835   0.000000
    36  H    4.362535   4.901209   3.378027   3.575113   4.066713
    37  H    5.560368   7.150054   5.533232   6.925261   6.850947
    38  H    4.332943   6.023542   7.089515   8.485501   7.716299
    39  H    3.615598   5.380123   6.792002   7.983517   7.529803
    40  H    5.264261   7.020726   7.156464   8.586746   8.142042
    41  H    5.578650   7.010010   5.702927   7.352351   6.410983
    42  H    6.300669   7.897616   6.134214   7.807686   7.231128
    43  H    6.275116   7.596713   3.965270   5.665061   5.326177
                   36         37         38         39         40
    36  H    0.000000
    37  H    4.631764   0.000000
    38  H    6.246958   3.522307   0.000000
    39  H    5.166725   2.880699   1.779020   0.000000
    40  H    6.127566   2.308556   1.769295   1.770155   0.000000
    41  H    6.213539   3.633072   2.657919   3.829471   3.227981
    42  H    6.306815   2.505607   2.892450   3.629080   2.376176
    43  H    4.813665   2.565596   4.460776   4.587888   4.017533
                   41         42         43
    41  H    0.000000
    42  H    1.767528   0.000000
    43  H    2.809955   2.387929   0.000000
 Stoichiometry    C15H24O4
 Framework group  C1[X(C15H24O4)]
 Deg. of freedom   123
 Full point group                 C1      NOp   1
 Largest Abelian subgroup         C1      NOp   1
 Largest concise Abelian subgroup C1      NOp   1
                         Standard orientation:                         
 ---------------------------------------------------------------------
 Center     Atomic      Atomic             Coordinates (Angstroms)
 Number     Number       Type             X           Y           Z
 ---------------------------------------------------------------------
      1          6           0       -1.739354    0.658342   -0.168365
      2          6           0       -1.028863   -0.499434   -0.181579
      3          6           0        0.450270   -0.685344   -0.417442
      4          6           0        1.328600    0.455386    0.154224
      5          6           0        1.295512    1.748633   -0.691956
      6          6           0       -0.046100    2.110758   -1.358080
      7          6           0       -1.312895    2.065999   -0.478440
      8          6           0       -3.158899    0.354683    0.124747
      9          6           0       -3.313131   -1.142148    0.310085
     10          6           0       -1.886299   -1.726983    0.113608
     11          8           0       -4.072214    1.182126    0.184164
     12          6           0       -1.209279    2.944459    0.784336
     13          6           0       -1.826426   -2.758849   -1.012852
     14          8           0       -1.406593   -2.406384    1.293456
     15          6           0        2.789898    0.027350    0.483329
     16          8           0        2.650009   -1.105488    1.372691
     17          6           0        3.523671    1.161480    1.213266
     18          6           0        3.652385   -0.425785   -0.715229
     19          8           0        3.206754   -1.638326   -1.327885
     20          1           0        0.631045   -0.820521   -1.491492
     21          1           0        0.734590   -1.628006    0.057932
     22          1           0        0.902054    0.687442    1.138950
     23          1           0        2.042915    1.681078   -1.493278
     24          1           0        1.614987    2.585428   -0.059118
     25          1           0       -0.210489    1.465079   -2.231581
     26          1           0        0.052144    3.128652   -1.758270
     27          1           0       -2.127140    2.492717   -1.082291
     28          1           0       -3.695089   -1.358317    1.311312
     29          1           0       -4.035180   -1.511624   -0.426329
     30          1           0       -0.920382    3.969132    0.518630
     31          1           0       -0.472407    2.559584    1.497508
     32          1           0       -2.173560    2.997325    1.302951
     33          1           0       -0.813161   -3.159985   -1.133279
     34          1           0       -2.490718   -3.601319   -0.785671
     35          1           0       -2.141130   -2.315598   -1.962704
     36          1           0       -1.078432   -1.739918    1.920261
     37          1           0        3.528476   -1.293903    1.745015
     38          1           0        3.723353    2.017818    0.561304
     39          1           0        2.938115    1.506450    2.073525
     40          1           0        4.488217    0.800126    1.592134
     41          1           0        3.676476    0.337689   -1.497702
     42          1           0        4.684269   -0.553260   -0.351090
     43          1           0        3.002857   -2.232781   -0.584044
 ---------------------------------------------------------------------
 Rotational constants (GHZ):      0.5462250      0.2785198      0.2180025
 Standard basis: 6-31G(d) (6D, 7F)
 There are   333 symmetry adapted cartesian basis functions of A   symmetry.
 There are   333 symmetry adapted basis functions of A   symmetry.
   333 basis functions,   628 primitive gaussians,   333 cartesian basis functions
    73 alpha electrons       73 beta electrons
       nuclear repulsion energy      1609.8041764328 Hartrees.
 NAtoms=   43 NActive=   43 NUniq=   43 SFac= 1.00D+00 NAtFMM=   60 NAOKFM=F Big=F
 Integral buffers will be    131072 words long.
 Raffenetti 2 integral format.
 Two-electron integral symmetry is turned on.
 ------------------------------------------------------------------------------
 Polarizable Continuum Model (PCM)
 =================================
 Model                : PCM (using non-symmetric T matrix).
 Atomic radii         : SMD-Coulomb.
 Polarization charges : Total charges.
 Charge compensation  : None.
 Solution method      : On-the-fly selection.
 Cavity type          : VdW (van der Waals Surface) (Alpha=1.000).
 Cavity algorithm     : GePol (No added spheres)
                        Default sphere list used, NSphG=   43.
                        Lebedev-Laikov grids with approx.  5.0 points / Ang**2.
                        Smoothing algorithm: Karplus/York (Gamma=1.0000).
                        Polarization charges: spherical gaussians, with
                                              point-specific exponents (IZeta= 3).
                        Self-potential: point-specific (ISelfS= 7).
                        Self-field    : sphere-specific E.n sum rule (ISelfD= 2).
 1st derivatives      : Analytical E(r).r(x)/FMM algorithm (CHGder, D1EAlg=3).
                        Cavity 1st derivative terms included.
 Solvent              : Methanol, Eps=  32.613000 Eps(inf)=   1.765709
 ------------------------------------------------------------------------------
 ------------------------------------------------------------------------------
 Atomic radii for non-electrostatic terms: SMD-CDS.
 ------------------------------------------------------------------------------
 Nuclear repulsion after PCM non-electrostatic terms =     1609.8054869712 Hartrees.
 One-electron integrals computed using PRISM.
 NBasis=   333 RedAO= T EigKep=  9.23D-04  NBF=   333
 NBsUse=   333 1.00D-06 EigRej= -1.00D+00 NBFU=   333
 Initial guess from the checkpoint file:  "DY-202A-11R_31.chk"
 B after Tr=     0.000000    0.000000    0.000000
         Rot=    0.999962   -0.002742    0.004461   -0.007039 Ang=  -1.01 deg.
 ExpMin= 1.61D-01 ExpMax= 5.48D+03 ExpMxC= 8.25D+02 IAcc=1 IRadAn=         1 AccDes= 0.00D+00
 Harris functional with IExCor=  402 and IRadAn=       1 diagonalized for initial guess.
 HarFok:  IExCor=  402 AccDes= 0.00D+00 IRadAn=         1 IDoV= 1 UseB2=F ITyADJ=14
 ICtDFT=  3500011 ScaDFX=  1.000000  1.000000  1.000000  1.000000
 FoFCou: FMM=F IPFlag=           0 FMFlag=      100000 FMFlg1=           0
         NFxFlg=           0 DoJE=T BraDBF=F KetDBF=T FulRan=T
         wScrn=  0.000000 ICntrl=     500 IOpCl=  0 I1Cent=   200000004 NGrid=           0
         NMat0=    1 NMatS0=      1 NMatT0=    0 NMatD0=    1 NMtDS0=    0 NMtDT0=    0
 Petite list used in FoFCou.
 Keep R1 ints in memory in canonical form, NReq=1565304907.
 Requested convergence on RMS density matrix=1.00D-08 within 128 cycles.
 Requested convergence on MAX density matrix=1.00D-06.
 Requested convergence on             energy=1.00D-06.
 No special actions if energy rises.
 Inv3:  Mode=1 IEnd=    21659907.
 Iteration    1 A*A^-1 deviation from unit magnitude is 4.44D-15 for   2675.
 Iteration    1 A*A^-1 deviation from orthogonality  is 5.08D-15 for   2686   2600.
 Iteration    1 A^-1*A deviation from unit magnitude is 4.88D-15 for   2675.
 Iteration    1 A^-1*A deviation from orthogonality  is 7.57D-11 for   2508   2467.
 Error on total polarization charges =  0.05218
 SCF Done:  E(RB3LYP) =  -886.950256356     A.U. after   11 cycles
            NFock= 11  Conv=0.39D-08     -V/T= 2.0094
 SMD-CDS (non-electrostatic) energy       (kcal/mol) =       0.82
 (included in total energy above)
 D1PCM: PCM CHGder 1st derivatives, ID1Alg=3 FixD1E=F DoIter=F DoCFld=F I1PDM=0.
 Calling FoFJK, ICntrl=      2127 FMM=F ISym2X=0 I1Cent= 0 IOpClX= 0 NMat=1 NMatS=1 NMatT=0.
 ***** Axes restored to original set *****
 -------------------------------------------------------------------
 Center     Atomic                   Forces (Hartrees/Bohr)
 Number     Number              X              Y              Z
 -------------------------------------------------------------------
      1        6          -0.004974722   -0.006672779    0.000635500
      2        6           0.004400817    0.005568330   -0.000838130
      3        6          -0.000848577   -0.000077118    0.001133197
      4        6          -0.001214854    0.001063117   -0.000208353
      5        6          -0.001152569    0.001183462   -0.000115206
      6        6           0.000454668    0.000357295   -0.000965979
      7        6           0.003681994    0.002463820   -0.001309553
      8        6           0.003035003    0.003140215   -0.000197710
      9        6           0.003440905    0.000950576   -0.000288442
     10        6          -0.005061270    0.001366256    0.000605407
     11        8           0.002657666   -0.002919463   -0.000584799
     12        6          -0.000537508    0.000372462    0.001364613
     13        6           0.000240656   -0.002557870   -0.000427526
     14        8           0.001635394   -0.001050117   -0.001909844
     15        6          -0.001041786    0.000291699   -0.001799561
     16        8           0.000673040   -0.000196848    0.000217526
     17        6           0.000894179   -0.001399291    0.002500728
     18        6           0.000438919   -0.000543320   -0.000573382
     19        8          -0.000741173    0.002748918    0.002497608
     20        1           0.000179522    0.000161233   -0.000658603
     21        1           0.000133186    0.000195098   -0.000671763
     22        1           0.000030470    0.000485930    0.000015463
     23        1          -0.000708430    0.000059764   -0.000290622
     24        1          -0.000835931   -0.000491960   -0.000239242
     25        1          -0.000232317   -0.000470855    0.000938827
     26        1           0.000080807    0.000146917   -0.000101386
     27        1          -0.000261898    0.000083731    0.000132482
     28        1          -0.001114510   -0.001739949    0.000543800
     29        1          -0.000845210   -0.001867579    0.001163022
     30        1          -0.000081135   -0.000202791   -0.000471368
     31        1           0.000597114   -0.000278063   -0.000273733
     32        1           0.000066637   -0.000374425   -0.000340090
     33        1          -0.000464917    0.001538750    0.000276637
     34        1          -0.000288451    0.000456252    0.000141848
     35        1          -0.000745017   -0.000108740   -0.000210593
     36        1          -0.002429591    0.000945877    0.001214145
     37        1           0.000975112   -0.000701226    0.000659828
     38        1           0.000044298   -0.000760454   -0.000152076
     39        1          -0.000227472    0.000283332   -0.000660352
     40        1           0.000199991    0.000009696   -0.000355378
     41        1          -0.000303853   -0.000301825   -0.000342144
     42        1           0.000410882    0.000027241   -0.000101876
     43        1          -0.000160067   -0.001185299    0.000047080
 -------------------------------------------------------------------
 Cartesian Forces:  Max     0.006672779 RMS     0.001536015

 GradGradGradGradGradGradGradGradGradGradGradGradGradGradGradGradGradGrad
 Berny optimization.
 Using GEDIIS/GDIIS optimizer.
 FormGI is forming the generalized inverse of G from B-inverse, IUseBI=4.
 Internal  Forces:  Max     0.004099177 RMS     0.000919921
 Search for a local minimum.
 Step number   2 out of a maximum of  258
 All quantities printed in internal units (Hartrees-Bohrs-Radians)
 Mixed Optimization -- En-DIIS/RFO-DIIS
 Update second derivatives using D2CorX and points    1    2
 DE= -7.02D-03 DEPred=-8.75D-03 R= 8.03D-01
 TightC=F SS=  1.41D+00  RLast= 3.87D-01 DXNew= 5.0454D-01 1.1607D+00
 Trust test= 8.03D-01 RLast= 3.87D-01 DXMaxT set to 5.05D-01
 ITU=  1  0
 Use linear search instead of GDIIS.
     Eigenvalues ---    0.00230   0.00247   0.00270   0.00341   0.00374
     Eigenvalues ---    0.00407   0.00526   0.00679   0.00754   0.00913
     Eigenvalues ---    0.01103   0.01105   0.01227   0.01339   0.01378
     Eigenvalues ---    0.01385   0.02477   0.02485   0.03058   0.03863
     Eigenvalues ---    0.03934   0.04042   0.04417   0.04570   0.04592
     Eigenvalues ---    0.04716   0.04897   0.05029   0.05047   0.05313
     Eigenvalues ---    0.05395   0.05489   0.05526   0.05558   0.05580
     Eigenvalues ---    0.05619   0.05675   0.05783   0.05919   0.05980
     Eigenvalues ---    0.06014   0.06153   0.06692   0.07838   0.08143
     Eigenvalues ---    0.08656   0.09042   0.09145   0.09196   0.09651
     Eigenvalues ---    0.10345   0.11778   0.12111   0.13367   0.14004
     Eigenvalues ---    0.14748   0.15852   0.15900   0.16000   0.16000
     Eigenvalues ---    0.16000   0.16000   0.16000   0.16000   0.16000
     Eigenvalues ---    0.16000   0.16000   0.16000   0.16028   0.16314
     Eigenvalues ---    0.17072   0.17344   0.18790   0.20213   0.20759
     Eigenvalues ---    0.22455   0.23082   0.24794   0.24999   0.26082
     Eigenvalues ---    0.26890   0.27180   0.27800   0.27999   0.28541
     Eigenvalues ---    0.28745   0.28915   0.29389   0.29694   0.30374
     Eigenvalues ---    0.31103   0.31686   0.32267   0.33666   0.33753
     Eigenvalues ---    0.33823   0.33837   0.33970   0.34074   0.34077
     Eigenvalues ---    0.34088   0.34102   0.34104   0.34145   0.34161
     Eigenvalues ---    0.34166   0.34193   0.34199   0.34202   0.34266
     Eigenvalues ---    0.34284   0.34335   0.34362   0.34485   0.34623
     Eigenvalues ---    0.38957   0.41671   0.42169   0.51921   0.52351
     Eigenvalues ---    0.52704   0.52891   0.94843
 RFO step:  Lambda=-1.73242335D-03 EMin= 2.29895249D-03
 Quartic linear search produced a step of -0.05901.
 Iteration  1 RMS(Cart)=  0.03698364 RMS(Int)=  0.00075636
 Iteration  2 RMS(Cart)=  0.00095474 RMS(Int)=  0.00003417
 Iteration  3 RMS(Cart)=  0.00000156 RMS(Int)=  0.00003415
 Iteration  4 RMS(Cart)=  0.00000000 RMS(Int)=  0.00003415
 Variable       Old X    -DE/DX   Delta X   Delta X   Delta X     New X
                                 (Linear)    (Quad)   (Total)
    R1        2.56712  -0.00395  -0.00192  -0.00316  -0.00503   2.56208
    R2        2.84058   0.00312  -0.00102   0.01098   0.00996   2.85054
    R3        2.79860  -0.00336  -0.00040  -0.00781  -0.00818   2.79043
    R4        2.85219  -0.00172   0.00001  -0.00635  -0.00632   2.84587
    R5        2.88405   0.00336  -0.00151   0.01264   0.01112   2.89517
    R6        2.92726  -0.00038  -0.00019  -0.00066  -0.00087   2.92639
    R7        2.07400   0.00066  -0.00013   0.00209   0.00196   2.07596
    R8        2.06614  -0.00042   0.00022  -0.00164  -0.00142   2.06472
    R9        2.92120   0.00092   0.00002   0.00319   0.00321   2.92441
   R10        2.94392   0.00197   0.00155   0.00355   0.00509   2.94901
   R11        2.07481   0.00010   0.00024  -0.00028  -0.00004   2.07477
   R12        2.91213  -0.00126  -0.00114  -0.00058  -0.00172   2.91041
   R13        2.07465  -0.00027  -0.00025  -0.00017  -0.00042   2.07423
   R14        2.07248  -0.00075   0.00007  -0.00222  -0.00214   2.07034
   R15        2.91566  -0.00130  -0.00072  -0.00115  -0.00191   2.91374
   R16        2.07606  -0.00045   0.00001  -0.00128  -0.00126   2.07480
   R17        2.07518   0.00018   0.00005   0.00038   0.00043   2.07562
   R18        2.91351  -0.00002  -0.00136   0.00303   0.00167   2.91518
   R19        2.07846   0.00015  -0.00006   0.00055   0.00050   2.07895
   R20        2.86506   0.00062  -0.00218   0.00769   0.00551   2.87057
   R21        2.33160  -0.00395  -0.00124  -0.00111  -0.00235   2.32926
   R22        2.93759  -0.00410  -0.00269  -0.00651  -0.00924   2.92835
   R23        2.06584   0.00124   0.00012   0.00310   0.00322   2.06906
   R24        2.07024   0.00041  -0.00010   0.00132   0.00122   2.07146
   R25        2.88902   0.00058  -0.00019   0.00224   0.00205   2.89107
   R26        2.72785  -0.00080  -0.00209   0.00298   0.00089   2.72874
   R27        2.07355  -0.00010  -0.00021   0.00020  -0.00001   2.07354
   R28        2.06985   0.00033  -0.00016   0.00125   0.00110   2.07095
   R29        2.07147  -0.00023  -0.00006  -0.00051  -0.00057   2.07090
   R30        2.07192  -0.00101  -0.00003  -0.00269  -0.00272   2.06919
   R31        2.07238  -0.00016  -0.00005  -0.00033  -0.00037   2.07200
   R32        2.06813   0.00037   0.00010   0.00077   0.00087   2.06900
   R33        1.83678   0.00062   0.00012   0.00082   0.00094   1.83772
   R34        2.73447   0.00111  -0.00028   0.00331   0.00302   2.73749
   R35        2.90150  -0.00031   0.00023  -0.00152  -0.00129   2.90021
   R36        2.91885  -0.00161   0.00029  -0.00602  -0.00574   2.91311
   R37        1.83783   0.00126   0.00017   0.00186   0.00203   1.83986
   R38        2.06858  -0.00052  -0.00005  -0.00128  -0.00133   2.06724
   R39        2.07175  -0.00031  -0.00006  -0.00072  -0.00078   2.07098
   R40        2.07394   0.00006  -0.00012   0.00043   0.00031   2.07425
   R41        2.70184  -0.00216  -0.00066  -0.00331  -0.00396   2.69788
   R42        2.06641   0.00002  -0.00007   0.00022   0.00014   2.06655
   R43        2.08182   0.00035  -0.00062   0.00238   0.00176   2.08358
   R44        1.84018   0.00081   0.00038   0.00059   0.00097   1.84115
    A1        2.27540  -0.00115   0.00168  -0.01225  -0.01064   2.26476
    A2        1.90551   0.00037  -0.00325   0.00872   0.00542   1.91092
    A3        2.09993   0.00079   0.00151   0.00468   0.00619   2.10612
    A4        2.23833   0.00127  -0.00161   0.00316   0.00157   2.23990
    A5        1.97120  -0.00125   0.00091  -0.00765  -0.00681   1.96439
    A6        2.07343  -0.00003   0.00071   0.00437   0.00513   2.07857
    A7        1.99029  -0.00017   0.00072  -0.00465  -0.00403   1.98626
    A8        1.90659   0.00057  -0.00040   0.00142   0.00106   1.90765
    A9        1.86826  -0.00026  -0.00015   0.00380   0.00366   1.87193
   A10        1.93742  -0.00014  -0.00017  -0.00158  -0.00177   1.93565
   A11        1.90393   0.00013  -0.00053   0.00380   0.00333   1.90727
   A12        1.85091  -0.00012   0.00053  -0.00245  -0.00193   1.84899
   A13        1.98442  -0.00079  -0.00057  -0.00801  -0.00860   1.97582
   A14        1.99051  -0.00230  -0.00077  -0.01206  -0.01272   1.97779
   A15        1.84040   0.00100   0.00008   0.00652   0.00659   1.84700
   A16        1.94505   0.00284   0.00071   0.01561   0.01627   1.96132
   A17        1.88159  -0.00050  -0.00068   0.00030  -0.00036   1.88123
   A18        1.80598  -0.00023   0.00135  -0.00162  -0.00031   1.80567
   A19        2.03963   0.00037   0.00089  -0.00718  -0.00637   2.03326
   A20        1.91080   0.00036   0.00050   0.00294   0.00347   1.91427
   A21        1.89255  -0.00016  -0.00002   0.00173   0.00168   1.89423
   A22        1.86674  -0.00082  -0.00035  -0.00212  -0.00247   1.86427
   A23        1.90047  -0.00007  -0.00108   0.00012  -0.00091   1.89956
   A24        1.84399   0.00032  -0.00004   0.00579   0.00574   1.84973
   A25        2.05053  -0.00078  -0.00045  -0.00856  -0.00907   2.04146
   A26        1.91330   0.00049  -0.00080   0.00225   0.00139   1.91469
   A27        1.87282   0.00000   0.00024   0.00295   0.00321   1.87603
   A28        1.88957  -0.00029   0.00099  -0.00579  -0.00484   1.88473
   A29        1.88400   0.00055   0.00050   0.00389   0.00444   1.88845
   A30        1.84254   0.00013  -0.00050   0.00715   0.00665   1.84919
   A31        1.95812   0.00027   0.00028  -0.00149  -0.00128   1.95684
   A32        1.96458  -0.00024  -0.00055  -0.00207  -0.00259   1.96199
   A33        1.84060  -0.00025   0.00153  -0.00459  -0.00304   1.83756
   A34        1.97713   0.00004  -0.00059   0.00060   0.00002   1.97716
   A35        1.85831   0.00000  -0.00123   0.00764   0.00643   1.86474
   A36        1.85289   0.00017   0.00069   0.00029   0.00096   1.85386
   A37        1.90090   0.00170   0.00357  -0.00309   0.00043   1.90133
   A38        2.19144  -0.00046  -0.00243   0.00448   0.00208   2.19351
   A39        2.19064  -0.00125  -0.00113  -0.00143  -0.00253   2.18811
   A40        1.83652  -0.00186  -0.00284   0.00059  -0.00234   1.83418
   A41        1.92062   0.00133  -0.00045   0.01351   0.01307   1.93368
   A42        1.89425   0.00142  -0.00007   0.01300   0.01300   1.90725
   A43        1.94128   0.00033   0.00159  -0.00423  -0.00260   1.93867
   A44        1.97481   0.00010  -0.00035  -0.00222  -0.00253   1.97228
   A45        1.89513  -0.00120   0.00181  -0.01862  -0.01691   1.87822
   A46        1.81061   0.00104   0.00161   0.00165   0.00319   1.81379
   A47        1.95883  -0.00003   0.00082   0.00321   0.00405   1.96288
   A48        1.92831  -0.00023  -0.00097   0.00231   0.00139   1.92970
   A49        1.96384  -0.00031  -0.00111   0.00155   0.00044   1.96428
   A50        1.95928  -0.00095  -0.00306  -0.00196  -0.00501   1.95427
   A51        1.84580   0.00044   0.00250  -0.00640  -0.00391   1.84189
   A52        1.92990  -0.00054   0.00002  -0.00357  -0.00355   1.92635
   A53        1.95875  -0.00052   0.00022  -0.00364  -0.00343   1.95532
   A54        1.93463  -0.00034   0.00007  -0.00157  -0.00149   1.93314
   A55        1.88459   0.00044  -0.00005   0.00163   0.00157   1.88616
   A56        1.87668   0.00049  -0.00010   0.00338   0.00327   1.87995
   A57        1.87622   0.00055  -0.00018   0.00434   0.00416   1.88038
   A58        1.94342  -0.00120  -0.00007  -0.00606  -0.00613   1.93729
   A59        1.92000  -0.00033   0.00057  -0.00290  -0.00232   1.91768
   A60        1.93358   0.00029   0.00114  -0.00204  -0.00090   1.93268
   A61        1.87706   0.00104  -0.00142   0.01140   0.00998   1.88704
   A62        1.89505   0.00041  -0.00028   0.00233   0.00205   1.89710
   A63        1.89310  -0.00015  -0.00007  -0.00222  -0.00228   1.89081
   A64        1.89290  -0.00096   0.00002  -0.00561  -0.00559   1.88731
   A65        1.82788   0.00067   0.00234  -0.00223   0.00008   1.82796
   A66        1.92384   0.00152   0.00087   0.01364   0.01450   1.93834
   A67        2.02691  -0.00150  -0.00093  -0.00387  -0.00489   2.02202
   A68        1.90952  -0.00123  -0.00249  -0.00424  -0.00672   1.90280
   A69        1.87678  -0.00014  -0.00056  -0.00790  -0.00847   1.86831
   A70        1.89520   0.00056   0.00058   0.00345   0.00401   1.89921
   A71        1.87512   0.00096   0.00089   0.00353   0.00442   1.87953
   A72        1.96262  -0.00076  -0.00030  -0.00557  -0.00588   1.95674
   A73        1.92859   0.00007   0.00028   0.00100   0.00128   1.92987
   A74        1.91870   0.00004   0.00105  -0.00163  -0.00059   1.91811
   A75        1.89507   0.00023   0.00019  -0.00026  -0.00008   1.89499
   A76        1.87849   0.00008   0.00015  -0.00227  -0.00213   1.87636
   A77        1.87773   0.00039  -0.00144   0.00934   0.00788   1.88561
   A78        1.99025  -0.00362  -0.00245  -0.01119  -0.01366   1.97660
   A79        1.94200   0.00096   0.00123   0.00020   0.00139   1.94339
   A80        1.87600   0.00120   0.00266   0.00158   0.00433   1.88033
   A81        1.86749   0.00092   0.00168  -0.00476  -0.00316   1.86433
   A82        1.91288   0.00106  -0.00356   0.01260   0.00904   1.92192
   A83        1.87201  -0.00034   0.00037   0.00267   0.00308   1.87509
   A84        1.82932   0.00157   0.00119   0.00636   0.00755   1.83688
    D1        0.09028   0.00039   0.00091  -0.00011   0.00080   0.09108
    D2       -3.07463   0.00011   0.00150  -0.00583  -0.00432  -3.07894
    D3       -3.12644   0.00066   0.00001   0.01860   0.01855  -3.10788
    D4       -0.00816   0.00037   0.00060   0.01288   0.01344   0.00527
    D5        0.38084   0.00039  -0.00047   0.00939   0.00891   0.38975
    D6       -1.87374   0.00030   0.00057   0.01166   0.01222  -1.86153
    D7        2.39675   0.00037  -0.00089   0.01506   0.01415   2.41090
    D8       -2.67854   0.00012   0.00071  -0.01111  -0.01041  -2.68894
    D9        1.35006   0.00004   0.00175  -0.00885  -0.00710   1.34296
   D10       -0.66263   0.00010   0.00029  -0.00544  -0.00517  -0.66780
   D11        0.00293  -0.00011   0.00026   0.00294   0.00315   0.00608
   D12       -3.11729   0.00001  -0.00076   0.00515   0.00431  -3.11299
   D13        3.07823   0.00003  -0.00049   0.01857   0.01816   3.09640
   D14       -0.04199   0.00015  -0.00151   0.02077   0.01933  -0.02267
   D15        0.61268   0.00001  -0.00042   0.00674   0.00625   0.61893
   D16       -1.56627  -0.00013  -0.00040   0.01113   0.01070  -1.55557
   D17        2.72008  -0.00013  -0.00075   0.01130   0.01051   2.73058
   D18       -2.50441   0.00032  -0.00104   0.01289   0.01180  -2.49261
   D19        1.59982   0.00019  -0.00102   0.01728   0.01625   1.61607
   D20       -0.39701   0.00019  -0.00137   0.01745   0.01605  -0.38096
   D21        0.00983  -0.00045  -0.00117  -0.02268  -0.02383  -0.01400
   D22        2.13440  -0.00019  -0.00102  -0.01803  -0.01906   2.11535
   D23       -2.09338   0.00019   0.00201  -0.02249  -0.02046  -2.11383
   D24        3.13053  -0.00069  -0.00066  -0.02781  -0.02846   3.10207
   D25       -1.02809  -0.00043  -0.00051  -0.02315  -0.02368  -1.05177
   D26        1.02732  -0.00005   0.00252  -0.02762  -0.02508   1.00224
   D27       -1.32660  -0.00021   0.00012  -0.01897  -0.01883  -1.34543
   D28        2.70028  -0.00141   0.00034  -0.02268  -0.02241   2.67787
   D29        0.73098  -0.00061  -0.00095  -0.01877  -0.01975   0.71124
   D30        0.83584   0.00031  -0.00001  -0.02188  -0.02186   0.81398
   D31       -1.42047  -0.00090   0.00021  -0.02559  -0.02544  -1.44591
   D32        2.89343  -0.00010  -0.00108  -0.02168  -0.02279   2.87064
   D33        2.86920   0.00015   0.00022  -0.02349  -0.02323   2.84598
   D34        0.61290  -0.00105   0.00044  -0.02720  -0.02681   0.58609
   D35       -1.35640  -0.00025  -0.00085  -0.02329  -0.02415  -1.38055
   D36        0.62651   0.00018   0.00019   0.00877   0.00890   0.63541
   D37       -1.49809   0.00071  -0.00042   0.01445   0.01402  -1.48408
   D38        2.78130   0.00023  -0.00062   0.00508   0.00441   2.78572
   D39        2.90559  -0.00117  -0.00075  -0.00113  -0.00195   2.90365
   D40        0.78098  -0.00064  -0.00136   0.00455   0.00317   0.78416
   D41       -1.22281  -0.00112  -0.00157  -0.00482  -0.00643  -1.22924
   D42       -1.40714  -0.00026   0.00084   0.00514   0.00596  -1.40119
   D43        2.75143   0.00026   0.00023   0.01082   0.01108   2.76251
   D44        0.74764  -0.00022   0.00003   0.00145   0.00147   0.74912
   D45       -0.95779  -0.00022  -0.00322  -0.01441  -0.01768  -0.97547
   D46       -3.01000   0.00011  -0.00204  -0.01488  -0.01697  -3.02697
   D47        1.10902  -0.00076  -0.00283  -0.02802  -0.03089   1.07813
   D48        3.04947   0.00034  -0.00238  -0.00665  -0.00898   3.04049
   D49        0.99726   0.00067  -0.00120  -0.00712  -0.00827   0.98899
   D50       -1.16691  -0.00020  -0.00198  -0.02025  -0.02219  -1.18909
   D51        1.03200  -0.00023  -0.00268  -0.01319  -0.01587   1.01613
   D52       -1.02021   0.00010  -0.00150  -0.01366  -0.01517  -1.03538
   D53        3.09881  -0.00078  -0.00229  -0.02680  -0.02909   3.06972
   D54        0.84154  -0.00034  -0.00142   0.00775   0.00629   0.84783
   D55       -1.32433   0.00024  -0.00173   0.02045   0.01872  -1.30561
   D56        2.96608  -0.00015  -0.00087   0.00937   0.00848   2.97456
   D57        2.98901  -0.00026  -0.00042   0.00495   0.00450   2.99351
   D58        0.82314   0.00032  -0.00073   0.01765   0.01693   0.84007
   D59       -1.16963  -0.00008   0.00013   0.00656   0.00668  -1.16294
   D60       -1.30918  -0.00033  -0.00115   0.01066   0.00947  -1.29971
   D61        2.80813   0.00025  -0.00146   0.02335   0.02190   2.83003
   D62        0.81536  -0.00015  -0.00060   0.01227   0.01165   0.82702
   D63       -1.27867  -0.00025   0.00119  -0.02082  -0.01963  -1.29829
   D64        0.96936  -0.00031   0.00016  -0.02450  -0.02434   0.94503
   D65        2.99938  -0.00008  -0.00006  -0.01904  -0.01910   2.98028
   D66        0.89909  -0.00043   0.00060  -0.02929  -0.02868   0.87041
   D67       -3.13607  -0.00049  -0.00043  -0.03297  -0.03338   3.11373
   D68       -1.10605  -0.00026  -0.00065  -0.02751  -0.02815  -1.13420
   D69        2.88576  -0.00014   0.00078  -0.02190  -0.02112   2.86464
   D70       -1.14940  -0.00021  -0.00024  -0.02558  -0.02583  -1.17522
   D71        0.88062   0.00002  -0.00047  -0.02012  -0.02059   0.86003
   D72       -3.11735   0.00023  -0.00129   0.02299   0.02168  -3.09567
   D73        1.06034   0.00039  -0.00139   0.02587   0.02446   1.08480
   D74       -1.03776   0.00028  -0.00136   0.02389   0.02251  -1.01524
   D75        0.92113   0.00003  -0.00070   0.02638   0.02572   0.94684
   D76       -1.18436   0.00019  -0.00079   0.02927   0.02850  -1.15587
   D77        3.00072   0.00008  -0.00076   0.02729   0.02655   3.02728
   D78       -1.11209  -0.00009   0.00068   0.01660   0.01728  -1.09480
   D79        3.06561   0.00007   0.00058   0.01949   0.02006   3.08567
   D80        0.96751  -0.00005   0.00061   0.01751   0.01812   0.98563
   D81        0.00314  -0.00017  -0.00095  -0.01653  -0.01749  -0.01435
   D82        2.09605  -0.00015  -0.00089  -0.01412  -0.01506   2.08099
   D83       -2.11560   0.00002   0.00100  -0.02105  -0.02003  -2.13563
   D84        3.12338  -0.00028   0.00007  -0.01864  -0.01857   3.10480
   D85       -1.06689  -0.00026   0.00013  -0.01624  -0.01615  -1.08304
   D86        1.00464  -0.00009   0.00202  -0.02317  -0.02111   0.98353
   D87       -0.00728   0.00036   0.00120   0.02245   0.02366   0.01638
   D88       -2.12850  -0.00009  -0.00021   0.01667   0.01647  -2.11203
   D89        2.07485   0.00022  -0.00056   0.02521   0.02469   2.09954
   D90       -2.08645  -0.00030   0.00262   0.00817   0.01081  -2.07564
   D91        2.07552  -0.00075   0.00122   0.00240   0.00361   2.07913
   D92       -0.00432  -0.00044   0.00086   0.01094   0.01183   0.00751
   D93        2.05803   0.00095  -0.00077   0.03741   0.03660   2.09463
   D94       -0.06319   0.00050  -0.00218   0.03164   0.02941  -0.03378
   D95       -2.14302   0.00082  -0.00253   0.04018   0.03763  -2.10539
   D96        1.10925  -0.00076   0.00126  -0.04924  -0.04797   1.06129
   D97       -3.09467  -0.00044  -0.00019  -0.04075  -0.04093  -3.13560
   D98       -1.00169  -0.00066   0.00087  -0.04670  -0.04583  -1.04752
   D99       -3.13944   0.00033   0.00310  -0.04396  -0.04089   3.10285
   D100      -1.06018   0.00064   0.00166  -0.03547  -0.03385  -1.09403
   D101       1.03280   0.00042   0.00271  -0.04143  -0.03875   0.99405
   D102      -0.99457  -0.00074   0.00030  -0.04978  -0.04945  -1.04403
   D103       1.08469  -0.00042  -0.00115  -0.04129  -0.04241   1.04227
   D104      -3.10552  -0.00064  -0.00010  -0.04724  -0.04731   3.13035
   D105       0.61214   0.00176  -0.00386   0.10631   0.10240   0.71453
   D106      -1.39968   0.00120  -0.00347   0.10400   0.10062  -1.29906
   D107       2.73574   0.00186  -0.00187   0.10756   0.10567   2.84141
   D108      -2.94657  -0.00106   0.00003  -0.01332  -0.01331  -2.95989
   D109      -0.88460   0.00047   0.00103  -0.00067   0.00036  -0.88424
   D110       1.17063   0.00040   0.00012  -0.00332  -0.00319   1.16744
   D111      -1.21548   0.00026   0.00083  -0.03278  -0.03198  -1.24746
   D112       0.90515   0.00008   0.00107  -0.03626  -0.03522   0.86992
   D113       2.97513   0.00063   0.00012  -0.02514  -0.02506   2.95007
   D114       3.06664  -0.00070  -0.00101  -0.03529  -0.03630   3.03034
   D115      -1.09592  -0.00088  -0.00077  -0.03877  -0.03954  -1.13546
   D116       0.97406  -0.00033  -0.00173  -0.02766  -0.02938   0.94468
   D117       1.02299  -0.00017   0.00070  -0.02542  -0.02469   0.99830
   D118      -3.13957  -0.00035   0.00093  -0.02890  -0.02794   3.11568
   D119      -1.06959   0.00020  -0.00002  -0.01779  -0.01777  -1.08736
   D120      -1.15758   0.00059   0.00108  -0.01971  -0.01865  -1.17623
   D121       0.95666  -0.00010   0.00239  -0.03390  -0.03151   0.92515
   D122       3.00142   0.00073   0.00529  -0.02962  -0.02438   2.97704
   D123       0.88223   0.00044   0.00307  -0.03047  -0.02739   0.85484
   D124       2.99647  -0.00025   0.00438  -0.04467  -0.04024   2.95623
   D125      -1.24196   0.00058   0.00728  -0.04039  -0.03312  -1.27508
   D126       2.94671  -0.00079   0.00013  -0.03799  -0.03784   2.90887
   D127      -1.22223  -0.00148   0.00145  -0.05219  -0.05070  -1.27293
   D128       0.82253  -0.00065   0.00435  -0.04791  -0.04357   0.77895
   D129      -0.76869  -0.00026   0.00190  -0.01690  -0.01489  -0.78358
   D130      -2.92381   0.00024   0.00076  -0.00625  -0.00550  -2.92931
   D131       1.33501  -0.00040   0.00130  -0.01327  -0.01206   1.32295
         Item               Value     Threshold  Converged?
 Maximum Force            0.004099     0.000450     NO 
 RMS     Force            0.000920     0.000300     NO 
 Maximum Displacement     0.190726     0.001800     NO 
 RMS     Displacement     0.037039     0.001200     NO 
 Predicted change in Energy=-1.004415D-03
 GradGradGradGradGradGradGradGradGradGradGradGradGradGradGradGradGradGrad

                          Input orientation:                          
 ---------------------------------------------------------------------
 Center     Atomic      Atomic             Coordinates (Angstroms)
 Number     Number       Type             X           Y           Z
 ---------------------------------------------------------------------
      1          6           0       -1.699823    0.667299   -0.174577
      2          6           0       -0.967040   -0.472662   -0.215831
      3          6           0        0.510680   -0.624803   -0.463104
      4          6           0        1.365730    0.518598    0.136580
      5          6           0        1.314545    1.820615   -0.698281
      6          6           0       -0.034880    2.161424   -1.357730
      7          6           0       -1.288391    2.089646   -0.462759
      8          6           0       -3.103785    0.339159    0.144247
      9          6           0       -3.230458   -1.164046    0.322616
     10          6           0       -1.807365   -1.721899    0.067836
     11          8           0       -4.030082    1.148072    0.227368
     12          6           0       -1.171659    2.939459    0.819407
     13          6           0       -1.768915   -2.726553   -1.085314
     14          8           0       -1.291374   -2.430448    1.215362
     15          6           0        2.826775    0.085963    0.473470
     16          8           0        2.679466   -1.049143    1.361347
     17          6           0        3.576782    1.203697    1.210722
     18          6           0        3.681468   -0.382459   -0.720876
     19          8           0        3.227531   -1.609725   -1.291800
     20          1           0        0.689931   -0.723658   -1.542414
     21          1           0        0.817283   -1.575178   -0.019744
     22          1           0        0.929632    0.733974    1.120891
     23          1           0        2.058511    1.772633   -1.503896
     24          1           0        1.616629    2.656822   -0.058134
     25          1           0       -0.199067    1.507481   -2.224253
     26          1           0        0.042073    3.180884   -1.759220
     27          1           0       -2.118727    2.520012   -1.042091
     28          1           0       -3.573901   -1.407941    1.333241
     29          1           0       -3.974836   -1.550758   -0.383038
     30          1           0       -0.917057    3.976811    0.568243
     31          1           0       -0.401990    2.555428    1.498471
     32          1           0       -2.122026    2.952105    1.364916
     33          1           0       -0.747003   -3.074413   -1.268748
     34          1           0       -2.387200   -3.598438   -0.840860
     35          1           0       -2.156721   -2.276218   -2.004848
     36          1           0       -1.041003   -1.774786    1.888517
     37          1           0        3.557091   -1.251211    1.731296
     38          1           0        3.814591    2.044056    0.551977
     39          1           0        2.981658    1.577012    2.051847
     40          1           0        4.524086    0.818177    1.609245
     41          1           0        3.682710    0.359068   -1.524642
     42          1           0        4.720763   -0.489581   -0.368632
     43          1           0        3.046468   -2.193675   -0.533206
 ---------------------------------------------------------------------
                    Distance matrix (angstroms):
                    1          2          3          4          5
     1  C    0.000000
     2  C    1.355797   0.000000
     3  C    2.576645   1.505971   0.000000
     4  C    3.084889   2.559025   1.548580   0.000000
     5  C    3.269682   3.270705   2.584875   1.547533   0.000000
     6  C    2.530671   3.018488   2.976753   2.625557   1.540121
     7  C    1.508441   2.594159   3.256515   3.141935   2.627381
     8  C    1.476630   2.313955   3.789783   4.473122   4.735632
     9  C    2.438006   2.427138   3.860603   4.898045   5.532404
    10  C    2.403872   1.532059   2.618940   3.884982   4.783583
    11  O    2.413050   3.493627   4.923247   5.433164   5.465728
    12  C    2.535679   3.571577   4.144764   3.572837   3.120321
    13  C    3.514605   2.545393   3.162444   4.674402   5.507654
    14  O    3.419766   2.446718   3.053686   4.113496   5.340822
    15  C    4.609555   3.896182   2.597432   1.560551   2.582413
    16  O    4.948071   4.014577   2.865714   2.384066   3.786896
    17  C    5.481727   5.048917   3.942853   2.551842   3.023673
    18  C    5.509876   4.676734   3.190467   2.628646   3.233631
    19  O    5.541827   4.477170   3.006341   3.168017   3.972280
    20  H    3.084909   2.137376   1.098551   2.195206   2.752459
    21  H    3.374685   2.106609   1.092605   2.170053   3.498441
    22  H    2.932015   2.615371   2.128576   1.097923   2.153679
    23  H    4.136898   3.981761   3.037553   2.178006   1.097635
    24  H    3.869188   4.061267   3.486573   2.161681   1.095576
    25  H    2.675695   2.923099   2.855175   3.000002   2.172019
    26  H    3.444330   4.092525   4.047563   3.526173   2.143621
    27  H    2.088206   3.311372   4.139912   4.187643   3.520613
    28  H    3.176839   3.173341   4.530338   5.435394   6.200610
    29  H    3.184167   3.199544   4.580792   5.750990   6.280373
    30  H    3.481002   4.518306   4.927166   4.166135   3.351614
    31  H    2.836986   3.525258   3.846377   3.021300   2.883082
    32  H    2.787226   3.944843   4.802819   4.426647   4.164982
    33  H    4.013164   2.815343   2.869044   4.398672   5.341976
    34  H    4.371835   3.489698   4.169282   5.655958   6.564250
    35  H    3.496133   2.805127   3.495593   4.980399   5.526377
    36  H    3.264074   2.475738   3.043074   3.757826   5.016676
    37  H    5.911698   4.986502   3.806362   3.236882   4.513088
    38  H    5.729930   5.457783   4.366810   2.914875   2.804158
    39  H    5.263155   4.993570   4.156765   2.720241   3.225184
    40  H    6.476251   5.928713   4.741756   3.497671   4.078077
    41  H    5.557818   4.901524   3.486637   2.855434   2.902963
    42  H    6.526863   5.689880   4.213313   3.539479   4.128921
    43  H    5.553473   4.378454   2.982699   3.260356   4.375080
                    6          7          8          9         10
     6  C    0.000000
     7  C    1.541887   0.000000
     8  C    3.872307   2.593900   0.000000
     9  C    4.908568   3.869748   1.519041   0.000000
    10  C    4.500460   3.883135   2.436084   1.549616   0.000000
    11  O    4.416000   2.979884   1.232589   2.448338   3.633546
    12  C    2.576340   1.542646   3.309156   4.617814   4.764162
    13  C    5.193593   4.879984   3.562624   2.561212   1.529890
    14  O    5.411550   4.821550   3.478914   2.482099   1.443989
    15  C    3.981194   4.671816   5.945085   6.186708   4.990807
    16  O    5.006875   5.378034   6.070808   6.001614   4.717777
    17  C    4.534126   5.220666   6.820174   7.261781   6.233325
    18  C    4.548425   5.556747   6.878142   7.033810   5.704687
    19  O    4.986907   5.896288   6.778344   6.671626   5.216452
    20  H    2.980464   3.604732   4.285638   4.363684   3.134625
    21  H    4.059382   4.249830   4.366504   4.082946   2.630204
    22  H    3.018519   3.043915   4.168713   4.641775   3.825100
    23  H    2.134200   3.519406   5.605401   6.319290   5.443077
    24  H    2.159133   2.987400   5.262588   6.183710   5.559929
    25  H    1.097935   2.151373   3.925832   4.776288   4.274247
    26  H    1.098369   2.154472   4.647044   5.824253   5.549400
    27  H    2.137903   1.100135   2.670928   4.082971   4.395758
    28  H    5.701435   4.547778   2.164965   1.094897   2.195557
    29  H    5.500325   4.525028   2.146752   1.096171   2.220475
    30  H    2.789845   2.182257   4.265451   5.642745   5.789504
    31  H    2.906525   2.202063   3.747729   4.818440   4.724122
    32  H    3.520534   2.186133   3.046534   4.388361   4.860838
    33  H    5.284792   5.254543   4.382174   3.514185   2.177181
    34  H    6.243123   5.805570   4.121723   2.826840   2.164102
    35  H    4.961213   4.710923   3.515073   2.794088   2.173784
    36  H    5.200399   4.530290   3.430206   2.760211   1.976104
    37  H    5.838700   6.281233   7.029599   6.932734   5.636136
    38  H    4.298742   5.203095   7.137005   7.744498   6.784040
    39  H    4.589799   4.981903   6.496448   7.006713   6.144416
    40  H    5.602806   6.300375   7.782037   8.106638   6.993940
    41  H    4.134831   5.369762   6.988712   7.316019   6.083365
    42  H    5.533741   6.539970   7.885011   8.009660   6.657744
    43  H    5.398281   6.094490   6.685791   6.418129   4.913605
                   11         12         13         14         15
    11  O    0.000000
    12  C    3.424933   0.000000
    13  C    4.674262   6.007360   0.000000
    14  O    4.613291   5.385816   2.368298   0.000000
    15  C    6.942992   4.924387   5.608959   4.882815   0.000000
    16  O    7.150643   5.570799   5.346770   4.206767   1.448617
    17  C    7.670363   5.070867   7.021049   6.075029   1.534725
    18  C    7.918946   6.079511   5.944264   5.715981   1.541552
    19  O    7.911148   6.671218   5.123906   5.232586   2.480351
    20  H    5.377177   4.739425   3.204130   3.800530   3.047192
    21  H    5.565438   5.004199   3.024818   2.589094   2.653433
    22  H    5.056543   3.061124   4.911695   3.867217   2.106709
    23  H    6.360685   4.146471   5.921746   6.023453   2.710177
    24  H    5.851768   2.936752   6.441874   5.996549   2.890739
    25  H    4.562488   3.501480   4.657107   5.341476   4.295828
    26  H    4.966016   2.860201   6.215436   6.489474   4.724194
    27  H    2.673392   2.130269   5.258391   5.503422   5.716599
    28  H    2.822101   4.993464   3.293345   2.503866   6.628696
    29  H    2.767549   5.428234   2.596492   3.244951   7.048005
    30  H    4.220058   1.097272   6.956652   6.450724   5.400366
    31  H    4.093826   1.095900   6.036866   5.072486   4.192112
    32  H    2.861683   1.095873   6.194794   5.448323   5.787925
    33  H    5.553949   6.380233   1.094970   2.623325   5.078896
    34  H    5.135127   6.854059   1.096457   2.606355   6.518268
    35  H    4.496446   6.012491   1.094869   3.338018   6.046254
    36  H    4.498568   4.835719   3.206149   0.972479   4.519342
    37  H    8.098367   6.383912   6.202924   5.016413   1.975733
    38  H    7.902345   5.073061   7.524292   6.821447   2.194555
    39  H    7.257907   4.541499   7.136553   5.917621   2.176807
    40  H    8.671344   6.129045   7.708932   6.672952   2.169559
    41  H    7.948536   5.976444   6.279672   6.326969   2.190813
    42  H    8.922691   6.920288   6.901710   6.513201   2.151180
    43  H    7.862780   6.780208   4.876136   4.682993   2.501681
                   16         17         18         19         20
    16  O    0.000000
    17  C    2.429640   0.000000
    18  C    2.405022   2.501584   0.000000
    19  O    2.766554   3.781526   1.427654   0.000000
    20  H    3.534971   4.430392   3.121000   2.699506   0.000000
    21  H    2.377362   4.105001   3.180837   2.725549   1.749237
    22  H    2.509829   2.690002   3.494443   4.073616   3.045545
    23  H    4.069106   3.161960   2.809187   3.584960   2.847097
    24  H    4.108372   2.750230   3.733633   4.724443   3.806509
    25  H    5.261065   5.113548   4.570620   4.725253   2.496638
    26  H    5.881064   5.022350   5.198151   5.771964   3.963859
    27  H    6.445000   6.264716   6.493826   6.760144   4.319754
    28  H    6.263715   7.613668   7.609954   7.293218   5.188246
    29  H    6.897408   8.194756   7.752293   7.259712   4.877325
    30  H    6.230907   5.319542   6.466181   7.200469   5.397379
    31  H    4.744165   4.211959   5.498301   6.189308   4.603442
    32  H    6.250146   5.962979   7.010734   7.515730   5.465429
    33  H    4.770724   6.568494   5.211347   4.235889   2.768703
    34  H    6.084384   7.927079   6.869182   5.973570   4.269107
    35  H    6.018778   7.437927   6.270515   5.472003   3.275319
    36  H    3.827055   5.536669   5.572184   5.325602   3.984004
    37  H    0.973611   2.509573   2.604486   3.062067   4.383617
    38  H    3.392855   1.093938   2.743329   4.134522   4.670141
    39  H    2.732178   1.095914   3.466591   4.625551   4.843946
    40  H    2.636467   1.097648   2.753361   3.998979   5.197207
    41  H    3.364296   2.864757   1.093573   2.034097   3.182662
    42  H    2.733648   2.582682   1.102580   2.082475   4.204778
    43  H    2.243652   3.855471   1.928458   0.974293   2.955117
                   21         22         23         24         25
    21  H    0.000000
    22  H    2.577955   0.000000
    23  H    3.866677   3.040178   0.000000
    24  H    4.307000   2.357839   1.751365   0.000000
    25  H    3.923724   3.614175   2.384508   3.051198   0.000000
    26  H    5.123169   3.882032   2.472728   2.376461   1.753478
    27  H    5.141588   4.142573   4.268624   3.865200   2.471400
    28  H    4.597938   4.991464   7.063247   6.737940   5.704818
    29  H    4.805932   5.615658   6.978719   7.005268   5.196088
    30  H    5.846216   3.772488   4.243367   2.924771   3.796200
    31  H    4.566564   2.287680   3.959929   2.551102   3.872730
    32  H    5.572532   3.780512   5.205586   4.011210   4.320515
    33  H    2.500941   4.798468   5.605359   6.316597   4.712427
    34  H    3.877696   5.798245   7.003740   7.468038   5.724693
    35  H    3.643734   5.325136   5.866202   6.508668   4.265785
    36  H    2.671054   3.281239   5.805138   5.521921   5.328884
    37  H    3.267666   3.349193   4.675023   4.715949   6.112730
    38  H    4.733875   3.219156   2.717371   2.361938   4.909665
    39  H    4.348828   2.405868   3.678828   2.735199   5.329810
    40  H    4.703418   3.628454   4.084324   3.822836   6.122011
    41  H    3.770503   3.836513   2.153281   3.420381   4.108102
    42  H    4.066620   4.253050   3.673421   4.430791   5.624616
    43  H    2.369694   3.973432   4.201178   5.079119   5.204968
                   26         27         28         29         30
    26  H    0.000000
    27  H    2.370671   0.000000
    28  H    6.610288   4.815449   0.000000
    29  H    6.357505   4.522240   1.768264   0.000000
    30  H    2.640173   2.481824   6.053065   6.388190   0.000000
    31  H    3.346780   3.066413   5.079037   5.758999   1.775090
    32  H    3.807348   2.445485   4.595535   5.173396   1.771063
    33  H    6.323919   5.764598   4.187938   3.677624   7.288567
    34  H    7.259750   6.127643   3.306546   2.631194   7.844189
    35  H    5.888547   4.892051   3.728960   2.542067   6.874441
    36  H    6.248016   5.309919   2.618870   3.717194   5.902487
    37  H    6.646993   7.357221   7.143812   7.828797   6.978746
    38  H    4.567921   6.162130   8.192464   8.629723   5.111193
    39  H    5.073244   6.039505   7.238901   8.006523   4.812493
    40  H    6.084192   7.352060   8.402926   9.045038   6.377044
    41  H    4.612148   6.209605   7.996763   7.974253   6.214989
    42  H    6.107061   7.502654   8.517112   8.760122   7.253372
    43  H    6.278168   7.011208   6.923170   7.052277   7.416038
                   31         32         33         34         35
    31  H    0.000000
    32  H    1.770230   0.000000
    33  H    6.282646   6.719062   0.000000
    34  H    6.876307   6.917036   1.774244   0.000000
    35  H    6.220702   6.220279   1.779400   1.776586   0.000000
    36  H    4.394455   4.877117   3.426921   3.547880   4.080999
    37  H    5.497183   7.074918   5.554237   6.889126   6.903409
    38  H    4.351655   6.060433   7.093793   8.499409   7.801198
    39  H    3.565473   5.330136   6.823856   7.998604   7.596518
    40  H    5.224608   6.984565   7.156778   8.560104   8.201837
    41  H    5.536061   6.983434   5.610403   7.278271   6.424507
    42  H    6.245058   7.853289   6.114574   7.772460   7.291712
    43  H    6.210761   7.536262   3.963224   5.620744   5.407932
                   36         37         38         39         40
    36  H    0.000000
    37  H    4.630476   0.000000
    38  H    6.320339   3.509399   0.000000
    39  H    5.238609   2.903914   1.778066   0.000000
    40  H    6.145865   2.287431   1.767478   1.775052   0.000000
    41  H    6.206162   3.634544   2.677484   3.842672   3.277185
    42  H    6.320159   2.518712   2.843939   3.626846   2.379268
    43  H    4.769447   2.505382   4.441396   4.572174   3.980540
                   41         42         43
    41  H    0.000000
    42  H    1.770344   0.000000
    43  H    2.811449   2.394636   0.000000
 Stoichiometry    C15H24O4
 Framework group  C1[X(C15H24O4)]
 Deg. of freedom   123
 Full point group                 C1      NOp   1
 Largest Abelian subgroup         C1      NOp   1
 Largest concise Abelian subgroup C1      NOp   1
                         Standard orientation:                         
 ---------------------------------------------------------------------
 Center     Atomic      Atomic             Coordinates (Angstroms)
 Number     Number       Type             X           Y           Z
 ---------------------------------------------------------------------
      1          6           0       -1.738880    0.660328   -0.171264
      2          6           0       -1.019268   -0.488403   -0.198803
      3          6           0        0.456153   -0.660705   -0.446575
      4          6           0        1.325341    0.480577    0.136594
      5          6           0        1.287511    1.772043   -0.715195
      6          6           0       -0.059146    2.119633   -1.376759
      7          6           0       -1.311735    2.073965   -0.478788
      8          6           0       -3.145912    0.352513    0.154230
      9          6           0       -3.289447   -1.146674    0.352527
     10          6           0       -1.873305   -1.724098    0.102666
     11          8           0       -4.062737    1.173014    0.228306
     12          6           0       -1.182909    2.939112    0.791914
     13          6           0       -1.848492   -2.744151   -1.037264
     14          8           0       -1.363330   -2.423420    1.258511
     15          6           0        2.781962    0.035669    0.476643
     16          8           0        2.623321   -1.085941    1.379590
     17          6           0        3.546076    1.154295    1.197884
     18          6           0        3.629024   -0.458132   -0.712907
     19          8           0        3.160015   -1.687488   -1.266902
     20          1           0        0.632260   -0.775743   -1.524799
     21          1           0        0.752683   -1.608642    0.008696
     22          1           0        0.893563    0.713819    1.118735
     23          1           0        2.029384    1.704982   -1.521377
     24          1           0        1.600331    2.613048   -0.086592
     25          1           0       -0.232412    1.456317   -2.234344
     26          1           0        0.028723    3.132795   -1.791724
     27          1           0       -2.138164    2.506196   -1.062303
     28          1           0       -3.633784   -1.373351    1.366849
     29          1           0       -4.039508   -1.534038   -0.346722
     30          1           0       -0.916919    3.970097    0.526724
     31          1           0       -0.416427    2.555213    1.474646
     32          1           0       -2.132056    2.969801    1.338828
     33          1           0       -0.830969   -3.106079   -1.217857
     34          1           0       -2.476260   -3.605611   -0.780335
     35          1           0       -2.232824   -2.301486   -1.961967
     36          1           0       -1.104224   -1.761907    1.922576
     37          1           0        3.499260   -1.293194    1.750663
     38          1           0        3.792264    1.983168    0.527762
     39          1           0        2.956823    1.545398    2.035049
     40          1           0        4.489644    0.763193    1.599818
     41          1           0        3.637261    0.272736   -1.526336
     42          1           0        4.667676   -0.572539   -0.361059
     43          1           0        2.973689   -2.259333   -0.500401
 ---------------------------------------------------------------------
 Rotational constants (GHZ):      0.5449794      0.2810077      0.2191297
 Standard basis: 6-31G(d) (6D, 7F)
 There are   333 symmetry adapted cartesian basis functions of A   symmetry.
 There are   333 symmetry adapted basis functions of A   symmetry.
   333 basis functions,   628 primitive gaussians,   333 cartesian basis functions
    73 alpha electrons       73 beta electrons
       nuclear repulsion energy      1611.7641433293 Hartrees.
 NAtoms=   43 NActive=   43 NUniq=   43 SFac= 1.00D+00 NAtFMM=   60 NAOKFM=F Big=F
 Integral buffers will be    131072 words long.
 Raffenetti 2 integral format.
 Two-electron integral symmetry is turned on.
 ------------------------------------------------------------------------------
 Polarizable Continuum Model (PCM)
 =================================
 Model                : PCM (using non-symmetric T matrix).
 Atomic radii         : SMD-Coulomb.
 Polarization charges : Total charges.
 Charge compensation  : None.
 Solution method      : On-the-fly selection.
 Cavity type          : VdW (van der Waals Surface) (Alpha=1.000).
 Cavity algorithm     : GePol (No added spheres)
                        Default sphere list used, NSphG=   43.
                        Lebedev-Laikov grids with approx.  5.0 points / Ang**2.
                        Smoothing algorithm: Karplus/York (Gamma=1.0000).
                        Polarization charges: spherical gaussians, with
                                              point-specific exponents (IZeta= 3).
                        Self-potential: point-specific (ISelfS= 7).
                        Self-field    : sphere-specific E.n sum rule (ISelfD= 2).
 1st derivatives      : Analytical E(r).r(x)/FMM algorithm (CHGder, D1EAlg=3).
                        Cavity 1st derivative terms included.
 Solvent              : Methanol, Eps=  32.613000 Eps(inf)=   1.765709
 ------------------------------------------------------------------------------
 ------------------------------------------------------------------------------
 Atomic radii for non-electrostatic terms: SMD-CDS.
 ------------------------------------------------------------------------------
 Nuclear repulsion after PCM non-electrostatic terms =     1611.7654392714 Hartrees.
 One-electron integrals computed using PRISM.
 NBasis=   333 RedAO= T EigKep=  9.19D-04  NBF=   333
 NBsUse=   333 1.00D-06 EigRej= -1.00D+00 NBFU=   333
 Initial guess from the checkpoint file:  "DY-202A-11R_31.chk"
 B after Tr=     0.000000    0.000000    0.000000
         Rot=    0.999998    0.000246   -0.001898    0.000846 Ang=   0.24 deg.
 ExpMin= 1.61D-01 ExpMax= 5.48D+03 ExpMxC= 8.25D+02 IAcc=1 IRadAn=         1 AccDes= 0.00D+00
 Harris functional with IExCor=  402 and IRadAn=       1 diagonalized for initial guess.
 HarFok:  IExCor=  402 AccDes= 0.00D+00 IRadAn=         1 IDoV= 1 UseB2=F ITyADJ=14
 ICtDFT=  3500011 ScaDFX=  1.000000  1.000000  1.000000  1.000000
 FoFCou: FMM=F IPFlag=           0 FMFlag=      100000 FMFlg1=           0
         NFxFlg=           0 DoJE=T BraDBF=F KetDBF=T FulRan=T
         wScrn=  0.000000 ICntrl=     500 IOpCl=  0 I1Cent=   200000004 NGrid=           0
         NMat0=    1 NMatS0=      1 NMatT0=    0 NMatD0=    1 NMtDS0=    0 NMtDT0=    0
 Petite list used in FoFCou.
 Keep R1 ints in memory in canonical form, NReq=1565304907.
 Requested convergence on RMS density matrix=1.00D-08 within 128 cycles.
 Requested convergence on MAX density matrix=1.00D-06.
 Requested convergence on             energy=1.00D-06.
 No special actions if energy rises.
 Inv3:  Mode=1 IEnd=    21547200.
 Iteration    1 A*A^-1 deviation from unit magnitude is 4.44D-15 for   2667.
 Iteration    1 A*A^-1 deviation from orthogonality  is 2.66D-15 for   2107    721.
 Iteration    1 A^-1*A deviation from unit magnitude is 4.66D-15 for   2662.
 Iteration    1 A^-1*A deviation from orthogonality  is 6.28D-10 for   1490   1475.
 Iteration    2 A*A^-1 deviation from unit magnitude is 2.44D-15 for    647.
 Iteration    2 A*A^-1 deviation from orthogonality  is 2.42D-15 for   2302    867.
 Iteration    2 A^-1*A deviation from unit magnitude is 9.99D-16 for   1266.
 Iteration    2 A^-1*A deviation from orthogonality  is 3.88D-16 for    197    192.
 Error on total polarization charges =  0.05217
 SCF Done:  E(RB3LYP) =  -886.951379943     A.U. after   11 cycles
            NFock= 11  Conv=0.26D-08     -V/T= 2.0094
 SMD-CDS (non-electrostatic) energy       (kcal/mol) =       0.81
 (included in total energy above)
 D1PCM: PCM CHGder 1st derivatives, ID1Alg=3 FixD1E=F DoIter=F DoCFld=F I1PDM=0.
 Calling FoFJK, ICntrl=      2127 FMM=F ISym2X=0 I1Cent= 0 IOpClX= 0 NMat=1 NMatS=1 NMatT=0.
 ***** Axes restored to original set *****
 -------------------------------------------------------------------
 Center     Atomic                   Forces (Hartrees/Bohr)
 Number     Number              X              Y              Z
 -------------------------------------------------------------------
      1        6          -0.002013582   -0.001504387    0.000603366
      2        6           0.001533390    0.000656657    0.000038096
      3        6          -0.001004670   -0.000629176    0.000210269
      4        6           0.000382087    0.000238743    0.000025404
      5        6           0.000185133   -0.000266037    0.000061091
      6        6          -0.000374942   -0.000085372    0.000044130
      7        6           0.000942475    0.000792902   -0.000078591
      8        6           0.000951323    0.000132251   -0.000412447
      9        6           0.001586254    0.000614305   -0.000713922
     10        6          -0.002993459    0.000454711    0.001455503
     11        8           0.001330277   -0.001108997   -0.000250685
     12        6          -0.000233777   -0.000076368    0.000296481
     13        6           0.000122810   -0.000221973    0.000044922
     14        8           0.002317848   -0.000273999   -0.002335863
     15        6          -0.000220442    0.000362117   -0.000159788
     16        8           0.000024793   -0.000539769    0.001004019
     17        6          -0.000646620   -0.000754883    0.000903428
     18        6          -0.000521509   -0.000505782   -0.001294848
     19        8           0.001167219    0.001052756    0.000394503
     20        1           0.000214688    0.000241177    0.000064152
     21        1          -0.000429234    0.000135843   -0.000282983
     22        1           0.000151621    0.000088887   -0.000136075
     23        1           0.000158826   -0.000174716   -0.000000577
     24        1           0.000188607    0.000094816    0.000158251
     25        1           0.000263191    0.000068353    0.000104888
     26        1           0.000074688   -0.000199088   -0.000047809
     27        1           0.000159549    0.000213475    0.000009201
     28        1          -0.000124928    0.000070938    0.000257724
     29        1          -0.000451705   -0.000314306    0.000598828
     30        1          -0.000100166   -0.000066575   -0.000043540
     31        1          -0.000378630    0.000305120   -0.000197030
     32        1           0.000072862   -0.000119910   -0.000109261
     33        1          -0.000022608    0.000199881   -0.000115281
     34        1           0.000077178    0.000218105    0.000223965
     35        1          -0.000096132   -0.000041290    0.000014467
     36        1          -0.002036575    0.000425947    0.000891928
     37        1           0.000079248    0.000151278    0.000146842
     38        1          -0.000163737    0.000366328   -0.000496887
     39        1           0.000162636    0.000158563   -0.000135472
     40        1          -0.000237444    0.000104018   -0.000170781
     41        1           0.000135264    0.000129454   -0.000244586
     42        1          -0.000097660   -0.000450130   -0.000615808
     43        1          -0.000134146    0.000056132    0.000290776
 -------------------------------------------------------------------
 Cartesian Forces:  Max     0.002993459 RMS     0.000679459

 GradGradGradGradGradGradGradGradGradGradGradGradGradGradGradGradGradGrad
 Berny optimization.
 Using GEDIIS/GDIIS optimizer.
 FormGI is forming the generalized inverse of G from B-inverse, IUseBI=4.
 Internal  Forces:  Max     0.001753990 RMS     0.000400509
 Search for a local minimum.
 Step number   3 out of a maximum of  258
 All quantities printed in internal units (Hartrees-Bohrs-Radians)
 Mixed Optimization -- En-DIIS/RFO-DIIS
 Swapping is turned off.
 Update second derivatives using D2CorX and points    1    2    3
 DE= -1.12D-03 DEPred=-1.00D-03 R= 1.12D+00
 TightC=F SS=  1.41D+00  RLast= 3.27D-01 DXNew= 8.4853D-01 9.7985D-01
 Trust test= 1.12D+00 RLast= 3.27D-01 DXMaxT set to 8.49D-01
 ITU=  1  1  0
     Eigenvalues ---    0.00230   0.00247   0.00277   0.00336   0.00373
     Eigenvalues ---    0.00393   0.00487   0.00689   0.00799   0.00884
     Eigenvalues ---    0.00946   0.01105   0.01124   0.01231   0.01382
     Eigenvalues ---    0.01389   0.02500   0.02530   0.03095   0.03873
     Eigenvalues ---    0.04008   0.04042   0.04426   0.04603   0.04701
     Eigenvalues ---    0.04746   0.04899   0.05009   0.05051   0.05358
     Eigenvalues ---    0.05430   0.05527   0.05560   0.05569   0.05609
     Eigenvalues ---    0.05645   0.05702   0.05787   0.05930   0.06065
     Eigenvalues ---    0.06120   0.06350   0.06808   0.07762   0.08067
     Eigenvalues ---    0.08617   0.08997   0.09059   0.09188   0.09628
     Eigenvalues ---    0.10405   0.11795   0.12172   0.13371   0.14064
     Eigenvalues ---    0.15028   0.15762   0.15953   0.15997   0.16000
     Eigenvalues ---    0.16000   0.16000   0.16000   0.16000   0.16000
     Eigenvalues ---    0.16000   0.16000   0.16000   0.16079   0.16469
     Eigenvalues ---    0.17156   0.17635   0.19178   0.20176   0.20745
     Eigenvalues ---    0.22861   0.23467   0.24792   0.24988   0.26202
     Eigenvalues ---    0.26860   0.27195   0.27892   0.28452   0.28537
     Eigenvalues ---    0.28748   0.28882   0.29411   0.29724   0.30302
     Eigenvalues ---    0.30908   0.31872   0.32286   0.33667   0.33753
     Eigenvalues ---    0.33812   0.33837   0.33851   0.34000   0.34081
     Eigenvalues ---    0.34094   0.34101   0.34126   0.34144   0.34156
     Eigenvalues ---    0.34167   0.34182   0.34199   0.34203   0.34216
     Eigenvalues ---    0.34278   0.34324   0.34357   0.34473   0.34762
     Eigenvalues ---    0.38926   0.41690   0.42121   0.51913   0.52153
     Eigenvalues ---    0.52652   0.52760   0.94497
 En-DIIS/RFO-DIIS IScMMF=        0 using points:     3    2
 RFO step:  Lambda=-1.48164318D-04.
 DidBck=F Rises=F RFO-DIIS coefs:    1.29691   -0.29691
 Iteration  1 RMS(Cart)=  0.03678788 RMS(Int)=  0.00160375
 Iteration  2 RMS(Cart)=  0.00181636 RMS(Int)=  0.00006544
 Iteration  3 RMS(Cart)=  0.00001111 RMS(Int)=  0.00006505
 Iteration  4 RMS(Cart)=  0.00000000 RMS(Int)=  0.00006505
 Variable       Old X    -DE/DX   Delta X   Delta X   Delta X     New X
                                 (Linear)    (Quad)   (Total)
    R1        2.56208  -0.00088  -0.00149  -0.00161  -0.00306   2.55903
    R2        2.85054   0.00100   0.00296   0.00676   0.00972   2.86026
    R3        2.79043  -0.00175  -0.00243  -0.00810  -0.01040   2.78002
    R4        2.84587  -0.00065  -0.00188  -0.00400  -0.00590   2.83997
    R5        2.89517   0.00032   0.00330   0.00550   0.00873   2.90390
    R6        2.92639   0.00038  -0.00026   0.00224   0.00200   2.92839
    R7        2.07596  -0.00005   0.00058   0.00044   0.00102   2.07698
    R8        2.06472  -0.00036  -0.00042  -0.00192  -0.00234   2.06238
    R9        2.92441  -0.00061   0.00095  -0.00124  -0.00029   2.92413
   R10        2.94901  -0.00053   0.00151  -0.00273  -0.00122   2.94780
   R11        2.07477  -0.00016  -0.00001  -0.00086  -0.00087   2.07390
   R12        2.91041  -0.00008  -0.00051   0.00021  -0.00030   2.91010
   R13        2.07423   0.00011  -0.00013   0.00054   0.00042   2.07465
   R14        2.07034   0.00022  -0.00064   0.00023  -0.00041   2.06993
   R15        2.91374   0.00014  -0.00057   0.00011  -0.00042   2.91332
   R16        2.07480  -0.00017  -0.00038  -0.00100  -0.00137   2.07343
   R17        2.07562  -0.00016   0.00013  -0.00055  -0.00042   2.07519
   R18        2.91518  -0.00005   0.00050   0.00140   0.00190   2.91708
   R19        2.07895  -0.00004   0.00015   0.00001   0.00016   2.07911
   R20        2.87057  -0.00069   0.00164   0.00049   0.00213   2.87270
   R21        2.32926  -0.00174  -0.00070  -0.00195  -0.00264   2.32661
   R22        2.92835  -0.00153  -0.00274  -0.00722  -0.01008   2.91827
   R23        2.06906   0.00026   0.00095   0.00171   0.00266   2.07172
   R24        2.07146   0.00004   0.00036   0.00054   0.00091   2.07237
   R25        2.89107  -0.00021   0.00061  -0.00022   0.00039   2.89147
   R26        2.72874  -0.00113   0.00026  -0.00147  -0.00120   2.72754
   R27        2.07354  -0.00008   0.00000  -0.00012  -0.00012   2.07342
   R28        2.07095  -0.00049   0.00033  -0.00144  -0.00111   2.06984
   R29        2.07090  -0.00012  -0.00017  -0.00054  -0.00071   2.07019
   R30        2.06919  -0.00007  -0.00081  -0.00093  -0.00174   2.06745
   R31        2.07200  -0.00017  -0.00011  -0.00071  -0.00082   2.07118
   R32        2.06900   0.00001   0.00026   0.00019   0.00045   2.06945
   R33        1.83772   0.00037   0.00028   0.00106   0.00134   1.83906
   R34        2.73749   0.00101   0.00090   0.00442   0.00531   2.74280
   R35        2.90021  -0.00048  -0.00038  -0.00273  -0.00311   2.89710
   R36        2.91311   0.00136  -0.00170   0.00463   0.00292   2.91603
   R37        1.83986   0.00009   0.00060   0.00062   0.00122   1.84108
   R38        2.06724   0.00054  -0.00040   0.00175   0.00136   2.06860
   R39        2.07098  -0.00014  -0.00023  -0.00067  -0.00090   2.07007
   R40        2.07425  -0.00030   0.00009  -0.00096  -0.00087   2.07338
   R41        2.69788  -0.00155  -0.00118  -0.00531  -0.00649   2.69139
   R42        2.06655   0.00027   0.00004   0.00111   0.00116   2.06771
   R43        2.08358  -0.00024   0.00052   0.00007   0.00059   2.08417
   R44        1.84115   0.00021   0.00029   0.00046   0.00075   1.84189
    A1        2.26476  -0.00013  -0.00316  -0.00422  -0.00745   2.25730
    A2        1.91092  -0.00016   0.00161   0.00319   0.00468   1.91560
    A3        2.10612   0.00029   0.00184   0.00106   0.00304   2.10916
    A4        2.23990   0.00027   0.00046   0.00574   0.00619   2.24609
    A5        1.96439  -0.00036  -0.00202  -0.00561  -0.00793   1.95645
    A6        2.07857   0.00009   0.00152   0.00022   0.00198   2.08055
    A7        1.98626   0.00018  -0.00120   0.00042  -0.00086   1.98540
    A8        1.90765  -0.00006   0.00031   0.00119   0.00149   1.90914
    A9        1.87193  -0.00010   0.00109  -0.00136  -0.00022   1.87170
   A10        1.93565  -0.00032  -0.00052  -0.00465  -0.00514   1.93051
   A11        1.90727   0.00027   0.00099   0.00547   0.00648   1.91375
   A12        1.84899   0.00003  -0.00057  -0.00103  -0.00161   1.84738
   A13        1.97582   0.00007  -0.00255  -0.00005  -0.00265   1.97317
   A14        1.97779   0.00108  -0.00378   0.00416   0.00037   1.97816
   A15        1.84700  -0.00021   0.00196   0.00500   0.00697   1.85397
   A16        1.96132  -0.00123   0.00483  -0.01079  -0.00594   1.95539
   A17        1.88123   0.00018  -0.00011   0.00155   0.00143   1.88266
   A18        1.80567   0.00014  -0.00009   0.00132   0.00121   1.80688
   A19        2.03326  -0.00010  -0.00189   0.00213   0.00011   2.03337
   A20        1.91427  -0.00014   0.00103  -0.00533  -0.00429   1.90997
   A21        1.89423  -0.00001   0.00050   0.00103   0.00157   1.89580
   A22        1.86427   0.00018  -0.00073  -0.00246  -0.00316   1.86111
   A23        1.89956   0.00010  -0.00027   0.00402   0.00377   1.90334
   A24        1.84973  -0.00002   0.00170   0.00049   0.00218   1.85191
   A25        2.04146   0.00024  -0.00269   0.00407   0.00134   2.04280
   A26        1.91469  -0.00027   0.00041  -0.00338  -0.00301   1.91168
   A27        1.87603  -0.00008   0.00095  -0.00061   0.00038   1.87641
   A28        1.88473   0.00009  -0.00144  -0.00128  -0.00271   1.88201
   A29        1.88845  -0.00001   0.00132   0.00061   0.00193   1.89038
   A30        1.84919   0.00001   0.00197   0.00037   0.00234   1.85153
   A31        1.95684  -0.00025  -0.00038   0.00080   0.00036   1.95720
   A32        1.96199  -0.00020  -0.00077   0.00077  -0.00004   1.96195
   A33        1.83756   0.00019  -0.00090  -0.00299  -0.00387   1.83369
   A34        1.97716   0.00067   0.00001   0.00810   0.00814   1.98529
   A35        1.86474  -0.00009   0.00191  -0.00097   0.00095   1.86569
   A36        1.85386  -0.00037   0.00029  -0.00728  -0.00702   1.84684
   A37        1.90133   0.00080   0.00013   0.00112   0.00093   1.90225
   A38        2.19351  -0.00048   0.00062   0.00045   0.00112   2.19463
   A39        2.18811  -0.00032  -0.00075  -0.00110  -0.00180   2.18630
   A40        1.83418  -0.00053  -0.00069  -0.00180  -0.00299   1.83119
   A41        1.93368   0.00015   0.00388   0.00288   0.00689   1.94058
   A42        1.90725   0.00020   0.00386   0.00716   0.01120   1.91845
   A43        1.93867   0.00023  -0.00077  -0.00063  -0.00126   1.93741
   A44        1.97228   0.00029  -0.00075   0.00324   0.00258   1.97486
   A45        1.87822  -0.00033  -0.00502  -0.01018  -0.01533   1.86289
   A46        1.81379   0.00024   0.00095   0.00227   0.00291   1.81671
   A47        1.96288  -0.00017   0.00120  -0.00246  -0.00118   1.96170
   A48        1.92970  -0.00018   0.00041  -0.00168  -0.00117   1.92853
   A49        1.96428   0.00009   0.00013   0.00442   0.00470   1.96898
   A50        1.95427   0.00013  -0.00149   0.00368   0.00225   1.95652
   A51        1.84189  -0.00011  -0.00116  -0.00604  -0.00731   1.83459
   A52        1.92635  -0.00008  -0.00106  -0.00157  -0.00263   1.92372
   A53        1.95532   0.00031  -0.00102   0.00186   0.00084   1.95616
   A54        1.93314  -0.00022  -0.00044  -0.00269  -0.00314   1.93000
   A55        1.88616  -0.00005   0.00047   0.00090   0.00137   1.88753
   A56        1.87995   0.00009   0.00097   0.00085   0.00181   1.88176
   A57        1.88038  -0.00005   0.00123   0.00075   0.00199   1.88237
   A58        1.93729   0.00004  -0.00182  -0.00093  -0.00275   1.93454
   A59        1.91768  -0.00038  -0.00069  -0.00429  -0.00499   1.91269
   A60        1.93268   0.00006  -0.00027  -0.00087  -0.00114   1.93153
   A61        1.88704   0.00020   0.00296   0.00571   0.00868   1.89572
   A62        1.89710  -0.00004   0.00061   0.00066   0.00127   1.89837
   A63        1.89081   0.00012  -0.00068  -0.00006  -0.00075   1.89007
   A64        1.88731  -0.00067  -0.00166  -0.00696  -0.00862   1.87870
   A65        1.82796   0.00059   0.00002   0.00677   0.00680   1.83477
   A66        1.93834  -0.00068   0.00431  -0.00853  -0.00423   1.93411
   A67        2.02202  -0.00031  -0.00145  -0.00434  -0.00583   2.01619
   A68        1.90280  -0.00033  -0.00199  -0.00167  -0.00367   1.89914
   A69        1.86831   0.00020  -0.00252   0.00790   0.00539   1.87370
   A70        1.89921   0.00055   0.00119   0.00082   0.00197   1.90118
   A71        1.87953  -0.00012   0.00131  -0.00060   0.00071   1.88024
   A72        1.95674  -0.00048  -0.00175  -0.00607  -0.00782   1.94892
   A73        1.92987   0.00034   0.00038   0.00306   0.00343   1.93330
   A74        1.91811   0.00003  -0.00017  -0.00017  -0.00036   1.91775
   A75        1.89499  -0.00003  -0.00002  -0.00172  -0.00174   1.89325
   A76        1.87636   0.00020  -0.00063   0.00056  -0.00010   1.87626
   A77        1.88561  -0.00005   0.00234   0.00464   0.00697   1.89258
   A78        1.97660   0.00016  -0.00405  -0.00053  -0.00459   1.97201
   A79        1.94339   0.00008   0.00041   0.00241   0.00280   1.94619
   A80        1.88033   0.00057   0.00129   0.00330   0.00458   1.88492
   A81        1.86433   0.00004  -0.00094  -0.00028  -0.00123   1.86310
   A82        1.92192  -0.00070   0.00268  -0.00421  -0.00151   1.92041
   A83        1.87509  -0.00017   0.00091  -0.00086   0.00004   1.87512
   A84        1.83688  -0.00034   0.00224  -0.00184   0.00040   1.83727
    D1        0.09108  -0.00017   0.00024  -0.00775  -0.00754   0.08354
    D2       -3.07894   0.00005  -0.00128   0.00715   0.00583  -3.07311
    D3       -3.10788  -0.00023   0.00551  -0.00690  -0.00144  -3.10933
    D4        0.00527  -0.00001   0.00399   0.00801   0.01194   0.01721
    D5        0.38975  -0.00007   0.00265  -0.01417  -0.01153   0.37823
    D6       -1.86153  -0.00062   0.00363  -0.02671  -0.02307  -1.88460
    D7        2.41090  -0.00019   0.00420  -0.01667  -0.01247   2.39843
    D8       -2.68894   0.00001  -0.00309  -0.01515  -0.01821  -2.70715
    D9        1.34296  -0.00054  -0.00211  -0.02768  -0.02975   1.31321
   D10       -0.66780  -0.00012  -0.00153  -0.01765  -0.01915  -0.68695
   D11        0.00608   0.00012   0.00093   0.02084   0.02169   0.02777
   D12       -3.11299   0.00000   0.00128  -0.00109   0.00011  -3.11288
   D13        3.09640   0.00005   0.00539   0.02139   0.02678   3.12317
   D14       -0.02267  -0.00006   0.00574  -0.00053   0.00519  -0.01748
   D15        0.61893   0.00001   0.00186   0.01978   0.02165   0.64058
   D16       -1.55557   0.00034   0.00318   0.02465   0.02787  -1.52771
   D17        2.73058   0.00039   0.00312   0.02598   0.02912   2.75971
   D18       -2.49261  -0.00022   0.00350   0.00409   0.00758  -2.48503
   D19        1.61607   0.00012   0.00482   0.00896   0.01379   1.62986
   D20       -0.38096   0.00017   0.00477   0.01030   0.01505  -0.36591
   D21       -0.01400  -0.00010  -0.00708  -0.03239  -0.03951  -0.05351
   D22        2.11535   0.00007  -0.00566  -0.02692  -0.03257   2.08278
   D23       -2.11383  -0.00030  -0.00607  -0.03721  -0.04326  -2.15710
   D24        3.10207   0.00010  -0.00845  -0.01890  -0.02745   3.07462
   D25       -1.05177   0.00027  -0.00703  -0.01343  -0.02051  -1.07228
   D26        1.00224  -0.00010  -0.00745  -0.02372  -0.03120   0.97103
   D27       -1.34543   0.00004  -0.00559   0.00441  -0.00111  -1.34654
   D28        2.67787   0.00074  -0.00665   0.01598   0.00935   2.68723
   D29        0.71124   0.00017  -0.00586   0.00945   0.00361   0.71485
   D30        0.81398  -0.00016  -0.00649   0.00266  -0.00379   0.81018
   D31       -1.44591   0.00055  -0.00755   0.01423   0.00667  -1.43924
   D32        2.87064  -0.00003  -0.00677   0.00770   0.00093   2.87157
   D33        2.84598  -0.00014  -0.00690   0.00199  -0.00487   2.84111
   D34        0.58609   0.00056  -0.00796   0.01356   0.00560   0.59168
   D35       -1.38055  -0.00002  -0.00717   0.00702  -0.00015  -1.38069
   D36        0.63541  -0.00016   0.00264  -0.02397  -0.02132   0.61409
   D37       -1.48408  -0.00021   0.00416  -0.01795  -0.01378  -1.49786
   D38        2.78572  -0.00011   0.00131  -0.01622  -0.01492   2.77079
   D39        2.90365   0.00031  -0.00058  -0.02791  -0.02847   2.87518
   D40        0.78416   0.00026   0.00094  -0.02189  -0.02093   0.76323
   D41       -1.22924   0.00036  -0.00191  -0.02016  -0.02207  -1.25130
   D42       -1.40119  -0.00006   0.00177  -0.03109  -0.02930  -1.43049
   D43        2.76251  -0.00011   0.00329  -0.02507  -0.02176   2.74075
   D44        0.74912  -0.00001   0.00044  -0.02334  -0.02290   0.72622
   D45       -0.97547  -0.00043  -0.00525  -0.01456  -0.01982  -0.99529
   D46       -3.02697  -0.00003  -0.00504  -0.01220  -0.01725  -3.04422
   D47        1.07813   0.00005  -0.00917  -0.00251  -0.01171   1.06642
   D48        3.04049  -0.00038  -0.00267  -0.00844  -0.01109   3.02940
   D49        0.98899   0.00001  -0.00246  -0.00609  -0.00852   0.98047
   D50       -1.18909   0.00010  -0.00659   0.00361  -0.00298  -1.19207
   D51        1.01613  -0.00010  -0.00471  -0.00600  -0.01070   1.00542
   D52       -1.03538   0.00030  -0.00450  -0.00364  -0.00813  -1.04351
   D53        3.06972   0.00038  -0.00864   0.00605  -0.00259   3.06713
   D54        0.84783   0.00004   0.00187   0.01826   0.02013   0.86796
   D55       -1.30561  -0.00004   0.00556   0.01975   0.02532  -1.28029
   D56        2.97456   0.00013   0.00252   0.02138   0.02391   2.99847
   D57        2.99351  -0.00007   0.00134   0.01078   0.01212   3.00563
   D58        0.84007  -0.00016   0.00503   0.01227   0.01731   0.85738
   D59       -1.16294   0.00002   0.00198   0.01390   0.01589  -1.14705
   D60       -1.29971   0.00005   0.00281   0.01204   0.01486  -1.28486
   D61        2.83003  -0.00004   0.00650   0.01353   0.02005   2.85008
   D62        0.82702   0.00014   0.00346   0.01516   0.01863   0.84565
   D63       -1.29829   0.00005  -0.00583   0.00725   0.00146  -1.29683
   D64        0.94503   0.00014  -0.00723   0.01601   0.00881   0.95384
   D65        2.98028   0.00000  -0.00567   0.01099   0.00535   2.98563
   D66        0.87041  -0.00006  -0.00851   0.00464  -0.00385   0.86656
   D67        3.11373   0.00003  -0.00991   0.01340   0.00350   3.11723
   D68       -1.13420  -0.00011  -0.00836   0.00838   0.00004  -1.13416
   D69        2.86464  -0.00001  -0.00627   0.00473  -0.00153   2.86311
   D70       -1.17522   0.00008  -0.00767   0.01349   0.00582  -1.16940
   D71        0.86003  -0.00005  -0.00611   0.00846   0.00236   0.86240
   D72       -3.09567   0.00014   0.00644   0.02086   0.02728  -3.06840
   D73        1.08480   0.00005   0.00726   0.01955   0.02679   1.11159
   D74       -1.01524   0.00006   0.00668   0.01919   0.02586  -0.98938
   D75        0.94684   0.00008   0.00764   0.01205   0.01968   0.96653
   D76       -1.15587  -0.00001   0.00846   0.01073   0.01920  -1.13667
   D77        3.02728  -0.00001   0.00788   0.01038   0.01827   3.04554
   D78       -1.09480   0.00005   0.00513   0.01341   0.01855  -1.07625
   D79        3.08567  -0.00004   0.00596   0.01209   0.01806   3.10373
   D80        0.98563  -0.00003   0.00538   0.01173   0.01713   1.00276
   D81       -0.01435  -0.00017  -0.00519  -0.03970  -0.04489  -0.05924
   D82        2.08099  -0.00013  -0.00447  -0.04000  -0.04453   2.03646
   D83       -2.13563  -0.00032  -0.00595  -0.04631  -0.05221  -2.18783
   D84        3.10480  -0.00006  -0.00552  -0.01784  -0.02339   3.08142
   D85       -1.08304  -0.00002  -0.00480  -0.01813  -0.02303  -1.10607
   D86        0.98353  -0.00021  -0.00627  -0.02445  -0.03070   0.95283
   D87        0.01638   0.00015   0.00703   0.04187   0.04888   0.06526
   D88       -2.11203   0.00015   0.00489   0.04096   0.04582  -2.06621
   D89        2.09954   0.00015   0.00733   0.04312   0.05040   2.14994
   D90       -2.07564   0.00016   0.00321   0.03983   0.04310  -2.03254
   D91        2.07913   0.00017   0.00107   0.03892   0.04004   2.11916
   D92        0.00751   0.00016   0.00351   0.04108   0.04462   0.05213
   D93        2.09463   0.00022   0.01087   0.05120   0.06201   2.15665
   D94       -0.03378   0.00022   0.00873   0.05028   0.05895   0.02517
   D95       -2.10539   0.00022   0.01117   0.05245   0.06353  -2.04186
   D96        1.06129  -0.00030  -0.01424  -0.03771  -0.05183   1.00946
   D97       -3.13560  -0.00027  -0.01215  -0.03396  -0.04600   3.10159
   D98       -1.04752  -0.00032  -0.01361  -0.03734  -0.05082  -1.09834
   D99        3.10285  -0.00005  -0.01214  -0.03349  -0.04573   3.05713
   D100      -1.09403  -0.00001  -0.01005  -0.02974  -0.03989  -1.13392
   D101       0.99405  -0.00007  -0.01151  -0.03311  -0.04472   0.94933
   D102      -1.04403   0.00009  -0.01468  -0.03037  -0.04507  -1.08909
   D103       1.04227   0.00012  -0.01259  -0.02662  -0.03923   1.00304
   D104       3.13035   0.00007  -0.01405  -0.02999  -0.04406   3.08629
   D105       0.71453   0.00150   0.03040   0.15217   0.18243   0.89697
   D106      -1.29906   0.00123   0.02987   0.14817   0.17819  -1.12087
   D107       2.84141   0.00112   0.03137   0.14455   0.17592   3.01732
   D108      -2.95989   0.00034  -0.00395   0.01473   0.01080  -2.94909
   D109      -0.88424  -0.00030   0.00011   0.00761   0.00771  -0.87652
   D110       1.16744   0.00028  -0.00095   0.01203   0.01107   1.17850
   D111      -1.24746   0.00027  -0.00949   0.01620   0.00671  -1.24075
   D112       0.86992   0.00013  -0.01046   0.01199   0.00152   0.87145
   D113       2.95007   0.00031  -0.00744   0.01953   0.01208   2.96215
   D114       3.03034   0.00013  -0.01078   0.01376   0.00299   3.03333
   D115      -1.13546   0.00000  -0.01174   0.00955  -0.00220  -1.13766
   D116       0.94468   0.00017  -0.00872   0.01709   0.00837   0.95305
   D117       0.99830  -0.00023  -0.00733   0.00481  -0.00251   0.99579
   D118       3.11568  -0.00036  -0.00829   0.00060  -0.00769   3.10798
   D119      -1.08736  -0.00018  -0.00528   0.00814   0.00287  -1.08450
   D120      -1.17623  -0.00072  -0.00554  -0.04514  -0.05069  -1.22692
   D121       0.92515  -0.00051  -0.00935  -0.04412  -0.05349   0.87167
   D122       2.97704  -0.00033  -0.00724  -0.04180  -0.04904   2.92800
   D123       0.85484  -0.00003  -0.00813  -0.03369  -0.04183   0.81301
   D124       2.95623   0.00019  -0.01195  -0.03268  -0.04463   2.91159
   D125      -1.27508   0.00036  -0.00983  -0.03036  -0.04018  -1.31526
   D126       2.90887  -0.00002  -0.01124  -0.03093  -0.04216   2.86671
   D127      -1.27293   0.00019  -0.01505  -0.02991  -0.04496  -1.31790
   D128       0.77895   0.00037  -0.01294  -0.02759  -0.04052   0.73844
   D129      -0.78358   0.00006  -0.00442   0.00570   0.00129  -0.78229
   D130      -2.92931  -0.00017  -0.00163   0.00319   0.00155  -2.92777
   D131       1.32295   0.00038  -0.00358   0.00655   0.00297   1.32592
         Item               Value     Threshold  Converged?
 Maximum Force            0.001754     0.000450     NO 
 RMS     Force            0.000401     0.000300     NO 
 Maximum Displacement     0.215153     0.001800     NO 
 RMS     Displacement     0.037057     0.001200     NO 
 Predicted change in Energy=-5.777446D-04
 GradGradGradGradGradGradGradGradGradGradGradGradGradGradGradGradGradGrad

                          Input orientation:                          
 ---------------------------------------------------------------------
 Center     Atomic      Atomic             Coordinates (Angstroms)
 Number     Number       Type             X           Y           Z
 ---------------------------------------------------------------------
      1          6           0       -1.698382    0.664704   -0.183731
      2          6           0       -0.958661   -0.469107   -0.216665
      3          6           0        0.516105   -0.621870   -0.462189
      4          6           0        1.372442    0.512927    0.154494
      5          6           0        1.324736    1.823081   -0.667461
      6          6           0       -0.014171    2.157139   -1.350989
      7          6           0       -1.282904    2.090139   -0.477742
      8          6           0       -3.096715    0.337061    0.134893
      9          6           0       -3.215558   -1.162301    0.355589
     10          6           0       -1.806257   -1.720545    0.060570
     11          8           0       -4.024783    1.142515    0.210805
     12          6           0       -1.205927    2.955769    0.798038
     13          6           0       -1.791461   -2.705779   -1.110025
     14          8           0       -1.268836   -2.457275    1.179352
     15          6           0        2.835142    0.077584    0.477442
     16          8           0        2.703550   -1.059405    1.369957
     17          6           0        3.587472    1.195523    1.208563
     18          6           0        3.674540   -0.382154   -0.733014
     19          8           0        3.248787   -1.634163   -1.261796
     20          1           0        0.699708   -0.701444   -1.542910
     21          1           0        0.817104   -1.581028   -0.037348
     22          1           0        0.941988    0.719485    1.142657
     23          1           0        2.081802    1.783858   -1.461562
     24          1           0        1.610932    2.655548   -0.015614
     25          1           0       -0.162823    1.492364   -2.211132
     26          1           0        0.068751    3.172198   -1.761722
     27          1           0       -2.105319    2.510079   -1.075876
     28          1           0       -3.520459   -1.388465    1.384070
     29          1           0       -3.989643   -1.576487   -0.301591
     30          1           0       -0.975505    3.996267    0.537015
     31          1           0       -0.436502    2.599590    1.491455
     32          1           0       -2.164959    2.947496    1.327473
     33          1           0       -0.768790   -3.014843   -1.345751
     34          1           0       -2.374531   -3.596170   -0.848308
     35          1           0       -2.237156   -2.252993   -2.001989
     36          1           0       -1.154856   -1.832344    1.916622
     37          1           0        3.585431   -1.252800    1.736100
     38          1           0        3.809033    2.035881    0.542995
     39          1           0        3.001495    1.568652    2.055549
     40          1           0        4.543629    0.814902    1.588969
     41          1           0        3.624455    0.340058   -1.553467
     42          1           0        4.727969   -0.445923   -0.412709
     43          1           0        3.110229   -2.206922   -0.485416
 ---------------------------------------------------------------------
                    Distance matrix (angstroms):
                    1          2          3          4          5
     1  C    0.000000
     2  C    1.354178   0.000000
     3  C    2.576192   1.502849   0.000000
     4  C    3.093120   2.556598   1.549637   0.000000
     5  C    3.273388   3.266687   2.583371   1.547381   0.000000
     6  C    2.535038   3.012627   2.965477   2.625379   1.539961
     7  C    1.513582   2.592881   3.254484   3.152489   2.628136
     8  C    1.471124   2.311876   3.785303   4.472659   4.732996
     9  C    2.435290   2.429316   3.858256   4.888413   5.529322
    10  C    2.400153   1.536677   2.621780   3.886046   4.784394
    11  O    2.407510   3.490152   4.917890   5.434114   5.463687
    12  C    2.540740   3.580577   4.165701   3.609656   3.136068
    13  C    3.496691   2.548402   3.176040   4.687149   5.515172
    14  O    3.433550   2.449059   3.041281   4.104728   5.334677
    15  C    4.618950   3.895331   2.598091   1.559907   2.576604
    16  O    4.976294   4.034552   2.886713   2.391950   3.789581
    17  C    5.491857   5.046741   3.940511   2.546243   3.005539
    18  C    5.501446   4.662696   3.179076   2.624594   3.223187
    19  O    5.560709   4.489129   3.021863   3.183793   4.000967
    20  H    3.076453   2.136140   1.099090   2.192818   2.744139
    21  H    3.375264   2.102824   1.091364   2.174822   3.498956
    22  H    2.955311   2.621636   2.134512   1.097462   2.154285
    23  H    4.144291   3.983722   3.039355   2.174878   1.097855
    24  H    3.865653   4.050518   3.484185   2.162554   1.095360
    25  H    2.674568   2.908371   2.826611   2.985385   2.169130
    26  H    3.449687   4.086793   4.035327   3.527495   2.143601
    27  H    2.089720   3.305845   4.130082   4.194908   3.521938
    28  H    3.161245   3.157591   4.504464   5.391441   6.164310
    29  H    3.207289   3.228057   4.608562   5.772835   6.319299
    30  H    3.484442   4.528562   4.954846   4.218155   3.385942
    31  H    2.853484   3.550665   3.886128   3.068209   2.892376
    32  H    2.777151   3.938615   4.809508   4.451541   4.173972
    33  H    3.969068   2.791354   2.856213   4.390987   5.314925
    34  H    4.365076   3.490299   4.165492   5.650672   6.563959
    35  H    3.479842   2.829166   3.551337   5.032885   5.575161
    36  H    3.307892   2.539256   3.148984   3.872032   5.117420
    37  H    5.939802   5.007619   3.827703   3.242929   4.510974
    38  H    5.721877   5.439022   4.349415   2.899534   2.771682
    39  H    5.283970   4.999826   4.161076   2.717053   3.207964
    40  H    6.490587   5.931627   4.742628   3.493613   4.058223
    41  H    5.505829   4.842183   3.431914   2.831708   2.876294
    42  H    6.525634   5.690056   4.215827   3.535628   4.098203
    43  H    5.608920   4.432617   3.040133   3.290435   4.411581
                    6          7          8          9         10
     6  C    0.000000
     7  C    1.541665   0.000000
     8  C    3.875901   2.595866   0.000000
     9  C    4.917313   3.874011   1.520169   0.000000
    10  C    4.498945   3.883941   2.429927   1.544281   0.000000
    11  O    4.421953   2.981609   1.231191   2.447036   3.625127
    12  C    2.583875   1.543650   3.297343   4.603572   4.772019
    13  C    5.183127   4.864077   3.537285   2.560938   1.530098
    14  O    5.410142   4.839953   3.498621   2.478966   1.443352
    15  C    3.973197   4.681993   5.947402   6.177632   4.994961
    16  O    5.013553   5.406055   6.092501   6.006277   4.742358
    17  C    4.521930   5.231111   6.824081   7.250387   6.238081
    18  C    4.520674   5.545597   6.864432   7.019056   5.697386
    19  O    5.002882   5.917887   6.789834   6.680295   5.225857
    20  H    2.952619   3.585843   4.278591   4.375614   3.144770
    21  H    4.048527   4.252229   4.361961   4.073340   2.628893
    22  H    3.033046   3.074822   4.180067   4.630960   3.831124
    23  H    2.131823   3.518942   5.608826   6.328026   5.451122
    24  H    2.161620   2.984549   5.249759   6.165125   5.552763
    25  H    1.097210   2.148617   3.930175   4.791085   4.264304
    26  H    1.098145   2.155557   4.653528   5.835887   5.547553
    27  H    2.138493   1.100218   2.677842   4.094887   4.390800
    28  H    5.687347   4.535823   2.171967   1.096307   2.190986
    29  H    5.553879   4.560878   2.156270   1.096650   2.217901
    30  H    2.805550   2.181180   4.248650   5.626862   5.796472
    31  H    2.907510   2.203105   3.746469   4.813020   4.752602
    32  H    3.524870   2.184464   3.017414   4.351867   4.850188
    33  H    5.226746   5.203710   4.341290   3.509009   2.174692
    34  H    6.238955   5.801990   4.118074   2.842607   2.160315
    35  H    4.981438   4.700715   3.466047   2.775798   2.173321
    36  H    5.281517   4.597309   3.413457   2.670632   1.970216
    37  H    5.840800   6.306903   7.052843   6.940278   5.665376
    38  H    4.268346   5.193522   7.123334   7.720646   6.773105
    39  H    4.587490   5.004556   6.511060   6.999980   6.157373
    40  H    5.587352   6.312370   7.792145   8.101577   7.006108
    41  H    4.072147   5.319975   6.929985   7.258606   6.028585
    42  H    5.490373   6.524295   7.882804   8.012684   6.674186
    43  H    5.436555   6.145275   6.736674   6.466383   4.970563
                   11         12         13         14         15
    11  O    0.000000
    12  C    3.402746   0.000000
    13  C    4.641303   6.003056   0.000000
    14  O    4.635927   5.426823   2.361385   0.000000
    15  C    6.947211   4.971616   5.627844   4.874508   0.000000
    16  O    7.173740   5.633180   5.391288   4.215474   1.451428
    17  C    7.677549   5.122857   7.037680   6.076802   1.533077
    18  C    7.905377   6.107766   5.951348   5.692121   1.543098
    19  O    7.923592   6.719737   5.155143   5.200542   2.475102
    20  H    5.366239   4.742013   3.226558   3.790623   3.041182
    21  H    5.560858   5.037167   3.036497   2.568913   2.662420
    22  H    5.071106   3.119819   4.927348   3.870517   2.106793
    23  H    6.363845   4.157924   5.939915   6.015681   2.690470
    24  H    5.839676   2.947347   6.443434   5.988486   2.896151
    25  H    4.571970   3.504957   4.635656   5.321494   4.268234
    26  H    4.976695   2.867755   6.199655   6.490765   4.716292
    27  H    2.685167   2.125817   5.225404   5.519091   5.721711
    28  H    2.834917   4.957102   3.308363   2.500814   6.585206
    29  H    2.767084   5.431353   2.600167   3.220523   7.065446
    30  H    4.189082   1.097208   6.949529   6.492060   5.466320
    31  H    4.079079   1.095310   6.062224   5.134401   4.253515
    32  H    2.822029   1.095496   6.167692   5.480559   5.827517
    33  H    5.505269   6.358862   1.094049   2.633832   5.086793
    34  H    5.128371   6.855946   1.096021   2.575082   6.511127
    35  H    4.429621   6.002898   1.095107   3.331712   6.107977
    36  H    4.471697   4.917302   3.213837   0.973190   4.651790
    37  H    8.122772   6.445861   6.254802   5.032359   1.979161
    38  H    7.891586   5.105004   7.522058   6.810152   2.188078
    39  H    7.276899   4.605196   7.159892   5.933931   2.177470
    40  H    8.684720   6.185975   7.733896   6.682790   2.167500
    41  H    7.890971   5.975291   6.229439   6.263998   2.194652
    42  H    8.917543   6.946116   6.935140   6.522413   2.156205
    43  H    7.912765   6.850535   4.966444   4.691518   2.494341
                   16         17         18         19         20
    16  O    0.000000
    17  C    2.427358   0.000000
    18  C    2.413292   2.503271   0.000000
    19  O    2.748410   3.771539   1.424220   0.000000
    20  H    3.553634   4.416817   3.099598   2.728881   0.000000
    21  H    2.410659   4.115394   3.175877   2.723083   1.747618
    22  H    2.513804   2.688780   3.492648   4.079507   3.047952
    23  H    4.060568   3.121337   2.785535   3.617268   2.844913
    24  H    4.112723   2.745358   3.741761   4.757853   3.798995
    25  H    5.248982   5.084008   4.519292   4.723927   2.450157
    26  H    5.886938   5.011111   5.166563   5.784778   3.930787
    27  H    6.469044   6.273323   6.472197   6.773164   4.289542
    28  H    6.232717   7.565083   7.567214   7.272116   5.181604
    29  H    6.918112   8.208366   7.768671   7.302067   4.929156
    30  H    6.307856   5.395915   6.512024   7.265129   5.403787
    31  H    4.823165   4.271276   5.544342   6.251912   4.625491
    32  H    6.305508   6.014483   7.030784   7.550136   5.455289
    33  H    4.822442   6.574855   5.200931   4.249029   2.747211
    34  H    6.094488   7.920639   6.850873   5.970104   4.279352
    35  H    6.099611   7.491742   6.329178   5.570135   3.353092
    36  H    3.972855   5.670891   5.696200   5.434491   4.084936
    37  H    0.974257   2.504513   2.619636   3.040749   4.402647
    38  H    3.389211   1.094656   2.737367   4.127998   4.638087
    39  H    2.732305   1.095435   3.469109   4.617787   4.837403
    40  H    2.635694   1.097187   2.753155   3.975097   5.184950
    41  H    3.369417   2.891711   1.094185   2.030701   3.104671
    42  H    2.766321   2.573635   1.102893   2.078664   4.191603
    43  H    2.219143   3.830661   1.926014   0.974689   3.032387
                   21         22         23         24         25
    21  H    0.000000
    22  H    2.588507   0.000000
    23  H    3.866563   3.035461   0.000000
    24  H    4.310361   2.353172   1.752806   0.000000
    25  H    3.889901   3.614672   2.384359   3.052786   0.000000
    26  H    5.111425   3.900483   2.463729   2.386241   1.754263
    27  H    5.133834   4.173032   4.267099   3.867277   2.469381
    28  H    4.568584   4.941171   7.038934   6.681641   5.700734
    29  H    4.814006   5.628350   7.035616   7.025549   5.263909
    30  H    5.886388   3.844591   4.270385   2.965228   3.805561
    31  H    4.624536   2.357263   3.965802   2.542906   3.874274
    32  H    5.591330   3.827703   5.212269   4.018266   4.318296
    33  H    2.506552   4.802514   5.582725   6.291715   4.629362
    34  H    3.860697   5.795526   7.012823   7.460648   5.713328
    35  H    3.693218   5.369487   5.936466   6.545781   4.286525
    36  H    2.787433   3.392287   5.913121   5.614649   5.392231
    37  H    3.304011   3.351100   4.659103   4.716178   6.096390
    38  H    4.729743   3.211299   2.658024   2.351102   4.863771
    39  H    4.367181   2.407493   3.641733   2.721162   5.312560
    40  H    4.719362   3.630443   4.037971   3.816200   6.086905
    41  H    3.724300   3.822130   2.114895   3.432311   4.012954
    42  H    4.089526   4.255700   3.615828   4.415056   5.559777
    43  H    2.418870   3.989455   4.235192   5.110012   5.232177
                   26         27         28         29         30
    26  H    0.000000
    27  H    2.373892   0.000000
    28  H    6.601370   4.822095   0.000000
    29  H    6.415025   4.566203   1.759812   0.000000
    30  H    2.655890   2.467114   6.015782   6.390921   0.000000
    31  H    3.341605   3.063356   5.042509   5.768833   1.775440
    32  H    3.818779   2.443558   4.543252   5.142931   1.771876
    33  H    6.257314   5.690686   4.203417   3.678727   7.262451
    34  H    7.253603   6.116415   3.342248   2.643219   7.843563
    35  H    5.899799   4.854062   3.722858   2.533816   6.862329
    36  H    6.330313   5.358643   2.465100   3.608593   5.992344
    37  H    6.646985   7.379099   7.115898   7.851032   7.056390
    38  H    4.537913   6.150217   8.133573   8.636080   5.170585
    39  H    5.073845   6.063963   7.192448   8.020225   4.900590
    40  H    6.067002   7.360947   8.362197   9.061440   6.456666
    41  H    4.550540   6.145518   7.916231   7.950775   6.236794
    42  H    6.051359   7.474727   8.494314   8.791318   7.291408
    43  H    6.309872   7.056960   6.937642   7.130176   7.497876
                   31         32         33         34         35
    31  H    0.000000
    32  H    1.770732   0.000000
    33  H    6.299365   6.681684   0.000000
    34  H    6.900571   6.899095   1.778706   0.000000
    35  H    6.244523   6.175404   1.779653   1.775944   0.000000
    36  H    4.509859   4.920800   3.491479   3.499075   4.087032
    37  H    5.574648   7.132773   5.617993   6.905917   6.991153
    38  H    4.386561   6.093852   7.073446   8.478926   7.837588
    39  H    3.633299   5.396624   6.840491   8.000589   7.649317
    40  H    5.291156   7.044253   7.176442   8.559136   8.263535
    41  H    5.555934   6.972507   5.531646   7.209645   6.425229
    42  H    6.290687   7.877561   6.138752   7.781986   7.369144
    43  H    6.292049   7.594880   4.054590   5.669593   5.558475
                   36         37         38         39         40
    36  H    0.000000
    37  H    4.778994   0.000000
    38  H    6.441290   3.505556   0.000000
    39  H    5.372274   2.898900   1.777143   0.000000
    40  H    6.291900   2.283678   1.767621   1.778767   0.000000
    41  H    6.293064   3.655130   2.702783   3.862967   3.308362
    42  H    6.477312   2.563947   2.813745   3.623743   2.372841
    43  H    4.909282   2.464001   4.421237   4.552284   3.935623
                   41         42         43
    41  H    0.000000
    42  H    1.771112   0.000000
    43  H    2.809319   2.392382   0.000000
 Stoichiometry    C15H24O4
 Framework group  C1[X(C15H24O4)]
 Deg. of freedom   123
 Full point group                 C1      NOp   1
 Largest Abelian subgroup         C1      NOp   1
 Largest concise Abelian subgroup C1      NOp   1
                         Standard orientation:                         
 ---------------------------------------------------------------------
 Center     Atomic      Atomic             Coordinates (Angstroms)
 Number     Number       Type             X           Y           Z
 ---------------------------------------------------------------------
      1          6           0       -1.745217    0.653792   -0.173853
      2          6           0       -1.014235   -0.485915   -0.196873
      3          6           0        0.458236   -0.652710   -0.446999
      4          6           0        1.325837    0.482579    0.152802
      5          6           0        1.284397    1.783490   -0.684037
      6          6           0       -0.054956    2.119815   -1.365579
      7          6           0       -1.320287    2.072541   -0.486129
      8          6           0       -3.144564    0.340488    0.154593
      9          6           0       -3.273753   -1.155281    0.393131
     10          6           0       -1.870026   -1.727592    0.098488
     11          8           0       -4.066177    1.153799    0.225203
     12          6           0       -1.231137    2.952217    0.779208
     13          6           0       -1.867846   -2.726346   -1.060686
     14          8           0       -1.333248   -2.455434    1.223379
     15          6           0        2.786620    0.039880    0.474427
     16          8           0        2.650387   -1.085705    1.380596
     17          6           0        3.550596    1.160424    1.189302
     18          6           0        3.617164   -0.440158   -0.734255
     19          8           0        3.179634   -1.694909   -1.246671
     20          1           0        0.636456   -0.746138   -1.527512
     21          1           0        0.753855   -1.609166   -0.012398
     22          1           0        0.901326    0.703788    1.140365
     23          1           0        2.037630    1.729355   -1.480903
     24          1           0        1.579751    2.621220   -0.043109
     25          1           0       -0.212423    1.446312   -2.217323
     26          1           0        0.033816    3.129408   -1.788381
     27          1           0       -2.142141    2.491795   -1.085513
     28          1           0       -3.575806   -1.367243    1.425470
     29          1           0       -4.053840   -1.571121   -0.255856
     30          1           0       -0.994018    3.987853    0.505171
     31          1           0       -0.461368    2.598219    1.473360
     32          1           0       -2.187856    2.957344    1.312852
     33          1           0       -0.848589   -3.045875   -1.297248
     34          1           0       -2.456462   -3.609199   -0.786164
     35          1           0       -2.314044   -2.280501   -1.955889
     36          1           0       -1.211294   -1.822925    1.952870
     37          1           0        3.532392   -1.281565    1.745128
     38          1           0        3.775555    1.991341    0.513105
     39          1           0        2.971202    1.547743    2.034445
     40          1           0        4.505522    0.776956    1.569941
     41          1           0        3.568911    0.272903   -1.562782
     42          1           0        4.671486   -0.508237   -0.417798
     43          1           0        3.040185   -2.257606   -0.463124
 ---------------------------------------------------------------------
 Rotational constants (GHZ):      0.5446702      0.2804962      0.2184083
 Standard basis: 6-31G(d) (6D, 7F)
 There are   333 symmetry adapted cartesian basis functions of A   symmetry.
 There are   333 symmetry adapted basis functions of A   symmetry.
   333 basis functions,   628 primitive gaussians,   333 cartesian basis functions
    73 alpha electrons       73 beta electrons
       nuclear repulsion energy      1611.0465340475 Hartrees.
 NAtoms=   43 NActive=   43 NUniq=   43 SFac= 1.00D+00 NAtFMM=   60 NAOKFM=F Big=F
 Integral buffers will be    131072 words long.
 Raffenetti 2 integral format.
 Two-electron integral symmetry is turned on.
 ------------------------------------------------------------------------------
 Polarizable Continuum Model (PCM)
 =================================
 Model                : PCM (using non-symmetric T matrix).
 Atomic radii         : SMD-Coulomb.
 Polarization charges : Total charges.
 Charge compensation  : None.
 Solution method      : On-the-fly selection.
 Cavity type          : VdW (van der Waals Surface) (Alpha=1.000).
 Cavity algorithm     : GePol (No added spheres)
                        Default sphere list used, NSphG=   43.
                        Lebedev-Laikov grids with approx.  5.0 points / Ang**2.
                        Smoothing algorithm: Karplus/York (Gamma=1.0000).
                        Polarization charges: spherical gaussians, with
                                              point-specific exponents (IZeta= 3).
                        Self-potential: point-specific (ISelfS= 7).
                        Self-field    : sphere-specific E.n sum rule (ISelfD= 2).
 1st derivatives      : Analytical E(r).r(x)/FMM algorithm (CHGder, D1EAlg=3).
                        Cavity 1st derivative terms included.
 Solvent              : Methanol, Eps=  32.613000 Eps(inf)=   1.765709
 ------------------------------------------------------------------------------
 ------------------------------------------------------------------------------
 Atomic radii for non-electrostatic terms: SMD-CDS.
 ------------------------------------------------------------------------------
 Nuclear repulsion after PCM non-electrostatic terms =     1611.0478443666 Hartrees.
 One-electron integrals computed using PRISM.
 NBasis=   333 RedAO= T EigKep=  9.13D-04  NBF=   333
 NBsUse=   333 1.00D-06 EigRej= -1.00D+00 NBFU=   333
 Initial guess from the checkpoint file:  "DY-202A-11R_31.chk"
 B after Tr=     0.000000    0.000000    0.000000
         Rot=    0.999998   -0.001150   -0.000403   -0.001831 Ang=  -0.25 deg.
 ExpMin= 1.61D-01 ExpMax= 5.48D+03 ExpMxC= 8.25D+02 IAcc=1 IRadAn=         1 AccDes= 0.00D+00
 Harris functional with IExCor=  402 and IRadAn=       1 diagonalized for initial guess.
 HarFok:  IExCor=  402 AccDes= 0.00D+00 IRadAn=         1 IDoV= 1 UseB2=F ITyADJ=14
 ICtDFT=  3500011 ScaDFX=  1.000000  1.000000  1.000000  1.000000
 FoFCou: FMM=F IPFlag=           0 FMFlag=      100000 FMFlg1=           0
         NFxFlg=           0 DoJE=T BraDBF=F KetDBF=T FulRan=T
         wScrn=  0.000000 ICntrl=     500 IOpCl=  0 I1Cent=   200000004 NGrid=           0
         NMat0=    1 NMatS0=      1 NMatT0=    0 NMatD0=    1 NMtDS0=    0 NMtDT0=    0
 Petite list used in FoFCou.
 Keep R1 ints in memory in canonical form, NReq=1565304907.
 Requested convergence on RMS density matrix=1.00D-08 within 128 cycles.
 Requested convergence on MAX density matrix=1.00D-06.
 Requested convergence on             energy=1.00D-06.
 No special actions if energy rises.
 Inv3:  Mode=1 IEnd=    21756747.
 Iteration    1 A*A^-1 deviation from unit magnitude is 5.11D-15 for   2678.
 Iteration    1 A*A^-1 deviation from orthogonality  is 5.88D-15 for   2693   2606.
 Iteration    1 A^-1*A deviation from unit magnitude is 4.88D-15 for   2678.
 Iteration    1 A^-1*A deviation from orthogonality  is 3.49D-11 for   1705   1513.
 Error on total polarization charges =  0.05213
 SCF Done:  E(RB3LYP) =  -886.951976348     A.U. after   11 cycles
            NFock= 11  Conv=0.24D-08     -V/T= 2.0094
 SMD-CDS (non-electrostatic) energy       (kcal/mol) =       0.82
 (included in total energy above)
 D1PCM: PCM CHGder 1st derivatives, ID1Alg=3 FixD1E=F DoIter=F DoCFld=F I1PDM=0.
 Calling FoFJK, ICntrl=      2127 FMM=F ISym2X=0 I1Cent= 0 IOpClX= 0 NMat=1 NMatS=1 NMatT=0.
 ***** Axes restored to original set *****
 -------------------------------------------------------------------
 Center     Atomic                   Forces (Hartrees/Bohr)
 Number     Number              X              Y              Z
 -------------------------------------------------------------------
      1        6           0.002043344    0.003291413   -0.000552568
      2        6          -0.001711213   -0.002437469   -0.000321197
      3        6           0.000132256    0.000085018   -0.000071486
      4        6           0.000567892   -0.000769267    0.000196328
      5        6          -0.000200771   -0.000343795   -0.000646232
      6        6          -0.000468622   -0.000088352    0.001039887
      7        6          -0.001555245   -0.000677985    0.000671775
      8        6           0.000007592   -0.001918810    0.002768346
      9        6          -0.000971534   -0.000358143   -0.001955887
     10        6           0.000696771   -0.000944005    0.001901702
     11        8          -0.000762394    0.000540377   -0.000915404
     12        6           0.000345679   -0.000711421   -0.000935397
     13        6          -0.000691949    0.001463770    0.000025765
     14        8           0.001187402    0.000755893   -0.001345784
     15        6          -0.000126834    0.000329453    0.000989110
     16        8           0.000196160    0.000111622   -0.000738228
     17        6          -0.000141329    0.000329167   -0.000646977
     18        6           0.000296526   -0.000425477   -0.000321263
     19        8           0.000477021   -0.001090018   -0.000685955
     20        1          -0.000022263    0.000173167    0.000286077
     21        1           0.000320614   -0.000285507    0.000477686
     22        1          -0.000649346   -0.000033098    0.000006245
     23        1           0.000035172    0.000420786    0.000222852
     24        1           0.000019072    0.000261295    0.000020809
     25        1           0.000215665    0.000211210   -0.000464300
     26        1           0.000013434   -0.000073021   -0.000077067
     27        1           0.000243988    0.000165806   -0.000455322
     28        1           0.000653058    0.001616578    0.000161392
     29        1           0.000037433    0.000471624    0.000064975
     30        1           0.000092156   -0.000024473    0.000245243
     31        1           0.000160675   -0.000053206    0.000166902
     32        1           0.000054427    0.000040171    0.000034817
     33        1           0.000216577   -0.000744064   -0.000352394
     34        1           0.000329721   -0.000165084    0.000049157
     35        1           0.000445911   -0.000033344   -0.000040955
     36        1          -0.000787438   -0.000325719    0.000429652
     37        1          -0.000487589    0.000484924   -0.000160529
     38        1           0.000209606    0.000252734    0.000057651
     39        1           0.000212192   -0.000097794    0.000271196
     40        1          -0.000135377    0.000188133    0.000360535
     41        1           0.000225304    0.000165721    0.000520143
     42        1          -0.000256184   -0.000159549   -0.000435364
     43        1          -0.000467563    0.000400736    0.000154063
 -------------------------------------------------------------------
 Cartesian Forces:  Max     0.003291413 RMS     0.000762812

 GradGradGradGradGradGradGradGradGradGradGradGradGradGradGradGradGradGrad
 Berny optimization.
 Using GEDIIS/GDIIS optimizer.
 FormGI is forming the generalized inverse of G from B-inverse, IUseBI=4.
 Internal  Forces:  Max     0.001511129 RMS     0.000348289
 Search for a local minimum.
 Step number   4 out of a maximum of  258
 All quantities printed in internal units (Hartrees-Bohrs-Radians)
 Mixed Optimization -- En-DIIS/RFO-DIIS
 Swapping is turned off.
 Update second derivatives using D2CorX and points    3    4
 DE= -5.96D-04 DEPred=-5.78D-04 R= 1.03D+00
 TightC=F SS=  1.41D+00  RLast= 4.42D-01 DXNew= 1.4270D+00 1.3256D+00
 Trust test= 1.03D+00 RLast= 4.42D-01 DXMaxT set to 1.33D+00
 ITU=  1  1  1  0
     Eigenvalues ---    0.00224   0.00255   0.00277   0.00333   0.00354
     Eigenvalues ---    0.00380   0.00444   0.00688   0.00716   0.00823
     Eigenvalues ---    0.00994   0.01109   0.01119   0.01235   0.01382
     Eigenvalues ---    0.01408   0.02520   0.02602   0.03126   0.03877
     Eigenvalues ---    0.03989   0.04256   0.04444   0.04596   0.04723
     Eigenvalues ---    0.04763   0.04919   0.05016   0.05050   0.05412
     Eigenvalues ---    0.05436   0.05556   0.05592   0.05597   0.05641
     Eigenvalues ---    0.05725   0.05750   0.05777   0.05975   0.06081
     Eigenvalues ---    0.06253   0.06386   0.06788   0.07831   0.08064
     Eigenvalues ---    0.08580   0.09009   0.09062   0.09206   0.09654
     Eigenvalues ---    0.10430   0.11779   0.12177   0.13431   0.14036
     Eigenvalues ---    0.15163   0.15851   0.15962   0.16000   0.16000
     Eigenvalues ---    0.16000   0.16000   0.16000   0.16000   0.16000
     Eigenvalues ---    0.16000   0.16005   0.16035   0.16217   0.16484
     Eigenvalues ---    0.17071   0.17713   0.19094   0.20270   0.20810
     Eigenvalues ---    0.22854   0.23389   0.24796   0.24998   0.26190
     Eigenvalues ---    0.26906   0.27446   0.27970   0.28372   0.28514
     Eigenvalues ---    0.28810   0.29137   0.29493   0.29759   0.30321
     Eigenvalues ---    0.31028   0.32149   0.32281   0.33680   0.33751
     Eigenvalues ---    0.33824   0.33842   0.33995   0.34008   0.34085
     Eigenvalues ---    0.34094   0.34102   0.34126   0.34146   0.34163
     Eigenvalues ---    0.34165   0.34184   0.34198   0.34216   0.34251
     Eigenvalues ---    0.34285   0.34327   0.34447   0.34566   0.34695
     Eigenvalues ---    0.39161   0.41727   0.42246   0.51927   0.52317
     Eigenvalues ---    0.52743   0.52927   0.94878
 En-DIIS/RFO-DIIS IScMMF=        0 using points:     4    3    2
 RFO step:  Lambda=-9.16319462D-05.
 DidBck=F Rises=F RFO-DIIS coefs:    0.98390    0.08911   -0.07301
 Iteration  1 RMS(Cart)=  0.03273166 RMS(Int)=  0.00080867
 Iteration  2 RMS(Cart)=  0.00092794 RMS(Int)=  0.00002855
 Iteration  3 RMS(Cart)=  0.00000224 RMS(Int)=  0.00002852
 Iteration  4 RMS(Cart)=  0.00000000 RMS(Int)=  0.00002852
 Variable       Old X    -DE/DX   Delta X   Delta X   Delta X     New X
                                 (Linear)    (Quad)   (Total)
    R1        2.55903   0.00107  -0.00032   0.00201   0.00168   2.56070
    R2        2.86026  -0.00151   0.00057  -0.00011   0.00047   2.86072
    R3        2.78002   0.00070  -0.00043  -0.00209  -0.00245   2.77757
    R4        2.83997   0.00038  -0.00037  -0.00074  -0.00111   2.83886
    R5        2.90390  -0.00111   0.00067   0.00099   0.00159   2.90549
    R6        2.92839  -0.00012  -0.00010   0.00059   0.00049   2.92888
    R7        2.07698  -0.00030   0.00013  -0.00041  -0.00029   2.07669
    R8        2.06238   0.00053  -0.00007   0.00047   0.00040   2.06278
    R9        2.92413   0.00041   0.00024   0.00102   0.00125   2.92538
   R10        2.94780  -0.00027   0.00039  -0.00250  -0.00211   2.94569
   R11        2.07390   0.00026   0.00001   0.00026   0.00027   2.07417
   R12        2.91010  -0.00030  -0.00012  -0.00083  -0.00095   2.90915
   R13        2.07465  -0.00015  -0.00004  -0.00013  -0.00016   2.07448
   R14        2.06993   0.00022  -0.00015   0.00047   0.00032   2.07025
   R15        2.91332  -0.00052  -0.00013  -0.00173  -0.00186   2.91146
   R16        2.07343   0.00021  -0.00007   0.00006  -0.00001   2.07342
   R17        2.07519  -0.00004   0.00004  -0.00032  -0.00028   2.07491
   R18        2.91708  -0.00079   0.00009  -0.00115  -0.00106   2.91602
   R19        2.07911   0.00013   0.00003   0.00046   0.00050   2.07961
   R20        2.87270  -0.00110   0.00037  -0.00159  -0.00117   2.87154
   R21        2.32661   0.00087  -0.00013   0.00058   0.00045   2.32706
   R22        2.91827   0.00069  -0.00051   0.00008  -0.00047   2.91780
   R23        2.07172  -0.00037   0.00019  -0.00010   0.00009   2.07181
   R24        2.07237  -0.00024   0.00007  -0.00029  -0.00022   2.07215
   R25        2.89147  -0.00007   0.00014  -0.00002   0.00012   2.89159
   R26        2.72754  -0.00078   0.00008  -0.00117  -0.00108   2.72646
   R27        2.07342  -0.00006   0.00000  -0.00012  -0.00012   2.07331
   R28        2.06984   0.00023   0.00010   0.00029   0.00038   2.07022
   R29        2.07019  -0.00003  -0.00003  -0.00033  -0.00036   2.06983
   R30        2.06745   0.00049  -0.00017   0.00079   0.00062   2.06807
   R31        2.07118  -0.00003  -0.00001  -0.00039  -0.00040   2.07077
   R32        2.06945  -0.00016   0.00006  -0.00036  -0.00030   2.06915
   R33        1.83906   0.00002   0.00005   0.00050   0.00054   1.83961
   R34        2.74280  -0.00099   0.00014  -0.00026  -0.00012   2.74268
   R35        2.89710   0.00059  -0.00004   0.00066   0.00061   2.89771
   R36        2.91603   0.00107  -0.00047   0.00492   0.00445   2.92048
   R37        1.84108  -0.00060   0.00013  -0.00076  -0.00063   1.84045
   R38        2.06860   0.00020  -0.00012   0.00118   0.00106   2.06966
   R39        2.07007   0.00007  -0.00004  -0.00012  -0.00017   2.06991
   R40        2.07338  -0.00006   0.00004  -0.00046  -0.00043   2.07296
   R41        2.69139   0.00079  -0.00019  -0.00032  -0.00050   2.69088
   R42        2.06771  -0.00029  -0.00001  -0.00032  -0.00033   2.06738
   R43        2.08417  -0.00036   0.00012  -0.00048  -0.00036   2.08380
   R44        1.84189  -0.00005   0.00006  -0.00002   0.00004   1.84193
    A1        2.25730   0.00082  -0.00066   0.00040  -0.00029   2.25702
    A2        1.91560  -0.00077   0.00032   0.00072   0.00106   1.91666
    A3        2.10916  -0.00005   0.00040  -0.00087  -0.00049   2.10867
    A4        2.24609  -0.00083   0.00001   0.00110   0.00114   2.24723
    A5        1.95645   0.00061  -0.00037  -0.00067  -0.00112   1.95533
    A6        2.08055   0.00022   0.00034  -0.00036   0.00004   2.08059
    A7        1.98540  -0.00026  -0.00028  -0.00043  -0.00074   1.98466
    A8        1.90914   0.00013   0.00005   0.00069   0.00074   1.90989
    A9        1.87170   0.00023   0.00027   0.00149   0.00176   1.87347
   A10        1.93051  -0.00009  -0.00005  -0.00384  -0.00389   1.92663
   A11        1.91375  -0.00008   0.00014   0.00140   0.00155   1.91529
   A12        1.84738   0.00011  -0.00011   0.00098   0.00086   1.84824
   A13        1.97317   0.00044  -0.00059   0.00263   0.00204   1.97521
   A14        1.97816  -0.00014  -0.00093   0.00113   0.00021   1.97836
   A15        1.85397  -0.00028   0.00037  -0.00191  -0.00154   1.85243
   A16        1.95539  -0.00015   0.00128  -0.00239  -0.00112   1.95427
   A17        1.88266  -0.00019  -0.00005  -0.00215  -0.00220   1.88047
   A18        1.80688   0.00031  -0.00004   0.00246   0.00241   1.80930
   A19        2.03337   0.00005  -0.00047  -0.00011  -0.00059   2.03278
   A20        1.90997   0.00022   0.00032   0.00289   0.00321   1.91318
   A21        1.89580  -0.00002   0.00010  -0.00158  -0.00149   1.89432
   A22        1.86111   0.00001  -0.00013   0.00216   0.00203   1.86314
   A23        1.90334  -0.00016  -0.00013  -0.00181  -0.00193   1.90140
   A24        1.85191  -0.00013   0.00038  -0.00165  -0.00126   1.85065
   A25        2.04280  -0.00030  -0.00068  -0.00096  -0.00165   2.04115
   A26        1.91168   0.00003   0.00015   0.00102   0.00117   1.91285
   A27        1.87641   0.00005   0.00023  -0.00151  -0.00128   1.87512
   A28        1.88201   0.00033  -0.00031   0.00291   0.00260   1.88461
   A29        1.89038   0.00008   0.00029  -0.00022   0.00007   1.89046
   A30        1.85153  -0.00019   0.00045  -0.00138  -0.00093   1.85060
   A31        1.95720   0.00030  -0.00010  -0.00091  -0.00102   1.95618
   A32        1.96195  -0.00036  -0.00019  -0.00373  -0.00392   1.95803
   A33        1.83369   0.00022  -0.00016   0.00359   0.00343   1.83712
   A34        1.98529  -0.00029  -0.00013  -0.00095  -0.00109   1.98420
   A35        1.86569  -0.00026   0.00045  -0.00041   0.00005   1.86574
   A36        1.84684   0.00045   0.00018   0.00333   0.00351   1.85035
   A37        1.90225   0.00012   0.00002  -0.00097  -0.00108   1.90117
   A38        2.19463  -0.00021   0.00013   0.00082   0.00068   2.19531
   A39        2.18630   0.00008  -0.00016   0.00012  -0.00031   2.18599
   A40        1.83119   0.00044  -0.00012   0.00188   0.00172   1.83292
   A41        1.94058  -0.00102   0.00084  -0.01252  -0.01167   1.92891
   A42        1.91845  -0.00024   0.00077   0.00469   0.00542   1.92388
   A43        1.93741   0.00015  -0.00017  -0.00038  -0.00056   1.93684
   A44        1.97486   0.00017  -0.00023   0.00630   0.00604   1.98089
   A45        1.86289   0.00044  -0.00099  -0.00034  -0.00133   1.86156
   A46        1.81671  -0.00038   0.00019  -0.00214  -0.00202   1.81468
   A47        1.96170  -0.00019   0.00031  -0.00742  -0.00707   1.95463
   A48        1.92853   0.00010   0.00012   0.00154   0.00165   1.93018
   A49        1.96898   0.00017  -0.00004   0.00254   0.00250   1.97148
   A50        1.95652   0.00045  -0.00040   0.00908   0.00871   1.96523
   A51        1.83459  -0.00014  -0.00017  -0.00335  -0.00356   1.83103
   A52        1.92372   0.00032  -0.00022   0.00119   0.00097   1.92469
   A53        1.95616  -0.00005  -0.00026  -0.00034  -0.00060   1.95556
   A54        1.93000   0.00005  -0.00006  -0.00089  -0.00095   1.92905
   A55        1.88753  -0.00017   0.00009  -0.00067  -0.00058   1.88695
   A56        1.88176  -0.00012   0.00021   0.00058   0.00079   1.88255
   A57        1.88237  -0.00004   0.00027   0.00015   0.00042   1.88279
   A58        1.93454   0.00077  -0.00040   0.00320   0.00279   1.93733
   A59        1.91269  -0.00004  -0.00009  -0.00273  -0.00282   1.90987
   A60        1.93153   0.00009  -0.00005   0.00026   0.00021   1.93175
   A61        1.89572  -0.00056   0.00059  -0.00084  -0.00025   1.89547
   A62        1.89837  -0.00042   0.00013  -0.00162  -0.00149   1.89688
   A63        1.89007   0.00011  -0.00015   0.00168   0.00153   1.89159
   A64        1.87870   0.00038  -0.00027  -0.00103  -0.00130   1.87740
   A65        1.83477  -0.00025  -0.00010  -0.00351  -0.00361   1.83115
   A66        1.93411  -0.00018   0.00113  -0.00196  -0.00083   1.93328
   A67        2.01619   0.00023  -0.00026   0.00002  -0.00025   2.01594
   A68        1.89914   0.00026  -0.00043   0.00184   0.00141   1.90054
   A69        1.87370  -0.00026  -0.00071  -0.00073  -0.00144   1.87226
   A70        1.90118   0.00019   0.00026   0.00421   0.00448   1.90566
   A71        1.88024  -0.00049   0.00031  -0.00331  -0.00300   1.87724
   A72        1.94892   0.00037  -0.00030   0.00048   0.00018   1.94910
   A73        1.93330   0.00004   0.00004   0.00094   0.00097   1.93427
   A74        1.91775   0.00027  -0.00004   0.00038   0.00034   1.91809
   A75        1.89325  -0.00011   0.00002  -0.00052  -0.00050   1.89275
   A76        1.87626  -0.00021  -0.00015  -0.00034  -0.00049   1.87577
   A77        1.89258  -0.00040   0.00046  -0.00104  -0.00058   1.89200
   A78        1.97201   0.00026  -0.00092   0.00148   0.00056   1.97257
   A79        1.94619  -0.00023   0.00006  -0.00079  -0.00074   1.94545
   A80        1.88492   0.00017   0.00024   0.00104   0.00129   1.88621
   A81        1.86310   0.00016  -0.00021   0.00103   0.00081   1.86391
   A82        1.92041  -0.00026   0.00068  -0.00039   0.00030   1.92070
   A83        1.87512  -0.00012   0.00022  -0.00262  -0.00239   1.87273
   A84        1.83727  -0.00050   0.00054  -0.00374  -0.00319   1.83408
    D1        0.08354   0.00010   0.00018   0.00054   0.00073   0.08427
    D2       -3.07311  -0.00001  -0.00041   0.00596   0.00556  -3.06755
    D3       -3.10933   0.00013   0.00138   0.00634   0.00772  -3.10161
    D4        0.01721   0.00002   0.00079   0.01176   0.01255   0.02976
    D5        0.37823   0.00001   0.00084   0.00552   0.00636   0.38459
    D6       -1.88460   0.00046   0.00126   0.01088   0.01214  -1.87246
    D7        2.39843  -0.00003   0.00123   0.00668   0.00791   2.40634
    D8       -2.70715  -0.00002  -0.00047  -0.00088  -0.00134  -2.70849
    D9        1.31321   0.00043  -0.00004   0.00448   0.00444   1.31765
   D10       -0.68695  -0.00005  -0.00007   0.00028   0.00021  -0.68674
   D11        0.02777  -0.00025  -0.00012  -0.00092  -0.00107   0.02671
   D12       -3.11288   0.00035   0.00031   0.03650   0.03681  -3.07607
   D13        3.12317  -0.00019   0.00090   0.00434   0.00524   3.12841
   D14       -0.01748   0.00041   0.00133   0.04177   0.04311   0.02563
   D15        0.64058  -0.00023   0.00011  -0.00755  -0.00745   0.63314
   D16       -1.52771  -0.00002   0.00033  -0.00273  -0.00240  -1.53011
   D17        2.75971  -0.00033   0.00030  -0.00501  -0.00471   2.75499
   D18       -2.48503  -0.00012   0.00074  -0.01331  -0.01257  -2.49760
   D19        1.62986   0.00009   0.00096  -0.00849  -0.00752   1.62234
   D20       -0.36591  -0.00022   0.00093  -0.01077  -0.00984  -0.37574
   D21       -0.05351   0.00024  -0.00110  -0.01741  -0.01851  -0.07201
   D22        2.08278   0.00009  -0.00087  -0.01985  -0.02069   2.06208
   D23       -2.15710  -0.00013  -0.00080  -0.02771  -0.02849  -2.18559
   D24        3.07462   0.00013  -0.00164  -0.01255  -0.01418   3.06044
   D25       -1.07228  -0.00002  -0.00140  -0.01498  -0.01636  -1.08864
   D26        0.97103  -0.00024  -0.00133  -0.02284  -0.02417   0.94687
   D27       -1.34654   0.00013  -0.00136   0.00432   0.00297  -1.34357
   D28        2.68723   0.00008  -0.00179   0.00432   0.00253   2.68975
   D29        0.71485  -0.00004  -0.00150   0.00194   0.00044   0.71529
   D30        0.81018   0.00003  -0.00154   0.00192   0.00039   0.81058
   D31       -1.43924  -0.00001  -0.00197   0.00192  -0.00005  -1.43929
   D32        2.87157  -0.00014  -0.00168  -0.00046  -0.00213   2.86944
   D33        2.84111   0.00006  -0.00162   0.00170   0.00009   2.84120
   D34        0.59168   0.00002  -0.00205   0.00170  -0.00035   0.59133
   D35       -1.38069  -0.00011  -0.00176  -0.00068  -0.00244  -1.38313
   D36        0.61409   0.00005   0.00099   0.00243   0.00342   0.61751
   D37       -1.49786  -0.00018   0.00125  -0.00265  -0.00140  -1.49926
   D38        2.77079  -0.00014   0.00056  -0.00138  -0.00081   2.76998
   D39        2.87518   0.00009   0.00032   0.00419   0.00450   2.87968
   D40        0.76323  -0.00014   0.00057  -0.00088  -0.00032   0.76291
   D41       -1.25130  -0.00010  -0.00011   0.00039   0.00027  -1.25103
   D42       -1.43049   0.00027   0.00091   0.00464   0.00554  -1.42494
   D43        2.74075   0.00004   0.00116  -0.00044   0.00072   2.74147
   D44        0.72622   0.00008   0.00048   0.00083   0.00131   0.72753
   D45       -0.99529   0.00026  -0.00097  -0.02967  -0.03064  -1.02593
   D46       -3.04422   0.00019  -0.00096  -0.02887  -0.02984  -3.07406
   D47        1.06642  -0.00010  -0.00207  -0.03297  -0.03503   1.03139
   D48        3.02940  -0.00008  -0.00048  -0.03221  -0.03268   2.99672
   D49        0.98047  -0.00016  -0.00047  -0.03141  -0.03187   0.94859
   D50       -1.19207  -0.00045  -0.00157  -0.03551  -0.03707  -1.22914
   D51        1.00542   0.00004  -0.00099  -0.02996  -0.03095   0.97447
   D52       -1.04351  -0.00004  -0.00098  -0.02916  -0.03014  -1.07366
   D53        3.06713  -0.00033  -0.00208  -0.03326  -0.03534   3.03179
   D54        0.86796  -0.00008   0.00014  -0.00133  -0.00120   0.86676
   D55       -1.28029  -0.00033   0.00096  -0.00541  -0.00445  -1.28474
   D56        2.99847  -0.00015   0.00023  -0.00350  -0.00327   2.99520
   D57        3.00563   0.00025   0.00013   0.00404   0.00418   3.00980
   D58        0.85738   0.00000   0.00096  -0.00003   0.00093   0.85831
   D59       -1.14705   0.00019   0.00023   0.00188   0.00211  -1.14494
   D60       -1.28486   0.00004   0.00045   0.00237   0.00281  -1.28204
   D61        2.85008  -0.00021   0.00128  -0.00171  -0.00043   2.84965
   D62        0.84565  -0.00003   0.00055   0.00020   0.00075   0.84640
   D63       -1.29683   0.00019  -0.00146  -0.00333  -0.00479  -1.30163
   D64        0.95384  -0.00030  -0.00192  -0.01021  -0.01213   0.94171
   D65        2.98563  -0.00008  -0.00148  -0.00692  -0.00841   2.97723
   D66        0.86656   0.00029  -0.00203  -0.00024  -0.00227   0.86429
   D67        3.11723  -0.00020  -0.00249  -0.00712  -0.00962   3.10762
   D68       -1.13416   0.00002  -0.00206  -0.00383  -0.00589  -1.14005
   D69        2.86311   0.00027  -0.00152  -0.00048  -0.00199   2.86112
   D70       -1.16940  -0.00022  -0.00198  -0.00735  -0.00934  -1.17873
   D71        0.86240   0.00001  -0.00154  -0.00407  -0.00561   0.85679
   D72       -3.06840  -0.00023   0.00114  -0.00030   0.00085  -3.06755
   D73        1.11159  -0.00020   0.00135  -0.00004   0.00132   1.11291
   D74       -0.98938  -0.00014   0.00123   0.00061   0.00184  -0.98755
   D75        0.96653  -0.00007   0.00156   0.00516   0.00672   0.97325
   D76       -1.13667  -0.00005   0.00177   0.00542   0.00719  -1.12948
   D77        3.04554   0.00001   0.00164   0.00607   0.00771   3.05325
   D78       -1.07625   0.00012   0.00096   0.00405   0.00501  -1.07124
   D79        3.10373   0.00014   0.00117   0.00431   0.00548   3.10922
   D80        1.00276   0.00020   0.00105   0.00496   0.00600   1.00876
   D81       -0.05924   0.00038  -0.00055  -0.00987  -0.01043  -0.06967
   D82        2.03646   0.00028  -0.00038  -0.01586  -0.01624   2.02022
   D83       -2.18783   0.00004  -0.00062  -0.02103  -0.02166  -2.20949
   D84        3.08142  -0.00022  -0.00098  -0.04707  -0.04805   3.03336
   D85       -1.10607  -0.00031  -0.00081  -0.05306  -0.05386  -1.15993
   D86        0.95283  -0.00056  -0.00105  -0.05823  -0.05928   0.89354
   D87        0.06526  -0.00035   0.00094   0.01555   0.01651   0.08177
   D88       -2.06621   0.00003   0.00046   0.02459   0.02506  -2.04115
   D89        2.14994  -0.00023   0.00099   0.02080   0.02178   2.17172
   D90       -2.03254   0.00052   0.00010   0.02961   0.02971  -2.00283
   D91        2.11916   0.00091  -0.00038   0.03864   0.03827   2.15743
   D92        0.05213   0.00065   0.00015   0.03485   0.03499   0.08712
   D93        2.15665  -0.00027   0.00167   0.02596   0.02765   2.18430
   D94        0.02517   0.00012   0.00120   0.03500   0.03621   0.06138
   D95       -2.04186  -0.00014   0.00173   0.03121   0.03292  -2.00894
   D96        1.00946   0.00031  -0.00267  -0.00021  -0.00284   1.00661
   D97        3.10159   0.00009  -0.00225  -0.00099  -0.00321   3.09838
   D98       -1.09834   0.00026  -0.00253  -0.00047  -0.00297  -1.10131
   D99        3.05713  -0.00019  -0.00225  -0.00630  -0.00858   3.04855
   D100      -1.13392  -0.00041  -0.00183  -0.00709  -0.00894  -1.14286
   D101       0.94933  -0.00024  -0.00211  -0.00657  -0.00870   0.94063
   D102      -1.08909   0.00038  -0.00289   0.00415   0.00126  -1.08784
   D103       1.00304   0.00015  -0.00247   0.00337   0.00089   1.00393
   D104       3.08629   0.00033  -0.00275   0.00388   0.00113   3.08742
   D105       0.89697   0.00058   0.00454   0.11740   0.12192   1.01889
   D106      -1.12087   0.00071   0.00448   0.11354   0.11803  -1.00283
   D107       3.01732   0.00033   0.00488   0.10732   0.11221   3.12954
   D108      -2.94909   0.00023  -0.00115   0.01804   0.01689  -2.93219
   D109      -0.87652   0.00001  -0.00010   0.01478   0.01468  -0.86184
   D110       1.17850   0.00023  -0.00041   0.02035   0.01994   1.19844
   D111      -1.24075  -0.00020  -0.00244  -0.00642  -0.00887  -1.24962
   D112       0.87145  -0.00006  -0.00260  -0.00611  -0.00871   0.86274
   D113       2.96215  -0.00035  -0.00202  -0.00656  -0.00859   2.95356
   D114       3.03333   0.00005  -0.00270  -0.00217  -0.00487   3.02846
   D115      -1.13766   0.00019  -0.00285  -0.00186  -0.00471  -1.14237
   D116       0.95305  -0.00010  -0.00228  -0.00231  -0.00459   0.94846
   D117       0.99579   0.00012  -0.00176  -0.00466  -0.00643   0.98936
   D118       3.10798   0.00025  -0.00192  -0.00435  -0.00627   3.10172
   D119      -1.08450  -0.00004  -0.00134  -0.00480  -0.00615  -1.09064
   D120      -1.22692   0.00020  -0.00055   0.03462   0.03407  -1.19285
   D121       0.87167   0.00042  -0.00144   0.03642   0.03498   0.90664
   D122       2.92800   0.00024  -0.00099   0.03342   0.03243   2.96042
   D123       0.81301  -0.00016  -0.00133   0.02972   0.02839   0.84140
   D124       2.91159   0.00007  -0.00222   0.03152   0.02930   2.94089
   D125      -1.31526  -0.00011  -0.00177   0.02851   0.02675  -1.28851
   D126       2.86671   0.00011  -0.00208   0.03374   0.03165   2.89836
   D127      -1.31790   0.00033  -0.00298   0.03554   0.03256  -1.28534
   D128       0.73844   0.00015  -0.00253   0.03254   0.03001   0.76844
   D129      -0.78229   0.00027  -0.00111   0.02357   0.02247  -0.75981
   D130      -2.92777   0.00028  -0.00043   0.02292   0.02249  -2.90528
   D131       1.32592   0.00047  -0.00093   0.02564   0.02471   1.35063
         Item               Value     Threshold  Converged?
 Maximum Force            0.001511     0.000450     NO 
 RMS     Force            0.000348     0.000300     NO 
 Maximum Displacement     0.151993     0.001800     NO 
 RMS     Displacement     0.032869     0.001200     NO 
 Predicted change in Energy=-2.645615D-04
 GradGradGradGradGradGradGradGradGradGradGradGradGradGradGradGradGradGrad

                          Input orientation:                          
 ---------------------------------------------------------------------
 Center     Atomic      Atomic             Coordinates (Angstroms)
 Number     Number       Type             X           Y           Z
 ---------------------------------------------------------------------
      1          6           0       -1.694307    0.659991   -0.181424
      2          6           0       -0.951275   -0.472681   -0.215497
      3          6           0        0.523859   -0.622819   -0.456800
      4          6           0        1.375126    0.517601    0.157180
      5          6           0        1.324144    1.827123   -0.666833
      6          6           0       -0.016334    2.157514   -1.347925
      7          6           0       -1.281121    2.087271   -0.470956
      8          6           0       -3.089813    0.330935    0.142112
      9          6           0       -3.204206   -1.168034    0.363571
     10          6           0       -1.799782   -1.727268    0.049103
     11          8           0       -4.026573    1.129121    0.184468
     12          6           0       -1.194117    2.940376    0.811919
     13          6           0       -1.792409   -2.686006   -1.143444
     14          8           0       -1.249385   -2.490738    1.142624
     15          6           0        2.838339    0.089899    0.482607
     16          8           0        2.706104   -1.017282    1.411648
     17          6           0        3.597146    1.229531    1.173095
     18          6           0        3.666676   -0.416479   -0.719834
     19          8           0        3.205382   -1.664185   -1.227852
     20          1           0        0.711436   -0.701716   -1.536734
     21          1           0        0.827585   -1.580418   -0.029845
     22          1           0        0.940413    0.725773    1.143297
     23          1           0        2.082176    1.793139   -1.460135
     24          1           0        1.606342    2.660519   -0.014148
     25          1           0       -0.164480    1.494748   -2.209698
     26          1           0        0.063982    3.173332   -1.756900
     27          1           0       -2.105160    2.512855   -1.063321
     28          1           0       -3.488967   -1.382690    1.400309
     29          1           0       -3.993700   -1.586101   -0.272280
     30          1           0       -0.966890    3.983754    0.560004
     31          1           0       -0.417891    2.578049    1.494812
     32          1           0       -2.148538    2.924642    1.349069
     33          1           0       -0.771778   -2.988918   -1.396856
     34          1           0       -2.371345   -3.582355   -0.894078
     35          1           0       -2.246598   -2.214776   -2.021263
     36          1           0       -1.225916   -1.910260    1.923747
     37          1           0        3.586965   -1.190905    1.789094
     38          1           0        3.822925    2.044877    0.477584
     39          1           0        3.014553    1.636367    2.006674
     40          1           0        4.551531    0.858205    1.566276
     41          1           0        3.639434    0.293168   -1.552010
     42          1           0        4.717771   -0.504585   -0.398295
     43          1           0        3.029798   -2.209777   -0.439462
 ---------------------------------------------------------------------
                    Distance matrix (angstroms):
                    1          2          3          4          5
     1  C    0.000000
     2  C    1.355066   0.000000
     3  C    2.577149   1.502262   0.000000
     4  C    3.091334   2.555717   1.549898   0.000000
     5  C    3.272441   3.266548   2.585882   1.548045   0.000000
     6  C    2.533554   3.012380   2.969203   2.625037   1.539457
     7  C    1.513829   2.593725   3.256185   3.148661   2.625539
     8  C    1.469827   2.312364   3.785099   4.468864   4.730327
     9  C    2.432794   2.427866   3.856001   4.884080   5.526179
    10  C    2.400682   1.537519   2.622032   3.889879   4.785935
    11  O    2.406953   3.490444   4.918023   5.436271   5.462791
    12  C    2.537139   3.572606   4.154209   3.591591   3.125328
    13  C    3.482930   2.543108   3.176998   4.689136   5.505306
    14  O    3.446469   2.450697   3.031778   4.112087   5.342388
    15  C    4.616365   3.894229   2.597550   1.558790   2.575256
    16  O    4.971392   4.039877   2.899808   2.387689   3.784247
    17  C    5.491683   5.051123   3.941174   2.544858   2.984793
    18  C    5.494435   4.645750   3.160548   2.625427   3.244074
    19  O    5.523021   4.440984   2.978175   3.166756   4.005375
    20  H    3.078752   2.136055   1.098939   2.190106   2.743569
    21  H    3.376737   2.103781   1.091575   2.176342   3.501951
    22  H    2.949740   2.619370   2.133666   1.097605   2.153320
    23  H    4.144991   3.985585   3.044977   2.177757   1.097768
    24  H    3.863209   4.049554   3.485401   2.162154   1.095528
    25  H    2.674151   2.909753   2.833823   2.987861   2.169541
    26  H    3.448272   4.086572   4.038874   3.526429   2.142087
    27  H    2.092760   3.311145   4.136673   4.193214   3.519597
    28  H    3.145668   3.143060   4.486540   5.368042   6.143453
    29  H    3.215648   3.240259   4.622803   5.782239   6.331291
    30  H    3.482277   4.523435   4.947398   4.202561   3.377133
    31  H    2.849202   3.537882   3.865390   3.041318   2.875984
    32  H    2.770808   3.927226   4.794513   4.430649   4.162683
    33  H    3.955107   2.785548   2.856712   4.395441   5.302836
    34  H    4.354740   3.485275   4.163205   5.652506   6.555207
    35  H    3.457501   2.823747   3.557710   5.032731   5.560722
    36  H    3.355194   2.591992   3.222766   3.972491   5.213630
    37  H    5.933009   5.012969   3.840492   3.236413   4.501158
    38  H    5.726434   5.441640   4.344365   2.902921   2.756993
    39  H    5.283412   5.011379   4.168475   2.712930   3.168834
    40  H    6.488778   5.935221   4.744303   3.491577   4.042474
    41  H    5.519227   4.842252   3.427145   2.845838   2.914983
    42  H    6.520584   5.672082   4.195985   3.539307   4.126218
    43  H    5.533473   4.349322   2.966220   3.245384   4.388338
                    6          7          8          9         10
     6  C    0.000000
     7  C    1.540680   0.000000
     8  C    3.873355   2.594597   0.000000
     9  C    4.914368   3.871912   1.519551   0.000000
    10  C    4.497100   3.884608   2.430850   1.544034   0.000000
    11  O    4.414502   2.980794   1.231428   2.446484   3.624346
    12  C    2.581660   1.543090   3.294160   4.595705   4.768189
    13  C    5.162939   4.847455   3.526732   2.562909   1.530163
    14  O    5.415671   4.854154   3.514262   2.485517   1.442778
    15  C    3.971780   4.676401   5.942812   6.173242   5.000218
    16  O    5.010613   5.392625   6.084576   6.004411   4.760631
    17  C    4.502659   5.218823   6.825381   7.256861   6.255625
    18  C    4.537015   5.550802   6.852133   6.996258   5.673764
    19  O    4.999926   5.897035   6.744389   6.622810   5.165874
    20  H    2.956433   3.589515   4.281867   4.377312   3.142109
    21  H    4.052367   4.253606   4.362207   4.071877   2.632652
    22  H    3.028438   3.065078   4.171450   4.623024   3.837100
    23  H    2.132863   3.518061   5.608449   6.327739   5.453500
    24  H    2.159874   2.979049   5.244545   6.159697   5.555030
    25  H    1.097205   2.149696   3.929764   4.790830   4.261195
    26  H    1.097996   2.154641   4.651009   5.833087   5.545371
    27  H    2.137863   1.100481   2.680184   4.097910   4.394245
    28  H    5.669657   4.518500   2.163075   1.096354   2.190397
    29  H    5.566966   4.570691   2.159574   1.096535   2.221822
    30  H    2.806938   2.181346   4.245530   5.620061   5.794006
    31  H    2.901595   2.202334   3.744127   4.803789   4.747152
    32  H    3.522578   2.183139   3.011654   4.340004   4.842707
    33  H    5.201812   5.185018   4.331643   3.511613   2.177005
    34  H    6.220784   5.788979   4.111414   2.846803   2.158153
    35  H    4.954228   4.673671   3.445554   2.774908   2.173413
    36  H    5.358518   4.660247   3.416326   2.626534   1.969034
    37  H    5.834087   6.289080   7.043288   6.939211   5.686149
    38  H    4.252656   5.191610   7.129943   7.727636   6.784357
    39  H    4.550957   4.979436   6.514908   7.016938   6.190633
    40  H    5.571909   6.299265   7.790789   8.105775   7.023222
    41  H    4.108781   5.347836   6.939326   7.255341   6.019202
    42  H    5.513649   6.535266   7.870737   7.986133   6.646323
    43  H    5.401616   6.086841   6.651547   6.371255   4.878150
                   11         12         13         14         15
    11  O    0.000000
    12  C    3.420109   0.000000
    13  C    4.616278   5.986449   0.000000
    14  O    4.661997   5.441454   2.357776   0.000000
    15  C    6.949524   4.949178   5.638574   4.879016   0.000000
    16  O    7.172304   5.588779   5.435968   4.229579   1.451362
    17  C    7.688209   5.100357   7.053020   6.109844   1.533402
    18  C    7.898906   6.102627   5.927209   5.651456   1.545453
    19  O    7.880252   6.687170   5.101878   5.113442   2.477338
    20  H    5.363136   4.734146   3.218901   3.771522   3.037781
    21  H    5.563307   5.023289   3.053981   2.552875   2.663775
    22  H    5.074741   3.093622   4.933329   3.891164   2.107835
    23  H    6.361010   4.148792   5.930889   6.018742   2.692035
    24  H    5.840750   2.933135   6.435227   6.002395   2.893556
    25  H    4.558670   3.504306   4.611481   5.319697   4.270717
    26  H    4.967931   2.869827   6.176921   6.497219   4.713810
    27  H    2.676476   2.128214   5.208875   5.534843   5.718285
    28  H    2.841915   4.929649   3.323796   2.511952   6.560907
    29  H    2.753567   5.431588   2.610440   3.217388   7.074998
    30  H    4.201382   1.097147   6.933175   6.506788   5.444986
    31  H    4.103532   1.095514   6.046484   5.148594   4.221195
    32  H    2.847315   1.095307   6.149700   5.493399   5.801333
    33  H    5.482018   6.341418   1.094377   2.631587   5.103375
    34  H    5.108919   6.844145   1.095807   2.568769   6.520853
    35  H    4.383515   5.975803   1.094948   3.328779   6.118617
    36  H    4.484039   4.976529   3.214086   0.973477   4.753492
    37  H    8.119317   6.393833   6.306566   5.049532   1.976818
    38  H    7.908169   5.107289   7.519372   6.836842   2.188921
    39  H    7.290760   4.565170   7.191177   5.996728   2.178393
    40  H    8.692908   6.157675   7.755616   6.711596   2.167870
    41  H    7.904545   5.996589   6.208649   6.237928   2.196073
    42  H    8.914715   6.948582   6.906250   6.475043   2.159089
    43  H    7.831340   6.777277   4.896536   4.570923   2.485031
                   16         17         18         19         20
    16  O    0.000000
    17  C    2.428792   0.000000
    18  C    2.413893   2.509455   0.000000
    19  O    2.763100   3.780426   1.423954   0.000000
    20  H    3.573687   4.404567   3.079307   2.691007   0.000000
    21  H    2.433897   4.124724   3.145040   2.663861   1.748235
    22  H    2.495579   2.704235   3.494067   4.057626   3.045115
    23  H    4.066311   3.089772   2.817996   3.642614   2.847648
    24  H    4.094946   2.724073   3.769733   4.767921   3.797862
    25  H    5.259723   5.065912   4.533238   4.722166   2.458570
    26  H    5.880624   4.984624   5.190535   5.792224   3.934929
    27  H    6.460309   6.258176   6.481750   6.758446   4.300093
    28  H    6.205849   7.555682   7.525411   7.197276   5.170429
    29  H    6.931561   8.224223   7.762067   7.262644   4.951695
    30  H    6.263110   5.365823   6.516900   7.245930   5.400623
    31  H    4.763682   4.247650   5.527707   6.207863   4.606790
    32  H    6.253817   5.993101   7.018559   7.507484   5.445896
    33  H    4.885766   6.594502   5.174522   4.195388   2.729612
    34  H    6.138115   7.940424   6.819885   5.906831   4.267860
    35  H    6.143950   7.497767   6.316201   5.536852   3.357690
    36  H    4.064534   5.803765   5.758243   5.443301   4.145942
    37  H    0.973924   2.497612   2.626939   3.077590   4.423698
    38  H    3.390661   1.095217   2.741623   4.128803   4.613309
    39  H    2.736978   1.095347   3.474664   4.625173   4.829775
    40  H    2.635709   1.096961   2.762985   3.997715   5.177679
    41  H    3.372188   2.881798   1.094010   2.030939   3.092443
    42  H    2.754188   2.594653   1.102701   2.078499   4.169607
    43  H    2.225630   3.840711   1.923575   0.974710   2.975409
                   21         22         23         24         25
    21  H    0.000000
    22  H    2.589886   0.000000
    23  H    3.873063   3.036568   0.000000
    24  H    4.311874   2.350825   1.752040   0.000000
    25  H    3.897769   3.613127   2.387121   3.052093   0.000000
    26  H    5.115071   3.894844   2.462947   2.383073   1.753529
    27  H    5.140424   4.163933   4.267228   3.859769   2.473249
    28  H    4.551600   4.912340   7.021799   6.656606   5.688938
    29  H    4.827380   5.629751   7.053122   7.032844   5.282816
    30  H    5.876060   3.820010   4.263398   2.949937   3.809234
    31  H    4.600939   2.323678   3.949447   2.526120   3.867965
    32  H    5.572637   3.797234   5.202967   4.003405   4.318091
    33  H    2.531907   4.814863   5.569302   6.283588   4.597041
    34  H    3.871409   5.803327   7.003585   7.454512   5.690175
    35  H    3.717359   5.368268   5.925920   6.530096   4.258085
    36  H    2.853451   3.500108   6.009101   5.715692   5.459495
    37  H    3.327827   3.330908   4.661158   4.691270   6.105441
    38  H    4.729938   3.239148   2.616932   2.352457   4.839786
    39  H    4.390666   2.424182   3.593420   2.667520   5.282433
    40  H    4.728875   3.638216   4.016339   3.797395   6.074860
    41  H    3.705915   3.838820   2.164118   3.478912   4.043032
    42  H    4.052988   4.261304   3.654231   4.454934   5.578072
    43  H    2.326718   3.935493   4.238290   5.091846   5.201986
                   26         27         28         29         30
    26  H    0.000000
    27  H    2.371172   0.000000
    28  H    6.583976   4.812449   0.000000
    29  H    6.428147   4.581896   1.758888   0.000000
    30  H    2.662240   2.468681   5.988798   6.393556   0.000000
    31  H    3.340687   3.065154   5.012773   5.766210   1.775183
    32  H    3.821535   2.447667   4.511372   5.136166   1.772184
    33  H    6.229080   5.670860   4.217490   3.689627   7.244689
    34  H    7.232882   6.103367   3.369246   2.646451   7.831530
    35  H    5.868592   4.825780   3.734033   2.550791   6.835376
    36  H    6.407331   5.409213   2.381957   3.547991   6.055270
    37  H    6.635665   7.365758   7.089200   7.865871   7.001811
    38  H    4.516191   6.142929   8.127940   8.651354   5.168014
    39  H    5.023208   6.033619   7.195704   8.043230   4.843033
    40  H    6.044949   7.346031   8.348578   9.076117   6.421418
    41  H    4.595779   6.177879   7.895492   7.964553   6.268912
    42  H    6.085280   7.489966   8.447283   8.779253   7.306087
    43  H    6.285664   7.004302   6.823718   7.053116   7.438567
                   31         32         33         34         35
    31  H    0.000000
    32  H    1.771018   0.000000
    33  H    6.283160   6.663765   0.000000
    34  H    6.890091   6.886390   1.778642   0.000000
    35  H    6.219174   6.146736   1.778840   1.776621   0.000000
    36  H    4.580590   4.955578   3.520816   3.471029   4.086272
    37  H    5.507312   7.073001   5.690498   6.958441   7.042555
    38  H    4.393580   6.098511   7.068516   8.480341   7.824831
    39  H    3.595892   5.361865   6.878487   8.040977   7.663895
    40  H    5.259099   7.014860   7.205423   8.584761   8.278176
    41  H    5.564683   6.988672   5.500450   7.182062   6.415244
    42  H    6.281840   7.871409   6.107715   7.744290   7.352633
    43  H    6.208965   7.508412   3.996954   5.591331   5.508400
                   36         37         38         39         40
    36  H    0.000000
    37  H    4.868206   0.000000
    38  H    6.574594   3.499432   0.000000
    39  H    5.528744   2.892830   1.777206   0.000000
    40  H    6.416469   2.275717   1.767571   1.778142   0.000000
    41  H    6.372410   3.656255   2.687267   3.854724   3.297711
    42  H    6.534157   2.556253   2.840365   3.642596   2.396743
    43  H    4.877044   2.512965   4.424037   4.558140   3.968774
                   41         42         43
    41  H    0.000000
    42  H    1.769259   0.000000
    43  H    2.806093   2.399714   0.000000
 Stoichiometry    C15H24O4
 Framework group  C1[X(C15H24O4)]
 Deg. of freedom   123
 Full point group                 C1      NOp   1
 Largest Abelian subgroup         C1      NOp   1
 Largest concise Abelian subgroup C1      NOp   1
                         Standard orientation:                         
 ---------------------------------------------------------------------
 Center     Atomic      Atomic             Coordinates (Angstroms)
 Number     Number       Type             X           Y           Z
 ---------------------------------------------------------------------
      1          6           0       -1.739267    0.659955   -0.166441
      2          6           0       -1.011417   -0.482807   -0.189547
      3          6           0        0.459404   -0.656067   -0.441453
      4          6           0        1.330965    0.482303    0.147343
      5          6           0        1.289677    1.779602   -0.696311
      6          6           0       -0.052443    2.117167   -1.370622
      7          6           0       -1.310106    2.077057   -0.481596
      8          6           0       -3.135984    0.354328    0.174384
      9          6           0       -3.267937   -1.139432    0.419958
     10          6           0       -1.873813   -1.721893    0.101837
     11          8           0       -4.061828    1.165354    0.212638
     12          6           0       -1.200450    2.948499    0.787140
     13          6           0       -1.889672   -2.698806   -1.075783
     14          8           0       -1.323623   -2.475708    1.202138
     15          6           0        2.791337    0.040378    0.466468
     16          8           0        2.653018   -1.050596    1.413620
     17          6           0        3.571128    1.180350    1.132585
     18          6           0        3.602156   -0.495248   -0.735241
     19          8           0        3.120069   -1.744400   -1.219860
     20          1           0        0.636222   -0.753971   -1.521646
     21          1           0        0.754431   -1.610933   -0.002447
     22          1           0        0.907887    0.711276    1.133909
     23          1           0        2.040040    1.723471   -1.495623
     24          1           0        1.588582    2.619107   -0.059077
     25          1           0       -0.216964    1.443284   -2.220724
     26          1           0        0.037446    3.125450   -1.795922
     27          1           0       -2.133811    2.504344   -1.073199
     28          1           0       -3.546147   -1.334402    1.462348
     29          1           0       -4.068502   -1.556746   -0.202402
     30          1           0       -0.961898    3.984807    0.517158
     31          1           0       -0.422913    2.586474    1.468701
     32          1           0       -2.150129    2.953586    1.332833
     33          1           0       -0.875400   -3.019000   -1.333445
     34          1           0       -2.477992   -3.583517   -0.807530
     35          1           0       -2.345542   -2.235135   -1.956749
     36          1           0       -1.285561   -1.883688    1.973969
     37          1           0        3.534894   -1.230017    1.785949
     38          1           0        3.801270    1.981894    0.422611
     39          1           0        3.001409    1.607561    1.964869
     40          1           0        4.524080    0.802539    1.523054
     41          1           0        3.576701    0.201862   -1.578003
     42          1           0        4.654858   -0.592271   -0.421626
     43          1           0        2.944472   -2.275483   -0.421628
 ---------------------------------------------------------------------
 Rotational constants (GHZ):      0.5442477      0.2817645      0.2189097
 Standard basis: 6-31G(d) (6D, 7F)
 There are   333 symmetry adapted cartesian basis functions of A   symmetry.
 There are   333 symmetry adapted basis functions of A   symmetry.
   333 basis functions,   628 primitive gaussians,   333 cartesian basis functions
    73 alpha electrons       73 beta electrons
       nuclear repulsion energy      1611.9185821332 Hartrees.
 NAtoms=   43 NActive=   43 NUniq=   43 SFac= 1.00D+00 NAtFMM=   60 NAOKFM=F Big=F
 Integral buffers will be    131072 words long.
 Raffenetti 2 integral format.
 Two-electron integral symmetry is turned on.
 ------------------------------------------------------------------------------
 Polarizable Continuum Model (PCM)
 =================================
 Model                : PCM (using non-symmetric T matrix).
 Atomic radii         : SMD-Coulomb.
 Polarization charges : Total charges.
 Charge compensation  : None.
 Solution method      : On-the-fly selection.
 Cavity type          : VdW (van der Waals Surface) (Alpha=1.000).
 Cavity algorithm     : GePol (No added spheres)
                        Default sphere list used, NSphG=   43.
                        Lebedev-Laikov grids with approx.  5.0 points / Ang**2.
                        Smoothing algorithm: Karplus/York (Gamma=1.0000).
                        Polarization charges: spherical gaussians, with
                                              point-specific exponents (IZeta= 3).
                        Self-potential: point-specific (ISelfS= 7).
                        Self-field    : sphere-specific E.n sum rule (ISelfD= 2).
 1st derivatives      : Analytical E(r).r(x)/FMM algorithm (CHGder, D1EAlg=3).
                        Cavity 1st derivative terms included.
 Solvent              : Methanol, Eps=  32.613000 Eps(inf)=   1.765709
 ------------------------------------------------------------------------------
 ------------------------------------------------------------------------------
 Atomic radii for non-electrostatic terms: SMD-CDS.
 ------------------------------------------------------------------------------
 Nuclear repulsion after PCM non-electrostatic terms =     1611.9198791449 Hartrees.
 One-electron integrals computed using PRISM.
 NBasis=   333 RedAO= T EigKep=  9.17D-04  NBF=   333
 NBsUse=   333 1.00D-06 EigRej= -1.00D+00 NBFU=   333
 Initial guess from the checkpoint file:  "DY-202A-11R_31.chk"
 B after Tr=     0.000000    0.000000    0.000000
         Rot=    0.999994    0.002139   -0.001442    0.002381 Ang=   0.40 deg.
 ExpMin= 1.61D-01 ExpMax= 5.48D+03 ExpMxC= 8.25D+02 IAcc=1 IRadAn=         1 AccDes= 0.00D+00
 Harris functional with IExCor=  402 and IRadAn=       1 diagonalized for initial guess.
 HarFok:  IExCor=  402 AccDes= 0.00D+00 IRadAn=         1 IDoV= 1 UseB2=F ITyADJ=14
 ICtDFT=  3500011 ScaDFX=  1.000000  1.000000  1.000000  1.000000
 FoFCou: FMM=F IPFlag=           0 FMFlag=      100000 FMFlg1=           0
         NFxFlg=           0 DoJE=T BraDBF=F KetDBF=T FulRan=T
         wScrn=  0.000000 ICntrl=     500 IOpCl=  0 I1Cent=   200000004 NGrid=           0
         NMat0=    1 NMatS0=      1 NMatT0=    0 NMatD0=    1 NMtDS0=    0 NMtDT0=    0
 Petite list used in FoFCou.
 Keep R1 ints in memory in canonical form, NReq=1565304907.
 Requested convergence on RMS density matrix=1.00D-08 within 128 cycles.
 Requested convergence on MAX density matrix=1.00D-06.
 Requested convergence on             energy=1.00D-06.
 No special actions if energy rises.
 Inv3:  Mode=1 IEnd=    21805248.
 Iteration    1 A*A^-1 deviation from unit magnitude is 5.66D-15 for   2683.
 Iteration    1 A*A^-1 deviation from orthogonality  is 3.90D-15 for   2345    883.
 Iteration    1 A^-1*A deviation from unit magnitude is 5.22D-15 for   2683.
 Iteration    1 A^-1*A deviation from orthogonality  is 1.27D-11 for   2416   2411.
 Error on total polarization charges =  0.05211
 SCF Done:  E(RB3LYP) =  -886.952083322     A.U. after   10 cycles
            NFock= 10  Conv=0.44D-08     -V/T= 2.0094
 SMD-CDS (non-electrostatic) energy       (kcal/mol) =       0.81
 (included in total energy above)
 D1PCM: PCM CHGder 1st derivatives, ID1Alg=3 FixD1E=F DoIter=F DoCFld=F I1PDM=0.
 Calling FoFJK, ICntrl=      2127 FMM=F ISym2X=0 I1Cent= 0 IOpClX= 0 NMat=1 NMatS=1 NMatT=0.
 ***** Axes restored to original set *****
 -------------------------------------------------------------------
 Center     Atomic                   Forces (Hartrees/Bohr)
 Number     Number              X              Y              Z
 -------------------------------------------------------------------
      1        6           0.003239053    0.003558852    0.000908598
      2        6          -0.002675201   -0.001986644    0.000395210
      3        6           0.000053940    0.000872237   -0.000616584
      4        6           0.000356293   -0.000192572   -0.000255210
      5        6          -0.000399210   -0.000509885   -0.000428399
      6        6          -0.000016606    0.000228027    0.000615191
      7        6          -0.001390279   -0.001276199    0.000695652
      8        6          -0.000864387   -0.002690187   -0.003214102
      9        6          -0.001302351   -0.000787175    0.000348820
     10        6           0.002302836   -0.000601712    0.001369838
     11        8          -0.000362181    0.000703024    0.001195535
     12        6           0.000322026   -0.000381168   -0.000939348
     13        6          -0.001230358    0.001223940   -0.000209347
     14        8          -0.000725149    0.001298517   -0.000459488
     15        6          -0.000270982    0.000087784    0.000622129
     16        8           0.000288937   -0.000021401   -0.000987216
     17        6           0.000442436    0.000060305   -0.001256361
     18        6          -0.000307041    0.000982925    0.000465675
     19        8           0.000770442   -0.001111843    0.000017819
     20        1          -0.000148174   -0.000115276    0.000263457
     21        1          -0.000182255   -0.000038335    0.000427994
     22        1          -0.000036930   -0.000133632    0.000040594
     23        1           0.000256850   -0.000006258    0.000090503
     24        1           0.000036224    0.000066512   -0.000072234
     25        1           0.000105705    0.000084588   -0.000389026
     26        1          -0.000026940    0.000068724   -0.000163224
     27        1           0.000235052   -0.000069843   -0.000099387
     28        1           0.000583658    0.000726737    0.000439372
     29        1           0.000318440    0.000652887   -0.000084857
     30        1           0.000018373    0.000075856    0.000246109
     31        1          -0.000189030    0.000080601    0.000112256
     32        1          -0.000067211    0.000194205    0.000186126
     33        1           0.000111787   -0.000536319   -0.000032118
     34        1           0.000216431   -0.000322574   -0.000179388
     35        1           0.000395671    0.000003991   -0.000134936
     36        1           0.000317526   -0.000232303   -0.000088475
     37        1          -0.000290627   -0.000070900   -0.000258715
     38        1           0.000107278   -0.000102356    0.000324870
     39        1           0.000158797   -0.000205816    0.000296614
     40        1           0.000085184    0.000111972    0.000417678
     41        1          -0.000120207    0.000474065    0.000260062
     42        1          -0.000221220   -0.000113399    0.000027876
     43        1           0.000103397   -0.000049953    0.000100438
 -------------------------------------------------------------------
 Cartesian Forces:  Max     0.003558852 RMS     0.000832518

 GradGradGradGradGradGradGradGradGradGradGradGradGradGradGradGradGradGrad
 Berny optimization.
 Using GEDIIS/GDIIS optimizer.
 FormGI is forming the generalized inverse of G from B-inverse, IUseBI=4.
 Internal  Forces:  Max     0.001569592 RMS     0.000364057
 Search for a local minimum.
 Step number   5 out of a maximum of  258
 All quantities printed in internal units (Hartrees-Bohrs-Radians)
 Mixed Optimization -- En-DIIS/RFO-DIIS
 Swapping is turned off.
 Update second derivatives using D2CorX and points    4    5
 DE= -1.07D-04 DEPred=-2.65D-04 R= 4.04D-01
 Trust test= 4.04D-01 RLast= 2.98D-01 DXMaxT set to 1.33D+00
 ITU=  0  1  1  1  0
     Eigenvalues ---    0.00232   0.00247   0.00283   0.00340   0.00377
     Eigenvalues ---    0.00402   0.00416   0.00702   0.00812   0.00858
     Eigenvalues ---    0.01071   0.01111   0.01129   0.01344   0.01380
     Eigenvalues ---    0.01647   0.02529   0.02725   0.03112   0.03839
     Eigenvalues ---    0.03996   0.04155   0.04400   0.04596   0.04685
     Eigenvalues ---    0.04809   0.04917   0.05040   0.05084   0.05387
     Eigenvalues ---    0.05443   0.05471   0.05569   0.05582   0.05612
     Eigenvalues ---    0.05641   0.05745   0.05764   0.05954   0.06003
     Eigenvalues ---    0.06112   0.06412   0.06883   0.07820   0.08128
     Eigenvalues ---    0.08633   0.08997   0.09043   0.09246   0.09646
     Eigenvalues ---    0.10422   0.11811   0.12172   0.13381   0.13988
     Eigenvalues ---    0.15149   0.15755   0.15955   0.15991   0.15998
     Eigenvalues ---    0.16000   0.16000   0.16000   0.16000   0.16000
     Eigenvalues ---    0.16000   0.16000   0.16106   0.16142   0.16509
     Eigenvalues ---    0.17311   0.17845   0.19033   0.20238   0.20753
     Eigenvalues ---    0.22944   0.23509   0.24736   0.24968   0.26225
     Eigenvalues ---    0.26827   0.27431   0.27896   0.28344   0.28607
     Eigenvalues ---    0.28828   0.29025   0.29363   0.29752   0.30308
     Eigenvalues ---    0.30931   0.31607   0.32267   0.33679   0.33763
     Eigenvalues ---    0.33822   0.33844   0.33969   0.34000   0.34075
     Eigenvalues ---    0.34095   0.34101   0.34115   0.34144   0.34155
     Eigenvalues ---    0.34167   0.34186   0.34200   0.34218   0.34227
     Eigenvalues ---    0.34289   0.34327   0.34420   0.34505   0.34698
     Eigenvalues ---    0.39016   0.41612   0.42211   0.51911   0.52259
     Eigenvalues ---    0.52661   0.52773   0.94709
 En-DIIS/RFO-DIIS IScMMF=        0 using points:     5    4    3    2
 RFO step:  Lambda=-1.08674286D-04.
 DidBck=T Rises=F RFO-DIIS coefs:    0.62183    0.36311   -0.10076    0.11582
 Iteration  1 RMS(Cart)=  0.04597223 RMS(Int)=  0.00068534
 Iteration  2 RMS(Cart)=  0.00118807 RMS(Int)=  0.00001489
 Iteration  3 RMS(Cart)=  0.00000044 RMS(Int)=  0.00001489
 Variable       Old X    -DE/DX   Delta X   Delta X   Delta X     New X
                                 (Linear)    (Quad)   (Total)
    R1        2.56070   0.00033  -0.00001   0.00019   0.00019   2.56090
    R2        2.86072  -0.00157  -0.00148  -0.00477  -0.00625   2.85447
    R3        2.77757   0.00115   0.00203   0.00007   0.00208   2.77965
    R4        2.83886   0.00066   0.00124   0.00066   0.00189   2.84075
    R5        2.90549  -0.00098  -0.00202  -0.00235  -0.00433   2.90116
    R6        2.92888   0.00015  -0.00012  -0.00021  -0.00033   2.92856
    R7        2.07669  -0.00028  -0.00013  -0.00099  -0.00112   2.07557
    R8        2.06278   0.00015   0.00005   0.00146   0.00151   2.06429
    R9        2.92538   0.00002  -0.00084   0.00225   0.00141   2.92679
   R10        2.94569   0.00069   0.00023   0.00213   0.00236   2.94804
   R11        2.07417   0.00003  -0.00008   0.00091   0.00083   2.07500
   R12        2.90915  -0.00002   0.00056  -0.00262  -0.00205   2.90710
   R13        2.07448   0.00011   0.00010  -0.00048  -0.00038   2.07410
   R14        2.07025   0.00002   0.00013   0.00029   0.00043   2.07068
   R15        2.91146   0.00015   0.00093  -0.00312  -0.00219   2.90928
   R16        2.07342   0.00024   0.00017   0.00063   0.00080   2.07422
   R17        2.07491   0.00012   0.00006   0.00013   0.00020   2.07511
   R18        2.91602  -0.00035   0.00018  -0.00395  -0.00377   2.91224
   R19        2.07961  -0.00015  -0.00025   0.00029   0.00004   2.07965
   R20        2.87154  -0.00072  -0.00023  -0.00544  -0.00570   2.86583
   R21        2.32706   0.00077   0.00014  -0.00011   0.00004   2.32710
   R22        2.91780   0.00024   0.00140  -0.00194  -0.00053   2.91727
   R23        2.07181   0.00012  -0.00045   0.00022  -0.00023   2.07158
   R24        2.07215  -0.00043  -0.00007  -0.00122  -0.00129   2.07086
   R25        2.89159   0.00022  -0.00029   0.00057   0.00028   2.89187
   R26        2.72646  -0.00114   0.00033  -0.00511  -0.00479   2.72167
   R27        2.07331   0.00002   0.00005  -0.00033  -0.00029   2.07302
   R28        2.07022  -0.00009  -0.00026   0.00058   0.00032   2.07055
   R29        2.06983   0.00015   0.00021  -0.00011   0.00010   2.06993
   R30        2.06807   0.00027   0.00011   0.00126   0.00137   2.06944
   R31        2.07077   0.00011   0.00021  -0.00018   0.00003   2.07080
   R32        2.06915  -0.00005   0.00001  -0.00032  -0.00032   2.06883
   R33        1.83961  -0.00021  -0.00033   0.00033   0.00000   1.83960
   R34        2.74268  -0.00073  -0.00038  -0.00267  -0.00305   2.73963
   R35        2.89771   0.00021  -0.00004   0.00214   0.00210   2.89981
   R36        2.92048  -0.00063  -0.00106   0.00262   0.00156   2.92205
   R37        1.84045  -0.00035  -0.00001  -0.00100  -0.00101   1.83944
   R38        2.06966  -0.00026  -0.00027   0.00016  -0.00011   2.06956
   R39        2.06991   0.00007   0.00017  -0.00001   0.00016   2.07007
   R40        2.07296   0.00018   0.00014  -0.00004   0.00010   2.07306
   R41        2.69088   0.00068   0.00075   0.00079   0.00154   2.69242
   R42        2.06738   0.00011   0.00009  -0.00059  -0.00050   2.06688
   R43        2.08380  -0.00019  -0.00008  -0.00145  -0.00152   2.08228
   R44        1.84193   0.00009  -0.00014   0.00056   0.00042   1.84236
    A1        2.25702   0.00094   0.00145   0.00545   0.00693   2.26394
    A2        1.91666  -0.00110  -0.00110  -0.00645  -0.00758   1.90908
    A3        2.10867   0.00015  -0.00058   0.00092   0.00037   2.10904
    A4        2.24723  -0.00089  -0.00071  -0.00351  -0.00423   2.24300
    A5        1.95533   0.00072   0.00133   0.00282   0.00417   1.95950
    A6        2.08059   0.00017  -0.00064   0.00066   0.00001   2.08059
    A7        1.98466   0.00013   0.00076   0.00013   0.00090   1.98556
    A8        1.90989  -0.00021  -0.00043   0.00104   0.00061   1.91050
    A9        1.87347  -0.00008  -0.00109  -0.00027  -0.00136   1.87211
   A10        1.92663   0.00030   0.00175  -0.00125   0.00050   1.92712
   A11        1.91529  -0.00026  -0.00107  -0.00219  -0.00326   1.91203
   A12        1.84824   0.00011  -0.00008   0.00276   0.00268   1.85092
   A13        1.97521  -0.00012   0.00027   0.00215   0.00240   1.97761
   A14        1.97836   0.00096   0.00139   0.00165   0.00302   1.98138
   A15        1.85243  -0.00051  -0.00029  -0.00745  -0.00773   1.84470
   A16        1.95427  -0.00060  -0.00137   0.00263   0.00126   1.95553
   A17        1.88047   0.00034   0.00085  -0.00265  -0.00181   1.87866
   A18        1.80930  -0.00010  -0.00090   0.00272   0.00182   1.81112
   A19        2.03278   0.00014   0.00096   0.00161   0.00258   2.03536
   A20        1.91318  -0.00019  -0.00155   0.00492   0.00335   1.91653
   A21        1.89432   0.00005   0.00034  -0.00204  -0.00169   1.89262
   A22        1.86314   0.00018  -0.00043   0.00294   0.00250   1.86563
   A23        1.90140  -0.00015   0.00078  -0.00536  -0.00458   1.89682
   A24        1.85065  -0.00004  -0.00022  -0.00243  -0.00265   1.84800
   A25        2.04115  -0.00005   0.00165  -0.00303  -0.00137   2.03978
   A26        1.91285  -0.00014  -0.00056   0.00118   0.00062   1.91347
   A27        1.87512   0.00015   0.00011  -0.00102  -0.00092   1.87421
   A28        1.88461   0.00020  -0.00038   0.00548   0.00511   1.88972
   A29        1.89046  -0.00005  -0.00057   0.00017  -0.00041   1.89004
   A30        1.85060  -0.00012  -0.00045  -0.00296  -0.00342   1.84718
   A31        1.95618  -0.00005   0.00053  -0.00048   0.00004   1.95622
   A32        1.95803   0.00005   0.00178  -0.00539  -0.00362   1.95441
   A33        1.83712   0.00012  -0.00089   0.00726   0.00637   1.84349
   A34        1.98420  -0.00005   0.00029  -0.00490  -0.00462   1.97958
   A35        1.86574  -0.00009  -0.00078  -0.00211  -0.00288   1.86286
   A36        1.85035   0.00004  -0.00133   0.00739   0.00607   1.85641
   A37        1.90117   0.00046   0.00035   0.00417   0.00442   1.90559
   A38        2.19531  -0.00025  -0.00052  -0.00222  -0.00271   2.19261
   A39        2.18599  -0.00018   0.00044  -0.00157  -0.00110   2.18489
   A40        1.83292  -0.00016  -0.00034  -0.00248  -0.00286   1.83006
   A41        1.92891  -0.00016   0.00280  -0.01693  -0.01415   1.91476
   A42        1.92388  -0.00031  -0.00373   0.00282  -0.00085   1.92303
   A43        1.93684  -0.00003   0.00053   0.00122   0.00170   1.93855
   A44        1.98089   0.00027  -0.00203   0.00771   0.00570   1.98659
   A45        1.86156   0.00037   0.00269   0.00663   0.00928   1.87085
   A46        1.81468   0.00005   0.00035  -0.00138  -0.00102   1.81366
   A47        1.95463   0.00005   0.00222  -0.00688  -0.00469   1.94994
   A48        1.93018  -0.00021  -0.00077   0.00065  -0.00009   1.93009
   A49        1.97148  -0.00040  -0.00107  -0.00121  -0.00230   1.96918
   A50        1.96523   0.00000  -0.00275   0.00532   0.00257   1.96780
   A51        1.83103   0.00048   0.00191   0.00334   0.00526   1.83629
   A52        1.92469   0.00029   0.00009   0.00262   0.00270   1.92739
   A53        1.95556   0.00014   0.00061  -0.00064  -0.00002   1.95553
   A54        1.92905   0.00020   0.00058   0.00023   0.00081   1.92986
   A55        1.88695  -0.00019   0.00002  -0.00143  -0.00141   1.88554
   A56        1.88255  -0.00026  -0.00070  -0.00023  -0.00093   1.88162
   A57        1.88279  -0.00021  -0.00067  -0.00064  -0.00131   1.88148
   A58        1.93733   0.00022  -0.00030   0.00341   0.00311   1.94044
   A59        1.90987   0.00040   0.00141  -0.00002   0.00139   1.91126
   A60        1.93175   0.00014   0.00004   0.00286   0.00289   1.93464
   A61        1.89547  -0.00050  -0.00119  -0.00579  -0.00698   1.88849
   A62        1.89688  -0.00022   0.00031  -0.00321  -0.00291   1.89397
   A63        1.89159  -0.00006  -0.00030   0.00256   0.00226   1.89385
   A64        1.87740   0.00046   0.00127   0.00178   0.00304   1.88044
   A65        1.83115  -0.00025   0.00125  -0.00273  -0.00147   1.82968
   A66        1.93328   0.00008  -0.00130   0.00443   0.00312   1.93640
   A67        2.01594   0.00089   0.00075   0.00315   0.00390   2.01985
   A68        1.90054   0.00050   0.00030   0.00024   0.00054   1.90108
   A69        1.87226  -0.00026   0.00144  -0.00748  -0.00603   1.86623
   A70        1.90566  -0.00093  -0.00219   0.00162  -0.00059   1.90507
   A71        1.87724   0.00004   0.00061  -0.00191  -0.00129   1.87595
   A72        1.94910   0.00038   0.00073   0.00335   0.00408   1.95318
   A73        1.93427  -0.00011  -0.00057  -0.00003  -0.00060   1.93367
   A74        1.91809   0.00028  -0.00006   0.00243   0.00237   1.92046
   A75        1.89275  -0.00002   0.00022   0.00068   0.00090   1.89365
   A76        1.87577  -0.00020   0.00044  -0.00077  -0.00034   1.87543
   A77        1.89200  -0.00035  -0.00080  -0.00599  -0.00678   1.88521
   A78        1.97257   0.00120   0.00144   0.00059   0.00202   1.97459
   A79        1.94545  -0.00076   0.00008  -0.00132  -0.00125   1.94420
   A80        1.88621  -0.00030  -0.00106   0.00131   0.00025   1.88646
   A81        1.86391   0.00038   0.00008   0.00836   0.00844   1.87235
   A82        1.92070  -0.00082  -0.00114  -0.00716  -0.00830   1.91241
   A83        1.87273   0.00025   0.00055  -0.00212  -0.00156   1.87117
   A84        1.83408  -0.00010   0.00033  -0.00176  -0.00143   1.83265
    D1        0.08427  -0.00010  -0.00025   0.00409   0.00385   0.08811
    D2       -3.06755  -0.00015  -0.00169   0.00056  -0.00109  -3.06864
    D3       -3.10161  -0.00035  -0.00505   0.00176  -0.00326  -3.10486
    D4        0.02976  -0.00040  -0.00648  -0.00177  -0.00820   0.02157
    D5        0.38459  -0.00016  -0.00326   0.00407   0.00079   0.38538
    D6       -1.87246  -0.00009  -0.00566   0.01586   0.01020  -1.86225
    D7        2.40634  -0.00022  -0.00444   0.00555   0.00111   2.40745
    D8       -2.70849   0.00014   0.00199   0.00676   0.00874  -2.69975
    D9        1.31765   0.00021  -0.00041   0.01856   0.01815   1.33580
   D10       -0.68674   0.00007   0.00081   0.00825   0.00906  -0.67768
   D11        0.02671   0.00053  -0.00029   0.02522   0.02498   0.05168
   D12       -3.07607  -0.00041  -0.01442   0.01467   0.00027  -3.07580
   D13        3.12841   0.00034  -0.00449   0.02328   0.01884  -3.13594
   D14        0.02563  -0.00060  -0.01862   0.01272  -0.00587   0.01976
   D15        0.63314   0.00031   0.00177  -0.00965  -0.00788   0.62526
   D16       -1.53011  -0.00001  -0.00075  -0.00891  -0.00965  -1.53976
   D17        2.75499   0.00001   0.00013  -0.01253  -0.01239   2.74261
   D18       -2.49760   0.00037   0.00327  -0.00591  -0.00266  -2.50025
   D19        1.62234   0.00004   0.00075  -0.00517  -0.00443   1.61792
   D20       -0.37574   0.00006   0.00163  -0.00879  -0.00717  -0.38291
   D21       -0.07201   0.00012   0.01035  -0.02138  -0.01102  -0.08303
   D22        2.06208  -0.00030   0.01052  -0.02751  -0.01699   2.04509
   D23       -2.18559   0.00019   0.01380  -0.02722  -0.01342  -2.19901
   D24        3.06044   0.00007   0.00907  -0.02456  -0.01548   3.04497
   D25       -1.08864  -0.00035   0.00924  -0.03069  -0.02145  -1.11009
   D26        0.94687   0.00014   0.01251  -0.03040  -0.01788   0.92899
   D27       -1.34357   0.00000   0.00107   0.00455   0.00562  -1.33795
   D28        2.68975   0.00009   0.00150  -0.00259  -0.00108   2.68867
   D29        0.71529   0.00003   0.00207  -0.00225  -0.00018   0.71511
   D30        0.81058   0.00006   0.00244   0.00505   0.00748   0.81806
   D31       -1.43929   0.00015   0.00286  -0.00209   0.00078  -1.43851
   D32        2.86944   0.00009   0.00343  -0.00175   0.00168   2.87112
   D33        2.84120   0.00020   0.00273   0.00638   0.00910   2.85030
   D34        0.59133   0.00029   0.00315  -0.00076   0.00239   0.59373
   D35       -1.38313   0.00023   0.00372  -0.00042   0.00330  -1.37983
   D36        0.61751  -0.00029  -0.00200   0.00291   0.00092   0.61843
   D37       -1.49926  -0.00047  -0.00089  -0.00609  -0.00698  -1.50624
   D38        2.76998  -0.00035   0.00002  -0.00473  -0.00470   2.76528
   D39        2.87968   0.00042  -0.00105   0.00945   0.00841   2.88809
   D40        0.76291   0.00023   0.00007   0.00044   0.00051   0.76342
   D41       -1.25103   0.00036   0.00097   0.00181   0.00279  -1.24824
   D42       -1.42494   0.00019  -0.00235   0.01255   0.01021  -1.41473
   D43        2.74147   0.00000  -0.00123   0.00354   0.00231   2.74378
   D44        0.72753   0.00013  -0.00032   0.00491   0.00459   0.73212
   D45       -1.02593   0.00064   0.01393   0.06198   0.07591  -0.95002
   D46       -3.07406   0.00014   0.01351   0.06103   0.07455  -2.99950
   D47        1.03139   0.00064   0.01700   0.05259   0.06959   1.10098
   D48        2.99672   0.00049   0.01356   0.05517   0.06872   3.06545
   D49        0.94859   0.00000   0.01314   0.05422   0.06737   1.01596
   D50       -1.22914   0.00049   0.01663   0.04578   0.06241  -1.16674
   D51        0.97447   0.00042   0.01370   0.05552   0.06922   1.04370
   D52       -1.07366  -0.00007   0.01328   0.05458   0.06787  -1.00579
   D53        3.03179   0.00042   0.01677   0.04614   0.06290   3.09469
   D54        0.86676   0.00007  -0.00058  -0.00328  -0.00385   0.86291
   D55       -1.28474  -0.00005  -0.00087  -0.00939  -0.01026  -1.29499
   D56        2.99520   0.00008  -0.00011  -0.00595  -0.00606   2.98914
   D57        3.00980   0.00006  -0.00228   0.00656   0.00429   3.01409
   D58        0.85831  -0.00006  -0.00257   0.00045  -0.00212   0.85619
   D59       -1.14494   0.00007  -0.00181   0.00389   0.00208  -1.14286
   D60       -1.28204   0.00002  -0.00238   0.00265   0.00027  -1.28177
   D61        2.84965  -0.00010  -0.00267  -0.00346  -0.00613   2.84351
   D62        0.84640   0.00004  -0.00191  -0.00002  -0.00194   0.84446
   D63       -1.30163   0.00018   0.00406  -0.00123   0.00284  -1.29879
   D64        0.94171   0.00016   0.00727  -0.01342  -0.00615   0.93556
   D65        2.97723   0.00012   0.00531  -0.00844  -0.00313   2.97410
   D66        0.86429   0.00012   0.00424   0.00269   0.00693   0.87121
   D67        3.10762   0.00011   0.00745  -0.00951  -0.00205   3.10556
   D68       -1.14005   0.00007   0.00549  -0.00453   0.00096  -1.13909
   D69        2.86112   0.00006   0.00322   0.00211   0.00533   2.86645
   D70       -1.17873   0.00004   0.00643  -0.01009  -0.00365  -1.18239
   D71        0.85679   0.00000   0.00447  -0.00511  -0.00064   0.85615
   D72       -3.06755  -0.00011  -0.00324  -0.01105  -0.01428  -3.08183
   D73        1.11291  -0.00016  -0.00373  -0.01061  -0.01433   1.09858
   D74       -0.98755  -0.00012  -0.00369  -0.00952  -0.01320  -1.00075
   D75        0.97325  -0.00005  -0.00582  -0.00135  -0.00718   0.96607
   D76       -1.12948  -0.00010  -0.00631  -0.00091  -0.00723  -1.13671
   D77        3.05325  -0.00006  -0.00627   0.00018  -0.00611   3.04715
   D78       -1.07124   0.00007  -0.00418  -0.00083  -0.00500  -1.07624
   D79        3.10922   0.00002  -0.00467  -0.00039  -0.00505   3.10417
   D80        1.00876   0.00006  -0.00463   0.00070  -0.00393   1.00484
   D81       -0.06967  -0.00042   0.00665  -0.03718  -0.03058  -0.10025
   D82        2.02022  -0.00063   0.00856  -0.04603  -0.03748   1.98274
   D83       -2.20949  -0.00047   0.01130  -0.04650  -0.03521  -2.24471
   D84        3.03336   0.00051   0.02068  -0.02672  -0.00605   3.02731
   D85       -1.15993   0.00030   0.02259  -0.03557  -0.01295  -1.17288
   D86        0.89354   0.00046   0.02533  -0.03603  -0.01068   0.88286
   D87        0.08177   0.00018  -0.00972   0.03410   0.02434   0.10611
   D88       -2.04115   0.00030  -0.01207   0.04406   0.03197  -2.00919
   D89        2.17172  -0.00004  -0.01186   0.03681   0.02494   2.19667
   D90       -2.00283   0.00048  -0.01314   0.05511   0.04197  -1.96086
   D91        2.15743   0.00060  -0.01549   0.06507   0.04959   2.20703
   D92        0.08712   0.00026  -0.01527   0.05783   0.04257   0.12969
   D93        2.18430  -0.00016  -0.01563   0.04030   0.02463   2.20893
   D94        0.06138  -0.00004  -0.01799   0.05026   0.03225   0.09363
   D95       -2.00894  -0.00037  -0.01777   0.04301   0.02523  -1.98370
   D96        1.00661   0.00025   0.00741   0.02091   0.02832   1.03493
   D97        3.09838   0.00003   0.00665   0.01585   0.02249   3.12087
   D98       -1.10131   0.00029   0.00720   0.02077   0.02796  -1.07335
   D99        3.04855   0.00009   0.00867   0.01365   0.02232   3.07087
   D100      -1.14286  -0.00013   0.00790   0.00859   0.01649  -1.12637
   D101       0.94063   0.00013   0.00845   0.01351   0.02196   0.96259
   D102      -1.08784   0.00018   0.00593   0.02178   0.02772  -1.06012
   D103       1.00393  -0.00004   0.00517   0.01672   0.02189   1.02582
   D104       3.08742   0.00022   0.00572   0.02163   0.02736   3.11478
   D105       1.01889  -0.00024  -0.06071   0.10250   0.04179   1.06068
   D106      -1.00283  -0.00018  -0.05897   0.10051   0.04153  -0.96130
   D107       3.12954  -0.00001  -0.05732   0.09661   0.03928  -3.11437
   D108      -2.93219   0.00009  -0.00501   0.00979   0.00479  -2.92741
   D109      -0.86184   0.00029  -0.00571   0.01360   0.00790  -0.85395
   D110       1.19844  -0.00069  -0.00734   0.01151   0.00416   1.20260
   D111      -1.24962  -0.00015   0.00696  -0.01759  -0.01062  -1.26024
   D112       0.86274   0.00000   0.00735  -0.01445  -0.00709   0.85565
   D113       2.95356  -0.00032   0.00597  -0.02036  -0.01438   2.93918
   D114       3.02846  -0.00019   0.00600  -0.01689  -0.01089   3.01757
   D115      -1.14237  -0.00003   0.00639  -0.01375  -0.00736  -1.14973
   D116       0.94846  -0.00036   0.00501  -0.01966  -0.01465   0.93380
   D117       0.98936   0.00037   0.00533  -0.00897  -0.00365   0.98571
   D118       3.10172   0.00052   0.00572  -0.00584  -0.00012   3.10160
   D119      -1.09064   0.00020   0.00434  -0.01174  -0.00741  -1.09806
   D120      -1.19285  -0.00069  -0.00996  -0.03009  -0.04004  -1.23289
   D121       0.90664   0.00009  -0.00877  -0.01980  -0.02857   0.87807
   D122       2.96042  -0.00022  -0.00870  -0.02234  -0.03103   2.92939
   D123       0.84140  -0.00065  -0.00694  -0.03682  -0.04376   0.79764
   D124       2.94089   0.00013  -0.00575  -0.02653  -0.03229   2.90860
   D125      -1.28851  -0.00019  -0.00567  -0.02907  -0.03475  -1.32327
   D126       2.89836  -0.00070  -0.00695  -0.03984  -0.04678   2.85158
   D127      -1.28534   0.00008  -0.00576  -0.02955  -0.03531  -1.32065
   D128       0.76844  -0.00023  -0.00569  -0.03208  -0.03777   0.73067
   D129      -0.75981   0.00001  -0.00679   0.02655   0.01976  -0.74006
   D130      -2.90528  -0.00006  -0.00789   0.02196   0.01406  -2.89122
   D131       1.35063  -0.00015  -0.00799   0.02352   0.01554   1.36618
         Item               Value     Threshold  Converged?
 Maximum Force            0.001570     0.000450     NO 
 RMS     Force            0.000364     0.000300     NO 
 Maximum Displacement     0.223331     0.001800     NO 
 RMS     Displacement     0.046064     0.001200     NO 
 Predicted change in Energy=-2.940897D-04
 GradGradGradGradGradGradGradGradGradGradGradGradGradGradGradGradGradGrad

                          Input orientation:                          
 ---------------------------------------------------------------------
 Center     Atomic      Atomic             Coordinates (Angstroms)
 Number     Number       Type             X           Y           Z
 ---------------------------------------------------------------------
      1          6           0       -1.692820    0.659213   -0.188340
      2          6           0       -0.958116   -0.479255   -0.212493
      3          6           0        0.517466   -0.636168   -0.452979
      4          6           0        1.372632    0.511277    0.141757
      5          6           0        1.319988    1.812621   -0.696387
      6          6           0       -0.021017    2.141903   -1.374525
      7          6           0       -1.280789    2.080429   -0.491731
      8          6           0       -3.090082    0.331732    0.134209
      9          6           0       -3.204605   -1.157130    0.398868
     10          6           0       -1.808173   -1.726382    0.068569
     11          8           0       -4.024850    1.132634    0.169236
     12          6           0       -1.175823    2.935769    0.785901
     13          6           0       -1.824159   -2.682080   -1.126521
     14          8           0       -1.246294   -2.488111    1.154096
     15          6           0        2.836789    0.088327    0.475030
     16          8           0        2.701558   -1.068032    1.338928
     17          6           0        3.567809    1.199013    1.241005
     18          6           0        3.700127   -0.349129   -0.730898
     19          8           0        3.303984   -1.604001   -1.277097
     20          1           0        0.704220   -0.734122   -1.530890
     21          1           0        0.819446   -1.586331   -0.006574
     22          1           0        0.933798    0.730266    1.124186
     23          1           0        2.077741    1.775130   -1.489519
     24          1           0        1.602454    2.652059   -0.051224
     25          1           0       -0.171558    1.478249   -2.235740
     26          1           0        0.060776    3.155799   -1.788227
     27          1           0       -2.103991    2.507652   -1.084119
     28          1           0       -3.460607   -1.326922    1.451179
     29          1           0       -4.012001   -1.587346   -0.204388
     30          1           0       -0.935135    3.975475    0.531981
     31          1           0       -0.401487    2.564878    1.466614
     32          1           0       -2.127194    2.935123    1.328768
     33          1           0       -0.812071   -3.013466   -1.381676
     34          1           0       -2.421957   -3.566688   -0.879675
     35          1           0       -2.263932   -2.199594   -2.005355
     36          1           0       -1.241967   -1.919639    1.944334
     37          1           0        3.575684   -1.245855    1.728496
     38          1           0        3.807440    2.050848    0.595765
     39          1           0        2.960589    1.557866    2.079145
     40          1           0        4.512997    0.816852    1.645990
     41          1           0        3.656808    0.385546   -1.540009
     42          1           0        4.748987   -0.406020   -0.397988
     43          1           0        3.128432   -2.171592   -0.504103
 ---------------------------------------------------------------------
                    Distance matrix (angstroms):
                    1          2          3          4          5
     1  C    0.000000
     2  C    1.355169   0.000000
     3  C    2.575541   1.503262   0.000000
     4  C    3.086720   2.557153   1.549726   0.000000
     5  C    3.265804   3.267507   2.588408   1.548790   0.000000
     6  C    2.529888   3.016445   2.976053   2.626844   1.538373
     7  C    1.510520   2.595009   3.258086   3.147091   2.622527
     8  C    1.470925   2.307202   3.781008   4.466330   4.725636
     9  C    2.435038   2.424870   3.853681   4.878605   5.521861
    10  C    2.402160   1.535226   2.620911   3.889729   4.784881
    11  O    2.406315   3.485507   4.914107   5.433198   5.457012
    12  C    2.529652   3.564628   4.142558   3.575990   3.112509
    13  C    3.472992   2.537305   3.181607   4.693137   5.502092
    14  O    3.450676   2.446653   3.020468   4.108519   5.339136
    15  C    4.613385   3.898222   2.601029   1.560036   2.578001
    16  O    4.962507   4.018305   2.857917   2.386101   3.788060
    17  C    5.478013   5.041154   3.942342   2.549535   3.030297
    18  C    5.513166   4.688806   3.207641   2.630410   3.215496
    19  O    5.592457   4.534746   3.062769   3.196508   3.993340
    20  H    3.080524   2.136934   1.098346   2.189872   2.749812
    21  H    3.374461   2.104221   1.092373   2.174392   3.504177
    22  H    2.937158   2.613233   2.127891   1.098042   2.152933
    23  H    4.141916   3.991174   3.053397   2.180726   1.097567
    24  H    3.853449   4.048166   3.485835   2.161714   1.095754
    25  H    2.678975   2.923016   2.850219   2.995338   2.169360
    26  H    3.444950   4.090806   4.046043   3.526939   2.140527
    27  H    2.094805   3.315777   4.141736   4.192277   3.515258
    28  H    3.123752   3.122308   4.464082   5.334207   6.109244
    29  H    3.228914   3.248715   4.634934   5.789500   6.342866
    30  H    3.477146   4.516568   4.934313   4.180757   3.357440
    31  H    2.835131   3.520792   3.843957   3.019936   2.864949
    32  H    2.769488   3.924310   4.787794   4.419593   4.152629
    33  H    3.960851   2.794735   2.877793   4.417871   5.320377
    34  H    4.343711   3.481408   4.172556   5.663217   6.555357
    35  H    3.435184   2.806969   3.548288   5.018317   5.536763
    36  H    3.376692   2.609058   3.238829   3.999346   5.240876
    37  H    5.921206   4.991038   3.805687   3.233991   4.508048
    38  H    5.727507   5.455751   4.375368   2.916281   2.813153
    39  H    5.253882   4.975712   4.146599   2.714853   3.234200
    40  H    6.473159   5.921734   4.741435   3.495424   4.083331
    41  H    5.524530   4.879314   3.475774   2.839297   2.865130
    42  H    6.532653   5.710586   4.238132   3.540132   4.095051
    43  H    5.599788   4.432709   3.029403   3.270742   4.379656
                    6          7          8          9         10
     6  C    0.000000
     7  C    1.539523   0.000000
     8  C    3.869387   2.592929   0.000000
     9  C    4.915667   3.869887   1.516533   0.000000
    10  C    4.498898   3.883797   2.425579   1.543752   0.000000
    11  O    4.408231   2.977426   1.231447   2.443062   3.619083
    12  C    2.575120   1.541093   3.296983   4.584493   4.759210
    13  C    5.155933   4.835257   3.503579   2.560843   1.530312
    14  O    5.415926   4.856078   3.520119   2.485330   1.440245
    15  C    3.975561   4.675205   5.941649   6.168906   5.003403
    16  O    5.007886   5.396592   6.078962   5.981172   4.731269
    17  C    4.539792   5.223808   6.804755   7.219848   6.231671
    18  C    4.523981   5.547024   6.878875   7.043051   5.733876
    19  O    5.009682   5.933967   6.828098   6.735747   5.287716
    20  H    2.970175   3.597473   4.278472   4.379706   3.139262
    21  H    4.059237   4.253410   4.356971   4.067135   2.632421
    22  H    3.024558   3.055900   4.162991   4.605945   3.829863
    23  H    2.133666   3.516889   5.605915   6.329877   5.457889
    24  H    2.155699   2.972187   5.238148   6.149823   5.551349
    25  H    1.097630   2.152808   3.930514   4.804764   4.272939
    26  H    1.098100   2.153397   4.647474   5.835020   5.547644
    27  H    2.134687   1.100502   2.681664   4.103807   4.398095
    28  H    5.643415   4.487377   2.150078   1.096232   2.191283
    29  H    5.586097   4.581993   2.155793   1.095852   2.225016
    30  H    2.798636   2.181436   4.251927   5.613542   5.786892
    31  H    2.897539   2.200676   3.740426   4.780261   4.727389
    32  H    3.517524   2.181999   3.021882   4.332674   4.839371
    33  H    5.215712   5.192250   4.321758   3.512911   2.179912
    34  H    6.212681   5.774313   4.083140   2.837813   2.159311
    35  H    4.927191   4.645021   3.415826   2.784221   2.175502
    36  H    5.385320   4.683638   3.429396   2.611864   1.968865
    37  H    5.834544   6.291177   7.032992   6.910001   5.654395
    38  H    4.306671   5.203230   7.123497   7.713538   6.788263
    39  H    4.599882   4.987160   6.472774   6.942921   6.129420
    40  H    5.606831   6.303526   7.767087   8.063083   6.993818
    41  H    4.079041   5.324602   6.951721   7.295073   6.075671
    42  H    5.495314   6.522991   7.891673   8.028622   6.705026
    43  H    5.411368   6.125444   6.733794   6.477025   4.989612
                   11         12         13         14         15
    11  O    0.000000
    12  C    3.427612   0.000000
    13  C    4.590650   5.969751   0.000000
    14  O    4.669059   5.436819   2.360671   0.000000
    15  C    6.947386   4.930073   5.653721   4.875522   0.000000
    16  O    7.173260   5.600923   5.400528   4.199562   1.449749
    17  C    7.668218   5.072030   7.052758   6.064488   1.534514
    18  C    7.917141   6.071748   6.009736   5.709249   1.546280
    19  O    7.955680   6.703293   5.242402   5.234250   2.480361
    20  H    5.360906   4.729713   3.217260   3.753682   3.041050
    21  H    5.557956   5.005847   3.073044   2.535279   2.665726
    22  H    5.065769   3.070698   4.931138   3.887369   2.110654
    23  H    6.356562   4.136460   5.934923   6.017734   2.698317
    24  H    5.832992   2.915492   6.430473   5.999125   2.893657
    25  H    4.555351   3.501890   4.611919   5.327105   4.281391
    26  H    4.961572   2.864215   6.170224   6.497646   4.715714
    27  H    2.674186   2.131140   5.197444   5.541019   5.717988
    28  H    2.830400   4.881943   3.340503   2.517897   6.527863
    29  H    2.745551   5.429838   2.614465   3.210295   7.083460
    30  H    4.214222   1.096994   6.918384   6.500907   5.416694
    31  H    4.106491   1.095686   6.023198   5.132646   4.195589
    32  H    2.862617   1.095359   6.137854   5.497087   5.785693
    33  H    5.469682   6.342247   1.095100   2.625773   5.136404
    34  H    5.074752   6.827074   1.095822   2.584905   6.545896
    35  H    4.351255   5.945338   1.094779   3.331810   6.115900
    36  H    4.495752   4.992127   3.217206   0.973476   4.777764
    37  H    8.115209   6.399320   6.274726   5.012445   1.974129
    38  H    7.897456   5.064796   7.555249   6.815724   2.192768
    39  H    7.254304   4.547637   7.151731   5.909611   2.179003
    40  H    8.670372   6.131251   7.751703   6.658391   2.170616
    41  H    7.904906   5.938672   6.294625   6.289397   2.195713
    42  H    8.925772   6.904529   6.994102   6.533564   2.159408
    43  H    7.908270   6.802636   5.017585   4.689139   2.480119
                   16         17         18         19         20
    16  O    0.000000
    17  C    2.428883   0.000000
    18  C    2.407932   2.510508   0.000000
    19  O    2.737474   3.777211   1.424769   0.000000
    20  H    3.512364   4.429509   3.124686   2.753156   0.000000
    21  H    2.370939   4.107079   3.217707   2.790604   1.750165
    22  H    2.530802   2.677944   3.501286   4.102771   3.040816
    23  H    4.058673   3.163538   2.778510   3.601016   2.860877
    24  H    4.120634   2.764746   3.724153   4.744683   3.802954
    25  H    5.245625   5.113569   4.538039   4.743274   2.481609
    26  H    5.881629   5.030361   5.162106   5.782330   3.951168
    27  H    6.461422   6.268018   6.478715   6.796258   4.312164
    28  H    6.168622   7.471490   7.549414   7.299312   5.156543
    29  H    6.908211   8.204053   7.828622   7.394229   4.972962
    30  H    6.270060   5.337411   6.463955   7.236949   5.396594
    31  H    4.779458   4.203783   5.490330   6.215947   4.592495
    32  H    6.272336   5.954397   6.999015   7.542670   5.445908
    33  H    4.850977   6.618669   5.280353   4.351946   2.741680
    34  H    6.116852   7.942700   6.917711   6.066010   4.268547
    35  H    6.092680   7.489899   6.373261   5.646838   3.344047
    36  H    4.079600   5.775345   5.835037   5.580583   4.155752
    37  H    0.973387   2.493009   2.620729   3.039026   4.373874
    38  H    3.391559   1.095161   2.744346   4.137511   4.680672
    39  H    2.740503   1.095431   3.475613   4.623816   4.834952
    40  H    2.632183   1.097015   2.769452   3.983300   5.196621
    41  H    3.363580   2.898912   1.093748   2.037622   3.157771
    42  H    2.765339   2.580235   1.101895   2.072685   4.213223
    43  H    2.190166   3.820920   1.923445   0.974934   2.999568
                   21         22         23         24         25
    21  H    0.000000
    22  H    2.580371   0.000000
    23  H    3.883537   3.038388   0.000000
    24  H    4.310342   2.349889   1.750313   0.000000
    25  H    3.917004   3.615300   2.388374   3.049108   0.000000
    26  H    5.122272   3.889412   2.462441   2.376489   1.751691
    27  H    5.144734   4.154982   4.264718   3.850384   2.473904
    28  H    4.528928   4.863100   6.995980   6.612420   5.681567
    29  H    4.835495   5.621153   7.074091   7.036911   5.317262
    30  H    5.856815   3.791438   4.243277   2.920773   3.805190
    31  H    4.570940   2.294786   3.938146   2.515395   3.865366
    32  H    5.559620   3.777953   5.193246   3.986825   4.318879
    33  H    2.566995   4.831452   5.594041   6.300651   4.616837
    34  H    3.897539   5.808645   7.011006   7.453524   5.688110
    35  H    3.725377   5.348231   5.908861   6.504314   4.237644
    36  H    2.857719   3.525421   6.038471   5.742248   5.492216
    37  H    3.274636   3.354073   4.661096   4.717498   6.097355
    38  H    4.745523   3.206397   2.723287   2.375293   4.917084
    39  H    4.338282   2.388462   3.682661   2.753228   5.332440
    40  H    4.706228   3.618072   4.084139   3.836637   6.119668
    41  H    3.780258   3.825121   2.104032   3.402049   4.041587
    42  H    4.121606   4.261904   3.617238   4.401451   5.580283
    43  H    2.433409   3.986040   4.201382   5.079500   5.216304
                   26         27         28         29         30
    26  H    0.000000
    27  H    2.366871   0.000000
    28  H    6.556575   4.792922   0.000000
    29  H    6.449301   4.602547   1.764301   0.000000
    30  H    2.654633   2.476391   5.944607   6.399557   0.000000
    31  H    3.340189   3.067252   4.950208   5.750567   1.774289
    32  H    3.814652   2.450571   4.467438   5.133789   1.771498
    33  H    6.243955   5.678058   4.228977   3.695860   7.247242
    34  H    7.223660   6.086091   3.395325   2.627175   7.815858
    35  H    5.842229   4.799210   3.760481   2.583424   6.807000
    36  H    6.433446   5.432819   2.348804   3.521437   6.069700
    37  H    6.640518   7.366026   7.042221   7.837451   7.002959
    38  H    4.576224   6.162443   8.060122   8.661430   5.118621
    39  H    5.091058   6.046347   7.067397   7.982725   4.838927
    40  H    6.089892   7.355055   8.259061   9.048738   6.395315
    41  H    4.546137   6.156134   7.908057   8.030369   6.186007
    42  H    6.049681   7.478206   8.465513   8.842394   7.236821
    43  H    6.280173   7.043436   6.924741   7.170562   7.441268
                   31         32         33         34         35
    31  H    0.000000
    32  H    1.770353   0.000000
    33  H    6.276882   6.667966   0.000000
    34  H    6.869022   6.872965   1.774766   0.000000
    35  H    6.182512   6.123756   1.777432   1.777941   0.000000
    36  H    4.587539   4.973054   3.527550   3.475654   4.089356
    37  H    5.514359   7.082598   5.661273   6.939778   6.996598
    38  H    4.328703   6.044760   7.134243   8.516984   7.854530
    39  H    3.562699   5.324044   6.863477   7.999216   7.622156
    40  H    5.219188   6.977094   7.224572   8.584171   8.267892
    41  H    5.500821   6.941535   5.616870   7.280630   6.477242
    42  H    6.231401   7.837525   6.220271   7.851387   7.414955
    43  H    6.227214   7.553778   4.123887   5.735343   5.597511
                   36         37         38         39         40
    36  H    0.000000
    37  H    4.869326   0.000000
    38  H    6.563529   3.493571   0.000000
    39  H    5.456436   2.891738   1.777808   0.000000
    40  H    6.379420   2.267184   1.767350   1.773893   0.000000
    41  H    6.438364   3.653927   2.712463   3.867471   3.327112
    42  H    6.608256   2.569805   2.812518   3.631997   2.393524
    43  H    5.015846   2.457951   4.415853   4.539845   3.933284
                   41         42         43
    41  H    0.000000
    42  H    1.767383   0.000000
    43  H    2.809134   2.398896   0.000000
 Stoichiometry    C15H24O4
 Framework group  C1[X(C15H24O4)]
 Deg. of freedom   123
 Full point group                 C1      NOp   1
 Largest Abelian subgroup         C1      NOp   1
 Largest concise Abelian subgroup C1      NOp   1
                         Standard orientation:                         
 ---------------------------------------------------------------------
 Center     Atomic      Atomic             Coordinates (Angstroms)
 Number     Number       Type             X           Y           Z
 ---------------------------------------------------------------------
      1          6           0       -1.740213    0.661037   -0.168131
      2          6           0       -1.020863   -0.487255   -0.189220
      3          6           0        0.451343   -0.665204   -0.435674
      4          6           0        1.324523    0.474055    0.148531
      5          6           0        1.285258    1.771244   -0.696756
      6          6           0       -0.054434    2.114574   -1.370509
      7          6           0       -1.310723    2.074895   -0.481525
      8          6           0       -3.140172    0.354060    0.162777
      9          6           0       -3.273268   -1.131627    0.436441
     10          6           0       -1.886121   -1.721321    0.102893
     11          8           0       -4.064011    1.167553    0.197594
     12          6           0       -1.188330    2.935939    0.790713
     13          6           0       -1.920492   -2.683436   -1.086648
     14          8           0       -1.329312   -2.484356    1.190113
     15          6           0        2.784475    0.033480    0.477389
     16          8           0        2.637939   -1.116086    1.348477
     17          6           0        3.533843    1.138605    1.233615
     18          6           0        3.636195   -0.422247   -0.730034
     19          8           0        3.220790   -1.674775   -1.267228
     20          1           0        0.631675   -0.771712   -1.513867
     21          1           0        0.742745   -1.616785    0.014724
     22          1           0        0.893298    0.704411    1.131729
     23          1           0        2.038684    1.719174   -1.493180
     24          1           0        1.581930    2.610457   -0.057706
     25          1           0       -0.217875    1.448148   -2.227221
     26          1           0        0.038902    3.124941   -1.790354
     27          1           0       -2.130953    2.509726   -1.072499
     28          1           0       -3.526529   -1.292057    1.490882
     29          1           0       -4.089168   -1.554417   -0.160590
     30          1           0       -0.935014    3.970893    0.529759
     31          1           0       -0.415792    2.558584    1.469915
     32          1           0       -2.137046    2.951052    1.337997
     33          1           0       -0.914126   -3.029735   -1.344620
     34          1           0       -2.528847   -3.558581   -0.831988
     35          1           0       -2.357949   -2.200079   -1.966159
     36          1           0       -1.313674   -1.911552    1.977072
     37          1           0        3.511452   -1.303366    1.734980
     38          1           0        3.781747    1.983517    0.582427
     39          1           0        2.935429    1.510246    2.072515
     40          1           0        4.475761    0.746148    1.636366
     41          1           0        3.598842    0.308372   -1.543106
     42          1           0        4.685767   -0.491258   -0.401691
     43          1           0        3.041350   -2.235609   -0.490206
 ---------------------------------------------------------------------
 Rotational constants (GHZ):      0.5463832      0.2796054      0.2184477
 Standard basis: 6-31G(d) (6D, 7F)
 There are   333 symmetry adapted cartesian basis functions of A   symmetry.
 There are   333 symmetry adapted basis functions of A   symmetry.
   333 basis functions,   628 primitive gaussians,   333 cartesian basis functions
    73 alpha electrons       73 beta electrons
       nuclear repulsion energy      1611.2498700757 Hartrees.
 NAtoms=   43 NActive=   43 NUniq=   43 SFac= 1.00D+00 NAtFMM=   60 NAOKFM=F Big=F
 Integral buffers will be    131072 words long.
 Raffenetti 2 integral format.
 Two-electron integral symmetry is turned on.
 ------------------------------------------------------------------------------
 Polarizable Continuum Model (PCM)
 =================================
 Model                : PCM (using non-symmetric T matrix).
 Atomic radii         : SMD-Coulomb.
 Polarization charges : Total charges.
 Charge compensation  : None.
 Solution method      : On-the-fly selection.
 Cavity type          : VdW (van der Waals Surface) (Alpha=1.000).
 Cavity algorithm     : GePol (No added spheres)
                        Default sphere list used, NSphG=   43.
                        Lebedev-Laikov grids with approx.  5.0 points / Ang**2.
                        Smoothing algorithm: Karplus/York (Gamma=1.0000).
                        Polarization charges: spherical gaussians, with
                                              point-specific exponents (IZeta= 3).
                        Self-potential: point-specific (ISelfS= 7).
                        Self-field    : sphere-specific E.n sum rule (ISelfD= 2).
 1st derivatives      : Analytical E(r).r(x)/FMM algorithm (CHGder, D1EAlg=3).
                        Cavity 1st derivative terms included.
 Solvent              : Methanol, Eps=  32.613000 Eps(inf)=   1.765709
 ------------------------------------------------------------------------------
 ------------------------------------------------------------------------------
 Atomic radii for non-electrostatic terms: SMD-CDS.
 ------------------------------------------------------------------------------
 Nuclear repulsion after PCM non-electrostatic terms =     1611.2511502175 Hartrees.
 One-electron integrals computed using PRISM.
 NBasis=   333 RedAO= T EigKep=  9.19D-04  NBF=   333
 NBsUse=   333 1.00D-06 EigRej= -1.00D+00 NBFU=   333
 Initial guess from the checkpoint file:  "DY-202A-11R_31.chk"
 B after Tr=     0.000000    0.000000    0.000000
         Rot=    0.999984   -0.005428    0.001587   -0.000397 Ang=  -0.65 deg.
 ExpMin= 1.61D-01 ExpMax= 5.48D+03 ExpMxC= 8.25D+02 IAcc=1 IRadAn=         1 AccDes= 0.00D+00
 Harris functional with IExCor=  402 and IRadAn=       1 diagonalized for initial guess.
 HarFok:  IExCor=  402 AccDes= 0.00D+00 IRadAn=         1 IDoV= 1 UseB2=F ITyADJ=14
 ICtDFT=  3500011 ScaDFX=  1.000000  1.000000  1.000000  1.000000
 FoFCou: FMM=F IPFlag=           0 FMFlag=      100000 FMFlg1=           0
         NFxFlg=           0 DoJE=T BraDBF=F KetDBF=T FulRan=T
         wScrn=  0.000000 ICntrl=     500 IOpCl=  0 I1Cent=   200000004 NGrid=           0
         NMat0=    1 NMatS0=      1 NMatT0=    0 NMatD0=    1 NMtDS0=    0 NMtDT0=    0
 Petite list used in FoFCou.
 Keep R1 ints in memory in canonical form, NReq=1565304907.
 Requested convergence on RMS density matrix=1.00D-08 within 128 cycles.
 Requested convergence on MAX density matrix=1.00D-06.
 Requested convergence on             energy=1.00D-06.
 No special actions if energy rises.
 Inv3:  Mode=1 IEnd=    21740592.
 Iteration    1 A*A^-1 deviation from unit magnitude is 4.77D-15 for     67.
 Iteration    1 A*A^-1 deviation from orthogonality  is 5.19D-15 for   1800    672.
 Iteration    1 A^-1*A deviation from unit magnitude is 4.11D-15 for    669.
 Iteration    1 A^-1*A deviation from orthogonality  is 3.51D-11 for   2331   1468.
 Error on total polarization charges =  0.05212
 SCF Done:  E(RB3LYP) =  -886.952144611     A.U. after   10 cycles
            NFock= 10  Conv=0.89D-08     -V/T= 2.0094
 SMD-CDS (non-electrostatic) energy       (kcal/mol) =       0.80
 (included in total energy above)
 D1PCM: PCM CHGder 1st derivatives, ID1Alg=3 FixD1E=F DoIter=F DoCFld=F I1PDM=0.
 Calling FoFJK, ICntrl=      2127 FMM=F ISym2X=0 I1Cent= 0 IOpClX= 0 NMat=1 NMatS=1 NMatT=0.
 ***** Axes restored to original set *****
 -------------------------------------------------------------------
 Center     Atomic                   Forces (Hartrees/Bohr)
 Number     Number              X              Y              Z
 -------------------------------------------------------------------
      1        6           0.000559459    0.000249609   -0.000098104
      2        6          -0.000070899    0.000047172    0.000427608
      3        6           0.000747290    0.000029950   -0.000793236
      4        6          -0.000265019    0.000583495   -0.000002405
      5        6           0.000541696   -0.000083237    0.000640607
      6        6           0.000527051    0.000200175   -0.000598849
      7        6          -0.000100173   -0.000759203   -0.000130897
      8        6          -0.000040207    0.000411136   -0.000710167
      9        6          -0.000929406   -0.000317193   -0.000651829
     10        6           0.001741331   -0.000412716    0.000490285
     11        8          -0.001041575    0.000698753    0.000263436
     12        6          -0.000095764    0.000481168    0.000132776
     13        6          -0.000496551   -0.000384651   -0.000090685
     14        8          -0.001019774   -0.000023039    0.000071295
     15        6          -0.000275783   -0.001066208   -0.000212780
     16        8           0.000546068   -0.000047322    0.000907997
     17        6          -0.000420232    0.000208767   -0.000680267
     18        6           0.000738417    0.000640951    0.000490987
     19        8          -0.001120784    0.000085443   -0.000614113
     20        1          -0.000092392   -0.000240462   -0.000383715
     21        1           0.000098647    0.000252661   -0.000230914
     22        1           0.000541013   -0.000137759   -0.000004504
     23        1          -0.000190783   -0.000259867   -0.000007435
     24        1           0.000411270    0.000001892    0.000201198
     25        1          -0.000199925   -0.000136866    0.000058710
     26        1          -0.000014904    0.000122950   -0.000048170
     27        1          -0.000102503   -0.000299378    0.000490106
     28        1           0.000322347   -0.000228168    0.000371504
     29        1           0.000137028   -0.000201358    0.000275247
     30        1          -0.000080938    0.000195906    0.000020744
     31        1          -0.000410416    0.000167930   -0.000041184
     32        1          -0.000126425    0.000177216    0.000210732
     33        1           0.000066839    0.000212361    0.000268717
     34        1          -0.000137322   -0.000178965   -0.000192617
     35        1           0.000036523    0.000181272    0.000106034
     36        1           0.000465690   -0.000002420   -0.000401085
     37        1           0.000168868   -0.000285136    0.000381820
     38        1          -0.000198084   -0.000050255   -0.000023808
     39        1          -0.000182050    0.000045641   -0.000007318
     40        1           0.000153192   -0.000137680   -0.000280315
     41        1          -0.000148661   -0.000307158   -0.000258046
     42        1           0.000224346    0.000400836    0.000438681
     43        1          -0.000266505    0.000163755    0.000213956
 -------------------------------------------------------------------
 Cartesian Forces:  Max     0.001741331 RMS     0.000421265

 GradGradGradGradGradGradGradGradGradGradGradGradGradGradGradGradGradGrad
 Berny optimization.
 Using GEDIIS/GDIIS optimizer.
 FormGI is forming the generalized inverse of G from B-inverse, IUseBI=4.
 Internal  Forces:  Max     0.001567258 RMS     0.000330392
 Search for a local minimum.
 Step number   6 out of a maximum of  258
 All quantities printed in internal units (Hartrees-Bohrs-Radians)
 Mixed Optimization -- En-DIIS/RFO-DIIS
 Swapping is turned off.
 Update second derivatives using D2CorX and points    4    5    6
 DE= -6.13D-05 DEPred=-2.94D-04 R= 2.08D-01
 Trust test= 2.08D-01 RLast= 2.97D-01 DXMaxT set to 1.33D+00
 ITU=  0  0  1  1  1  0
     Eigenvalues ---    0.00227   0.00239   0.00279   0.00345   0.00375
     Eigenvalues ---    0.00403   0.00567   0.00717   0.00811   0.00900
     Eigenvalues ---    0.01069   0.01111   0.01125   0.01309   0.01379
     Eigenvalues ---    0.01647   0.02567   0.02739   0.03154   0.03819
     Eigenvalues ---    0.03992   0.04345   0.04524   0.04576   0.04709
     Eigenvalues ---    0.04835   0.04968   0.05058   0.05091   0.05357
     Eigenvalues ---    0.05386   0.05444   0.05567   0.05574   0.05597
     Eigenvalues ---    0.05632   0.05719   0.05772   0.05951   0.05994
     Eigenvalues ---    0.06183   0.06448   0.06901   0.07865   0.08109
     Eigenvalues ---    0.08709   0.09039   0.09046   0.09255   0.09651
     Eigenvalues ---    0.10422   0.11843   0.12200   0.13327   0.14276
     Eigenvalues ---    0.15202   0.15583   0.15961   0.15991   0.15999
     Eigenvalues ---    0.16000   0.16000   0.16000   0.16000   0.16000
     Eigenvalues ---    0.16000   0.16077   0.16122   0.16361   0.16492
     Eigenvalues ---    0.17577   0.17869   0.19106   0.20117   0.20924
     Eigenvalues ---    0.22999   0.24207   0.24753   0.25020   0.26252
     Eigenvalues ---    0.26834   0.27462   0.28036   0.28403   0.28591
     Eigenvalues ---    0.28866   0.29053   0.29418   0.29744   0.30284
     Eigenvalues ---    0.30787   0.31638   0.32333   0.33678   0.33777
     Eigenvalues ---    0.33818   0.33846   0.33915   0.34003   0.34091
     Eigenvalues ---    0.34099   0.34102   0.34118   0.34145   0.34161
     Eigenvalues ---    0.34182   0.34197   0.34203   0.34223   0.34271
     Eigenvalues ---    0.34315   0.34333   0.34481   0.34635   0.34704
     Eigenvalues ---    0.39276   0.41511   0.42209   0.51894   0.52189
     Eigenvalues ---    0.52630   0.52786   0.94632
 En-DIIS/RFO-DIIS IScMMF=        0 using points:     6    5    4    3    2
 RFO step:  Lambda=-7.40690121D-05.
 DidBck=T Rises=F RFO-DIIS coefs:    0.52876    0.36547    0.08589   -0.13774    0.15762
 Iteration  1 RMS(Cart)=  0.02653315 RMS(Int)=  0.00021262
 Iteration  2 RMS(Cart)=  0.00038726 RMS(Int)=  0.00003153
 Iteration  3 RMS(Cart)=  0.00000004 RMS(Int)=  0.00003153
 Variable       Old X    -DE/DX   Delta X   Delta X   Delta X     New X
                                 (Linear)    (Quad)   (Total)
    R1        2.56090   0.00060   0.00059   0.00097   0.00153   2.56243
    R2        2.85447  -0.00010   0.00113  -0.00214  -0.00100   2.85347
    R3        2.77965   0.00081   0.00078   0.00196   0.00269   2.78234
    R4        2.84075   0.00044   0.00034   0.00082   0.00117   2.84192
    R5        2.90116   0.00035  -0.00005   0.00019   0.00015   2.90131
    R6        2.92856   0.00014   0.00020  -0.00041  -0.00021   2.92834
    R7        2.07557   0.00038   0.00023   0.00019   0.00042   2.07600
    R8        2.06429  -0.00029  -0.00048   0.00027  -0.00021   2.06408
    R9        2.92679  -0.00045  -0.00130   0.00056  -0.00074   2.92604
   R10        2.94804  -0.00055  -0.00167   0.00085  -0.00081   2.94723
   R11        2.07500  -0.00025  -0.00040   0.00006  -0.00034   2.07466
   R12        2.90710   0.00069   0.00134   0.00045   0.00179   2.90889
   R13        2.07410  -0.00012   0.00025  -0.00033  -0.00008   2.07402
   R14        2.07068   0.00023   0.00011   0.00015   0.00026   2.07093
   R15        2.90928   0.00097   0.00154   0.00068   0.00221   2.91149
   R16        2.07422   0.00006  -0.00015   0.00046   0.00030   2.07452
   R17        2.07511   0.00013  -0.00012   0.00042   0.00030   2.07540
   R18        2.91224   0.00079   0.00159  -0.00011   0.00148   2.91372
   R19        2.07965  -0.00030  -0.00015  -0.00033  -0.00048   2.07917
   R20        2.86583   0.00088   0.00190  -0.00024   0.00167   2.86750
   R21        2.32710   0.00125   0.00036   0.00111   0.00147   2.32856
   R22        2.91727   0.00051   0.00196   0.00073   0.00274   2.92000
   R23        2.07158   0.00031  -0.00046   0.00074   0.00027   2.07185
   R24        2.07086  -0.00017   0.00042  -0.00088  -0.00046   2.07040
   R25        2.89187   0.00006  -0.00048   0.00081   0.00033   2.89221
   R26        2.72167  -0.00046   0.00225  -0.00223   0.00002   2.72169
   R27        2.07302   0.00016   0.00015   0.00018   0.00033   2.07335
   R28        2.07055  -0.00037  -0.00034   0.00001  -0.00033   2.07022
   R29        2.06993   0.00021   0.00010   0.00036   0.00046   2.07039
   R30        2.06944  -0.00006  -0.00025   0.00038   0.00013   2.06957
   R31        2.07080   0.00017   0.00010   0.00029   0.00040   2.07120
   R32        2.06883  -0.00001   0.00004  -0.00013  -0.00010   2.06873
   R33        1.83960  -0.00033  -0.00023  -0.00030  -0.00053   1.83907
   R34        2.73963   0.00098   0.00087  -0.00035   0.00052   2.74015
   R35        2.89981  -0.00075  -0.00079  -0.00014  -0.00093   2.89888
   R36        2.92205  -0.00083  -0.00036  -0.00217  -0.00253   2.91951
   R37        1.83944   0.00036   0.00020  -0.00010   0.00010   1.83953
   R38        2.06956  -0.00008   0.00012  -0.00055  -0.00043   2.06912
   R39        2.07007   0.00012   0.00008   0.00021   0.00029   2.07036
   R40        2.07306   0.00008  -0.00003   0.00040   0.00037   2.07342
   R41        2.69242   0.00032   0.00008   0.00139   0.00148   2.69390
   R42        2.06688  -0.00001   0.00022  -0.00029  -0.00006   2.06682
   R43        2.08228   0.00033   0.00047   0.00016   0.00062   2.08290
   R44        1.84236   0.00012  -0.00037   0.00032  -0.00005   1.84231
    A1        2.26394   0.00003  -0.00141   0.00242   0.00101   2.26495
    A2        1.90908   0.00022   0.00251  -0.00228   0.00031   1.90940
    A3        2.10904  -0.00026  -0.00116  -0.00047  -0.00170   2.10734
    A4        2.24300   0.00003   0.00150  -0.00203  -0.00056   2.24243
    A5        1.95950  -0.00002  -0.00062   0.00141   0.00093   1.96043
    A6        2.08059  -0.00001  -0.00086   0.00063  -0.00033   2.08026
    A7        1.98556   0.00031   0.00031  -0.00091  -0.00059   1.98498
    A8        1.91050  -0.00028  -0.00056   0.00047  -0.00009   1.91041
    A9        1.87211   0.00006  -0.00012   0.00021   0.00008   1.87218
   A10        1.92712   0.00013   0.00056   0.00207   0.00262   1.92975
   A11        1.91203  -0.00020   0.00072  -0.00233  -0.00162   1.91041
   A12        1.85092  -0.00005  -0.00102   0.00052  -0.00050   1.85042
   A13        1.97761  -0.00014   0.00006  -0.00047  -0.00041   1.97720
   A14        1.98138  -0.00011   0.00055  -0.00071  -0.00016   1.98123
   A15        1.84470   0.00044   0.00263  -0.00048   0.00214   1.84684
   A16        1.95553   0.00001  -0.00292   0.00229  -0.00062   1.95491
   A17        1.87866  -0.00001   0.00111  -0.00017   0.00095   1.87961
   A18        1.81112  -0.00016  -0.00109  -0.00064  -0.00174   1.80939
   A19        2.03536  -0.00017  -0.00015   0.00063   0.00048   2.03584
   A20        1.91653  -0.00010  -0.00238   0.00037  -0.00200   1.91453
   A21        1.89262  -0.00006   0.00066  -0.00033   0.00033   1.89295
   A22        1.86563  -0.00003  -0.00094  -0.00038  -0.00131   1.86432
   A23        1.89682   0.00037   0.00243   0.00022   0.00265   1.89947
   A24        1.84800   0.00000   0.00043  -0.00063  -0.00020   1.84780
   A25        2.03978   0.00060   0.00222   0.00070   0.00292   2.04271
   A26        1.91347  -0.00024  -0.00057  -0.00006  -0.00062   1.91285
   A27        1.87421  -0.00001   0.00005   0.00037   0.00042   1.87463
   A28        1.88972  -0.00032  -0.00186  -0.00040  -0.00226   1.88746
   A29        1.89004  -0.00019  -0.00055   0.00018  -0.00038   1.88967
   A30        1.84718   0.00012   0.00061  -0.00095  -0.00034   1.84684
   A31        1.95622  -0.00048   0.00028   0.00084   0.00114   1.95736
   A32        1.95441   0.00049   0.00253   0.00056   0.00309   1.95750
   A33        1.84349  -0.00012  -0.00281  -0.00069  -0.00350   1.83999
   A34        1.97958   0.00033   0.00213  -0.00051   0.00162   1.98120
   A35        1.86286   0.00029   0.00032  -0.00032  -0.00001   1.86285
   A36        1.85641  -0.00056  -0.00324   0.00000  -0.00324   1.85318
   A37        1.90559  -0.00044  -0.00206  -0.00021  -0.00216   1.90343
   A38        2.19261   0.00045   0.00085   0.00098   0.00171   2.19432
   A39        2.18489   0.00000   0.00099  -0.00036   0.00051   2.18540
   A40        1.83006   0.00023   0.00159  -0.00068   0.00118   1.83124
   A41        1.91476   0.00013   0.00571  -0.00565   0.00001   1.91477
   A42        1.92303   0.00004  -0.00245   0.00230  -0.00025   1.92278
   A43        1.93855  -0.00038  -0.00031  -0.00222  -0.00257   1.93598
   A44        1.98659  -0.00010  -0.00298   0.00300  -0.00001   1.98658
   A45        1.87085   0.00009  -0.00126   0.00280   0.00158   1.87243
   A46        1.81366   0.00001   0.00014  -0.00169  -0.00142   1.81225
   A47        1.94994   0.00014   0.00234  -0.00178   0.00053   1.95047
   A48        1.93009   0.00011  -0.00033   0.00223   0.00185   1.93193
   A49        1.96918  -0.00032   0.00066  -0.00257  -0.00198   1.96720
   A50        1.96780   0.00003  -0.00139   0.00176   0.00034   1.96814
   A51        1.83629   0.00004  -0.00134   0.00206   0.00076   1.83705
   A52        1.92739   0.00002  -0.00076   0.00129   0.00053   1.92792
   A53        1.95553   0.00023   0.00060   0.00010   0.00070   1.95623
   A54        1.92986   0.00019   0.00002   0.00083   0.00084   1.93070
   A55        1.88554  -0.00005   0.00045  -0.00048  -0.00003   1.88551
   A56        1.88162  -0.00019  -0.00020  -0.00103  -0.00122   1.88040
   A57        1.88148  -0.00023  -0.00012  -0.00083  -0.00095   1.88053
   A58        1.94044  -0.00051  -0.00074  -0.00085  -0.00159   1.93886
   A59        1.91126   0.00049   0.00011   0.00241   0.00252   1.91378
   A60        1.93464  -0.00028  -0.00122   0.00010  -0.00112   1.93352
   A61        1.88849   0.00008   0.00157  -0.00179  -0.00022   1.88827
   A62        1.89397   0.00028   0.00118  -0.00121  -0.00003   1.89394
   A63        1.89385  -0.00004  -0.00085   0.00132   0.00048   1.89432
   A64        1.88044  -0.00005  -0.00025   0.00134   0.00109   1.88154
   A65        1.82968   0.00062   0.00093   0.00128   0.00221   1.83190
   A66        1.93640  -0.00030  -0.00358   0.00220  -0.00139   1.93501
   A67        2.01985  -0.00057  -0.00093  -0.00004  -0.00095   2.01890
   A68        1.90108  -0.00021   0.00073   0.00131   0.00204   1.90312
   A69        1.86623   0.00010   0.00422  -0.00347   0.00075   1.86698
   A70        1.90507   0.00039  -0.00087  -0.00129  -0.00215   1.90292
   A71        1.87595   0.00065   0.00022   0.00156   0.00178   1.87772
   A72        1.95318  -0.00015  -0.00086   0.00149   0.00064   1.95381
   A73        1.93367  -0.00006  -0.00009  -0.00066  -0.00075   1.93292
   A74        1.92046  -0.00022  -0.00105   0.00035  -0.00070   1.91976
   A75        1.89365   0.00005  -0.00033   0.00046   0.00013   1.89378
   A76        1.87543   0.00014   0.00055  -0.00051   0.00004   1.87547
   A77        1.88521   0.00026   0.00188  -0.00121   0.00067   1.88589
   A78        1.97459  -0.00157   0.00123  -0.00311  -0.00187   1.97272
   A79        1.94420   0.00073   0.00039  -0.00080  -0.00040   1.94380
   A80        1.88646  -0.00017  -0.00103  -0.00097  -0.00200   1.88446
   A81        1.87235  -0.00013  -0.00354   0.00110  -0.00244   1.86990
   A82        1.91241   0.00128   0.00248   0.00349   0.00597   1.91838
   A83        1.87117  -0.00004   0.00050   0.00058   0.00108   1.87225
   A84        1.83265  -0.00035  -0.00019  -0.00115  -0.00134   1.83132
    D1        0.08811  -0.00021  -0.00187   0.00072  -0.00114   0.08697
    D2       -3.06864  -0.00001   0.00049   0.00130   0.00178  -3.06686
    D3       -3.10486  -0.00033  -0.00218  -0.00704  -0.00921  -3.11407
    D4        0.02157  -0.00013   0.00018  -0.00646  -0.00628   0.01528
    D5        0.38538  -0.00012  -0.00222  -0.00601  -0.00823   0.37715
    D6       -1.86225  -0.00058  -0.00756  -0.00650  -0.01405  -1.87630
    D7        2.40745  -0.00009  -0.00334  -0.00638  -0.00971   2.39774
    D8       -2.69975   0.00000  -0.00197   0.00254   0.00056  -2.69919
    D9        1.33580  -0.00046  -0.00731   0.00206  -0.00526   1.33054
   D10       -0.67768   0.00003  -0.00310   0.00218  -0.00092  -0.67861
   D11        0.05168   0.00012  -0.01259   0.02377   0.01120   0.06289
   D12       -3.07580  -0.00007  -0.00470  -0.00695  -0.01163  -3.08744
   D13       -3.13594   0.00002  -0.01283   0.01692   0.00408  -3.13186
   D14        0.01976  -0.00017  -0.00494  -0.01379  -0.01876   0.00100
   D15        0.62526   0.00016   0.00308   0.00469   0.00777   0.63303
   D16       -1.53976  -0.00002   0.00256   0.00228   0.00482  -1.53493
   D17        2.74261   0.00015   0.00410   0.00132   0.00541   2.74802
   D18       -2.50025  -0.00004   0.00057   0.00408   0.00466  -2.49559
   D19        1.61792  -0.00022   0.00005   0.00166   0.00171   1.61963
   D20       -0.38291  -0.00005   0.00159   0.00071   0.00230  -0.38060
   D21       -0.08303   0.00009   0.01169  -0.01260  -0.00089  -0.08392
   D22        2.04509  -0.00021   0.01385  -0.01772  -0.00386   2.04123
   D23       -2.19901  -0.00001   0.01342  -0.01484  -0.00141  -2.20042
   D24        3.04497   0.00026   0.01382  -0.01211   0.00173   3.04670
   D25       -1.11009  -0.00004   0.01598  -0.01723  -0.00124  -1.11133
   D26        0.92899   0.00017   0.01556  -0.01435   0.00121   0.93020
   D27       -1.33795  -0.00007   0.00003  -0.00246  -0.00244  -1.34039
   D28        2.68867   0.00014   0.00359  -0.00463  -0.00104   2.68763
   D29        0.71511   0.00012   0.00308  -0.00323  -0.00015   0.71496
   D30        0.81806  -0.00011  -0.00004  -0.00091  -0.00096   0.81710
   D31       -1.43851   0.00010   0.00352  -0.00308   0.00044  -1.43807
   D32        2.87112   0.00008   0.00301  -0.00168   0.00133   2.87245
   D33        2.85030  -0.00022  -0.00054  -0.00045  -0.00100   2.84930
   D34        0.59373  -0.00001   0.00302  -0.00263   0.00040   0.59413
   D35       -1.37983  -0.00003   0.00251  -0.00122   0.00129  -1.37854
   D36        0.61843   0.00008  -0.00177  -0.00133  -0.00311   0.61532
   D37       -1.50624   0.00032   0.00150  -0.00159  -0.00009  -1.50633
   D38        2.76528   0.00041   0.00190  -0.00085   0.00105   2.76633
   D39        2.88809  -0.00019  -0.00357  -0.00068  -0.00426   2.88384
   D40        0.76342   0.00005  -0.00029  -0.00095  -0.00124   0.76218
   D41       -1.24824   0.00014   0.00011  -0.00021  -0.00010  -1.24834
   D42       -1.41473  -0.00038  -0.00575  -0.00035  -0.00611  -1.42084
   D43        2.74378  -0.00013  -0.00248  -0.00062  -0.00309   2.74069
   D44        0.73212  -0.00005  -0.00208   0.00012  -0.00196   0.73017
   D45       -0.95002  -0.00064  -0.02935  -0.01275  -0.04210  -0.99212
   D46       -2.99950  -0.00059  -0.02896  -0.01611  -0.04507  -3.04457
   D47        1.10098  -0.00041  -0.02399  -0.01620  -0.04018   1.06080
   D48        3.06545  -0.00036  -0.02729  -0.01352  -0.04082   3.02463
   D49        1.01596  -0.00031  -0.02690  -0.01689  -0.04379   0.97217
   D50       -1.16674  -0.00012  -0.02193  -0.01697  -0.03890  -1.20564
   D51        1.04370  -0.00027  -0.02663  -0.01403  -0.04066   1.00304
   D52       -1.00579  -0.00022  -0.02624  -0.01740  -0.04363  -1.04942
   D53        3.09469  -0.00003  -0.02127  -0.01748  -0.03874   3.05595
   D54        0.86291   0.00005   0.00055   0.00022   0.00077   0.86368
   D55       -1.29499   0.00023   0.00185   0.00027   0.00212  -1.29287
   D56        2.98914   0.00020   0.00139   0.00123   0.00261   2.99176
   D57        3.01409  -0.00022  -0.00341   0.00085  -0.00257   3.01152
   D58        0.85619  -0.00005  -0.00211   0.00090  -0.00122   0.85497
   D59       -1.14286  -0.00007  -0.00257   0.00185  -0.00073  -1.14359
   D60       -1.28177  -0.00005  -0.00221   0.00003  -0.00219  -1.28396
   D61        2.84351   0.00012  -0.00091   0.00008  -0.00083   2.84268
   D62        0.84446   0.00010  -0.00137   0.00103  -0.00034   0.84412
   D63       -1.29879   0.00000   0.00223   0.00515   0.00738  -1.29141
   D64        0.93556   0.00055   0.00784   0.00622   0.01406   0.94962
   D65        2.97410   0.00023   0.00527   0.00573   0.01099   2.98509
   D66        0.87121  -0.00014   0.00157   0.00526   0.00683   0.87804
   D67        3.10556   0.00041   0.00718   0.00633   0.01350   3.11907
   D68       -1.13909   0.00009   0.00461   0.00584   0.01044  -1.12865
   D69        2.86645  -0.00025   0.00106   0.00403   0.00509   2.87154
   D70       -1.18239   0.00029   0.00666   0.00510   0.01176  -1.17062
   D71        0.85615  -0.00002   0.00409   0.00461   0.00870   0.86485
   D72       -3.08183   0.00013   0.00268  -0.00465  -0.00197  -3.08380
   D73        1.09858   0.00003   0.00223  -0.00500  -0.00277   1.09581
   D74       -1.00075   0.00003   0.00197  -0.00458  -0.00261  -1.00336
   D75        0.96607   0.00009  -0.00177  -0.00586  -0.00764   0.95844
   D76       -1.13671  -0.00001  -0.00223  -0.00621  -0.00844  -1.14515
   D77        3.04715  -0.00001  -0.00249  -0.00579  -0.00828   3.03887
   D78       -1.07624  -0.00009  -0.00127  -0.00519  -0.00646  -1.08270
   D79        3.10417  -0.00019  -0.00172  -0.00554  -0.00726   3.09691
   D80        1.00484  -0.00019  -0.00198  -0.00512  -0.00710   0.99774
   D81       -0.10025  -0.00006   0.01916  -0.03052  -0.01133  -0.11158
   D82        1.98274  -0.00031   0.02264  -0.03636  -0.01368   1.96906
   D83       -2.24471  -0.00010   0.02308  -0.03498  -0.01189  -2.25660
   D84        3.02731   0.00013   0.01133   0.00004   0.01137   3.03869
   D85       -1.17288  -0.00012   0.01480  -0.00580   0.00902  -1.16386
   D86        0.88286   0.00009   0.01524  -0.00441   0.01081   0.89367
   D87        0.10611   0.00001  -0.01792   0.02531   0.00743   0.11354
   D88       -2.00919   0.00001  -0.02122   0.02996   0.00876  -2.00042
   D89        2.19667   0.00016  -0.01895   0.02786   0.00895   2.20561
   D90       -1.96086  -0.00009  -0.02548   0.03353   0.00804  -1.95282
   D91        2.20703  -0.00009  -0.02878   0.03818   0.00937   2.21640
   D92        0.12969   0.00007  -0.02652   0.03609   0.00956   0.13925
   D93        2.20893   0.00016  -0.02153   0.02939   0.00790   2.21683
   D94        0.09363   0.00015  -0.02484   0.03404   0.00924   0.10287
   D95       -1.98370   0.00031  -0.02257   0.03195   0.00942  -1.97428
   D96        1.03493   0.00005  -0.00445   0.01606   0.01155   1.04648
   D97        3.12087   0.00015  -0.00289   0.01486   0.01191   3.13279
   D98       -1.07335   0.00024  -0.00463   0.01810   0.01342  -1.05994
   D99        3.07087  -0.00005  -0.00226   0.01102   0.00881   3.07969
   D100      -1.12637   0.00005  -0.00070   0.00983   0.00918  -1.11719
   D101       0.96259   0.00014  -0.00243   0.01306   0.01068   0.97327
   D102      -1.06012  -0.00018  -0.00450   0.01306   0.00856  -1.05156
   D103       1.02582  -0.00009  -0.00294   0.01186   0.00893   1.03475
   D104       3.11478   0.00001  -0.00468   0.01510   0.01043   3.12521
   D105       1.06068  -0.00035  -0.05236   0.02438  -0.02793   1.03275
   D106      -0.96130  -0.00045  -0.05146   0.02396  -0.02757  -0.98887
   D107      -3.11437  -0.00010  -0.05054   0.02469  -0.02584  -3.14020
   D108      -2.92741   0.00000  -0.00216   0.00109  -0.00107  -2.92848
   D109      -0.85395  -0.00012  -0.00548   0.00498  -0.00049  -0.85444
   D110       1.20260   0.00028  -0.00379   0.00225  -0.00155   1.20106
   D111      -1.26024   0.00045   0.01085   0.00043   0.01129  -1.24895
   D112       0.85565   0.00036   0.00978   0.00158   0.01137   0.86702
   D113       2.93918   0.00051   0.01140  -0.00011   0.01129   2.95047
   D114       3.01757  -0.00001   0.01131  -0.00310   0.00821   3.02578
   D115      -1.14973  -0.00009   0.01024  -0.00195   0.00829  -1.14144
   D116       0.93380   0.00006   0.01186  -0.00365   0.00821   0.94201
   D117       0.98571  -0.00023   0.00634   0.00104   0.00737   0.99308
   D118       3.10160  -0.00031   0.00528   0.00219   0.00745   3.10905
   D119      -1.09806  -0.00016   0.00689   0.00049   0.00737  -1.09068
   D120      -1.23289   0.00027   0.01921   0.00545   0.02467  -1.20822
   D121       0.87807  -0.00048   0.01579   0.00407   0.01987   0.89794
   D122       2.92939  -0.00022   0.01601   0.00372   0.01973   2.94912
   D123       0.79764   0.00079   0.02277   0.00464   0.02740   0.82504
   D124       2.90860   0.00004   0.01935   0.00326   0.02261   2.93121
   D125      -1.32327   0.00030   0.01957   0.00291   0.02247  -1.30080
   D126       2.85158   0.00080   0.02550   0.00359   0.02909   2.88067
   D127      -1.32065   0.00005   0.02208   0.00221   0.02430  -1.29635
   D128       0.73067   0.00031   0.02230   0.00186   0.02416   0.75483
   D129      -0.74006   0.00023  -0.00937   0.01206   0.00269  -0.73736
   D130      -2.89122   0.00042  -0.00817   0.01432   0.00616  -2.88507
   D131       1.36618  -0.00012  -0.00810   0.01122   0.00312   1.36929
         Item               Value     Threshold  Converged?
 Maximum Force            0.001567     0.000450     NO 
 RMS     Force            0.000330     0.000300     NO 
 Maximum Displacement     0.124911     0.001800     NO 
 RMS     Displacement     0.026516     0.001200     NO 
 Predicted change in Energy=-1.618356D-04
 GradGradGradGradGradGradGradGradGradGradGradGradGradGradGradGradGradGrad

                          Input orientation:                          
 ---------------------------------------------------------------------
 Center     Atomic      Atomic             Coordinates (Angstroms)
 Number     Number       Type             X           Y           Z
 ---------------------------------------------------------------------
      1          6           0       -1.691085    0.658605   -0.185962
      2          6           0       -0.953505   -0.478868   -0.214463
      3          6           0        0.522846   -0.631051   -0.457126
      4          6           0        1.375677    0.511430    0.150097
      5          6           0        1.322854    1.820075   -0.675850
      6          6           0       -0.016697    2.152645   -1.357394
      7          6           0       -1.283680    2.081805   -0.483623
      8          6           0       -3.091280    0.325897    0.124790
      9          6           0       -3.199029   -1.163943    0.391845
     10          6           0       -1.800213   -1.729980    0.059342
     11          8           0       -4.027463    1.125726    0.171803
     12          6           0       -1.199111    2.941652    0.793442
     13          6           0       -1.816621   -2.677898   -1.142148
     14          8           0       -1.238400   -2.498104    1.140404
     15          6           0        2.839779    0.087227    0.479986
     16          8           0        2.708516   -1.042901    1.378958
     17          6           0        3.586500    1.216472    1.201404
     18          6           0        3.685760   -0.388586   -0.721995
     19          8           0        3.252250   -1.640489   -1.248305
     20          1           0        0.709105   -0.720049   -1.536126
     21          1           0        0.826858   -1.584328   -0.019090
     22          1           0        0.937971    0.720559    1.134975
     23          1           0        2.082661    1.788903   -1.467230
     24          1           0        1.604208    2.654051   -0.022934
     25          1           0       -0.162061    1.494965   -2.224270
     26          1           0        0.064938    3.169727   -1.763654
     27          1           0       -2.105382    2.502246   -1.082438
     28          1           0       -3.449660   -1.333499    1.445637
     29          1           0       -4.006192   -1.597907   -0.208594
     30          1           0       -0.959134    3.981885    0.540245
     31          1           0       -0.433319    2.575946    1.486238
     32          1           0       -2.157678    2.939852    1.323996
     33          1           0       -0.804832   -3.013710   -1.392974
     34          1           0       -2.421685   -3.560938   -0.906728
     35          1           0       -2.246921   -2.185083   -2.019873
     36          1           0       -1.211781   -1.927584    1.928381
     37          1           0        3.585881   -1.216464    1.763262
     38          1           0        3.814986    2.050401    0.529665
     39          1           0        2.995297    1.598239    2.041072
     40          1           0        4.538843    0.842932    1.598111
     41          1           0        3.654525    0.334094   -1.542342
     42          1           0        4.734578   -0.463240   -0.391378
     43          1           0        3.062797   -2.189909   -0.465559
 ---------------------------------------------------------------------
                    Distance matrix (angstroms):
                    1          2          3          4          5
     1  C    0.000000
     2  C    1.355979   0.000000
     3  C    2.576476   1.503881   0.000000
     4  C    3.088628   2.557084   1.549613   0.000000
     5  C    3.266930   3.268000   2.587637   1.548396   0.000000
     6  C    2.531399   3.018072   2.974987   2.627703   1.539320
     7  C    1.509993   2.595864   3.259421   3.152754   2.626685
     8  C    1.472348   2.309291   3.783687   4.470880   4.728443
     9  C    2.435044   2.424730   3.854489   4.877833   5.521935
    10  C    2.403627   1.535307   2.621257   3.888243   4.785076
    11  O    2.409328   3.489003   4.918041   5.437991   5.461367
    12  C    2.532503   3.574374   4.158516   3.598528   3.126829
    13  C    3.473083   2.537973   3.183072   4.693876   5.505043
    14  O    3.453836   2.448294   3.023240   4.107481   5.339051
    15  C    4.615050   3.897656   2.600438   1.559606   2.576776
    16  O    4.969968   4.033301   2.884090   2.387991   3.786677
    17  C    5.485335   5.048811   3.943353   2.547561   3.002084
    18  C    5.504035   4.667817   3.183232   2.628128   3.234755
    19  O    5.554364   4.484035   3.015722   3.179278   4.003221
    20  H    3.079698   2.137577   1.098570   2.191850   2.751180
    21  H    3.376186   2.104734   1.092262   2.173022   3.502471
    22  H    2.942898   2.614821   2.129310   1.097865   2.153174
    23  H    4.142509   3.991305   3.051149   2.178879   1.097525
    24  H    3.855819   4.048921   3.485650   2.161710   1.095890
    25  H    2.681810   2.926042   2.848129   2.994929   2.169856
    26  H    3.446514   4.092611   4.045072   3.528034   2.141783
    27  H    2.091488   3.311682   4.137166   4.195266   3.519016
    28  H    3.118202   3.117229   4.460353   5.325980   6.101035
    29  H    3.232968   3.251336   4.637755   5.791586   6.348201
    30  H    3.479558   4.524150   4.946735   4.200907   3.370428
    31  H    2.838031   3.534807   3.869850   3.052862   2.886193
    32  H    2.775206   3.937579   4.807176   4.445207   4.167420
    33  H    3.965881   2.799360   2.883679   4.422928   5.329802
    34  H    4.342559   3.483381   4.178115   5.667540   6.559739
    35  H    3.429103   2.800644   3.539606   5.010307   5.530912
    36  H    3.374693   2.599474   3.221890   3.975679   5.220282
    37  H    5.929732   5.006143   3.828187   3.236189   4.504567
    38  H    5.724162   5.448801   4.359143   2.909078   2.777955
    39  H    5.273023   4.999485   4.162180   2.716636   3.198115
    40  H    6.482969   5.932829   4.746035   3.494604   4.058114
    41  H    5.524547   4.863960   3.452045   2.844108   2.897523
    42  H    6.526092   5.690855   4.215587   3.539124   4.115132
    43  H    5.549017   4.372801   2.980178   3.243862   4.376253
                    6          7          8          9         10
     6  C    0.000000
     7  C    1.540695   0.000000
     8  C    3.871296   2.592450   0.000000
     9  C    4.918011   3.869094   1.517417   0.000000
    10  C    4.501427   3.884755   2.428533   1.545200   0.000000
    11  O    4.413530   2.978593   1.232223   2.444852   3.623306
    12  C    2.578126   1.541876   3.296903   4.584415   4.767008
    13  C    5.159477   4.834507   3.500382   2.560517   1.530489
    14  O    5.418581   4.859535   3.526985   2.486844   1.440258
    15  C    3.975094   4.680790   5.946477   6.167690   5.000871
    16  O    5.012576   5.400984   6.089679   5.990671   4.747852
    17  C    4.517400   5.225588   6.822388   7.236378   6.245203
    18  C    4.535392   5.554727   6.867009   7.017274   5.701379
    19  O    5.008571   5.917337   6.781773   6.673544   5.219707
    20  H    2.968350   3.595740   4.277333   4.380368   3.140407
    21  H    4.058030   4.255666   4.361361   4.068582   2.632275
    22  H    3.028889   3.067342   4.172661   4.606339   3.828809
    23  H    2.133466   3.519308   5.607547   6.330222   5.457992
    24  H    2.158594   2.979866   5.243066   6.149814   5.551269
    25  H    1.097791   2.152269   3.932572   4.810096   4.277697
    26  H    1.098257   2.154257   4.649226   5.837838   5.550607
    27  H    2.135515   1.100247   2.676917   4.100063   4.394147
    28  H    5.638742   4.480827   2.150969   1.096377   2.190819
    29  H    5.594859   4.585629   2.156207   1.095611   2.226112
    30  H    2.799168   2.182645   4.252634   5.614152   5.793452
    31  H    2.904996   2.201736   3.739120   4.778453   4.737661
    32  H    3.520418   2.183484   3.023651   4.335257   4.851233
    33  H    5.226245   5.198123   4.322549   3.512748   2.178983
    34  H    6.215472   5.771882   4.076748   2.834808   2.161464
    35  H    4.922262   4.636188   3.408452   2.786686   2.174811
    36  H    5.373343   4.679544   3.444363   2.625499   1.969417
    37  H    5.836776   6.296006   7.046130   6.922323   5.672482
    38  H    4.272382   5.198474   7.129821   7.716697   6.785495
    39  H    4.574828   4.991750   6.506721   6.979920   6.164513
    40  H    5.585992   6.306361   7.788246   8.084385   7.012226
    41  H    4.101123   5.344273   6.948762   7.277115   6.048138
    42  H    5.509144   6.534922   7.882464   8.002909   6.671678
    43  H    5.397817   6.094238   6.674613   6.402985   4.912833
                   11         12         13         14         15
    11  O    0.000000
    12  C    3.418128   0.000000
    13  C    4.591497   5.975548   0.000000
    14  O    4.674313   5.450951   2.361506   0.000000
    15  C    6.952156   4.955666   5.653256   4.873565   0.000000
    16  O    7.178689   5.611509   5.431947   4.213392   1.450024
    17  C    7.683798   5.103406   7.060600   6.089454   1.534024
    18  C    7.911120   6.103196   5.974418   5.671503   1.544940
    19  O    7.915989   6.706665   5.175031   5.158234   2.478331
    20  H    5.362740   4.740910   3.219889   3.757402   3.042397
    21  H    5.562847   5.024863   3.073294   2.538642   2.663648
    22  H    5.074189   3.101131   4.931793   3.885410   2.108790
    23  H    6.360806   4.148433   5.938215   6.017278   2.694546
    24  H    5.838615   2.933903   6.433070   5.998206   2.892774
    25  H    4.562766   3.503564   4.617504   5.331429   4.278524
    26  H    4.967060   2.861569   6.174241   6.500504   4.715450
    27  H    2.676252   2.129161   5.188530   5.540414   5.720848
    28  H    2.829186   4.875166   3.342284   2.517766   6.519815
    29  H    2.750150   5.430596   2.613834   3.207932   7.083865
    30  H    4.208092   1.097171   6.922315   6.513712   5.440931
    31  H    4.092523   1.095511   6.035297   5.149149   4.233135
    32  H    2.848631   1.095601   6.144697   5.518165   5.815874
    33  H    5.474377   6.356272   1.095171   2.621419   5.138772
    34  H    5.070164   6.831467   1.096031   2.592399   6.550961
    35  H    4.351463   5.941049   1.094727   3.332035   6.106326
    36  H    4.509582   4.999770   3.218222   0.973195   4.751048
    37  H    8.122906   6.413004   6.305888   5.030332   1.975620
    38  H    7.904878   5.099517   7.541006   6.826317   2.192612
    39  H    7.282623   4.577598   7.181421   5.959482   2.178149
    40  H    8.688839   6.162485   7.765126   6.689436   2.169818
    41  H    7.910621   5.984399   6.258250   6.257730   2.194212
    42  H    8.922744   6.943037   6.956046   6.493343   2.156978
    43  H    7.853117   6.788362   4.950214   4.601564   2.475711
                   16         17         18         19         20
    16  O    0.000000
    17  C    2.430462   0.000000
    18  C    2.407724   2.507095   0.000000
    19  O    2.748684   3.778230   1.425550   0.000000
    20  H    3.549591   4.418551   3.103732   2.719860   0.000000
    21  H    2.405892   4.117002   3.177608   2.719678   1.749927
    22  H    2.510806   2.695375   3.496983   4.075593   3.043438
    23  H    4.063446   3.116219   2.804775   3.629958   2.861161
    24  H    4.105149   2.737721   3.752224   4.760320   3.804669
    25  H    5.259679   5.085716   4.539860   4.737204   2.477652
    26  H    5.883090   5.000817   5.182374   5.793334   3.949314
    27  H    6.465303   6.266312   6.482604   6.774510   4.302366
    28  H    6.165390   7.487960   7.517028   7.229604   5.153888
    29  H    6.922114   8.219355   7.803343   7.332653   4.976646
    30  H    6.277226   5.361663   6.501485   7.248845   5.403936
    31  H    4.793609   4.253028   5.534578   6.232132   4.615561
    32  H    6.288496   5.998387   7.029249   7.540794   5.458353
    33  H    4.889919   6.626389   5.244702   4.285625   2.751977
    34  H    6.154984   7.960286   6.884680   5.999862   4.274183
    35  H    6.116616   7.481712   6.333135   5.579677   3.334431
    36  H    4.056262   5.782481   5.777449   5.486468   4.141347
    37  H    0.973439   2.496970   2.621423   3.059517   4.405478
    38  H    3.393242   1.094933   2.744451   4.135278   4.646438
    39  H    2.737930   1.095586   3.472571   4.623352   4.837095
    40  H    2.637137   1.097208   2.761753   3.990587   5.189725
    41  H    3.365270   2.882943   1.093715   2.036483   3.128379
    42  H    2.752276   2.583887   1.102225   2.077868   4.192951
    43  H    2.200769   3.828376   1.923176   0.974908   2.974302
                   21         22         23         24         25
    21  H    0.000000
    22  H    2.580061   0.000000
    23  H    3.879799   3.036964   0.000000
    24  H    4.309077   2.350110   1.750254   0.000000
    25  H    3.914438   3.618605   2.387108   3.051076   0.000000
    26  H    5.121042   3.893926   2.462874   2.380206   1.751721
    27  H    5.140898   4.165732   4.265751   3.860914   2.468783
    28  H    4.527356   4.854582   6.988617   6.602942   5.681261
    29  H    4.836783   5.623629   7.080168   7.042031   5.329742
    30  H    5.872423   3.819550   4.253428   2.941265   3.802978
    31  H    4.600210   2.333727   3.958859   2.536774   3.874270
    32  H    5.583864   3.813663   5.205391   4.005957   4.319765
    33  H    2.567704   4.834527   5.604303   6.309040   4.629509
    34  H    3.904859   5.812663   7.015989   7.457546   5.692448
    35  H    3.716472   5.342225   5.902819   6.498937   4.234522
    36  H    2.840162   3.501941   6.016295   5.720910   5.482724
    37  H    3.305194   3.340393   4.661328   4.700894   6.107317
    38  H    4.737224   3.226778   2.656487   2.357391   4.869247
    39  H    4.367508   2.413281   3.630075   2.703699   5.307798
    40  H    4.720779   3.632595   4.040298   3.810514   6.093787
    41  H    3.741168   3.833674   2.143098   3.448855   4.047095
    42  H    4.082366   4.259738   3.641741   4.433111   5.583112
    43  H    2.359128   3.943022   4.218407   5.078124   5.202987
                   26         27         28         29         30
    26  H    0.000000
    27  H    2.370628   0.000000
    28  H    6.552175   4.786563   0.000000
    29  H    6.459307   4.603035   1.765253   0.000000
    30  H    2.648825   2.477159   5.939340   6.401516   0.000000
    31  H    3.341053   3.065831   4.937987   5.749689   1.774274
    32  H    3.811357   2.446458   4.466043   5.133915   1.771047
    33  H    6.255301   5.675705   4.227995   3.695398   7.259442
    34  H    7.226304   6.073971   3.398800   2.617546   7.818374
    35  H    5.838179   4.782246   3.765839   2.592401   6.800302
    36  H    6.422127   5.430188   2.365181   3.533282   6.075572
    37  H    6.638889   7.370026   7.043680   7.853234   7.012543
    38  H    4.535974   6.152544   8.066279   8.661755   5.150045
    39  H    5.052971   6.049006   7.105428   8.018554   4.855077
    40  H    6.060632   7.354209   8.281079   9.068600   6.418711
    41  H    4.579840   6.171623   7.885324   8.012372   6.239343
    42  H    6.073478   7.487104   8.432896   8.816005   7.283229
    43  H    6.276775   7.007634   6.840922   7.098387   7.434959
                   31         32         33         34         35
    31  H    0.000000
    32  H    1.769792   0.000000
    33  H    6.298582   6.682590   0.000000
    34  H    6.880496   6.877942   1.774855   0.000000
    35  H    6.184607   6.119999   1.777427   1.778373   0.000000
    36  H    4.591653   4.995191   3.518050   3.488489   4.089809
    37  H    5.532909   7.103265   5.698270   6.979703   7.019396
    38  H    4.386265   6.090550   7.119303   8.511546   7.822161
    39  H    3.608208   5.372828   6.892295   8.040543   7.634505
    40  H    5.266711   7.022506   7.237067   8.609137   8.264701
    41  H    5.559556   6.984810   5.578169   7.245385   6.434389
    42  H    6.282457   7.875706   6.180061   7.814949   7.372793
    43  H    6.224605   7.534607   4.061687   5.670440   5.532542
                   36         37         38         39         40
    36  H    0.000000
    37  H    4.852888   0.000000
    38  H    6.561186   3.499522   0.000000
    39  H    5.490323   2.889381   1.777833   0.000000
    40  H    6.391754   2.275197   1.767350   1.774608   0.000000
    41  H    6.390778   3.651844   2.695306   3.856618   3.302027
    42  H    6.548647   2.555255   2.830612   3.632026   2.387984
    43  H    4.906300   2.487741   4.420010   4.542887   3.954184
                   41         42         43
    41  H    0.000000
    42  H    1.768325   0.000000
    43  H    2.807169   2.404525   0.000000
 Stoichiometry    C15H24O4
 Framework group  C1[X(C15H24O4)]
 Deg. of freedom   123
 Full point group                 C1      NOp   1
 Largest Abelian subgroup         C1      NOp   1
 Largest concise Abelian subgroup C1      NOp   1
                         Standard orientation:                         
 ---------------------------------------------------------------------
 Center     Atomic      Atomic             Coordinates (Angstroms)
 Number     Number       Type             X           Y           Z
 ---------------------------------------------------------------------
      1          6           0       -1.738686    0.659082   -0.165579
      2          6           0       -1.015185   -0.487529   -0.188166
      3          6           0        0.457233   -0.660162   -0.440831
      4          6           0        1.328651    0.477964    0.147898
      5          6           0        1.285096    1.778672   -0.691025
      6          6           0       -0.055721    2.120586   -1.365419
      7          6           0       -1.316462    2.074104   -0.481049
      8          6           0       -3.140286    0.346653    0.159558
      9          6           0       -3.263936   -1.138965    0.442759
     10          6           0       -1.874772   -1.725371    0.105128
     11          8           0       -4.066309    1.158272    0.205689
     12          6           0       -1.211308    2.945822    0.786402
     13          6           0       -1.912236   -2.685211   -1.086384
     14          8           0       -1.313701   -2.489233    1.189591
     15          6           0        2.790092    0.039328    0.470632
     16          8           0        2.652324   -1.079899    1.382181
     17          6           0        3.556161    1.166677    1.174515
     18          6           0        3.620639   -0.458986   -0.732994
     19          8           0        3.167819   -1.710808   -1.242983
     20          1           0        0.633792   -0.762414   -1.520288
     21          1           0        0.753162   -1.612563    0.004587
     22          1           0        0.901375    0.702437    1.133978
     23          1           0        2.038136    1.730179   -1.487981
     24          1           0        1.581725    2.615765   -0.048949
     25          1           0       -0.215946    1.455929   -2.224317
     26          1           0        0.034983    3.132406   -1.782746
     27          1           0       -2.137761    2.498408   -1.077689
     28          1           0       -3.508192   -1.294707    1.500174
     29          1           0       -4.081056   -1.569152   -0.146831
     30          1           0       -0.960778    3.980419    0.520645
     31          1           0       -0.444502    2.577886    1.476891
     32          1           0       -2.165566    2.961114    1.324453
     33          1           0       -0.906620   -3.035870   -1.341676
     34          1           0       -2.526053   -3.558365   -0.837153
     35          1           0       -2.343521   -2.196156   -1.965727
     36          1           0       -1.273894   -1.911081    1.971425
     37          1           0        3.530559   -1.260220    1.761353
     38          1           0        3.789366    1.990871    0.492462
     39          1           0        2.976338    1.564158    2.014826
     40          1           0        4.507043    0.785616    1.567556
     41          1           0        3.591619    0.255626   -1.560461
     42          1           0        4.671079   -0.543048   -0.409869
     43          1           0        2.977972   -2.249874   -0.453165
 ---------------------------------------------------------------------
 Rotational constants (GHZ):      0.5451020      0.2805929      0.2184774
 Standard basis: 6-31G(d) (6D, 7F)
 There are   333 symmetry adapted cartesian basis functions of A   symmetry.
 There are   333 symmetry adapted basis functions of A   symmetry.
   333 basis functions,   628 primitive gaussians,   333 cartesian basis functions
    73 alpha electrons       73 beta electrons
       nuclear repulsion energy      1611.2825674408 Hartrees.
 NAtoms=   43 NActive=   43 NUniq=   43 SFac= 1.00D+00 NAtFMM=   60 NAOKFM=F Big=F
 Integral buffers will be    131072 words long.
 Raffenetti 2 integral format.
 Two-electron integral symmetry is turned on.
 ------------------------------------------------------------------------------
 Polarizable Continuum Model (PCM)
 =================================
 Model                : PCM (using non-symmetric T matrix).
 Atomic radii         : SMD-Coulomb.
 Polarization charges : Total charges.
 Charge compensation  : None.
 Solution method      : On-the-fly selection.
 Cavity type          : VdW (van der Waals Surface) (Alpha=1.000).
 Cavity algorithm     : GePol (No added spheres)
                        Default sphere list used, NSphG=   43.
                        Lebedev-Laikov grids with approx.  5.0 points / Ang**2.
                        Smoothing algorithm: Karplus/York (Gamma=1.0000).
                        Polarization charges: spherical gaussians, with
                                              point-specific exponents (IZeta= 3).
                        Self-potential: point-specific (ISelfS= 7).
                        Self-field    : sphere-specific E.n sum rule (ISelfD= 2).
 1st derivatives      : Analytical E(r).r(x)/FMM algorithm (CHGder, D1EAlg=3).
                        Cavity 1st derivative terms included.
 Solvent              : Methanol, Eps=  32.613000 Eps(inf)=   1.765709
 ------------------------------------------------------------------------------
 ------------------------------------------------------------------------------
 Atomic radii for non-electrostatic terms: SMD-CDS.
 ------------------------------------------------------------------------------
 Nuclear repulsion after PCM non-electrostatic terms =     1611.2838373545 Hartrees.
 One-electron integrals computed using PRISM.
 NBasis=   333 RedAO= T EigKep=  9.19D-04  NBF=   333
 NBsUse=   333 1.00D-06 EigRej= -1.00D+00 NBFU=   333
 Initial guess from the checkpoint file:  "DY-202A-11R_31.chk"
 B after Tr=     0.000000    0.000000    0.000000
         Rot=    0.999996    0.002547   -0.001156   -0.000486 Ang=   0.33 deg.
 ExpMin= 1.61D-01 ExpMax= 5.48D+03 ExpMxC= 8.25D+02 IAcc=1 IRadAn=         1 AccDes= 0.00D+00
 Harris functional with IExCor=  402 and IRadAn=       1 diagonalized for initial guess.
 HarFok:  IExCor=  402 AccDes= 0.00D+00 IRadAn=         1 IDoV= 1 UseB2=F ITyADJ=14
 ICtDFT=  3500011 ScaDFX=  1.000000  1.000000  1.000000  1.000000
 FoFCou: FMM=F IPFlag=           0 FMFlag=      100000 FMFlg1=           0
         NFxFlg=           0 DoJE=T BraDBF=F KetDBF=T FulRan=T
         wScrn=  0.000000 ICntrl=     500 IOpCl=  0 I1Cent=   200000004 NGrid=           0
         NMat0=    1 NMatS0=      1 NMatT0=    0 NMatD0=    1 NMtDS0=    0 NMtDT0=    0
 Petite list used in FoFCou.
 Keep R1 ints in memory in canonical form, NReq=1565304907.
 Requested convergence on RMS density matrix=1.00D-08 within 128 cycles.
 Requested convergence on MAX density matrix=1.00D-06.
 Requested convergence on             energy=1.00D-06.
 No special actions if energy rises.
 Inv3:  Mode=1 IEnd=    21740592.
 Iteration    1 A*A^-1 deviation from unit magnitude is 5.33D-15 for   2690.
 Iteration    1 A*A^-1 deviation from orthogonality  is 5.11D-15 for   2692   2605.
 Iteration    1 A^-1*A deviation from unit magnitude is 5.44D-15 for   2690.
 Iteration    1 A^-1*A deviation from orthogonality  is 3.65D-13 for   1943   1584.
 Error on total polarization charges =  0.05213
 SCF Done:  E(RB3LYP) =  -886.952301172     A.U. after   10 cycles
            NFock= 10  Conv=0.36D-08     -V/T= 2.0094
 SMD-CDS (non-electrostatic) energy       (kcal/mol) =       0.80
 (included in total energy above)
 D1PCM: PCM CHGder 1st derivatives, ID1Alg=3 FixD1E=F DoIter=F DoCFld=F I1PDM=0.
 Calling FoFJK, ICntrl=      2127 FMM=F ISym2X=0 I1Cent= 0 IOpClX= 0 NMat=1 NMatS=1 NMatT=0.
 ***** Axes restored to original set *****
 -------------------------------------------------------------------
 Center     Atomic                   Forces (Hartrees/Bohr)
 Number     Number              X              Y              Z
 -------------------------------------------------------------------
      1        6          -0.000074042   -0.000642151   -0.000848026
      2        6          -0.000192960    0.000510497    0.000262086
      3        6           0.000279425    0.000004622    0.000072177
      4        6          -0.000152773    0.000350986    0.000019078
      5        6           0.000065736    0.000027022    0.000312007
      6        6           0.000269475    0.000082607   -0.000306310
      7        6           0.000183621   -0.000122846   -0.000183855
      8        6           0.000683137    0.000803706    0.002619374
      9        6          -0.000684550   -0.000285656   -0.001362170
     10        6           0.000705599    0.000052822    0.000345220
     11        8          -0.000000687   -0.000357216   -0.001001997
     12        6          -0.000013439    0.000167699    0.000135504
     13        6          -0.000141208   -0.000368197   -0.000015418
     14        8          -0.000876852    0.000023595   -0.000455061
     15        6           0.000088317   -0.000173939   -0.000236679
     16        8          -0.000192264    0.000115256    0.000242863
     17        6          -0.000023952   -0.000052536    0.000060651
     18        6          -0.000185726    0.000372798    0.000018025
     19        8           0.000097782    0.000272362    0.000003377
     20        1          -0.000076771   -0.000044734   -0.000042347
     21        1          -0.000157157    0.000075154   -0.000142407
     22        1           0.000226420    0.000064955    0.000050339
     23        1           0.000092761   -0.000205867   -0.000114149
     24        1           0.000025434   -0.000044739   -0.000010352
     25        1          -0.000083241   -0.000090524    0.000132807
     26        1          -0.000003388    0.000034615    0.000041811
     27        1          -0.000056884   -0.000037858    0.000118152
     28        1           0.000219588    0.000015097    0.000221894
     29        1           0.000015332   -0.000469158    0.000299448
     30        1          -0.000029657    0.000004694   -0.000080700
     31        1           0.000004066   -0.000053073   -0.000018263
     32        1          -0.000023564    0.000018008    0.000037258
     33        1           0.000024716    0.000214788    0.000168513
     34        1          -0.000053080    0.000002747   -0.000091354
     35        1          -0.000067440    0.000095489    0.000076564
     36        1           0.000180285    0.000200689   -0.000151317
     37        1           0.000148233   -0.000140683    0.000091546
     38        1          -0.000157912   -0.000143674   -0.000026629
     39        1          -0.000070182    0.000009177   -0.000001462
     40        1           0.000034112   -0.000102540   -0.000072151
     41        1          -0.000148400    0.000006931   -0.000311384
     42        1           0.000050743   -0.000133877    0.000018025
     43        1           0.000071347   -0.000057049    0.000125313
 -------------------------------------------------------------------
 Cartesian Forces:  Max     0.002619374 RMS     0.000363163

 GradGradGradGradGradGradGradGradGradGradGradGradGradGradGradGradGradGrad
 Berny optimization.
 Using GEDIIS/GDIIS optimizer.
 FormGI is forming the generalized inverse of G from B-inverse, IUseBI=4.
 Internal  Forces:  Max     0.000852331 RMS     0.000149027
 Search for a local minimum.
 Step number   7 out of a maximum of  258
 All quantities printed in internal units (Hartrees-Bohrs-Radians)
 Mixed Optimization -- En-DIIS/RFO-DIIS
 Swapping is turned off.
 Update second derivatives using D2CorX and points    4    5    6    7
 DE= -1.57D-04 DEPred=-1.62D-04 R= 9.67D-01
 TightC=F SS=  1.41D+00  RLast= 1.71D-01 DXNew= 2.2293D+00 5.1300D-01
 Trust test= 9.67D-01 RLast= 1.71D-01 DXMaxT set to 1.33D+00
 ITU=  1  0  0  1  1  1  0
     Eigenvalues ---    0.00220   0.00252   0.00278   0.00345   0.00370
     Eigenvalues ---    0.00391   0.00681   0.00730   0.00790   0.00906
     Eigenvalues ---    0.01071   0.01112   0.01144   0.01376   0.01452
     Eigenvalues ---    0.01903   0.02597   0.02849   0.03139   0.03742
     Eigenvalues ---    0.03978   0.04344   0.04506   0.04669   0.04728
     Eigenvalues ---    0.04826   0.04972   0.05021   0.05067   0.05373
     Eigenvalues ---    0.05420   0.05436   0.05561   0.05583   0.05599
     Eigenvalues ---    0.05623   0.05723   0.05779   0.05956   0.06112
     Eigenvalues ---    0.06196   0.06434   0.06918   0.07910   0.08130
     Eigenvalues ---    0.08678   0.09049   0.09077   0.09343   0.09673
     Eigenvalues ---    0.10418   0.11848   0.12272   0.13314   0.14250
     Eigenvalues ---    0.15220   0.15637   0.15971   0.15991   0.16000
     Eigenvalues ---    0.16000   0.16000   0.16000   0.16000   0.16000
     Eigenvalues ---    0.16058   0.16060   0.16132   0.16319   0.16643
     Eigenvalues ---    0.17513   0.17856   0.19121   0.20283   0.20882
     Eigenvalues ---    0.22696   0.24139   0.24745   0.25006   0.26240
     Eigenvalues ---    0.26807   0.27530   0.28038   0.28399   0.28560
     Eigenvalues ---    0.28807   0.29133   0.29453   0.29755   0.30268
     Eigenvalues ---    0.30596   0.31687   0.32258   0.33676   0.33768
     Eigenvalues ---    0.33796   0.33831   0.33848   0.34003   0.34091
     Eigenvalues ---    0.34099   0.34103   0.34119   0.34146   0.34154
     Eigenvalues ---    0.34169   0.34197   0.34203   0.34227   0.34257
     Eigenvalues ---    0.34273   0.34328   0.34472   0.34570   0.34702
     Eigenvalues ---    0.39222   0.41187   0.42542   0.51913   0.52461
     Eigenvalues ---    0.52758   0.52985   0.94761
 En-DIIS/RFO-DIIS IScMMF=        0 using points:     7    6    5    4    3
 RFO step:  Lambda=-1.92139836D-05.
 DidBck=F Rises=F RFO-DIIS coefs:    0.67815    0.14227    0.15380   -0.03048    0.05626
 Iteration  1 RMS(Cart)=  0.00809170 RMS(Int)=  0.00004568
 Iteration  2 RMS(Cart)=  0.00005065 RMS(Int)=  0.00001907
 Iteration  3 RMS(Cart)=  0.00000000 RMS(Int)=  0.00001907
 Variable       Old X    -DE/DX   Delta X   Delta X   Delta X     New X
                                 (Linear)    (Quad)   (Total)
    R1        2.56243  -0.00053  -0.00040   0.00001  -0.00041   2.56202
    R2        2.85347   0.00017   0.00088  -0.00227  -0.00138   2.85210
    R3        2.78234  -0.00001  -0.00059   0.00202   0.00142   2.78375
    R4        2.84192   0.00005  -0.00036   0.00116   0.00081   2.84274
    R5        2.90131   0.00018   0.00020  -0.00089  -0.00070   2.90060
    R6        2.92834   0.00010   0.00000   0.00019   0.00019   2.92854
    R7        2.07600   0.00003   0.00002   0.00003   0.00004   2.07604
    R8        2.06408  -0.00017  -0.00008  -0.00005  -0.00013   2.06395
    R9        2.92604  -0.00033  -0.00003  -0.00072  -0.00076   2.92528
   R10        2.94723  -0.00028  -0.00004  -0.00043  -0.00047   2.94675
   R11        2.07466  -0.00003   0.00000  -0.00003  -0.00003   2.07464
   R12        2.90889  -0.00001  -0.00017   0.00043   0.00026   2.90915
   R13        2.07402   0.00015   0.00007   0.00006   0.00013   2.07416
   R14        2.07093  -0.00003  -0.00014   0.00030   0.00016   2.07109
   R15        2.91149   0.00011  -0.00025   0.00103   0.00077   2.91226
   R16        2.07452  -0.00004  -0.00016   0.00034   0.00018   2.07470
   R17        2.07540   0.00002  -0.00010   0.00029   0.00019   2.07560
   R18        2.91372   0.00013   0.00012  -0.00007   0.00005   2.91378
   R19        2.07917  -0.00004   0.00013  -0.00040  -0.00028   2.07889
   R20        2.86750   0.00025   0.00040  -0.00035   0.00006   2.86757
   R21        2.32856  -0.00027  -0.00034   0.00055   0.00021   2.32878
   R22        2.92000  -0.00021  -0.00021   0.00028   0.00010   2.92010
   R23        2.07185   0.00015  -0.00020   0.00060   0.00040   2.07225
   R24        2.07040   0.00002   0.00033  -0.00073  -0.00039   2.07001
   R25        2.89221  -0.00005  -0.00018   0.00022   0.00003   2.89224
   R26        2.72169  -0.00085   0.00095  -0.00347  -0.00252   2.71917
   R27        2.07335   0.00001  -0.00005   0.00013   0.00008   2.07344
   R28        2.07022   0.00001   0.00010  -0.00023  -0.00012   2.07009
   R29        2.07039   0.00004  -0.00012   0.00039   0.00028   2.07066
   R30        2.06957  -0.00008  -0.00021   0.00034   0.00014   2.06971
   R31        2.07120   0.00000  -0.00008   0.00024   0.00016   2.07136
   R32        2.06873   0.00001   0.00007  -0.00013  -0.00006   2.06868
   R33        1.83907  -0.00001   0.00008  -0.00028  -0.00020   1.83887
   R34        2.74015   0.00024   0.00008   0.00004   0.00012   2.74027
   R35        2.89888  -0.00033   0.00008  -0.00086  -0.00078   2.89811
   R36        2.91951  -0.00011   0.00026  -0.00118  -0.00092   2.91859
   R37        1.83953   0.00019   0.00010   0.00005   0.00015   1.83968
   R38        2.06912  -0.00013   0.00005  -0.00047  -0.00042   2.06870
   R39        2.07036   0.00005  -0.00007   0.00030   0.00023   2.07059
   R40        2.07342   0.00004  -0.00008   0.00028   0.00020   2.07363
   R41        2.69390  -0.00030  -0.00037   0.00063   0.00026   2.69416
   R42        2.06682   0.00024   0.00005   0.00027   0.00033   2.06715
   R43        2.08290   0.00007   0.00005  -0.00002   0.00002   2.08293
[truncated: 845,201 more chars]
