# Supplementary material for: New patchoulol- and guaiane-type sesquiterpenoids from Sanguisorba officinalis with anti-melanogenic activity
Source: Nat Prod Bioprospect. 2026 May 12;16(1):63. doi: 10.1007/s13659-026-00616-0 (PMC13161421; doi:10.1007/s13659-026-00616-0)
Supplement: Supplementary file 2 — Additional file 2. It includes the calculated NMR data of compound 11. [file 13659_2026_616_MOESM2_ESM.zip › New folder/11R-opt_freq-conf-32.log]

 Entering Gaussian System, Link 0=/gpfs/home/zhengshan/software/Gaussian/g09/g09
 Input=DY-202A-11R_32.gjf
 Output=DY-202A-11R_32.log
 Initial command:
 /gpfs/home/zhengshan/software/Gaussian/g09/l1.exe "/gpfs/home/zhengshan/software/Gaussian/g09/scratch/zhengshan/%J/Gau-460.inp" -scrdir="/gpfs/home/zhengshan/software/Gaussian/g09/scratch/zhengshan/%J/"
 Entering Link 1 = /gpfs/home/zhengshan/software/Gaussian/g09/l1.exe PID=       461.
  
 Copyright (c) 1988,1990,1992,1993,1995,1998,2003,2009,2013,
            Gaussian, Inc.  All Rights Reserved.
  
 This is part of the Gaussian(R) 09 program.  It is based on
 the Gaussian(R) 03 system (copyright 2003, Gaussian, Inc.),
 the Gaussian(R) 98 system (copyright 1998, Gaussian, Inc.),
 the Gaussian(R) 94 system (copyright 1995, Gaussian, Inc.),
 the Gaussian 92(TM) system (copyright 1992, Gaussian, Inc.),
 the Gaussian 90(TM) system (copyright 1990, Gaussian, Inc.),
 the Gaussian 88(TM) system (copyright 1988, Gaussian, Inc.),
 the Gaussian 86(TM) system (copyright 1986, Carnegie Mellon
 University), and the Gaussian 82(TM) system (copyright 1983,
 Carnegie Mellon University). Gaussian is a federally registered
 trademark of Gaussian, Inc.
  
 This software contains proprietary and confidential information,
 including trade secrets, belonging to Gaussian, Inc.
  
 This software is provided under written license and may be
 used, copied, transmitted, or stored only in accord with that
 written license.
  
 The following legend is applicable only to US Government
 contracts under FAR:
  
                    RESTRICTED RIGHTS LEGEND
  
 Use, reproduction and disclosure by the US Government is
 subject to restrictions as set forth in subparagraphs (a)
 and (c) of the Commercial Computer Software - Restricted
 Rights clause in FAR 52.227-19.
  
 Gaussian, Inc.
 340 Quinnipiac St., Bldg. 40, Wallingford CT 06492
  
  
 ---------------------------------------------------------------
 Warning -- This program may not be used in any manner that
 competes with the business of Gaussian, Inc. or will provide
 assistance to any competitor of Gaussian, Inc.  The licensee
 of this program is prohibited from giving any competitor of
 Gaussian, Inc. access to this program.  By using this program,
 the user acknowledges that Gaussian, Inc. is engaged in the
 business of creating and licensing software in the field of
 computational chemistry and represents and warrants to the
 licensee that it is not a competitor of Gaussian, Inc. and that
 it will not use this program in any manner prohibited above.
 ---------------------------------------------------------------
  

 Cite this work as:
 Gaussian 09, Revision D.01,
 M. J. Frisch, G. W. Trucks, H. B. Schlegel, G. E. Scuseria, 
 M. A. Robb, J. R. Cheeseman, G. Scalmani, V. Barone, B. Mennucci, 
 G. A. Petersson, H. Nakatsuji, M. Caricato, X. Li, H. P. Hratchian, 
 A. F. Izmaylov, J. Bloino, G. Zheng, J. L. Sonnenberg, M. Hada, 
 M. Ehara, K. Toyota, R. Fukuda, J. Hasegawa, M. Ishida, T. Nakajima, 
 Y. Honda, O. Kitao, H. Nakai, T. Vreven, J. A. Montgomery, Jr., 
 J. E. Peralta, F. Ogliaro, M. Bearpark, J. J. Heyd, E. Brothers, 
 K. N. Kudin, V. N. Staroverov, T. Keith, R. Kobayashi, J. Normand, 
 K. Raghavachari, A. Rendell, J. C. Burant, S. S. Iyengar, J. Tomasi, 
 M. Cossi, N. Rega, J. M. Millam, M. Klene, J. E. Knox, J. B. Cross, 
 V. Bakken, C. Adamo, J. Jaramillo, R. Gomperts, R. E. Stratmann, 
 O. Yazyev, A. J. Austin, R. Cammi, C. Pomelli, J. W. Ochterski, 
 R. L. Martin, K. Morokuma, V. G. Zakrzewski, G. A. Voth, 
 P. Salvador, J. J. Dannenberg, S. Dapprich, A. D. Daniels, 
 O. Farkas, J. B. Foresman, J. V. Ortiz, J. Cioslowski, 
 and D. J. Fox, Gaussian, Inc., Wallingford CT, 2013.
 
 ******************************************
 Gaussian 09:  ES64L-G09RevD.01 24-Apr-2013
                10-Mar-2024 
 ******************************************
 %nprocshared=4
 Will use up to    4 processors via shared memory.
 %mem=12GB
 %chk=DY-202A-11R_32.chk
 ----------------------------------------------------------
 # opt freq b3lyp/6-31g(d) scrf=(smd,solvent=methanol,read)
 ----------------------------------------------------------
 1/14=-1,18=20,19=15,26=3,38=1,40=2/1,3;
 2/9=110,12=2,17=6,18=5,40=1/2;
 3/5=1,6=6,7=1,11=2,16=1,25=1,30=1,70=32203,71=1,72=3,74=-5/1,2,3;
 4//1;
 5/5=2,38=5,53=3/2;
 6/7=2,8=2,9=2,10=2,28=1/1;
 7//1,2,3,16;
 1/14=-1,18=20,19=15,26=3/3(2);
 2/9=110/2;
 99//99;
 2/9=110/2;
 3/5=1,6=6,7=1,11=2,16=1,25=1,30=1,70=32205,71=1,72=3,74=-5/1,2,3;
 4/5=5,16=3,69=1/1;
 5/5=2,38=5,53=3/2;
 7//1,2,3,16;
 1/14=-1,18=20,19=15,26=3/3(-5);
 2/9=110/2;
 6/7=2,8=2,9=2,10=2,19=2,28=1/1;
 99/9=1/99;
 --------
 opt+freq
 --------
 Symbolic Z-matrix:
 Charge =  0 Multiplicity = 1
 C                    -1.6233    0.7234   -0.0549 
 C                    -1.0346   -0.4424   -0.3648 
 C                     0.3897   -0.6256   -0.825 
 C                     1.4077    0.3505   -0.1953 
 C                     1.3448    1.7715   -0.8097 
 C                    -0.033     2.318    -1.1893 
 C                    -1.163     2.1417   -0.1638 
 C                    -3.0026    0.3889    0.3547 
 C                    -3.2678   -1.0821    0.3104 
 C                    -1.9393   -1.6434   -0.2018 
 O                    -3.8327    1.2298    0.6704 
 C                    -0.8242    2.7443    1.2006 
 C                    -2.1309   -2.4314   -1.4983 
 O                    -1.3912   -2.4914    0.803 
 C                     2.8746   -0.2125   -0.2049 
 O                     3.7582    0.8297    0.2493 
 C                     3.3553   -0.6349   -1.5969 
 C                     3.068    -1.3922    0.7809 
 O                     2.7599   -0.9571    2.1069 
 H                     0.4217   -0.563    -1.9198 
 H                     0.6864   -1.6485   -0.5763 
 H                     1.1369    0.4743    0.8615 
 H                     1.9622    1.8185   -1.7139 
 H                     1.8074    2.473    -0.1029 
 H                    -0.3404    1.8697   -2.1442 
 H                     0.0818    3.3899   -1.4005 
 H                    -2.0072    2.7211   -0.5644 
 H                    -3.5229   -1.4391    1.3128 
 H                    -4.0981   -1.264    -0.3794 
 H                    -0.497     3.784     1.0919 
 H                    -0.0316    2.1945    1.716 
 H                    -1.7015    2.7433    1.8571 
 H                    -1.1851   -2.8587   -1.8506 
 H                    -2.8086   -3.2775   -1.3365 
 H                    -2.5418   -1.8055   -2.2979 
 H                    -0.7333   -3.0736    0.39 
 H                     3.5879    0.9057    1.2104 
 H                     2.7736   -1.4709   -1.9966 
 H                     3.3105    0.1933   -2.3105 
 H                     4.4076   -0.9417   -1.5631 
 H                     2.4402   -2.2525    0.5349 
 H                     4.1156   -1.7134    0.7885 
 H                     2.8989   -1.7188    2.6971 
 

 GradGradGradGradGradGradGradGradGradGradGradGradGradGradGradGradGradGrad
 Berny optimization.
 Initialization pass.
                           ----------------------------
                           !    Initial Parameters    !
                           ! (Angstroms and Degrees)  !
 --------------------------                            --------------------------
 ! Name  Definition              Value          Derivative Info.                !
 --------------------------------------------------------------------------------
 ! R1    R(1,2)                  1.3423         estimate D2E/DX2                !
 ! R2    R(1,7)                  1.4951         estimate D2E/DX2                !
 ! R3    R(1,8)                  1.4772         estimate D2E/DX2                !
 ! R4    R(2,3)                  1.508          estimate D2E/DX2                !
 ! R5    R(2,10)                 1.5124         estimate D2E/DX2                !
 ! R6    R(3,4)                  1.5445         estimate D2E/DX2                !
 ! R7    R(3,20)                 1.0971         estimate D2E/DX2                !
 ! R8    R(3,21)                 1.0937         estimate D2E/DX2                !
 ! R9    R(4,5)                  1.5494         estimate D2E/DX2                !
 ! R10   R(4,15)                 1.5713         estimate D2E/DX2                !
 ! R11   R(4,22)                 1.0979         estimate D2E/DX2                !
 ! R12   R(5,6)                  1.5301         estimate D2E/DX2                !
 ! R13   R(5,23)                 1.0959         estimate D2E/DX2                !
 ! R14   R(5,24)                 1.098          estimate D2E/DX2                !
 ! R15   R(6,7)                  1.5361         estimate D2E/DX2                !
 ! R16   R(6,25)                 1.0988         estimate D2E/DX2                !
 ! R17   R(6,26)                 1.0985         estimate D2E/DX2                !
 ! R18   R(7,12)                 1.5295         estimate D2E/DX2                !
 ! R19   R(7,27)                 1.0995         estimate D2E/DX2                !
 ! R20   R(8,9)                  1.4954         estimate D2E/DX2                !
 ! R21   R(8,11)                 1.223          estimate D2E/DX2                !
 ! R22   R(9,10)                 1.5305         estimate D2E/DX2                !
 ! R23   R(9,28)                 1.0942         estimate D2E/DX2                !
 ! R24   R(9,29)                 1.0947         estimate D2E/DX2                !
 ! R25   R(10,13)                1.5292         estimate D2E/DX2                !
 ! R26   R(10,14)                1.4245         estimate D2E/DX2                !
 ! R27   R(12,30)                1.0954         estimate D2E/DX2                !
 ! R28   R(12,31)                1.0937         estimate D2E/DX2                !
 ! R29   R(12,32)                1.0957         estimate D2E/DX2                !
 ! R30   R(13,33)                1.096          estimate D2E/DX2                !
 ! R31   R(13,34)                1.0961         estimate D2E/DX2                !
 ! R32   R(13,35)                1.0954         estimate D2E/DX2                !
 ! R33   R(14,36)                0.9708         estimate D2E/DX2                !
 ! R34   R(15,16)                1.4399         estimate D2E/DX2                !
 ! R35   R(15,17)                1.532          estimate D2E/DX2                !
 ! R36   R(15,18)                1.5495         estimate D2E/DX2                !
 ! R37   R(16,37)                0.979          estimate D2E/DX2                !
 ! R38   R(17,38)                1.0941         estimate D2E/DX2                !
 ! R39   R(17,39)                1.0941         estimate D2E/DX2                !
 ! R40   R(17,40)                1.0966         estimate D2E/DX2                !
 ! R41   R(18,19)                1.4292         estimate D2E/DX2                !
 ! R42   R(18,41)                1.0931         estimate D2E/DX2                !
 ! R43   R(18,42)                1.0958         estimate D2E/DX2                !
 ! R44   R(19,43)                0.9736         estimate D2E/DX2                !
 ! A1    A(2,1,7)              132.227          estimate D2E/DX2                !
 ! A2    A(2,1,8)              106.0731         estimate D2E/DX2                !
 ! A3    A(7,1,8)              121.4984         estimate D2E/DX2                !
 ! A4    A(1,2,3)              126.1729         estimate D2E/DX2                !
 ! A5    A(1,2,10)             113.7315         estimate D2E/DX2                !
 ! A6    A(3,2,10)             120.0929         estimate D2E/DX2                !
 ! A7    A(2,3,4)              114.9185         estimate D2E/DX2                !
 ! A8    A(2,3,20)             108.9758         estimate D2E/DX2                !
 ! A9    A(2,3,21)             107.4848         estimate D2E/DX2                !
 ! A10   A(4,3,20)             110.5833         estimate D2E/DX2                !
 ! A11   A(4,3,21)             108.6355         estimate D2E/DX2                !
 ! A12   A(20,3,21)            105.8058         estimate D2E/DX2                !
 ! A13   A(3,4,5)              113.0272         estimate D2E/DX2                !
 ! A14   A(3,4,15)             112.7299         estimate D2E/DX2                !
 ! A15   A(3,4,22)             107.5244         estimate D2E/DX2                !
 ! A16   A(5,4,15)             111.3517         estimate D2E/DX2                !
 ! A17   A(5,4,22)             105.5603         estimate D2E/DX2                !
 ! A18   A(15,4,22)            106.054          estimate D2E/DX2                !
 ! A19   A(4,5,6)              117.549          estimate D2E/DX2                !
 ! A20   A(4,5,23)             110.0987         estimate D2E/DX2                !
 ! A21   A(4,5,24)             108.2745         estimate D2E/DX2                !
 ! A22   A(6,5,23)             106.6962         estimate D2E/DX2                !
 ! A23   A(6,5,24)             108.1125         estimate D2E/DX2                !
 ! A24   A(23,5,24)            105.4475         estimate D2E/DX2                !
 ! A25   A(5,6,7)              117.1164         estimate D2E/DX2                !
 ! A26   A(5,6,25)             108.7723         estimate D2E/DX2                !
 ! A27   A(5,6,26)             107.5845         estimate D2E/DX2                !
 ! A28   A(7,6,25)             109.1202         estimate D2E/DX2                !
 ! A29   A(7,6,26)             108.4946         estimate D2E/DX2                !
 ! A30   A(25,6,26)            105.0858         estimate D2E/DX2                !
 ! A31   A(1,7,6)              112.5805         estimate D2E/DX2                !
 ! A32   A(1,7,12)             112.1454         estimate D2E/DX2                !
 ! A33   A(1,7,27)             106.8613         estimate D2E/DX2                !
 ! A34   A(6,7,12)             112.7901         estimate D2E/DX2                !
 ! A35   A(6,7,27)             105.1355         estimate D2E/DX2                !
 ! A36   A(12,7,27)            106.7068         estimate D2E/DX2                !
 ! A37   A(1,8,9)              112.3417         estimate D2E/DX2                !
 ! A38   A(1,8,11)             123.3407         estimate D2E/DX2                !
 ! A39   A(9,8,11)             124.3064         estimate D2E/DX2                !
 ! A40   A(8,9,10)             102.5179         estimate D2E/DX2                !
 ! A41   A(8,9,28)             109.5815         estimate D2E/DX2                !
 ! A42   A(8,9,29)             108.4601         estimate D2E/DX2                !
 ! A43   A(10,9,28)            112.9108         estimate D2E/DX2                !
 ! A44   A(10,9,29)            112.741          estimate D2E/DX2                !
 ! A45   A(28,9,29)            110.2562         estimate D2E/DX2                !
 ! A46   A(2,10,9)             105.312          estimate D2E/DX2                !
 ! A47   A(2,10,13)            113.1263         estimate D2E/DX2                !
 ! A48   A(2,10,14)            108.5773         estimate D2E/DX2                !
 ! A49   A(9,10,13)            111.3437         estimate D2E/DX2                !
 ! A50   A(9,10,14)            108.4367         estimate D2E/DX2                !
 ! A51   A(13,10,14)           109.8453         estimate D2E/DX2                !
 ! A52   A(7,12,30)            110.5848         estimate D2E/DX2                !
 ! A53   A(7,12,31)            112.5101         estimate D2E/DX2                !
 ! A54   A(7,12,32)            110.9004         estimate D2E/DX2                !
 ! A55   A(30,12,31)           107.9051         estimate D2E/DX2                !
 ! A56   A(30,12,32)           107.4265         estimate D2E/DX2                !
 ! A57   A(31,12,32)           107.3034         estimate D2E/DX2                !
 ! A58   A(10,13,33)           111.4257         estimate D2E/DX2                !
 ! A59   A(10,13,34)           110.4929         estimate D2E/DX2                !
 ! A60   A(10,13,35)           111.8037         estimate D2E/DX2                !
 ! A61   A(33,13,34)           106.2637         estimate D2E/DX2                !
 ! A62   A(33,13,35)           108.1694         estimate D2E/DX2                !
 ! A63   A(34,13,35)           108.4754         estimate D2E/DX2                !
 ! A64   A(10,14,36)           108.5238         estimate D2E/DX2                !
 ! A65   A(4,15,16)            108.1575         estimate D2E/DX2                !
 ! A66   A(4,15,17)            113.4074         estimate D2E/DX2                !
 ! A67   A(4,15,18)            112.671          estimate D2E/DX2                !
 ! A68   A(16,15,17)           107.0752         estimate D2E/DX2                !
 ! A69   A(16,15,18)           105.89           estimate D2E/DX2                !
 ! A70   A(17,15,18)           109.207          estimate D2E/DX2                !
 ! A71   A(15,16,37)           105.0173         estimate D2E/DX2                !
 ! A72   A(15,17,38)           112.0728         estimate D2E/DX2                !
 ! A73   A(15,17,39)           111.7798         estimate D2E/DX2                !
 ! A74   A(15,17,40)           110.5001         estimate D2E/DX2                !
 ! A75   A(38,17,39)           108.563          estimate D2E/DX2                !
 ! A76   A(38,17,40)           107.9189         estimate D2E/DX2                !
 ! A77   A(39,17,40)           105.7332         estimate D2E/DX2                !
 ! A78   A(15,18,19)           109.3654         estimate D2E/DX2                !
 ! A79   A(15,18,41)           112.6038         estimate D2E/DX2                !
 ! A80   A(15,18,42)           110.2989         estimate D2E/DX2                !
 ! A81   A(19,18,41)           108.9418         estimate D2E/DX2                !
 ! A82   A(19,18,42)           106.7928         estimate D2E/DX2                !
 ! A83   A(41,18,42)           108.6605         estimate D2E/DX2                !
 ! A84   A(18,19,43)           107.0671         estimate D2E/DX2                !
 ! D1    D(7,1,2,3)              6.0304         estimate D2E/DX2                !
 ! D2    D(7,1,2,10)          -174.5724         estimate D2E/DX2                !
 ! D3    D(8,1,2,3)           -179.2273         estimate D2E/DX2                !
 ! D4    D(8,1,2,10)             0.17           estimate D2E/DX2                !
 ! D5    D(2,1,7,6)             21.7276         estimate D2E/DX2                !
 ! D6    D(2,1,7,12)          -106.7476         estimate D2E/DX2                !
 ! D7    D(2,1,7,27)           136.6585         estimate D2E/DX2                !
 ! D8    D(8,1,7,6)           -152.345          estimate D2E/DX2                !
 ! D9    D(8,1,7,12)            79.1798         estimate D2E/DX2                !
 ! D10   D(8,1,7,27)           -37.4141         estimate D2E/DX2                !
 ! D11   D(2,1,8,9)              0.8693         estimate D2E/DX2                !
 ! D12   D(2,1,8,11)          -177.9602         estimate D2E/DX2                !
 ! D13   D(7,1,8,9)            176.3049         estimate D2E/DX2                !
 ! D14   D(7,1,8,11)            -2.5246         estimate D2E/DX2                !
 ! D15   D(1,2,3,4)             34.5994         estimate D2E/DX2                !
 ! D16   D(1,2,3,20)           -90.1286         estimate D2E/DX2                !
 ! D17   D(1,2,3,21)           155.6477         estimate D2E/DX2                !
 ! D18   D(10,2,3,4)          -144.7628         estimate D2E/DX2                !
 ! D19   D(10,2,3,20)           90.5092         estimate D2E/DX2                !
 ! D20   D(10,2,3,21)          -23.7145         estimate D2E/DX2                !
 ! D21   D(1,2,10,9)            -1.085          estimate D2E/DX2                !
 ! D22   D(1,2,10,13)          120.7357         estimate D2E/DX2                !
 ! D23   D(1,2,10,14)         -117.0576         estimate D2E/DX2                !
 ! D24   D(3,2,10,9)           178.3526         estimate D2E/DX2                !
 ! D25   D(3,2,10,13)          -59.8267         estimate D2E/DX2                !
 ! D26   D(3,2,10,14)           62.38           estimate D2E/DX2                !
 ! D27   D(2,3,4,5)            -76.5908         estimate D2E/DX2                !
 ! D28   D(2,3,4,15)           156.0376         estimate D2E/DX2                !
 ! D29   D(2,3,4,22)            39.5052         estimate D2E/DX2                !
 ! D30   D(20,3,4,5)            47.2899         estimate D2E/DX2                !
 ! D31   D(20,3,4,15)          -80.0817         estimate D2E/DX2                !
 ! D32   D(20,3,4,22)          163.3859         estimate D2E/DX2                !
 ! D33   D(21,3,4,5)           162.992          estimate D2E/DX2                !
 ! D34   D(21,3,4,15)           35.6204         estimate D2E/DX2                !
 ! D35   D(21,3,4,22)          -80.912          estimate D2E/DX2                !
 ! D36   D(3,4,5,6)             37.2113         estimate D2E/DX2                !
 ! D37   D(3,4,5,23)           -85.1962         estimate D2E/DX2                !
 ! D38   D(3,4,5,24)           159.9991         estimate D2E/DX2                !
 ! D39   D(15,4,5,6)           165.304          estimate D2E/DX2                !
 ! D40   D(15,4,5,23)           42.8966         estimate D2E/DX2                !
 ! D41   D(15,4,5,24)          -71.9082         estimate D2E/DX2                !
 ! D42   D(22,4,5,6)           -80.0458         estimate D2E/DX2                !
 ! D43   D(22,4,5,23)          157.5467         estimate D2E/DX2                !
 ! D44   D(22,4,5,24)           42.7419         estimate D2E/DX2                !
 ! D45   D(3,4,15,16)          173.1138         estimate D2E/DX2                !
 ! D46   D(3,4,15,17)           54.5134         estimate D2E/DX2                !
 ! D47   D(3,4,15,18)          -70.1898         estimate D2E/DX2                !
 ! D48   D(5,4,15,16)           44.8615         estimate D2E/DX2                !
 ! D49   D(5,4,15,17)          -73.7389         estimate D2E/DX2                !
 ! D50   D(5,4,15,18)          161.5579         estimate D2E/DX2                !
 ! D51   D(22,4,15,16)         -69.4819         estimate D2E/DX2                !
 ! D52   D(22,4,15,17)         171.9177         estimate D2E/DX2                !
 ! D53   D(22,4,15,18)          47.2145         estimate D2E/DX2                !
 ! D54   D(4,5,6,7)             45.7233         estimate D2E/DX2                !
 ! D55   D(4,5,6,25)           -78.5214         estimate D2E/DX2                !
 ! D56   D(4,5,6,26)           168.1452         estimate D2E/DX2                !
 ! D57   D(23,5,6,7)           169.856          estimate D2E/DX2                !
 ! D58   D(23,5,6,25)           45.6112         estimate D2E/DX2                !
 ! D59   D(23,5,6,26)          -67.7221         estimate D2E/DX2                !
 ! D60   D(24,5,6,7)           -77.1469         estimate D2E/DX2                !
 ! D61   D(24,5,6,25)          158.6083         estimate D2E/DX2                !
 ! D62   D(24,5,6,26)           45.275          estimate D2E/DX2                !
 ! D63   D(5,6,7,1)            -71.9474         estimate D2E/DX2                !
 ! D64   D(5,6,7,12)            56.1903         estimate D2E/DX2                !
 ! D65   D(5,6,7,27)           172.0819         estimate D2E/DX2                !
 ! D66   D(25,6,7,1)            52.1212         estimate D2E/DX2                !
 ! D67   D(25,6,7,12)         -179.741          estimate D2E/DX2                !
 ! D68   D(25,6,7,27)          -63.8494         estimate D2E/DX2                !
 ! D69   D(26,6,7,1)           166.1016         estimate D2E/DX2                !
 ! D70   D(26,6,7,12)          -65.7607         estimate D2E/DX2                !
 ! D71   D(26,6,7,27)           50.1309         estimate D2E/DX2                !
 ! D72   D(1,7,12,30)         -179.6149         estimate D2E/DX2                !
 ! D73   D(1,7,12,31)           59.6454         estimate D2E/DX2                !
 ! D74   D(1,7,12,32)          -60.5461         estimate D2E/DX2                !
 ! D75   D(6,7,12,30)           52.0204         estimate D2E/DX2                !
 ! D76   D(6,7,12,31)          -68.7193         estimate D2E/DX2                !
 ! D77   D(6,7,12,32)          171.0892         estimate D2E/DX2                !
 ! D78   D(27,7,12,30)         -62.9281         estimate D2E/DX2                !
 ! D79   D(27,7,12,31)         176.3322         estimate D2E/DX2                !
 ! D80   D(27,7,12,32)          56.1407         estimate D2E/DX2                !
 ! D81   D(1,8,9,10)            -1.4714         estimate D2E/DX2                !
 ! D82   D(1,8,9,28)           118.6765         estimate D2E/DX2                !
 ! D83   D(1,8,9,29)          -120.9157         estimate D2E/DX2                !
 ! D84   D(11,8,9,10)          177.3448         estimate D2E/DX2                !
 ! D85   D(11,8,9,28)          -62.5073         estimate D2E/DX2                !
 ! D86   D(11,8,9,29)           57.9005         estimate D2E/DX2                !
 ! D87   D(8,9,10,2)             1.4509         estimate D2E/DX2                !
 ! D88   D(8,9,10,13)         -121.5183         estimate D2E/DX2                !
 ! D89   D(8,9,10,14)          117.5199         estimate D2E/DX2                !
 ! D90   D(28,9,10,2)         -116.3594         estimate D2E/DX2                !
 ! D91   D(28,9,10,13)         120.6714         estimate D2E/DX2                !
 ! D92   D(28,9,10,14)          -0.2904         estimate D2E/DX2                !
 ! D93   D(29,9,10,2)          117.8587         estimate D2E/DX2                !
 ! D94   D(29,9,10,13)          -5.1105         estimate D2E/DX2                !
 ! D95   D(29,9,10,14)        -126.0723         estimate D2E/DX2                !
 ! D96   D(2,10,13,33)          63.2952         estimate D2E/DX2                !
 ! D97   D(2,10,13,34)        -178.8108         estimate D2E/DX2                !
 ! D98   D(2,10,13,35)         -57.8875         estimate D2E/DX2                !
 ! D99   D(9,10,13,33)        -178.3337         estimate D2E/DX2                !
 ! D100  D(9,10,13,34)         -60.4396         estimate D2E/DX2                !
 ! D101  D(9,10,13,35)          60.4836         estimate D2E/DX2                !
 ! D102  D(14,10,13,33)        -58.2003         estimate D2E/DX2                !
 ! D103  D(14,10,13,34)         59.6937         estimate D2E/DX2                !
 ! D104  D(14,10,13,35)       -179.383          estimate D2E/DX2                !
 ! D105  D(2,10,14,36)         -85.1355         estimate D2E/DX2                !
 ! D106  D(9,10,14,36)         160.929          estimate D2E/DX2                !
 ! D107  D(13,10,14,36)         39.0456         estimate D2E/DX2                !
 ! D108  D(4,15,16,37)          72.4357         estimate D2E/DX2                !
 ! D109  D(17,15,16,37)       -165.0097         estimate D2E/DX2                !
 ! D110  D(18,15,16,37)        -48.5694         estimate D2E/DX2                !
 ! D111  D(4,15,17,38)         -64.2382         estimate D2E/DX2                !
 ! D112  D(4,15,17,39)          57.8994         estimate D2E/DX2                !
 ! D113  D(4,15,17,40)         175.3598         estimate D2E/DX2                !
 ! D114  D(16,15,17,38)        176.5392         estimate D2E/DX2                !
 ! D115  D(16,15,17,39)        -61.3232         estimate D2E/DX2                !
 ! D116  D(16,15,17,40)         56.1372         estimate D2E/DX2                !
 ! D117  D(18,15,17,38)         62.315          estimate D2E/DX2                !
 ! D118  D(18,15,17,39)       -175.5474         estimate D2E/DX2                !
 ! D119  D(18,15,17,40)        -58.087          estimate D2E/DX2                !
 ! D120  D(4,15,18,19)         -59.3473         estimate D2E/DX2                !
 ! D121  D(4,15,18,41)          61.9204         estimate D2E/DX2                !
 ! D122  D(4,15,18,42)        -176.5102         estimate D2E/DX2                !
 ! D123  D(16,15,18,19)         58.6904         estimate D2E/DX2                !
 ! D124  D(16,15,18,41)        179.9581         estimate D2E/DX2                !
 ! D125  D(16,15,18,42)        -58.4725         estimate D2E/DX2                !
 ! D126  D(17,15,18,19)        173.6804         estimate D2E/DX2                !
 ! D127  D(17,15,18,41)        -65.052          estimate D2E/DX2                !
 ! D128  D(17,15,18,42)         56.5175         estimate D2E/DX2                !
 ! D129  D(15,18,19,43)       -179.5514         estimate D2E/DX2                !
 ! D130  D(41,18,19,43)         56.9886         estimate D2E/DX2                !
 ! D131  D(42,18,19,43)        -60.1996         estimate D2E/DX2                !
 --------------------------------------------------------------------------------
 Trust Radius=3.00D-01 FncErr=1.00D-07 GrdErr=1.00D-06
 Number of steps in this run=    258 maximum allowed number of steps=    258.
 GradGradGradGradGradGradGradGradGradGradGradGradGradGradGradGradGradGrad

                          Input orientation:                          
 ---------------------------------------------------------------------
 Center     Atomic      Atomic             Coordinates (Angstroms)
 Number     Number       Type             X           Y           Z
 ---------------------------------------------------------------------
      1          6           0       -1.623300    0.723400   -0.054900
      2          6           0       -1.034600   -0.442400   -0.364800
      3          6           0        0.389700   -0.625600   -0.825000
      4          6           0        1.407700    0.350500   -0.195300
      5          6           0        1.344800    1.771500   -0.809700
      6          6           0       -0.033000    2.318000   -1.189300
      7          6           0       -1.163000    2.141700   -0.163800
      8          6           0       -3.002600    0.388900    0.354700
      9          6           0       -3.267800   -1.082100    0.310400
     10          6           0       -1.939300   -1.643400   -0.201800
     11          8           0       -3.832700    1.229800    0.670400
     12          6           0       -0.824200    2.744300    1.200600
     13          6           0       -2.130900   -2.431400   -1.498300
     14          8           0       -1.391200   -2.491400    0.803000
     15          6           0        2.874600   -0.212500   -0.204900
     16          8           0        3.758200    0.829700    0.249300
     17          6           0        3.355300   -0.634900   -1.596900
     18          6           0        3.068000   -1.392200    0.780900
     19          8           0        2.759900   -0.957100    2.106900
     20          1           0        0.421700   -0.563000   -1.919800
     21          1           0        0.686400   -1.648500   -0.576300
     22          1           0        1.136900    0.474300    0.861500
     23          1           0        1.962200    1.818500   -1.713900
     24          1           0        1.807400    2.473000   -0.102900
     25          1           0       -0.340400    1.869700   -2.144200
     26          1           0        0.081800    3.389900   -1.400500
     27          1           0       -2.007200    2.721100   -0.564400
     28          1           0       -3.522900   -1.439100    1.312800
     29          1           0       -4.098100   -1.264000   -0.379400
     30          1           0       -0.497000    3.784000    1.091900
     31          1           0       -0.031600    2.194500    1.716000
     32          1           0       -1.701500    2.743300    1.857100
     33          1           0       -1.185100   -2.858700   -1.850600
     34          1           0       -2.808600   -3.277500   -1.336500
     35          1           0       -2.541800   -1.805500   -2.297900
     36          1           0       -0.733300   -3.073600    0.390000
     37          1           0        3.587900    0.905700    1.210400
     38          1           0        2.773600   -1.470900   -1.996600
     39          1           0        3.310500    0.193300   -2.310500
     40          1           0        4.407600   -0.941700   -1.563100
     41          1           0        2.440200   -2.252500    0.534900
     42          1           0        4.115600   -1.713400    0.788500
     43          1           0        2.898900   -1.718800    2.697100
 ---------------------------------------------------------------------
                    Distance matrix (angstroms):
                    1          2          3          4          5
     1  C    0.000000
     2  C    1.342272   0.000000
     3  C    2.542641   1.507971   0.000000
     4  C    3.057078   2.573373   1.544544   0.000000
     5  C    3.236951   3.280371   2.580414   1.549414   0.000000
     6  C    2.521640   3.050051   2.996026   2.633384   1.530062
     7  C    1.495095   2.595084   3.241298   3.133351   2.615969
     8  C    1.477204   2.254277   3.732104   4.444628   4.708216
     9  C    2.469343   2.419151   3.856790   4.916134   5.538387
    10  C    2.392316   1.512433   2.616971   3.895907   4.776651
    11  O    2.379905   3.420125   4.848442   5.383716   5.412083
    12  C    2.509757   3.556656   4.114953   3.558116   3.113231
    13  C    3.506255   2.538270   3.172959   4.685986   5.497184
    14  O    3.335386   2.385230   3.050114   4.111793   5.315902
    15  C    4.596685   3.919218   2.594206   1.571260   2.577271
    16  O    5.391139   4.996628   3.823455   2.439703   2.798744
    17  C    5.386019   4.563589   3.064425   2.593963   3.233041
    18  C    5.213695   4.364181   3.215569   2.597415   3.938074
    19  O    5.168162   4.557680   3.784677   2.972943   4.237254
    20  H    3.052000   2.133865   1.097055   2.186453   2.744873
    21  H    3.351489   2.112167   1.093712   2.159036   3.490611
    22  H    2.918997   2.656984   2.147643   1.097946   2.125761
    23  H    4.099675   3.989054   3.039165   2.183722   1.095887
    24  H    3.851377   4.079842   3.483192   2.161783   1.098029
    25  H    2.706476   2.998997   2.915451   3.026885   2.151844
    26  H    3.439219   4.123778   4.068199   3.528239   2.136219
    27  H    2.097087   3.315648   4.124735   4.173430   3.492537
    28  H    3.186768   3.162181   4.532153   5.457825   6.205438
    29  H    3.190563   3.171793   4.554829   5.740587   6.246966
    30  H    3.457018   4.502604   4.889306   4.132032   3.325427
    31  H    2.798880   3.505564   3.819311   3.020760   2.907330
    32  H    2.782419   3.940848   4.787094   4.427749   4.163672
    33  H    4.030881   2.840556   2.918662   4.445402   5.377975
    34  H    4.365162   3.482681   4.186088   5.678196   6.559013
    35  H    3.502860   2.804740   3.486444   4.966670   5.487743
    36  H    3.925206   2.753855   2.954667   4.080554   5.406734
    37  H    5.365708   5.066176   4.088547   2.652831   3.140368
    38  H    5.283737   4.268837   2.787500   2.903078   3.736758
    39  H    5.450791   4.803099   3.377629   2.849461   2.933785
    40  H    6.435758   5.594887   4.097344   3.541194   4.160506
    41  H    5.071082   4.019970   2.949692   2.893935   4.381829
    42  H    6.291605   5.428637   4.203454   3.544047   4.730339
    43  H    5.829935   5.145566   4.460534   3.856379   5.186045
                    6          7          8          9         10
     6  C    0.000000
     7  C    1.536109   0.000000
     8  C    3.863145   2.593314   0.000000
     9  C    4.926836   3.879167   1.495371   0.000000
    10  C    4.505755   3.864074   2.360200   1.530464   0.000000
    11  O    4.368110   2.941896   1.223048   2.406988   3.549785
    12  C    2.553302   1.529542   3.317964   4.626551   4.739418
    13  C    5.201295   4.861169   3.485335   2.526766   1.529237
    14  O    5.379990   4.738396   3.330722   2.398001   1.424479
    15  C    3.978267   4.673988   5.934333   6.225015   5.022063
    16  O    4.319468   5.109815   6.775975   7.281716   6.227457
    17  C    4.512907   5.493480   6.729027   6.906753   5.567420
    18  C    5.221444   5.593055   6.340832   6.360809   5.108997
    19  O    5.421393   5.490700   6.171574   6.290962   5.280491
    20  H    3.006750   3.593078   4.219632   4.342311   3.113376
    21  H    4.077552   4.237458   4.315841   4.091790   2.652278
    22  H    2.995610   3.020100   4.171283   4.703985   3.883074
    23  H    2.122623   3.503447   5.565258   6.313808   5.430737
    24  H    2.142746   2.989439   5.262031   6.210250   5.567072
    25  H    1.098773   2.161629   3.940124   4.827821   4.321027
    26  H    1.098524   2.153360   4.647607   5.843439   5.554803
    27  H    2.109610   1.099481   2.697169   4.101063   4.380063
    28  H    5.705761   4.535593   2.128439   1.094226   2.200805
    29  H    5.478294   4.501121   2.114498   1.094673   2.199069
    30  H    2.751059   2.171978   4.283480   5.653937   5.762860
    31  H    2.907924   2.194653   3.733654   4.815061   4.695397
    32  H    3.499332   2.176222   3.081114   4.413532   4.851675
    33  H    5.344425   5.277289   4.325917   3.487674   2.182731
    34  H    6.247819   5.783680   4.042312   2.782611   2.171062
    35  H    4.952406   4.694237   3.473329   2.802430   2.186988
    36  H    5.661622   5.262194   4.140033   3.224298   1.962176
    37  H    4.567720   5.097762   6.665883   7.194579   6.248373
    38  H    4.783775   5.648615   6.507838   6.478575   5.046037
    39  H    4.117090   5.330740   6.855420   7.195123   5.948150
    40  H    5.521259   6.518971   7.769139   7.901992   6.529063
    41  H    5.475313   5.725402   6.052565   5.831081   4.482605
    42  H    6.113490   6.605474   7.434825   7.425747   6.135748
    43  H    6.324231   6.291839   6.690063   6.643035   5.640699
                   11         12         13         14         15
    11  O    0.000000
    12  C    3.409677   0.000000
    13  C    4.582987   5.981588   0.000000
    14  O    4.452621   5.281300   2.418003   0.000000
    15  C    6.916231   4.939556   5.625960   4.940273   0.000000
    16  O    7.613092   5.056585   6.954882   6.152447   1.439871
    17  C    7.764348   6.059143   5.773692   5.633416   1.532044
    18  C    7.382869   5.695261   5.770897   4.592733   1.549483
    19  O    7.092844   5.231397   6.252276   4.613660   2.431461
    20  H    5.293693   4.714594   3.191292   3.797232   3.013379
    21  H    5.501012   4.973528   3.065974   2.632370   2.643530
    22  H    5.030330   3.018907   4.968930   3.897446   2.151396
    23  H    6.293832   4.137081   5.904371   6.012929   2.689706
    24  H    5.827029   2.949243   6.442863   5.974694   2.891579
    25  H    4.530740   3.490942   4.703460   5.367435   4.293328
    26  H    4.927268   2.829020   6.228414   6.450956   4.712375
    27  H    2.661044   2.124912   5.237912   5.423965   5.706770
    28  H    2.762550   4.979599   3.290077   2.431332   6.688495
    29  H    2.718742   5.411219   2.546495   3.198732   7.053697
    30  H    4.222380   1.095377   6.928922   6.345369   5.387150
    31  H    4.058606   1.093678   6.011467   4.963843   4.234325
    32  H    2.870706   1.095741   6.182282   5.348785   5.824885
    33  H    5.484620   6.390124   1.096010   2.686816   5.117799
    34  H    5.039066   6.829114   1.096057   2.684108   6.555418
    35  H    4.437372   5.990854   1.095422   3.377857   6.021270
    36  H    5.310759   5.874802   2.435443   0.970751   4.642924
    37  H    7.447278   4.779872   7.153878   6.041333   1.939650
    38  H    7.619046   6.397981   5.022448   5.121010   2.191794
    39  H    7.809315   5.994261   6.095700   6.245597   2.188203
    40  H    8.809454   6.971109   6.706369   6.451828   2.174058
    41  H    7.175935   6.005620   5.006083   3.848191   2.213054
    42  H    8.476547   6.666524   6.690571   5.561505   2.186235
    43  H    7.623398   6.001687   6.588480   4.752840   3.269730
                   16         17         18         19         20
    16  O    0.000000
    17  C    2.390781   0.000000
    18  C    2.386590   2.511967   0.000000
    19  O    2.764043   3.765162   1.429165   0.000000
    20  H    4.216259   2.952193   3.870950   4.672987   0.000000
    21  H    4.032251   3.031837   2.753126   3.460780   1.747389
    22  H    2.715200   3.492185   2.686906   2.496809   3.053380
    23  H    2.838573   2.823754   4.213718   4.789446   2.843779
    24  H    2.574898   3.779824   4.160527   4.189995   3.799814
    25  H    4.858906   4.497861   5.550981   5.972814   2.559137
    26  H    4.774137   5.191665   6.045195   6.194391   4.001328
    27  H    6.122037   6.409774   6.669837   6.587127   4.303717
    28  H    7.700188   7.511506   6.612494   6.351102   5.174662
    29  H    8.154771   7.578340   7.260559   7.301235   4.826264
    30  H    5.248294   6.449538   6.292773   5.840861   5.367565
    31  H    4.286779   5.518324   4.831806   4.228222   4.585666
    32  H    6.004599   6.993824   6.403803   5.801676   5.450190
    33  H    6.515373   5.062103   5.211936   5.902619   2.803004
    34  H    7.906119   6.711543   6.524735   6.946183   4.259529
    35  H    7.288519   6.052891   6.412463   6.944787   3.235599
    36  H    5.952237   5.158651   4.174900   4.430549   3.601710
    37  H    0.979026   3.210683   2.394809   2.226953   4.688289
    38  H    3.362479   1.094089   2.794167   4.135564   2.522224
    39  H    2.675447   1.094142   3.482725   4.597826   3.011611
    40  H    2.616175   1.096633   2.737118   4.022941   4.019707
    41  H    3.364320   2.828181   1.093053   2.061905   3.599209
    42  H    2.624086   2.726051   1.095761   2.036686   4.722627
    43  H    3.636616   4.452143   1.951175   0.973573   5.365460
                   21         22         23         24         25
    21  H    0.000000
    22  H    2.603171   0.000000
    23  H    3.865474   3.020046   0.000000
    24  H    4.297384   2.318284   1.745753   0.000000
    25  H    3.986271   3.628194   2.343021   3.023892   0.000000
    26  H    5.141043   3.838047   2.470510   2.345670   1.744234
    27  H    5.133130   4.119061   4.229914   3.850417   2.449260
    28  H    4.618523   5.057520   7.061104   6.761718   5.746939
    29  H    4.803962   5.653914   6.928920   6.994037   5.201433
    30  H    5.804772   3.698219   4.217033   2.908011   3.763165
    31  H    4.531977   2.248255   3.985076   2.601515   3.886129
    32  H    5.559803   3.767771   5.199038   4.028280   4.315805
    33  H    2.567282   4.884267   5.639183   6.358973   4.812223
    34  H    3.930212   5.871471   6.990864   7.476461   5.765246
    35  H    3.661944   5.358370   5.810374   6.483759   4.286826
    36  H    2.231635   4.038261   5.968648   6.120693   5.568910
    37  H    4.258513   2.513014   3.468088   2.711340   5.254919
    38  H    2.530849   3.825092   3.399771   4.480401   4.569288
    39  H    3.644939   3.855526   2.194338   3.511387   4.020826
    40  H    3.914163   4.310594   3.690722   4.533586   5.548437
    41  H    2.162266   3.039851   4.675321   4.810153   5.648172
    42  H    3.691382   3.696487   4.834610   4.862954   6.426140
    43  H    3.951613   3.359131   5.731214   5.157767   6.841680
                   26         27         28         29         30
    26  H    0.000000
    27  H    2.347398   0.000000
    28  H    6.608714   4.809209   0.000000
    29  H    6.338217   4.504121   1.795844   0.000000
    30  H    2.588896   2.480683   6.040335   6.372986   0.000000
    31  H    3.339822   3.062765   5.055175   5.734836   1.769918
    32  H    3.769643   2.440821   4.594152   5.177265   1.766185
    33  H    6.391606   5.784836   4.181826   3.632226   7.297757
    34  H    7.267237   6.100949   3.302837   2.575468   7.816995
    35  H    5.889039   4.876569   3.759516   2.529018   6.849413
    36  H    6.756265   6.009347   3.362294   3.897244   6.897476
    37  H    5.028000   6.144163   7.488127   8.143074   4.998506
    38  H    5.588247   6.517677   7.113301   7.062464   6.917343
    39  H    4.633665   6.141382   7.904960   7.793602   6.242316
    40  H    6.123867   7.454070   8.450505   8.593716   7.310018
    41  H    6.414398   6.761991   6.068386   6.675511   6.736225
    42  H    6.863449   7.680092   7.661385   8.308479   7.182586
    43  H    7.129179   7.376985   6.575259   7.657004   6.662553
                   31         32         33         34         35
    31  H    0.000000
    32  H    1.763422   0.000000
    33  H    6.291743   6.737664   0.000000
    34  H    6.853632   6.904693   1.753695   0.000000
    35  H    6.197782   6.217854   1.774808   1.778273   0.000000
    36  H    5.477548   6.076687   2.295777   2.707258   3.479017
    37  H    3.875231   5.636732   6.806024   8.056120   7.565183
    38  H    5.923487   7.255136   4.197453   5.904277   5.334437
    39  H    5.602422   6.999395   5.453130   7.102008   6.184236
    40  H    6.347814   7.911896   5.919108   7.588205   7.041324
    41  H    5.223084   6.622681   4.381882   5.665921   5.748468
    42  H    5.773318   7.405588   6.031085   7.409897   7.338619
    43  H    4.986412   6.463715   6.217717   7.160659   7.386390
                   36         37         38         39         40
    36  H    0.000000
    37  H    5.931328   0.000000
    38  H    4.534628   4.073839   0.000000
    39  H    5.858127   3.602943   1.776614   0.000000
    40  H    5.898173   3.431778   1.771421   1.746557   0.000000
    41  H    3.281205   3.427498   2.670308   3.851709   3.160769
    42  H    5.051809   2.704839   3.101057   3.726593   2.492149
    43  H    4.511216   3.094026   4.701912   5.376021   4.585778
                   41         42         43
    41  H    0.000000
    42  H    1.778175   0.000000
    43  H    2.273840   2.263436   0.000000
 Stoichiometry    C15H24O4
 Framework group  C1[X(C15H24O4)]
 Deg. of freedom   123
 Full point group                 C1      NOp   1
 Largest Abelian subgroup         C1      NOp   1
 Largest concise Abelian subgroup C1      NOp   1
                         Standard orientation:                         
 ---------------------------------------------------------------------
 Center     Atomic      Atomic             Coordinates (Angstroms)
 Number     Number       Type             X           Y           Z
 ---------------------------------------------------------------------
      1          6           0       -1.655773    0.732220   -0.046326
      2          6           0       -1.070296   -0.442132   -0.328836
      3          6           0        0.353610   -0.640013   -0.784149
      4          6           0        1.374196    0.347574   -0.176948
      5          6           0        1.315509    1.754081   -0.824234
      6          6           0       -0.060625    2.295509   -1.216922
      7          6           0       -1.191416    2.146296   -0.188001
      8          6           0       -3.036135    0.411239    0.370450
      9          6           0       -3.305498   -1.059637    0.360260
     10          6           0       -1.978450   -1.636451   -0.138284
     11          8           0       -3.863935    1.261598    0.666225
     12          6           0       -0.851299    2.779486    1.162143
     13          6           0       -2.171913   -2.453830   -1.416185
     14          8           0       -1.433050   -2.462414    0.886149
     15          6           0        2.839495   -0.219649   -0.172940
     16          8           0        3.725920    0.830320    0.257225
     17          6           0        3.319394   -0.675652   -1.554575
     18          6           0        3.029260   -1.376659    0.840084
     19          8           0        2.722015   -0.909982    2.155503
     20          1           0        0.386103   -0.602969   -1.880097
     21          1           0        0.647333   -1.657691   -0.511635
     22          1           0        1.103445    0.496672    0.876593
     23          1           0        1.933300    1.778301   -1.729064
     24          1           0        1.779895    2.470508   -0.133767
     25          1           0       -0.369021    1.826006   -2.161252
     26          1           0        0.057280    3.361881   -1.452940
     27          1           0       -2.033852    2.718616   -0.602259
     28          1           0       -3.561900   -1.392515    1.370597
     29          1           0       -4.136113   -1.255170   -0.325419
     30          1           0       -0.521117    3.815448    1.029421
     31          1           0       -0.060412    2.239573    1.690464
     32          1           0       -1.728787    2.796232    1.818178
     33          1           0       -1.227229   -2.891880   -1.758123
     34          1           0       -2.852060   -3.294017   -1.235002
     35          1           0       -2.580804   -1.845524   -2.230263
     36          1           0       -0.776686   -3.055918    0.487026
     37          1           0        3.555559    0.929123    1.216239
     38          1           0        2.735438   -1.519066   -1.934941
     39          1           0        3.277151    0.135860   -2.287249
     40          1           0        4.370809   -0.984562   -1.513280
     41          1           0        2.399090   -2.240663    0.613925
     42          1           0        4.075941   -1.700561    0.855518
     43          1           0        2.858681   -1.658148    2.763297
 ---------------------------------------------------------------------
 Rotational constants (GHZ):      0.5379918      0.2768473      0.2265946
 Standard basis: 6-31G(d) (6D, 7F)
 There are   333 symmetry adapted cartesian basis functions of A   symmetry.
 There are   333 symmetry adapted basis functions of A   symmetry.
   333 basis functions,   628 primitive gaussians,   333 cartesian basis functions
    73 alpha electrons       73 beta electrons
       nuclear repulsion energy      1614.1724059165 Hartrees.
 NAtoms=   43 NActive=   43 NUniq=   43 SFac= 1.00D+00 NAtFMM=   60 NAOKFM=F Big=F
 Integral buffers will be    131072 words long.
 Raffenetti 2 integral format.
 Two-electron integral symmetry is turned on.
 Using the following non-standard input for PCM:
 --- end of non-standard input.
 ------------------------------------------------------------------------------
 Polarizable Continuum Model (PCM)
 =================================
 Model                : PCM (using non-symmetric T matrix).
 Atomic radii         : SMD-Coulomb.
 Polarization charges : Total charges.
 Charge compensation  : None.
 Solution method      : On-the-fly selection.
 Cavity type          : VdW (van der Waals Surface) (Alpha=1.000).
 Cavity algorithm     : GePol (No added spheres)
                        Default sphere list used, NSphG=   43.
                        Lebedev-Laikov grids with approx.  5.0 points / Ang**2.
                        Smoothing algorithm: Karplus/York (Gamma=1.0000).
                        Polarization charges: spherical gaussians, with
                                              point-specific exponents (IZeta= 3).
                        Self-potential: point-specific (ISelfS= 7).
                        Self-field    : sphere-specific E.n sum rule (ISelfD= 2).
 1st derivatives      : Analytical E(r).r(x)/FMM algorithm (CHGder, D1EAlg=3).
                        Cavity 1st derivative terms included.
 Solvent              : Methanol, Eps=  32.613000 Eps(inf)=   1.765709
 ------------------------------------------------------------------------------
 ------------------------------------------------------------------------------
 Atomic radii for non-electrostatic terms: SMD-CDS.
 ------------------------------------------------------------------------------
 Nuclear repulsion after PCM non-electrostatic terms =     1614.1735865577 Hartrees.
 One-electron integrals computed using PRISM.
 NBasis=   333 RedAO= T EigKep=  8.63D-04  NBF=   333
 NBsUse=   333 1.00D-06 EigRej= -1.00D+00 NBFU=   333
 ExpMin= 1.61D-01 ExpMax= 5.48D+03 ExpMxC= 8.25D+02 IAcc=1 IRadAn=         1 AccDes= 0.00D+00
 Harris functional with IExCor=  402 and IRadAn=       1 diagonalized for initial guess.
 HarFok:  IExCor=  402 AccDes= 0.00D+00 IRadAn=         1 IDoV= 1 UseB2=F ITyADJ=14
 ICtDFT=  3500011 ScaDFX=  1.000000  1.000000  1.000000  1.000000
 FoFCou: FMM=F IPFlag=           0 FMFlag=      100000 FMFlg1=           0
         NFxFlg=           0 DoJE=T BraDBF=F KetDBF=T FulRan=T
         wScrn=  0.000000 ICntrl=     500 IOpCl=  0 I1Cent=   200000004 NGrid=           0
         NMat0=    1 NMatS0=      1 NMatT0=    0 NMatD0=    1 NMtDS0=    0 NMtDT0=    0
 Petite list used in FoFCou.
 Keep R1 ints in memory in canonical form, NReq=1565304907.
 Requested convergence on RMS density matrix=1.00D-08 within 128 cycles.
 Requested convergence on MAX density matrix=1.00D-06.
 Requested convergence on             energy=1.00D-06.
 No special actions if energy rises.
 Inv3:  Mode=1 IEnd=    22064832.
 Iteration    1 A*A^-1 deviation from unit magnitude is 4.33D-15 for   2701.
 Iteration    1 A*A^-1 deviation from orthogonality  is 3.33D-15 for   2710   1496.
 Iteration    1 A^-1*A deviation from unit magnitude is 4.22D-15 for   2701.
 Iteration    1 A^-1*A deviation from orthogonality  is 1.34D-06 for   2696   2588.
 Iteration    2 A*A^-1 deviation from unit magnitude is 3.00D-15 for     71.
 Iteration    2 A*A^-1 deviation from orthogonality  is 3.40D-15 for   2102   1043.
 Iteration    2 A^-1*A deviation from unit magnitude is 8.88D-16 for    855.
 Iteration    2 A^-1*A deviation from orthogonality  is 3.79D-16 for   2189    694.
 Error on total polarization charges =  0.05178
 SCF Done:  E(RB3LYP) =  -886.943552344     A.U. after   12 cycles
            NFock= 12  Conv=0.69D-08     -V/T= 2.0091
 SMD-CDS (non-electrostatic) energy       (kcal/mol) =       0.74
 (included in total energy above)

 **********************************************************************

            Population analysis using the SCF density.

 **********************************************************************

 Orbital symmetries:
       Occupied  (A) (A) (A) (A) (A) (A) (A) (A) (A) (A) (A) (A)
                 (A) (A) (A) (A) (A) (A) (A) (A) (A) (A) (A) (A)
                 (A) (A) (A) (A) (A) (A) (A) (A) (A) (A) (A) (A)
                 (A) (A) (A) (A) (A) (A) (A) (A) (A) (A) (A) (A)
                 (A) (A) (A) (A) (A) (A) (A) (A) (A) (A) (A) (A)
                 (A) (A) (A) (A) (A) (A) (A) (A) (A) (A) (A) (A)
                 (A)
       Virtual   (A) (A) (A) (A) (A) (A) (A) (A) (A) (A) (A) (A)
                 (A) (A) (A) (A) (A) (A) (A) (A) (A) (A) (A) (A)
                 (A) (A) (A) (A) (A) (A) (A) (A) (A) (A) (A) (A)
                 (A) (A) (A) (A) (A) (A) (A) (A) (A) (A) (A) (A)
                 (A) (A) (A) (A) (A) (A) (A) (A) (A) (A) (A) (A)
                 (A) (A) (A) (A) (A) (A) (A) (A) (A) (A) (A) (A)
                 (A) (A) (A) (A) (A) (A) (A) (A) (A) (A) (A) (A)
                 (A) (A) (A) (A) (A) (A) (A) (A) (A) (A) (A) (A)
                 (A) (A) (A) (A) (A) (A) (A) (A) (A) (A) (A) (A)
                 (A) (A) (A) (A) (A) (A) (A) (A) (A) (A) (A) (A)
                 (A) (A) (A) (A) (A) (A) (A) (A) (A) (A) (A) (A)
                 (A) (A) (A) (A) (A) (A) (A) (A) (A) (A) (A) (A)
                 (A) (A) (A) (A) (A) (A) (A) (A) (A) (A) (A) (A)
                 (A) (A) (A) (A) (A) (A) (A) (A) (A) (A) (A) (A)
                 (A) (A) (A) (A) (A) (A) (A) (A) (A) (A) (A) (A)
                 (A) (A) (A) (A) (A) (A) (A) (A) (A) (A) (A) (A)
                 (A) (A) (A) (A) (A) (A) (A) (A) (A) (A) (A) (A)
                 (A) (A) (A) (A) (A) (A) (A) (A) (A) (A) (A) (A)
                 (A) (A) (A) (A) (A) (A) (A) (A) (A) (A) (A) (A)
                 (A) (A) (A) (A) (A) (A) (A) (A) (A) (A) (A) (A)
                 (A) (A) (A) (A) (A) (A) (A) (A) (A) (A) (A) (A)
                 (A) (A) (A) (A) (A) (A) (A) (A)
 The electronic state is 1-A.
 Alpha  occ. eigenvalues --  -19.14574 -19.14555 -19.13877 -19.12913 -10.26253
 Alpha  occ. eigenvalues --  -10.24465 -10.23937 -10.22131 -10.20081 -10.18530
 Alpha  occ. eigenvalues --  -10.18178 -10.18172 -10.18124 -10.17840 -10.17231
 Alpha  occ. eigenvalues --  -10.16967 -10.16814 -10.16626 -10.16494  -1.03218
 Alpha  occ. eigenvalues --   -1.02600  -1.02356  -1.00073  -0.85704  -0.80870
 Alpha  occ. eigenvalues --   -0.78738  -0.74575  -0.74059  -0.71846  -0.68685
 Alpha  occ. eigenvalues --   -0.67160  -0.65577  -0.63327  -0.60179  -0.56713
 Alpha  occ. eigenvalues --   -0.54876  -0.54147  -0.51813  -0.50703  -0.49097
 Alpha  occ. eigenvalues --   -0.47911  -0.47009  -0.45788  -0.45543  -0.44457
 Alpha  occ. eigenvalues --   -0.44095  -0.43018  -0.42091  -0.41813  -0.41360
 Alpha  occ. eigenvalues --   -0.40178  -0.38861  -0.38607  -0.38312  -0.37942
 Alpha  occ. eigenvalues --   -0.37017  -0.36713  -0.36470  -0.36023  -0.35239
 Alpha  occ. eigenvalues --   -0.34520  -0.33992  -0.33458  -0.33019  -0.32200
 Alpha  occ. eigenvalues --   -0.31162  -0.30443  -0.29483  -0.27600  -0.26951
 Alpha  occ. eigenvalues --   -0.26068  -0.24652  -0.23960
 Alpha virt. eigenvalues --   -0.03611   0.05658   0.06766   0.08435   0.09614
 Alpha virt. eigenvalues --    0.11509   0.11790   0.12916   0.13163   0.14063
 Alpha virt. eigenvalues --    0.14592   0.14892   0.15670   0.16237   0.17024
 Alpha virt. eigenvalues --    0.17155   0.17642   0.18361   0.18606   0.18928
 Alpha virt. eigenvalues --    0.19327   0.20133   0.20222   0.20785   0.21220
 Alpha virt. eigenvalues --    0.22128   0.22726   0.22818   0.23533   0.24191
 Alpha virt. eigenvalues --    0.24457   0.24925   0.25458   0.26407   0.27514
 Alpha virt. eigenvalues --    0.27722   0.29738   0.30097   0.31199   0.31582
 Alpha virt. eigenvalues --    0.33945   0.34203   0.36023   0.37254   0.45587
 Alpha virt. eigenvalues --    0.47343   0.49630   0.51801   0.52459   0.53039
 Alpha virt. eigenvalues --    0.53699   0.54295   0.55390   0.55656   0.57039
 Alpha virt. eigenvalues --    0.58198   0.59239   0.60486   0.60818   0.61451
 Alpha virt. eigenvalues --    0.62380   0.63078   0.63704   0.65085   0.65340
 Alpha virt. eigenvalues --    0.66776   0.67868   0.68416   0.69186   0.70643
 Alpha virt. eigenvalues --    0.70871   0.72939   0.73678   0.74465   0.74664
 Alpha virt. eigenvalues --    0.76100   0.77423   0.78164   0.80157   0.80805
 Alpha virt. eigenvalues --    0.81446   0.82435   0.82972   0.83988   0.84197
 Alpha virt. eigenvalues --    0.84853   0.85338   0.86022   0.86980   0.87301
 Alpha virt. eigenvalues --    0.88158   0.88788   0.89704   0.90076   0.90504
 Alpha virt. eigenvalues --    0.90761   0.91195   0.92080   0.92515   0.93140
 Alpha virt. eigenvalues --    0.94095   0.95059   0.95919   0.96448   0.96924
 Alpha virt. eigenvalues --    0.98079   0.98224   0.98868   0.99960   1.00667
 Alpha virt. eigenvalues --    1.01414   1.02809   1.03813   1.05024   1.05815
 Alpha virt. eigenvalues --    1.06934   1.07477   1.09330   1.09993   1.10991
 Alpha virt. eigenvalues --    1.11901   1.13039   1.13788   1.16500   1.17387
 Alpha virt. eigenvalues --    1.18506   1.20354   1.22674   1.24335   1.25920
 Alpha virt. eigenvalues --    1.28901   1.31473   1.37020   1.38049   1.39948
 Alpha virt. eigenvalues --    1.40820   1.43534   1.44721   1.46827   1.48027
 Alpha virt. eigenvalues --    1.49606   1.52841   1.54928   1.57889   1.60963
 Alpha virt. eigenvalues --    1.61665   1.62067   1.64857   1.66479   1.67879
 Alpha virt. eigenvalues --    1.68928   1.70150   1.71810   1.72995   1.74053
 Alpha virt. eigenvalues --    1.75250   1.76307   1.78181   1.79553   1.80671
 Alpha virt. eigenvalues --    1.81736   1.82103   1.83026   1.83667   1.85397
 Alpha virt. eigenvalues --    1.85682   1.86956   1.88124   1.89098   1.91129
 Alpha virt. eigenvalues --    1.91756   1.93774   1.94342   1.94715   1.95942
 Alpha virt. eigenvalues --    1.97066   1.98365   1.98945   2.01961   2.03485
 Alpha virt. eigenvalues --    2.04783   2.05294   2.05741   2.06732   2.07261
 Alpha virt. eigenvalues --    2.09073   2.11728   2.14032   2.14942   2.15069
 Alpha virt. eigenvalues --    2.18247   2.19429   2.20719   2.23698   2.23952
 Alpha virt. eigenvalues --    2.25402   2.26972   2.27294   2.28379   2.29657
 Alpha virt. eigenvalues --    2.30319   2.31629   2.32937   2.35673   2.36466
 Alpha virt. eigenvalues --    2.37372   2.38380   2.40232   2.41096   2.41553
 Alpha virt. eigenvalues --    2.42112   2.43512   2.44404   2.45984   2.47433
 Alpha virt. eigenvalues --    2.52426   2.53616   2.55443   2.57526   2.58679
 Alpha virt. eigenvalues --    2.58999   2.62698   2.64335   2.67688   2.67995
 Alpha virt. eigenvalues --    2.70150   2.73597   2.75306   2.76264   2.77282
 Alpha virt. eigenvalues --    2.80176   2.81583   2.86112   2.86315   2.91063
 Alpha virt. eigenvalues --    2.93916   2.95176   2.98963   3.02855   3.18119
 Alpha virt. eigenvalues --    3.21406   3.79107   3.83799   3.89010   4.01298
 Alpha virt. eigenvalues --    4.13787   4.21761   4.23771   4.27100   4.29120
 Alpha virt. eigenvalues --    4.32332   4.36458   4.40990   4.46894   4.54352
 Alpha virt. eigenvalues --    4.61021   4.66428   4.74273   4.77076   4.78376
          Condensed to atoms (all electrons):
               1          2          3          4          5          6
     1  C    5.103509   0.530889  -0.048984  -0.003961  -0.004997  -0.028327
     2  C    0.530889   4.998502   0.316802  -0.014350  -0.005165  -0.007879
     3  C   -0.048984   0.316802   5.253056   0.322232  -0.040114   0.000310
     4  C   -0.003961  -0.014350   0.322232   5.096745   0.361815  -0.043400
     5  C   -0.004997  -0.005165  -0.040114   0.361815   5.062491   0.354342
     6  C   -0.028327  -0.007879   0.000310  -0.043400   0.354342   5.081714
     7  C    0.346213  -0.068505  -0.011313  -0.000004  -0.040902   0.357744
     8  C    0.343660   0.019213   0.005159  -0.000097  -0.000054   0.004273
     9  C   -0.136591  -0.090395   0.007449  -0.000172  -0.000003  -0.000100
    10  C   -0.005242   0.388655  -0.056675   0.002327  -0.000059  -0.000173
    11  O   -0.085926   0.005089  -0.000119   0.000002  -0.000005   0.000287
    12  C   -0.036279  -0.002124   0.001438  -0.003949  -0.002950  -0.049563
    13  C    0.001694  -0.061787  -0.005597   0.000198  -0.000006   0.000016
    14  O    0.002554  -0.057318  -0.004362  -0.000389  -0.000002   0.000000
    15  C    0.000271   0.002744  -0.026811   0.350369  -0.028657   0.003174
    16  O   -0.000003  -0.000047   0.002823  -0.061802  -0.000033   0.000592
    17  C   -0.000028   0.000269  -0.005630  -0.055320  -0.009929   0.000048
    18  C    0.000026   0.000023  -0.002897  -0.052892   0.004672  -0.000068
    19  O   -0.000003  -0.000057   0.000288  -0.005899   0.000094   0.000000
    20  H   -0.005466  -0.023520   0.351165  -0.027706  -0.006491  -0.000173
    21  H    0.004959  -0.043236   0.359413  -0.045096   0.004767   0.000065
    22  H   -0.002195   0.000520  -0.052552   0.362970  -0.046177  -0.002833
    23  H   -0.000031  -0.000023  -0.003918  -0.039695   0.366332  -0.033620
    24  H   -0.000365  -0.000011   0.005547  -0.031604   0.366901  -0.036670
    25  H   -0.004537  -0.000041   0.003803  -0.005078  -0.037268   0.369430
    26  H    0.005433   0.000321  -0.000102   0.004695  -0.033525   0.365423
    27  H   -0.051815   0.004458  -0.000205  -0.000063   0.004883  -0.042616
    28  H    0.003787   0.001095  -0.000104   0.000004   0.000000   0.000001
    29  H    0.004116   0.001096  -0.000130   0.000001   0.000000   0.000003
    30  H    0.004643  -0.000009  -0.000036   0.000238  -0.001056  -0.003348
    31  H   -0.005952   0.001422  -0.000404  -0.000473   0.003465  -0.006355
    32  H   -0.007527  -0.000042  -0.000013   0.000060  -0.000006   0.005260
    33  H   -0.000170  -0.009564   0.003830   0.000022   0.000002   0.000000
    34  H   -0.000101   0.005594  -0.000059  -0.000002   0.000000   0.000000
    35  H    0.000176   0.002661   0.000163  -0.000004   0.000000  -0.000001
    36  H   -0.000235  -0.003109   0.001890  -0.000042   0.000001  -0.000001
    37  H   -0.000002   0.000001  -0.000025  -0.000388  -0.001254  -0.000050
    38  H   -0.000001   0.000185   0.002294  -0.004005   0.000370  -0.000015
    39  H    0.000004  -0.000034   0.000050  -0.006359   0.001544  -0.000132
    40  H    0.000000  -0.000002  -0.000033   0.005639   0.000052   0.000001
    41  H   -0.000003  -0.000017  -0.000546  -0.004509  -0.000116  -0.000006
    42  H    0.000000   0.000001   0.000000   0.005937  -0.000092   0.000001
    43  H    0.000000   0.000002  -0.000029   0.000192   0.000002   0.000000
               7          8          9         10         11         12
     1  C    0.346213   0.343660  -0.136591  -0.005242  -0.085926  -0.036279
     2  C   -0.068505   0.019213  -0.090395   0.388655   0.005089  -0.002124
     3  C   -0.011313   0.005159   0.007449  -0.056675  -0.000119   0.001438
     4  C   -0.000004  -0.000097  -0.000172   0.002327   0.000002  -0.003949
     5  C   -0.040902  -0.000054  -0.000003  -0.000059  -0.000005  -0.002950
     6  C    0.357744   0.004273  -0.000100  -0.000173   0.000287  -0.049563
     7  C    5.025319  -0.053262   0.007993   0.005951   0.000183   0.355003
     8  C   -0.053262   4.529455   0.327588  -0.059612   0.527370  -0.000974
     9  C    0.007993   0.327588   5.472495   0.289494  -0.079299  -0.000237
    10  C    0.005951  -0.059612   0.289494   4.758388   0.004525  -0.000157
    11  O    0.000183   0.527370  -0.079299   0.004525   8.203041  -0.003546
    12  C    0.355003  -0.000974  -0.000237  -0.000157  -0.003546   5.149842
    13  C   -0.000183  -0.000940  -0.047511   0.360951  -0.000064  -0.000003
    14  O   -0.000056   0.000307  -0.047267   0.206969  -0.000014   0.000008
    15  C   -0.000049   0.000000   0.000002  -0.000096   0.000000   0.000020
    16  O   -0.000001   0.000000   0.000000   0.000000   0.000000  -0.000004
    17  C    0.000006   0.000000   0.000000   0.000008   0.000000  -0.000002
    18  C   -0.000002   0.000000   0.000000  -0.000018   0.000000   0.000001
    19  O    0.000000   0.000000   0.000000   0.000002   0.000000   0.000001
    20  H    0.001106  -0.000135  -0.000172   0.000616   0.000002  -0.000065
    21  H   -0.000081  -0.000197   0.000561  -0.004254   0.000001   0.000007
    22  H    0.003754  -0.000070  -0.000038   0.000265   0.000000  -0.001320
    23  H    0.005311   0.000003   0.000000   0.000001   0.000000  -0.000034
    24  H   -0.006144  -0.000002   0.000000   0.000005   0.000000   0.004667
    25  H   -0.037878   0.000086  -0.000009  -0.000057  -0.000002   0.005795
    26  H   -0.031815  -0.000110   0.000004   0.000003   0.000003  -0.004567
    27  H    0.374518  -0.006991   0.000655  -0.000236   0.010412  -0.044382
    28  H   -0.000102  -0.015963   0.340855  -0.022015  -0.000401   0.000020
    29  H   -0.000068  -0.020198   0.348776  -0.025347   0.000323  -0.000004
    30  H   -0.031237  -0.000044   0.000004   0.000003   0.000022   0.367889
    31  H   -0.030870  -0.000201   0.000020  -0.000022   0.000051   0.372856
    32  H   -0.027350   0.002996   0.000094  -0.000004   0.006452   0.365699
    33  H   -0.000002  -0.000084   0.005196  -0.022868   0.000001   0.000000
    34  H    0.000003   0.000322  -0.008648  -0.023277   0.000000   0.000000
    35  H   -0.000018   0.000317  -0.002996  -0.022300  -0.000016   0.000000
    36  H    0.000004  -0.000129   0.006381  -0.019892   0.000002   0.000000
    37  H    0.000002   0.000000   0.000000   0.000000   0.000000  -0.000004
    38  H    0.000001   0.000000   0.000000   0.000000   0.000000   0.000000
    39  H    0.000000   0.000000   0.000000   0.000000   0.000000   0.000000
    40  H    0.000000   0.000000   0.000000   0.000000   0.000000   0.000000
    41  H    0.000000   0.000000   0.000000  -0.000042   0.000000   0.000000
    42  H    0.000000   0.000000   0.000000   0.000000   0.000000   0.000000
    43  H    0.000000   0.000000   0.000000   0.000000   0.000000   0.000000
              13         14         15         16         17         18
     1  C    0.001694   0.002554   0.000271  -0.000003  -0.000028   0.000026
     2  C   -0.061787  -0.057318   0.002744  -0.000047   0.000269   0.000023
     3  C   -0.005597  -0.004362  -0.026811   0.002823  -0.005630  -0.002897
     4  C    0.000198  -0.000389   0.350369  -0.061802  -0.055320  -0.052892
     5  C   -0.000006  -0.000002  -0.028657  -0.000033  -0.009929   0.004672
     6  C    0.000016   0.000000   0.003174   0.000592   0.000048  -0.000068
     7  C   -0.000183  -0.000056  -0.000049  -0.000001   0.000006  -0.000002
     8  C   -0.000940   0.000307   0.000000   0.000000   0.000000   0.000000
     9  C   -0.047511  -0.047267   0.000002   0.000000   0.000000   0.000000
    10  C    0.360951   0.206969  -0.000096   0.000000   0.000008  -0.000018
    11  O   -0.000064  -0.000014   0.000000   0.000000   0.000000   0.000000
    12  C   -0.000003   0.000008   0.000020  -0.000004  -0.000002   0.000001
    13  C    5.233614  -0.050438   0.000004   0.000000  -0.000001   0.000001
    14  O   -0.050438   8.397192  -0.000019   0.000000   0.000001  -0.000013
    15  C    0.000004  -0.000019   4.712295   0.210987   0.368850   0.375168
    16  O    0.000000   0.000000   0.210987   8.407764  -0.049647  -0.040670
    17  C   -0.000001   0.000001   0.368850  -0.049647   5.198977  -0.059227
    18  C    0.000001  -0.000013   0.375168  -0.040670  -0.059227   4.934049
    19  O    0.000000  -0.000001  -0.046023  -0.004873   0.002348   0.227423
    20  H    0.001851   0.000214  -0.004293  -0.000030   0.002831  -0.000143
    21  H   -0.001539   0.009665  -0.003074   0.000050  -0.001854   0.002616
    22  H    0.000015   0.000205  -0.038249  -0.000334   0.006106  -0.012865
    23  H    0.000000   0.000000  -0.005734   0.000311   0.002261   0.000128
    24  H    0.000000   0.000000  -0.004865   0.009105   0.000131   0.000062
    25  H   -0.000006   0.000001  -0.000114  -0.000006   0.000026  -0.000002
    26  H    0.000000   0.000000  -0.000071   0.000002  -0.000004   0.000002
    27  H    0.000023  -0.000001   0.000002   0.000000   0.000000   0.000000
    28  H    0.002685   0.003548   0.000000   0.000000   0.000000   0.000000
    29  H   -0.003210   0.001803   0.000000   0.000000   0.000000   0.000000
    30  H    0.000000   0.000000  -0.000002   0.000000   0.000000   0.000000
    31  H    0.000001  -0.000002   0.000040  -0.000010   0.000000   0.000003
    32  H    0.000000   0.000000   0.000000   0.000000   0.000000   0.000000
    33  H    0.361456  -0.002876   0.000000   0.000000   0.000001  -0.000003
    34  H    0.362113   0.001650   0.000000   0.000000   0.000000   0.000000
    35  H    0.350769   0.003649   0.000000   0.000000   0.000000   0.000000
    36  H   -0.006493   0.238076  -0.000010   0.000000   0.000000  -0.000001
    37  H    0.000000   0.000000  -0.032672   0.234171   0.007406  -0.012802
    38  H   -0.000001  -0.000001  -0.024273   0.003054   0.363699  -0.001883
    39  H    0.000000   0.000000  -0.023768  -0.000282   0.366355   0.004896
    40  H    0.000000   0.000000  -0.023693   0.001295   0.359503  -0.007194
    41  H    0.000000   0.000038  -0.032460   0.003985  -0.000182   0.351527
    42  H    0.000000   0.000000  -0.028872  -0.000976  -0.004542   0.360257
    43  H    0.000000   0.000002   0.005176   0.000137  -0.000189  -0.018706
              19         20         21         22         23         24
     1  C   -0.000003  -0.005466   0.004959  -0.002195  -0.000031  -0.000365
     2  C   -0.000057  -0.023520  -0.043236   0.000520  -0.000023  -0.000011
     3  C    0.000288   0.351165   0.359413  -0.052552  -0.003918   0.005547
     4  C   -0.005899  -0.027706  -0.045096   0.362970  -0.039695  -0.031604
     5  C    0.000094  -0.006491   0.004767  -0.046177   0.366332   0.366901
     6  C    0.000000  -0.000173   0.000065  -0.002833  -0.033620  -0.036670
     7  C    0.000000   0.001106  -0.000081   0.003754   0.005311  -0.006144
     8  C    0.000000  -0.000135  -0.000197  -0.000070   0.000003  -0.000002
     9  C    0.000000  -0.000172   0.000561  -0.000038   0.000000   0.000000
    10  C    0.000002   0.000616  -0.004254   0.000265   0.000001   0.000005
    11  O    0.000000   0.000002   0.000001   0.000000   0.000000   0.000000
    12  C    0.000001  -0.000065   0.000007  -0.001320  -0.000034   0.004667
    13  C    0.000000   0.001851  -0.001539   0.000015   0.000000   0.000000
    14  O   -0.000001   0.000214   0.009665   0.000205   0.000000   0.000000
    15  C   -0.046023  -0.004293  -0.003074  -0.038249  -0.005734  -0.004865
    16  O   -0.004873  -0.000030   0.000050  -0.000334   0.000311   0.009105
    17  C    0.002348   0.002831  -0.001854   0.006106   0.002261   0.000131
    18  C    0.227423  -0.000143   0.002616  -0.012865   0.000128   0.000062
    19  O    8.314742  -0.000005  -0.000102   0.015462  -0.000005  -0.000011
    20  H   -0.000005   0.548807  -0.031521   0.005323   0.002649   0.000058
    21  H   -0.000102  -0.031521   0.574288  -0.001326  -0.000119  -0.000152
    22  H    0.015462   0.005323  -0.001326   0.613153   0.005977  -0.008648
    23  H   -0.000005   0.002649  -0.000119   0.005977   0.598700  -0.036566
    24  H   -0.000011   0.000058  -0.000152  -0.008648  -0.036566   0.600995
    25  H    0.000000   0.000918  -0.000002  -0.000171  -0.006973   0.005908
    26  H    0.000000  -0.000085   0.000002  -0.000117  -0.000673  -0.006763
    27  H    0.000000   0.000048   0.000003   0.000032  -0.000167  -0.000078
    28  H    0.000000  -0.000004   0.000003   0.000000   0.000000   0.000000
    29  H    0.000000   0.000016  -0.000020   0.000001   0.000000   0.000000
    30  H    0.000000   0.000002   0.000000   0.000002  -0.000016   0.000564
    31  H   -0.000059   0.000014   0.000004   0.005722  -0.000018  -0.000356
    32  H    0.000000   0.000000   0.000000  -0.000038   0.000000  -0.000052
    33  H    0.000000   0.000172   0.001949   0.000000   0.000000   0.000000
    34  H    0.000000  -0.000002  -0.000144   0.000000   0.000000   0.000000
    35  H    0.000000  -0.000073  -0.000005  -0.000001   0.000000   0.000000
    36  H    0.000000  -0.000035   0.003021   0.000005   0.000000   0.000000
    37  H    0.024790   0.000005  -0.000001   0.003487   0.000085   0.000486
    38  H    0.000005   0.000535   0.001188  -0.000017  -0.000045  -0.000017
    39  H   -0.000050   0.000256   0.000149  -0.000024   0.006107   0.000067
    40  H   -0.000024  -0.000017  -0.000090  -0.000131  -0.000228  -0.000018
    41  H   -0.038598   0.000020   0.004622   0.000089  -0.000005  -0.000013
    42  H   -0.042207  -0.000009  -0.000198   0.000476  -0.000007  -0.000002
    43  H    0.243642   0.000001   0.000014  -0.000386   0.000000   0.000000
              25         26         27         28         29         30
     1  C   -0.004537   0.005433  -0.051815   0.003787   0.004116   0.004643
     2  C   -0.000041   0.000321   0.004458   0.001095   0.001096  -0.000009
     3  C    0.003803  -0.000102  -0.000205  -0.000104  -0.000130  -0.000036
     4  C   -0.005078   0.004695  -0.000063   0.000004   0.000001   0.000238
     5  C   -0.037268  -0.033525   0.004883   0.000000   0.000000  -0.001056
     6  C    0.369430   0.365423  -0.042616   0.000001   0.000003  -0.003348
     7  C   -0.037878  -0.031815   0.374518  -0.000102  -0.000068  -0.031237
     8  C    0.000086  -0.000110  -0.006991  -0.015963  -0.020198  -0.000044
     9  C   -0.000009   0.000004   0.000655   0.340855   0.348776   0.000004
    10  C   -0.000057   0.000003  -0.000236  -0.022015  -0.025347   0.000003
    11  O   -0.000002   0.000003   0.010412  -0.000401   0.000323   0.000022
    12  C    0.005795  -0.004567  -0.044382   0.000020  -0.000004   0.367889
    13  C   -0.000006   0.000000   0.000023   0.002685  -0.003210   0.000000
    14  O    0.000001   0.000000  -0.000001   0.003548   0.001803   0.000000
    15  C   -0.000114  -0.000071   0.000002   0.000000   0.000000  -0.000002
    16  O   -0.000006   0.000002   0.000000   0.000000   0.000000   0.000000
    17  C    0.000026  -0.000004   0.000000   0.000000   0.000000   0.000000
    18  C   -0.000002   0.000002   0.000000   0.000000   0.000000   0.000000
    19  O    0.000000   0.000000   0.000000   0.000000   0.000000   0.000000
    20  H    0.000918  -0.000085   0.000048  -0.000004   0.000016   0.000002
    21  H   -0.000002   0.000002   0.000003   0.000003  -0.000020   0.000000
    22  H   -0.000171  -0.000117   0.000032   0.000000   0.000001   0.000002
    23  H   -0.006973  -0.000673  -0.000167   0.000000   0.000000  -0.000016
    24  H    0.005908  -0.006763  -0.000078   0.000000   0.000000   0.000564
    25  H    0.606544  -0.036993  -0.002841   0.000000   0.000000  -0.000019
    26  H   -0.036993   0.599771  -0.005045   0.000000   0.000000   0.003860
    27  H   -0.002841  -0.005045   0.615555  -0.000014  -0.000003  -0.002817
    28  H    0.000000   0.000000  -0.000014   0.502679  -0.017305   0.000000
    29  H    0.000000   0.000000  -0.000003  -0.017305   0.507028   0.000000
    30  H   -0.000019   0.003860  -0.002817   0.000000   0.000000   0.566198
    31  H   -0.000056  -0.000159   0.005570  -0.000002   0.000000  -0.029010
    32  H   -0.000162  -0.000037  -0.004373  -0.000003   0.000001  -0.028613
    33  H   -0.000002   0.000000   0.000000  -0.000176   0.000208   0.000000
    34  H    0.000000   0.000000   0.000000   0.000471   0.001483   0.000000
    35  H    0.000019   0.000000  -0.000002  -0.000005   0.001458   0.000000
    36  H    0.000000   0.000000   0.000000  -0.000106  -0.000206   0.000000
    37  H    0.000001  -0.000001   0.000000   0.000000   0.000000   0.000000
    38  H   -0.000004   0.000000   0.000000   0.000000   0.000000   0.000000
    39  H   -0.000014   0.000009   0.000000   0.000000   0.000000   0.000000
    40  H    0.000000   0.000000   0.000000   0.000000   0.000000   0.000000
    41  H    0.000000   0.000000   0.000000   0.000000   0.000000   0.000000
    42  H    0.000000   0.000000   0.000000   0.000000   0.000000   0.000000
    43  H    0.000000   0.000000   0.000000   0.000000   0.000000   0.000000
              31         32         33         34         35         36
     1  C   -0.005952  -0.007527  -0.000170  -0.000101   0.000176  -0.000235
     2  C    0.001422  -0.000042  -0.009564   0.005594   0.002661  -0.003109
     3  C   -0.000404  -0.000013   0.003830  -0.000059   0.000163   0.001890
     4  C   -0.000473   0.000060   0.000022  -0.000002  -0.000004  -0.000042
     5  C    0.003465  -0.000006   0.000002   0.000000   0.000000   0.000001
     6  C   -0.006355   0.005260   0.000000   0.000000  -0.000001  -0.000001
     7  C   -0.030870  -0.027350  -0.000002   0.000003  -0.000018   0.000004
     8  C   -0.000201   0.002996  -0.000084   0.000322   0.000317  -0.000129
     9  C    0.000020   0.000094   0.005196  -0.008648  -0.002996   0.006381
    10  C   -0.000022  -0.000004  -0.022868  -0.023277  -0.022300  -0.019892
    11  O    0.000051   0.006452   0.000001   0.000000  -0.000016   0.000002
    12  C    0.372856   0.365699   0.000000   0.000000   0.000000   0.000000
    13  C    0.000001   0.000000   0.361456   0.362113   0.350769  -0.006493
    14  O   -0.000002   0.000000  -0.002876   0.001650   0.003649   0.238076
    15  C    0.000040   0.000000   0.000000   0.000000   0.000000  -0.000010
    16  O   -0.000010   0.000000   0.000000   0.000000   0.000000   0.000000
    17  C    0.000000   0.000000   0.000001   0.000000   0.000000   0.000000
    18  C    0.000003   0.000000  -0.000003   0.000000   0.000000  -0.000001
    19  O   -0.000059   0.000000   0.000000   0.000000   0.000000   0.000000
    20  H    0.000014   0.000000   0.000172  -0.000002  -0.000073  -0.000035
    21  H    0.000004   0.000000   0.001949  -0.000144  -0.000005   0.003021
    22  H    0.005722  -0.000038   0.000000   0.000000  -0.000001   0.000005
    23  H   -0.000018   0.000000   0.000000   0.000000   0.000000   0.000000
    24  H   -0.000356  -0.000052   0.000000   0.000000   0.000000   0.000000
    25  H   -0.000056  -0.000162  -0.000002   0.000000   0.000019   0.000000
    26  H   -0.000159  -0.000037   0.000000   0.000000   0.000000   0.000000
    27  H    0.005570  -0.004373   0.000000   0.000000  -0.000002   0.000000
    28  H   -0.000002  -0.000003  -0.000176   0.000471  -0.000005  -0.000106
    29  H    0.000000   0.000001   0.000208   0.001483   0.001458  -0.000206
    30  H   -0.029010  -0.028613   0.000000   0.000000   0.000000   0.000000
    31  H    0.551776  -0.030226   0.000000   0.000000   0.000000   0.000000
    32  H   -0.030226   0.564732   0.000000   0.000000   0.000000   0.000000
    33  H    0.000000   0.000000   0.551302  -0.031816  -0.025914   0.005223
    34  H    0.000000   0.000000  -0.031816   0.547834  -0.024355  -0.000129
    35  H    0.000000   0.000000  -0.025914  -0.024355   0.548369   0.000012
    36  H    0.000000   0.000000   0.005223  -0.000129   0.000012   0.336302
    37  H    0.000024   0.000000   0.000000   0.000000   0.000000   0.000000
    38  H    0.000000   0.000000   0.000019   0.000000   0.000000  -0.000002
    39  H    0.000000   0.000000   0.000000   0.000000   0.000000   0.000000
    40  H    0.000000   0.000000   0.000000   0.000000   0.000000   0.000000
    41  H    0.000000   0.000000  -0.000001   0.000000   0.000000   0.000221
    42  H    0.000000   0.000000   0.000000   0.000000   0.000000  -0.000001
    43  H    0.000001   0.000000   0.000000   0.000000   0.000000  -0.000001
              37         38         39         40         41         42
     1  C   -0.000002  -0.000001   0.000004   0.000000  -0.000003   0.000000
     2  C    0.000001   0.000185  -0.000034  -0.000002  -0.000017   0.000001
     3  C   -0.000025   0.002294   0.000050  -0.000033  -0.000546   0.000000
     4  C   -0.000388  -0.004005  -0.006359   0.005639  -0.004509   0.005937
     5  C   -0.001254   0.000370   0.001544   0.000052  -0.000116  -0.000092
     6  C   -0.000050  -0.000015  -0.000132   0.000001  -0.000006   0.000001
     7  C    0.000002   0.000001   0.000000   0.000000   0.000000   0.000000
     8  C    0.000000   0.000000   0.000000   0.000000   0.000000   0.000000
     9  C    0.000000   0.000000   0.000000   0.000000   0.000000   0.000000
    10  C    0.000000   0.000000   0.000000   0.000000  -0.000042   0.000000
    11  O    0.000000   0.000000   0.000000   0.000000   0.000000   0.000000
    12  C   -0.000004   0.000000   0.000000   0.000000   0.000000   0.000000
    13  C    0.000000  -0.000001   0.000000   0.000000   0.000000   0.000000
    14  O    0.000000  -0.000001   0.000000   0.000000   0.000038   0.000000
    15  C   -0.032672  -0.024273  -0.023768  -0.023693  -0.032460  -0.028872
    16  O    0.234171   0.003054  -0.000282   0.001295   0.003985  -0.000976
    17  C    0.007406   0.363699   0.366355   0.359503  -0.000182  -0.004542
    18  C   -0.012802  -0.001883   0.004896  -0.007194   0.351527   0.360257
    19  O    0.024790   0.000005  -0.000050  -0.000024  -0.038598  -0.042207
    20  H    0.000005   0.000535   0.000256  -0.000017   0.000020  -0.000009
    21  H   -0.000001   0.001188   0.000149  -0.000090   0.004622  -0.000198
    22  H    0.003487  -0.000017  -0.000024  -0.000131   0.000089   0.000476
    23  H    0.000085  -0.000045   0.006107  -0.000228  -0.000005  -0.000007
    24  H    0.000486  -0.000017   0.000067  -0.000018  -0.000013  -0.000002
    25  H    0.000001  -0.000004  -0.000014   0.000000   0.000000   0.000000
    26  H   -0.000001   0.000000   0.000009   0.000000   0.000000   0.000000
    27  H    0.000000   0.000000   0.000000   0.000000   0.000000   0.000000
    28  H    0.000000   0.000000   0.000000   0.000000   0.000000   0.000000
    29  H    0.000000   0.000000   0.000000   0.000000   0.000000   0.000000
    30  H    0.000000   0.000000   0.000000   0.000000   0.000000   0.000000
    31  H    0.000024   0.000000   0.000000   0.000000   0.000000   0.000000
    32  H    0.000000   0.000000   0.000000   0.000000   0.000000   0.000000
    33  H    0.000000   0.000019   0.000000   0.000000  -0.000001   0.000000
    34  H    0.000000   0.000000   0.000000   0.000000   0.000000   0.000000
    35  H    0.000000   0.000000   0.000000   0.000000   0.000000   0.000000
    36  H    0.000000  -0.000002   0.000000   0.000000   0.000221  -0.000001
    37  H    0.351002  -0.000239  -0.000152  -0.000086   0.000973  -0.000757
    38  H   -0.000239   0.539964  -0.025515  -0.026288   0.002077  -0.000011
    39  H   -0.000152  -0.025515   0.539284  -0.031076  -0.000166  -0.000129
    40  H   -0.000086  -0.026288  -0.031076   0.558881   0.000055   0.005393
    41  H    0.000973   0.002077  -0.000166   0.000055   0.609133  -0.043871
    42  H   -0.000757  -0.000011  -0.000129   0.005393  -0.043871   0.607114
    43  H   -0.000771  -0.000004   0.000003  -0.000006  -0.003791  -0.003323
              43
     1  C    0.000000
     2  C    0.000002
     3  C   -0.000029
     4  C    0.000192
     5  C    0.000002
     6  C    0.000000
     7  C    0.000000
     8  C    0.000000
     9  C    0.000000
    10  C    0.000000
    11  O    0.000000
    12  C    0.000000
    13  C    0.000000
    14  O    0.000002
    15  C    0.005176
    16  O    0.000137
    17  C   -0.000189
    18  C   -0.018706
    19  O    0.243642
    20  H    0.000001
    21  H    0.000014
    22  H   -0.000386
    23  H    0.000000
    24  H    0.000000
    25  H    0.000000
    26  H    0.000000
    27  H    0.000000
    28  H    0.000000
    29  H    0.000000
    30  H    0.000000
    31  H    0.000001
    32  H    0.000000
    33  H    0.000000
    34  H    0.000000
    35  H    0.000000
    36  H   -0.000001
    37  H   -0.000771
    38  H   -0.000004
    39  H    0.000003
    40  H   -0.000006
    41  H   -0.003791
    42  H   -0.003323
    43  H    0.334063
 Mulliken charges:
               1
     1  C    0.076807
     2  C    0.107692
     3  C   -0.377050
     4  C   -0.106188
     5  C   -0.272867
     6  C   -0.287355
     7  C   -0.143269
     8  C    0.398313
     9  C   -0.394128
    10  C    0.244185
    11  O   -0.588373
    12  C   -0.473082
    13  C   -0.497611
    14  O   -0.703121
    15  C    0.294706
    16  O   -0.715558
    17  C   -0.492271
    18  C   -0.051467
    19  O   -0.690880
    20  H    0.183337
    21  H    0.165663
    22  H    0.143926
    23  H    0.140013
    24  H    0.137842
    25  H    0.139702
    26  H    0.140540
    27  H    0.145493
    28  H    0.201053
    29  H    0.200181
    30  H    0.152785
    31  H    0.163206
    32  H    0.153154
    33  H    0.164096
    34  H    0.169064
    35  H    0.168094
    36  H    0.439254
    37  H    0.426771
    38  H    0.168929
    39  H    0.168978
    40  H    0.158065
    41  H    0.151584
    42  H    0.145817
    43  H    0.443969
 Sum of Mulliken charges =   0.00000
 Mulliken charges with hydrogens summed into heavy atoms:
               1
     1  C    0.076807
     2  C    0.107692
     3  C   -0.028051
     4  C    0.037739
     5  C    0.004988
     6  C   -0.007112
     7  C    0.002224
     8  C    0.398313
     9  C    0.007105
    10  C    0.244185
    11  O   -0.588373
    12  C   -0.003936
    13  C    0.003643
    14  O   -0.263867
    15  C    0.294706
    16  O   -0.288787
    17  C    0.003701
    18  C    0.245934
    19  O   -0.246911
 Electronic spatial extent (au):  <R**2>=           5274.4994
 Charge=              0.0000 electrons
 Dipole moment (field-independent basis, Debye):
    X=              3.9078    Y=             -6.5873    Z=             -2.6109  Tot=              8.0920
 Quadrupole moment (field-independent basis, Debye-Ang):
   XX=           -137.7194   YY=           -105.4192   ZZ=           -110.0513
   XY=             -0.4351   XZ=             12.7920   YZ=             -0.9348
 Traceless Quadrupole moment (field-independent basis, Debye-Ang):
   XX=            -19.9895   YY=             12.3108   ZZ=              7.6787
   XY=             -0.4351   XZ=             12.7920   YZ=             -0.9348
 Octapole moment (field-independent basis, Debye-Ang**2):
  XXX=             58.6617  YYY=            -40.9717  ZZZ=             25.0345  XYY=             32.2360
  XXY=            -91.0413  XXZ=             -1.6648  XZZ=             25.3128  YZZ=            -13.8074
  YYZ=              4.9680  XYZ=             -9.7975
 Hexadecapole moment (field-independent basis, Debye-Ang**3):
 XXXX=          -4492.9177 YYYY=          -1817.5392 ZZZZ=           -776.2506 XXXY=             68.4329
 XXXZ=            190.2480 YYYX=            -22.7524 YYYZ=            -25.0884 ZZZX=             71.1487
 ZZZY=            -56.3235 XXYY=          -1009.7549 XXZZ=           -739.7071 YYZZ=           -437.7044
 XXYZ=            -53.1623 YYXZ=             83.1542 ZZXY=            -34.0451
 N-N= 1.614173586558D+03 E-N=-5.294561060462D+03  KE= 8.789784386837D+02
 D1PCM: PCM CHGder 1st derivatives, ID1Alg=3 FixD1E=F DoIter=F DoCFld=F I1PDM=0.
 Calling FoFJK, ICntrl=      2127 FMM=F ISym2X=0 I1Cent= 0 IOpClX= 0 NMat=1 NMatS=1 NMatT=0.
 ***** Axes restored to original set *****
 -------------------------------------------------------------------
 Center     Atomic                   Forces (Hartrees/Bohr)
 Number     Number              X              Y              Z
 -------------------------------------------------------------------
      1        6          -0.018486651   -0.010895595    0.000649075
      2        6           0.021363502    0.005024651   -0.009418408
      3        6           0.000079710   -0.004670577    0.003056241
      4        6          -0.001211365    0.003362295    0.000695933
      5        6           0.007175980    0.003471733    0.002275039
      6        6           0.000026779   -0.002619920   -0.005743905
      7        6           0.003210852    0.005109527   -0.004412701
      8        6           0.003025697    0.019496996    0.001054324
      9        6           0.006515333    0.002775618   -0.002286654
     10        6          -0.004629642   -0.012876912   -0.005628693
     11        8          -0.015096831    0.011088955    0.005363014
     12        6          -0.000982739    0.003497926    0.006477463
     13        6           0.002432515   -0.003728294   -0.004427108
     14        8           0.001953755   -0.009987544    0.010055469
     15        6          -0.001455904   -0.003601082    0.003770488
     16        8           0.002159760    0.000621252    0.003877788
     17        6           0.004284138    0.001601409    0.000372347
     18        6          -0.001950788   -0.000705556    0.002653137
     19        8          -0.004438866    0.004563145    0.004587971
     20        1           0.000492536    0.000113272   -0.001674758
     21        1           0.000227301   -0.001996005   -0.001730995
     22        1           0.000346160   -0.004311642   -0.000156711
     23        1           0.001260999   -0.000485336   -0.000762326
     24        1           0.000781124   -0.002600327   -0.000482672
     25        1          -0.002779569   -0.000711248    0.001024736
     26        1          -0.000223623    0.000097046    0.000956299
     27        1          -0.002932873   -0.001981017    0.002245677
     28        1          -0.000571863   -0.002761307   -0.001303753
     29        1          -0.001789552   -0.002535419    0.002967118
     30        1           0.000326601    0.001245055   -0.000211675
     31        1           0.001204904   -0.000571806   -0.000154242
     32        1          -0.000558194   -0.000302117    0.000035827
     33        1           0.001981948    0.001901581   -0.000724461
     34        1          -0.001665855    0.001429373    0.001786014
     35        1          -0.000052050    0.000369885    0.000373593
     36        1           0.000865228   -0.000219950    0.000083668
     37        1           0.001970372    0.001176551   -0.003816202
     38        1          -0.000748412    0.000392189    0.000779726
     39        1          -0.002855192    0.000905976    0.000051103
     40        1          -0.000514040   -0.001385145    0.002345199
     41        1          -0.000876321   -0.001810390   -0.004971727
     42        1           0.001854547   -0.000318061   -0.008708873
     43        1           0.000280589    0.002830810   -0.000921389
 -------------------------------------------------------------------
 Cartesian Forces:  Max     0.021363502 RMS     0.004820681

 GradGradGradGradGradGradGradGradGradGradGradGradGradGradGradGradGradGrad
 Berny optimization.
 FormGI is forming the generalized inverse of G from B-inverse, IUseBI=4.
 Internal  Forces:  Max     0.019251649 RMS     0.003376914
 Search for a local minimum.
 Step number   1 out of a maximum of  258
 All quantities printed in internal units (Hartrees-Bohrs-Radians)
 Mixed Optimization -- RFO/linear search
 Second derivative matrix not updated -- first step.
 ITU=  0
     Eigenvalues ---    0.00230   0.00230   0.00342   0.00345   0.00375
     Eigenvalues ---    0.00379   0.00534   0.00680   0.00757   0.00921
     Eigenvalues ---    0.01089   0.01164   0.01205   0.01306   0.01368
     Eigenvalues ---    0.01394   0.02460   0.02534   0.03108   0.03871
     Eigenvalues ---    0.03933   0.04276   0.04413   0.04617   0.04699
     Eigenvalues ---    0.04823   0.04922   0.05003   0.05084   0.05278
     Eigenvalues ---    0.05362   0.05378   0.05489   0.05539   0.05563
     Eigenvalues ---    0.05572   0.05594   0.05617   0.05789   0.05841
     Eigenvalues ---    0.05968   0.05983   0.06842   0.07789   0.08077
     Eigenvalues ---    0.08470   0.09080   0.09107   0.09152   0.09776
     Eigenvalues ---    0.10398   0.11494   0.12123   0.13608   0.13738
     Eigenvalues ---    0.14685   0.15995   0.16000   0.16000   0.16000
     Eigenvalues ---    0.16000   0.16000   0.16000   0.16000   0.16000
     Eigenvalues ---    0.16000   0.16000   0.16000   0.16000   0.16274
     Eigenvalues ---    0.16645   0.17161   0.18428   0.19491   0.20762
     Eigenvalues ---    0.22006   0.23421   0.24648   0.24991   0.25920
     Eigenvalues ---    0.26935   0.27074   0.27695   0.27950   0.28470
     Eigenvalues ---    0.28928   0.29235   0.29466   0.29494   0.29987
     Eigenvalues ---    0.31011   0.32165   0.32284   0.33740   0.33818
     Eigenvalues ---    0.33846   0.33894   0.33901   0.33910   0.34010
     Eigenvalues ---    0.34057   0.34122   0.34127   0.34141   0.34155
     Eigenvalues ---    0.34158   0.34193   0.34199   0.34278   0.34329
     Eigenvalues ---    0.34338   0.34344   0.34387   0.34391   0.34462
     Eigenvalues ---    0.39603   0.41109   0.41793   0.51400   0.51574
     Eigenvalues ---    0.52654   0.53224   0.94046
 RFO step:  Lambda=-1.20304780D-02 EMin= 2.30000000D-03
 Linear search not attempted -- first point.
 Iteration  1 RMS(Cart)=  0.03411584 RMS(Int)=  0.00056347
 Iteration  2 RMS(Cart)=  0.00085112 RMS(Int)=  0.00024606
 Iteration  3 RMS(Cart)=  0.00000057 RMS(Int)=  0.00024606
 Variable       Old X    -DE/DX   Delta X   Delta X   Delta X     New X
                                 (Linear)    (Quad)   (Total)
    R1        2.53653   0.01503   0.00000   0.03026   0.03030   2.56682
    R2        2.82532   0.00509   0.00000   0.01686   0.01695   2.84227
    R3        2.79151   0.00138   0.00000   0.00200   0.00212   2.79363
    R4        2.84965  -0.00060   0.00000   0.00121   0.00118   2.85083
    R5        2.85808   0.00958   0.00000   0.03399   0.03386   2.89195
    R6        2.91877   0.00118   0.00000   0.00266   0.00261   2.92138
    R7        2.07313   0.00169   0.00000   0.00481   0.00481   2.07794
    R8        2.06682   0.00153   0.00000   0.00431   0.00431   2.07112
    R9        2.92797   0.00041   0.00000  -0.00089  -0.00098   2.92699
   R10        2.96925  -0.00368   0.00000  -0.01355  -0.01355   2.95570
   R11        2.07482  -0.00072   0.00000  -0.00204  -0.00204   2.07278
   R12        2.89140   0.00747   0.00000   0.02165   0.02163   2.91303
   R13        2.07093   0.00131   0.00000   0.00371   0.00371   2.07463
   R14        2.07497  -0.00163   0.00000  -0.00465  -0.00465   2.07032
   R15        2.90283   0.00478   0.00000   0.01307   0.01313   2.91595
   R16        2.07638   0.00017   0.00000   0.00048   0.00048   2.07686
   R17        2.07591  -0.00011   0.00000  -0.00031  -0.00031   2.07559
   R18        2.89042   0.00702   0.00000   0.02288   0.02288   2.91330
   R19        2.07772   0.00039   0.00000   0.00111   0.00111   2.07883
   R20        2.82584   0.01480   0.00000   0.03883   0.03892   2.86477
   R21        2.31122   0.01925   0.00000   0.02021   0.02021   2.33144
   R22        2.89216   0.00937   0.00000   0.02979   0.02972   2.92187
   R23        2.06779  -0.00017   0.00000  -0.00049  -0.00049   2.06730
   R24        2.06863  -0.00008   0.00000  -0.00022  -0.00022   2.06841
   R25        2.88984   0.00226   0.00000   0.00737   0.00737   2.89721
   R26        2.69188   0.01429   0.00000   0.03324   0.03324   2.72512
   R27        2.06996   0.00129   0.00000   0.00365   0.00365   2.07361
   R28        2.06675   0.00109   0.00000   0.00306   0.00306   2.06982
   R29        2.07065   0.00048   0.00000   0.00135   0.00135   2.07200
   R30        2.07116   0.00121   0.00000   0.00343   0.00343   2.07459
   R31        2.07125   0.00018   0.00000   0.00051   0.00051   2.07176
   R32        2.07005  -0.00003   0.00000  -0.00008  -0.00008   2.06997
   R33        1.83445   0.00069   0.00000   0.00127   0.00127   1.83572
   R34        2.72096   0.00386   0.00000   0.00945   0.00945   2.73041
   R35        2.89514  -0.00362   0.00000  -0.01190  -0.01190   2.88324
   R36        2.92810  -0.00876   0.00000  -0.03033  -0.03033   2.89777
   R37        1.85009  -0.00398   0.00000  -0.00754  -0.00754   1.84255
   R38        2.06753  -0.00020   0.00000  -0.00056  -0.00056   2.06697
   R39        2.06763   0.00077   0.00000   0.00216   0.00216   2.06979
   R40        2.07234  -0.00003   0.00000  -0.00009  -0.00009   2.07225
   R41        2.70073   0.00656   0.00000   0.01549   0.01549   2.71622
   R42        2.06557   0.00305   0.00000   0.00855   0.00855   2.07412
   R43        2.07069   0.00180   0.00000   0.00510   0.00510   2.07579
   R44        1.83979  -0.00272   0.00000  -0.00506  -0.00506   1.83473
    A1        2.30780  -0.00732   0.00000  -0.02640  -0.02640   2.28140
    A2        1.85133   0.01259   0.00000   0.05070   0.05075   1.90208
    A3        2.12055  -0.00521   0.00000  -0.02282  -0.02302   2.09753
    A4        2.20213   0.00571   0.00000   0.02156   0.02162   2.22375
    A5        1.98499  -0.00551   0.00000  -0.01358  -0.01368   1.97131
    A6        2.09602  -0.00021   0.00000  -0.00805  -0.00804   2.08797
    A7        2.00571  -0.00094   0.00000  -0.00970  -0.00973   1.99598
    A8        1.90199   0.00028   0.00000   0.00125   0.00115   1.90313
    A9        1.87596   0.00054   0.00000   0.00779   0.00788   1.88384
   A10        1.93004  -0.00027   0.00000  -0.00284  -0.00279   1.92726
   A11        1.89605   0.00124   0.00000   0.01208   0.01203   1.90808
   A12        1.84666  -0.00082   0.00000  -0.00819  -0.00818   1.83848
   A13        1.97270   0.00126   0.00000   0.00543   0.00544   1.97813
   A14        1.96751  -0.00187   0.00000  -0.01154  -0.01165   1.95586
   A15        1.87665  -0.00036   0.00000  -0.01357  -0.01385   1.86281
   A16        1.94345  -0.00003   0.00000   0.00044   0.00053   1.94399
   A17        1.84238   0.00150   0.00000   0.03090   0.03091   1.87328
   A18        1.85099  -0.00039   0.00000  -0.01037  -0.01060   1.84039
   A19        2.05162  -0.00152   0.00000  -0.01594  -0.01602   2.03560
   A20        1.92159  -0.00099   0.00000  -0.00544  -0.00539   1.91619
   A21        1.88975   0.00000   0.00000  -0.00442  -0.00432   1.88543
   A22        1.86220   0.00168   0.00000   0.00678   0.00668   1.86888
   A23        1.88692   0.00128   0.00000   0.02105   0.02101   1.90793
   A24        1.84041  -0.00030   0.00000  -0.00002  -0.00017   1.84024
   A25        2.04407   0.00228   0.00000   0.00619   0.00616   2.05022
   A26        1.89843   0.00116   0.00000   0.01632   0.01642   1.91485
   A27        1.87770  -0.00068   0.00000  -0.00261  -0.00263   1.87507
   A28        1.90451  -0.00198   0.00000  -0.01793  -0.01800   1.88651
   A29        1.89359  -0.00177   0.00000  -0.00926  -0.00924   1.88434
   A30        1.83409   0.00089   0.00000   0.00778   0.00764   1.84173
   A31        1.96490  -0.00024   0.00000  -0.00550  -0.00551   1.95939
   A32        1.95731   0.00108   0.00000   0.00879   0.00879   1.96610
   A33        1.86508  -0.00182   0.00000  -0.02812  -0.02812   1.83696
   A34        1.96856  -0.00026   0.00000   0.00988   0.00979   1.97835
   A35        1.83496   0.00215   0.00000   0.02376   0.02374   1.85870
   A36        1.86239  -0.00099   0.00000  -0.01078  -0.01093   1.85145
   A37        1.96073  -0.01353   0.00000  -0.05846  -0.05820   1.90253
   A38        2.15270   0.01022   0.00000   0.04246   0.04232   2.19502
   A39        2.16956   0.00331   0.00000   0.01613   0.01599   2.18555
   A40        1.78928   0.01088   0.00000   0.05043   0.05020   1.83947
   A41        1.91256  -0.00129   0.00000   0.00745   0.00804   1.92059
   A42        1.89299  -0.00316   0.00000   0.00689   0.00630   1.89929
   A43        1.97066  -0.00418   0.00000  -0.02734  -0.02799   1.94267
   A44        1.96770  -0.00152   0.00000   0.00012  -0.00071   1.96700
   A45        1.92433  -0.00011   0.00000  -0.03000  -0.03041   1.89393
   A46        1.83804  -0.00442   0.00000  -0.02905  -0.02903   1.80901
   A47        1.97443  -0.00100   0.00000  -0.01351  -0.01323   1.96119
   A48        1.89503   0.00343   0.00000   0.02555   0.02539   1.92043
   A49        1.94331   0.00410   0.00000   0.02079   0.02050   1.96381
   A50        1.89258  -0.00052   0.00000  -0.00555  -0.00536   1.88722
   A51        1.91716  -0.00162   0.00000   0.00129   0.00127   1.91843
   A52        1.93007   0.00008   0.00000   0.00031   0.00031   1.93038
   A53        1.96367  -0.00071   0.00000  -0.00451  -0.00451   1.95916
   A54        1.93558  -0.00038   0.00000  -0.00164  -0.00164   1.93393
   A55        1.88330   0.00019   0.00000   0.00013   0.00012   1.88342
   A56        1.87495   0.00026   0.00000   0.00226   0.00226   1.87721
   A57        1.87280   0.00062   0.00000   0.00387   0.00387   1.87667
   A58        1.94474  -0.00076   0.00000  -0.00207  -0.00207   1.94267
   A59        1.92847  -0.00261   0.00000  -0.01357  -0.01361   1.91485
   A60        1.95134  -0.00043   0.00000  -0.00653  -0.00660   1.94474
   A61        1.85465   0.00285   0.00000   0.02448   0.02451   1.87916
   A62        1.88791   0.00022   0.00000  -0.00170  -0.00173   1.88618
   A63        1.89325   0.00099   0.00000   0.00120   0.00108   1.89434
   A64        1.89410   0.00057   0.00000   0.00330   0.00330   1.89740
   A65        1.88770   0.00252   0.00000   0.02602   0.02614   1.91384
   A66        1.97933   0.00104   0.00000   0.00058   0.00041   1.97974
   A67        1.96648  -0.00337   0.00000  -0.02158  -0.02169   1.94479
   A68        1.86882  -0.00254   0.00000  -0.01319  -0.01320   1.85561
   A69        1.84813   0.00137   0.00000   0.01394   0.01406   1.86219
   A70        1.90602   0.00104   0.00000  -0.00395  -0.00406   1.90196
   A71        1.83290   0.00361   0.00000   0.02101   0.02101   1.85391
   A72        1.95604  -0.00117   0.00000  -0.01161  -0.01172   1.94432
   A73        1.95092  -0.00141   0.00000  -0.00655  -0.00660   1.94433
   A74        1.92859  -0.00199   0.00000  -0.00850  -0.00854   1.92005
   A75        1.89478   0.00067   0.00000  -0.00165  -0.00177   1.89302
   A76        1.88354   0.00122   0.00000   0.00384   0.00375   1.88729
   A77        1.84539   0.00304   0.00000   0.02705   0.02707   1.87246
   A78        1.90879  -0.00895   0.00000  -0.03390  -0.03361   1.87518
   A79        1.96531  -0.00026   0.00000  -0.01669  -0.01677   1.94854
   A80        1.92508  -0.00469   0.00000  -0.04349  -0.04342   1.88166
   A81        1.90139   0.00566   0.00000   0.03921   0.03857   1.93997
   A82        1.86389   0.00879   0.00000   0.06623   0.06545   1.92933
   A83        1.89648   0.00014   0.00000  -0.00564  -0.00782   1.88867
   A84        1.86867   0.00144   0.00000   0.00836   0.00836   1.87704
    D1        0.10525  -0.00046   0.00000  -0.01448  -0.01445   0.09080
    D2       -3.04686  -0.00078   0.00000  -0.02282  -0.02287  -3.06974
    D3       -3.12811   0.00040   0.00000   0.00461   0.00483  -3.12328
    D4        0.00297   0.00008   0.00000  -0.00373  -0.00359  -0.00063
    D5        0.37922   0.00022   0.00000   0.01041   0.01016   0.38938
    D6       -1.86310  -0.00013   0.00000  -0.00604  -0.00623  -1.86933
    D7        2.38514   0.00159   0.00000   0.01928   0.01913   2.40427
    D8       -2.65892  -0.00146   0.00000  -0.01410  -0.01399  -2.67291
    D9        1.38195  -0.00181   0.00000  -0.03055  -0.03038   1.35157
   D10       -0.65300  -0.00009   0.00000  -0.00523  -0.00502  -0.65802
   D11        0.01517  -0.00035   0.00000   0.00196   0.00176   0.01693
   D12       -3.10599  -0.00040   0.00000  -0.00511  -0.00527  -3.11126
   D13        3.07710   0.00013   0.00000   0.01773   0.01788   3.09498
   D14       -0.04406   0.00007   0.00000   0.01066   0.01086  -0.03320
   D15        0.60387  -0.00063   0.00000   0.00902   0.00908   0.61295
   D16       -1.57304   0.00020   0.00000   0.01896   0.01898  -1.55406
   D17        2.71656   0.00073   0.00000   0.02388   0.02389   2.74045
   D18       -2.52659  -0.00027   0.00000   0.01785   0.01801  -2.50857
   D19        1.57968   0.00056   0.00000   0.02780   0.02791   1.60760
   D20       -0.41390   0.00109   0.00000   0.03272   0.03282  -0.38107
   D21       -0.01894   0.00013   0.00000   0.00393   0.00376  -0.01518
   D22        2.10723   0.00164   0.00000   0.00216   0.00239   2.10962
   D23       -2.04304   0.00137   0.00000   0.01311   0.01328  -2.02976
   D24        3.11284  -0.00013   0.00000  -0.00365  -0.00373   3.10911
   D25       -1.04417   0.00139   0.00000  -0.00542  -0.00511  -1.04928
   D26        1.08874   0.00112   0.00000   0.00553   0.00578   1.09452
   D27       -1.33676  -0.00035   0.00000  -0.00969  -0.00957  -1.34633
   D28        2.72337   0.00021   0.00000  -0.00506  -0.00497   2.71839
   D29        0.68950   0.00197   0.00000   0.02259   0.02254   0.71204
   D30        0.82536  -0.00091   0.00000  -0.01773  -0.01761   0.80775
   D31       -1.39769  -0.00035   0.00000  -0.01310  -0.01301  -1.41070
   D32        2.85162   0.00140   0.00000   0.01455   0.01450   2.86612
   D33        2.84475  -0.00133   0.00000  -0.02218  -0.02207   2.82267
   D34        0.62169  -0.00077   0.00000  -0.01755  -0.01747   0.60422
   D35       -1.41218   0.00099   0.00000   0.01010   0.01004  -1.40214
   D36        0.64946   0.00151   0.00000   0.00164   0.00176   0.65122
   D37       -1.48695   0.00122   0.00000   0.00922   0.00925  -1.47770
   D38        2.79251   0.00212   0.00000   0.01460   0.01467   2.80718
   D39        2.88510  -0.00003   0.00000  -0.00926  -0.00922   2.87588
   D40        0.74869  -0.00031   0.00000  -0.00168  -0.00172   0.74696
   D41       -1.25504   0.00058   0.00000   0.00370   0.00369  -1.25134
   D42       -1.39706   0.00034   0.00000  -0.00403  -0.00399  -1.40106
   D43        2.74971   0.00006   0.00000   0.00355   0.00350   2.75321
   D44        0.74599   0.00095   0.00000   0.00893   0.00892   0.75490
   D45        3.02141  -0.00014   0.00000   0.00046   0.00054   3.02194
   D46        0.95144   0.00070   0.00000  -0.00090  -0.00091   0.95053
   D47       -1.22504   0.00119   0.00000   0.02159   0.02150  -1.20355
   D48        0.78298  -0.00029   0.00000   0.00224   0.00229   0.78527
   D49       -1.28699   0.00055   0.00000   0.00088   0.00084  -1.28615
   D50        2.81972   0.00104   0.00000   0.02337   0.02324   2.84296
   D51       -1.21269  -0.00183   0.00000  -0.02868  -0.02855  -1.24123
   D52        3.00053  -0.00099   0.00000  -0.03004  -0.03000   2.97054
   D53        0.82405  -0.00050   0.00000  -0.00755  -0.00759   0.81646
   D54        0.79802   0.00165   0.00000   0.02075   0.02068   0.81871
   D55       -1.37046   0.00162   0.00000   0.02647   0.02638  -1.34408
   D56        2.93469   0.00036   0.00000   0.01071   0.01062   2.94531
   D57        2.96455   0.00064   0.00000   0.00772   0.00767   2.97221
   D58        0.79607   0.00060   0.00000   0.01344   0.01336   0.80943
   D59       -1.18197  -0.00066   0.00000  -0.00232  -0.00240  -1.18437
   D60       -1.34647   0.00170   0.00000   0.02074   0.02084  -1.32563
   D61        2.76824   0.00166   0.00000   0.02647   0.02654   2.79477
   D62        0.79020   0.00040   0.00000   0.01071   0.01077   0.80097
   D63       -1.25572  -0.00143   0.00000  -0.02245  -0.02255  -1.27827
   D64        0.98071  -0.00038   0.00000  -0.00654  -0.00664   0.97406
   D65        3.00340  -0.00041   0.00000  -0.00022  -0.00016   3.00324
   D66        0.90969   0.00021   0.00000  -0.01083  -0.01096   0.89872
   D67       -3.13707   0.00126   0.00000   0.00509   0.00495  -3.13213
   D68       -1.11438   0.00123   0.00000   0.01140   0.01143  -1.10295
   D69        2.89902  -0.00071   0.00000  -0.01587  -0.01592   2.88310
   D70       -1.14774   0.00034   0.00000   0.00004  -0.00001  -1.14775
   D71        0.87495   0.00031   0.00000   0.00635   0.00648   0.88143
   D72       -3.13487   0.00092   0.00000   0.02333   0.02338  -3.11149
   D73        1.04101   0.00110   0.00000   0.02603   0.02608   1.06709
   D74       -1.05673   0.00105   0.00000   0.02531   0.02535  -1.03137
   D75        0.90793   0.00055   0.00000   0.01495   0.01486   0.92279
   D76       -1.19938   0.00073   0.00000   0.01765   0.01756  -1.18182
   D77        2.98607   0.00069   0.00000   0.01693   0.01684   3.00290
   D78       -1.09830  -0.00130   0.00000  -0.01240  -0.01235  -1.11066
   D79        3.07758  -0.00112   0.00000  -0.00970  -0.00966   3.06792
   D80        0.97984  -0.00117   0.00000  -0.01042  -0.01038   0.96946
   D81       -0.02568   0.00031   0.00000  -0.00011   0.00007  -0.02561
   D82        2.07129   0.00075   0.00000  -0.00107  -0.00063   2.07066
   D83       -2.11038  -0.00208   0.00000  -0.02896  -0.02906  -2.13943
   D84        3.09525   0.00045   0.00000   0.00739   0.00742   3.10267
   D85       -1.09096   0.00089   0.00000   0.00643   0.00671  -1.08425
   D86        1.01055  -0.00194   0.00000  -0.02145  -0.02171   0.98884
   D87        0.02532  -0.00009   0.00000  -0.00142  -0.00148   0.02385
   D88       -2.12089   0.00160   0.00000   0.02170   0.02169  -2.09920
   D89        2.05111   0.00139   0.00000   0.01078   0.01077   2.06188
   D90       -2.03085  -0.00305   0.00000  -0.02729  -0.02695  -2.05781
   D91        2.10611  -0.00137   0.00000  -0.00417  -0.00378   2.10233
   D92       -0.00507  -0.00158   0.00000  -0.01510  -0.01470  -0.01977
   D93        2.05702   0.00179   0.00000   0.03591   0.03588   2.09290
   D94       -0.08920   0.00347   0.00000   0.05903   0.05905  -0.03015
   D95       -2.20038   0.00326   0.00000   0.04810   0.04813  -2.15225
   D96        1.10471   0.00122   0.00000   0.00029   0.00032   1.10503
   D97       -3.12084   0.00261   0.00000   0.02077   0.02075  -3.10008
   D98       -1.01033   0.00178   0.00000   0.00852   0.00856  -1.00177
   D99       -3.11251  -0.00225   0.00000  -0.03152  -0.03163   3.13905
   D100      -1.05487  -0.00086   0.00000  -0.01104  -0.01120  -1.06607
   D101       1.05564  -0.00170   0.00000  -0.02329  -0.02339   1.03225
   D102      -1.01579  -0.00133   0.00000  -0.02422  -0.02410  -1.03989
   D103       1.04185   0.00006   0.00000  -0.00374  -0.00367   1.03818
   D104      -3.13082  -0.00078   0.00000  -0.01599  -0.01586   3.13650
   D105      -1.48590  -0.00095   0.00000   0.00251   0.00232  -1.48357
   D106       2.80874   0.00275   0.00000   0.02634   0.02632   2.83506
   D107       0.68147  -0.00097   0.00000   0.00349   0.00370   0.68517
   D108       1.26424  -0.00108   0.00000  -0.00607  -0.00583   1.25841
   D109      -2.87996   0.00013   0.00000   0.00184   0.00182  -2.87814
   D110      -0.84770   0.00080   0.00000  -0.00214  -0.00237  -0.85006
   D111      -1.12117   0.00175   0.00000   0.01926   0.01928  -1.10189
   D112       1.01054   0.00074   0.00000   0.00390   0.00396   1.01450
   D113       3.06061   0.00236   0.00000   0.02803   0.02803   3.08863
   D114       3.08119  -0.00031   0.00000  -0.00457  -0.00455   3.07664
   D115      -1.07029  -0.00132   0.00000  -0.01993  -0.01986  -1.09015
   D116       0.97978   0.00031   0.00000   0.00420   0.00420   0.98398
   D117       1.08760  -0.00110   0.00000  -0.01205  -0.01212   1.07548
   D118      -3.06388  -0.00211   0.00000  -0.02741  -0.02744  -3.09132
   D119      -1.01381  -0.00049   0.00000  -0.00328  -0.00337  -1.01718
   D120      -1.03581  -0.00048   0.00000  -0.02982  -0.02967  -1.06547
   D121       1.08071   0.00027   0.00000  -0.01484  -0.01495   1.06577
   D122      -3.08068  -0.00310   0.00000  -0.06473  -0.06453   3.13797
   D123       1.02434   0.00160   0.00000  -0.00131  -0.00124   1.02310
   D124       3.14086   0.00235   0.00000   0.01368   0.01348  -3.12885
   D125      -1.02054  -0.00102   0.00000  -0.03622  -0.03611  -1.05664
   D126       3.03129  -0.00014   0.00000  -0.01130  -0.01130   3.02000
   D127      -1.13537   0.00060   0.00000   0.00369   0.00342  -1.13195
   D128       0.98642  -0.00276   0.00000  -0.04621  -0.04616   0.94025
   D129      -3.13376   0.00154   0.00000   0.02641   0.02666  -3.10710
   D130       0.99464   0.00395   0.00000   0.04352   0.04489   1.03953
   D131      -1.05068  -0.00388   0.00000  -0.00588  -0.00750  -1.05818
         Item               Value     Threshold  Converged?
 Maximum Force            0.019252     0.000450     NO 
 RMS     Force            0.003377     0.000300     NO 
 Maximum Displacement     0.163897     0.001800     NO 
 RMS     Displacement     0.034132     0.001200     NO 
 Predicted change in Energy=-6.569673D-03
 GradGradGradGradGradGradGradGradGradGradGradGradGradGradGradGradGradGrad

                          Input orientation:                          
 ---------------------------------------------------------------------
 Center     Atomic      Atomic             Coordinates (Angstroms)
 Number     Number       Type             X           Y           Z
 ---------------------------------------------------------------------
      1          6           0       -1.637894    0.725120   -0.059566
      2          6           0       -1.015934   -0.440223   -0.376001
      3          6           0        0.408616   -0.622839   -0.837703
      4          6           0        1.417745    0.356090   -0.194862
      5          6           0        1.365381    1.779173   -0.804101
      6          6           0       -0.027260    2.313427   -1.193171
      7          6           0       -1.165524    2.149229   -0.164378
      8          6           0       -3.022646    0.430879    0.366270
      9          6           0       -3.245371   -1.067937    0.320380
     10          6           0       -1.916438   -1.664691   -0.197812
     11          8           0       -3.869651    1.266462    0.692621
     12          6           0       -0.841975    2.770004    1.209173
     13          6           0       -2.095090   -2.452157   -1.501073
     14          8           0       -1.381493   -2.526294    0.827392
     15          6           0        2.874368   -0.213628   -0.201061
     16          8           0        3.794695    0.800168    0.260317
     17          6           0        3.356475   -0.631546   -1.586997
     18          6           0        3.014434   -1.403943    0.755468
     19          8           0        2.710294   -0.931530    2.078471
     20          1           0        0.443254   -0.544616   -1.933972
     21          1           0        0.707525   -1.652617   -0.610974
     22          1           0        1.142693    0.443370    0.863364
     23          1           0        1.990128    1.820651   -1.705901
     24          1           0        1.832856    2.469622   -0.093458
     25          1           0       -0.350946    1.852154   -2.136735
     26          1           0        0.080329    3.384516   -1.411301
     27          1           0       -2.025560    2.711148   -0.557745
     28          1           0       -3.486105   -1.441967    1.319835
     29          1           0       -4.090248   -1.279249   -0.342630
     30          1           0       -0.530666    3.816168    1.096410
     31          1           0       -0.040041    2.233961    1.728057
     32          1           0       -1.723898    2.755737    1.860499
     33          1           0       -1.140101   -2.864411   -1.852156
     34          1           0       -2.779154   -3.292549   -1.334541
     35          1           0       -2.505807   -1.821200   -2.296726
     36          1           0       -0.717767   -3.111963    0.427240
     37          1           0        3.641700    0.890955    1.218984
     38          1           0        2.751979   -1.449140   -1.990126
     39          1           0        3.321212    0.206076   -2.291836
     40          1           0        4.398110   -0.970451   -1.535567
     41          1           0        2.354399   -2.232940    0.469464
     42          1           0        4.052972   -1.757740    0.701770
     43          1           0        2.829205   -1.676380    2.689779
 ---------------------------------------------------------------------
                    Distance matrix (angstroms):
                    1          2          3          4          5
     1  C    0.000000
     2  C    1.358304   0.000000
     3  C    2.571127   1.508595   0.000000
     4  C    3.080814   2.567045   1.545926   0.000000
     5  C    3.268795   3.283238   2.585767   1.548896   0.000000
     6  C    2.530201   3.037734   2.989649   2.629795   1.541509
     7  C    1.504063   2.602388   3.258166   3.144766   2.636601
     8  C    1.478327   2.310125   3.785952   4.476330   4.737345
     9  C    2.437908   2.418545   3.858872   4.902854   5.534395
    10  C    2.409957   1.530353   2.626936   3.898762   4.795636
    11  O    2.416522   3.492625   4.920866   5.438102   5.468876
    12  C    2.534706   3.584494   4.155125   3.592301   3.147609
    13  C    3.518815   2.545239   3.170963   4.683209   5.510425
    14  O    3.379959   2.435873   3.098414   4.145946   5.361355
    15  C    4.611049   3.900820   2.579282   1.564087   2.571373
    16  O    5.442516   5.008555   3.833553   2.460546   2.827190
    17  C    5.396045   4.541043   3.041609   2.583048   3.223189
    18  C    5.180863   4.295677   3.152556   2.559348   3.909458
    19  O    5.120784   4.488941   3.727880   2.914909   4.179226
    20  H    3.075191   2.137147   1.099601   2.187557   2.743523
    21  H    3.385066   2.120241   1.095991   2.170822   3.499608
    22  H    2.943271   2.641294   2.137592   1.096866   2.148115
    23  H    4.131967   3.989561   3.037366   2.180780   1.097849
    24  H    3.884655   4.081989   3.485065   2.156297   1.095567
    25  H    2.690924   2.966039   2.896551   3.022803   2.174170
    26  H    3.442654   4.111237   4.061488   3.527006   2.144103
    27  H    2.083933   3.314139   4.137519   4.187401   3.525302
    28  H    3.164632   3.159288   4.527118   5.438296   6.198691
    29  H    3.179884   3.186925   4.573374   5.747535   6.271427
    30  H    3.480921   4.529939   4.932324   4.175623   3.369909
    31  H    2.832901   3.539871   3.865970   3.057639   2.931530
    32  H    2.795971   3.964506   4.821067   4.455640   4.194927
    33  H    4.043008   2.840975   2.907282   4.434053   5.379474
    34  H    4.366886   3.487622   4.187610   5.676741   6.571217
    35  H    3.498843   2.795712   3.472561   4.955066   5.493333
    36  H    3.975779   2.805761   3.010741   4.120050   5.457006
    37  H    5.434731   5.099957   4.119996   2.689055   3.172291
    38  H    5.265496   4.221431   2.739015   2.874371   3.708277
    39  H    5.463073   4.785286   3.359288   2.836016   2.917750
    40  H    6.441031   5.562158   4.064961   3.527007   4.158476
    41  H    4.996838   3.909960   2.843797   2.832265   4.324023
    42  H    6.255412   5.347078   4.115739   3.495233   4.690474
    43  H    5.768974   5.070718   4.405943   3.800567   5.127458
                    6          7          8          9         10
     6  C    0.000000
     7  C    1.543056   0.000000
     8  C    3.866287   2.585191   0.000000
     9  C    4.907209   3.861465   1.515969   0.000000
    10  C    4.514992   3.887283   2.435835   1.546189   0.000000
    11  O    4.406395   2.970863   1.233743   2.444935   3.633121
    12  C    2.577495   1.541651   3.307161   4.614765   4.774997
    13  C    5.203990   4.880942   3.557981   2.560645   1.533137
    14  O    5.416596   4.784429   3.413339   2.420312   1.442071
    15  C    3.973630   4.680296   5.959196   6.201044   5.005738
    16  O    4.360037   5.157917   6.828157   7.283952   6.237183
    17  C    4.503069   5.495910   6.755529   6.885702   5.549850
    18  C    5.183429   5.562661   6.321739   6.283897   5.028940
    19  O    5.359812   5.435385   6.136317   6.211235   5.208229
    20  H    2.989745   3.602281   4.272606   4.354528   3.136394
    21  H    4.075337   4.261666   4.382937   4.103006   2.656320
    22  H    3.015831   3.048618   4.194914   4.672686   3.863716
    23  H    2.139060   3.527379   5.599399   6.313495   5.448230
    24  H    2.166517   3.016283   5.286182   6.202740   5.582172
    25  H    1.099026   2.154526   3.927218   4.789785   4.310266
    26  H    1.098357   2.152418   4.638123   5.820940   5.563643
    27  H    2.134280   1.100070   2.654733   4.067004   4.391972
    28  H    5.690500   4.526000   2.152123   1.093967   2.194701
    29  H    5.489865   4.510017   2.137020   1.094556   2.212462
    30  H    2.784570   2.184334   4.266526   5.641483   5.799585
    31  H    2.922336   2.203452   3.741857   4.812299   4.735960
    32  H    3.521238   2.186266   3.053593   4.394011   4.879948
    33  H    5.336917   5.290163   4.395944   3.518436   2.186066
    34  H    6.246588   5.795345   4.100727   2.811586   2.164799
    35  H    4.945318   4.701869   3.525696   2.821986   2.185702
    36  H    5.704155   5.313251   4.227045   3.252421   1.980429
    37  H    4.615537   5.158134   6.734411   7.216405   6.279454
    38  H    4.745126   5.623917   6.514090   6.438320   5.005295
    39  H    4.106124   5.332234   6.881903   7.181002   5.942869
    40  H    5.521321   6.524307   7.787703   7.866184   6.491924
    41  H    5.395007   5.656414   6.001598   5.721615   4.359841
    42  H    6.067412   6.576269   7.413972   7.340784   6.037530
    43  H    6.257415   6.224094   6.639532   6.548643   5.555128
                   11         12         13         14         15
    11  O    0.000000
    12  C    3.419691   0.000000
    13  C    4.667922   6.015538   0.000000
    14  O    4.538071   5.337378   2.436486   0.000000
    15  C    6.962121   4.970114   5.603262   4.951614   0.000000
    16  O    7.690677   5.126333   6.954831   6.178984   1.444872
    17  C    7.811273   6.084085   5.748179   5.645146   1.525746
    18  C    7.384148   5.700840   5.683130   4.537512   1.533433
    19  O    7.074421   5.203427   6.182003   4.566311   2.395531
    20  H    5.364712   4.745300   3.204575   3.857703   3.003805
    21  H    5.583093   5.027272   3.047325   2.682574   2.633234
    22  H    5.082344   3.077615   4.945491   3.897655   2.136199
    23  H    6.355867   4.173696   5.915053   6.056512   2.680432
    24  H    5.880825   2.990284   6.452445   6.011587   2.880306
    25  H    4.552975   3.504092   4.687558   5.386918   4.291496
    26  H    4.951260   2.845198   6.229547   6.487399   4.713595
    27  H    2.655410   2.127519   5.249230   5.455659   5.717590
    28  H    2.806438   4.974371   3.303473   2.418194   6.654139
    29  H    2.757001   5.418102   2.588119   3.203347   7.047089
    30  H    4.220529   1.097309   6.963206   6.404927   5.432950
    31  H    4.083392   1.095299   6.050637   5.026998   4.266846
    32  H    2.861142   1.096456   6.209679   5.392995   5.849035
    33  H    5.566907   6.419288   1.097823   2.711562   5.086130
    34  H    5.107166   6.854027   1.096328   2.685993   6.536577
    35  H    4.508872   6.011557   1.095380   3.394312   5.993528
    36  H    5.401426   5.935013   2.459828   0.971422   4.658169
    37  H    7.539128   4.861508   7.175365   6.087972   1.955871
    38  H    7.643141   6.399469   4.973861   5.117055   2.177664
    39  H    7.857475   6.013561   6.085050   6.269837   2.178797
    40  H    8.850111   6.998792   6.660201   6.434907   2.162285
    41  H    7.143837   5.982760   4.871244   3.764446   2.190340
    42  H    8.480203   6.687184   6.567602   5.489979   2.142077
    43  H    7.584433   5.953158   6.512584   4.681967   3.240160
                   16         17         18         19         20
    16  O    0.000000
    17  C    2.377902   0.000000
    18  C    2.389998   2.490127   0.000000
    19  O    2.735029   3.734059   1.437363   0.000000
    20  H    4.225578   2.935099   3.818704   4.624810   0.000000
    21  H    4.038059   3.002023   2.692736   3.429893   1.745804
    22  H    2.743006   3.472830   2.632038   2.413340   3.048019
    23  H    2.857247   2.809682   4.183963   4.734407   2.835370
    24  H    2.600201   3.764216   4.137791   4.129771   3.795275
    25  H    4.902945   4.496214   5.503888   5.906610   2.533056
    26  H    4.823866   5.185823   6.019403   6.141945   3.980324
    27  H    6.180327   6.418665   6.637774   6.530471   4.311501
    28  H    7.691541   7.478460   6.525103   6.263501   5.179996
    29  H    8.176787   7.577707   7.190124   7.227034   4.860524
    30  H    5.338918   6.487889   6.319299   5.831715   5.398904
    31  H    4.349164   5.544099   4.848721   4.208024   4.622176
    32  H    6.069571   7.012068   6.401236   5.771093   5.476027
    33  H    6.499531   5.027443   5.117893   5.831930   2.809832
    34  H    7.906288   6.692578   6.442098   6.881650   4.277191
    35  H    7.287411   6.023731   6.321633   6.865972   3.233917
    36  H    5.974525   5.177747   4.117571   4.385482   3.676216
    37  H    0.975034   3.205135   2.423813   2.219839   4.715087
    38  H    3.348304   1.093795   2.758479   4.101602   2.480228
    39  H    2.662821   1.095286   3.460106   4.557077   2.995705
    40  H    2.593146   1.096588   2.711331   3.988923   3.997618
    41  H    3.364214   2.792428   1.097579   2.099817   3.504200
    42  H    2.608540   2.644215   1.098461   2.093015   4.631293
    43  H    3.601076   4.434017   1.962165   0.970896   5.324727
                   21         22         23         24         25
    21  H    0.000000
    22  H    2.599271   0.000000
    23  H    3.861027   3.035815   0.000000
    24  H    4.304306   2.344681   1.745243   0.000000
    25  H    3.966325   3.635412   2.380596   3.053725   0.000000
    26  H    5.138737   3.866919   2.485920   2.375941   1.749396
    27  H    5.149275   4.147312   4.270481   3.893748   2.456708
    28  H    4.621573   5.018828   7.056125   6.751983   5.712122
    29  H    4.819755   5.639638   6.959804   7.014221   5.196815
    30  H    5.861390   3.772294   4.264908   2.969041   3.787199
    31  H    4.597326   2.313605   4.010546   2.623204   3.896030
    32  H    5.608349   3.815581   5.233315   4.068207   4.321960
    33  H    2.534305   4.850425   5.636447   6.354794   4.790589
    34  H    3.920441   5.845405   7.002055   7.484219   5.745231
    35  H    3.632586   5.331604   5.815977   6.487646   4.261755
    36  H    2.288894   4.036324   6.017780   6.158807   5.599195
    37  H    4.292771   2.563559   3.485251   2.736167   5.303392
    38  H    2.474521   3.783359   3.369382   4.449588   4.533010
    39  H    3.620966   3.841554   2.173006   3.488798   4.027204
    40  H    3.865312   4.283865   3.690208   4.527064   5.557160
    41  H    2.053366   2.964123   4.614814   4.764764   5.549699
    42  H    3.595325   3.652495   4.780908   4.840650   6.362620
    43  H    3.923908   3.267025   5.679373   5.091999   6.771938
                   26         27         28         29         30
    26  H    0.000000
    27  H    2.369969   0.000000
    28  H    6.593443   4.786111   0.000000
    29  H    6.347163   4.498053   1.776305   0.000000
    30  H    2.616916   2.488374   6.035935   6.380027   0.000000
    31  H    3.345719   3.065107   5.055140   5.747571   1.772870
    32  H    3.788835   2.437394   4.584584   5.170542   1.769787
    33  H    6.382233   5.791925   4.193878   3.673524   7.327727
    34  H    7.264002   6.100466   3.312122   2.599275   7.842134
    35  H    5.879759   4.878204   3.766208   2.573452   6.869823
    36  H    6.798635   6.048896   3.353999   3.914738   6.962886
    37  H    5.081300   6.211900   7.500554   8.181164   5.097110
    38  H    5.553107   6.494967   7.061841   7.039828   6.930074
    39  H    4.623976   6.153896   7.880342   7.806109   6.272953
    40  H    6.133875   7.468189   8.398601   8.577335   7.357435
    41  H    6.345430   6.684550   5.954852   6.565249   6.731148
    42  H    6.832991   7.648914   7.570958   8.223854   7.227304
    43  H    7.070208   7.305173   6.466439   7.565187   6.632920
                   31         32         33         34         35
    31  H    0.000000
    32  H    1.767813   0.000000
    33  H    6.326251   6.760968   0.000000
    34  H    6.886549   6.921243   1.771361   0.000000
    35  H    6.222797   6.232355   1.775129   1.779153   0.000000
    36  H    5.543495   6.123433   2.331372   2.717683   3.504732
    37  H    3.951967   5.716519   6.811776   8.077720   7.583392
    38  H    5.931736   7.248571   4.143708   5.866974   5.279843
    39  H    5.618708   7.013971   5.433648   7.097271   6.169605
    40  H    6.373122   7.930745   5.861663   7.546235   6.997657
    41  H    5.222126   6.591993   4.242665   5.543516   5.607400
    42  H    5.808588   7.422018   5.891967   7.292472   7.211975
    43  H    4.944517   6.407972   6.147844   7.089488   7.304009
                   36         37         38         39         40
    36  H    0.000000
    37  H    5.971194   0.000000
    38  H    4.543982   4.070139   0.000000
    39  H    5.892038   3.591326   1.776175   0.000000
    40  H    5.883101   3.409478   1.773559   1.765182   0.000000
    41  H    3.195726   3.460873   2.611895   3.808977   3.129023
    42  H    4.966814   2.729879   3.005681   3.654274   2.396794
    43  H    4.445333   3.068321   4.686055   5.348102   4.562165
                   41         42         43
    41  H    0.000000
    42  H    1.779026   0.000000
    43  H    2.337733   2.335895   0.000000
 Stoichiometry    C15H24O4
 Framework group  C1[X(C15H24O4)]
 Deg. of freedom   123
 Full point group                 C1      NOp   1
 Largest Abelian subgroup         C1      NOp   1
 Largest concise Abelian subgroup C1      NOp   1
                         Standard orientation:                         
 ---------------------------------------------------------------------
 Center     Atomic      Atomic             Coordinates (Angstroms)
 Number     Number       Type             X           Y           Z
 ---------------------------------------------------------------------
      1          6           0       -1.673948    0.721883   -0.067846
      2          6           0       -1.046369   -0.450307   -0.345521
      3          6           0        0.381978   -0.641972   -0.791558
      4          6           0        1.383636    0.358516   -0.170596
      5          6           0        1.331532    1.762946   -0.821702
      6          6           0       -0.059820    2.281238   -1.236145
      7          6           0       -1.204956    2.143762   -0.211067
      8          6           0       -3.060863    0.435970    0.356622
      9          6           0       -3.278921   -1.064230    0.353171
     10          6           0       -1.944586   -1.671806   -0.137850
     11          8           0       -3.912599    1.278138    0.652294
     12          6           0       -0.893064    2.805561    1.145928
     13          6           0       -2.111607   -2.497712   -1.418667
     14          8           0       -1.414521   -2.501303    0.915969
     15          6           0        2.841907   -0.206623   -0.149747
     16          8           0        3.755967    0.823119    0.288183
     17          6           0        3.335149   -0.663519   -1.519367
     18          6           0        2.978547   -1.367928    0.842279
     19          8           0        2.663560   -0.857854    2.148657
     20          1           0        0.424253   -0.595832   -1.889377
     21          1           0        0.682228   -1.663725   -0.532585
     22          1           0        1.100749    0.475946    0.882637
     23          1           0        1.962610    1.779889   -1.719882
     24          1           0        1.791900    2.475389   -0.128339
     25          1           0       -0.375394    1.791486   -2.168032
     26          1           0        0.046234    3.345797   -1.484855
     27          1           0       -2.063769    2.691233   -0.626843
     28          1           0       -3.525737   -1.409526    1.361445
     29          1           0       -4.118406   -1.297517   -0.309320
     30          1           0       -0.583979    3.848926    1.004712
     31          1           0       -0.093328    2.287457    1.685992
     32          1           0       -1.779592    2.807672    1.791126
     33          1           0       -1.152937   -2.917126   -1.750722
     34          1           0       -2.794417   -3.334973   -1.232389
     35          1           0       -2.518428   -1.891642   -2.235389
     36          1           0       -0.746252   -3.096399    0.537895
     37          1           0        3.595837    0.941513    1.242663
     38          1           0        2.735926   -1.494456   -1.902595
     39          1           0        3.302523    0.152955   -2.248722
     40          1           0        4.377363   -0.997539   -1.450632
     41          1           0        2.322979   -2.206998    0.576065
     42          1           0        4.018462   -1.719926    0.806350
     43          1           0        2.780234   -1.584080    2.782393
 ---------------------------------------------------------------------
 Rotational constants (GHZ):      0.5340329      0.2773728      0.2260297
 Standard basis: 6-31G(d) (6D, 7F)
 There are   333 symmetry adapted cartesian basis functions of A   symmetry.
 There are   333 symmetry adapted basis functions of A   symmetry.
   333 basis functions,   628 primitive gaussians,   333 cartesian basis functions
    73 alpha electrons       73 beta electrons
       nuclear repulsion energy      1610.5817540946 Hartrees.
 NAtoms=   43 NActive=   43 NUniq=   43 SFac= 1.00D+00 NAtFMM=   60 NAOKFM=F Big=F
 Integral buffers will be    131072 words long.
 Raffenetti 2 integral format.
 Two-electron integral symmetry is turned on.
 ------------------------------------------------------------------------------
 Polarizable Continuum Model (PCM)
 =================================
 Model                : PCM (using non-symmetric T matrix).
 Atomic radii         : SMD-Coulomb.
 Polarization charges : Total charges.
 Charge compensation  : None.
 Solution method      : On-the-fly selection.
 Cavity type          : VdW (van der Waals Surface) (Alpha=1.000).
 Cavity algorithm     : GePol (No added spheres)
                        Default sphere list used, NSphG=   43.
                        Lebedev-Laikov grids with approx.  5.0 points / Ang**2.
                        Smoothing algorithm: Karplus/York (Gamma=1.0000).
                        Polarization charges: spherical gaussians, with
                                              point-specific exponents (IZeta= 3).
                        Self-potential: point-specific (ISelfS= 7).
                        Self-field    : sphere-specific E.n sum rule (ISelfD= 2).
 1st derivatives      : Analytical E(r).r(x)/FMM algorithm (CHGder, D1EAlg=3).
                        Cavity 1st derivative terms included.
 Solvent              : Methanol, Eps=  32.613000 Eps(inf)=   1.765709
 ------------------------------------------------------------------------------
 ------------------------------------------------------------------------------
 Atomic radii for non-electrostatic terms: SMD-CDS.
 ------------------------------------------------------------------------------
 Nuclear repulsion after PCM non-electrostatic terms =     1610.5831263988 Hartrees.
 One-electron integrals computed using PRISM.
 NBasis=   333 RedAO= T EigKep=  9.35D-04  NBF=   333
 NBsUse=   333 1.00D-06 EigRej= -1.00D+00 NBFU=   333
 Initial guess from the checkpoint file:  "DY-202A-11R_32.chk"
 B after Tr=     0.000000    0.000000    0.000000
         Rot=    0.999985    0.003356    0.003432   -0.002524 Ang=   0.62 deg.
 ExpMin= 1.61D-01 ExpMax= 5.48D+03 ExpMxC= 8.25D+02 IAcc=1 IRadAn=         1 AccDes= 0.00D+00
 Harris functional with IExCor=  402 and IRadAn=       1 diagonalized for initial guess.
 HarFok:  IExCor=  402 AccDes= 0.00D+00 IRadAn=         1 IDoV= 1 UseB2=F ITyADJ=14
 ICtDFT=  3500011 ScaDFX=  1.000000  1.000000  1.000000  1.000000
 FoFCou: FMM=F IPFlag=           0 FMFlag=      100000 FMFlg1=           0
         NFxFlg=           0 DoJE=T BraDBF=F KetDBF=T FulRan=T
         wScrn=  0.000000 ICntrl=     500 IOpCl=  0 I1Cent=   200000004 NGrid=           0
         NMat0=    1 NMatS0=      1 NMatT0=    0 NMatD0=    1 NMtDS0=    0 NMtDT0=    0
 Petite list used in FoFCou.
 Keep R1 ints in memory in canonical form, NReq=1565304907.
 Requested convergence on RMS density matrix=1.00D-08 within 128 cycles.
 Requested convergence on MAX density matrix=1.00D-06.
 Requested convergence on             energy=1.00D-06.
 No special actions if energy rises.
 Inv3:  Mode=1 IEnd=    21740592.
 Iteration    1 A*A^-1 deviation from unit magnitude is 5.66D-15 for   2686.
 Iteration    1 A*A^-1 deviation from orthogonality  is 4.29D-15 for   2455   1304.
 Iteration    1 A^-1*A deviation from unit magnitude is 5.66D-15 for   2686.
 Iteration    1 A^-1*A deviation from orthogonality  is 1.84D-11 for   2085   2071.
 Error on total polarization charges =  0.05173
 SCF Done:  E(RB3LYP) =  -886.949150610     A.U. after   11 cycles
            NFock= 11  Conv=0.42D-08     -V/T= 2.0094
 SMD-CDS (non-electrostatic) energy       (kcal/mol) =       0.86
 (included in total energy above)
 D1PCM: PCM CHGder 1st derivatives, ID1Alg=3 FixD1E=F DoIter=F DoCFld=F I1PDM=0.
 Calling FoFJK, ICntrl=      2127 FMM=F ISym2X=0 I1Cent= 0 IOpClX= 0 NMat=1 NMatS=1 NMatT=0.
 ***** Axes restored to original set *****
 -------------------------------------------------------------------
 Center     Atomic                   Forces (Hartrees/Bohr)
 Number     Number              X              Y              Z
 -------------------------------------------------------------------
      1        6          -0.005443622   -0.006411316   -0.000028385
      2        6           0.004691613    0.005304317    0.000037263
      3        6          -0.001533925   -0.000859888    0.000718620
      4        6           0.000297598    0.003003680    0.000271647
      5        6          -0.000480748    0.000029975    0.000470147
      6        6           0.000298120    0.000516778   -0.000736876
      7        6           0.003457641    0.002468753   -0.001471654
      8        6           0.003254967    0.002854944    0.000460728
      9        6           0.002273836    0.000020092   -0.000997912
     10        6          -0.004070652   -0.000179128   -0.000750611
     11        8           0.001839760   -0.002552143   -0.001286867
     12        6          -0.000275866    0.000063075    0.001549777
     13        6           0.000792118   -0.001387683    0.000195564
     14        8          -0.001868090    0.000037137    0.001516631
     15        6          -0.000819859   -0.000222250    0.000375878
     16        8          -0.000324117    0.000066199   -0.000559419
     17        6           0.002587500    0.001269663   -0.001628553
     18        6          -0.000261987    0.001946751    0.002756726
     19        8           0.000827800   -0.003052950   -0.002445163
     20        1          -0.000231294    0.000374738   -0.000225151
     21        1          -0.001356866    0.000441174   -0.000851161
     22        1          -0.000443912   -0.000390982   -0.000593274
     23        1          -0.000458610   -0.000098063   -0.000084948
     24        1          -0.000378823   -0.000271974    0.000084374
     25        1           0.000053835   -0.000522141    0.000875192
     26        1           0.000069898    0.000133378   -0.000060218
     27        1          -0.000097940    0.000124920    0.000144133
     28        1          -0.000620097   -0.001036633    0.000258942
     29        1          -0.001317856   -0.001801535    0.001077656
     30        1          -0.000159240   -0.000127252   -0.000524815
     31        1           0.000463509   -0.000200324   -0.000366581
     32        1           0.000004339   -0.000262254   -0.000429791
     33        1          -0.000133446    0.001109654    0.000384273
     34        1          -0.000212434    0.000369069    0.000119383
     35        1          -0.000183085    0.000254214    0.000328448
     36        1           0.000353802    0.000697011   -0.001145104
     37        1          -0.000335683   -0.000413696   -0.000620589
     38        1          -0.000017805   -0.000052691   -0.000215502
     39        1          -0.000625668   -0.000440835   -0.000109801
     40        1          -0.000531767   -0.000240588    0.000296806
     41        1           0.000282146    0.000124543    0.001127875
     42        1          -0.000091292   -0.000915896    0.001379036
     43        1           0.000726205    0.000230158    0.000703276
 -------------------------------------------------------------------
 Cartesian Forces:  Max     0.006411316 RMS     0.001484292

 GradGradGradGradGradGradGradGradGradGradGradGradGradGradGradGradGradGrad
 Berny optimization.
 Using GEDIIS/GDIIS optimizer.
 FormGI is forming the generalized inverse of G from B-inverse, IUseBI=4.
 Internal  Forces:  Max     0.003847417 RMS     0.000839240
 Search for a local minimum.
 Step number   2 out of a maximum of  258
 All quantities printed in internal units (Hartrees-Bohrs-Radians)
 Mixed Optimization -- En-DIIS/RFO-DIIS
 Update second derivatives using D2CorX and points    1    2
 DE= -5.60D-03 DEPred=-6.57D-03 R= 8.52D-01
 TightC=F SS=  1.41D+00  RLast= 3.01D-01 DXNew= 5.0454D-01 9.0405D-01
 Trust test= 8.52D-01 RLast= 3.01D-01 DXMaxT set to 5.05D-01
 ITU=  1  0
 Use linear search instead of GDIIS.
     Eigenvalues ---    0.00229   0.00231   0.00342   0.00346   0.00375
     Eigenvalues ---    0.00379   0.00529   0.00684   0.00759   0.00923
     Eigenvalues ---    0.01097   0.01164   0.01225   0.01302   0.01367
     Eigenvalues ---    0.01390   0.02481   0.02561   0.03131   0.03844
     Eigenvalues ---    0.04015   0.04154   0.04410   0.04600   0.04731
     Eigenvalues ---    0.04865   0.05013   0.05136   0.05222   0.05394
     Eigenvalues ---    0.05412   0.05463   0.05521   0.05579   0.05580
     Eigenvalues ---    0.05613   0.05642   0.05680   0.05805   0.05919
     Eigenvalues ---    0.05945   0.06046   0.06829   0.07755   0.08297
     Eigenvalues ---    0.08640   0.09003   0.09143   0.09310   0.09713
     Eigenvalues ---    0.10351   0.11424   0.12133   0.13307   0.13595
     Eigenvalues ---    0.14594   0.15807   0.16000   0.16000   0.16000
     Eigenvalues ---    0.16000   0.16000   0.16000   0.16000   0.16000
     Eigenvalues ---    0.16000   0.16000   0.16016   0.16094   0.16230
     Eigenvalues ---    0.16609   0.17235   0.18352   0.19900   0.20753
     Eigenvalues ---    0.22335   0.23108   0.24672   0.25009   0.26048
     Eigenvalues ---    0.26871   0.27146   0.27827   0.28135   0.28589
     Eigenvalues ---    0.28891   0.29344   0.29370   0.29545   0.30304
     Eigenvalues ---    0.31161   0.31714   0.32292   0.33739   0.33819
     Eigenvalues ---    0.33846   0.33894   0.33909   0.34003   0.34053
     Eigenvalues ---    0.34092   0.34122   0.34136   0.34150   0.34156
     Eigenvalues ---    0.34191   0.34193   0.34235   0.34295   0.34334
     Eigenvalues ---    0.34344   0.34350   0.34388   0.34427   0.34759
     Eigenvalues ---    0.39663   0.41297   0.42164   0.51532   0.52527
     Eigenvalues ---    0.52808   0.53225   0.94847
 RFO step:  Lambda=-1.40813457D-03 EMin= 2.28974295D-03
 Quartic linear search produced a step of -0.05894.
 Iteration  1 RMS(Cart)=  0.07235436 RMS(Int)=  0.00149925
 Iteration  2 RMS(Cart)=  0.00255425 RMS(Int)=  0.00003046
 Iteration  3 RMS(Cart)=  0.00000242 RMS(Int)=  0.00003038
 Iteration  4 RMS(Cart)=  0.00000000 RMS(Int)=  0.00003038
 Variable       Old X    -DE/DX   Delta X   Delta X   Delta X     New X
                                 (Linear)    (Quad)   (Total)
    R1        2.56682  -0.00385  -0.00179  -0.00247  -0.00423   2.56260
    R2        2.84227   0.00322  -0.00100   0.01152   0.01053   2.85280
    R3        2.79363  -0.00292  -0.00013  -0.00727  -0.00735   2.78628
    R4        2.85083  -0.00203  -0.00007  -0.00621  -0.00627   2.84456
    R5        2.89195   0.00291  -0.00200   0.01301   0.01098   2.90293
    R6        2.92138   0.00137  -0.00015   0.00484   0.00465   2.92603
    R7        2.07794   0.00025  -0.00028   0.00139   0.00111   2.07905
    R8        2.07112  -0.00096  -0.00025  -0.00197  -0.00223   2.06890
    R9        2.92699  -0.00069   0.00006  -0.00216  -0.00210   2.92489
   R10        2.95570   0.00193   0.00080   0.00492   0.00572   2.96142
   R11        2.07278  -0.00049   0.00012  -0.00165  -0.00153   2.07125
   R12        2.91303  -0.00118  -0.00127  -0.00004  -0.00131   2.91172
   R13        2.07463  -0.00020  -0.00022   0.00000  -0.00022   2.07442
   R14        2.07032  -0.00027   0.00027  -0.00144  -0.00116   2.06916
   R15        2.91595  -0.00081  -0.00077  -0.00039  -0.00118   2.91477
   R16        2.07686  -0.00056  -0.00003  -0.00146  -0.00149   2.07537
   R17        2.07559   0.00015   0.00002   0.00037   0.00039   2.07598
   R18        2.91330   0.00002  -0.00135   0.00346   0.00212   2.91541
   R19        2.07883   0.00009  -0.00007   0.00041   0.00034   2.07917
   R20        2.86477   0.00078  -0.00229   0.00884   0.00656   2.87133
   R21        2.33144  -0.00333  -0.00119  -0.00032  -0.00151   2.32992
   R22        2.92187  -0.00299  -0.00175  -0.00478  -0.00657   2.91531
   R23        2.06730   0.00072   0.00003   0.00188   0.00191   2.06921
   R24        2.06841   0.00072   0.00001   0.00192   0.00194   2.07035
   R25        2.89721  -0.00105  -0.00043  -0.00222  -0.00265   2.89456
   R26        2.72512  -0.00075  -0.00196   0.00327   0.00131   2.72643
   R27        2.07361  -0.00012  -0.00022   0.00022   0.00000   2.07362
   R28        2.06982   0.00027  -0.00018   0.00118   0.00100   2.07082
   R29        2.07200  -0.00025  -0.00008  -0.00048  -0.00056   2.07145
   R30        2.07459  -0.00065  -0.00020  -0.00127  -0.00147   2.07311
   R31        2.07176  -0.00014  -0.00003  -0.00030  -0.00033   2.07143
   R32        2.06997  -0.00001   0.00000  -0.00005  -0.00004   2.06993
   R33        1.83572   0.00030  -0.00007   0.00071   0.00064   1.83636
   R34        2.73041  -0.00104  -0.00056  -0.00105  -0.00160   2.72881
   R35        2.88324   0.00179   0.00070   0.00394   0.00464   2.88788
   R36        2.89777   0.00364   0.00179   0.00773   0.00952   2.90728
   R37        1.84255  -0.00059   0.00044  -0.00218  -0.00174   1.84081
   R38        2.06697   0.00012   0.00003   0.00025   0.00028   2.06725
   R39        2.06979  -0.00024  -0.00013  -0.00034  -0.00047   2.06932
   R40        2.07225  -0.00042   0.00001  -0.00115  -0.00115   2.07110
   R41        2.71622  -0.00286  -0.00091  -0.00420  -0.00511   2.71111
   R42        2.07412  -0.00055  -0.00050  -0.00023  -0.00073   2.07339
   R43        2.07579   0.00014  -0.00030   0.00114   0.00084   2.07663
   R44        1.83473   0.00036   0.00030  -0.00011   0.00019   1.83491
    A1        2.28140  -0.00149   0.00156  -0.01261  -0.01113   2.27027
    A2        1.90208   0.00053  -0.00299   0.00934   0.00627   1.90835
    A3        2.09753   0.00097   0.00136   0.00461   0.00595   2.10348
    A4        2.22375   0.00130  -0.00127   0.00470   0.00344   2.22719
    A5        1.97131  -0.00106   0.00081  -0.00738  -0.00666   1.96465
    A6        2.08797  -0.00025   0.00047   0.00268   0.00323   2.09120
    A7        1.99598  -0.00025   0.00057  -0.00723  -0.00674   1.98924
    A8        1.90313   0.00015  -0.00007  -0.00193  -0.00200   1.90114
    A9        1.88384  -0.00084  -0.00046  -0.00257  -0.00299   1.88085
   A10        1.92726   0.00008   0.00016  -0.00130  -0.00117   1.92609
   A11        1.90808   0.00102  -0.00071   0.01451   0.01384   1.92192
   A12        1.83848  -0.00017   0.00048  -0.00098  -0.00052   1.83795
   A13        1.97813  -0.00065  -0.00032  -0.00684  -0.00723   1.97090
   A14        1.95586   0.00125   0.00069   0.00902   0.00976   1.96562
   A15        1.86281  -0.00025   0.00082  -0.00524  -0.00442   1.85839
   A16        1.94399  -0.00042  -0.00003   0.00196   0.00195   1.94594
   A17        1.87328   0.00032  -0.00182   0.00280   0.00096   1.87424
   A18        1.84039  -0.00026   0.00062  -0.00200  -0.00135   1.83904
   A19        2.03560   0.00050   0.00094  -0.00609  -0.00520   2.03040
   A20        1.91619  -0.00004   0.00032   0.00045   0.00080   1.91699
   A21        1.88543  -0.00023   0.00025  -0.00057  -0.00033   1.88510
   A22        1.86888  -0.00026  -0.00039   0.00029  -0.00010   1.86878
   A23        1.90793  -0.00025  -0.00124   0.00274   0.00153   1.90947
   A24        1.84024   0.00027   0.00001   0.00423   0.00424   1.84448
   A25        2.05022  -0.00103  -0.00036  -0.00707  -0.00749   2.04273
   A26        1.91485   0.00049  -0.00097   0.00144   0.00044   1.91530
   A27        1.87507   0.00006   0.00015   0.00294   0.00311   1.87818
   A28        1.88651   0.00003   0.00106  -0.00536  -0.00432   1.88219
   A29        1.88434   0.00048   0.00054   0.00307   0.00367   1.88801
   A30        1.84173   0.00008  -0.00045   0.00660   0.00616   1.84789
   A31        1.95939   0.00063   0.00032  -0.00051  -0.00022   1.95917
   A32        1.96610  -0.00039  -0.00052  -0.00261  -0.00311   1.96300
   A33        1.83696  -0.00028   0.00166  -0.00421  -0.00256   1.83440
   A34        1.97835  -0.00018  -0.00058   0.00063   0.00005   1.97839
   A35        1.85870  -0.00001  -0.00140   0.00743   0.00605   1.86476
   A36        1.85145   0.00021   0.00064  -0.00041   0.00022   1.85167
   A37        1.90253   0.00147   0.00343  -0.00432  -0.00093   1.90160
   A38        2.19502  -0.00020  -0.00249   0.00610   0.00363   2.19865
   A39        2.18555  -0.00127  -0.00094  -0.00179  -0.00271   2.18284
   A40        1.83947  -0.00186  -0.00296   0.00129  -0.00179   1.83768
   A41        1.92059   0.00107  -0.00047   0.00685   0.00637   1.92696
   A42        1.89929   0.00121  -0.00037   0.01461   0.01429   1.91358
   A43        1.94267   0.00027   0.00165  -0.00689  -0.00517   1.93751
   A44        1.96700   0.00051   0.00004   0.00304   0.00311   1.97010
   A45        1.89393  -0.00113   0.00179  -0.01730  -0.01554   1.87839
   A46        1.80901   0.00091   0.00171   0.00042   0.00204   1.81104
   A47        1.96119  -0.00056   0.00078  -0.00268  -0.00190   1.95929
   A48        1.92043  -0.00014  -0.00150   0.00265   0.00119   1.92162
   A49        1.96381   0.00033  -0.00121   0.00805   0.00689   1.97070
   A50        1.88722  -0.00094   0.00032  -0.00854  -0.00820   1.87902
   A51        1.91843   0.00038  -0.00007  -0.00012  -0.00021   1.91822
   A52        1.93038  -0.00061  -0.00002  -0.00401  -0.00404   1.92634
   A53        1.95916  -0.00041   0.00027  -0.00304  -0.00278   1.95638
   A54        1.93393  -0.00035   0.00010  -0.00175  -0.00165   1.93228
   A55        1.88342   0.00044  -0.00001   0.00165   0.00163   1.88506
   A56        1.87721   0.00050  -0.00013   0.00325   0.00311   1.88032
   A57        1.87667   0.00051  -0.00023   0.00447   0.00424   1.88091
   A58        1.94267  -0.00080   0.00012  -0.00459  -0.00448   1.93819
   A59        1.91485   0.00002   0.00080  -0.00076   0.00005   1.91490
   A60        1.94474  -0.00052   0.00039  -0.00554  -0.00517   1.93958
   A61        1.87916   0.00075  -0.00144   0.01107   0.00963   1.88879
   A62        1.88618   0.00045   0.00010   0.00017   0.00025   1.88643
   A63        1.89434   0.00016  -0.00006   0.00033   0.00027   1.89461
   A64        1.89740  -0.00233  -0.00019  -0.01304  -0.01323   1.88417
   A65        1.91384  -0.00054  -0.00154  -0.00547  -0.00700   1.90684
   A66        1.97974  -0.00014  -0.00002   0.00307   0.00292   1.98266
   A67        1.94479   0.00112   0.00128   0.01020   0.01143   1.95622
   A68        1.85561  -0.00017   0.00078  -0.01125  -0.01047   1.84515
   A69        1.86219  -0.00043  -0.00083  -0.00402  -0.00481   1.85738
   A70        1.90196   0.00007   0.00024   0.00601   0.00617   1.90812
   A71        1.85391  -0.00104  -0.00124  -0.00286  -0.00410   1.84981
   A72        1.94432   0.00013   0.00069  -0.00251  -0.00181   1.94251
   A73        1.94433   0.00023   0.00039   0.00102   0.00141   1.94574
   A74        1.92005  -0.00034   0.00050  -0.00243  -0.00193   1.91812
   A75        1.89302  -0.00037   0.00010  -0.00390  -0.00379   1.88923
   A76        1.88729  -0.00005  -0.00022  -0.00107  -0.00129   1.88600
   A77        1.87246   0.00040  -0.00160   0.00925   0.00765   1.88011
   A78        1.87518   0.00267   0.00198   0.00690   0.00884   1.88402
   A79        1.94854   0.00032   0.00099   0.00472   0.00570   1.95424
   A80        1.88166   0.00062   0.00256  -0.00015   0.00243   1.88409
   A81        1.93997  -0.00135  -0.00227  -0.00040  -0.00270   1.93727
   A82        1.92933  -0.00196  -0.00386  -0.00551  -0.00933   1.92000
   A83        1.88867  -0.00028   0.00046  -0.00560  -0.00504   1.88363
   A84        1.87704   0.00088  -0.00049   0.00636   0.00586   1.88290
    D1        0.09080   0.00029   0.00085  -0.00620  -0.00532   0.08547
    D2       -3.06974   0.00020   0.00135  -0.00577  -0.00439  -3.07412
    D3       -3.12328   0.00058  -0.00028   0.01662   0.01628  -3.10700
    D4       -0.00063   0.00049   0.00021   0.01704   0.01722   0.01659
    D5        0.38938   0.00011  -0.00060   0.00845   0.00782   0.39720
    D6       -1.86933   0.00015   0.00037   0.01031   0.01065  -1.85868
    D7        2.40427   0.00025  -0.00113   0.01458   0.01342   2.41769
    D8       -2.67291  -0.00018   0.00082  -0.01656  -0.01574  -2.68866
    D9        1.35157  -0.00014   0.00179  -0.01471  -0.01292   1.33865
   D10       -0.65802  -0.00004   0.00030  -0.01043  -0.01015  -0.66817
   D11        0.01693  -0.00030  -0.00010   0.00067   0.00051   0.01744
   D12       -3.11126  -0.00008   0.00031   0.00095   0.00118  -3.11008
   D13        3.09498  -0.00016  -0.00105   0.01981   0.01886   3.11384
   D14       -0.03320   0.00005  -0.00064   0.02008   0.01953  -0.01367
   D15        0.61295   0.00014  -0.00054   0.01211   0.01155   0.62450
   D16       -1.55406   0.00010  -0.00112   0.02057   0.01945  -1.53461
   D17        2.74045   0.00066  -0.00141   0.02404   0.02262   2.76307
   D18       -2.50857   0.00024  -0.00106   0.01175   0.01065  -2.49793
   D19        1.60760   0.00020  -0.00165   0.02021   0.01855   1.62614
   D20       -0.38107   0.00076  -0.00193   0.02368   0.02172  -0.35935
   D21       -0.01518  -0.00049  -0.00022  -0.02719  -0.02739  -0.04256
   D22        2.10962   0.00018  -0.00014  -0.01864  -0.01879   2.09083
   D23       -2.02976   0.00018  -0.00078  -0.01874  -0.01952  -2.04928
   D24        3.10911  -0.00055   0.00022  -0.02676  -0.02652   3.08259
   D25       -1.04928   0.00012   0.00030  -0.01821  -0.01792  -1.06720
   D26        1.09452   0.00012  -0.00034  -0.01831  -0.01865   1.07587
   D27       -1.34633  -0.00035   0.00056  -0.01958  -0.01903  -1.36537
   D28        2.71839  -0.00029   0.00029  -0.02421  -0.02392   2.69447
   D29        0.71204  -0.00049  -0.00133  -0.02343  -0.02476   0.68728
   D30        0.80775  -0.00028   0.00104  -0.02857  -0.02755   0.78020
   D31       -1.41070  -0.00021   0.00077  -0.03319  -0.03244  -1.44314
   D32        2.86612  -0.00041  -0.00085  -0.03242  -0.03327   2.83285
   D33        2.82267   0.00015   0.00130  -0.02208  -0.02077   2.80191
   D34        0.60422   0.00022   0.00103  -0.02670  -0.02566   0.57856
   D35       -1.40214   0.00002  -0.00059  -0.02593  -0.02649  -1.42863
   D36        0.65122  -0.00029  -0.00010   0.00735   0.00721   0.65843
   D37       -1.47770  -0.00028  -0.00055   0.01108   0.01051  -1.46720
   D38        2.80718  -0.00046  -0.00086   0.00614   0.00524   2.81242
   D39        2.87588   0.00052   0.00054   0.01569   0.01621   2.89209
   D40        0.74696   0.00054   0.00010   0.01941   0.01951   0.76647
   D41       -1.25134   0.00036  -0.00022   0.01447   0.01424  -1.23710
   D42       -1.40106   0.00018   0.00024   0.01594   0.01617  -1.38489
   D43        2.75321   0.00019  -0.00021   0.01967   0.01947   2.77268
   D44        0.75490   0.00001  -0.00053   0.01473   0.01421   0.76911
   D45        3.02194  -0.00063  -0.00003  -0.08911  -0.08914   2.93280
   D46        0.95053   0.00005   0.00005  -0.07307  -0.07300   0.87752
   D47       -1.20355  -0.00081  -0.00127  -0.09130  -0.09258  -1.29613
   D48        0.78527  -0.00042  -0.00013  -0.08883  -0.08897   0.69630
   D49       -1.28615   0.00026  -0.00005  -0.07279  -0.07283  -1.35898
   D50        2.84296  -0.00061  -0.00137  -0.09103  -0.09241   2.75055
   D51       -1.24123  -0.00045   0.00168  -0.09198  -0.09030  -1.33153
   D52        2.97054   0.00023   0.00177  -0.07594  -0.07416   2.89638
   D53        0.81646  -0.00063   0.00045  -0.09417  -0.09374   0.72272
   D54        0.81871  -0.00017  -0.00122   0.00728   0.00602   0.82473
   D55       -1.34408   0.00017  -0.00156   0.01890   0.01733  -1.32674
   D56        2.94531  -0.00020  -0.00063   0.00883   0.00818   2.95348
   D57        2.97221  -0.00008  -0.00045   0.00386   0.00339   2.97560
   D58        0.80943   0.00026  -0.00079   0.01548   0.01469   0.82412
   D59       -1.18437  -0.00011   0.00014   0.00541   0.00554  -1.17883
   D60       -1.32563  -0.00002  -0.00123   0.01030   0.00905  -1.31658
   D61        2.79477   0.00032  -0.00156   0.02192   0.02035   2.81513
   D62        0.80097  -0.00005  -0.00064   0.01184   0.01120   0.81217
   D63       -1.27827  -0.00028   0.00133  -0.01713  -0.01582  -1.29409
   D64        0.97406  -0.00043   0.00039  -0.02069  -0.02031   0.95376
   D65        3.00324  -0.00027   0.00001  -0.01619  -0.01620   2.98704
   D66        0.89872  -0.00037   0.00065  -0.02513  -0.02448   0.87424
   D67       -3.13213  -0.00052  -0.00029  -0.02869  -0.02897   3.12209
   D68       -1.10295  -0.00036  -0.00067  -0.02419  -0.02486  -1.12781
   D69        2.88310  -0.00002   0.00094  -0.01858  -0.01764   2.86546
   D70       -1.14775  -0.00017   0.00000  -0.02213  -0.02214  -1.16988
   D71        0.88143  -0.00001  -0.00038  -0.01763  -0.01802   0.86340
   D72       -3.11149   0.00032  -0.00138   0.02233   0.02094  -3.09055
   D73        1.06709   0.00046  -0.00154   0.02509   0.02353   1.09062
   D74       -1.03137   0.00032  -0.00149   0.02267   0.02116  -1.01021
   D75        0.92279  -0.00005  -0.00088   0.02482   0.02396   0.94675
   D76       -1.18182   0.00008  -0.00104   0.02757   0.02655  -1.15526
   D77        3.00290  -0.00005  -0.00099   0.02515   0.02418   3.02709
   D78       -1.11066  -0.00008   0.00073   0.01571   0.01644  -1.09422
   D79        3.06792   0.00006   0.00057   0.01847   0.01903   3.08695
   D80        0.96946  -0.00008   0.00061   0.01605   0.01666   0.98612
   D81       -0.02561   0.00000   0.00000  -0.01722  -0.01724  -0.04285
   D82        2.07066  -0.00018   0.00004  -0.02104  -0.02106   2.04960
   D83       -2.13943  -0.00019   0.00171  -0.02924  -0.02753  -2.16696
   D84        3.10267  -0.00020  -0.00044  -0.01742  -0.01784   3.08483
   D85       -1.08425  -0.00038  -0.00040  -0.02123  -0.02166  -1.10591
   D86        0.98884  -0.00040   0.00128  -0.02944  -0.02813   0.96071
   D87        0.02385   0.00023   0.00009   0.02530   0.02538   0.04923
   D88       -2.09920   0.00016  -0.00128   0.02392   0.02262  -2.07658
   D89        2.06188   0.00011  -0.00063   0.02480   0.02415   2.08604
   D90       -2.05781  -0.00008   0.00159   0.02000   0.02159  -2.03622
   D91        2.10233  -0.00015   0.00022   0.01862   0.01883   2.12116
   D92       -0.01977  -0.00020   0.00087   0.01949   0.02036   0.00058
   D93        2.09290   0.00082  -0.00211   0.04544   0.04332   2.13622
   D94       -0.03015   0.00074  -0.00348   0.04407   0.04056   0.01041
   D95       -2.15225   0.00070  -0.00284   0.04494   0.04209  -2.11016
   D96        1.10503  -0.00081  -0.00002  -0.02960  -0.02957   1.07546
   D97       -3.10008  -0.00036  -0.00122  -0.01920  -0.02039  -3.12047
   D98       -1.00177  -0.00048  -0.00050  -0.02285  -0.02333  -1.02509
   D99        3.13905   0.00019   0.00186  -0.02548  -0.02364   3.11541
   D100      -1.06607   0.00064   0.00066  -0.01509  -0.01446  -1.08053
   D101       1.03225   0.00052   0.00138  -0.01874  -0.01740   1.01485
   D102      -1.03989  -0.00051   0.00142  -0.03106  -0.02963  -1.06952
   D103       1.03818  -0.00007   0.00022  -0.02066  -0.02045   1.01773
   D104       3.13650  -0.00019   0.00094  -0.02431  -0.02339   3.11311
   D105      -1.48357   0.00064  -0.00014   0.01932   0.01916  -1.46442
   D106       2.83506   0.00013  -0.00155   0.02201   0.02050   2.85556
   D107       0.68517   0.00009  -0.00022   0.01766   0.01743   0.70260
   D108       1.25841   0.00043   0.00034   0.00206   0.00238   1.26079
   D109      -2.87814  -0.00016  -0.00011  -0.00433  -0.00443  -2.88257
   D110      -0.85006  -0.00036   0.00014  -0.00472  -0.00457  -0.85463
   D111      -1.10189  -0.00080  -0.00114  -0.01929  -0.02042  -1.12231
   D112       1.01450  -0.00102  -0.00023  -0.02532  -0.02555   0.98895
   D113       3.08863  -0.00060  -0.00165  -0.01472  -0.01637   3.07226
   D114       3.07664   0.00007   0.00027  -0.00671  -0.00645   3.07019
   D115      -1.09015  -0.00015   0.00117  -0.01274  -0.01158  -1.10173
   D116       0.98398   0.00027  -0.00025  -0.00214  -0.00240   0.98158
   D117       1.07548   0.00062   0.00071   0.00084   0.00156   1.07704
   D118      -3.09132   0.00040   0.00162  -0.00519  -0.00357  -3.09488
   D119      -1.01718   0.00082   0.00020   0.00541   0.00561  -1.01157
   D120      -1.06547  -0.00014   0.00175  -0.04821  -0.04646  -1.11193
   D121       1.06577   0.00015   0.00088  -0.04119  -0.04026   1.02551
   D122       3.13797   0.00039   0.00380  -0.04538  -0.04156   3.09641
   D123       1.02310  -0.00042   0.00007  -0.05156  -0.05150   0.97159
   D124      -3.12885  -0.00013  -0.00079  -0.04454  -0.04531   3.10903
   D125      -1.05664   0.00011   0.00213  -0.04873  -0.04661  -1.10325
   D126       3.02000  -0.00081   0.00067  -0.06380  -0.06317   2.95682
   D127      -1.13195  -0.00051  -0.00020  -0.05678  -0.05698  -1.18893
   D128       0.94025  -0.00028   0.00272  -0.06097  -0.05828   0.88198
   D129      -3.10710   0.00052  -0.00157   0.03846   0.03689  -3.07021
   D130       1.03953  -0.00080  -0.00265   0.02833   0.02563   1.06516
   D131      -1.05818   0.00175   0.00044   0.03930   0.03980  -1.01838
         Item               Value     Threshold  Converged?
 Maximum Force            0.003847     0.000450     NO 
 RMS     Force            0.000839     0.000300     NO 
 Maximum Displacement     0.378750     0.001800     NO 
 RMS     Displacement     0.072164     0.001200     NO 
 Predicted change in Energy=-8.322661D-04
 GradGradGradGradGradGradGradGradGradGradGradGradGradGradGradGradGradGrad

                          Input orientation:                          
 ---------------------------------------------------------------------
 Center     Atomic      Atomic             Coordinates (Angstroms)
 Number     Number       Type             X           Y           Z
 ---------------------------------------------------------------------
      1          6           0       -1.646005    0.716530   -0.069904
      2          6           0       -1.024085   -0.439286   -0.410819
      3          6           0        0.394588   -0.614574   -0.882522
      4          6           0        1.404728    0.346742   -0.209474
      5          6           0        1.362626    1.776333   -0.801197
      6          6           0       -0.028273    2.315979   -1.186298
      7          6           0       -1.158727    2.143041   -0.151283
      8          6           0       -3.018421    0.418521    0.379127
      9          6           0       -3.240590   -1.083568    0.323721
     10          6           0       -1.932327   -1.667515   -0.248487
     11          8           0       -3.861815    1.246908    0.729283
     12          6           0       -0.814454    2.728507    1.233941
     13          6           0       -2.140221   -2.414094   -1.569702
     14          8           0       -1.383272   -2.562948    0.740606
     15          6           0        2.863458   -0.225731   -0.194402
     16          8           0        3.782400    0.822279    0.182988
     17          6           0        3.339802   -0.722551   -1.558829
     18          6           0        3.033629   -1.348088    0.843982
     19          8           0        2.818701   -0.782939    2.145003
     20          1           0        0.424245   -0.496622   -1.975965
     21          1           0        0.682558   -1.654249   -0.696063
     22          1           0        1.110301    0.419443    0.843792
     23          1           0        1.988019    1.825165   -1.702042
     24          1           0        1.829259    2.455153   -0.079828
     25          1           0       -0.358597    1.853120   -2.125857
     26          1           0        0.078851    3.388053   -1.400821
     27          1           0       -2.020004    2.719566   -0.520570
     28          1           0       -3.440957   -1.477103    1.325700
     29          1           0       -4.113976   -1.303873   -0.299945
     30          1           0       -0.514541    3.779889    1.140457
     31          1           0        0.003757    2.184741    1.719423
     32          1           0       -1.684587    2.687399    1.899335
     33          1           0       -1.188458   -2.793139   -1.962104
     34          1           0       -2.809628   -3.267450   -1.410874
     35          1           0       -2.583890   -1.759434   -2.327585
     36          1           0       -0.721475   -3.123703    0.302545
     37          1           0        3.638174    0.975926    1.134034
     38          1           0        2.744891   -1.574272   -1.901415
     39          1           0        3.278121    0.065621   -2.316516
     40          1           0        4.386033   -1.042674   -1.494839
     41          1           0        2.347684   -2.184529    0.660472
     42          1           0        4.061100   -1.729721    0.764883
     43          1           0        2.990175   -1.475954    2.803151
 ---------------------------------------------------------------------
                    Distance matrix (angstroms):
                    1          2          3          4          5
     1  C    0.000000
     2  C    1.356068   0.000000
     3  C    2.568308   1.505278   0.000000
     4  C    3.076231   2.560764   1.548388   0.000000
     5  C    3.272588   3.279901   2.580726   1.547785   0.000000
     6  C    2.534094   3.030593   2.976446   2.624037   1.540818
     7  C    1.509635   2.598827   3.248376   3.130716   2.629465
     8  C    1.474436   2.310243   3.782548   4.462718   4.736073
     9  C    2.436800   2.422301   3.858691   4.889690   5.534805
    10  C    2.407808   1.536165   2.631581   3.898037   4.798155
    11  O    2.414500   3.492248   4.917316   5.424762   5.469684
    12  C    2.537625   3.575485   4.137317   3.561042   3.128594
    13  C    3.506345   2.547280   3.183669   4.694582   5.515452
    14  O    3.388352   2.442281   3.097013   4.140277   5.361574
    15  C    4.608537   3.899414   2.592301   1.567114   2.574676
    16  O    5.435322   5.004643   3.831074   2.456315   2.781034
    17  C    5.398716   4.521247   3.023795   2.590108   3.275310
    18  C    5.195845   4.343442   3.237807   2.575953   3.906516
    19  O    5.204596   4.627886   3.882084   2.969690   4.165348
    20  H    3.064432   2.133220   1.100187   2.189315   2.725245
    21  H    3.381550   2.114268   1.094814   2.182262   3.498919
    22  H    2.918960   2.620509   2.135789   1.096057   2.147279
    23  H    4.135103   3.983436   3.027039   2.180303   1.097735
    24  H    3.885920   4.077855   3.482215   2.154630   1.094951
    25  H    2.678843   2.939278   2.864033   3.008490   2.173299
    26  H    3.447247   4.104278   4.048377   3.525171   2.145989
    27  H    2.086894   3.313947   4.132524   4.178021   3.522871
    28  H    3.159365   3.151798   4.509058   5.400355   6.179235
    29  H    3.197785   3.210488   4.598008   5.760974   6.303340
    30  H    3.482722   4.524105   4.922424   4.158413   3.362739
    31  H    2.842367   3.532692   3.841749   3.010250   2.892550
    32  H    2.786344   3.943252   4.792152   4.412439   4.172340
    33  H    4.013421   2.823849   2.901323   4.433416   5.360578
    34  H    4.361687   3.490957   4.193317   5.680365   6.574127
    35  H    3.479533   2.801745   3.502891   4.983116   5.514208
    36  H    3.967476   2.794022   2.990937   4.102060   5.438021
    37  H    5.425799   5.111365   4.137274   2.681261   3.092553
    38  H    5.280358   4.208949   2.735524   2.889464   3.787834
    39  H    5.451419   4.732398   3.291469   2.833418   2.981920
    40  H    6.442882   5.550545   4.060768   3.531405   4.191531
    41  H    4.989905   3.944916   2.942817   2.837835   4.335348
    42  H    6.265147   5.376486   4.171427   3.509613   4.693270
    43  H    5.878400   5.245814   4.589469   3.861576   5.120313
                    6          7          8          9         10
     6  C    0.000000
     7  C    1.542430   0.000000
     8  C    3.871936   2.591094   0.000000
     9  C    4.914881   3.869210   1.519440   0.000000
    10  C    4.513661   3.889504   2.434141   1.542714   0.000000
    11  O    4.416832   2.980794   1.232943   2.445714   3.629437
    12  C    2.577949   1.542771   3.305180   4.609398   4.772027
    13  C    5.194316   4.872651   3.548644   2.562452   1.531734
    14  O    5.417833   4.795021   3.419581   2.410807   1.442764
    15  C    3.975708   4.668075   5.944787   6.185769   5.008115
    16  O    4.315937   5.125514   6.815619   7.278355   6.248468
    17  C    4.551414   5.516301   6.744236   6.853896   5.514100
    18  C    5.188706   5.545664   6.321732   6.301307   5.094727
    19  O    5.367133   5.445570   6.215611   6.334229   5.392915
    20  H    2.956191   3.578140   4.270351   4.366243   3.147794
    21  H    4.063043   4.255177   4.376032   4.093499   2.652947
    22  H    3.002410   3.018188   4.154788   4.632469   3.847863
    23  H    2.138299   3.522486   5.601281   6.316866   5.448004
    24  H    2.166580   3.005093   5.278116   6.195867   5.583401
    25  H    1.098236   2.150164   3.925262   4.788575   4.289057
    26  H    1.098563   2.154763   4.645367   5.829934   5.561608
    27  H    2.138473   1.100250   2.664789   4.082461   4.396384
    28  H    5.687180   4.527195   2.160538   1.094979   2.188672
    29  H    5.530093   4.542777   2.151284   1.095581   2.212346
    30  H    2.791644   2.182393   4.260028   5.634857   5.797714
    31  H    2.908860   2.202873   3.748265   4.812029   4.739300
    32  H    3.521713   2.185838   3.039400   4.373087   4.862076
    33  H    5.296318   5.257930   4.375487   3.515519   2.181022
    34  H    6.241878   5.795296   4.102935   2.822036   2.163468
    35  H    4.943956   4.690063   3.501227   2.813800   2.180741
    36  H    5.682194   5.304314   4.222461   3.241688   1.972381
    37  H    4.541202   5.101417   6.722413   7.226030   6.318989
    38  H    4.830723   5.667417   6.510596   6.404530   4.961576
    39  H    4.156169   5.356261   6.858387   7.126365   5.867647
    40  H    5.555344   6.534393   7.776425   7.840550   6.470355
    41  H    5.413899   5.628653   5.970771   5.705640   4.405906
    42  H    6.074353   6.563859   7.408331   7.343488   6.078812
    43  H    6.277379   6.248135   6.750418   6.717438   5.794844
                   11         12         13         14         15
    11  O    0.000000
    12  C    3.425818   0.000000
    13  C    4.653188   6.005366   0.000000
    14  O    4.545141   5.344757   2.435704   0.000000
    15  C    6.946305   4.928968   5.631801   4.936754   0.000000
    16  O    7.675466   5.086185   6.973053   6.201199   1.444023
    17  C    7.808810   6.080067   5.735162   5.566138   1.528200
    18  C    7.368467   5.619469   5.807836   4.582094   1.538468
    19  O    7.124173   5.134209   6.407075   4.774656   2.405265
    20  H    5.359904   4.715859   3.227729   3.862199   3.032673
    21  H    5.576706   5.017421   3.051015   2.675333   2.654929
    22  H    5.041800   3.031283   4.941637   3.888857   2.137207
    23  H    6.361311   4.158110   5.918716   6.048774   2.691755
    24  H    5.873912   2.964782   6.456475   6.014550   2.875732
    25  H    4.559808   3.501764   4.657533   5.363602   4.293458
    26  H    4.964947   2.859191   6.214316   6.491374   4.718996
    27  H    2.668918   2.128789   5.241145   5.468176   5.712211
    28  H    2.820119   4.959243   3.309564   2.399054   6.604717
    29  H    2.762133   5.431367   2.596263   3.181943   7.061028
    30  H    4.217736   1.097311   6.953648   6.414527   5.407191
    31  H    4.099092   1.095829   6.046840   5.042072   4.201309
    32  H    2.860831   1.096162   6.186037   5.385127   5.792649
    33  H    5.541875   6.390865   1.097045   2.719482   5.112179
    34  H    5.105565   6.850348   1.096151   2.675757   6.551012
    35  H    4.473883   5.996415   1.095358   3.391299   6.047835
    36  H    5.398711   5.926593   2.453914   0.971761   4.636479
    37  H    7.515789   4.786169   7.224422   6.155756   1.951642
    38  H    7.650372   6.404163   4.967862   4.999949   2.178650
    39  H    7.851816   6.037042   6.005427   6.163113   2.181788
    40  H    8.843976   6.979478   6.669212   6.371290   2.162583
    41  H    7.094884   5.870767   5.016739   3.750954   2.198572
    42  H    8.463697   6.623204   6.661459   5.507817   2.148618
    43  H    7.659287   5.883460   6.806093   4.956075   3.250298
                   16         17         18         19         20
    16  O    0.000000
    17  C    2.369878   0.000000
    18  C    2.389155   2.501708   0.000000
    19  O    2.712000   3.740798   1.434657   0.000000
    20  H    4.204496   2.953899   3.935223   4.774701   0.000000
    21  H    4.063858   2.945059   2.827191   3.659774   1.744986
    22  H    2.781915   3.470938   2.612155   2.461200   3.043169
    23  H    2.789072   2.887678   4.200604   4.721440   2.812670
    24  H    2.559318   3.816672   4.094945   4.051433   3.779203
    25  H    4.851933   4.542440   5.529455   5.940057   2.481249
    26  H    4.775765   5.249365   6.016717   6.121832   3.942180
    27  H    6.145127   6.453965   6.629254   6.541092   4.293762
    28  H    7.666149   7.407331   6.493763   6.351098   5.177077
    29  H    8.191856   7.581658   7.238700   7.369611   4.904707
    30  H    5.303575   6.512608   6.242879   5.739252   5.374192
    31  H    4.300591   5.507130   4.735757   4.112439   4.585020
    32  H    6.025983   6.987929   6.297657   5.690624   5.440874
    33  H    6.510153   4.995508   5.271461   6.080012   2.806242
    34  H    7.919666   6.656868   6.550723   7.105993   4.295900
    35  H    7.314224   6.062692   6.464097   7.081354   3.281342
    36  H    5.989153   5.071904   4.188886   4.626734   3.661399
    37  H    0.974113   3.197712   2.418811   2.187968   4.708484
    38  H    3.341350   1.093944   2.769790   4.123731   2.559743
    39  H    2.659765   1.095038   3.470893   4.564677   2.928600
    40  H    2.580218   1.095981   2.718890   3.971453   4.028079
    41  H    3.365604   2.836719   1.097191   2.095266   3.674160
    42  H    2.632295   2.633306   1.098908   2.084390   4.717997
    43  H    3.574178   4.440352   1.963817   0.970995   5.512081
                   21         22         23         24         25
    21  H    0.000000
    22  H    2.618075   0.000000
    23  H    3.850005   3.037715   0.000000
    24  H    4.310667   2.348210   1.747474   0.000000
    25  H    3.928098   3.609973   2.384744   3.055387   0.000000
    26  H    5.126984   3.861972   2.485613   2.383119   1.753014
    27  H    5.144404   4.117142   4.273180   3.883425   2.467376
    28  H    4.595899   4.954097   7.038890   6.724085   5.701278
    29  H    4.825600   5.618810   6.999364   7.035679   5.234829
    30  H    5.859668   3.744425   4.261871   2.955912   3.795466
    31  H    4.586196   2.259966   3.971525   2.577379   3.876525
    32  H    5.584745   3.750893   5.215496   4.039572   4.319310
    33  H    2.529946   4.845413   5.611271   6.339885   4.722627
    34  H    3.912638   5.834598   7.002636   7.485929   5.721800
    35  H    3.652754   5.334059   5.843201   6.503156   4.247725
    36  H    2.264470   4.025200   5.987572   6.146225   5.549557
    37  H    4.359213   2.604622   3.389328   2.633200   5.231685
    38  H    2.390081   3.766025   3.488378   4.515842   4.629150
    39  H    3.510095   3.848659   2.266702   3.579363   4.056750
    40  H    3.837681   4.282219   3.744050   4.557866   5.594223
    41  H    2.212246   2.888839   4.667813   4.726886   5.602695
    42  H    3.681658   3.651348   4.797978   4.817449   6.381759
    43  H    4.195400   3.311426   5.674369   5.011277   6.825842
                   26         27         28         29         30
    26  H    0.000000
    27  H    2.372111   0.000000
    28  H    6.594901   4.799984   0.000000
    29  H    6.387950   4.541086   1.767961   0.000000
    30  H    2.638891   2.479862   6.019484   6.393382   0.000000
    31  H    3.345075   3.065814   5.042834   5.762292   1.774353
    32  H    3.806792   2.443252   4.555981   5.164205   1.771564
    33  H    6.334686   5.758420   4.197065   3.679585   7.299639
    34  H    7.255283   6.104138   3.330578   2.605978   7.838475
    35  H    5.869047   4.862583   3.763079   2.580702   6.855189
    36  H    6.778271   6.042143   3.339719   3.896645   6.957334
    37  H    4.991255   6.147598   7.494543   8.206681   5.010717
    38  H    5.655355   6.561097   6.977710   7.048538   6.967347
    39  H    4.702380   6.191847   7.796906   7.783648   6.334882
    40  H    6.179968   7.492727   8.331023   8.587559   7.363255
    41  H    6.360048   6.672459   5.869527   6.591739   6.633023
    42  H    6.836680   7.643845   7.527230   8.255125   7.171704
    43  H    7.057461   7.331534   6.598660   7.754210   6.532340
                   31         32         33         34         35
    31  H    0.000000
    32  H    1.770746   0.000000
    33  H    6.305102   6.722585   0.000000
    34  H    6.887691   6.905318   1.776800   0.000000
    35  H    6.215361   6.200800   1.774641   1.779165   0.000000
    36  H    5.541939   6.102969   2.335805   2.704968   3.499629
    37  H    3.874648   5.643280   6.862091   8.127542   7.627521
    38  H    5.895292   7.226882   4.118319   5.827535   5.349001
    39  H    5.612569   7.019658   5.314926   6.999303   6.139554
    40  H    6.320762   7.892167   5.861520   7.532212   7.055993
    41  H    5.070098   6.444352   4.444391   5.662249   5.781835
    42  H    5.718058   7.335588   6.010422   7.369222   7.329402
    43  H    4.847045   6.324855   6.473299   7.389531   7.581227
                   36         37         38         39         40
    36  H    0.000000
    37  H    6.041926   0.000000
    38  H    4.390202   4.063916   0.000000
    39  H    5.747002   3.586724   1.773666   0.000000
    40  H    5.800682   3.397795   1.772357   1.769447   0.000000
    41  H    3.229535   3.446462   2.663354   3.845952   3.178689
    42  H    5.002996   2.763271   2.977536   3.651209   2.384105
    43  H    4.769114   3.036045   4.711982   5.354470   4.539699
                   41         42         43
    41  H    0.000000
    42  H    1.775822   0.000000
    43  H    2.346474   2.316422   0.000000
 Stoichiometry    C15H24O4
 Framework group  C1[X(C15H24O4)]
 Deg. of freedom   123
 Full point group                 C1      NOp   1
 Largest Abelian subgroup         C1      NOp   1
 Largest concise Abelian subgroup C1      NOp   1
                         Standard orientation:                         
 ---------------------------------------------------------------------
 Center     Atomic      Atomic             Coordinates (Angstroms)
 Number     Number       Type             X           Y           Z
 ---------------------------------------------------------------------
      1          6           0       -1.676555    0.728751   -0.077716
      2          6           0       -1.065961   -0.450772   -0.351248
      3          6           0        0.349270   -0.666375   -0.816539
      4          6           0        1.370306    0.324386   -0.205487
      5          6           0        1.338166    1.716490   -0.881248
      6          6           0       -0.049551    2.244485   -1.293051
      7          6           0       -1.177344    2.143521   -0.245682
      8          6           0       -3.049695    0.470158    0.393005
      9          6           0       -3.285003   -1.030543    0.428023
     10          6           0       -1.984092   -1.659078   -0.112847
     11          8           0       -3.884535    1.325353    0.696045
     12          6           0       -0.822559    2.807432    1.100977
     13          6           0       -2.203636   -2.481201   -1.386474
     14          8           0       -1.438850   -2.498790    0.925980
     15          6           0        2.824102   -0.259027   -0.161329
     16          8           0        3.753519    0.801457    0.149738
     17          6           0        3.290744   -0.840459   -1.495337
     18          6           0        2.988718   -1.318968    0.941537
     19          8           0        2.783819   -0.675417    2.207277
     20          1           0        0.375610   -0.614060   -1.915166
     21          1           0        0.629018   -1.695593   -0.569414
     22          1           0        1.080690    0.462321    0.842577
     23          1           0        1.960382    1.706029   -1.785548
     24          1           0        1.813478    2.432946   -0.203247
     25          1           0       -0.387567    1.729393   -2.202198
     26          1           0        0.065946    3.300883   -1.571482
     27          1           0       -2.035082    2.704595   -0.645721
     28          1           0       -3.484779   -1.361885    1.452367
     29          1           0       -4.162717   -1.279904   -0.178388
     30          1           0       -0.513980    3.848686    0.943939
     31          1           0       -0.007141    2.286362    1.615198
     32          1           0       -1.690371    2.813733    1.770628
     33          1           0       -1.256732   -2.891343   -1.758851
     34          1           0       -2.879728   -3.317632   -1.174745
     35          1           0       -2.644652   -1.868977   -2.180511
     36          1           0       -0.783644   -3.090474    0.519859
     37          1           0        3.614388    1.012773    1.090421
     38          1           0        2.687171   -1.705797   -1.784481
     39          1           0        3.232848   -0.098326   -2.298453
     40          1           0        4.334426   -1.165423   -1.415974
     41          1           0        2.294879   -2.158769    0.810587
     42          1           0        4.012546   -1.713691    0.881797
     43          1           0        2.951927   -1.329467    2.904981
 ---------------------------------------------------------------------
 Rotational constants (GHZ):      0.5336264      0.2747309      0.2259678
 Standard basis: 6-31G(d) (6D, 7F)
 There are   333 symmetry adapted cartesian basis functions of A   symmetry.
 There are   333 symmetry adapted basis functions of A   symmetry.
   333 basis functions,   628 primitive gaussians,   333 cartesian basis functions
    73 alpha electrons       73 beta electrons
       nuclear repulsion energy      1609.1465703740 Hartrees.
 NAtoms=   43 NActive=   43 NUniq=   43 SFac= 1.00D+00 NAtFMM=   60 NAOKFM=F Big=F
 Integral buffers will be    131072 words long.
 Raffenetti 2 integral format.
 Two-electron integral symmetry is turned on.
 ------------------------------------------------------------------------------
 Polarizable Continuum Model (PCM)
 =================================
 Model                : PCM (using non-symmetric T matrix).
 Atomic radii         : SMD-Coulomb.
 Polarization charges : Total charges.
 Charge compensation  : None.
 Solution method      : On-the-fly selection.
 Cavity type          : VdW (van der Waals Surface) (Alpha=1.000).
 Cavity algorithm     : GePol (No added spheres)
                        Default sphere list used, NSphG=   43.
                        Lebedev-Laikov grids with approx.  5.0 points / Ang**2.
                        Smoothing algorithm: Karplus/York (Gamma=1.0000).
                        Polarization charges: spherical gaussians, with
                                              point-specific exponents (IZeta= 3).
                        Self-potential: point-specific (ISelfS= 7).
                        Self-field    : sphere-specific E.n sum rule (ISelfD= 2).
 1st derivatives      : Analytical E(r).r(x)/FMM algorithm (CHGder, D1EAlg=3).
                        Cavity 1st derivative terms included.
 Solvent              : Methanol, Eps=  32.613000 Eps(inf)=   1.765709
 ------------------------------------------------------------------------------
 ------------------------------------------------------------------------------
 Atomic radii for non-electrostatic terms: SMD-CDS.
 ------------------------------------------------------------------------------
 Nuclear repulsion after PCM non-electrostatic terms =     1609.1479193860 Hartrees.
 One-electron integrals computed using PRISM.
 NBasis=   333 RedAO= T EigKep=  9.31D-04  NBF=   333
 NBsUse=   333 1.00D-06 EigRej= -1.00D+00 NBFU=   333
 Initial guess from the checkpoint file:  "DY-202A-11R_32.chk"
 B after Tr=     0.000000    0.000000    0.000000
         Rot=    0.999859    0.015091   -0.005676    0.004659 Ang=   1.92 deg.
 ExpMin= 1.61D-01 ExpMax= 5.48D+03 ExpMxC= 8.25D+02 IAcc=1 IRadAn=         1 AccDes= 0.00D+00
 Harris functional with IExCor=  402 and IRadAn=       1 diagonalized for initial guess.
 HarFok:  IExCor=  402 AccDes= 0.00D+00 IRadAn=         1 IDoV= 1 UseB2=F ITyADJ=14
 ICtDFT=  3500011 ScaDFX=  1.000000  1.000000  1.000000  1.000000
 FoFCou: FMM=F IPFlag=           0 FMFlag=      100000 FMFlg1=           0
         NFxFlg=           0 DoJE=T BraDBF=F KetDBF=T FulRan=T
         wScrn=  0.000000 ICntrl=     500 IOpCl=  0 I1Cent=   200000004 NGrid=           0
         NMat0=    1 NMatS0=      1 NMatT0=    0 NMatD0=    1 NMtDS0=    0 NMtDT0=    0
 Petite list used in FoFCou.
 Keep R1 ints in memory in canonical form, NReq=1565304907.
 Requested convergence on RMS density matrix=1.00D-08 within 128 cycles.
 Requested convergence on MAX density matrix=1.00D-06.
 Requested convergence on             energy=1.00D-06.
 No special actions if energy rises.
 Inv3:  Mode=1 IEnd=    22211523.
 Iteration    1 A*A^-1 deviation from unit magnitude is 4.66D-15 for   2712.
 Iteration    1 A*A^-1 deviation from orthogonality  is 8.63D-15 for   2711   2620.
 Iteration    1 A^-1*A deviation from unit magnitude is 5.11D-15 for    664.
 Iteration    1 A^-1*A deviation from orthogonality  is 5.81D-10 for   1931   1547.
 Iteration    2 A*A^-1 deviation from unit magnitude is 7.88D-15 for    673.
 Iteration    2 A*A^-1 deviation from orthogonality  is 5.03D-15 for   1815    664.
 Iteration    2 A^-1*A deviation from unit magnitude is 1.11D-15 for     62.
 Iteration    2 A^-1*A deviation from orthogonality  is 4.77D-16 for   1209    381.
 Error on total polarization charges =  0.05174
 SCF Done:  E(RB3LYP) =  -886.949736008     A.U. after   10 cycles
            NFock= 10  Conv=0.76D-08     -V/T= 2.0094
 SMD-CDS (non-electrostatic) energy       (kcal/mol) =       0.85
 (included in total energy above)
 D1PCM: PCM CHGder 1st derivatives, ID1Alg=3 FixD1E=F DoIter=F DoCFld=F I1PDM=0.
 Calling FoFJK, ICntrl=      2127 FMM=F ISym2X=0 I1Cent= 0 IOpClX= 0 NMat=1 NMatS=1 NMatT=0.
 ***** Axes restored to original set *****
 -------------------------------------------------------------------
 Center     Atomic                   Forces (Hartrees/Bohr)
 Number     Number              X              Y              Z
 -------------------------------------------------------------------
      1        6          -0.001737351   -0.001312774    0.000513292
      2        6           0.000700794    0.001073721    0.000441228
      3        6          -0.000593282   -0.000339871   -0.000160811
      4        6           0.000276569   -0.000232152    0.000654525
      5        6          -0.000605120   -0.000183246   -0.000232239
      6        6          -0.000309209   -0.000037538    0.000116802
      7        6           0.001050350    0.000619200   -0.000001601
      8        6           0.000646146   -0.000125575   -0.000257374
      9        6           0.000524915    0.000331535   -0.001450870
     10        6          -0.001847947    0.000880095    0.001224283
     11        8           0.001435855   -0.001245552   -0.000753165
     12        6          -0.000098982   -0.000174510    0.000254038
     13        6           0.000141378    0.000079566    0.000284132
     14        8          -0.000189142   -0.000437043   -0.000400336
     15        6           0.000633682    0.001229886   -0.000252719
     16        8           0.000833826   -0.000276460    0.000139880
     17        6          -0.000016258   -0.000287532   -0.000492420
     18        6           0.000779940    0.000794949    0.000689115
     19        8          -0.001537880   -0.000672428   -0.001644648
     20        1           0.000277244    0.000169138    0.000159300
     21        1           0.000575201   -0.000311988    0.000094025
     22        1          -0.000238505    0.000001538    0.000272915
     23        1           0.000182733   -0.000343665   -0.000082104
     24        1          -0.000356935    0.000074883   -0.000200540
     25        1           0.000324918    0.000045173    0.000045645
     26        1           0.000015729   -0.000186939   -0.000105958
     27        1           0.000194709    0.000251471   -0.000020332
     28        1           0.000197948    0.000192908    0.000310333
     29        1          -0.000476681   -0.000262700    0.000653096
     30        1          -0.000146798   -0.000094010   -0.000098883
     31        1          -0.000292232    0.000330073   -0.000144760
     32        1           0.000147930   -0.000082722   -0.000107164
     33        1          -0.000155024    0.000152504    0.000097609
     34        1           0.000145765    0.000051727   -0.000095334
     35        1          -0.000104754    0.000072661   -0.000006306
     36        1           0.000524631    0.000044137    0.000057497
     37        1           0.000171997   -0.000049501    0.000474486
     38        1           0.000087834   -0.000350020   -0.000472324
     39        1          -0.000405904    0.000276115    0.000301653
     40        1          -0.000149308    0.000190568    0.000092256
     41        1          -0.001057177    0.000472941   -0.000203325
     42        1          -0.000169582   -0.000415494    0.000398184
     43        1           0.000617976    0.000086931   -0.000091082
 -------------------------------------------------------------------
 Cartesian Forces:  Max     0.001847947 RMS     0.000555122

 GradGradGradGradGradGradGradGradGradGradGradGradGradGradGradGradGradGrad
 Berny optimization.
 Using GEDIIS/GDIIS optimizer.
 FormGI is forming the generalized inverse of G from B-inverse, IUseBI=4.
 Internal  Forces:  Max     0.002050147 RMS     0.000445752
 Search for a local minimum.
 Step number   3 out of a maximum of  258
 All quantities printed in internal units (Hartrees-Bohrs-Radians)
 Mixed Optimization -- En-DIIS/RFO-DIIS
 Swapping is turned off.
 Update second derivatives using D2CorX and points    1    2    3
 DE= -5.85D-04 DEPred=-8.32D-04 R= 7.03D-01
 TightC=F SS=  1.41D+00  RLast= 3.74D-01 DXNew= 8.4853D-01 1.1209D+00
 Trust test= 7.03D-01 RLast= 3.74D-01 DXMaxT set to 8.49D-01
 ITU=  1  1  0
     Eigenvalues ---    0.00226   0.00328   0.00343   0.00350   0.00377
     Eigenvalues ---    0.00444   0.00490   0.00686   0.00776   0.00918
     Eigenvalues ---    0.01085   0.01168   0.01215   0.01245   0.01357
     Eigenvalues ---    0.01386   0.02490   0.02571   0.03148   0.03819
     Eigenvalues ---    0.03929   0.04243   0.04414   0.04520   0.04705
     Eigenvalues ---    0.04817   0.05031   0.05114   0.05193   0.05426
     Eigenvalues ---    0.05432   0.05510   0.05541   0.05565   0.05610
     Eigenvalues ---    0.05634   0.05676   0.05736   0.05892   0.05923
     Eigenvalues ---    0.05991   0.06165   0.06917   0.07747   0.08291
     Eigenvalues ---    0.08605   0.08941   0.09076   0.09346   0.09780
     Eigenvalues ---    0.10329   0.11511   0.12081   0.13056   0.13711
     Eigenvalues ---    0.14520   0.15307   0.15987   0.16000   0.16000
     Eigenvalues ---    0.16000   0.16000   0.16000   0.16000   0.16000
     Eigenvalues ---    0.16000   0.16000   0.16061   0.16083   0.16310
     Eigenvalues ---    0.16919   0.18006   0.18573   0.19794   0.20737
     Eigenvalues ---    0.22477   0.22746   0.24719   0.25013   0.26090
     Eigenvalues ---    0.26687   0.27140   0.27876   0.28296   0.28458
     Eigenvalues ---    0.28854   0.29216   0.29364   0.29535   0.30046
     Eigenvalues ---    0.30864   0.31666   0.32303   0.33739   0.33818
     Eigenvalues ---    0.33849   0.33879   0.33927   0.33986   0.34054
     Eigenvalues ---    0.34081   0.34123   0.34133   0.34149   0.34156
     Eigenvalues ---    0.34185   0.34194   0.34247   0.34281   0.34328
     Eigenvalues ---    0.34342   0.34353   0.34410   0.34471   0.34636
     Eigenvalues ---    0.39733   0.41128   0.42151   0.51565   0.52368
     Eigenvalues ---    0.52727   0.53216   0.94993
 En-DIIS/RFO-DIIS IScMMF=        0 using points:     3    2
 RFO step:  Lambda=-1.58364745D-04.
 DidBck=T Rises=F RFO-DIIS coefs:    0.77587    0.22413
 Iteration  1 RMS(Cart)=  0.09027132 RMS(Int)=  0.00234239
 Iteration  2 RMS(Cart)=  0.00423054 RMS(Int)=  0.00005132
 Iteration  3 RMS(Cart)=  0.00000555 RMS(Int)=  0.00005120
 Iteration  4 RMS(Cart)=  0.00000000 RMS(Int)=  0.00005120
 Variable       Old X    -DE/DX   Delta X   Delta X   Delta X     New X
                                 (Linear)    (Quad)   (Total)
    R1        2.56260  -0.00101   0.00095  -0.00397  -0.00300   2.55959
    R2        2.85280   0.00082  -0.00236   0.01403   0.01168   2.86448
    R3        2.78628  -0.00160   0.00165  -0.01087  -0.00913   2.77715
    R4        2.84456  -0.00003   0.00141  -0.00701  -0.00564   2.83893
    R5        2.90293   0.00038  -0.00246   0.01424   0.01171   2.91464
    R6        2.92603  -0.00043  -0.00104   0.00359   0.00253   2.92856
    R7        2.07905  -0.00013  -0.00025   0.00115   0.00091   2.07996
    R8        2.06890   0.00046   0.00050  -0.00097  -0.00047   2.06843
    R9        2.92489  -0.00025   0.00047  -0.00307  -0.00261   2.92228
   R10        2.96142  -0.00058  -0.00128   0.00329   0.00200   2.96342
   R11        2.07125   0.00033   0.00034  -0.00097  -0.00062   2.07062
   R12        2.91172  -0.00042   0.00029  -0.00065  -0.00033   2.91139
   R13        2.07442   0.00016   0.00005   0.00037   0.00042   2.07484
   R14        2.06916  -0.00024   0.00026  -0.00204  -0.00178   2.06738
   R15        2.91477  -0.00038   0.00026  -0.00070  -0.00040   2.91437
   R16        2.07537  -0.00016   0.00033  -0.00185  -0.00152   2.07384
   R17        2.07598  -0.00016  -0.00009   0.00002  -0.00007   2.07591
   R18        2.91541  -0.00019  -0.00047   0.00319   0.00272   2.91813
   R19        2.07917  -0.00001  -0.00008   0.00039   0.00032   2.07949
   R20        2.87133  -0.00092  -0.00147   0.00737   0.00592   2.87725
   R21        2.32992  -0.00203   0.00034  -0.00188  -0.00154   2.32838
   R22        2.91531  -0.00122   0.00147  -0.00789  -0.00650   2.90881
   R23        2.06921   0.00017  -0.00043   0.00232   0.00189   2.07110
   R24        2.07035   0.00006  -0.00043   0.00212   0.00168   2.07203
   R25        2.89456  -0.00041   0.00059  -0.00330  -0.00271   2.89185
   R26        2.72643   0.00013  -0.00029   0.00378   0.00348   2.72991
   R27        2.07362  -0.00012   0.00000  -0.00003  -0.00003   2.07358
   R28        2.07082  -0.00045  -0.00022   0.00023   0.00001   2.07083
   R29        2.07145  -0.00018   0.00012  -0.00088  -0.00076   2.07069
   R30        2.07311  -0.00022   0.00033  -0.00178  -0.00145   2.07167
   R31        2.07143  -0.00014   0.00007  -0.00063  -0.00056   2.07087
   R32        2.06993   0.00009   0.00001   0.00015   0.00016   2.07009
   R33        1.83636   0.00031  -0.00014   0.00118   0.00104   1.83740
   R34        2.72881   0.00057   0.00036   0.00007   0.00043   2.72923
   R35        2.88788   0.00040  -0.00104   0.00504   0.00400   2.89188
   R36        2.90728  -0.00091  -0.00213   0.00526   0.00313   2.91041
   R37        1.84081   0.00043   0.00039  -0.00164  -0.00125   1.83956
   R38        2.06725   0.00037  -0.00006   0.00108   0.00101   2.06827
   R39        2.06932   0.00001   0.00010  -0.00032  -0.00021   2.06911
   R40        2.07110  -0.00019   0.00026  -0.00161  -0.00136   2.06975
   R41        2.71111  -0.00166   0.00115  -0.00732  -0.00618   2.70493
   R42        2.07339   0.00033   0.00016   0.00055   0.00072   2.07411
   R43        2.07663  -0.00004  -0.00019   0.00110   0.00091   2.07755
   R44        1.83491  -0.00001  -0.00004  -0.00016  -0.00020   1.83471
    A1        2.27027  -0.00008   0.00250  -0.01400  -0.01163   2.25864
    A2        1.90835  -0.00018  -0.00141   0.00870   0.00720   1.91555
    A3        2.10348   0.00027  -0.00133   0.00632   0.00509   2.10858
    A4        2.22719   0.00035  -0.00077   0.00465   0.00381   2.23101
    A5        1.96465  -0.00038   0.00149  -0.00913  -0.00783   1.95682
    A6        2.09120   0.00004  -0.00072   0.00455   0.00408   2.09528
    A7        1.98924  -0.00056   0.00151  -0.01143  -0.01007   1.97917
    A8        1.90114   0.00047   0.00045   0.00098   0.00143   1.90256
    A9        1.88085   0.00040   0.00067   0.00045   0.00122   1.88207
   A10        1.92609   0.00002   0.00026  -0.00122  -0.00094   1.92515
   A11        1.92192  -0.00028  -0.00310   0.01222   0.00917   1.93109
   A12        1.83795   0.00000   0.00012  -0.00013  -0.00004   1.83792
   A13        1.97090   0.00014   0.00162  -0.00838  -0.00684   1.96406
   A14        1.96562  -0.00097  -0.00219   0.00303   0.00088   1.96650
   A15        1.85839  -0.00016   0.00099  -0.01002  -0.00899   1.84939
   A16        1.94594   0.00066  -0.00044   0.00623   0.00584   1.95178
   A17        1.87424   0.00018  -0.00021   0.00889   0.00863   1.88287
   A18        1.83904   0.00017   0.00030   0.00043   0.00066   1.83970
   A19        2.03040   0.00007   0.00116  -0.00697  -0.00596   2.02444
   A20        1.91699  -0.00039  -0.00018  -0.00322  -0.00337   1.91363
   A21        1.88510   0.00031   0.00007   0.00278   0.00289   1.88799
   A22        1.86878   0.00015   0.00002   0.00036   0.00040   1.86918
   A23        1.90947  -0.00022  -0.00034   0.00272   0.00243   1.91189
   A24        1.84448   0.00008  -0.00095   0.00551   0.00453   1.84901
   A25        2.04273  -0.00023   0.00168  -0.00755  -0.00593   2.03681
   A26        1.91530  -0.00019  -0.00010  -0.00027  -0.00038   1.91492
   A27        1.87818   0.00011  -0.00070   0.00321   0.00254   1.88073
   A28        1.88219   0.00033   0.00097  -0.00364  -0.00268   1.87951
   A29        1.88801   0.00007  -0.00082   0.00346   0.00267   1.89068
   A30        1.84789  -0.00007  -0.00138   0.00629   0.00490   1.85279
   A31        1.95917  -0.00012   0.00005   0.00023   0.00024   1.95941
   A32        1.96300  -0.00007   0.00070  -0.00257  -0.00187   1.96113
   A33        1.83440   0.00016   0.00057  -0.00353  -0.00295   1.83145
   A34        1.97839   0.00029  -0.00001   0.00195   0.00195   1.98035
   A35        1.86476  -0.00004  -0.00136   0.00710   0.00576   1.87052
   A36        1.85167  -0.00023  -0.00005  -0.00323  -0.00330   1.84837
   A37        1.90160   0.00095   0.00021  -0.00224  -0.00222   1.89938
   A38        2.19865  -0.00064  -0.00081   0.00483   0.00405   2.20270
   A39        2.18284  -0.00031   0.00061  -0.00238  -0.00174   2.18110
   A40        1.83768  -0.00067   0.00040  -0.00131  -0.00128   1.83640
   A41        1.92696   0.00007  -0.00143   0.00490   0.00357   1.93053
   A42        1.91358   0.00023  -0.00320   0.01756   0.01443   1.92801
   A43        1.93751   0.00015   0.00116  -0.00754  -0.00627   1.93124
   A44        1.97010   0.00050  -0.00070   0.00711   0.00643   1.97654
   A45        1.87839  -0.00027   0.00348  -0.01943  -0.01599   1.86239
   A46        1.81104   0.00028  -0.00046   0.00104   0.00037   1.81141
   A47        1.95929  -0.00015   0.00043  -0.00466  -0.00415   1.95515
   A48        1.92162  -0.00017  -0.00027   0.00196   0.00174   1.92336
   A49        1.97070  -0.00016  -0.00154   0.00849   0.00704   1.97773
   A50        1.87902   0.00024   0.00184  -0.00602  -0.00412   1.87490
   A51        1.91822  -0.00002   0.00005  -0.00080  -0.00082   1.91741
   A52        1.92634  -0.00020   0.00090  -0.00523  -0.00433   1.92201
   A53        1.95638   0.00021   0.00062  -0.00199  -0.00137   1.95500
   A54        1.93228  -0.00006   0.00037  -0.00215  -0.00178   1.93050
   A55        1.88506   0.00002  -0.00037   0.00189   0.00152   1.88658
   A56        1.88032   0.00008  -0.00070   0.00337   0.00267   1.88299
   A57        1.88091  -0.00004  -0.00095   0.00463   0.00368   1.88459
   A58        1.93819  -0.00010   0.00100  -0.00532  -0.00432   1.93387
   A59        1.91490   0.00017  -0.00001   0.00008   0.00007   1.91497
   A60        1.93958  -0.00008   0.00116  -0.00622  -0.00507   1.93450
   A61        1.88879  -0.00002  -0.00216   0.01152   0.00936   1.89815
   A62        1.88643   0.00007  -0.00006   0.00019   0.00012   1.88655
   A63        1.89461  -0.00003  -0.00006   0.00033   0.00026   1.89487
   A64        1.88417   0.00022   0.00297  -0.01231  -0.00935   1.87482
   A65        1.90684   0.00123   0.00157   0.00396   0.00553   1.91237
   A66        1.98266   0.00006  -0.00065   0.00105   0.00044   1.98310
   A67        1.95622  -0.00205  -0.00256  -0.00365  -0.00620   1.95002
   A68        1.84515  -0.00064   0.00235  -0.00927  -0.00693   1.83822
   A69        1.85738   0.00028   0.00108  -0.00058   0.00050   1.85788
   A70        1.90812   0.00123  -0.00138   0.00803   0.00667   1.91479
   A71        1.84981   0.00015   0.00092  -0.00211  -0.00120   1.84862
   A72        1.94251   0.00085   0.00041   0.00195   0.00235   1.94486
   A73        1.94574  -0.00090  -0.00032  -0.00392  -0.00424   1.94150
   A74        1.91812  -0.00017   0.00043  -0.00322  -0.00279   1.91533
   A75        1.88923  -0.00001   0.00085  -0.00431  -0.00346   1.88576
   A76        1.88600  -0.00017   0.00029  -0.00065  -0.00036   1.88564
   A77        1.88011   0.00040  -0.00171   0.01053   0.00882   1.88893
   A78        1.88402  -0.00052  -0.00198   0.00405   0.00205   1.88607
   A79        1.95424  -0.00074  -0.00128  -0.00259  -0.00386   1.95038
   A80        1.88409   0.00093  -0.00054   0.00801   0.00745   1.89154
   A81        1.93727  -0.00009   0.00060  -0.00677  -0.00615   1.93112
   A82        1.92000   0.00028   0.00209  -0.00004   0.00203   1.92203
   A83        1.88363   0.00018   0.00113  -0.00226  -0.00112   1.88251
   A84        1.88290  -0.00026  -0.00131   0.00535   0.00404   1.88694
    D1        0.08547  -0.00013   0.00119  -0.01012  -0.00893   0.07655
    D2       -3.07412  -0.00012   0.00098  -0.00549  -0.00452  -3.07864
    D3       -3.10700  -0.00011  -0.00365   0.01406   0.01038  -3.09662
    D4        0.01659  -0.00010  -0.00386   0.01869   0.01479   0.03138
    D5        0.39720  -0.00009  -0.00175  -0.00609  -0.00787   0.38933
    D6       -1.85868  -0.00033  -0.00239  -0.00675  -0.00915  -1.86783
    D7        2.41769  -0.00011  -0.00301   0.00041  -0.00262   2.41506
    D8       -2.68866  -0.00010   0.00353  -0.03254  -0.02901  -2.71766
    D9        1.33865  -0.00033   0.00290  -0.03320  -0.03029   1.30836
   D10       -0.66817  -0.00012   0.00227  -0.02604  -0.02376  -0.69193
   D11        0.01744   0.00011  -0.00011   0.01555   0.01536   0.03280
   D12       -3.11008  -0.00002  -0.00026  -0.00023  -0.00060  -3.11068
   D13        3.11384   0.00011  -0.00423   0.03632   0.03215  -3.13719
   D14       -0.01367  -0.00002  -0.00438   0.02054   0.01619   0.00251
   D15        0.62450   0.00025  -0.00259   0.03311   0.03050   0.65500
   D16       -1.53461   0.00025  -0.00436   0.04206   0.03773  -1.49689
   D17        2.76307  -0.00019  -0.00507   0.04149   0.03642   2.79950
   D18       -2.49793   0.00024  -0.00239   0.02831   0.02589  -2.47204
   D19        1.62614   0.00025  -0.00416   0.03725   0.03311   1.65925
   D20       -0.35935  -0.00020  -0.00487   0.03669   0.03181  -0.32755
   D21       -0.04256   0.00005   0.00614  -0.04422  -0.03807  -0.08064
   D22        2.09083  -0.00005   0.00421  -0.03582  -0.03159   2.05924
   D23       -2.04928  -0.00030   0.00437  -0.03868  -0.03428  -2.08357
   D24        3.08259   0.00006   0.00594  -0.03998  -0.03404   3.04855
   D25       -1.06720  -0.00004   0.00402  -0.03158  -0.02756  -1.09476
   D26        1.07587  -0.00029   0.00418  -0.03444  -0.03025   1.04562
   D27       -1.36537  -0.00020   0.00427  -0.02692  -0.02259  -1.38795
   D28        2.69447  -0.00041   0.00536  -0.03096  -0.02557   2.66890
   D29        0.68728  -0.00001   0.00555  -0.02706  -0.02147   0.66581
   D30        0.78020   0.00003   0.00617  -0.03491  -0.02871   0.75149
   D31       -1.44314  -0.00018   0.00727  -0.03896  -0.03170  -1.47485
   D32        2.83285   0.00022   0.00746  -0.03506  -0.02760   2.80525
   D33        2.80191  -0.00012   0.00466  -0.02859  -0.02388   2.77803
   D34        0.57856  -0.00032   0.00575  -0.03263  -0.02687   0.55169
   D35       -1.42863   0.00007   0.00594  -0.02873  -0.02277  -1.45140
   D36        0.65843   0.00010  -0.00162  -0.00753  -0.00917   0.64926
   D37       -1.46720   0.00016  -0.00236  -0.00032  -0.00270  -1.46990
   D38        2.81242   0.00011  -0.00117  -0.00667  -0.00789   2.80453
   D39        2.89209  -0.00055  -0.00363  -0.00510  -0.00873   2.88336
   D40        0.76647  -0.00049  -0.00437   0.00212  -0.00227   0.76420
   D41       -1.23710  -0.00054  -0.00319  -0.00424  -0.00746  -1.24455
   D42       -1.38489   0.00011  -0.00362   0.00386   0.00029  -1.38460
   D43        2.77268   0.00017  -0.00436   0.01107   0.00675   2.77943
   D44        0.76911   0.00012  -0.00318   0.00472   0.00157   0.77067
   D45        2.93280   0.00079   0.01998   0.08570   0.10566   3.03846
   D46        0.87752   0.00073   0.01636   0.09401   0.11035   0.98787
   D47       -1.29613   0.00068   0.02075   0.08530   0.10603  -1.19010
   D48        0.69630   0.00085   0.01994   0.08940   0.10936   0.80566
   D49       -1.35898   0.00079   0.01632   0.09771   0.11405  -1.24493
   D50        2.75055   0.00074   0.02071   0.08901   0.10973   2.86029
   D51       -1.33153   0.00021   0.02024   0.07551   0.09575  -1.23578
   D52        2.89638   0.00015   0.01662   0.08382   0.10044   2.99682
   D53        0.72272   0.00010   0.02101   0.07511   0.09613   0.81885
   D54        0.82473   0.00028  -0.00135   0.02376   0.02238   0.84712
   D55       -1.32674   0.00017  -0.00388   0.03470   0.03081  -1.29594
   D56        2.95348   0.00029  -0.00183   0.02567   0.02382   2.97730
   D57        2.97560  -0.00007  -0.00076   0.01499   0.01421   2.98981
   D58        0.82412  -0.00017  -0.00329   0.02593   0.02263   0.84676
   D59       -1.17883  -0.00005  -0.00124   0.01690   0.01565  -1.16319
   D60       -1.31658  -0.00001  -0.00203   0.02296   0.02094  -1.29565
   D61        2.81513  -0.00011  -0.00456   0.03390   0.02936   2.84449
   D62        0.81217   0.00001  -0.00251   0.02487   0.02237   0.83454
   D63       -1.29409   0.00010   0.00355  -0.01316  -0.00959  -1.30368
   D64        0.95376   0.00015   0.00455  -0.01486  -0.01029   0.94346
   D65        2.98704   0.00000   0.00363  -0.01323  -0.00958   2.97746
   D66        0.87424  -0.00005   0.00549  -0.02213  -0.01663   0.85761
   D67        3.12209   0.00000   0.00649  -0.02382  -0.01733   3.10476
   D68       -1.12781  -0.00015   0.00557  -0.02219  -0.01662  -1.14443
   D69        2.86546   0.00006   0.00395  -0.01491  -0.01094   2.85452
   D70       -1.16988   0.00011   0.00496  -0.01660  -0.01164  -1.18152
   D71        0.86340  -0.00004   0.00404  -0.01497  -0.01092   0.85248
   D72       -3.09055   0.00009  -0.00469   0.03743   0.03272  -3.05783
   D73        1.09062   0.00006  -0.00527   0.03997   0.03467   1.12529
   D74       -1.01021   0.00002  -0.00474   0.03690   0.03214  -0.97807
   D75        0.94675   0.00006  -0.00537   0.03769   0.03233   0.97909
   D76       -1.15526   0.00004  -0.00595   0.04022   0.03429  -1.12098
   D77        3.02709   0.00000  -0.00542   0.03716   0.03176   3.05885
   D78       -1.09422   0.00010  -0.00368   0.03002   0.02634  -1.06787
   D79        3.08695   0.00008  -0.00427   0.03256   0.02830   3.11525
   D80        0.98612   0.00004  -0.00373   0.02950   0.02577   1.01189
   D81       -0.04285  -0.00007   0.00386  -0.04215  -0.03828  -0.08113
   D82        2.04960  -0.00025   0.00472  -0.04930  -0.04461   2.00498
   D83       -2.16696  -0.00040   0.00617  -0.05937  -0.05318  -2.22015
   D84        3.08483   0.00005   0.00400  -0.02648  -0.02251   3.06233
   D85       -1.10591  -0.00013   0.00485  -0.03363  -0.02884  -1.13475
   D86        0.96071  -0.00027   0.00631  -0.04370  -0.03741   0.92331
   D87        0.04923   0.00000  -0.00569   0.04971   0.04402   0.09325
   D88       -2.07658   0.00008  -0.00507   0.05003   0.04495  -2.03163
   D89        2.08604   0.00004  -0.00541   0.04982   0.04439   2.13043
   D90       -2.03622   0.00023  -0.00484   0.04864   0.04384  -1.99239
   D91        2.12116   0.00031  -0.00422   0.04896   0.04476   2.16592
   D92        0.00058   0.00027  -0.00456   0.04875   0.04421   0.04479
   D93        2.13622   0.00012  -0.00971   0.07421   0.06448   2.20069
   D94        0.01041   0.00021  -0.00909   0.07453   0.06540   0.07581
   D95       -2.11016   0.00017  -0.00943   0.07432   0.06484  -2.04532
   D96        1.07546  -0.00022   0.00663  -0.04215  -0.03543   1.04003
   D97       -3.12047  -0.00021   0.00457  -0.03113  -0.02648   3.13624
   D98       -1.02509  -0.00018   0.00523  -0.03464  -0.02933  -1.05442
   D99        3.11541  -0.00007   0.00530  -0.03828  -0.03306   3.08234
   D100      -1.08053  -0.00006   0.00324  -0.02726  -0.02411  -1.10464
   D101       1.01485  -0.00003   0.00390  -0.03077  -0.02696   0.98789
   D102      -1.06952   0.00011   0.00664  -0.04085  -0.03421  -1.10373
   D103       1.01773   0.00013   0.00458  -0.02984  -0.02525   0.99247
   D104       3.11311   0.00015   0.00524  -0.03334  -0.02810   3.08500
   D105      -1.46442   0.00047  -0.00429   0.03555   0.03115  -1.43326
   D106       2.85556   0.00010  -0.00460   0.03653   0.03203   2.88759
   D107       0.70260   0.00016  -0.00391   0.03044   0.02653   0.72914
   D108       1.26079  -0.00051  -0.00053   0.00726   0.00673   1.26752
   D109      -2.88257  -0.00013   0.00099   0.00522   0.00620  -2.87636
   D110      -0.85463   0.00110   0.00102   0.00977   0.01079  -0.84384
   D111      -1.12231   0.00094   0.00458  -0.02862  -0.02405  -1.14636
   D112       0.98895   0.00090   0.00573  -0.03549  -0.02976   0.95918
   D113       3.07226   0.00071   0.00367  -0.02694  -0.02327   3.04899
   D114       3.07019  -0.00018   0.00145  -0.02796  -0.02652   3.04368
   D115      -1.10173  -0.00022   0.00259  -0.03483  -0.03223  -1.13396
   D116       0.98158  -0.00041   0.00054  -0.02627  -0.02574   0.95584
   D117       1.07704  -0.00075  -0.00035  -0.02629  -0.02664   1.05041
   D118      -3.09488  -0.00079   0.00080  -0.03316  -0.03235  -3.12723
   D119      -1.01157  -0.00098  -0.00126  -0.02461  -0.02586  -1.03743
   D120      -1.11193   0.00030   0.01041  -0.00813   0.00228  -1.10964
   D121       1.02551  -0.00063   0.00902  -0.01550  -0.00649   1.01902
   D122       3.09641  -0.00025   0.00932  -0.01470  -0.00541   3.09101
   D123       0.97159   0.00081   0.01154  -0.00573   0.00582   0.97741
   D124       3.10903  -0.00012   0.01015  -0.01310  -0.00295   3.10608
   D125      -1.10325   0.00026   0.01045  -0.01231  -0.00187  -1.10512
   D126       2.95682   0.00079   0.01416  -0.01298   0.00120   2.95802
   D127      -1.18893  -0.00014   0.01277  -0.02035  -0.00757  -1.19649
   D128       0.88198   0.00024   0.01306  -0.01955  -0.00649   0.87549
   D129      -3.07021  -0.00041  -0.00827   0.05251   0.04424  -3.02597
   D130       1.06516   0.00091  -0.00574   0.05733   0.05158   1.11673
   D131      -1.01838   0.00056  -0.00892   0.06446   0.05555  -0.96283
         Item               Value     Threshold  Converged?
 Maximum Force            0.002050     0.000450     NO 
 RMS     Force            0.000446     0.000300     NO 
 Maximum Displacement     0.439825     0.001800     NO 
 RMS     Displacement     0.090394     0.001200     NO 
 Predicted change in Energy=-5.231761D-04
 GradGradGradGradGradGradGradGradGradGradGradGradGradGradGradGradGradGrad

                          Input orientation:                          
 ---------------------------------------------------------------------
 Center     Atomic      Atomic             Coordinates (Angstroms)
 Number     Number       Type             X           Y           Z
 ---------------------------------------------------------------------
      1          6           0       -1.645178    0.718861   -0.088310
      2          6           0       -1.011302   -0.434998   -0.406780
      3          6           0        0.401147   -0.607627   -0.888524
      4          6           0        1.404888    0.359657   -0.211387
      5          6           0        1.365958    1.778745   -0.824603
      6          6           0       -0.023849    2.295749   -1.242605
      7          6           0       -1.157797    2.149218   -0.207654
      8          6           0       -3.000874    0.423456    0.396010
      9          6           0       -3.198578   -1.086134    0.412737
     10          6           0       -1.914993   -1.668613   -0.205729
     11          8           0       -3.847916    1.250405    0.737792
     12          6           0       -0.821815    2.771923    1.164910
     13          6           0       -2.160854   -2.419504   -1.516278
     14          8           0       -1.331474   -2.560885    0.769076
     15          6           0        2.862773   -0.216289   -0.166325
     16          8           0        3.764065    0.788160    0.348075
     17          6           0        3.417185   -0.590303   -1.542771
     18          6           0        2.969297   -1.424797    0.782436
     19          8           0        2.677907   -0.974299    2.109468
     20          1           0        0.425347   -0.479527   -1.981443
     21          1           0        0.690278   -1.648649   -0.713176
     22          1           0        1.089836    0.436679    0.835240
     23          1           0        2.004831    1.812891   -1.716894
     24          1           0        1.814129    2.472779   -0.107443
     25          1           0       -0.345097    1.791454   -2.162845
     26          1           0        0.076885    3.359814   -1.496329
     27          1           0       -2.022128    2.712300   -0.590788
     28          1           0       -3.331061   -1.446538    1.439251
     29          1           0       -4.106796   -1.359981   -0.137170
     30          1           0       -0.555759    3.829657    1.044634
     31          1           0        0.017483    2.263190    1.652375
     32          1           0       -1.686541    2.716554    1.835638
     33          1           0       -1.215242   -2.764285   -1.950756
     34          1           0       -2.800743   -3.289332   -1.329619
     35          1           0       -2.656080   -1.772931   -2.248871
     36          1           0       -0.665951   -3.099875    0.308691
     37          1           0        3.573872    0.854979    1.300426
     38          1           0        2.860978   -1.422592   -1.985282
     39          1           0        3.366809    0.257091   -2.234327
     40          1           0        4.465230   -0.894385   -1.449299
     41          1           0        2.286984   -2.233105    0.489612
     42          1           0        3.995774   -1.815314    0.732403
     43          1           0        2.847171   -1.708700    2.721538
 ---------------------------------------------------------------------
                    Distance matrix (angstroms):
                    1          2          3          4          5
     1  C    0.000000
     2  C    1.354479   0.000000
     3  C    2.566585   1.502295   0.000000
     4  C    3.073610   2.551005   1.549725   0.000000
     5  C    3.276037   3.275148   2.574823   1.546402   0.000000
     6  C    2.539228   3.021696   2.955602   2.617852   1.540643
     7  C    1.515818   2.596014   3.239457   3.125684   2.624351
     8  C    1.469607   2.310804   3.779802   4.447892   4.732433
     9  C    2.433539   2.424823   3.857495   4.865362   5.529334
    10  C    2.405540   1.542363   2.637500   3.890440   4.799158
    11  O    2.411854   3.492421   4.914440   5.411684   5.468519
    12  C    2.542351   3.576375   4.139273   3.559695   3.119442
    13  C    3.486309   2.547689   3.200128   4.705421   5.526491
    14  O    3.404446   2.450416   3.092706   4.120504   5.352414
    15  C    4.604585   3.887686   2.595056   1.568175   2.579524
    16  O    5.427259   4.986988   3.845337   2.462180   2.847341
    17  C    5.427420   4.574504   3.086231   2.593134   3.214916
    18  C    5.162058   4.270726   3.171005   2.572807   3.926315
    19  O    5.136738   4.498067   3.782333   2.964184   4.231930
    20  H    3.050764   2.132020   1.100667   2.190166   2.706070
    21  H    3.383772   2.112392   1.094564   2.189920   3.495137
    22  H    2.900494   2.591759   2.129842   1.095728   2.152315
    23  H    4.143881   3.983272   3.019421   2.176780   1.097956
    24  H    3.878582   4.065444   3.477859   2.154894   1.094011
    25  H    2.672894   2.912849   2.817155   2.986751   2.172271
    26  H    3.452918   4.095347   4.026805   3.523579   2.147721
    27  H    2.090065   3.310757   4.121022   4.174124   3.522118
    28  H    3.140797   3.132464   4.477911   5.330681   6.131026
    29  H    3.222350   3.241970   4.631643   5.774195   6.346274
    30  H    3.485318   4.527848   4.933787   4.178830   3.375394
    31  H    2.859961   3.546651   3.852915   3.003654   2.861554
    32  H    2.773818   3.926407   4.778041   4.393428   4.156215
    33  H    3.973142   2.801970   2.896934   4.432776   5.345085
    34  H    4.352217   3.492986   4.199786   5.679163   6.580413
    35  H    3.449489   2.808676   3.543320   5.019037   5.551551
    36  H    3.962226   2.780779   2.963667   4.065368   5.404991
    37  H    5.402369   5.059882   4.122730   2.689873   3.200621
    38  H    5.337580   4.296692   2.813861   2.905738   3.718981
    39  H    5.471620   4.794452   3.369581   2.819918   2.882040
    40  H    6.464668   5.593771   4.112599   3.531393   4.140212
    41  H    4.950757   3.862045   2.845667   2.826996   4.320924
    42  H    6.238265   5.317313   4.123985   3.511969   4.717781
    43  H    5.828335   5.128011   4.497548   3.867859   5.189545
                    6          7          8          9         10
     6  C    0.000000
     7  C    1.542217   0.000000
     8  C    3.879848   2.596074   0.000000
     9  C    4.925058   3.875201   1.522574   0.000000
    10  C    4.513060   3.892196   2.432690   1.539276   0.000000
    11  O    4.431501   2.989728   1.232128   2.446777   3.625891
    12  C    2.580624   1.544208   3.294663   4.593405   4.774102
    13  C    5.184139   4.857144   3.527733   2.564341   1.530302
    14  O    5.416977   4.813443   3.439820   2.405814   1.444607
    15  C    3.975085   4.665010   5.925188   6.150766   4.993780
    16  O    4.376229   5.136734   6.774933   7.210795   6.212418
    17  C    4.501124   5.497088   6.780713   6.916515   5.602014
    18  C    5.186731   5.548583   6.261654   6.188219   4.989209
    19  O    5.406393   5.462421   6.094113   6.117555   5.190081
    20  H    2.906856   3.544429   4.266925   4.385534   3.169271
    21  H    4.043333   4.253790   4.375901   4.087457   2.654305
    22  H    3.002311   3.012021   4.114244   4.570335   3.813773
    23  H    2.138608   3.520389   5.608206   6.325752   5.456144
    24  H    2.167509   2.991167   5.257133   6.169578   5.573791
    25  H    1.097431   2.147382   3.933486   4.801718   4.273985
    26  H    1.098525   2.156540   4.655722   5.842914   5.560423
    27  H    2.142778   1.100418   2.677783   4.101122   4.399107
    28  H    5.668750   4.512742   2.166623   1.095981   2.181863
    29  H    5.590779   4.584326   2.165177   1.096472   2.214487
    30  H    2.804864   2.180493   4.242818   5.616831   5.800163
    31  H    2.895458   2.203176   3.751474   4.806009   4.758791
    32  H    3.523805   2.185516   3.009701   4.332591   4.842423
    33  H    5.246413   5.213849   4.342521   3.512252   2.176068
    34  H    6.237935   5.791019   4.099102   2.836927   2.162039
    35  H    4.949280   4.668477   3.455198   2.801813   2.175896
    36  H    5.650802   5.297311   4.227689   3.237310   1.968056
    37  H    4.635344   5.132061   6.650674   7.100844   6.226127
    38  H    4.764437   5.662892   6.590884   6.525482   5.102669
    39  H    4.078750   5.306563   6.891570   7.205242   5.976703
    40  H    5.511035   6.513343   7.802857   7.889100   6.546231
    41  H    5.371316   5.617602   5.918406   5.604716   4.296366
    42  H    6.079380   6.569666   7.353798   7.238273   5.986550
    43  H    6.323986   6.285178   6.644833   6.501479   5.590054
                   11         12         13         14         15
    11  O    0.000000
    12  C    3.413903   0.000000
    13  C    4.625499   5.994389   0.000000
    14  O    4.567208   5.371710   2.435303   0.000000
    15  C    6.928344   4.927249   5.649190   4.895284   0.000000
    16  O    7.635954   5.062887   6.990678   6.112108   1.444249
    17  C    7.833956   6.050225   5.870365   5.637162   1.530315
    18  C    7.323462   5.668445   5.708938   4.448315   1.540125
    19  O    7.029734   5.212909   6.216772   4.515422   2.405824
    20  H    5.352353   4.693280   3.266240   3.870895   3.050408
    21  H    5.577187   5.035383   3.060742   2.667719   2.659029
    22  H    5.005301   3.035861   4.924876   3.853895   2.138412
    23  H    6.371539   4.149031   5.941914   6.036629   2.694049
    24  H    5.853834   2.942205   6.459082   6.000073   2.886903
    25  H    4.579975   3.501790   4.631111   5.339659   4.278733
    26  H    4.984472   2.869751   6.197450   6.493859   4.724256
    27  H    2.689937   2.127623   5.216435   5.489327   5.711309
    28  H    2.834200   4.915994   3.324335   2.385215   6.515747
    29  H    2.765266   5.436832   2.609831   3.156876   7.062844
    30  H    4.193446   1.097294   6.941657   6.443344   5.433457
    31  H    4.099208   1.095835   6.059136   5.086413   4.189410
    32  H    2.833090   1.095761   6.151374   5.395831   5.771108
    33  H    5.502454   6.364885   1.096279   2.729903   5.129004
    34  H    5.097055   6.846724   1.095856   2.663439   6.547690
    35  H    4.413750   5.972782   1.095444   3.388725   6.100644
    36  H    5.406844   5.935942   2.455229   0.972310   4.581767
    37  H    7.453580   4.797406   7.179355   6.001073   1.950547
    38  H    7.718115   6.409417   5.141264   5.143817   2.182607
    39  H    7.865902   5.951786   6.183430   6.247822   2.180545
    40  H    8.859564   6.944692   6.799666   6.426522   2.161876
    41  H    7.059280   5.930511   4.882786   3.644006   2.197573
    42  H    8.421528   6.666256   6.582224   5.379293   2.155988
    43  H    7.583913   5.996710   6.598836   4.690352   3.250736
                   16         17         18         19         20
    16  O    0.000000
    17  C    2.365542   0.000000
    18  C    2.391130   2.510691   0.000000
    19  O    2.718181   3.746043   1.431387   0.000000
    20  H    4.263886   3.025855   3.873531   4.696209   0.000000
    21  H    4.063553   3.040452   2.735123   3.517490   1.745146
    22  H    2.740870   3.482267   2.645800   2.477193   3.035569
    23  H    2.899841   2.792921   4.202317   4.781475   2.796414
    24  H    2.616808   3.743318   4.161417   4.188455   3.762539
    25  H    4.918997   4.495779   5.477606   5.919510   2.404963
    26  H    4.859066   5.173315   6.037492   6.208995   3.885524
    27  H    6.169587   6.434251   6.626887   6.555358   4.255798
    28  H    7.518335   7.427276   6.334540   6.064643   5.171737
    29  H    8.173153   7.692750   7.135893   7.157397   4.971606
    30  H    5.328862   6.481897   6.332776   5.887992   5.356190
    31  H    4.232468   5.468944   4.803253   4.215224   4.570939
    32  H    5.969980   6.956794   6.319561   5.722394   5.407875
    33  H    6.534370   5.133423   5.174451   5.903057   2.812934
    34  H    7.908053   6.781800   6.421108   6.870393   4.327532
    35  H    7.383873   6.227498   6.399601   6.934288   3.352552
    36  H    5.894354   5.137884   4.030552   4.352270   3.647173
    37  H    0.973452   3.193299   2.414788   2.191703   4.739702
    38  H    3.338794   1.094480   2.769838   4.123282   2.611835
    39  H    2.666205   1.094927   3.476726   4.567216   3.042820
    40  H    2.559911   1.095263   2.738575   3.983181   4.095843
    41  H    3.365983   2.847232   1.097570   2.088384   3.556240
    42  H    2.641869   2.647986   1.099392   2.083360   4.679448
    43  H    3.564874   4.445228   1.963576   0.970888   5.430849
                   21         22         23         24         25
    21  H    0.000000
    22  H    2.627895   0.000000
    23  H    3.836372   3.040487   0.000000
    24  H    4.314640   2.357743   1.749900   0.000000
    25  H    3.873997   3.589284   2.391964   3.057963   0.000000
    26  H    5.106298   3.873886   2.481652   2.394547   1.755581
    27  H    5.137119   4.110513   4.277084   3.873998   2.476238
    28  H    4.565628   4.843105   7.004061   6.650286   5.689963
    29  H    4.840148   5.583776   7.065028   7.053247   5.308982
    30  H    5.886793   3.776787   4.272002   2.963911   3.806123
    31  H    4.620710   2.270196   3.937549   2.523653   3.861335
    32  H    5.585760   3.729195   5.202241   4.011195   4.317771
    33  H    2.531255   4.829216   5.601259   6.324693   4.642941
    34  H    3.906286   5.805719   7.019700   7.482826   5.704283
    35  H    3.684008   5.331604   5.904676   6.526449   4.248869
    36  H    2.233747   3.983372   5.947380   6.113790   5.489675
    37  H    4.317159   2.561603   3.533228   2.774178   5.313149
    38  H    2.526122   3.814338   3.357584   4.449279   4.543186
    39  H    3.620713   3.826108   2.131486   3.441471   4.017166
    40  H    3.919318   4.287672   3.668039   4.490735   5.555369
    41  H    2.082729   2.946247   4.617180   4.767117   5.491854
    42  H    3.611618   3.677843   4.809031   4.883918   6.343059
    43  H    4.056237   3.353953   5.728072   5.153161   6.804326
                   26         27         28         29         30
    26  H    0.000000
    27  H    2.375949   0.000000
    28  H    6.582761   4.809397   0.000000
    29  H    6.451896   4.597291   1.759080   0.000000
    30  H    2.660354   2.464412   5.974635   6.398349   0.000000
    31  H    3.334734   3.064881   5.002025   5.774039   1.775324
    32  H    3.824324   2.449526   4.493652   5.134954   1.772950
    33  H    6.275403   5.700313   4.207767   3.690833   7.272369
    34  H    7.247045   6.096860   3.368051   2.617270   7.833073
    35  H    5.863487   4.823737   3.763560   2.595070   6.829899
    36  H    6.748146   6.035698   3.333842   3.881422   6.969373
    37  H    5.130785   6.192055   7.279722   8.121908   5.095879
    38  H    5.555327   6.548791   7.075970   7.208974   6.959928
    39  H    4.582044   6.145723   7.826813   7.928919   6.237095
    40  H    6.112118   7.472016   8.332512   8.684359   7.331207
    41  H    6.333185   6.647762   5.751777   6.483489   6.719101
    42  H    6.863445   7.646258   7.370084   8.161809   7.258074
    43  H    7.152252   7.363885   6.315342   7.526718   6.713072
                   31         32         33         34         35
    31  H    0.000000
    32  H    1.772802   0.000000
    33  H    6.306954   6.678211   0.000000
    34  H    6.903998   6.879750   1.781937   0.000000
    35  H    6.217551   6.146438   1.774167   1.779163   0.000000
    36  H    5.570909   6.099510   2.349349   2.697645   3.501787
    37  H    3.841201   5.605699   6.826776   8.045381   7.636473
    38  H    5.907876   7.239606   4.291492   5.997474   5.534450
    39  H    5.508981   6.939015   5.495846   7.171772   6.355815
    40  H    6.274800   7.853278   6.001312   7.651434   7.219709
    41  H    5.169073   6.488437   4.301527   5.505469   5.669650
    42  H    5.771251   7.351440   5.937556   7.253779   7.289509
    43  H    4.992609   6.397049   6.280748   7.128057   7.415852
                   36         37         38         39         40
    36  H    0.000000
    37  H    5.882219   0.000000
    38  H    4.529328   4.060963   0.000000
    39  H    5.830893   3.590936   1.771786   0.000000
    40  H    5.855230   3.378725   1.771977   1.774456   0.000000
    41  H    3.082831   3.442348   2.666739   3.845379   3.208784
    42  H    4.853999   2.762447   2.971161   3.673138   2.414192
    43  H    4.483216   3.019951   4.715527   5.356767   4.547208
                   41         42         43
    41  H    0.000000
    42  H    1.775798   0.000000
    43  H    2.360149   2.299416   0.000000
 Stoichiometry    C15H24O4
 Framework group  C1[X(C15H24O4)]
 Deg. of freedom   123
 Full point group                 C1      NOp   1
 Largest Abelian subgroup         C1      NOp   1
 Largest concise Abelian subgroup C1      NOp   1
                         Standard orientation:                         
 ---------------------------------------------------------------------
 Center     Atomic      Atomic             Coordinates (Angstroms)
 Number     Number       Type             X           Y           Z
 ---------------------------------------------------------------------
      1          6           0       -1.680066    0.725996   -0.078545
      2          6           0       -1.045742   -0.431781   -0.381527
      3          6           0        0.367817   -0.610562   -0.857738
      4          6           0        1.370188    0.364579   -0.189905
      5          6           0        1.333130    1.776168   -0.820302
      6          6           0       -0.055521    2.288432   -1.247872
      7          6           0       -1.192004    2.154688   -0.213971
      8          6           0       -3.037009    0.436795    0.406029
      9          6           0       -3.235170   -1.072434    0.440503
     10          6           0       -1.950257   -1.662655   -0.167782
     11          8           0       -3.884645    1.268020    0.735754
     12          6           0       -0.859163    2.793836    1.151783
     13          6           0       -2.193161   -2.429254   -1.469760
     14          8           0       -1.369339   -2.543236    0.819132
     15          6           0        2.827801   -0.211142   -0.134369
     16          8           0        3.728126    0.799223    0.370043
     17          6           0        3.385430   -0.601885   -1.504856
     18          6           0        2.931701   -1.408132    0.829168
     19          8           0        2.637234   -0.941572    2.149956
     20          1           0        0.394690   -0.495673   -1.952062
     21          1           0        0.656236   -1.649463   -0.669136
     22          1           0        1.052632    0.454310    0.854951
     23          1           0        1.974164    1.799381   -1.711393
     24          1           0        1.779761    2.478701   -0.110493
     25          1           0       -0.374686    1.773142   -2.162731
     26          1           0        0.046119    3.349330   -1.514181
     27          1           0       -2.055252    2.713316   -0.605963
     28          1           0       -3.370230   -1.420385    1.470971
     29          1           0       -4.142134   -1.352676   -0.108251
     30          1           0       -0.592526    3.849975    1.019388
     31          1           0       -0.021184    2.290819    1.647381
     32          1           0       -1.725521    2.746784    1.821038
     33          1           0       -1.246599   -2.779490   -1.897757
     34          1           0       -2.833740   -3.296606   -1.274160
     35          1           0       -2.686439   -1.791451   -2.211301
     36          1           0       -0.702855   -3.087909    0.366897
     37          1           0        3.535654    0.877582    1.321055
     38          1           0        2.830063   -1.439318   -1.938628
     39          1           0        3.336957    0.237111   -2.206712
     40          1           0        4.433162   -0.905075   -1.405187
     41          1           0        2.249874   -2.219748    0.544476
     42          1           0        3.958188   -1.799478    0.786334
     43          1           0        2.804817   -1.668571    2.771255
 ---------------------------------------------------------------------
 Rotational constants (GHZ):      0.5310700      0.2785438      0.2274013
 Standard basis: 6-31G(d) (6D, 7F)
 There are   333 symmetry adapted cartesian basis functions of A   symmetry.
 There are   333 symmetry adapted basis functions of A   symmetry.
   333 basis functions,   628 primitive gaussians,   333 cartesian basis functions
    73 alpha electrons       73 beta electrons
       nuclear repulsion energy      1611.2322415287 Hartrees.
 NAtoms=   43 NActive=   43 NUniq=   43 SFac= 1.00D+00 NAtFMM=   60 NAOKFM=F Big=F
 Integral buffers will be    131072 words long.
 Raffenetti 2 integral format.
 Two-electron integral symmetry is turned on.
 ------------------------------------------------------------------------------
 Polarizable Continuum Model (PCM)
 =================================
 Model                : PCM (using non-symmetric T matrix).
 Atomic radii         : SMD-Coulomb.
 Polarization charges : Total charges.
 Charge compensation  : None.
 Solution method      : On-the-fly selection.
 Cavity type          : VdW (van der Waals Surface) (Alpha=1.000).
 Cavity algorithm     : GePol (No added spheres)
                        Default sphere list used, NSphG=   43.
                        Lebedev-Laikov grids with approx.  5.0 points / Ang**2.
                        Smoothing algorithm: Karplus/York (Gamma=1.0000).
                        Polarization charges: spherical gaussians, with
                                              point-specific exponents (IZeta= 3).
                        Self-potential: point-specific (ISelfS= 7).
                        Self-field    : sphere-specific E.n sum rule (ISelfD= 2).
 1st derivatives      : Analytical E(r).r(x)/FMM algorithm (CHGder, D1EAlg=3).
                        Cavity 1st derivative terms included.
 Solvent              : Methanol, Eps=  32.613000 Eps(inf)=   1.765709
 ------------------------------------------------------------------------------
 ------------------------------------------------------------------------------
 Atomic radii for non-electrostatic terms: SMD-CDS.
 ------------------------------------------------------------------------------
 Nuclear repulsion after PCM non-electrostatic terms =     1611.2337541360 Hartrees.
 One-electron integrals computed using PRISM.
 NBasis=   333 RedAO= T EigKep=  9.33D-04  NBF=   333
 NBsUse=   333 1.00D-06 EigRej= -1.00D+00 NBFU=   333
 Initial guess from the checkpoint file:  "DY-202A-11R_32.chk"
 B after Tr=     0.000000    0.000000    0.000000
         Rot=    0.999680   -0.024674    0.004737   -0.002897 Ang=  -2.90 deg.
 ExpMin= 1.61D-01 ExpMax= 5.48D+03 ExpMxC= 8.25D+02 IAcc=1 IRadAn=         1 AccDes= 0.00D+00
 Harris functional with IExCor=  402 and IRadAn=       1 diagonalized for initial guess.
 HarFok:  IExCor=  402 AccDes= 0.00D+00 IRadAn=         1 IDoV= 1 UseB2=F ITyADJ=14
 ICtDFT=  3500011 ScaDFX=  1.000000  1.000000  1.000000  1.000000
 FoFCou: FMM=F IPFlag=           0 FMFlag=      100000 FMFlg1=           0
         NFxFlg=           0 DoJE=T BraDBF=F KetDBF=T FulRan=T
         wScrn=  0.000000 ICntrl=     500 IOpCl=  0 I1Cent=   200000004 NGrid=           0
         NMat0=    1 NMatS0=      1 NMatT0=    0 NMatD0=    1 NMtDS0=    0 NMtDT0=    0
 Petite list used in FoFCou.
 Keep R1 ints in memory in canonical form, NReq=1565304907.
 Requested convergence on RMS density matrix=1.00D-08 within 128 cycles.
 Requested convergence on MAX density matrix=1.00D-06.
 Requested convergence on             energy=1.00D-06.
 No special actions if energy rises.
 Inv3:  Mode=1 IEnd=    22081107.
 Iteration    1 A*A^-1 deviation from unit magnitude is 5.33D-15 for   2691.
 Iteration    1 A*A^-1 deviation from orthogonality  is 9.38D-15 for   2704   2614.
 Iteration    1 A^-1*A deviation from unit magnitude is 6.66D-15 for    673.
 Iteration    1 A^-1*A deviation from orthogonality  is 8.55D-13 for   1902   1874.
 Error on total polarization charges =  0.05178
 SCF Done:  E(RB3LYP) =  -886.949666789     A.U. after   11 cycles
            NFock= 11  Conv=0.43D-08     -V/T= 2.0094
 SMD-CDS (non-electrostatic) energy       (kcal/mol) =       0.95
 (included in total energy above)
 D1PCM: PCM CHGder 1st derivatives, ID1Alg=3 FixD1E=F DoIter=F DoCFld=F I1PDM=0.
 Calling FoFJK, ICntrl=      2127 FMM=F ISym2X=0 I1Cent= 0 IOpClX= 0 NMat=1 NMatS=1 NMatT=0.
 ***** Axes restored to original set *****
 -------------------------------------------------------------------
 Center     Atomic                   Forces (Hartrees/Bohr)
 Number     Number              X              Y              Z
 -------------------------------------------------------------------
      1        6           0.003092677    0.004009734    0.000135442
      2        6          -0.003768240   -0.002802679    0.000656311
      3        6           0.000264800   -0.000297992   -0.001784528
      4        6           0.001374650   -0.001934888    0.000396392
      5        6          -0.000567219   -0.000510076   -0.000536604
      6        6          -0.000477775    0.000075052    0.001252026
      7        6          -0.001450780   -0.001250087    0.001205897
      8        6          -0.001066911   -0.003546497    0.001377478
      9        6          -0.001666296    0.000108308   -0.001953965
     10        6           0.001364852    0.001555987    0.002648181
     11        8           0.000637232    0.000017025   -0.000956295
     12        6           0.000043743   -0.000623375   -0.001223978
     13        6          -0.000464057    0.001421729    0.000126883
     14        8           0.000540052    0.000035958   -0.002250185
     15        6           0.000686792    0.000046449   -0.000252780
     16        8          -0.000864681    0.001000419   -0.000567559
     17        6          -0.002152769   -0.001359270    0.000795064
     18        6           0.000506631   -0.000734582   -0.000884957
     19        8          -0.001097844    0.001456982   -0.000196797
     20        1           0.000459849    0.000039591    0.000368017
     21        1           0.000778557    0.000323163   -0.000163638
     22        1           0.000499248    0.000640157    0.000685205
     23        1          -0.000294470    0.000412680    0.000370372
     24        1           0.000240674    0.000617681    0.000139364
     25        1           0.000486262    0.000489390   -0.000618659
     26        1          -0.000014930   -0.000294656   -0.000125145
     27        1           0.000447436    0.000295785   -0.000439822
     28        1           0.000991307    0.001460727    0.000388632
     29        1           0.000364390    0.000843560   -0.000113810
     30        1           0.000005884   -0.000063574    0.000280165
     31        1          -0.000561399    0.000330200    0.000139294
     32        1           0.000230558    0.000192482    0.000103395
     33        1          -0.000191745   -0.000752170   -0.000179580
     34        1           0.000371214   -0.000232399   -0.000240105
     35        1          -0.000003547   -0.000160723   -0.000274092
     36        1           0.000277488   -0.000465089    0.001279706
     37        1          -0.000088073   -0.000050133    0.001279886
     38        1          -0.000374223   -0.000357452   -0.000100961
     39        1           0.000822136   -0.000495403    0.000091108
     40        1           0.000139213    0.000373742   -0.000227868
     41        1           0.000084263    0.000074641   -0.000254054
     42        1          -0.000360856    0.000213305   -0.000014020
     43        1           0.000755906   -0.000103699   -0.000359418
 -------------------------------------------------------------------
 Cartesian Forces:  Max     0.004009734 RMS     0.001042829

 GradGradGradGradGradGradGradGradGradGradGradGradGradGradGradGradGradGrad
 Berny optimization.
 Using GEDIIS/GDIIS optimizer.
 FormGI is forming the generalized inverse of G from B-inverse, IUseBI=4.
 Internal  Forces:  Max     0.002499613 RMS     0.000556380
 Search for a local minimum.
 Step number   4 out of a maximum of  258
 All quantities printed in internal units (Hartrees-Bohrs-Radians)
 Mixed Optimization -- En-DIIS/RFO-DIIS
 Swapping is turned off.
 Update second derivatives using D2CorX and points    2    3    4
 DE=  6.92D-05 DEPred=-5.23D-04 R=-1.32D-01
 Trust test=-1.32D-01 RLast= 4.48D-01 DXMaxT set to 4.24D-01
 ITU= -1  1  1  0
     Eigenvalues ---    0.00243   0.00283   0.00345   0.00361   0.00377
     Eigenvalues ---    0.00424   0.00662   0.00704   0.00764   0.00934
     Eigenvalues ---    0.01107   0.01162   0.01184   0.01241   0.01359
     Eigenvalues ---    0.01389   0.02510   0.02584   0.03172   0.03806
     Eigenvalues ---    0.03919   0.04284   0.04426   0.04626   0.04738
     Eigenvalues ---    0.04906   0.05033   0.05134   0.05424   0.05445
     Eigenvalues ---    0.05454   0.05569   0.05578   0.05603   0.05643
     Eigenvalues ---    0.05668   0.05689   0.05780   0.05869   0.05980
     Eigenvalues ---    0.06145   0.06253   0.07015   0.07691   0.08301
     Eigenvalues ---    0.08567   0.08894   0.09025   0.09357   0.09782
     Eigenvalues ---    0.10267   0.11504   0.12106   0.13304   0.13711
     Eigenvalues ---    0.14494   0.15806   0.15970   0.16000   0.16000
     Eigenvalues ---    0.16000   0.16000   0.16000   0.16000   0.16000
     Eigenvalues ---    0.16000   0.16041   0.16057   0.16255   0.16539
     Eigenvalues ---    0.17332   0.18346   0.18583   0.19667   0.20708
     Eigenvalues ---    0.22718   0.23070   0.24851   0.25011   0.26165
     Eigenvalues ---    0.26948   0.27146   0.27938   0.28367   0.28554
     Eigenvalues ---    0.28952   0.29258   0.29441   0.29544   0.29963
     Eigenvalues ---    0.31469   0.31832   0.32450   0.33732   0.33764
     Eigenvalues ---    0.33825   0.33854   0.33912   0.33966   0.34029
     Eigenvalues ---    0.34057   0.34122   0.34131   0.34154   0.34156
     Eigenvalues ---    0.34174   0.34196   0.34203   0.34282   0.34323
     Eigenvalues ---    0.34343   0.34376   0.34431   0.34467   0.34786
     Eigenvalues ---    0.39775   0.40936   0.42043   0.51635   0.52273
     Eigenvalues ---    0.52702   0.53215   0.94379
 En-DIIS/RFO-DIIS IScMMF=        0 using points:     4    3    2
 RFO step:  Lambda=-1.96395309D-04.
 DidBck=T Rises=F RFO-DIIS coefs:    0.52099    0.44846    0.03054
 Iteration  1 RMS(Cart)=  0.04861182 RMS(Int)=  0.00073201
 Iteration  2 RMS(Cart)=  0.00141151 RMS(Int)=  0.00002847
 Iteration  3 RMS(Cart)=  0.00000069 RMS(Int)=  0.00002846
 Variable       Old X    -DE/DX   Delta X   Delta X   Delta X     New X
                                 (Linear)    (Quad)   (Total)
    R1        2.55959   0.00086   0.00157  -0.00192  -0.00036   2.55923
    R2        2.86448  -0.00172  -0.00592   0.00299  -0.00294   2.86154
    R3        2.77715   0.00043   0.00460  -0.00459  -0.00005   2.77711
    R4        2.83893   0.00133   0.00289  -0.00106   0.00185   2.84077
    R5        2.91464  -0.00200  -0.00595   0.00186  -0.00405   2.91060
    R6        2.92856  -0.00004  -0.00135   0.00067  -0.00067   2.92789
    R7        2.07996  -0.00035  -0.00047  -0.00025  -0.00072   2.07924
    R8        2.06843  -0.00013   0.00029  -0.00024   0.00005   2.06848
    R9        2.92228   0.00065   0.00132  -0.00025   0.00107   2.92334
   R10        2.96342  -0.00186  -0.00113  -0.00246  -0.00360   2.95982
   R11        2.07062   0.00056   0.00034   0.00071   0.00106   2.07168
   R12        2.91139  -0.00028   0.00020  -0.00114  -0.00096   2.91044
   R13        2.07484  -0.00047  -0.00019  -0.00045  -0.00064   2.07419
   R14        2.06738   0.00059   0.00089  -0.00002   0.00086   2.06825
   R15        2.91437  -0.00031   0.00023  -0.00086  -0.00065   2.91372
   R16        2.07384   0.00014   0.00077  -0.00060   0.00017   2.07401
   R17        2.07591  -0.00026   0.00002  -0.00046  -0.00044   2.07547
   R18        2.91813  -0.00072  -0.00137  -0.00059  -0.00195   2.91618
   R19        2.07949  -0.00005  -0.00016   0.00004  -0.00012   2.07937
   R20        2.87725  -0.00239  -0.00304  -0.00228  -0.00534   2.87191
   R21        2.32838  -0.00070   0.00078  -0.00198  -0.00120   2.32718
   R22        2.90881  -0.00005   0.00331  -0.00457  -0.00121   2.90760
   R23        2.07110  -0.00024  -0.00097   0.00065  -0.00032   2.07079
   R24        2.07203  -0.00045  -0.00087   0.00021  -0.00066   2.07137
   R25        2.89185   0.00044   0.00138  -0.00099   0.00038   2.89223
   R26        2.72991  -0.00007  -0.00171   0.00072  -0.00099   2.72892
   R27        2.07358  -0.00010   0.00002  -0.00032  -0.00030   2.07328
   R28        2.07083  -0.00052  -0.00004  -0.00101  -0.00105   2.06978
   R29        2.07069  -0.00011   0.00038  -0.00063  -0.00025   2.07044
   R30        2.07167   0.00015   0.00074  -0.00066   0.00008   2.07174
   R31        2.07087  -0.00008   0.00028  -0.00046  -0.00018   2.07069
   R32        2.07009   0.00010  -0.00008   0.00026   0.00018   2.07027
   R33        1.83740  -0.00014  -0.00052   0.00043  -0.00009   1.83731
   R34        2.72923   0.00032  -0.00015   0.00060   0.00045   2.72968
   R35        2.89188  -0.00063  -0.00206   0.00139  -0.00066   2.89121
   R36        2.91041  -0.00178  -0.00179  -0.00139  -0.00318   2.90723
   R37        1.83956   0.00128   0.00065   0.00092   0.00158   1.84113
   R38        2.06827   0.00049  -0.00049   0.00134   0.00084   2.06911
   R39        2.06911  -0.00047   0.00011  -0.00077  -0.00066   2.06846
   R40        2.06975   0.00001   0.00068  -0.00071  -0.00003   2.06972
   R41        2.70493  -0.00004   0.00312  -0.00402  -0.00091   2.70402
   R42        2.07411  -0.00004  -0.00032   0.00024  -0.00008   2.07403
   R43        2.07755  -0.00041  -0.00046  -0.00029  -0.00075   2.07679
   R44        1.83471  -0.00001   0.00009   0.00002   0.00011   1.83483
    A1        2.25864   0.00140   0.00591  -0.00128   0.00468   2.26332
    A2        1.91555  -0.00138  -0.00364  -0.00096  -0.00454   1.91100
    A3        2.10858  -0.00003  -0.00262   0.00226  -0.00042   2.10816
    A4        2.23101  -0.00094  -0.00193   0.00000  -0.00191   2.22910
    A5        1.95682   0.00064   0.00396  -0.00207   0.00200   1.95882
    A6        2.09528   0.00030  -0.00205   0.00216  -0.00003   2.09525
    A7        1.97917   0.00010   0.00503  -0.00373   0.00138   1.98055
    A8        1.90256   0.00011  -0.00062   0.00200   0.00139   1.90395
    A9        1.88207   0.00069  -0.00049   0.00447   0.00392   1.88599
   A10        1.92515  -0.00039   0.00049  -0.00275  -0.00227   1.92287
   A11        1.93109  -0.00051  -0.00481   0.00093  -0.00391   1.92717
   A12        1.83792   0.00002   0.00003  -0.00052  -0.00049   1.83743
   A13        1.96406  -0.00007   0.00350  -0.00302   0.00051   1.96458
   A14        1.96650  -0.00079  -0.00072  -0.00366  -0.00440   1.96209
   A15        1.84939   0.00091   0.00444   0.00199   0.00641   1.85581
   A16        1.95178   0.00077  -0.00286   0.00346   0.00057   1.95235
   A17        1.88287  -0.00078  -0.00416   0.00085  -0.00329   1.87958
   A18        1.83970  -0.00005  -0.00028   0.00080   0.00056   1.84026
   A19        2.02444   0.00022   0.00301   0.00066   0.00374   2.02819
   A20        1.91363   0.00039   0.00159  -0.00120   0.00037   1.91400
   A21        1.88799  -0.00007  -0.00138   0.00214   0.00075   1.88874
   A22        1.86918  -0.00039  -0.00019  -0.00140  -0.00160   1.86758
   A23        1.91189  -0.00007  -0.00121  -0.00094  -0.00217   1.90972
   A24        1.84901  -0.00010  -0.00230   0.00071  -0.00159   1.84742
   A25        2.03681   0.00061   0.00307   0.00065   0.00374   2.04055
   A26        1.91492  -0.00058   0.00017  -0.00231  -0.00214   1.91278
   A27        1.88073  -0.00005  -0.00131  -0.00005  -0.00138   1.87935
   A28        1.87951   0.00023   0.00141   0.00201   0.00343   1.88293
   A29        1.89068  -0.00012  -0.00139   0.00041  -0.00099   1.88968
   A30        1.85279  -0.00015  -0.00254  -0.00083  -0.00337   1.84943
   A31        1.95941  -0.00044  -0.00011   0.00138   0.00129   1.96069
   A32        1.96113  -0.00017   0.00099  -0.00100  -0.00001   1.96111
   A33        1.83145   0.00050   0.00149   0.00117   0.00267   1.83412
   A34        1.98035   0.00060  -0.00094   0.00199   0.00104   1.98139
   A35        1.87052  -0.00038  -0.00295  -0.00154  -0.00449   1.86603
   A36        1.84837  -0.00012   0.00157  -0.00239  -0.00080   1.84757
   A37        1.89938   0.00073   0.00109   0.00262   0.00380   1.90318
   A38        2.20270  -0.00107  -0.00205  -0.00174  -0.00383   2.19888
   A39        2.18110   0.00034   0.00091  -0.00087   0.00001   2.18111
   A40        1.83640   0.00012   0.00067  -0.00296  -0.00209   1.83431
   A41        1.93053  -0.00090  -0.00190  -0.00556  -0.00752   1.92301
   A42        1.92801  -0.00025  -0.00735   0.00621  -0.00118   1.92684
   A43        1.93124   0.00015   0.00316  -0.00186   0.00121   1.93245
   A44        1.97654   0.00023  -0.00318   0.00633   0.00314   1.97968
   A45        1.86239   0.00059   0.00814  -0.00230   0.00586   1.86825
   A46        1.81141  -0.00006  -0.00024   0.00078   0.00066   1.81207
   A47        1.95515   0.00004   0.00204  -0.00374  -0.00174   1.95341
   A48        1.92336  -0.00003  -0.00087   0.00085  -0.00006   1.92330
   A49        1.97773  -0.00054  -0.00358   0.00045  -0.00319   1.97454
   A50        1.87490   0.00060   0.00223   0.00185   0.00404   1.87894
   A51        1.91741   0.00001   0.00040   0.00008   0.00052   1.91793
   A52        1.92201   0.00030   0.00220  -0.00127   0.00093   1.92295
   A53        1.95500   0.00040   0.00074   0.00101   0.00175   1.95676
   A54        1.93050   0.00022   0.00090  -0.00044   0.00046   1.93096
   A55        1.88658  -0.00027  -0.00078   0.00036  -0.00042   1.88616
   A56        1.88299  -0.00031  -0.00137   0.00011  -0.00126   1.88173
   A57        1.88459  -0.00038  -0.00189   0.00025  -0.00164   1.88295
   A58        1.93387   0.00060   0.00221  -0.00051   0.00170   1.93557
   A59        1.91497   0.00020  -0.00003   0.00075   0.00072   1.91569
   A60        1.93450   0.00037   0.00259  -0.00058   0.00201   1.93651
   A61        1.89815  -0.00071  -0.00478   0.00044  -0.00434   1.89381
   A62        1.88655  -0.00031  -0.00006   0.00002  -0.00004   1.88651
   A63        1.89487  -0.00020  -0.00013  -0.00010  -0.00024   1.89464
   A64        1.87482   0.00250   0.00488   0.00310   0.00799   1.88281
   A65        1.91237  -0.00098  -0.00244   0.00162  -0.00082   1.91155
   A66        1.98310   0.00009  -0.00030  -0.00043  -0.00075   1.98235
   A67        1.95002   0.00056   0.00262  -0.00699  -0.00437   1.94564
   A68        1.83822   0.00137   0.00364   0.00528   0.00891   1.84714
   A69        1.85788   0.00002  -0.00009   0.00103   0.00093   1.85881
   A70        1.91479  -0.00103  -0.00338   0.00036  -0.00304   1.91175
   A71        1.84862   0.00003   0.00070  -0.00079  -0.00009   1.84852
   A72        1.94486  -0.00026  -0.00107   0.00232   0.00125   1.94611
   A73        1.94150   0.00074   0.00199  -0.00096   0.00103   1.94253
   A74        1.91533   0.00007   0.00139  -0.00148  -0.00008   1.91525
   A75        1.88576  -0.00005   0.00177  -0.00091   0.00086   1.88663
   A76        1.88564   0.00014   0.00021   0.00041   0.00062   1.88626
   A77        1.88893  -0.00067  -0.00446   0.00063  -0.00383   1.88510
   A78        1.88607  -0.00203  -0.00125  -0.00347  -0.00471   1.88135
   A79        1.95038   0.00053   0.00168  -0.00202  -0.00035   1.95003
   A80        1.89154   0.00017  -0.00364   0.00602   0.00238   1.89392
   A81        1.93112   0.00081   0.00303  -0.00326  -0.00023   1.93088
   A82        1.92203   0.00069  -0.00069   0.00169   0.00102   1.92305
   A83        1.88251  -0.00014   0.00069   0.00132   0.00201   1.88452
   A84        1.88694  -0.00102  -0.00211  -0.00159  -0.00370   1.88324
    D1        0.07655  -0.00027   0.00444  -0.00732  -0.00287   0.07367
    D2       -3.07864  -0.00014   0.00230   0.00072   0.00302  -3.07562
    D3       -3.09662  -0.00051  -0.00547  -0.00670  -0.01213  -3.10875
    D4        0.03138  -0.00038  -0.00761   0.00134  -0.00624   0.02514
    D5        0.38933   0.00003   0.00353  -0.01075  -0.00720   0.38213
    D6       -1.86783  -0.00028   0.00406  -0.01383  -0.00976  -1.87759
    D7        2.41506  -0.00034   0.00085  -0.01120  -0.01034   2.40472
    D8       -2.71766   0.00032   0.01437  -0.01137   0.00301  -2.71466
    D9        1.30836   0.00001   0.01491  -0.01445   0.00045   1.30881
   D10       -0.69193  -0.00006   0.01169  -0.01182  -0.00013  -0.69206
   D11        0.03280   0.00013  -0.00737   0.01448   0.00715   0.03995
   D12       -3.11068   0.00041   0.00025   0.01511   0.01541  -3.09527
   D13       -3.13719  -0.00005  -0.01598   0.01497  -0.00102  -3.13822
   D14        0.00251   0.00022  -0.00835   0.01560   0.00723   0.00975
   D15        0.65500  -0.00007  -0.01496   0.02145   0.00649   0.66149
   D16       -1.49689   0.00028  -0.01866   0.02611   0.00743  -1.48945
   D17        2.79950  -0.00016  -0.01814   0.02340   0.00526   2.80475
   D18       -2.47204  -0.00021  -0.01273   0.01288   0.00017  -2.47187
   D19        1.65925   0.00014  -0.01643   0.01755   0.00112   1.66037
   D20       -0.32755  -0.00030  -0.01590   0.01483  -0.00106  -0.32861
   D21       -0.08064   0.00051   0.01907  -0.01615   0.00293  -0.07771
   D22        2.05924  -0.00016   0.01571  -0.01717  -0.00147   2.05777
   D23       -2.08357  -0.00014   0.01702  -0.01905  -0.00205  -2.08562
   D24        3.04855   0.00062   0.01712  -0.00883   0.00830   3.05685
   D25       -1.09476  -0.00005   0.01375  -0.00985   0.00390  -1.09086
   D26        1.04562  -0.00003   0.01506  -0.01174   0.00332   1.04894
   D27       -1.38795   0.00055   0.01140  -0.00737   0.00400  -1.38395
   D28        2.66890   0.00021   0.01298  -0.00647   0.00649   2.67539
   D29        0.66581   0.00014   0.01104  -0.00675   0.00428   0.67008
   D30        0.75149   0.00048   0.01460  -0.00949   0.00509   0.75658
   D31       -1.47485   0.00015   0.01618  -0.00860   0.00758  -1.46727
   D32        2.80525   0.00007   0.01424  -0.00887   0.00537   2.81061
   D33        2.77803  -0.00004   0.01207  -0.01123   0.00082   2.77885
   D34        0.55169  -0.00037   0.01365  -0.01033   0.00331   0.55500
   D35       -1.45140  -0.00045   0.01171  -0.01061   0.00110  -1.45030
   D36        0.64926   0.00022   0.00417  -0.01085  -0.00667   0.64259
   D37       -1.46990   0.00027   0.00097  -0.00852  -0.00754  -1.47744
   D38        2.80453   0.00022   0.00362  -0.00990  -0.00626   2.79827
   D39        2.88336  -0.00027   0.00369  -0.01546  -0.01178   2.87159
   D40        0.76420  -0.00021   0.00049  -0.01314  -0.01264   0.75156
   D41       -1.24455  -0.00026   0.00314  -0.01451  -0.01136  -1.25592
   D42       -1.38460  -0.00037  -0.00063  -0.01209  -0.01275  -1.39735
   D43        2.77943  -0.00031  -0.00383  -0.00976  -0.01362   2.76582
   D44        0.77067  -0.00037  -0.00118  -0.01114  -0.01234   0.75834
   D45        3.03846  -0.00036  -0.04789  -0.02136  -0.06924   2.96922
   D46        0.98787  -0.00148  -0.05063  -0.02883  -0.07945   0.90842
   D47       -1.19010  -0.00061  -0.04796  -0.02332  -0.07127  -1.26137
   D48        0.80566  -0.00026  -0.04967  -0.01709  -0.06676   0.73889
   D49       -1.24493  -0.00138  -0.05241  -0.02456  -0.07697  -1.32190
   D50        2.86029  -0.00051  -0.04974  -0.01905  -0.06880   2.79149
   D51       -1.23578   0.00030  -0.04311  -0.02035  -0.06346  -1.29924
   D52        2.99682  -0.00082  -0.04585  -0.02782  -0.07367   2.92315
   D53        0.81885   0.00005  -0.04318  -0.02231  -0.06550   0.75335
   D54        0.84712  -0.00024  -0.01091   0.01059  -0.00031   0.84681
   D55       -1.29594  -0.00052  -0.01529   0.00932  -0.00596  -1.30190
   D56        2.97730  -0.00001  -0.01166   0.01154  -0.00012   2.97719
   D57        2.98981   0.00011  -0.00691   0.00839   0.00148   2.99129
   D58        0.84676  -0.00017  -0.01129   0.00711  -0.00417   0.84259
   D59       -1.16319   0.00034  -0.00766   0.00933   0.00167  -1.16152
   D60       -1.29565  -0.00025  -0.01030   0.00800  -0.00230  -1.29795
   D61        2.84449  -0.00053  -0.01468   0.00673  -0.00795   2.83653
   D62        0.83454  -0.00002  -0.01106   0.00895  -0.00211   0.83243
   D63       -1.30368   0.00036   0.00508   0.00560   0.01067  -1.29301
   D64        0.94346   0.00026   0.00555   0.00716   0.01271   0.95617
   D65        2.97746   0.00021   0.00508   0.00437   0.00945   2.98691
   D66        0.85761   0.00021   0.00871   0.00464   0.01335   0.87096
   D67        3.10476   0.00011   0.00919   0.00620   0.01539   3.12015
   D68       -1.14443   0.00006   0.00872   0.00340   0.01213  -1.13230
   D69        2.85452   0.00009   0.00578   0.00489   0.01066   2.86518
   D70       -1.18152  -0.00001   0.00625   0.00645   0.01270  -1.16882
   D71        0.85248  -0.00006   0.00578   0.00366   0.00944   0.86192
   D72       -3.05783  -0.00022  -0.01631   0.01294  -0.00336  -3.06119
   D73        1.12529  -0.00035  -0.01733   0.01269  -0.00463   1.12066
   D74       -0.97807  -0.00028  -0.01604   0.01199  -0.00404  -0.98211
   D75        0.97909   0.00001  -0.01622   0.01016  -0.00607   0.97302
   D76       -1.12098  -0.00011  -0.01723   0.00991  -0.00733  -1.12831
   D77        3.05885  -0.00004  -0.01595   0.00921  -0.00675   3.05210
   D78       -1.06787   0.00022  -0.01312   0.01247  -0.00066  -1.06853
   D79        3.11525   0.00010  -0.01414   0.01221  -0.00193   3.11333
   D80        1.01189   0.00017  -0.01285   0.01152  -0.00134   1.01055
   D81       -0.08113   0.00019   0.01886  -0.02382  -0.00497  -0.08610
   D82        2.00498  -0.00003   0.02201  -0.03070  -0.00866   1.99633
   D83       -2.22015  -0.00001   0.02631  -0.03312  -0.00681  -2.22696
   D84        3.06233  -0.00007   0.01133  -0.02445  -0.01312   3.04920
   D85       -1.13475  -0.00030   0.01448  -0.03132  -0.01681  -1.15156
   D86        0.92331  -0.00028   0.01878  -0.03374  -0.01496   0.90834
   D87        0.09325  -0.00039  -0.02186   0.02315   0.00129   0.09454
   D88       -2.03163  -0.00010  -0.02222   0.02696   0.00474  -2.02688
   D89        2.13043  -0.00019  -0.02200   0.02528   0.00329   2.13372
   D90       -1.99239   0.00053  -0.02166   0.03249   0.01081  -1.98157
   D91        2.16592   0.00082  -0.02202   0.03629   0.01427   2.18019
   D92        0.04479   0.00073  -0.02180   0.03462   0.01282   0.05761
   D93        2.20069  -0.00049  -0.03221   0.03245   0.00025   2.20094
   D94        0.07581  -0.00020  -0.03257   0.03626   0.00371   0.07952
   D95       -2.04532  -0.00029  -0.03235   0.03458   0.00226  -2.04306
   D96        1.04003   0.00039   0.01787  -0.01173   0.00609   1.04612
   D97        3.13624   0.00002   0.01331  -0.01102   0.00223   3.13847
   D98       -1.05442   0.00014   0.01476  -0.01103   0.00367  -1.05075
   D99        3.08234  -0.00003   0.01656  -0.01301   0.00359   3.08594
   D100      -1.10464  -0.00040   0.01199  -0.01231  -0.00026  -1.10490
   D101       0.98789  -0.00027   0.01344  -0.01232   0.00118   0.98907
   D102      -1.10373   0.00039   0.01729  -0.01030   0.00699  -1.09674
   D103       0.99247   0.00002   0.01272  -0.00959   0.00313   0.99561
   D104       3.08500   0.00014   0.01418  -0.00960   0.00458   3.08958
   D105      -1.43326   0.00015  -0.01551   0.02198   0.00653  -1.42673
   D106       2.88759  -0.00009  -0.01597   0.01968   0.00365   2.89124
   D107       0.72914   0.00018  -0.01324   0.01789   0.00465   0.73378
   D108       1.26752   0.00004  -0.00330   0.00756   0.00425   1.27177
   D109      -2.87636   0.00043  -0.00284   0.01109   0.00825  -2.86811
   D110      -0.84384  -0.00010  -0.00503   0.01442   0.00940  -0.83444
   D111      -1.14636  -0.00009   0.01214  -0.00529   0.00686  -1.13950
   D112       0.95918   0.00017   0.01504  -0.00551   0.00953   0.96871
   D113       3.04899  -0.00015   0.01165  -0.00630   0.00535   3.05434
   D114       3.04368   0.00015   0.01290  -0.01053   0.00237   3.04604
   D115      -1.13396   0.00041   0.01579  -0.01076   0.00503  -1.12893
   D116       0.95584   0.00009   0.01240  -0.01155   0.00085   0.95670
   D117       1.05041  -0.00010   0.01271  -0.01462  -0.00191   1.04850
   D118      -3.12723   0.00016   0.01561  -0.01484   0.00076  -3.12647
   D119      -1.03743  -0.00016   0.01221  -0.01563  -0.00342  -1.04085
   D120      -1.10964   0.00021   0.00033   0.02264   0.02296  -1.08668
   D121       1.01902   0.00018   0.00434   0.01495   0.01929   1.03831
   D122       3.09101   0.00043   0.00386   0.01921   0.02308   3.11408
   D123       0.97741  -0.00065  -0.00121   0.02130   0.02008   0.99749
   D124       3.10608  -0.00067   0.00280   0.01361   0.01641   3.12249
   D125      -1.10512  -0.00043   0.00232   0.01787   0.02019  -1.08493
   D126       2.95802   0.00047   0.00135   0.02815   0.02949   2.98751
   D127      -1.19649   0.00044   0.00537   0.02046   0.02582  -1.17067
   D128       0.87549   0.00069   0.00489   0.02472   0.02961   0.90509
   D129      -3.02597   0.00052  -0.02232   0.03724   0.01492  -3.01105
   D130       1.11673   0.00069  -0.02549   0.04407   0.01857   1.13531
   D131      -0.96283  -0.00009  -0.02782   0.04340   0.01558  -0.94725
         Item               Value     Threshold  Converged?
 Maximum Force            0.002500     0.000450     NO 
 RMS     Force            0.000556     0.000300     NO 
 Maximum Displacement     0.258508     0.001800     NO 
 RMS     Displacement     0.048615     0.001200     NO 
 Predicted change in Energy=-3.664791D-04
 GradGradGradGradGradGradGradGradGradGradGradGradGradGradGradGradGradGrad

                          Input orientation:                          
 ---------------------------------------------------------------------
 Center     Atomic      Atomic             Coordinates (Angstroms)
 Number     Number       Type             X           Y           Z
 ---------------------------------------------------------------------
      1          6           0       -1.642347    0.716092   -0.082665
      2          6           0       -1.009832   -0.435686   -0.410424
      3          6           0        0.403201   -0.603068   -0.895347
      4          6           0        1.409527    0.352472   -0.206290
      5          6           0        1.369269    1.782231   -0.795590
      6          6           0       -0.017686    2.308337   -1.209825
      7          6           0       -1.159445    2.147557   -0.186150
      8          6           0       -3.002322    0.412902    0.384471
      9          6           0       -3.200762   -1.093831    0.388859
     10          6           0       -1.913372   -1.669415   -0.226552
     11          8           0       -3.854747    1.238027    0.714798
     12          6           0       -0.840613    2.760854    1.193560
     13          6           0       -2.154441   -2.403154   -1.547899
     14          8           0       -1.332722   -2.573272    0.738466
     15          6           0        2.864121   -0.227873   -0.182673
     16          8           0        3.784892    0.794980    0.256065
     17          6           0        3.365264   -0.679489   -1.555877
     18          6           0        2.991163   -1.388882    0.818687
     19          8           0        2.712807   -0.872948    2.123994
     20          1           0        0.428839   -0.458920   -1.985848
     21          1           0        0.695624   -1.645662   -0.735292
     22          1           0        1.103762    0.416511    0.844545
     23          1           0        2.010712    1.833421   -1.684797
     24          1           0        1.814679    2.465696   -0.065969
     25          1           0       -0.331322    1.823922   -2.143381
     26          1           0        0.086973    3.376258   -1.443993
     27          1           0       -2.019866    2.712697   -0.574829
     28          1           0       -3.334916   -1.454473    1.414893
     29          1           0       -4.106901   -1.361481   -0.166801
     30          1           0       -0.573729    3.819439    1.084588
     31          1           0       -0.008317    2.249986    1.689480
     32          1           0       -1.713151    2.701360    1.853514
     33          1           0       -1.208675   -2.748544   -1.981661
     34          1           0       -2.796923   -3.274030   -1.376200
     35          1           0       -2.643491   -1.747400   -2.276617
     36          1           0       -0.660647   -3.106629    0.281146
     37          1           0        3.628523    0.903103    1.211623
     38          1           0        2.785783   -1.527309   -1.935704
     39          1           0        3.301860    0.131187   -2.288605
     40          1           0        4.413276   -0.989349   -1.483573
     41          1           0        2.308063   -2.212522    0.574639
     42          1           0        4.018691   -1.776290    0.775278
     43          1           0        2.907995   -1.571903    2.769056
 ---------------------------------------------------------------------
                    Distance matrix (angstroms):
                    1          2          3          4          5
     1  C    0.000000
     2  C    1.354286   0.000000
     3  C    2.566107   1.503273   0.000000
     4  C    3.075945   2.552677   1.549370   0.000000
     5  C    3.273338   3.275305   2.575440   1.546967   0.000000
     6  C    2.538751   3.025401   2.958432   2.620959   1.540137
     7  C    1.514264   2.597272   3.242031   3.134063   2.626647
     8  C    1.469582   2.306941   3.777263   4.451635   4.730582
     9  C    2.434504   2.423259   3.857277   4.868342   5.528094
    10  C    2.405161   1.540222   2.636455   3.889743   4.797228
    11  O    2.408957   3.487259   4.910430   5.417120   5.465141
    12  C    2.540193   3.580400   4.150492   3.580923   3.130175
    13  C    3.484084   2.544584   3.194944   4.700559   5.522675
    14  O    3.404414   2.448159   3.092649   4.119765   5.350186
    15  C    4.605358   3.886202   2.589363   1.566270   2.578909
    16  O    5.438372   4.994810   3.836160   2.460070   2.813518
    17  C    5.403163   4.529124   3.035779   2.590606   3.259156
    18  C    5.168439   4.292698   3.202025   2.566021   3.910548
    19  O    5.134370   4.524656   3.810976   2.937757   4.168818
    20  H    3.048371   2.133606   1.100285   2.187906   2.706266
    21  H    3.386726   2.116167   1.094592   2.186787   3.493978
    22  H    2.913860   2.601627   2.134842   1.096287   2.150750
    23  H    4.142474   3.987049   3.023872   2.177296   1.097615
    24  H    3.874587   4.063807   3.478139   2.156283   1.094469
    25  H    2.681907   2.927344   2.826198   2.991328   2.170320
    26  H    3.452572   4.099044   4.029399   3.524818   2.146074
    27  H    2.090736   3.310515   4.119258   4.179381   3.521468
    28  H    3.133500   3.126616   4.476117   5.329449   6.123058
    29  H    3.224502   3.241649   4.631090   5.776692   6.345608
    30  H    3.483560   4.531151   4.942986   4.197563   3.385340
    31  H    2.857164   3.553233   3.871770   3.033939   2.879603
    32  H    2.774003   3.932064   4.791078   4.417147   4.166997
    33  H    3.974664   2.803147   2.895045   4.429811   5.346071
    34  H    4.350558   3.490361   4.195957   5.675775   6.577236
    35  H    3.447392   2.805729   3.535497   5.012252   5.545627
    36  H    3.963494   2.781031   2.963735   4.060614   5.401932
    37  H    5.430675   5.092910   4.136493   2.690282   3.147380
    38  H    5.298579   4.233771   2.759213   2.901471   3.776165
    39  H    5.445500   4.737045   3.298867   2.822398   2.947873
    40  H    6.445280   5.555923   4.071353   3.529085   4.173842
    41  H    4.961307   3.890492   2.894771   2.827793   4.326305
    42  H    6.244628   5.337523   4.152012   3.507540   4.706393
    43  H    5.837194   5.171987   4.543180   3.847247   5.130750
                    6          7          8          9         10
     6  C    0.000000
     7  C    1.541874   0.000000
     8  C    3.878466   2.594384   0.000000
     9  C    4.925698   3.873526   1.519750   0.000000
    10  C    4.514750   3.890927   2.428004   1.538636   0.000000
    11  O    4.424112   2.983890   1.231493   2.443664   3.620538
    12  C    2.580357   1.543174   3.292490   4.590908   4.774392
    13  C    5.184415   4.853179   3.518967   2.561279   1.530504
    14  O    5.418050   4.813644   3.439493   2.408432   1.444082
    15  C    3.973942   4.672447   5.928524   6.152994   4.990432
    16  O    4.347262   5.145045   6.799172   7.237721   6.227069
    17  C    4.526721   5.508297   6.745696   6.860494   5.532726
    18  C    5.180488   5.544695   6.273502   6.213834   5.022518
    19  O    5.356353   5.427205   6.110814   6.166829   5.249854
    20  H    2.908488   3.543343   4.260440   4.383646   3.169602
    21  H    4.045751   4.258092   4.377940   4.092683   2.658241
    22  H    3.009499   3.030009   4.131780   4.584507   3.821182
    23  H    2.136713   3.520585   5.606269   6.326793   5.458460
    24  H    2.165809   2.993504   5.255507   6.166988   5.569857
    25  H    1.097521   2.149717   3.938941   4.812401   4.287251
    26  H    1.098292   2.155327   4.654944   5.843821   5.562586
    27  H    2.139031   1.100354   2.678531   4.100349   4.397220
    28  H    5.661440   4.502292   2.158583   1.095813   2.182047
    29  H    5.592597   4.582709   2.161581   1.096123   2.215844
    30  H    2.803024   2.180144   4.241782   5.614762   5.800108
    31  H    2.899908   2.203083   3.747265   4.802544   4.760475
    32  H    3.523225   2.184838   3.009499   4.331474   4.844630
    33  H    5.252259   5.215178   4.337106   3.510819   2.177504
    34  H    6.238162   5.787155   4.090919   2.834041   2.162670
    35  H    4.947919   4.662954   3.446311   2.800441   2.177595
    36  H    5.653162   5.298455   4.228618   3.242706   1.972982
    37  H    4.597057   5.140727   6.700193   7.162668   6.276847
    38  H    4.806091   5.668368   6.530680   6.436631   5.002345
    39  H    4.113774   5.328162   6.853277   7.138177   5.890066
    40  H    5.530198   6.525236   7.774765   7.841587   6.486067
    41  H    5.388097   5.622517   5.926989   5.624334   4.330980
    42  H    6.075948   6.567649   7.364775   7.261926   6.017015
    43  H    6.280714   6.253934   6.675143   6.573492   5.677038
                   11         12         13         14         15
    11  O    0.000000
    12  C    3.410750   0.000000
    13  C    4.611837   5.992388   0.000000
    14  O    4.570249   5.376075   2.435493   0.000000
    15  C    6.935236   4.954953   5.637522   4.895189   0.000000
    16  O    7.666212   5.112617   6.982694   6.145552   1.444486
    17  C    7.807777   6.089726   5.782579   5.560710   1.529965
    18  C    7.333343   5.660684   5.753843   4.483881   1.538442
    19  O    7.040938   5.166915   6.286050   4.601858   2.399943
    20  H    5.340620   4.699690   3.262696   3.872398   3.038983
    21  H    5.578916   5.049542   3.058921   2.673314   2.649130
    22  H    5.027776   3.065673   4.928507   3.858304   2.137585
    23  H    6.365230   4.156336   5.942710   6.039015   2.689539
    24  H    5.853132   2.953660   6.454125   5.995369   2.893141
    25  H    4.574602   3.503198   4.641824   5.351931   4.273769
    26  H    4.976903   2.862836   6.199705   6.494273   4.721572
    27  H    2.684134   2.126066   5.209309   5.489843   5.714374
    28  H    2.830179   4.903011   3.327410   2.391245   6.518038
    29  H    2.756490   5.432575   2.608566   3.159750   7.062611
    30  H    4.191122   1.097135   6.938970   6.446909   5.459442
    31  H    4.095008   1.095280   6.061203   5.091395   4.230324
    32  H    2.832746   1.095628   6.149830   5.404610   5.803265
    33  H    5.492297   6.369534   1.096319   2.728589   5.116425
    34  H    5.084282   6.844753   1.095760   2.665850   6.538425
    35  H    4.396417   5.967986   1.095542   3.389824   6.085011
    36  H    5.409839   5.940727   2.464082   0.972263   4.574533
    37  H    7.507219   4.839911   7.210338   6.076431   1.951276
    38  H    7.666086   6.428949   5.032227   5.020688   2.183527
    39  H    7.839805   6.016703   6.061580   6.160893   2.180709
    40  H    8.840488   6.988162   6.718473   6.361034   2.161496
    41  H    7.064429   5.918758   4.945245   3.662279   2.195804
    42  H    8.430942   6.661341   6.625532   5.410560   2.155991
    43  H    7.605942   5.941971   6.704874   4.807256   3.243616
                   16         17         18         19         20
    16  O    0.000000
    17  C    2.373454   0.000000
    18  C    2.390775   2.506341   0.000000
    19  O    2.724061   3.742269   1.430907   0.000000
    20  H    4.226290   2.975923   3.910978   4.720034   0.000000
    21  H    4.059938   2.955305   2.783933   3.583522   1.744541
    22  H    2.770922   3.475289   2.611971   2.426669   3.038588
    23  H    2.827193   2.857648   4.196660   4.724855   2.801389
    24  H    2.603218   3.810031   4.126077   4.092569   3.762959
    25  H    4.874350   4.502997   5.489523   5.894940   2.411229
    26  H    4.819523   5.216205   6.021678   6.138509   3.888325
    27  H    6.169542   6.439644   6.623839   6.522169   4.248092
    28  H    7.556097   7.370108   6.354450   6.116858   5.169335
    29  H    8.192042   7.630721   7.166202   7.210744   4.969557
    30  H    5.369487   6.536672   6.317101   5.822387   5.360697
    31  H    4.308150   5.522248   4.795469   4.164858   4.586645
    32  H    6.034452   6.988876   6.319139   5.695432   5.414442
    33  H    6.519179   5.038174   5.227740   5.979321   2.814933
    34  H    7.908314   6.688533   6.470954   6.955119   4.324588
    35  H    7.362221   6.145327   6.438848   6.987129   3.344241
    36  H    5.914896   5.047140   4.071279   4.445853   3.651931
    37  H    0.974286   3.198900   2.411187   2.196660   4.724077
    38  H    3.345907   1.094927   2.765505   4.112744   2.588272
    39  H    2.673816   1.094580   3.473098   4.563584   2.948582
    40  H    2.570026   1.095249   2.735404   3.989947   4.050848
    41  H    3.365648   2.829658   1.097528   2.087768   3.628043
    42  H    2.633566   2.657861   1.098993   2.083361   4.716600
    43  H    3.561770   4.439656   1.960702   0.970949   5.476683
                   21         22         23         24         25
    21  H    0.000000
    22  H    2.629642   0.000000
    23  H    3.838624   3.037723   0.000000
    24  H    4.313183   2.352361   1.748944   0.000000
    25  H    3.882699   3.601107   2.386528   3.054969   0.000000
    26  H    5.108072   3.877031   2.477722   2.390197   1.753243
    27  H    5.137600   4.128456   4.272086   3.876040   2.470113
    28  H    4.572210   4.850540   6.999576   6.639203   5.694802
    29  H    4.844398   5.597775   7.066605   7.051423   5.320588
    30  H    5.898352   3.801515   4.277043   2.976726   3.802714
    31  H    4.642320   2.304836   3.954207   2.539970   3.869973
    32  H    5.603634   3.764778   5.209618   4.023125   4.319088
    33  H    2.529059   4.832429   5.607761   6.324464   4.658685
    34  H    3.906435   5.810950   7.021015   7.478505   5.714619
    35  H    3.679093   5.335360   5.902046   6.520156   4.256550
    36  H    2.237642   3.980335   5.950225   6.107253   5.504281
    37  H    4.346099   2.597294   3.445584   2.713664   5.271085
    38  H    2.413247   3.786478   3.458062   4.514758   4.581509
    39  H    3.516026   3.837926   2.220191   3.549895   4.010792
    40  H    3.848584   4.283626   3.712255   4.549687   5.555272
    41  H    2.153417   2.904308   4.643611   4.747582   5.535962
    42  H    3.652624   3.648285   4.807698   4.853845   6.356313
    43  H    4.144934   3.303451   5.677865   5.053209   6.793883
                   26         27         28         29         30
    26  H    0.000000
    27  H    2.373717   0.000000
    28  H    6.574080   4.801422   0.000000
    29  H    6.454919   4.595772   1.762489   0.000000
    30  H    2.650785   2.463707   5.962164   6.394623   0.000000
    31  H    3.331100   3.063907   4.986450   5.769478   1.774477
    32  H    3.817000   2.447662   4.482573   5.130145   1.771900
    33  H    6.283390   5.697574   4.210950   3.690173   7.276224
    34  H    7.248985   6.089903   3.374971   2.614677   7.830413
    35  H    5.865200   4.814297   3.767111   2.596503   6.824318
    36  H    6.750027   6.036946   3.341664   3.888813   6.973054
    37  H    5.070638   6.194380   7.354520   8.177114   5.116647
    38  H    5.618747   6.551633   6.978164   7.117979   6.999729
    39  H    4.645359   6.158084   7.763828   7.849832   6.324700
    40  H    6.146299   7.477719   8.285646   8.629356   7.388512
    41  H    6.343704   6.656578   5.755335   6.513507   6.704426
    42  H    6.850717   7.644473   7.388384   8.190534   7.245563
    43  H    7.084649   7.336428   6.389169   7.607385   6.635240
                   31         32         33         34         35
    31  H    0.000000
    32  H    1.771187   0.000000
    33  H    6.316917   6.683151   0.000000
    34  H    6.905757   6.878292   1.779115   0.000000
    35  H    6.217168   6.141253   1.774256   1.779014   0.000000
    36  H    5.576941   6.108424   2.355600   2.708965   3.510174
    37  H    3.907563   5.672674   6.850553   8.088982   7.650565
    38  H    5.934384   7.244323   4.177227   5.876282   5.444417
    39  H    5.592115   6.993803   5.360223   7.044369   6.235097
    40  H    6.333407   7.892439   5.911784   7.564275   7.141535
    41  H    5.149997   6.477030   4.380575   5.567176   5.732703
    42  H    5.767448   7.352956   5.989270   7.302375   7.327999
    43  H    4.927189   6.360344   6.395371   7.254410   7.503906
                   36         37         38         39         40
    36  H    0.000000
    37  H    5.944806   0.000000
    38  H    4.391646   4.064823   0.000000
    39  H    5.726127   3.599189   1.772422   0.000000
    40  H    5.774235   3.385453   1.772725   1.771701   0.000000
    41  H    3.114290   3.443325   2.645668   3.831289   3.188151
    42  H    4.889803   2.742585   2.988558   3.679632   2.424330
    43  H    4.613056   3.011713   4.706559   5.351223   4.548636
                   41         42         43
    41  H    0.000000
    42  H    1.776740   0.000000
    43  H    2.363425   2.291413   0.000000
 Stoichiometry    C15H24O4
 Framework group  C1[X(C15H24O4)]
 Deg. of freedom   123
 Full point group                 C1      NOp   1
 Largest Abelian subgroup         C1      NOp   1
 Largest concise Abelian subgroup C1      NOp   1
                         Standard orientation:                         
 ---------------------------------------------------------------------
 Center     Atomic      Atomic             Coordinates (Angstroms)
 Number     Number       Type             X           Y           Z
 ---------------------------------------------------------------------
      1          6           0       -1.677765    0.722628   -0.080743
      2          6           0       -1.047388   -0.441407   -0.366640
      3          6           0        0.365241   -0.628798   -0.845383
      4          6           0        1.373425    0.349270   -0.191550
      5          6           0        1.335609    1.756806   -0.832270
      6          6           0       -0.050485    2.270052   -1.265097
      7          6           0       -1.192317    2.148531   -0.236103
      8          6           0       -3.038184    0.439016    0.397270
      9          6           0       -3.239327   -1.066208    0.456285
     10          6           0       -1.953102   -1.666034   -0.138050
     11          8           0       -3.889057    1.277103    0.697602
     12          6           0       -0.872095    2.810847    1.120430
     13          6           0       -2.195764   -2.446738   -1.431905
     14          8           0       -1.373872   -2.535372    0.859004
     15          6           0        2.826980   -0.232457   -0.147129
     16          8           0        3.749678    0.803963    0.254122
     17          6           0        3.327023   -0.734440   -1.503138
     18          6           0        2.952147   -1.356643    0.895628
     19          8           0        2.674992   -0.793246    2.181421
     20          1           0        0.390909   -0.524308   -1.940395
     21          1           0        0.655826   -1.665432   -0.647693
     22          1           0        1.067996    0.451898    0.856317
     23          1           0        1.976957    1.774584   -1.722840
     24          1           0        1.782398    2.465459   -0.127960
     25          1           0       -0.365186    1.752691   -2.180441
     26          1           0        0.056041    3.328596   -1.537827
     27          1           0       -2.051804    2.700764   -0.644882
     28          1           0       -3.373914   -1.389190    1.494734
     29          1           0       -4.146063   -1.352186   -0.089180
     30          1           0       -0.603335    3.864306    0.973129
     31          1           0       -0.040613    2.316788    1.634417
     32          1           0       -1.744600    2.776880    1.782232
     33          1           0       -1.250712   -2.809323   -1.853002
     34          1           0       -2.839773   -3.309662   -1.228667
     35          1           0       -2.683790   -1.816943   -2.183837
     36          1           0       -0.702852   -3.086160    0.421215
     37          1           0        3.593703    0.946924    1.205156
     38          1           0        2.745942   -1.594422   -1.851909
     39          1           0        3.264921    0.049264   -2.264753
     40          1           0        4.374492   -1.043364   -1.419804
     41          1           0        2.267519   -2.187354    0.681686
     42          1           0        3.978970   -1.747220    0.866138
     43          1           0        2.869060   -1.468717    2.851360
 ---------------------------------------------------------------------
 Rotational constants (GHZ):      0.5324428      0.2777852      0.2273333
 Standard basis: 6-31G(d) (6D, 7F)
 There are   333 symmetry adapted cartesian basis functions of A   symmetry.
 There are   333 symmetry adapted basis functions of A   symmetry.
   333 basis functions,   628 primitive gaussians,   333 cartesian basis functions
    73 alpha electrons       73 beta electrons
       nuclear repulsion energy      1611.3821731659 Hartrees.
 NAtoms=   43 NActive=   43 NUniq=   43 SFac= 1.00D+00 NAtFMM=   60 NAOKFM=F Big=F
 Integral buffers will be    131072 words long.
 Raffenetti 2 integral format.
 Two-electron integral symmetry is turned on.
 ------------------------------------------------------------------------------
 Polarizable Continuum Model (PCM)
 =================================
 Model                : PCM (using non-symmetric T matrix).
 Atomic radii         : SMD-Coulomb.
 Polarization charges : Total charges.
 Charge compensation  : None.
 Solution method      : On-the-fly selection.
 Cavity type          : VdW (van der Waals Surface) (Alpha=1.000).
 Cavity algorithm     : GePol (No added spheres)
                        Default sphere list used, NSphG=   43.
                        Lebedev-Laikov grids with approx.  5.0 points / Ang**2.
                        Smoothing algorithm: Karplus/York (Gamma=1.0000).
                        Polarization charges: spherical gaussians, with
                                              point-specific exponents (IZeta= 3).
                        Self-potential: point-specific (ISelfS= 7).
                        Self-field    : sphere-specific E.n sum rule (ISelfD= 2).
 1st derivatives      : Analytical E(r).r(x)/FMM algorithm (CHGder, D1EAlg=3).
                        Cavity 1st derivative terms included.
 Solvent              : Methanol, Eps=  32.613000 Eps(inf)=   1.765709
 ------------------------------------------------------------------------------
 ------------------------------------------------------------------------------
 Atomic radii for non-electrostatic terms: SMD-CDS.
 ------------------------------------------------------------------------------
 Nuclear repulsion after PCM non-electrostatic terms =     1611.3835504992 Hartrees.
 One-electron integrals computed using PRISM.
 NBasis=   333 RedAO= T EigKep=  9.28D-04  NBF=   333
 NBsUse=   333 1.00D-06 EigRej= -1.00D+00 NBFU=   333
 Initial guess from the checkpoint file:  "DY-202A-11R_32.chk"
 B after Tr=     0.000000    0.000000    0.000000
         Rot=    0.999921    0.012428   -0.001750    0.000010 Ang=   1.44 deg.
 ExpMin= 1.61D-01 ExpMax= 5.48D+03 ExpMxC= 8.25D+02 IAcc=1 IRadAn=         1 AccDes= 0.00D+00
 Harris functional with IExCor=  402 and IRadAn=       1 diagonalized for initial guess.
 HarFok:  IExCor=  402 AccDes= 0.00D+00 IRadAn=         1 IDoV= 1 UseB2=F ITyADJ=14
 ICtDFT=  3500011 ScaDFX=  1.000000  1.000000  1.000000  1.000000
 FoFCou: FMM=F IPFlag=           0 FMFlag=      100000 FMFlg1=           0
         NFxFlg=           0 DoJE=T BraDBF=F KetDBF=T FulRan=T
         wScrn=  0.000000 ICntrl=     500 IOpCl=  0 I1Cent=   200000004 NGrid=           0
         NMat0=    1 NMatS0=      1 NMatT0=    0 NMatD0=    1 NMtDS0=    0 NMtDT0=    0
 Petite list used in FoFCou.
 Keep R1 ints in memory in canonical form, NReq=1565304907.
 Requested convergence on RMS density matrix=1.00D-08 within 128 cycles.
 Requested convergence on MAX density matrix=1.00D-06.
 Requested convergence on             energy=1.00D-06.
 No special actions if energy rises.
 Inv3:  Mode=1 IEnd=    21983547.
 Iteration    1 A*A^-1 deviation from unit magnitude is 9.21D-15 for   2691.
 Iteration    1 A*A^-1 deviation from orthogonality  is 3.70D-15 for   1467   1423.
 Iteration    1 A^-1*A deviation from unit magnitude is 9.44D-15 for   2691.
 Iteration    1 A^-1*A deviation from orthogonality  is 1.89D-10 for   1898   1871.
 Iteration    2 A*A^-1 deviation from unit magnitude is 1.21D-14 for    674.
 Iteration    2 A*A^-1 deviation from orthogonality  is 3.55D-15 for   1344    746.
 Iteration    2 A^-1*A deviation from unit magnitude is 1.11D-15 for    506.
 Iteration    2 A^-1*A deviation from orthogonality  is 3.49D-16 for   2703   1789.
 Error on total polarization charges =  0.05177
 SCF Done:  E(RB3LYP) =  -886.950128397     A.U. after   10 cycles
            NFock= 10  Conv=0.60D-08     -V/T= 2.0094
 SMD-CDS (non-electrostatic) energy       (kcal/mol) =       0.86
 (included in total energy above)
 D1PCM: PCM CHGder 1st derivatives, ID1Alg=3 FixD1E=F DoIter=F DoCFld=F I1PDM=0.
 Calling FoFJK, ICntrl=      2127 FMM=F ISym2X=0 I1Cent= 0 IOpClX= 0 NMat=1 NMatS=1 NMatT=0.
 ***** Axes restored to original set *****
 -------------------------------------------------------------------
 Center     Atomic                   Forces (Hartrees/Bohr)
 Number     Number              X              Y              Z
 -------------------------------------------------------------------
      1        6           0.002175636    0.002681343    0.000203611
      2        6          -0.001887134   -0.002061134   -0.000054613
      3        6           0.000076186   -0.000224016   -0.000671076
      4        6           0.000230294   -0.000892761    0.000494108
      5        6          -0.000140458   -0.000298881   -0.000361834
      6        6          -0.000265990   -0.000169187    0.000780173
      7        6          -0.001072044   -0.000802496    0.000427858
      8        6          -0.000779955   -0.001778348    0.000356773
      9        6          -0.001030966   -0.000026707   -0.001071599
     10        6           0.001604703    0.000517493    0.001548188
     11        8          -0.000487845    0.000628317   -0.000101028
     12        6           0.000099132   -0.000345639   -0.000754438
     13        6          -0.000308601    0.000748002   -0.000112951
     14        8          -0.000034224   -0.000024000   -0.001081898
     15        6           0.000663295    0.000069711   -0.000358226
     16        8          -0.000259205    0.000034727   -0.000445217
     17        6          -0.000926821   -0.000214242    0.000525431
     18        6          -0.000162264   -0.000369634   -0.000811264
     19        8          -0.000405068    0.000391296    0.000925532
     20        1           0.000134794    0.000019354    0.000266660
     21        1           0.000265219   -0.000068904    0.000135912
     22        1          -0.000012330    0.000472963   -0.000075325
     23        1           0.000282596    0.000024417   -0.000031665
     24        1           0.000187324    0.000262885    0.000051486
     25        1           0.000056745    0.000210289   -0.000351465
     26        1          -0.000007087   -0.000055241   -0.000056265
     27        1           0.000129079    0.000047676   -0.000281535
     28        1           0.000669046    0.000774212    0.000310769
     29        1           0.000328943    0.000417805    0.000080606
     30        1           0.000046743    0.000017108    0.000155767
     31        1          -0.000013782   -0.000056895    0.000111055
     32        1           0.000046067    0.000123626    0.000112251
     33        1          -0.000034316   -0.000430523   -0.000125592
     34        1           0.000119457   -0.000186362   -0.000105662
     35        1           0.000011108   -0.000099142   -0.000120328
     36        1          -0.000018432   -0.000068097    0.000538646
     37        1          -0.000144152   -0.000063123    0.000381348
     38        1           0.000128998    0.000193763    0.000242461
     39        1           0.000328422    0.000256114   -0.000050475
     40        1           0.000243851    0.000091988   -0.000193503
     41        1          -0.000207998   -0.000004654   -0.000395177
     42        1          -0.000237942    0.000141967   -0.000165557
     43        1           0.000608978    0.000114930    0.000128057
 -------------------------------------------------------------------
 Cartesian Forces:  Max     0.002681343 RMS     0.000604127

 GradGradGradGradGradGradGradGradGradGradGradGradGradGradGradGradGradGrad
 Berny optimization.
 Using GEDIIS/GDIIS optimizer.
 FormGI is forming the generalized inverse of G from B-inverse, IUseBI=4.
 Internal  Forces:  Max     0.001296891 RMS     0.000275411
 Search for a local minimum.
 Step number   5 out of a maximum of  258
 All quantities printed in internal units (Hartrees-Bohrs-Radians)
 Mixed Optimization -- En-DIIS/RFO-DIIS
 Swapping is turned off.
 Update second derivatives using D2CorX and points    2    3    4    5
 DE= -4.62D-04 DEPred=-3.66D-04 R= 1.26D+00
 TightC=F SS=  1.41D+00  RLast= 2.40D-01 DXNew= 7.1352D-01 7.1933D-01
 Trust test= 1.26D+00 RLast= 2.40D-01 DXMaxT set to 7.14D-01
 ITU=  1 -1  1  1  0
     Eigenvalues ---    0.00223   0.00342   0.00344   0.00360   0.00377
     Eigenvalues ---    0.00402   0.00692   0.00745   0.00848   0.00879
     Eigenvalues ---    0.01106   0.01117   0.01180   0.01241   0.01362
     Eigenvalues ---    0.01396   0.02505   0.02576   0.03161   0.03807
     Eigenvalues ---    0.03957   0.04312   0.04428   0.04603   0.04733
     Eigenvalues ---    0.04892   0.05027   0.05136   0.05427   0.05433
     Eigenvalues ---    0.05469   0.05555   0.05571   0.05610   0.05635
     Eigenvalues ---    0.05658   0.05685   0.05741   0.05866   0.05965
     Eigenvalues ---    0.06068   0.06400   0.06935   0.07712   0.08313
     Eigenvalues ---    0.08556   0.08940   0.09053   0.09337   0.09693
     Eigenvalues ---    0.10276   0.11546   0.12110   0.13260   0.13670
     Eigenvalues ---    0.14544   0.15809   0.15936   0.15988   0.16000
     Eigenvalues ---    0.16000   0.16000   0.16000   0.16000   0.16000
     Eigenvalues ---    0.16000   0.16053   0.16089   0.16179   0.16394
     Eigenvalues ---    0.17204   0.18212   0.19094   0.19877   0.20729
     Eigenvalues ---    0.22747   0.23347   0.24696   0.25014   0.26115
     Eigenvalues ---    0.26885   0.27061   0.27862   0.28319   0.28763
     Eigenvalues ---    0.29008   0.29291   0.29393   0.29520   0.30194
     Eigenvalues ---    0.31497   0.31593   0.32224   0.33737   0.33819
     Eigenvalues ---    0.33845   0.33893   0.33941   0.34002   0.34028
     Eigenvalues ---    0.34065   0.34122   0.34138   0.34149   0.34156
     Eigenvalues ---    0.34183   0.34194   0.34207   0.34316   0.34324
     Eigenvalues ---    0.34343   0.34378   0.34427   0.34632   0.34988
     Eigenvalues ---    0.39814   0.41743   0.42250   0.51562   0.52656
     Eigenvalues ---    0.53076   0.53327   0.95320
 En-DIIS/RFO-DIIS IScMMF=        0 using points:     5    4    3    2
 RFO step:  Lambda=-5.13141103D-05.
 DidBck=F Rises=F RFO-DIIS coefs:    0.84989    0.00725    0.11540    0.02746
 Iteration  1 RMS(Cart)=  0.02290176 RMS(Int)=  0.00033867
 Iteration  2 RMS(Cart)=  0.00053213 RMS(Int)=  0.00000813
 Iteration  3 RMS(Cart)=  0.00000038 RMS(Int)=  0.00000813
 Variable       Old X    -DE/DX   Delta X   Delta X   Delta X     New X
                                 (Linear)    (Quad)   (Total)
    R1        2.55923   0.00104   0.00060  -0.00070  -0.00010   2.55913
    R2        2.86154  -0.00130  -0.00152  -0.00090  -0.00243   2.85912
    R3        2.77711   0.00083   0.00151  -0.00211  -0.00062   2.77649
    R4        2.84077   0.00068   0.00070   0.00076   0.00146   2.84224
    R5        2.91060  -0.00113  -0.00137  -0.00114  -0.00248   2.90811
    R6        2.92789   0.00027  -0.00039   0.00212   0.00173   2.92962
    R7        2.07924  -0.00026  -0.00005  -0.00083  -0.00088   2.07835
    R8        2.06848   0.00015   0.00012  -0.00013  -0.00001   2.06847
    R9        2.92334   0.00003   0.00027   0.00005   0.00033   2.92368
   R10        2.95982  -0.00059   0.00010  -0.00294  -0.00284   2.95698
   R11        2.07168  -0.00004  -0.00003   0.00030   0.00027   2.07196
   R12        2.91044  -0.00004   0.00023  -0.00168  -0.00146   2.90898
   R13        2.07419   0.00018   0.00004   0.00003   0.00007   2.07426
   R14        2.06825   0.00028   0.00016   0.00072   0.00087   2.06912
   R15        2.91372  -0.00030   0.00019  -0.00232  -0.00214   2.91157
   R16        2.07401   0.00018   0.00023  -0.00014   0.00010   2.07411
   R17        2.07547  -0.00004   0.00007  -0.00040  -0.00033   2.07514
   R18        2.91618  -0.00037  -0.00015  -0.00181  -0.00196   2.91422
   R19        2.07937   0.00002  -0.00004   0.00010   0.00006   2.07943
   R20        2.87191  -0.00092  -0.00023  -0.00460  -0.00484   2.86707
   R21        2.32718   0.00073   0.00044  -0.00134  -0.00090   2.32629
   R22        2.90760   0.00032   0.00129  -0.00375  -0.00245   2.90515
   R23        2.07079  -0.00005  -0.00028   0.00055   0.00027   2.07106
   R24        2.07137  -0.00041  -0.00019  -0.00070  -0.00090   2.07047
   R25        2.89223   0.00045   0.00040   0.00022   0.00062   2.89286
   R26        2.72892  -0.00034  -0.00038  -0.00075  -0.00113   2.72779
   R27        2.07328   0.00000   0.00005  -0.00030  -0.00025   2.07304
   R28        2.06978   0.00007   0.00013  -0.00051  -0.00038   2.06940
   R29        2.07044   0.00003   0.00016  -0.00046  -0.00030   2.07014
   R30        2.07174   0.00016   0.00024  -0.00028  -0.00005   2.07169
   R31        2.07069   0.00005   0.00012  -0.00024  -0.00012   2.07056
   R32        2.07027   0.00003  -0.00005   0.00025   0.00020   2.07048
   R33        1.83731  -0.00022  -0.00015  -0.00002  -0.00017   1.83714
   R34        2.72968  -0.00030  -0.00008  -0.00060  -0.00068   2.72900
   R35        2.89121  -0.00065  -0.00060  -0.00022  -0.00082   2.89039
   R36        2.90723  -0.00044  -0.00023  -0.00079  -0.00102   2.90621
   R37        1.84113   0.00040  -0.00001   0.00134   0.00133   1.84246
   R38        2.06911  -0.00031  -0.00028   0.00022  -0.00005   2.06906
   R39        2.06846   0.00021   0.00014  -0.00013   0.00001   2.06847
   R40        2.06972   0.00019   0.00023  -0.00014   0.00009   2.06981
   R41        2.70402   0.00109   0.00116  -0.00143  -0.00027   2.70375
   R42        2.07403   0.00022  -0.00007   0.00048   0.00041   2.07444
   R43        2.07679  -0.00026  -0.00004  -0.00092  -0.00096   2.07583
   R44        1.83483   0.00013   0.00001   0.00036   0.00037   1.83519
    A1        2.26332   0.00073   0.00126   0.00181   0.00309   2.26641
    A2        1.91100  -0.00055  -0.00052  -0.00290  -0.00344   1.90756
    A3        2.10816  -0.00019  -0.00083   0.00093   0.00010   2.10826
    A4        2.22910  -0.00076  -0.00035  -0.00127  -0.00161   2.22749
    A5        1.95882   0.00033   0.00100  -0.00060   0.00041   1.95923
    A6        2.09525   0.00043  -0.00067   0.00191   0.00121   2.09646
    A7        1.98055  -0.00011   0.00142  -0.00138   0.00006   1.98061
    A8        1.90395  -0.00002  -0.00036   0.00126   0.00091   1.90486
    A9        1.88599   0.00034  -0.00068   0.00425   0.00355   1.88955
   A10        1.92287  -0.00008   0.00051  -0.00390  -0.00340   1.91948
   A11        1.92717  -0.00016  -0.00110   0.00017  -0.00094   1.92624
   A12        1.83743   0.00004   0.00009  -0.00016  -0.00007   1.83736
   A13        1.96458   0.00030   0.00110  -0.00177  -0.00068   1.96390
   A14        1.96209   0.00015   0.00027  -0.00245  -0.00221   1.95988
   A15        1.85581  -0.00007   0.00044   0.00449   0.00493   1.86073
   A16        1.95235  -0.00062  -0.00097  -0.00389  -0.00488   1.94747
   A17        1.87958  -0.00009  -0.00077  -0.00028  -0.00103   1.87855
   A18        1.84026   0.00035  -0.00014   0.00500   0.00487   1.84513
   A19        2.02819  -0.00004   0.00043   0.00283   0.00329   2.03147
   A20        1.91400   0.00000   0.00040  -0.00122  -0.00083   1.91317
   A21        1.88874   0.00003  -0.00052   0.00130   0.00078   1.88952
   A22        1.86758   0.00011   0.00019  -0.00054  -0.00036   1.86723
   A23        1.90972  -0.00002  -0.00006  -0.00176  -0.00184   1.90788
   A24        1.84742  -0.00009  -0.00053  -0.00098  -0.00151   1.84592
   A25        2.04055   0.00009   0.00049   0.00117   0.00166   2.04221
   A26        1.91278  -0.00005   0.00036  -0.00133  -0.00097   1.91181
   A27        1.87935  -0.00003  -0.00024  -0.00097  -0.00122   1.87814
   A28        1.88293   0.00008  -0.00001   0.00324   0.00322   1.88616
   A29        1.88968  -0.00001  -0.00033  -0.00025  -0.00058   1.88910
   A30        1.84943  -0.00009  -0.00036  -0.00225  -0.00261   1.84682
   A31        1.96069   0.00010  -0.00022   0.00103   0.00081   1.96151
   A32        1.96111  -0.00019   0.00035  -0.00277  -0.00242   1.95870
   A33        1.83412   0.00014   0.00009   0.00344   0.00353   1.83765
   A34        1.98139  -0.00006  -0.00044  -0.00003  -0.00047   1.98092
   A35        1.86603  -0.00017  -0.00032  -0.00273  -0.00305   1.86298
   A36        1.84757   0.00021   0.00059   0.00139   0.00197   1.84954
   A37        1.90318  -0.00009  -0.00023   0.00275   0.00250   1.90567
   A38        2.19888  -0.00015  -0.00010  -0.00232  -0.00241   2.19647
   A39        2.18111   0.00024   0.00032  -0.00044  -0.00011   2.18100
   A40        1.83431   0.00043   0.00055  -0.00265  -0.00210   1.83221
   A41        1.92301  -0.00054   0.00044  -0.01065  -0.01022   1.91279
   A42        1.92684  -0.00027  -0.00228   0.00532   0.00304   1.92988
   A43        1.93245  -0.00009   0.00086  -0.00205  -0.00124   1.93121
   A44        1.97968   0.00003  -0.00148   0.00716   0.00569   1.98537
   A45        1.86825   0.00040   0.00183   0.00225   0.00408   1.87233
   A46        1.81207  -0.00010  -0.00021   0.00063   0.00044   1.81251
   A47        1.95341   0.00004   0.00091  -0.00401  -0.00312   1.95029
   A48        1.92330   0.00012  -0.00027   0.00289   0.00261   1.92591
   A49        1.97454  -0.00023  -0.00071  -0.00173  -0.00247   1.97208
   A50        1.87894   0.00021   0.00021   0.00198   0.00218   1.88112
   A51        1.91793  -0.00003   0.00004   0.00056   0.00061   1.91854
   A52        1.92295   0.00022   0.00059   0.00004   0.00063   1.92358
   A53        1.95676   0.00000   0.00001   0.00044   0.00045   1.95720
   A54        1.93096   0.00017   0.00023   0.00040   0.00064   1.93160
   A55        1.88616  -0.00010  -0.00020   0.00004  -0.00016   1.88600
   A56        1.88173  -0.00018  -0.00028  -0.00052  -0.00080   1.88093
   A57        1.88295  -0.00013  -0.00040  -0.00045  -0.00085   1.88210
   A58        1.93557   0.00033   0.00048   0.00088   0.00136   1.93694
   A59        1.91569   0.00010  -0.00012   0.00092   0.00080   1.91649
   A60        1.93651   0.00018   0.00056   0.00080   0.00137   1.93788
   A61        1.89381  -0.00037  -0.00095  -0.00239  -0.00334   1.89046
   A62        1.88651  -0.00016  -0.00002   0.00002   0.00001   1.88652
   A63        1.89464  -0.00010  -0.00001  -0.00035  -0.00036   1.89428
   A64        1.88281   0.00088   0.00050   0.00573   0.00623   1.88903
   A65        1.91155  -0.00008  -0.00047  -0.00102  -0.00149   1.91005
   A66        1.98235  -0.00028  -0.00003  -0.00235  -0.00238   1.97997
   A67        1.94564   0.00025   0.00123  -0.00167  -0.00044   1.94520
   A68        1.84714   0.00013  -0.00006   0.00344   0.00338   1.85051
   A69        1.85881   0.00000  -0.00008   0.00107   0.00099   1.85980
   A70        1.91175  -0.00001  -0.00067   0.00100   0.00034   1.91209
   A71        1.84852  -0.00025   0.00030  -0.00284  -0.00255   1.84598
   A72        1.94611  -0.00015  -0.00047   0.00145   0.00097   1.94708
   A73        1.94253  -0.00004   0.00041  -0.00070  -0.00029   1.94224
   A74        1.91525   0.00023   0.00046  -0.00024   0.00022   1.91547
   A75        1.88663   0.00019   0.00047   0.00074   0.00121   1.88783
   A76        1.88626   0.00001  -0.00001   0.00059   0.00058   1.88684
   A77        1.88510  -0.00025  -0.00089  -0.00189  -0.00278   1.88231
   A78        1.88135   0.00019   0.00017   0.00006   0.00024   1.88159
   A79        1.95003  -0.00017   0.00045  -0.00045   0.00000   1.95003
   A80        1.89392  -0.00041  -0.00149   0.00104  -0.00045   1.89347
   A81        1.93088   0.00032   0.00099   0.00166   0.00265   1.93354
   A82        1.92305  -0.00010  -0.00019  -0.00311  -0.00329   1.91976
   A83        1.88452   0.00014   0.00000   0.00070   0.00070   1.88522
   A84        1.88324  -0.00002  -0.00018  -0.00083  -0.00101   1.88223
    D1        0.07367  -0.00011   0.00185  -0.00796  -0.00610   0.06758
    D2       -3.07562  -0.00011   0.00031  -0.00109  -0.00076  -3.07638
    D3       -3.10875  -0.00022  -0.00011  -0.01272  -0.01281  -3.12156
    D4        0.02514  -0.00022  -0.00165  -0.00585  -0.00748   0.01767
    D5        0.38213  -0.00004   0.00199  -0.00444  -0.00245   0.37968
    D6       -1.87759   0.00012   0.00248  -0.00288  -0.00040  -1.87799
    D7        2.40472  -0.00012   0.00156  -0.00516  -0.00360   2.40112
    D8       -2.71466   0.00009   0.00412   0.00086   0.00498  -2.70967
    D9        1.30881   0.00025   0.00461   0.00242   0.00703   1.31584
   D10       -0.69206   0.00001   0.00369   0.00014   0.00384  -0.68823
   D11        0.03995   0.00011  -0.00328   0.02179   0.01852   0.05847
   D12       -3.09527   0.00016  -0.00226   0.02337   0.02112  -3.07415
   D13       -3.13822   0.00003  -0.00496   0.01755   0.01262  -3.12560
   D14        0.00975   0.00009  -0.00393   0.01913   0.01521   0.02496
   D15        0.66149  -0.00007  -0.00565   0.01381   0.00816   0.66965
   D16       -1.48945   0.00012  -0.00704   0.01888   0.01184  -1.47762
   D17        2.80475  -0.00010  -0.00661   0.01620   0.00959   2.81434
   D18       -2.47187  -0.00007  -0.00402   0.00648   0.00246  -2.46941
   D19        1.66037   0.00012  -0.00541   0.01155   0.00614   1.66651
   D20       -0.32861  -0.00010  -0.00498   0.00887   0.00389  -0.32472
   D21       -0.07771   0.00027   0.00575  -0.01182  -0.00606  -0.08377
   D22        2.05777  -0.00004   0.00525  -0.01570  -0.01045   2.04731
   D23       -2.08562   0.00004   0.00574  -0.01571  -0.00998  -2.09559
   D24        3.05685   0.00027   0.00435  -0.00556  -0.00119   3.05566
   D25       -1.09086  -0.00005   0.00384  -0.00944  -0.00558  -1.09644
   D26        1.04894   0.00003   0.00433  -0.00945  -0.00511   1.04383
   D27       -1.38395   0.00009   0.00315  -0.00097   0.00216  -1.38179
   D28        2.67539   0.00057   0.00334   0.00790   0.01123   2.68662
   D29        0.67008   0.00011   0.00311   0.00051   0.00362   0.67370
   D30        0.75658  -0.00006   0.00409  -0.00324   0.00085   0.75743
   D31       -1.46727   0.00041   0.00428   0.00563   0.00991  -1.45736
   D32        2.81061  -0.00005   0.00405  -0.00175   0.00230   2.81291
   D33        2.77885  -0.00015   0.00386  -0.00564  -0.00179   2.77705
   D34        0.55500   0.00032   0.00405   0.00323   0.00727   0.56227
   D35       -1.45030  -0.00013   0.00382  -0.00416  -0.00034  -1.45065
   D36        0.64259   0.00006   0.00211  -0.00811  -0.00600   0.63659
   D37       -1.47744  -0.00006   0.00123  -0.00847  -0.00724  -1.48467
   D38        2.79827   0.00003   0.00192  -0.00737  -0.00544   2.79283
   D39        2.87159   0.00000   0.00257  -0.01617  -0.01360   2.85798
   D40        0.75156  -0.00012   0.00169  -0.01653  -0.01484   0.73672
   D41       -1.25592  -0.00003   0.00238  -0.01543  -0.01304  -1.26896
   D42       -1.39735   0.00003   0.00143  -0.01242  -0.01099  -1.40834
   D43        2.76582  -0.00010   0.00054  -0.01277  -0.01223   2.75358
   D44        0.75834   0.00000   0.00124  -0.01167  -0.01043   0.74790
   D45        2.96922  -0.00001  -0.00225   0.00099  -0.00126   2.96797
   D46        0.90842   0.00006  -0.00183  -0.00116  -0.00299   0.90544
   D47       -1.26137   0.00009  -0.00191   0.00065  -0.00125  -1.26262
   D48        0.73889  -0.00002  -0.00316   0.00867   0.00551   0.74440
   D49       -1.32190   0.00004  -0.00274   0.00653   0.00378  -1.31813
   D50        2.79149   0.00008  -0.00281   0.00834   0.00552   2.79701
   D51       -1.29924   0.00020  -0.00167   0.00805   0.00638  -1.29286
   D52        2.92315   0.00026  -0.00125   0.00591   0.00465   2.92780
   D53        0.75335   0.00030  -0.00133   0.00772   0.00639   0.75975
   D54        0.84681  -0.00004  -0.00332   0.00488   0.00156   0.84838
   D55       -1.30190  -0.00017  -0.00398   0.00073  -0.00325  -1.30515
   D56        2.97719  -0.00002  -0.00361   0.00459   0.00098   2.97817
   D57        2.99129   0.00002  -0.00235   0.00479   0.00245   2.99374
   D58        0.84259  -0.00011  -0.00301   0.00064  -0.00236   0.84022
   D59       -1.16152   0.00004  -0.00264   0.00450   0.00187  -1.15965
   D60       -1.29795  -0.00004  -0.00289   0.00249  -0.00041  -1.29835
   D61        2.83653  -0.00017  -0.00356  -0.00166  -0.00522   2.83131
   D62        0.83243  -0.00001  -0.00319   0.00220  -0.00099   0.83144
   D63       -1.29301   0.00013   0.00020   0.00541   0.00561  -1.28740
   D64        0.95617  -0.00011   0.00012   0.00242   0.00253   0.95871
   D65        2.98691   0.00001   0.00039   0.00236   0.00275   2.98966
   D66        0.87096   0.00019   0.00104   0.00717   0.00822   0.87918
   D67        3.12015  -0.00004   0.00096   0.00418   0.00515   3.12529
   D68       -1.13230   0.00007   0.00124   0.00412   0.00536  -1.12694
   D69        2.86518   0.00011   0.00045   0.00607   0.00652   2.87170
   D70       -1.16882  -0.00012   0.00036   0.00308   0.00344  -1.16538
   D71        0.86192   0.00000   0.00064   0.00302   0.00366   0.86558
   D72       -3.06119  -0.00013  -0.00474   0.00166  -0.00308  -3.06427
   D73        1.12066  -0.00015  -0.00490   0.00130  -0.00361   1.11705
   D74       -0.98211  -0.00010  -0.00457   0.00130  -0.00327  -0.98538
   D75        0.97302  -0.00004  -0.00437   0.00271  -0.00166   0.97136
   D76       -1.12831  -0.00007  -0.00453   0.00235  -0.00218  -1.13049
   D77        3.05210  -0.00002  -0.00419   0.00235  -0.00184   3.05026
   D78       -1.06853   0.00006  -0.00412   0.00518   0.00106  -1.06747
   D79        3.11333   0.00004  -0.00428   0.00481   0.00053   3.11386
   D80        1.01055   0.00008  -0.00394   0.00481   0.00087   1.01142
   D81       -0.08610   0.00006   0.00669  -0.02816  -0.02148  -0.10758
   D82        1.99633  -0.00009   0.00825  -0.03759  -0.02933   1.96700
   D83       -2.22696  -0.00009   0.00938  -0.03812  -0.02875  -2.25571
   D84        3.04920   0.00000   0.00567  -0.02973  -0.02406   3.02514
   D85       -1.15156  -0.00014   0.00724  -0.03916  -0.03190  -1.18346
   D86        0.90834  -0.00014   0.00836  -0.03970  -0.03133   0.87701
   D87        0.09454  -0.00016  -0.00718   0.02339   0.01621   0.11075
   D88       -2.02688  -0.00001  -0.00775   0.02883   0.02107  -2.00581
   D89        2.13372   0.00002  -0.00750   0.02785   0.02035   2.15407
   D90       -1.98157   0.00028  -0.00848   0.03865   0.03017  -1.95141
   D91        2.18019   0.00043  -0.00905   0.04408   0.03503   2.21521
   D92        0.05761   0.00046  -0.00880   0.04310   0.03430   0.09191
   D93        2.20094  -0.00018  -0.01044   0.03227   0.02182   2.22277
   D94        0.07952  -0.00004  -0.01101   0.03770   0.02668   0.10620
   D95       -2.04306   0.00000  -0.01076   0.03672   0.02596  -2.01710
   D96        1.04612   0.00028   0.00496  -0.00194   0.00301   1.04913
   D97        3.13847   0.00009   0.00401  -0.00376   0.00023   3.13870
   D98       -1.05075   0.00014   0.00428  -0.00309   0.00118  -1.04956
   D99        3.08594   0.00002   0.00483  -0.00502  -0.00018   3.08575
   D100      -1.10490  -0.00017   0.00388  -0.00685  -0.00296  -1.10786
   D101       0.98907  -0.00011   0.00415  -0.00617  -0.00201   0.98706
   D102      -1.09674   0.00011   0.00465  -0.00326   0.00139  -1.09535
   D103       0.99561  -0.00007   0.00370  -0.00509  -0.00139   0.99422
   D104       3.08958  -0.00002   0.00397  -0.00441  -0.00044   3.08914
   D105      -1.42673   0.00001  -0.00596   0.02066   0.01471  -1.41202
   D106       2.89124  -0.00004  -0.00569   0.01742   0.01172   2.90296
   D107       0.73378   0.00013  -0.00497   0.01793   0.01297   0.74675
   D108       1.27177   0.00020  -0.00167   0.00848   0.00682   1.27859
   D109      -2.86811  -0.00010  -0.00200   0.00716   0.00515  -2.86297
   D110      -0.83444  -0.00006  -0.00283   0.01042   0.00760  -0.82684
   D111      -1.13950  -0.00009   0.00297  -0.00195   0.00101  -1.13849
   D112       0.96871   0.00003   0.00352  -0.00050   0.00303   0.97174
   D113       3.05434  -0.00016   0.00297  -0.00345  -0.00048   3.05385
   D114       3.04604   0.00008   0.00361  -0.00162   0.00199   3.04803
   D115      -1.12893   0.00020   0.00417  -0.00017   0.00400  -1.12493
   D116       0.95670   0.00001   0.00362  -0.00312   0.00049   0.95719
   D117       1.04850   0.00003   0.00405  -0.00512  -0.00107   1.04742
   D118      -3.12647   0.00014   0.00461  -0.00367   0.00094  -3.12554
   D119      -1.04085  -0.00004   0.00405  -0.00662  -0.00257  -1.04342
   D120      -1.08668  -0.00042  -0.00250  -0.04566  -0.04816  -1.13484
   D121       1.03831   0.00000  -0.00086  -0.04383  -0.04470   0.99362
   D122       3.11408  -0.00019  -0.00155  -0.04257  -0.04412   3.06996
   D123       0.99749  -0.00038  -0.00243  -0.04718  -0.04961   0.94788
   D124       3.12249   0.00005  -0.00080  -0.04535  -0.04615   3.07634
   D125      -1.08493  -0.00014  -0.00148  -0.04409  -0.04557  -1.13050
   D126       2.98751  -0.00023  -0.00286  -0.04213  -0.04500   2.94252
   D127      -1.17067   0.00019  -0.00123  -0.04030  -0.04153  -1.21220
   D128       0.90509   0.00000  -0.00192  -0.03904  -0.04095   0.86414
   D129      -3.01105   0.00054  -0.00957   0.05874   0.04916  -2.96189
   D130       1.13531   0.00043  -0.01086   0.05822   0.04735   1.18266
   D131      -0.94725   0.00011  -0.01137   0.05828   0.04692  -0.90034
         Item               Value     Threshold  Converged?
 Maximum Force            0.001297     0.000450     NO 
 RMS     Force            0.000275     0.000300     YES
 Maximum Displacement     0.228727     0.001800     NO 
 RMS     Displacement     0.022962     0.001200     NO 
 Predicted change in Energy=-1.269819D-04
 GradGradGradGradGradGradGradGradGradGradGradGradGradGradGradGradGradGrad

                          Input orientation:                          
 ---------------------------------------------------------------------
 Center     Atomic      Atomic             Coordinates (Angstroms)
 Number     Number       Type             X           Y           Z
 ---------------------------------------------------------------------
      1          6           0       -1.645521    0.716433   -0.089538
      2          6           0       -1.012290   -0.437951   -0.406334
      3          6           0        0.403244   -0.607100   -0.885722
      4          6           0        1.408629    0.347396   -0.191798
      5          6           0        1.369797    1.778071   -0.779429
      6          6           0       -0.012178    2.305634   -1.205420
      7          6           0       -1.163864    2.146862   -0.194338
      8          6           0       -3.011722    0.413666    0.358276
      9          6           0       -3.205050   -1.090876    0.387228
     10          6           0       -1.917808   -1.668689   -0.223145
     11          8           0       -3.873158    1.241419    0.655192
     12          6           0       -0.859139    2.762381    1.186410
     13          6           0       -2.158871   -2.397561   -1.547565
     14          8           0       -1.342055   -2.576478    0.740219
     15          6           0        2.862890   -0.230047   -0.178388
     16          8           0        3.781930    0.792468    0.263569
     17          6           0        3.354720   -0.672429   -1.557470
     18          6           0        2.995457   -1.397233    0.814204
     19          8           0        2.785625   -0.877945    2.130786
     20          1           0        0.435174   -0.459083   -1.975065
     21          1           0        0.696645   -1.649720   -0.727688
     22          1           0        1.104947    0.411903    0.859763
     23          1           0        2.019549    1.831511   -1.662496
     24          1           0        1.808229    2.462379   -0.045692
     25          1           0       -0.315009    1.825081   -2.144582
     26          1           0        0.096869    3.373453   -1.437221
     27          1           0       -2.018345    2.712080   -0.595888
     28          1           0       -3.325657   -1.426075    1.423672
     29          1           0       -4.115152   -1.372609   -0.153869
     30          1           0       -0.589231    3.820184    1.078613
     31          1           0       -0.033679    2.251317    1.692993
     32          1           0       -1.738444    2.706367    1.837367
     33          1           0       -1.214330   -2.746408   -1.981163
     34          1           0       -2.803233   -3.267860   -1.380464
     35          1           0       -2.644925   -1.739080   -2.275992
     36          1           0       -0.661289   -3.105341    0.290792
     37          1           0        3.631451    0.887546    1.222172
     38          1           0        2.773581   -1.517983   -1.939721
     39          1           0        3.287842    0.143745   -2.283767
     40          1           0        4.403800   -0.980952   -1.494827
     41          1           0        2.280993   -2.201054    0.594078
     42          1           0        4.009346   -1.811712    0.731103
     43          1           0        3.029032   -1.570809    2.766248
 ---------------------------------------------------------------------
                    Distance matrix (angstroms):
                    1          2          3          4          5
     1  C    0.000000
     2  C    1.354232   0.000000
     3  C    2.565753   1.504048   0.000000
     4  C    3.078064   2.554142   1.550287   0.000000
     5  C    3.270347   3.274797   2.575765   1.547142   0.000000
     6  C    2.537432   3.027544   2.959527   2.623131   1.539365
     7  C    1.512979   2.597918   3.243170   3.139395   2.626362
     8  C    1.469254   2.303825   3.775114   4.454938   4.727968
     9  C    2.434297   2.421622   3.856712   4.867231   5.524597
    10  C    2.404329   1.538908   2.636904   3.889828   4.795618
    11  O    2.406782   3.483058   4.907042   5.423462   5.462116
    12  C    2.536207   3.578047   4.152198   3.588089   3.130742
    13  C    3.476540   2.541088   3.195031   4.701058   5.520637
    14  O    3.409377   2.448801   3.093251   4.121160   5.350287
    15  C    4.607547   3.887442   2.586957   1.564767   2.573542
    16  O    5.439457   4.994722   3.833429   2.457236   2.806714
    17  C    5.393160   4.522264   3.027660   2.586962   3.248110
    18  C    5.179094   4.297903   3.199004   2.563942   3.907045
    19  O    5.206433   4.588544   3.853364   2.965127   4.186687
    20  H    3.044067   2.134599   1.099817   2.185878   2.703317
    21  H    3.389935   2.119460   1.094585   2.186909   3.493647
    22  H    2.925575   2.609204   2.139502   1.096433   2.150236
    23  H    4.141296   3.990043   3.026986   2.176872   1.097652
    24  H    3.870226   4.061688   3.478698   2.157355   1.094930
    25  H    2.687484   2.937519   2.831276   2.994635   2.168968
    26  H    3.451367   4.101190   4.030238   3.525452   2.144359
    27  H    2.092366   3.312216   4.118866   4.183200   3.519313
    28  H    3.114964   3.110784   4.461919   5.307392   6.096515
    29  H    3.235322   3.250396   4.640853   5.785500   6.356317
    30  H    3.480459   4.529433   4.944134   4.203052   3.385311
    31  H    2.851547   3.549228   3.874431   3.042631   2.882113
    32  H    2.771541   3.930425   4.793862   4.425644   4.167795
    33  H    3.969312   2.801763   2.897098   4.433211   5.347222
    34  H    4.345271   3.487806   4.195940   5.676512   6.575473
    35  H    3.436412   2.802508   3.536321   5.012837   5.543288
    36  H    3.964759   2.779236   2.959497   4.054485   5.396147
    37  H    5.440248   5.096401   4.135033   2.689240   3.148733
    38  H    5.286233   4.224993   2.749385   2.897925   3.765749
    39  H    5.429612   4.728029   3.292294   2.819441   2.934783
    40  H    6.438186   5.551008   4.063892   3.526109   4.162833
    41  H    4.939289   3.867178   2.873401   2.805926   4.306999
    42  H    6.248399   5.328959   4.131486   3.503887   4.704835
    43  H    5.936197   5.261267   4.600041   3.880110   5.151688
                    6          7          8          9         10
     6  C    0.000000
     7  C    1.540739   0.000000
     8  C    3.875816   2.593054   0.000000
     9  C    4.926179   3.871383   1.517189   0.000000
    10  C    4.515698   3.889433   2.422994   1.537341   0.000000
    11  O    4.416061   2.980235   1.231019   2.440856   3.614361
    12  C    2.578141   1.542137   3.291790   4.581439   4.768858
    13  C    5.181254   4.844899   3.501797   2.558386   1.530835
    14  O    5.421172   4.818204   3.445959   2.408810   1.443482
    15  C    3.968688   4.675971   5.934091   6.154742   4.992671
    16  O    4.340835   5.148295   6.804863   7.237415   6.227455
    17  C    4.508747   5.497648   6.736562   6.854746   5.529241
    18  C    5.180345   5.556773   6.290741   6.222737   5.028912
    19  O    5.393807   5.491278   6.198329   6.242879   5.318698
    20  H    2.904503   3.538200   4.252912   4.385296   3.173152
    21  H    4.046663   4.261455   4.380510   4.096165   2.662759
    22  H    3.016482   3.044457   4.147102   4.588869   3.826042
    23  H    2.135796   3.519808   5.604238   6.327570   5.461310
    24  H    2.164121   2.992489   5.252842   6.160034   5.566019
    25  H    1.097572   2.151174   3.940641   4.823402   4.297361
    26  H    1.098117   2.153772   4.652686   5.844786   5.563821
    27  H    2.135752   1.100387   2.679539   4.103323   4.397747
    28  H    5.640649   4.478525   2.149017   1.095957   2.180116
    29  H    5.609779   4.593301   2.161164   1.095647   2.218284
    30  H    2.800653   2.179590   4.241664   5.607053   5.795465
    31  H    2.899001   2.202328   3.745286   4.788828   4.752681
    32  H    3.521240   2.184265   3.010885   4.321215   4.839318
    33  H    5.250721   5.209547   4.323154   3.508992   2.178758
    34  H    6.235741   5.780454   4.076803   2.832922   2.163496
    35  H    4.943398   4.650523   3.421727   2.797614   2.178952
    36  H    5.651428   5.298450   4.232316   3.246242   1.976598
    37  H    4.602195   5.156299   6.715848   7.165824   6.278340
    38  H    4.787452   5.655168   6.517805   6.429708   4.997847
    39  H    4.089832   5.309979   6.836501   7.128545   5.884715
    40  H    5.512374   6.517160   7.769743   7.838930   6.484819
    41  H    5.367221   5.602947   5.908062   5.601067   4.310591
    42  H    6.072504   6.579426   7.374734   7.258468   6.005180
    43  H    6.328500   6.337707   6.799057   6.689832   5.780767
                   11         12         13         14         15
    11  O    0.000000
    12  C    3.417577   0.000000
    13  C    4.586185   5.982385   0.000000
    14  O    4.581491   5.379193   2.435807   0.000000
    15  C    6.945100   4.966971   5.638338   4.902157   0.000000
    16  O    7.678235   5.125594   6.982092   6.150790   1.444125
    17  C    7.797494   6.089615   5.777185   5.564573   1.529531
    18  C    7.359732   5.683207   5.757231   4.495565   1.537900
    19  O    7.142022   5.237187   6.347247   4.675087   2.399589
    20  H    5.326508   4.695530   3.266423   3.874877   3.028913
    21  H    5.581590   5.054787   3.063566   2.677672   2.647607
    22  H    5.050889   3.080436   4.933642   3.864264   2.140145
    23  H    6.359550   4.155674   5.946213   6.041836   2.676532
    24  H    5.853217   2.953461   6.450777   5.994333   2.894663
    25  H    4.565065   3.502873   4.646177   5.361961   4.264799
    26  H    4.968388   2.858462   6.197188   6.497186   4.713888
    27  H    2.677382   2.126705   5.199410   5.496489   5.714619
    28  H    2.829460   4.866536   3.336678   2.392742   6.503476
    29  H    2.747050   5.431032   2.611503   3.152580   7.071005
    30  H    4.196843   1.097004   6.929714   6.449693   5.468232
    31  H    4.103478   1.095079   6.052249   5.091879   4.248451
    32  H    2.846158   1.095472   6.138779   5.410113   5.818769
    33  H    5.470146   6.364467   1.096294   2.729672   5.119159
    34  H    5.061841   6.836092   1.095694   2.666523   6.540508
    35  H    4.357037   5.953185   1.095651   3.390609   6.083843
    36  H    5.416938   5.938976   2.474523   0.972174   4.572449
    37  H    7.534312   4.866383   7.210492   6.080091   1.949684
    38  H    7.650295   6.425798   5.025587   5.024037   2.183816
    39  H    7.818075   6.008064   6.055321   6.162796   2.180121
    40  H    8.835698   6.992861   6.714031   6.368358   2.161313
    41  H    7.051804   5.903133   4.933320   3.645378   2.195490
    42  H    8.453475   6.695654   6.601700   5.405778   2.154808
    43  H    7.746316   6.032437   6.797561   4.921642   3.239773
                   16         17         18         19         20
    16  O    0.000000
    17  C    2.375840   0.000000
    18  C    2.390927   2.505842   0.000000
    19  O    2.696183   3.737558   1.430762   0.000000
    20  H    4.216472   2.956967   3.900666   4.749535   0.000000
    21  H    4.057814   2.951102   2.779517   3.623582   1.744114
    22  H    2.768847   3.475668   2.617074   2.470604   3.040306
    23  H    2.809862   2.839618   4.184642   4.724089   2.802635
    24  H    2.603793   3.808428   4.128624   4.104890   3.760679
    25  H    4.863166   4.477630   5.486065   5.932879   2.410169
    26  H    4.809765   5.195884   6.019150   6.167209   3.884850
    27  H    6.169827   6.422567   6.634231   6.587956   4.240066
    28  H    7.535620   7.354089   6.350494   6.176425   5.160459
    29  H    8.199129   7.632780   7.176248   7.285950   4.985654
    30  H    5.379443   6.533548   6.335720   5.879553   5.355976
    31  H    4.327858   5.531278   4.822847   4.234668   4.584838
    32  H    6.050981   6.991531   6.347931   5.779325   5.411038
    33  H    6.521125   5.035586   5.230359   6.033152   2.820063
    34  H    7.909076   6.684907   6.476158   7.019680   4.327824
    35  H    7.359522   6.135940   6.440503   7.046426   3.349023
    36  H    5.910656   5.046134   4.069814   4.497565   3.652262
    37  H    0.974988   3.199454   2.406479   2.158231   4.717194
    38  H    3.348050   1.094898   2.765486   4.120537   2.567229
    39  H    2.674675   1.094587   3.472395   4.558986   2.931964
    40  H    2.573655   1.095298   2.736484   3.971671   4.031497
    41  H    3.364999   2.849341   1.097744   2.089675   3.611372
    42  H    2.655572   2.638951   1.098484   2.080511   4.682697
    43  H    3.523540   4.428058   1.960034   0.971143   5.517615
                   21         22         23         24         25
    21  H    0.000000
    22  H    2.633818   0.000000
    23  H    3.839650   3.035387   0.000000
    24  H    4.313943   2.349235   1.748344   0.000000
    25  H    3.886551   3.611016   2.383822   3.052807   0.000000
    26  H    5.108369   3.881126   2.474880   2.386454   1.751416
    27  H    5.139440   4.143029   4.268213   3.873983   2.467099
    28  H    4.566977   4.829742   6.979077   6.605747   5.689152
    29  H    4.853807   5.609043   7.083565   7.057286   5.350630
    30  H    5.902207   3.812416   4.274836   2.975821   3.800608
    31  H    4.648780   2.318229   3.956170   2.541692   3.871409
    32  H    5.611120   3.782215   5.209311   4.022976   4.319578
    33  H    2.534906   4.839921   5.613988   6.325613   4.661973
    34  H    3.910708   5.816627   7.024411   7.475483   5.719544
    35  H    3.683927   5.340526   5.906167   6.515910   4.260166
    36  H    2.236094   3.976722   5.947666   6.100102   5.509992
    37  H    4.341976   2.596304   3.436656   2.722446   5.271484
    38  H    2.408328   3.787599   3.444493   4.512487   4.556032
    39  H    3.514570   3.836498   2.200704   3.546026   3.978290
    40  H    3.844314   4.285623   3.690896   4.549012   5.528395
    41  H    2.135694   2.877710   4.628397   4.730795   5.518083
    42  H    3.623299   3.660129   4.791835   4.869926   6.340021
    43  H    4.201647   3.356774   5.675263   5.065962   6.843312
                   26         27         28         29         30
    26  H    0.000000
    27  H    2.370525   0.000000
    28  H    6.552394   4.786649   0.000000
    29  H    6.474042   4.612663   1.764878   0.000000
    30  H    2.645699   2.464592   5.927084   6.396580   0.000000
    31  H    3.327833   3.064340   4.942961   5.762132   1.774104
    32  H    3.812651   2.449307   4.446063   5.123652   1.771154
    33  H    6.282341   5.688630   4.218279   3.693385   7.271389
    34  H    7.247127   6.082047   3.395331   2.611062   7.822355
    35  H    5.861651   4.798768   3.774768   2.607541   6.810628
    36  H    6.748007   6.039055   3.346969   3.889633   6.970563
    37  H    5.073990   6.209224   7.334494   8.186064   5.141510
    38  H    5.598521   6.531606   6.965742   7.117938   6.993917
    39  H    4.618437   6.131957   7.742597   7.851121   6.312963
    40  H    6.124852   7.462608   8.274072   8.632734   7.389442
    41  H    6.322317   6.636204   5.720432   6.492797   6.687919
    42  H    6.847995   7.652363   7.377712   8.184341   7.279143
    43  H    7.121268   7.424494   6.496578   7.720474   6.708409
                   31         32         33         34         35
    31  H    0.000000
    32  H    1.770350   0.000000
    33  H    6.314318   6.677472   0.000000
    34  H    6.897672   6.868742   1.776898   0.000000
    35  H    6.204410   6.124004   1.774327   1.778820   0.000000
    36  H    5.572597   6.109673   2.365685   2.721660   3.519923
    37  H    3.938872   5.702837   6.851902   8.089887   7.650438
    38  H    5.940113   7.243611   4.173030   5.871600   5.433431
    39  H    5.593655   6.986725   5.358554   7.039616   6.224372
    40  H    6.348304   7.901076   5.909039   7.562034   7.132286
    41  H    5.137015   6.464087   4.375678   5.557539   5.719736
    42  H    5.812012   7.394183   5.959599   7.279444   7.302548
    43  H    5.014052   6.471930   6.475034   7.354625   7.592514
                   36         37         38         39         40
    36  H    0.000000
    37  H    5.936180   0.000000
    38  H    4.392406   4.064490   0.000000
    39  H    5.725430   3.600405   1.773181   0.000000
    40  H    5.775517   3.386723   1.773118   1.769953   0.000000
    41  H    3.093015   3.428949   2.670087   3.846273   3.218460
    42  H    4.866434   2.769467   2.957481   3.665218   2.408427
    43  H    4.701185   2.964893   4.713193   5.339413   4.516047
                   41         42         43
    41  H    0.000000
    42  H    1.776954   0.000000
    43  H    2.382245   2.271754   0.000000
 Stoichiometry    C15H24O4
 Framework group  C1[X(C15H24O4)]
 Deg. of freedom   123
 Full point group                 C1      NOp   1
 Largest Abelian subgroup         C1      NOp   1
 Largest concise Abelian subgroup C1      NOp   1
                         Standard orientation:                         
 ---------------------------------------------------------------------
 Center     Atomic      Atomic             Coordinates (Angstroms)
 Number     Number       Type             X           Y           Z
 ---------------------------------------------------------------------
      1          6           0       -1.683892    0.718556   -0.071888
      2          6           0       -1.050910   -0.444525   -0.355651
      3          6           0        0.361774   -0.627025   -0.838537
      4          6           0        1.370109    0.350571   -0.182063
      5          6           0        1.325264    1.761635   -0.814944
      6          6           0       -0.060244    2.273408   -1.248647
      7          6           0       -1.205154    2.145545   -0.225559
      8          6           0       -3.046710    0.428438    0.394234
      9          6           0       -3.237498   -1.074665    0.472603
     10          6           0       -1.953308   -1.669989   -0.127281
     11          8           0       -3.907510    1.264110    0.670065
     12          6           0       -0.892516    2.805390    1.132767
     13          6           0       -2.201746   -2.441237   -1.426091
     14          8           0       -1.369953   -2.545672    0.860909
     15          6           0        2.825327   -0.224175   -0.159591
     16          8           0        3.745592    0.813217    0.243432
     17          6           0        3.308967   -0.709839   -1.526956
     18          6           0        2.966098   -1.358787    0.868989
     19          8           0        2.763928   -0.797877    2.169599
     20          1           0        0.386465   -0.513935   -1.932245
     21          1           0        0.657813   -1.663649   -0.649100
     22          1           0        1.073098    0.448317    0.868838
     23          1           0        1.969238    1.787641   -1.703460
     24          1           0        1.767338    2.469688   -0.106352
     25          1           0       -0.368359    1.762608   -2.169957
     26          1           0        0.045642    3.333401   -1.515226
     27          1           0       -2.063082    2.696452   -0.639459
     28          1           0       -3.350912   -1.376655    1.520009
     29          1           0       -4.150620   -1.374819   -0.053287
     30          1           0       -0.624959    3.859561    0.989404
     31          1           0       -0.063016    2.311933    1.650097
     32          1           0       -1.767526    2.769065    1.790867
     33          1           0       -1.259470   -2.802514   -1.854406
     34          1           0       -2.843660   -3.306609   -1.227035
     35          1           0       -2.693503   -1.807086   -2.172066
     36          1           0       -0.691267   -3.087737    0.424247
     37          1           0        3.601134    0.938748    1.199453
     38          1           0        2.726702   -1.567990   -1.878161
     39          1           0        3.236143    0.082560   -2.278569
     40          1           0        4.358908   -1.014775   -1.461264
     41          1           0        2.251489   -2.170213    0.679351
     42          1           0        3.980077   -1.774341    0.792637
     43          1           0        3.012499   -1.469699    2.825332
 ---------------------------------------------------------------------
 Rotational constants (GHZ):      0.5337330      0.2764725      0.2262558
 Standard basis: 6-31G(d) (6D, 7F)
 There are   333 symmetry adapted cartesian basis functions of A   symmetry.
 There are   333 symmetry adapted basis functions of A   symmetry.
   333 basis functions,   628 primitive gaussians,   333 cartesian basis functions
    73 alpha electrons       73 beta electrons
       nuclear repulsion energy      1610.8470793540 Hartrees.
 NAtoms=   43 NActive=   43 NUniq=   43 SFac= 1.00D+00 NAtFMM=   60 NAOKFM=F Big=F
 Integral buffers will be    131072 words long.
 Raffenetti 2 integral format.
 Two-electron integral symmetry is turned on.
 ------------------------------------------------------------------------------
 Polarizable Continuum Model (PCM)
 =================================
 Model                : PCM (using non-symmetric T matrix).
 Atomic radii         : SMD-Coulomb.
 Polarization charges : Total charges.
 Charge compensation  : None.
 Solution method      : On-the-fly selection.
 Cavity type          : VdW (van der Waals Surface) (Alpha=1.000).
 Cavity algorithm     : GePol (No added spheres)
                        Default sphere list used, NSphG=   43.
                        Lebedev-Laikov grids with approx.  5.0 points / Ang**2.
                        Smoothing algorithm: Karplus/York (Gamma=1.0000).
                        Polarization charges: spherical gaussians, with
                                              point-specific exponents (IZeta= 3).
                        Self-potential: point-specific (ISelfS= 7).
                        Self-field    : sphere-specific E.n sum rule (ISelfD= 2).
 1st derivatives      : Analytical E(r).r(x)/FMM algorithm (CHGder, D1EAlg=3).
                        Cavity 1st derivative terms included.
 Solvent              : Methanol, Eps=  32.613000 Eps(inf)=   1.765709
 ------------------------------------------------------------------------------
 ------------------------------------------------------------------------------
 Atomic radii for non-electrostatic terms: SMD-CDS.
 ------------------------------------------------------------------------------
 Nuclear repulsion after PCM non-electrostatic terms =     1610.8484544530 Hartrees.
 One-electron integrals computed using PRISM.
 NBasis=   333 RedAO= T EigKep=  9.25D-04  NBF=   333
 NBsUse=   333 1.00D-06 EigRej= -1.00D+00 NBFU=   333
 Initial guess from the checkpoint file:  "DY-202A-11R_32.chk"
 B after Tr=     0.000000    0.000000    0.000000
         Rot=    0.999995   -0.001670   -0.002323   -0.001654 Ang=  -0.38 deg.
 ExpMin= 1.61D-01 ExpMax= 5.48D+03 ExpMxC= 8.25D+02 IAcc=1 IRadAn=         1 AccDes= 0.00D+00
 Harris functional with IExCor=  402 and IRadAn=       1 diagonalized for initial guess.
 HarFok:  IExCor=  402 AccDes= 0.00D+00 IRadAn=         1 IDoV= 1 UseB2=F ITyADJ=14
 ICtDFT=  3500011 ScaDFX=  1.000000  1.000000  1.000000  1.000000
 FoFCou: FMM=F IPFlag=           0 FMFlag=      100000 FMFlg1=           0
         NFxFlg=           0 DoJE=T BraDBF=F KetDBF=T FulRan=T
         wScrn=  0.000000 ICntrl=     500 IOpCl=  0 I1Cent=   200000004 NGrid=           0
         NMat0=    1 NMatS0=      1 NMatT0=    0 NMatD0=    1 NMtDS0=    0 NMtDT0=    0
 Petite list used in FoFCou.
 Keep R1 ints in memory in canonical form, NReq=1565304907.
 Requested convergence on RMS density matrix=1.00D-08 within 128 cycles.
 Requested convergence on MAX density matrix=1.00D-06.
 Requested convergence on             energy=1.00D-06.
 No special actions if energy rises.
 Inv3:  Mode=1 IEnd=    22097388.
 Iteration    1 A*A^-1 deviation from unit magnitude is 5.55D-15 for   2701.
 Iteration    1 A*A^-1 deviation from orthogonality  is 3.83D-15 for   2488   1272.
 Iteration    1 A^-1*A deviation from unit magnitude is 4.88D-15 for   2701.
 Iteration    1 A^-1*A deviation from orthogonality  is 4.13D-11 for   1819   1777.
 Error on total polarization charges =  0.05177
 SCF Done:  E(RB3LYP) =  -886.950205547     A.U. after   10 cycles
            NFock= 10  Conv=0.38D-08     -V/T= 2.0094
 SMD-CDS (non-electrostatic) energy       (kcal/mol) =       0.86
 (included in total energy above)
 D1PCM: PCM CHGder 1st derivatives, ID1Alg=3 FixD1E=F DoIter=F DoCFld=F I1PDM=0.
 Calling FoFJK, ICntrl=      2127 FMM=F ISym2X=0 I1Cent= 0 IOpClX= 0 NMat=1 NMatS=1 NMatT=0.
 ***** Axes restored to original set *****
 -------------------------------------------------------------------
 Center     Atomic                   Forces (Hartrees/Bohr)
 Number     Number              X              Y              Z
 -------------------------------------------------------------------
      1        6           0.001665497    0.001690928   -0.000084021
      2        6          -0.000600302   -0.001494104   -0.000191832
      3        6           0.000082403    0.000242298    0.000121850
      4        6          -0.000214558   -0.000450848   -0.000379670
      5        6           0.000054501    0.000366378   -0.000070917
      6        6           0.000131196   -0.000062673    0.000102208
      7        6          -0.000939897   -0.000677378   -0.000053122
      8        6          -0.000684904   -0.000389605   -0.000052468
      9        6          -0.000839430   -0.000118205   -0.000177247
     10        6           0.001948037   -0.000540344    0.000467032
     11        8          -0.001312168    0.001194935    0.000465069
     12        6           0.000080914    0.000024950   -0.000370635
     13        6          -0.000282164    0.000191556   -0.000346822
     14        8          -0.000339945    0.000130183   -0.000284789
     15        6           0.000284415    0.000381735    0.000030474
     16        8           0.000030188   -0.000283859   -0.000522821
     17        6          -0.000256147    0.000076171    0.000305659
     18        6           0.001250710   -0.000455496   -0.000714168
     19        8          -0.001433082    0.000085738    0.001188724
     20        1          -0.000085682    0.000020046    0.000060287
     21        1          -0.000080929   -0.000041202    0.000182847
     22        1          -0.000024696    0.000041350    0.000103284
     23        1           0.000144120    0.000024375    0.000052412
     24        1           0.000165735   -0.000076895   -0.000008520
     25        1          -0.000251260   -0.000009386   -0.000167586
     26        1          -0.000000121    0.000145548   -0.000009676
     27        1          -0.000106543   -0.000200121    0.000028580
     28        1           0.000464186    0.000180443    0.000169660
     29        1           0.000327221    0.000117327    0.000050104
     30        1           0.000095680    0.000112179    0.000120582
     31        1           0.000168877   -0.000184675    0.000105384
     32        1          -0.000129521    0.000081280    0.000140161
     33        1           0.000123781   -0.000178570   -0.000076426
     34        1          -0.000058773   -0.000138283    0.000051761
     35        1           0.000056656   -0.000067602    0.000007888
     36        1          -0.000191534    0.000148244   -0.000036241
     37        1           0.000180814   -0.000364154   -0.000051882
     38        1           0.000168973    0.000182340    0.000268183
     39        1           0.000089321    0.000124865   -0.000161602
     40        1           0.000144467   -0.000017087   -0.000072338
     41        1           0.000028193    0.000041938   -0.000111496
     42        1          -0.000067994   -0.000174706   -0.000120721
     43        1           0.000213763    0.000320388    0.000042854
 -------------------------------------------------------------------
 Cartesian Forces:  Max     0.001948037 RMS     0.000465768

 GradGradGradGradGradGradGradGradGradGradGradGradGradGradGradGradGradGrad
 Berny optimization.
 Using GEDIIS/GDIIS optimizer.
 FormGI is forming the generalized inverse of G from B-inverse, IUseBI=4.
 Internal  Forces:  Max     0.001830797 RMS     0.000274964
 Search for a local minimum.
 Step number   6 out of a maximum of  258
 All quantities printed in internal units (Hartrees-Bohrs-Radians)
 Mixed Optimization -- En-DIIS/RFO-DIIS
 Swapping is turned off.
 Update second derivatives using D2CorX and points    3    4    5    6
 DE= -7.72D-05 DEPred=-1.27D-04 R= 6.08D-01
 TightC=F SS=  1.41D+00  RLast= 2.04D-01 DXNew= 1.2000D+00 6.1245D-01
 Trust test= 6.08D-01 RLast= 2.04D-01 DXMaxT set to 7.14D-01
 ITU=  1  1 -1  1  1  0
     Eigenvalues ---    0.00167   0.00342   0.00356   0.00377   0.00385
     Eigenvalues ---    0.00490   0.00681   0.00740   0.00835   0.00867
     Eigenvalues ---    0.01043   0.01113   0.01225   0.01229   0.01367
     Eigenvalues ---    0.01397   0.02499   0.02659   0.03232   0.03787
     Eigenvalues ---    0.03959   0.04320   0.04460   0.04571   0.04709
     Eigenvalues ---    0.04869   0.05061   0.05171   0.05294   0.05425
     Eigenvalues ---    0.05452   0.05550   0.05568   0.05629   0.05649
     Eigenvalues ---    0.05663   0.05706   0.05758   0.05925   0.05989
     Eigenvalues ---    0.06068   0.06570   0.06968   0.07714   0.08308
     Eigenvalues ---    0.08593   0.08979   0.09109   0.09318   0.09677
     Eigenvalues ---    0.10269   0.11539   0.12142   0.13192   0.13699
     Eigenvalues ---    0.14534   0.15645   0.15915   0.15973   0.16000
     Eigenvalues ---    0.16000   0.16000   0.16000   0.16000   0.16000
     Eigenvalues ---    0.16005   0.16066   0.16099   0.16362   0.16416
     Eigenvalues ---    0.17539   0.18383   0.19090   0.19947   0.20796
     Eigenvalues ---    0.22431   0.23375   0.24659   0.25029   0.26339
     Eigenvalues ---    0.26738   0.27129   0.27877   0.28212   0.28825
     Eigenvalues ---    0.29100   0.29337   0.29489   0.29554   0.30382
     Eigenvalues ---    0.30879   0.31584   0.32411   0.33740   0.33819
     Eigenvalues ---    0.33855   0.33892   0.33953   0.34002   0.34059
     Eigenvalues ---    0.34110   0.34127   0.34145   0.34155   0.34177
     Eigenvalues ---    0.34189   0.34195   0.34237   0.34322   0.34343
     Eigenvalues ---    0.34374   0.34389   0.34429   0.34616   0.36104
     Eigenvalues ---    0.39890   0.42105   0.44049   0.51571   0.52662
     Eigenvalues ---    0.53171   0.54224   0.97969
 En-DIIS/RFO-DIIS IScMMF=        0 using points:     6    5    4    3    2
 RFO step:  Lambda=-4.14113756D-05.
 DidBck=T Rises=F RFO-DIIS coefs:    0.79108    0.49989   -0.16828   -0.23732    0.11464
 Iteration  1 RMS(Cart)=  0.01538768 RMS(Int)=  0.00031882
 Iteration  2 RMS(Cart)=  0.00031444 RMS(Int)=  0.00001498
 Iteration  3 RMS(Cart)=  0.00000046 RMS(Int)=  0.00001497
 Variable       Old X    -DE/DX   Delta X   Delta X   Delta X     New X
                                 (Linear)    (Quad)   (Total)
    R1        2.55913   0.00113   0.00003   0.00122   0.00125   2.56037
    R2        2.85912  -0.00100  -0.00012  -0.00231  -0.00244   2.85668
    R3        2.77649   0.00133  -0.00016   0.00134   0.00116   2.77765
    R4        2.84224   0.00020   0.00026   0.00075   0.00101   2.84325
    R5        2.90811  -0.00055  -0.00048  -0.00115  -0.00161   2.90651
    R6        2.92962   0.00005  -0.00078   0.00240   0.00163   2.93125
    R7        2.07835  -0.00006  -0.00004  -0.00060  -0.00064   2.07771
    R8        2.06847   0.00004   0.00022  -0.00035  -0.00013   2.06833
    R9        2.92368   0.00040   0.00016   0.00080   0.00097   2.92464
   R10        2.95698   0.00062  -0.00086   0.00039  -0.00047   2.95651
   R11        2.07196   0.00011   0.00035   0.00002   0.00037   2.07233
   R12        2.90898   0.00043   0.00014  -0.00024  -0.00010   2.90888
   R13        2.07426   0.00004  -0.00013   0.00017   0.00004   2.07430
   R14        2.06912   0.00002  -0.00001   0.00058   0.00056   2.06968
   R15        2.91157   0.00022   0.00035  -0.00150  -0.00115   2.91042
   R16        2.07411   0.00021   0.00001   0.00030   0.00031   2.07442
   R17        2.07514   0.00014  -0.00011   0.00013   0.00002   2.07516
   R18        2.91422   0.00008  -0.00007  -0.00086  -0.00093   2.91329
   R19        2.07943  -0.00003  -0.00005   0.00007   0.00002   2.07945
   R20        2.86707   0.00042  -0.00057  -0.00163  -0.00222   2.86486
   R21        2.32629   0.00183  -0.00018   0.00071   0.00053   2.32682
   R22        2.90515   0.00086   0.00011  -0.00072  -0.00060   2.90455
   R23        2.07106   0.00005  -0.00014   0.00062   0.00048   2.07154
   R24        2.07047  -0.00033  -0.00002  -0.00109  -0.00111   2.06936
   R25        2.89286   0.00045  -0.00005   0.00131   0.00126   2.89412
   R26        2.72779  -0.00061   0.00023  -0.00150  -0.00128   2.72651
   R27        2.07304   0.00011  -0.00004   0.00008   0.00004   2.07308
   R28        2.06940   0.00027  -0.00034   0.00057   0.00023   2.06963
   R29        2.07014   0.00019  -0.00004   0.00011   0.00007   2.07021
   R30        2.07169   0.00020   0.00002   0.00019   0.00022   2.07191
   R31        2.07056   0.00015  -0.00006   0.00019   0.00013   2.07069
   R32        2.07048  -0.00007   0.00004   0.00001   0.00004   2.07052
   R33        1.83714  -0.00019   0.00006  -0.00032  -0.00026   1.83688
   R34        2.72900  -0.00050   0.00051  -0.00180  -0.00129   2.72771
   R35        2.89039  -0.00036  -0.00006  -0.00099  -0.00105   2.88934
   R36        2.90621   0.00031  -0.00142   0.00168   0.00026   2.90647
   R37        1.84246  -0.00011   0.00023   0.00050   0.00072   1.84318
   R38        2.06906  -0.00033   0.00035  -0.00084  -0.00049   2.06857
   R39        2.06847   0.00020  -0.00017   0.00043   0.00026   2.06873
   R40        2.06981   0.00014  -0.00006   0.00023   0.00017   2.06999
   R41        2.70375   0.00144  -0.00038   0.00187   0.00150   2.70524
   R42        2.07444  -0.00003   0.00006   0.00019   0.00025   2.07469
   R43        2.07583   0.00001   0.00000  -0.00058  -0.00059   2.07525
   R44        1.83519  -0.00015  -0.00009   0.00013   0.00004   1.83524
    A1        2.26641   0.00021   0.00057   0.00153   0.00209   2.26850
    A2        1.90756   0.00006  -0.00044  -0.00110  -0.00160   1.90597
    A3        2.10826  -0.00027  -0.00020  -0.00053  -0.00065   2.10760
    A4        2.22749  -0.00032  -0.00015  -0.00105  -0.00122   2.22627
    A5        1.95923   0.00026   0.00030  -0.00002   0.00024   1.95947
    A6        2.09646   0.00006  -0.00013   0.00107   0.00098   2.09744
    A7        1.98061   0.00013  -0.00007  -0.00050  -0.00059   1.98003
    A8        1.90486  -0.00010   0.00062  -0.00014   0.00048   1.90534
    A9        1.88955  -0.00009   0.00089   0.00099   0.00188   1.89143
   A10        1.91948   0.00005   0.00007  -0.00251  -0.00244   1.91704
   A11        1.92624  -0.00007  -0.00140   0.00174   0.00034   1.92658
   A12        1.83736   0.00008  -0.00007   0.00054   0.00046   1.83782
   A13        1.96390   0.00003   0.00028  -0.00068  -0.00041   1.96349
   A14        1.95988   0.00032  -0.00183   0.00333   0.00150   1.96138
   A15        1.86073  -0.00016   0.00024   0.00130   0.00155   1.86228
   A16        1.94747  -0.00014   0.00168  -0.00390  -0.00223   1.94524
   A17        1.87855   0.00003   0.00021  -0.00201  -0.00181   1.87674
   A18        1.84513  -0.00010  -0.00062   0.00218   0.00156   1.84669
   A19        2.03147  -0.00006   0.00027   0.00154   0.00179   2.03327
   A20        1.91317  -0.00002  -0.00022  -0.00009  -0.00031   1.91286
   A21        1.88952  -0.00006   0.00045  -0.00062  -0.00017   1.88935
   A22        1.86723   0.00012  -0.00033   0.00083   0.00050   1.86773
   A23        1.90788   0.00008  -0.00013  -0.00048  -0.00061   1.90727
   A24        1.84592  -0.00007  -0.00008  -0.00145  -0.00153   1.84438
   A25        2.04221   0.00004   0.00087   0.00012   0.00099   2.04320
   A26        1.91181   0.00014  -0.00052   0.00099   0.00046   1.91227
   A27        1.87814  -0.00001  -0.00019  -0.00069  -0.00087   1.87727
   A28        1.88616  -0.00013   0.00049   0.00084   0.00134   1.88750
   A29        1.88910  -0.00004  -0.00026  -0.00034  -0.00060   1.88850
   A30        1.84682   0.00000  -0.00054  -0.00111  -0.00165   1.84517
   A31        1.96151   0.00013   0.00026   0.00057   0.00081   1.96232
   A32        1.95870  -0.00005   0.00063  -0.00344  -0.00281   1.95588
   A33        1.83765  -0.00007  -0.00003   0.00202   0.00200   1.83965
   A34        1.98092  -0.00020   0.00064  -0.00188  -0.00124   1.97968
   A35        1.86298   0.00006  -0.00066  -0.00002  -0.00068   1.86230
   A36        1.84954   0.00014  -0.00108   0.00351   0.00243   1.85198
   A37        1.90567  -0.00078   0.00042  -0.00110  -0.00080   1.90487
   A38        2.19647   0.00046  -0.00053   0.00054   0.00006   2.19653
   A39        2.18100   0.00032   0.00012   0.00060   0.00077   2.18177
   A40        1.83221   0.00065  -0.00012  -0.00005  -0.00029   1.83192
   A41        1.91279  -0.00023  -0.00034  -0.00869  -0.00902   1.90378
   A42        1.92988  -0.00024  -0.00085   0.00478   0.00396   1.93384
   A43        1.93121  -0.00032   0.00044  -0.00382  -0.00341   1.92780
   A44        1.98537  -0.00019   0.00016   0.00458   0.00477   1.99013
   A45        1.87233   0.00030   0.00067   0.00256   0.00323   1.87556
   A46        1.81251  -0.00020  -0.00009  -0.00078  -0.00090   1.81161
   A47        1.95029   0.00014  -0.00015  -0.00207  -0.00220   1.94809
   A48        1.92591   0.00013  -0.00048   0.00427   0.00379   1.92970
   A49        1.97208   0.00001  -0.00034  -0.00112  -0.00146   1.97061
   A50        1.88112   0.00000   0.00115  -0.00061   0.00056   1.88168
   A51        1.91854  -0.00009  -0.00005   0.00044   0.00038   1.91892
   A52        1.92358   0.00022   0.00007   0.00103   0.00110   1.92468
   A53        1.95720  -0.00013   0.00057  -0.00101  -0.00045   1.95676
   A54        1.93160   0.00009  -0.00003   0.00065   0.00063   1.93222
   A55        1.88600  -0.00005  -0.00009  -0.00010  -0.00018   1.88581
   A56        1.88093  -0.00012  -0.00023  -0.00039  -0.00062   1.88031
   A57        1.88210  -0.00001  -0.00033  -0.00020  -0.00054   1.88156
   A58        1.93694   0.00009   0.00019   0.00076   0.00095   1.93789
   A59        1.91649  -0.00006   0.00005   0.00010   0.00014   1.91663
   A60        1.93788   0.00007   0.00027   0.00071   0.00098   1.93886
   A61        1.89046  -0.00007  -0.00052  -0.00156  -0.00208   1.88839
   A62        1.88652  -0.00005  -0.00003   0.00008   0.00005   1.88657
   A63        1.89428   0.00000   0.00001  -0.00016  -0.00015   1.89412
   A64        1.88903  -0.00027   0.00139   0.00152   0.00291   1.89195
   A65        1.91005   0.00027   0.00155  -0.00184  -0.00029   1.90977
   A66        1.97997   0.00024   0.00000   0.00003   0.00003   1.98000
   A67        1.94520  -0.00039  -0.00325   0.00223  -0.00102   1.94418
   A68        1.85051  -0.00041   0.00224  -0.00230  -0.00006   1.85045
   A69        1.85980   0.00006   0.00068  -0.00057   0.00010   1.85989
   A70        1.91209   0.00022  -0.00084   0.00215   0.00129   1.91338
   A71        1.84598  -0.00025   0.00083  -0.00387  -0.00304   1.84294
   A72        1.94708  -0.00021   0.00066  -0.00095  -0.00029   1.94679
   A73        1.94224   0.00012  -0.00032   0.00094   0.00062   1.94286
   A74        1.91547   0.00011  -0.00019   0.00026   0.00007   1.91554
   A75        1.88783   0.00008   0.00001   0.00103   0.00104   1.88887
   A76        1.88684   0.00001   0.00016   0.00006   0.00022   1.88706
   A77        1.88231  -0.00012  -0.00033  -0.00138  -0.00171   1.88061
   A78        1.88159  -0.00030  -0.00218   0.00132  -0.00087   1.88073
   A79        1.95003  -0.00004  -0.00123  -0.00028  -0.00151   1.94852
   A80        1.89347   0.00009   0.00142   0.00016   0.00158   1.89505
   A81        1.93354  -0.00019  -0.00107  -0.00022  -0.00129   1.93224
   A82        1.91976   0.00055   0.00230   0.00028   0.00259   1.92235
   A83        1.88522  -0.00008   0.00088  -0.00125  -0.00036   1.88486
   A84        1.88223   0.00031  -0.00104   0.00184   0.00080   1.88302
    D1        0.06758   0.00003  -0.00005  -0.00564  -0.00569   0.06189
    D2       -3.07638  -0.00004   0.00099  -0.00441  -0.00343  -3.07981
    D3       -3.12156   0.00002  -0.00145  -0.00804  -0.00946  -3.13102
    D4        0.01767  -0.00006  -0.00041  -0.00681  -0.00720   0.01047
    D5        0.37968  -0.00003  -0.00344   0.00292  -0.00052   0.37916
    D6       -1.87799   0.00017  -0.00510   0.00802   0.00293  -1.87507
    D7        2.40112   0.00006  -0.00412   0.00438   0.00027   2.40140
    D8       -2.70967  -0.00003  -0.00192   0.00556   0.00364  -2.70604
    D9        1.31584   0.00017  -0.00357   0.01066   0.00708   1.32292
   D10       -0.68823   0.00007  -0.00259   0.00702   0.00443  -0.68380
   D11        0.05847   0.00004   0.00004   0.02086   0.02091   0.07938
   D12       -3.07415  -0.00003  -0.00014   0.01642   0.01629  -3.05786
   D13       -3.12560   0.00004  -0.00115   0.01879   0.01764  -3.10796
   D14        0.02496  -0.00003  -0.00133   0.01435   0.01302   0.03798
   D15        0.66965   0.00004   0.00260   0.00409   0.00668   0.67633
   D16       -1.47762  -0.00004   0.00209   0.00779   0.00989  -1.46773
   D17        2.81434  -0.00003   0.00140   0.00671   0.00810   2.82244
   D18       -2.46941   0.00012   0.00149   0.00277   0.00426  -2.46515
   D19        1.66651   0.00004   0.00098   0.00648   0.00746   1.67397
   D20       -0.32472   0.00005   0.00029   0.00539   0.00568  -0.31904
   D21       -0.08377   0.00006   0.00059  -0.00937  -0.00877  -0.09254
   D22        2.04731   0.00002   0.00004  -0.01232  -0.01228   2.03504
   D23       -2.09559   0.00010  -0.00048  -0.01016  -0.01064  -2.10623
   D24        3.05566  -0.00001   0.00153  -0.00824  -0.00670   3.04896
   D25       -1.09644  -0.00005   0.00098  -0.01119  -0.01021  -1.10665
   D26        1.04383   0.00003   0.00046  -0.00904  -0.00857   1.03527
   D27       -1.38179   0.00005   0.00012   0.00028   0.00042  -1.38137
   D28        2.68662  -0.00005  -0.00085   0.00340   0.00255   2.68917
   D29        0.67370  -0.00001   0.00069  -0.00174  -0.00104   0.67266
   D30        0.75743   0.00005   0.00094  -0.00214  -0.00119   0.75623
   D31       -1.45736  -0.00005  -0.00004   0.00098   0.00094  -1.45642
   D32        2.81291  -0.00001   0.00151  -0.00416  -0.00265   2.81026
   D33        2.77705   0.00013   0.00007  -0.00194  -0.00187   2.77519
   D34        0.56227   0.00003  -0.00091   0.00118   0.00026   0.56254
   D35       -1.45065   0.00008   0.00064  -0.00396  -0.00332  -1.45397
   D36        0.63659  -0.00010  -0.00264  -0.00054  -0.00317   0.63341
   D37       -1.48467  -0.00021  -0.00222  -0.00268  -0.00489  -1.48956
   D38        2.79283  -0.00008  -0.00225  -0.00057  -0.00282   2.79002
   D39        2.85798   0.00024  -0.00351   0.00021  -0.00331   2.85468
   D40        0.73672   0.00013  -0.00309  -0.00193  -0.00502   0.73170
   D41       -1.26896   0.00026  -0.00313   0.00018  -0.00295  -1.27191
   D42       -1.40834   0.00006  -0.00323  -0.00047  -0.00370  -1.41204
   D43        2.75358  -0.00004  -0.00281  -0.00261  -0.00541   2.74817
   D44        0.74790   0.00008  -0.00285  -0.00050  -0.00334   0.74457
   D45        2.96797   0.00013   0.00330   0.00026   0.00356   2.97152
   D46        0.90544   0.00031  -0.00059   0.00440   0.00382   0.90925
   D47       -1.26262   0.00014   0.00315  -0.00026   0.00288  -1.25974
   D48        0.74440  -0.00006   0.00304   0.00168   0.00472   0.74912
   D49       -1.31813   0.00013  -0.00084   0.00581   0.00498  -1.31315
   D50        2.79701  -0.00005   0.00289   0.00116   0.00404   2.80105
   D51       -1.29286   0.00004   0.00230   0.00481   0.00711  -1.28575
   D52        2.92780   0.00022  -0.00158   0.00895   0.00737   2.93516
   D53        0.75975   0.00005   0.00215   0.00429   0.00643   0.76617
   D54        0.84838  -0.00002   0.00164  -0.00118   0.00046   0.84884
   D55       -1.30515   0.00001   0.00074  -0.00325  -0.00251  -1.30765
   D56        2.97817  -0.00005   0.00175  -0.00209  -0.00034   2.97783
   D57        2.99374   0.00002   0.00127   0.00041   0.00168   2.99543
   D58        0.84022   0.00005   0.00037  -0.00166  -0.00128   0.83894
   D59       -1.15965  -0.00001   0.00138  -0.00050   0.00088  -1.15877
   D60       -1.29835   0.00004   0.00095  -0.00109  -0.00014  -1.29850
   D61        2.83131   0.00007   0.00004  -0.00316  -0.00311   2.82820
   D62        0.83144   0.00001   0.00105  -0.00200  -0.00094   0.83050
   D63       -1.28740   0.00003   0.00257   0.00095   0.00354  -1.28387
   D64        0.95871  -0.00009   0.00423  -0.00500  -0.00075   0.95795
   D65        2.98966   0.00001   0.00286  -0.00176   0.00111   2.99077
   D66        0.87918   0.00014   0.00293   0.00308   0.00602   0.88521
   D67        3.12529   0.00001   0.00460  -0.00287   0.00173   3.12702
   D68       -1.12694   0.00012   0.00322   0.00037   0.00359  -1.12335
   D69        2.87170   0.00005   0.00242   0.00205   0.00448   2.87617
   D70       -1.16538  -0.00008   0.00409  -0.00390   0.00018  -1.16519
   D71        0.86558   0.00002   0.00271  -0.00067   0.00204   0.86762
   D72       -3.06427  -0.00005   0.00128  -0.00715  -0.00587  -3.07015
   D73        1.11705  -0.00005   0.00096  -0.00706  -0.00610   1.11095
   D74       -0.98538  -0.00001   0.00102  -0.00657  -0.00555  -0.99093
   D75        0.97136  -0.00002  -0.00020  -0.00326  -0.00345   0.96791
   D76       -1.13049  -0.00002  -0.00052  -0.00317  -0.00368  -1.13417
   D77        3.05026   0.00002  -0.00045  -0.00268  -0.00313   3.04713
   D78       -1.06747  -0.00008   0.00094  -0.00443  -0.00349  -1.07096
   D79        3.11386  -0.00008   0.00062  -0.00434  -0.00372   3.11014
   D80        1.01142  -0.00003   0.00068  -0.00385  -0.00317   1.00825
   D81       -0.10758  -0.00002   0.00032  -0.02584  -0.02554  -0.13312
   D82        1.96700  -0.00015   0.00055  -0.03472  -0.03416   1.93284
   D83       -2.25571  -0.00006   0.00066  -0.03404  -0.03338  -2.28909
   D84        3.02514   0.00005   0.00049  -0.02145  -0.02098   3.00416
   D85       -1.18346  -0.00008   0.00072  -0.03033  -0.02960  -1.21306
   D86        0.87701   0.00001   0.00083  -0.02965  -0.02881   0.84820
   D87        0.11075   0.00003  -0.00052   0.02079   0.02027   0.13102
   D88       -2.00581  -0.00002  -0.00010   0.02441   0.02431  -1.98150
   D89        2.15407   0.00009  -0.00062   0.02500   0.02439   2.17846
   D90       -1.95141   0.00010  -0.00025   0.03302   0.03277  -1.91864
   D91        2.21521   0.00005   0.00017   0.03664   0.03682   2.25203
   D92        0.09191   0.00016  -0.00035   0.03723   0.03689   0.12880
   D93        2.22277   0.00007  -0.00154   0.02929   0.02774   2.25051
   D94        0.10620   0.00002  -0.00112   0.03292   0.03179   0.13799
   D95       -2.01710   0.00013  -0.00164   0.03351   0.03186  -1.98524
   D96        1.04913   0.00017   0.00018   0.00332   0.00351   1.05264
   D97        3.13870   0.00011  -0.00031   0.00193   0.00162   3.14032
   D98       -1.04956   0.00013  -0.00010   0.00224   0.00215  -1.04741
   D99        3.08575   0.00003  -0.00026   0.00020  -0.00007   3.08568
   D100      -1.10786  -0.00004  -0.00076  -0.00119  -0.00196  -1.10982
   D101       0.98706  -0.00002  -0.00055  -0.00087  -0.00143   0.98563
   D102      -1.09535  -0.00003   0.00094  -0.00102  -0.00007  -1.09543
   D103       0.99422  -0.00009   0.00045  -0.00241  -0.00196   0.99226
   D104       3.08914  -0.00008   0.00066  -0.00209  -0.00143   3.08771
   D105      -1.41202  -0.00015   0.00045   0.01163   0.01207  -1.39995
   D106       2.90296   0.00001   0.00019   0.01072   0.01092   2.91388
   D107       0.74675   0.00006  -0.00010   0.01222   0.01213   0.75888
   D108       1.27859   0.00006   0.00037   0.01730   0.01767   1.29626
   D109      -2.86297   0.00025   0.00259   0.01490   0.01750  -2.84547
   D110      -0.82684   0.00034   0.00299   0.01600   0.01899  -0.80785
   D111      -1.13849   0.00007   0.00118  -0.00522  -0.00404  -1.14253
   D112       0.97174   0.00012   0.00142  -0.00391  -0.00249   0.96925
   D113       3.05385   0.00012   0.00068  -0.00486  -0.00418   3.04968
   D114       3.04803  -0.00012  -0.00224  -0.00142  -0.00366   3.04437
   D115      -1.12493  -0.00008  -0.00200  -0.00010  -0.00210  -1.12703
   D116       0.95719  -0.00008  -0.00274  -0.00106  -0.00379   0.95339
   D117       1.04742  -0.00009  -0.00378  -0.00058  -0.00436   1.04307
   D118      -3.12554  -0.00004  -0.00354   0.00074  -0.00280  -3.12834
   D119      -1.04342  -0.00004  -0.00427  -0.00022  -0.00449  -1.04791
   D120      -1.13484   0.00061   0.02235   0.02041   0.04276  -1.09208
   D121       0.99362   0.00015   0.01877   0.02085   0.03962   1.03324
   D122       3.06996   0.00008   0.02003   0.01924   0.03928   3.10924
   D123       0.94788   0.00076   0.02282   0.01908   0.04190   0.98977
   D124       3.07634   0.00030   0.01925   0.01951   0.03876   3.11510
   D125      -1.13050   0.00023   0.02051   0.01791   0.03842  -1.09209
   D126       2.94252   0.00042   0.02537   0.01713   0.04250   2.98502
   D127      -1.21220  -0.00004   0.02179   0.01757   0.03937  -1.17284
   D128       0.86414  -0.00011   0.02306   0.01596   0.03902   0.90316
   D129      -2.96189  -0.00002  -0.00473   0.05300   0.04827  -2.91362
   D130       1.18266   0.00034  -0.00110   0.05261   0.05151   1.23417
   D131      -0.90034   0.00022  -0.00302   0.05412   0.05111  -0.84923
         Item               Value     Threshold  Converged?
 Maximum Force            0.001831     0.000450     NO 
 RMS     Force            0.000275     0.000300     YES
 Maximum Displacement     0.105429     0.001800     NO 
 RMS     Displacement     0.015414     0.001200     NO 
 Predicted change in Energy=-1.148380D-04
 GradGradGradGradGradGradGradGradGradGradGradGradGradGradGradGradGradGrad

                          Input orientation:                          
 ---------------------------------------------------------------------
 Center     Atomic      Atomic             Coordinates (Angstroms)
 Number     Number       Type             X           Y           Z
 ---------------------------------------------------------------------
      1          6           0       -1.645275    0.716412   -0.094144
      2          6           0       -1.011674   -0.440130   -0.405097
      3          6           0        0.404147   -0.609809   -0.885122
      4          6           0        1.410174    0.344327   -0.189705
      5          6           0        1.370866    1.776030   -0.776153
      6          6           0       -0.009496    2.304394   -1.206166
      7          6           0       -1.165015    2.145840   -0.200367
      8          6           0       -3.015303    0.414358    0.344379
      9          6           0       -3.198857   -1.089427    0.401322
     10          6           0       -1.916792   -1.669370   -0.217075
     11          8           0       -3.883763    1.242869    0.619062
     12          6           0       -0.863540    2.759653    1.181305
     13          6           0       -2.168941   -2.392529   -1.543334
     14          8           0       -1.339345   -2.582366    0.739317
     15          6           0        2.865503   -0.229790   -0.178705
     16          8           0        3.781212    0.792071    0.269403
     17          6           0        3.359121   -0.662761   -1.559516
     18          6           0        2.998883   -1.401607    0.808521
     19          8           0        2.729835   -0.899003    2.121665
     20          1           0        0.436982   -0.457736   -1.973537
     21          1           0        0.698271   -1.652621   -0.730218
     22          1           0        1.106913    0.409796    0.862122
     23          1           0        2.024423    1.831465   -1.656311
     24          1           0        1.806768    2.460203   -0.040339
     25          1           0       -0.308543    1.827212   -2.148448
     26          1           0        0.101404    3.372531   -1.435664
     27          1           0       -2.017384    2.711178   -0.606238
     28          1           0       -3.293268   -1.399473    1.448527
     29          1           0       -4.117448   -1.388862   -0.114120
     30          1           0       -0.588082    3.816294    1.075966
     31          1           0       -0.042705    2.244203    1.691216
     32          1           0       -1.745506    2.707712    1.829052
     33          1           0       -1.228906   -2.744038   -1.984791
     34          1           0       -2.814336   -3.262002   -1.375465
     35          1           0       -2.657910   -1.730492   -2.266601
     36          1           0       -0.655248   -3.106076    0.289212
     37          1           0        3.639285    0.867729    1.231422
     38          1           0        2.782782   -1.509781   -1.945035
     39          1           0        3.288781    0.156490   -2.282221
     40          1           0        4.410165   -0.965258   -1.498851
     41          1           0        2.313020   -2.221656    0.558621
     42          1           0        4.024963   -1.789249    0.754857
     43          1           0        3.012641   -1.571831    2.762357
 ---------------------------------------------------------------------
                    Distance matrix (angstroms):
                    1          2          3          4          5
     1  C    0.000000
     2  C    1.354891   0.000000
     3  C    2.566055   1.504581   0.000000
     4  C    3.079504   2.554822   1.551152   0.000000
     5  C    3.268797   3.274988   2.576557   1.547655   0.000000
     6  C    2.536544   3.029602   2.960870   2.624980   1.539312
     7  C    1.511687   2.598590   3.244189   3.142795   2.626592
     8  C    1.469870   2.303562   3.775345   4.458139   4.727391
     9  C    2.433138   2.419849   3.855724   4.862935   5.520839
    10  C    2.404327   1.538058   2.637369   3.889014   4.795002
    11  O    2.407623   3.482855   4.907255   5.430216   5.462784
    12  C    2.532334   3.574524   4.150954   3.589323   3.129173
    13  C    3.469855   2.539038   3.198768   4.704547   5.522290
    14  O    3.416165   2.450760   3.093469   4.121708   5.351402
    15  C    4.609725   3.889473   2.588766   1.564517   2.571808
    16  O    5.439178   4.994500   3.834418   2.456232   2.805553
    17  C    5.393831   4.526157   3.031416   2.586311   3.242609
    18  C    5.183533   4.299055   3.198129   2.562955   3.906278
    19  O    5.163425   4.538059   3.812246   2.937653   4.171323
    20  H    3.040811   2.135162   1.099478   2.184597   2.701032
    21  H    3.392508   2.121261   1.094514   2.187867   3.494301
    22  H    2.929675   2.610867   2.141573   1.096628   2.149467
    23  H    4.141303   3.992939   3.029825   2.177111   1.097674
    24  H    3.867856   4.060616   3.479364   2.157899   1.095228
    25  H    2.690890   2.945251   2.836017   2.998268   2.169385
    26  H    3.450439   4.103339   4.031598   3.526373   2.143667
    27  H    2.092797   3.314009   4.119532   4.186124   3.519036
    28  H    3.093975   3.092237   4.443013   5.277027   6.065242
    29  H    3.247186   3.260459   4.652547   5.793468   6.369963
    30  H    3.477943   4.526603   4.941738   4.201132   3.380903
    31  H    2.844273   3.541055   3.870733   3.042736   2.881888
    32  H    2.770200   3.929229   4.795174   4.429366   4.167361
    33  H    3.965176   2.801895   2.903630   4.441293   5.352629
    34  H    4.340076   3.486282   4.199190   5.679624   6.576994
    35  H    3.425250   2.800058   3.541273   5.016741   5.545103
    36  H    3.967181   2.777835   2.955119   4.049767   5.392133
    37  H    5.450375   5.100991   4.138718   2.694899   3.162449
    38  H    5.290502   4.232429   2.755226   2.898785   3.762491
    39  H    5.426426   4.730060   3.295484   2.818346   2.927379
    40  H    6.439686   5.555933   4.068315   3.525453   4.156234
    41  H    4.972569   3.893093   2.885522   2.821239   4.318653
    42  H    6.257055   5.341660   4.146193   3.504492   4.701003
    43  H    5.923836   5.244866   4.586265   3.867070   5.140491
                    6          7          8          9         10
     6  C    0.000000
     7  C    1.540129   0.000000
     8  C    3.874443   2.591977   0.000000
     9  C    4.926872   3.868527   1.516016   0.000000
    10  C    4.517398   3.888609   2.421546   1.537024   0.000000
    11  O    4.412283   2.979666   1.231301   2.440514   3.612373
    12  C    2.576173   1.541645   3.291038   4.569190   4.762463
    13  C    5.180539   4.838205   3.486891   2.557438   1.531502
    14  O    5.425296   4.823830   3.456179   2.408504   1.442807
    15  C    3.967793   4.678586   5.939059   6.152387   4.994417
    16  O    4.339803   5.149616   6.807416   7.230409   6.225962
    17  C    4.502938   5.495756   6.739309   6.858134   5.536304
    18  C    5.181096   5.562400   6.299492   6.218943   5.028658
    19  O    5.370302   5.461937   6.155508   6.176182   5.258736
    20  H    2.901303   3.533997   4.248712   4.388429   3.177021
    21  H    4.047892   4.263905   4.383811   4.096971   2.664985
    22  H    3.018888   3.050310   4.154605   4.582539   3.824969
    23  H    2.136146   3.520103   5.604444   6.328358   5.464468
    24  H    2.163849   2.992646   5.252225   6.152335   5.563229
    25  H    1.097737   2.151764   3.941686   4.833428   4.306129
    26  H    1.098127   2.152799   4.651150   5.845965   5.565864
    27  H    2.134714   1.100396   2.678600   4.105564   4.398951
    28  H    5.616867   4.451691   2.141586   1.096212   2.177559
    29  H    5.630984   4.606346   2.162533   1.095058   2.220850
    30  H    2.797987   2.179976   4.242616   5.597981   5.790505
    31  H    2.898197   2.201668   3.741476   4.768460   4.740235
    32  H    3.519793   2.184309   3.012659   4.309166   4.834752
    33  H    5.251656   5.205686   4.311812   3.508843   2.180119
    34  H    6.235428   5.774589   4.063727   2.832827   2.164238
    35  H    4.941552   4.639398   3.397842   2.796677   2.180263
    36  H    5.650340   5.299262   4.238674   3.247982   1.977863
    37  H    4.617298   5.173479   6.728739   7.160985   6.277340
    38  H    4.784420   5.656194   6.523919   6.439107   5.009721
    39  H    4.080444   5.303578   6.834253   7.130439   5.890380
    40  H    5.505423   6.515184   7.774215   7.843678   6.493774
    41  H    5.384578   5.634520   5.948571   5.629163   4.335669
    42  H    6.072922   6.582800   7.388486   7.266245   6.021916
    43  H    6.317247   6.328635   6.791736   6.662575   5.760715
                   11         12         13         14         15
    11  O    0.000000
    12  C    3.426149   0.000000
    13  C    4.564284   5.972663   0.000000
    14  O    4.595753   5.381348   2.436136   0.000000
    15  C    6.953973   4.969120   5.646705   4.904908   0.000000
    16  O    7.686178   5.126077   6.987991   6.150427   1.443442
    17  C    7.799807   6.087354   5.792394   5.571813   1.528974
    18  C    7.375633   5.689760   5.763641   4.496577   1.538038
    19  O    7.112320   5.213672   6.297685   4.615498   2.399574
    20  H    5.318125   4.689986   3.274040   3.876721   3.028381
    21  H    5.585647   5.055821   3.070753   2.678775   2.650567
    22  H    5.065563   3.083244   4.936645   3.866819   2.141268
    23  H    6.358492   4.153785   5.953082   6.044491   2.671986
    24  H    5.856523   2.951717   6.450912   5.994447   2.894154
    25  H    4.558811   3.502102   4.651178   5.370858   4.264471
    26  H    4.963760   2.855741   6.196933   6.501315   4.711359
    27  H    2.672202   2.128148   5.191238   5.503805   5.716176
    28  H    2.831725   4.824242   3.346865   2.391659   6.476612
    29  H    2.741928   5.429201   2.616616   3.141761   7.078787
    30  H    4.206280   1.097026   6.921657   6.451402   5.465551
    31  H    4.111680   1.095203   6.040073   5.087549   4.251461
    32  H    2.860417   1.095507   6.129009   5.416403   5.824209
    33  H    5.451948   6.359895   1.096408   2.731135   5.132988
    34  H    5.041396   6.826639   1.095763   2.666422   6.548825
    35  H    4.320953   5.938789   1.095673   3.391142   6.092578
    36  H    5.426364   5.936833   2.481660   0.972036   4.570301
    37  H    7.557245   4.884396   7.215541   6.077177   1.947240
    38  H    7.654704   6.426331   5.045807   5.034691   2.182920
    39  H    7.813005   6.001187   6.068788   6.168515   2.180173
    40  H    8.840283   6.990719   6.732289   6.378189   2.160944
    41  H    7.099767   5.940682   4.953321   3.674579   2.194633
    42  H    8.471135   6.691175   6.634009   5.422645   2.155875
    43  H    7.750912   6.023808   6.786848   4.904453   3.236135
                   16         17         18         19         20
    16  O    0.000000
    17  C    2.374793   0.000000
    18  C    2.390589   2.506644   0.000000
    19  O    2.719559   3.742045   1.431553   0.000000
    20  H    4.216239   2.958436   3.897959   4.714082   0.000000
    21  H    4.059592   2.957648   2.779126   3.581679   1.744094
    22  H    2.765742   3.476658   2.619848   2.435832   3.040128
    23  H    2.806247   2.830539   4.180637   4.714463   2.803754
    24  H    2.603273   3.804025   4.129804   4.100070   3.758714
    25  H    4.862470   4.471976   5.487077   5.907440   2.409852
    26  H    4.806976   5.187644   6.018650   6.148922   3.882378
    27  H    6.170368   6.418646   6.639238   6.558273   4.235024
    28  H    7.499432   7.337939   6.324617   6.081230   5.148995
    29  H    8.203194   7.649541   7.175904   7.219694   5.006721
    30  H    5.374682   6.525958   6.337535   5.859700   5.349538
    31  H    4.330425   5.530833   4.829321   4.213313   4.578316
    32  H    6.053660   6.992832   6.359026   5.755231   5.407679
    33  H    6.533509   5.055943   5.242033   5.994895   2.828867
    34  H    7.914692   6.700858   6.482622   6.967892   4.335051
    35  H    7.365931   6.151803   6.447004   6.998289   3.359189
    36  H    5.905770   5.050024   4.065412   4.437098   3.650576
    37  H    0.975371   3.195344   2.395589   2.177377   4.720525
    38  H    3.346509   1.094638   2.764141   4.112652   2.571068
    39  H    2.675301   1.094725   3.473384   4.562970   2.933483
    40  H    2.571091   1.095389   2.739724   3.991996   4.033496
    41  H    3.364786   2.830368   1.097879   2.089557   3.611476
    42  H    2.637858   2.658692   1.098174   2.082801   4.700071
    43  H    3.520448   4.430016   1.961285   0.971166   5.504899
                   21         22         23         24         25
    21  H    0.000000
    22  H    2.637441   0.000000
    23  H    3.841247   3.034052   0.000000
    24  H    4.315092   2.346999   1.747584   0.000000
    25  H    3.890281   3.616091   2.384313   3.052760   0.000000
    26  H    5.109408   3.881838   2.474181   2.384857   1.750465
    27  H    5.141293   4.148936   4.267640   3.873935   2.465754
    28  H    4.554492   4.793633   6.953906   6.566901   5.679639
    29  H    4.862129   5.610897   7.104325   7.065203   5.384179
    30  H    5.901359   3.810902   4.269669   2.969921   3.798873
    31  H    4.647324   2.318204   3.955920   2.542733   3.871378
    32  H    5.615551   3.788359   5.208447   4.021758   4.319796
    33  H    2.545418   4.848466   5.623813   6.330903   4.665852
    34  H    3.917251   5.819371   7.031064   7.475346   5.725085
    35  H    3.691949   5.342624   5.914747   6.515483   4.265061
    36  H    2.232439   3.974266   5.945166   6.095374   5.513594
    37  H    4.341630   2.599806   3.446094   2.740705   5.284834
    38  H    2.416893   3.791232   3.438370   4.510126   4.553371
    39  H    3.520276   3.835571   2.189956   3.539702   3.968621
    40  H    3.852456   4.286775   3.679431   4.542985   5.521419
    41  H    2.142970   2.910557   4.627850   4.747088   5.531197
    42  H    3.645682   3.655451   4.788054   4.859071   6.347224
    43  H    4.190574   3.342086   5.664241   5.056336   6.833722
                   26         27         28         29         30
    26  H    0.000000
    27  H    2.369514   0.000000
    28  H    6.527968   4.769422   0.000000
    29  H    6.497388   4.632794   1.766706   0.000000
    30  H    2.642083   2.468602   5.887364   6.400499   0.000000
    31  H    3.327351   3.065244   4.888909   5.749951   1.774103
    32  H    3.809386   2.450421   4.405603   5.117026   1.770796
    33  H    6.283604   5.681680   4.225769   3.698593   7.267520
    34  H    7.247219   6.075008   3.416624   2.607249   7.814602
    35  H    5.860470   4.784926   3.783574   2.623001   6.798808
    36  H    6.746856   6.041331   3.348978   3.885657   6.967259
    37  H    5.089595   6.226813   7.297097   8.189603   5.156437
    38  H    5.593408   6.530732   6.960375   7.140031   6.989725
    39  H    4.606404   6.122968   7.724175   7.870261   6.300926
    40  H    6.114395   7.458305   8.259447   8.649688   7.380745
    41  H    6.337455   6.666494   5.735711   6.518976   6.718696
    42  H    6.843732   7.656134   7.361359   8.198432   7.266734
    43  H    7.109529   7.415710   6.443629   7.690629   6.696344
                   31         32         33         34         35
    31  H    0.000000
    32  H    1.770133   0.000000
    33  H    6.308934   6.673369   0.000000
    34  H    6.885112   6.859214   1.775712   0.000000
    35  H    6.188846   6.107742   1.774471   1.778796   0.000000
    36  H    5.564738   6.112274   2.373024   2.730773   3.526339
    37  H    3.957668   5.721771   6.862081   8.093192   7.657779
    38  H    5.941219   7.248197   4.197452   5.892573   5.454654
    39  H    5.589771   6.982503   5.376897   7.053817   6.238917
    40  H    6.348638   7.903032   5.932901   7.581798   7.150714
    41  H    5.174563   6.510322   4.391704   5.577884   5.738752
    42  H    5.804431   7.394245   6.001702   7.313227   7.334402
    43  H    5.004458   6.467265   6.473036   7.343835   7.580946
                   36         37         38         39         40
    36  H    0.000000
    37  H    5.926373   0.000000
    38  H    4.400008   4.059067   0.000000
    39  H    5.728174   3.601999   1.773750   0.000000
    40  H    5.782619   3.377645   1.773122   1.769035   0.000000
    41  H    3.108922   3.428693   2.644946   3.831197   3.195269
    42  H    4.884182   2.726792   2.985052   3.681264   2.430338
    43  H    4.682282   2.947524   4.713409   5.339580   4.525362
                   41         42         43
    41  H    0.000000
    42  H    1.776579   0.000000
    43  H    2.401706   2.258787   0.000000
 Stoichiometry    C15H24O4
 Framework group  C1[X(C15H24O4)]
 Deg. of freedom   123
 Full point group                 C1      NOp   1
 Largest Abelian subgroup         C1      NOp   1
 Largest concise Abelian subgroup C1      NOp   1
                         Standard orientation:                         
 ---------------------------------------------------------------------
 Center     Atomic      Atomic             Coordinates (Angstroms)
 Number     Number       Type             X           Y           Z
 ---------------------------------------------------------------------
      1          6           0       -1.681148    0.719277   -0.070729
      2          6           0       -1.047027   -0.443809   -0.355072
      3          6           0        0.366174   -0.623300   -0.839233
      4          6           0        1.374436    0.350769   -0.175404
      5          6           0        1.328500    1.766462   -0.799055
      6          6           0       -0.055592    2.280633   -1.234255
      7          6           0       -1.204572    2.146350   -0.217490
      8          6           0       -3.047815    0.426197    0.384071
      9          6           0       -3.227837   -1.075924    0.481688
     10          6           0       -1.948372   -1.669439   -0.129174
     11          8           0       -3.916319    1.259954    0.642242
     12          6           0       -0.895911    2.796899    1.145662
     13          6           0       -2.207137   -2.427742   -1.434363
     14          8           0       -1.363132   -2.555820    0.847306
     15          6           0        2.831015   -0.220020   -0.158326
     16          8           0        3.747299    0.815065    0.257063
     17          6           0        3.317053   -0.688218   -1.530302
     18          6           0        2.972935   -1.365188    0.858538
     19          8           0        2.710898   -0.828724    2.159649
     20          1           0        0.391999   -0.499860   -1.931454
     21          1           0        0.663447   -1.661098   -0.658777
     22          1           0        1.077505    0.443304    0.876196
     23          1           0        1.976518    1.799989   -1.684401
     24          1           0        1.767468    2.470612   -0.084209
     25          1           0       -0.359414    1.778234   -2.161786
     26          1           0        0.051638    3.342574   -1.492453
     27          1           0       -2.060611    2.699146   -0.632802
     28          1           0       -3.315156   -1.358486    1.537251
     29          1           0       -4.148943   -1.390612   -0.019996
     30          1           0       -0.623339    3.850938    1.010860
     31          1           0       -0.070870    2.296649    1.663858
     32          1           0       -1.773768    2.760303    1.800004
     33          1           0       -1.269091   -2.788912   -1.872238
     34          1           0       -2.849649   -3.293753   -1.239684
     35          1           0       -2.701939   -1.785924   -2.171750
     36          1           0       -0.680709   -3.089858    0.406902
     37          1           0        3.611125    0.915737    1.217620
     38          1           0        2.740148   -1.546212   -1.889828
     39          1           0        3.240544    0.111591   -2.273858
     40          1           0        4.369087   -0.986961   -1.468217
     41          1           0        2.287283   -2.192865    0.634552
     42          1           0        3.999482   -1.752105    0.808731
     43          1           0        2.999057   -1.483905    2.816052
 ---------------------------------------------------------------------
 Rotational constants (GHZ):      0.5345743      0.2770650      0.2264612
 Standard basis: 6-31G(d) (6D, 7F)
 There are   333 symmetry adapted cartesian basis functions of A   symmetry.
 There are   333 symmetry adapted basis functions of A   symmetry.
   333 basis functions,   628 primitive gaussians,   333 cartesian basis functions
    73 alpha electrons       73 beta electrons
       nuclear repulsion energy      1611.3670648622 Hartrees.
 NAtoms=   43 NActive=   43 NUniq=   43 SFac= 1.00D+00 NAtFMM=   60 NAOKFM=F Big=F
 Integral buffers will be    131072 words long.
 Raffenetti 2 integral format.
 Two-electron integral symmetry is turned on.
 ------------------------------------------------------------------------------
 Polarizable Continuum Model (PCM)
 =================================
 Model                : PCM (using non-symmetric T matrix).
 Atomic radii         : SMD-Coulomb.
 Polarization charges : Total charges.
 Charge compensation  : None.
 Solution method      : On-the-fly selection.
 Cavity type          : VdW (van der Waals Surface) (Alpha=1.000).
 Cavity algorithm     : GePol (No added spheres)
                        Default sphere list used, NSphG=   43.
                        Lebedev-Laikov grids with approx.  5.0 points / Ang**2.
                        Smoothing algorithm: Karplus/York (Gamma=1.0000).
                        Polarization charges: spherical gaussians, with
                                              point-specific exponents (IZeta= 3).
                        Self-potential: point-specific (ISelfS= 7).
                        Self-field    : sphere-specific E.n sum rule (ISelfD= 2).
 1st derivatives      : Analytical E(r).r(x)/FMM algorithm (CHGder, D1EAlg=3).
                        Cavity 1st derivative terms included.
 Solvent              : Methanol, Eps=  32.613000 Eps(inf)=   1.765709
 ------------------------------------------------------------------------------
 ------------------------------------------------------------------------------
 Atomic radii for non-electrostatic terms: SMD-CDS.
 ------------------------------------------------------------------------------
 Nuclear repulsion after PCM non-electrostatic terms =     1611.3684394561 Hartrees.
 One-electron integrals computed using PRISM.
 NBasis=   333 RedAO= T EigKep=  9.26D-04  NBF=   333
 NBsUse=   333 1.00D-06 EigRej= -1.00D+00 NBFU=   333
 Initial guess from the checkpoint file:  "DY-202A-11R_32.chk"
 B after Tr=     0.000000    0.000000    0.000000
         Rot=    0.999996   -0.002814    0.001000   -0.000066 Ang=  -0.34 deg.
 ExpMin= 1.61D-01 ExpMax= 5.48D+03 ExpMxC= 8.25D+02 IAcc=1 IRadAn=         1 AccDes= 0.00D+00
 Harris functional with IExCor=  402 and IRadAn=       1 diagonalized for initial guess.
 HarFok:  IExCor=  402 AccDes= 0.00D+00 IRadAn=         1 IDoV= 1 UseB2=F ITyADJ=14
 ICtDFT=  3500011 ScaDFX=  1.000000  1.000000  1.000000  1.000000
 FoFCou: FMM=F IPFlag=           0 FMFlag=      100000 FMFlg1=           0
         NFxFlg=           0 DoJE=T BraDBF=F KetDBF=T FulRan=T
         wScrn=  0.000000 ICntrl=     500 IOpCl=  0 I1Cent=   200000004 NGrid=           0
         NMat0=    1 NMatS0=      1 NMatT0=    0 NMatD0=    1 NMtDS0=    0 NMtDT0=    0
 Petite list used in FoFCou.
 Keep R1 ints in memory in canonical form, NReq=1565304907.
 Requested convergence on RMS density matrix=1.00D-08 within 128 cycles.
 Requested convergence on MAX density matrix=1.00D-06.
 Requested convergence on             energy=1.00D-06.
 No special actions if energy rises.
 Inv3:  Mode=1 IEnd=    22097388.
 Iteration    1 A*A^-1 deviation from unit magnitude is 4.00D-15 for   2701.
 Iteration    1 A*A^-1 deviation from orthogonality  is 3.75D-15 for   2586   2073.
 Iteration    1 A^-1*A deviation from unit magnitude is 7.22D-15 for    667.
 Iteration    1 A^-1*A deviation from orthogonality  is 1.53D-11 for   2089   1985.
 Error on total polarization charges =  0.05176
 SCF Done:  E(RB3LYP) =  -886.950285604     A.U. after    9 cycles
            NFock=  9  Conv=0.99D-08     -V/T= 2.0094
 SMD-CDS (non-electrostatic) energy       (kcal/mol) =       0.86
 (included in total energy above)
 D1PCM: PCM CHGder 1st derivatives, ID1Alg=3 FixD1E=F DoIter=F DoCFld=F I1PDM=0.
 Calling FoFJK, ICntrl=      2127 FMM=F ISym2X=0 I1Cent= 0 IOpClX= 0 NMat=1 NMatS=1 NMatT=0.
 ***** Axes restored to original set *****
 -------------------------------------------------------------------
 Center     Atomic                   Forces (Hartrees/Bohr)
 Number     Number              X              Y              Z
 -------------------------------------------------------------------
      1        6           0.001018678    0.000570339   -0.000488285
      2        6          -0.000019222   -0.000615239    0.000097531
      3        6           0.000350798    0.000555145    0.000545526
      4        6          -0.000617045    0.000024190   -0.000468512
      5        6           0.000254540    0.000490344    0.000049170
      6        6           0.000392838    0.000067940   -0.000385267
      7        6          -0.000582326   -0.000522977   -0.000272561
      8        6          -0.000299029    0.000384072    0.000293741
      9        6          -0.000809481   -0.000126713    0.000272842
     10        6           0.001608148   -0.000882316   -0.000264347
     11        8          -0.001068309    0.000913352    0.000323007
     12        6           0.000046088    0.000264778   -0.000040618
     13        6          -0.000285991   -0.000175108   -0.000305742
     14        8          -0.000461097    0.000397163    0.000058898
     15        6           0.000131150   -0.000293362    0.000032015
     16        8           0.000093177   -0.000104752    0.000544519
     17        6           0.000084857   -0.000106391    0.000166603
     18        6           0.000069137   -0.000357556   -0.000841990
     19        8          -0.000102512    0.000140578    0.001003000
     20        1          -0.000204938   -0.000063746   -0.000147140
     21        1          -0.000075198   -0.000107644    0.000275301
     22        1          -0.000000853   -0.000209610   -0.000275848
     23        1          -0.000005787    0.000051893   -0.000001655
     24        1           0.000069503   -0.000252901   -0.000038924
     25        1          -0.000292682   -0.000142933   -0.000007689
     26        1           0.000020712    0.000199100    0.000022005
     27        1          -0.000147456   -0.000238531    0.000203747
     28        1           0.000293963   -0.000192284    0.000062907
     29        1           0.000197633   -0.000140900   -0.000057054
     30        1           0.000092090    0.000112983    0.000067219
     31        1           0.000125622   -0.000121728    0.000059120
     32        1          -0.000182684    0.000035752    0.000105308
     33        1           0.000174190    0.000035579    0.000007249
     34        1          -0.000106874   -0.000066179    0.000127536
     35        1           0.000082711   -0.000028029    0.000081386
     36        1          -0.000193363    0.000173936   -0.000340684
     37        1           0.000074539   -0.000008222   -0.000197523
     38        1           0.000052116    0.000135772    0.000136072
     39        1           0.000012894    0.000033970   -0.000096097
     40        1           0.000114376   -0.000130075   -0.000014062
     41        1          -0.000077680    0.000025690   -0.000079417
     42        1           0.000017735    0.000057327   -0.000154552
     43        1           0.000155035    0.000217292   -0.000056735
 -------------------------------------------------------------------
 Cartesian Forces:  Max     0.001608148 RMS     0.000347977

 GradGradGradGradGradGradGradGradGradGradGradGradGradGradGradGradGradGrad
 Berny optimization.
 Using GEDIIS/GDIIS optimizer.
 FormGI is forming the generalized inverse of G from B-inverse, IUseBI=4.
 Internal  Forces:  Max     0.001437145 RMS     0.000223911
 Search for a local minimum.
 Step number   7 out of a maximum of  258
 All quantities printed in internal units (Hartrees-Bohrs-Radians)
 Mixed Optimization -- En-DIIS/RFO-DIIS
 Swapping is turned off.
 Update second derivatives using D2CorX and points    4    5    6    7
 DE= -8.01D-05 DEPred=-1.15D-04 R= 6.97D-01
 TightC=F SS=  1.41D+00  RLast= 2.01D-01 DXNew= 1.2000D+00 6.0235D-01
 Trust test= 6.97D-01 RLast= 2.01D-01 DXMaxT set to 7.14D-01
 ITU=  1  1  1 -1  1  1  0
     Eigenvalues ---    0.00162   0.00340   0.00354   0.00371   0.00380
     Eigenvalues ---    0.00605   0.00677   0.00737   0.00809   0.00856
     Eigenvalues ---    0.01030   0.01107   0.01228   0.01277   0.01364
     Eigenvalues ---    0.01438   0.02497   0.02676   0.03229   0.03782
     Eigenvalues ---    0.03960   0.04295   0.04460   0.04590   0.04721
     Eigenvalues ---    0.04991   0.05062   0.05207   0.05293   0.05425
     Eigenvalues ---    0.05455   0.05540   0.05580   0.05621   0.05650
     Eigenvalues ---    0.05665   0.05746   0.05832   0.05962   0.06065
     Eigenvalues ---    0.06119   0.06621   0.07030   0.07718   0.08309
     Eigenvalues ---    0.08665   0.08997   0.09140   0.09329   0.09749
     Eigenvalues ---    0.10282   0.11533   0.12141   0.13103   0.13696
     Eigenvalues ---    0.14646   0.15618   0.15923   0.15992   0.16000
     Eigenvalues ---    0.16000   0.16000   0.16000   0.16000   0.16003
     Eigenvalues ---    0.16061   0.16070   0.16205   0.16387   0.16790
     Eigenvalues ---    0.17444   0.18295   0.19154   0.19844   0.20815
     Eigenvalues ---    0.22409   0.23479   0.24647   0.25024   0.26551
     Eigenvalues ---    0.26637   0.27302   0.28118   0.28246   0.28814
     Eigenvalues ---    0.29131   0.29390   0.29511   0.29576   0.30144
     Eigenvalues ---    0.30902   0.31683   0.32547   0.33745   0.33818
     Eigenvalues ---    0.33856   0.33910   0.33971   0.34001   0.34060
     Eigenvalues ---    0.34115   0.34128   0.34144   0.34157   0.34179
     Eigenvalues ---    0.34190   0.34198   0.34264   0.34324   0.34343
     Eigenvalues ---    0.34376   0.34424   0.34496   0.34604   0.36613
     Eigenvalues ---    0.40012   0.42305   0.43990   0.51651   0.52656
     Eigenvalues ---    0.53088   0.53438   0.97478
 En-DIIS/RFO-DIIS IScMMF=        0 using points:     7    6    5    4    3
 RFO step:  Lambda=-2.26699576D-05.
 DidBck=F Rises=F RFO-DIIS coefs:    0.97467    0.10897   -0.15308    0.05730    0.01215
 Iteration  1 RMS(Cart)=  0.00846162 RMS(Int)=  0.00003807
 Iteration  2 RMS(Cart)=  0.00004717 RMS(Int)=  0.00000268
 Iteration  3 RMS(Cart)=  0.00000000 RMS(Int)=  0.00000268
 Variable       Old X    -DE/DX   Delta X   Delta X   Delta X     New X
                                 (Linear)    (Quad)   (Total)
    R1        2.56037   0.00051   0.00002   0.00086   0.00088   2.56125
    R2        2.85668  -0.00044  -0.00008  -0.00170  -0.00178   2.85490
    R3        2.77765   0.00113   0.00003   0.00283   0.00287   2.78052
    R4        2.84325  -0.00009   0.00004   0.00002   0.00006   2.84330
    R5        2.90651  -0.00018  -0.00003  -0.00148  -0.00151   2.90500
    R6        2.93125  -0.00040   0.00012  -0.00119  -0.00107   2.93018
    R7        2.07771   0.00013  -0.00002   0.00008   0.00006   2.07777
    R8        2.06833   0.00012   0.00000   0.00017   0.00018   2.06851
    R9        2.92464   0.00039  -0.00004   0.00156   0.00152   2.92616
   R10        2.95651   0.00073   0.00000   0.00169   0.00169   2.95820
   R11        2.07233  -0.00027  -0.00005  -0.00031  -0.00036   2.07196
   R12        2.90888   0.00044  -0.00005   0.00111   0.00106   2.90994
   R13        2.07430  -0.00001   0.00004  -0.00026  -0.00021   2.07409
   R14        2.06968  -0.00015   0.00002  -0.00012  -0.00010   2.06958
   R15        2.91042   0.00050  -0.00010   0.00127   0.00117   2.91160
   R16        2.07442   0.00014   0.00001   0.00040   0.00040   2.07483
   R17        2.07516   0.00019   0.00000   0.00040   0.00040   2.07556
   R18        2.91329   0.00033  -0.00004   0.00040   0.00036   2.91365
   R19        2.07945  -0.00009   0.00001  -0.00025  -0.00024   2.07921
   R20        2.86486   0.00095  -0.00005   0.00101   0.00096   2.86582
   R21        2.32682   0.00144   0.00001   0.00106   0.00108   2.32790
   R22        2.90455   0.00082  -0.00003   0.00149   0.00146   2.90602
   R23        2.07154   0.00009   0.00001   0.00034   0.00035   2.07189
   R24        2.06936  -0.00010  -0.00002  -0.00057  -0.00059   2.06877
   R25        2.89412   0.00024   0.00003   0.00094   0.00097   2.89509
   R26        2.72651  -0.00082  -0.00004  -0.00216  -0.00220   2.72431
   R27        2.07308   0.00012   0.00000   0.00023   0.00023   2.07331
   R28        2.06963   0.00019   0.00004   0.00024   0.00028   2.06991
   R29        2.07021   0.00022   0.00000   0.00048   0.00048   2.07069
   R30        2.07191   0.00014   0.00000   0.00035   0.00036   2.07227
   R31        2.07069   0.00013   0.00001   0.00029   0.00029   2.07099
   R32        2.07052  -0.00010   0.00000  -0.00020  -0.00020   2.07032
   R33        1.83688  -0.00006  -0.00001  -0.00013  -0.00015   1.83674
   R34        2.72771   0.00013  -0.00006   0.00011   0.00005   2.72776
[truncated: 1,849,887 more chars]
