# Supplementary material for: New patchoulol- and guaiane-type sesquiterpenoids from Sanguisorba officinalis with anti-melanogenic activity
Source: Nat Prod Bioprospect. 2026 May 12;16(1):63. doi: 10.1007/s13659-026-00616-0 (PMC13161421; doi:10.1007/s13659-026-00616-0)
Supplement: Supplementary file 2 — Additional file 2. It includes the calculated NMR data of compound 11. [file 13659_2026_616_MOESM2_ESM.zip › New folder/11R-opt_freq-conf-33.log]

 Entering Gaussian System, Link 0=/gpfs/home/zhengshan/software/Gaussian/g09/g09
 Input=DY-202A-11R_33.gjf
 Output=DY-202A-11R_33.log
 Initial command:
 /gpfs/home/zhengshan/software/Gaussian/g09/l1.exe "/gpfs/home/zhengshan/software/Gaussian/g09/scratch/zhengshan/%J/Gau-30312.inp" -scrdir="/gpfs/home/zhengshan/software/Gaussian/g09/scratch/zhengshan/%J/"
 Entering Link 1 = /gpfs/home/zhengshan/software/Gaussian/g09/l1.exe PID=     30313.
  
 Copyright (c) 1988,1990,1992,1993,1995,1998,2003,2009,2013,
            Gaussian, Inc.  All Rights Reserved.
  
 This is part of the Gaussian(R) 09 program.  It is based on
 the Gaussian(R) 03 system (copyright 2003, Gaussian, Inc.),
 the Gaussian(R) 98 system (copyright 1998, Gaussian, Inc.),
 the Gaussian(R) 94 system (copyright 1995, Gaussian, Inc.),
 the Gaussian 92(TM) system (copyright 1992, Gaussian, Inc.),
 the Gaussian 90(TM) system (copyright 1990, Gaussian, Inc.),
 the Gaussian 88(TM) system (copyright 1988, Gaussian, Inc.),
 the Gaussian 86(TM) system (copyright 1986, Carnegie Mellon
 University), and the Gaussian 82(TM) system (copyright 1983,
 Carnegie Mellon University). Gaussian is a federally registered
 trademark of Gaussian, Inc.
  
 This software contains proprietary and confidential information,
 including trade secrets, belonging to Gaussian, Inc.
  
 This software is provided under written license and may be
 used, copied, transmitted, or stored only in accord with that
 written license.
  
 The following legend is applicable only to US Government
 contracts under FAR:
  
                    RESTRICTED RIGHTS LEGEND
  
 Use, reproduction and disclosure by the US Government is
 subject to restrictions as set forth in subparagraphs (a)
 and (c) of the Commercial Computer Software - Restricted
 Rights clause in FAR 52.227-19.
  
 Gaussian, Inc.
 340 Quinnipiac St., Bldg. 40, Wallingford CT 06492
  
  
 ---------------------------------------------------------------
 Warning -- This program may not be used in any manner that
 competes with the business of Gaussian, Inc. or will provide
 assistance to any competitor of Gaussian, Inc.  The licensee
 of this program is prohibited from giving any competitor of
 Gaussian, Inc. access to this program.  By using this program,
 the user acknowledges that Gaussian, Inc. is engaged in the
 business of creating and licensing software in the field of
 computational chemistry and represents and warrants to the
 licensee that it is not a competitor of Gaussian, Inc. and that
 it will not use this program in any manner prohibited above.
 ---------------------------------------------------------------
  

 Cite this work as:
 Gaussian 09, Revision D.01,
 M. J. Frisch, G. W. Trucks, H. B. Schlegel, G. E. Scuseria, 
 M. A. Robb, J. R. Cheeseman, G. Scalmani, V. Barone, B. Mennucci, 
 G. A. Petersson, H. Nakatsuji, M. Caricato, X. Li, H. P. Hratchian, 
 A. F. Izmaylov, J. Bloino, G. Zheng, J. L. Sonnenberg, M. Hada, 
 M. Ehara, K. Toyota, R. Fukuda, J. Hasegawa, M. Ishida, T. Nakajima, 
 Y. Honda, O. Kitao, H. Nakai, T. Vreven, J. A. Montgomery, Jr., 
 J. E. Peralta, F. Ogliaro, M. Bearpark, J. J. Heyd, E. Brothers, 
 K. N. Kudin, V. N. Staroverov, T. Keith, R. Kobayashi, J. Normand, 
 K. Raghavachari, A. Rendell, J. C. Burant, S. S. Iyengar, J. Tomasi, 
 M. Cossi, N. Rega, J. M. Millam, M. Klene, J. E. Knox, J. B. Cross, 
 V. Bakken, C. Adamo, J. Jaramillo, R. Gomperts, R. E. Stratmann, 
 O. Yazyev, A. J. Austin, R. Cammi, C. Pomelli, J. W. Ochterski, 
 R. L. Martin, K. Morokuma, V. G. Zakrzewski, G. A. Voth, 
 P. Salvador, J. J. Dannenberg, S. Dapprich, A. D. Daniels, 
 O. Farkas, J. B. Foresman, J. V. Ortiz, J. Cioslowski, 
 and D. J. Fox, Gaussian, Inc., Wallingford CT, 2013.
 
 ******************************************
 Gaussian 09:  ES64L-G09RevD.01 24-Apr-2013
                10-Mar-2024 
 ******************************************
 %nprocshared=4
 Will use up to    4 processors via shared memory.
 %mem=12GB
 %chk=DY-202A-11R_33.chk
 ----------------------------------------------------------
 # opt freq b3lyp/6-31g(d) scrf=(smd,solvent=methanol,read)
 ----------------------------------------------------------
 1/14=-1,18=20,19=15,26=3,38=1,40=2/1,3;
 2/9=110,12=2,17=6,18=5,40=1/2;
 3/5=1,6=6,7=1,11=2,16=1,25=1,30=1,70=32203,71=1,72=3,74=-5/1,2,3;
 4//1;
 5/5=2,38=5,53=3/2;
 6/7=2,8=2,9=2,10=2,28=1/1;
 7//1,2,3,16;
 1/14=-1,18=20,19=15,26=3/3(2);
 2/9=110/2;
 99//99;
 2/9=110/2;
 3/5=1,6=6,7=1,11=2,16=1,25=1,30=1,70=32205,71=1,72=3,74=-5/1,2,3;
 4/5=5,16=3,69=1/1;
 5/5=2,38=5,53=3/2;
 7//1,2,3,16;
 1/14=-1,18=20,19=15,26=3/3(-5);
 2/9=110/2;
 6/7=2,8=2,9=2,10=2,19=2,28=1/1;
 99/9=1/99;
 --------
 opt+freq
 --------
 Symbolic Z-matrix:
 Charge =  0 Multiplicity = 1
 C                     1.7814    0.6359    0.0392 
 C                     1.0947   -0.4815    0.3209 
 C                    -0.3475   -0.5679    0.7516 
 C                    -1.2745    0.483     0.104 
 C                    -1.1194    1.8959    0.7207 
 C                     0.2837    2.334     1.1481 
 C                     1.429     2.0839    0.1551 
 C                     3.1386    0.1946   -0.345 
 C                     3.294    -1.2932   -0.281 
 C                     1.8981   -1.7497    0.1495 
 O                     4.027     0.9675   -0.6726 
 C                     1.1741    2.7232   -1.211 
 C                     1.9552   -2.6023    1.415 
 O                     1.2943   -2.5236   -0.8832 
 C                    -2.7753    0.0307    0.0753 
 O                    -3.5922    1.1207   -0.403 
 C                    -3.324    -0.3458    1.4587 
 C                    -3.0004   -1.1368   -0.9199 
 O                    -4.397    -1.3836   -1.0923 
 H                    -0.4      -0.5101    1.8457 
 H                    -0.7088   -1.5661    0.4855 
 H                    -0.9775    0.5825   -0.9497 
 H                    -1.7607    1.9936    1.6038 
 H                    -1.5026    2.6304    0.0001 
 H                     0.527     1.8556    2.1068 
 H                     0.2424    3.4096    1.3677 
 H                     2.3031    2.5925    0.5864 
 H                     3.5819   -1.6776   -1.2639 
 H                     4.0644   -1.5267    0.4608 
 H                     0.9209    3.7831   -1.0993 
 H                     0.3577    2.2376   -1.7535 
 H                     2.0667    2.6641   -1.8436 
 H                     0.9625   -2.9761    1.6904 
 H                     2.5804   -3.4881    1.2531 
 H                     2.3611   -2.0437    2.2653 
 H                     1.2626   -1.9836   -1.6916 
 H                    -3.2234    1.4214   -1.2529 
 H                    -2.8218   -1.2257    1.8719 
 H                    -3.2212    0.4776    2.1719 
 H                    -4.3979   -0.5606    1.4117 
 H                    -2.6043   -0.8803   -1.9081 
 H                    -2.5333   -2.0678   -0.5888 
 H                    -4.8366   -0.5158   -0.989 
 

 GradGradGradGradGradGradGradGradGradGradGradGradGradGradGradGradGradGrad
 Berny optimization.
 Initialization pass.
                           ----------------------------
                           !    Initial Parameters    !
                           ! (Angstroms and Degrees)  !
 --------------------------                            --------------------------
 ! Name  Definition              Value          Derivative Info.                !
 --------------------------------------------------------------------------------
 ! R1    R(1,2)                  1.3415         estimate D2E/DX2                !
 ! R2    R(1,7)                  1.4948         estimate D2E/DX2                !
 ! R3    R(1,8)                  1.478          estimate D2E/DX2                !
 ! R4    R(2,3)                  1.5076         estimate D2E/DX2                !
 ! R5    R(2,10)                 1.511          estimate D2E/DX2                !
 ! R6    R(3,4)                  1.5437         estimate D2E/DX2                !
 ! R7    R(3,20)                 1.0969         estimate D2E/DX2                !
 ! R8    R(3,21)                 1.0944         estimate D2E/DX2                !
 ! R9    R(4,5)                  1.5494         estimate D2E/DX2                !
 ! R10   R(4,15)                 1.5677         estimate D2E/DX2                !
 ! R11   R(4,22)                 1.0993         estimate D2E/DX2                !
 ! R12   R(5,6)                  1.5308         estimate D2E/DX2                !
 ! R13   R(5,23)                 1.0958         estimate D2E/DX2                !
 ! R14   R(5,24)                 1.098          estimate D2E/DX2                !
 ! R15   R(6,7)                  1.5363         estimate D2E/DX2                !
 ! R16   R(6,25)                 1.0987         estimate D2E/DX2                !
 ! R17   R(6,26)                 1.0986         estimate D2E/DX2                !
 ! R18   R(7,12)                 1.5297         estimate D2E/DX2                !
 ! R19   R(7,27)                 1.0994         estimate D2E/DX2                !
 ! R20   R(8,9)                  1.4973         estimate D2E/DX2                !
 ! R21   R(8,11)                 1.2223         estimate D2E/DX2                !
 ! R22   R(9,10)                 1.5304         estimate D2E/DX2                !
 ! R23   R(9,28)                 1.094          estimate D2E/DX2                !
 ! R24   R(9,29)                 1.0947         estimate D2E/DX2                !
 ! R25   R(10,13)                1.527          estimate D2E/DX2                !
 ! R26   R(10,14)                1.4248         estimate D2E/DX2                !
 ! R27   R(12,30)                1.0954         estimate D2E/DX2                !
 ! R28   R(12,31)                1.0939         estimate D2E/DX2                !
 ! R29   R(12,32)                1.0956         estimate D2E/DX2                !
 ! R30   R(13,33)                1.0959         estimate D2E/DX2                !
 ! R31   R(13,34)                1.0962         estimate D2E/DX2                !
 ! R32   R(13,35)                1.0954         estimate D2E/DX2                !
 ! R33   R(14,36)                0.9727         estimate D2E/DX2                !
 ! R34   R(15,16)                1.4437         estimate D2E/DX2                !
 ! R35   R(15,17)                1.5351         estimate D2E/DX2                !
 ! R36   R(15,18)                1.5505         estimate D2E/DX2                !
 ! R37   R(16,37)                0.974          estimate D2E/DX2                !
 ! R38   R(17,38)                1.0941         estimate D2E/DX2                !
 ! R39   R(17,39)                1.0942         estimate D2E/DX2                !
 ! R40   R(17,40)                1.0962         estimate D2E/DX2                !
 ! R41   R(18,19)                1.4287         estimate D2E/DX2                !
 ! R42   R(18,41)                1.0951         estimate D2E/DX2                !
 ! R43   R(18,42)                1.093          estimate D2E/DX2                !
 ! R44   R(19,43)                0.9783         estimate D2E/DX2                !
 ! A1    A(2,1,7)              132.0632         estimate D2E/DX2                !
 ! A2    A(2,1,8)              106.0189         estimate D2E/DX2                !
 ! A3    A(7,1,8)              121.7287         estimate D2E/DX2                !
 ! A4    A(1,2,3)              126.6857         estimate D2E/DX2                !
 ! A5    A(1,2,10)             113.7735         estimate D2E/DX2                !
 ! A6    A(3,2,10)             119.5335         estimate D2E/DX2                !
 ! A7    A(2,3,4)              114.5558         estimate D2E/DX2                !
 ! A8    A(2,3,20)             109.1307         estimate D2E/DX2                !
 ! A9    A(2,3,21)             107.3744         estimate D2E/DX2                !
 ! A10   A(4,3,20)             110.7215         estimate D2E/DX2                !
 ! A11   A(4,3,21)             108.7031         estimate D2E/DX2                !
 ! A12   A(20,3,21)            105.9493         estimate D2E/DX2                !
 ! A13   A(3,4,5)              113.1846         estimate D2E/DX2                !
 ! A14   A(3,4,15)             112.7141         estimate D2E/DX2                !
 ! A15   A(3,4,22)             107.5471         estimate D2E/DX2                !
 ! A16   A(5,4,15)             111.4816         estimate D2E/DX2                !
 ! A17   A(5,4,22)             105.7796         estimate D2E/DX2                !
 ! A18   A(15,4,22)            105.4983         estimate D2E/DX2                !
 ! A19   A(4,5,6)              117.6366         estimate D2E/DX2                !
 ! A20   A(4,5,23)             110.0902         estimate D2E/DX2                !
 ! A21   A(4,5,24)             108.2918         estimate D2E/DX2                !
 ! A22   A(6,5,23)             106.6131         estimate D2E/DX2                !
 ! A23   A(6,5,24)             108.1604         estimate D2E/DX2                !
 ! A24   A(23,5,24)            105.3682         estimate D2E/DX2                !
 ! A25   A(5,6,7)              117.1451         estimate D2E/DX2                !
 ! A26   A(5,6,25)             108.7828         estimate D2E/DX2                !
 ! A27   A(5,6,26)             107.5516         estimate D2E/DX2                !
 ! A28   A(7,6,25)             109.1485         estimate D2E/DX2                !
 ! A29   A(7,6,26)             108.4584         estimate D2E/DX2                !
 ! A30   A(25,6,26)            105.083          estimate D2E/DX2                !
 ! A31   A(1,7,6)              112.5546         estimate D2E/DX2                !
 ! A32   A(1,7,12)             112.0179         estimate D2E/DX2                !
 ! A33   A(1,7,27)             106.9245         estimate D2E/DX2                !
 ! A34   A(6,7,12)             112.6418         estimate D2E/DX2                !
 ! A35   A(6,7,27)             105.2972         estimate D2E/DX2                !
 ! A36   A(12,7,27)            106.8275         estimate D2E/DX2                !
 ! A37   A(1,8,9)              112.3894         estimate D2E/DX2                !
 ! A38   A(1,8,11)             123.2518         estimate D2E/DX2                !
 ! A39   A(9,8,11)             124.3584         estimate D2E/DX2                !
 ! A40   A(8,9,10)             102.3424         estimate D2E/DX2                !
 ! A41   A(8,9,28)             109.7595         estimate D2E/DX2                !
 ! A42   A(8,9,29)             108.2985         estimate D2E/DX2                !
 ! A43   A(10,9,28)            112.8277         estimate D2E/DX2                !
 ! A44   A(10,9,29)            112.8091         estimate D2E/DX2                !
 ! A45   A(28,9,29)            110.407          estimate D2E/DX2                !
 ! A46   A(2,10,9)             105.457          estimate D2E/DX2                !
 ! A47   A(2,10,13)            113.235          estimate D2E/DX2                !
 ! A48   A(2,10,14)            108.227          estimate D2E/DX2                !
 ! A49   A(9,10,13)            111.4422         estimate D2E/DX2                !
 ! A50   A(9,10,14)            110.1614         estimate D2E/DX2                !
 ! A51   A(13,10,14)           108.2559         estimate D2E/DX2                !
 ! A52   A(7,12,30)            110.5991         estimate D2E/DX2                !
 ! A53   A(7,12,31)            112.4413         estimate D2E/DX2                !
 ! A54   A(7,12,32)            110.9369         estimate D2E/DX2                !
 ! A55   A(30,12,31)           107.9134         estimate D2E/DX2                !
 ! A56   A(30,12,32)           107.4201         estimate D2E/DX2                !
 ! A57   A(31,12,32)           107.3213         estimate D2E/DX2                !
 ! A58   A(10,13,33)           111.3977         estimate D2E/DX2                !
 ! A59   A(10,13,34)           110.4936         estimate D2E/DX2                !
 ! A60   A(10,13,35)           111.8673         estimate D2E/DX2                !
 ! A61   A(33,13,34)           106.1473         estimate D2E/DX2                !
 ! A62   A(33,13,35)           108.3326         estimate D2E/DX2                !
 ! A63   A(34,13,35)           108.3841         estimate D2E/DX2                !
 ! A64   A(10,14,36)           108.3402         estimate D2E/DX2                !
 ! A65   A(4,15,16)            109.2643         estimate D2E/DX2                !
 ! A66   A(4,15,17)            113.3551         estimate D2E/DX2                !
 ! A67   A(4,15,18)            111.59           estimate D2E/DX2                !
 ! A68   A(16,15,17)           106.3488         estimate D2E/DX2                !
 ! A69   A(16,15,18)           105.8851         estimate D2E/DX2                !
 ! A70   A(17,15,18)           109.9894         estimate D2E/DX2                !
 ! A71   A(15,16,37)           107.9339         estimate D2E/DX2                !
 ! A72   A(15,17,38)           111.9314         estimate D2E/DX2                !
 ! A73   A(15,17,39)           111.6693         estimate D2E/DX2                !
 ! A74   A(15,17,40)           111.0747         estimate D2E/DX2                !
 ! A75   A(38,17,39)           108.4151         estimate D2E/DX2                !
 ! A76   A(38,17,40)           107.9548         estimate D2E/DX2                !
 ! A77   A(39,17,40)           105.5127         estimate D2E/DX2                !
 ! A78   A(15,18,19)           110.4531         estimate D2E/DX2                !
 ! A79   A(15,18,41)           110.5067         estimate D2E/DX2                !
 ! A80   A(15,18,42)           112.6378         estimate D2E/DX2                !
 ! A81   A(19,18,41)           106.568          estimate D2E/DX2                !
 ! A82   A(19,18,42)           107.8895         estimate D2E/DX2                !
 ! A83   A(41,18,42)           108.5604         estimate D2E/DX2                !
 ! A84   A(18,19,43)           105.8604         estimate D2E/DX2                !
 ! D1    D(7,1,2,3)              5.7044         estimate D2E/DX2                !
 ! D2    D(7,1,2,10)          -175.2944         estimate D2E/DX2                !
 ! D3    D(8,1,2,3)           -179.3789         estimate D2E/DX2                !
 ! D4    D(8,1,2,10)            -0.3777         estimate D2E/DX2                !
 ! D5    D(2,1,7,6)             21.3173         estimate D2E/DX2                !
 ! D6    D(2,1,7,12)          -106.8239         estimate D2E/DX2                !
 ! D7    D(2,1,7,27)           136.4674         estimate D2E/DX2                !
 ! D8    D(8,1,7,6)           -152.9361         estimate D2E/DX2                !
 ! D9    D(8,1,7,12)            78.9226         estimate D2E/DX2                !
 ! D10   D(8,1,7,27)           -37.7861         estimate D2E/DX2                !
 ! D11   D(2,1,8,9)             -0.5688         estimate D2E/DX2                !
 ! D12   D(2,1,8,11)           179.6272         estimate D2E/DX2                !
 ! D13   D(7,1,8,9)            174.9956         estimate D2E/DX2                !
 ! D14   D(7,1,8,11)            -4.8084         estimate D2E/DX2                !
 ! D15   D(1,2,3,4)             35.1994         estimate D2E/DX2                !
 ! D16   D(1,2,3,20)           -89.5675         estimate D2E/DX2                !
 ! D17   D(1,2,3,21)           156.0208         estimate D2E/DX2                !
 ! D18   D(10,2,3,4)          -143.75           estimate D2E/DX2                !
 ! D19   D(10,2,3,20)           91.4831         estimate D2E/DX2                !
 ! D20   D(10,2,3,21)          -22.9286         estimate D2E/DX2                !
 ! D21   D(1,2,10,9)             1.1358         estimate D2E/DX2                !
 ! D22   D(1,2,10,13)          123.2408         estimate D2E/DX2                !
 ! D23   D(1,2,10,14)         -116.7394         estimate D2E/DX2                !
 ! D24   D(3,2,10,9)          -179.7848         estimate D2E/DX2                !
 ! D25   D(3,2,10,13)          -57.6798         estimate D2E/DX2                !
 ! D26   D(3,2,10,14)           62.34           estimate D2E/DX2                !
 ! D27   D(2,3,4,5)            -76.307          estimate D2E/DX2                !
 ! D28   D(2,3,4,15)           156.0206         estimate D2E/DX2                !
 ! D29   D(2,3,4,22)            40.1605         estimate D2E/DX2                !
 ! D30   D(20,3,4,5)            47.6159         estimate D2E/DX2                !
 ! D31   D(20,3,4,15)          -80.0565         estimate D2E/DX2                !
 ! D32   D(20,3,4,22)          164.0834         estimate D2E/DX2                !
 ! D33   D(21,3,4,5)           163.6076         estimate D2E/DX2                !
 ! D34   D(21,3,4,15)           35.9351         estimate D2E/DX2                !
 ! D35   D(21,3,4,22)          -79.925          estimate D2E/DX2                !
 ! D36   D(3,4,5,6)             36.4178         estimate D2E/DX2                !
 ! D37   D(3,4,5,23)           -85.9361         estimate D2E/DX2                !
 ! D38   D(3,4,5,24)           159.3484         estimate D2E/DX2                !
 ! D39   D(15,4,5,6)           164.7309         estimate D2E/DX2                !
 ! D40   D(15,4,5,23)           42.377          estimate D2E/DX2                !
 ! D41   D(15,4,5,24)          -72.3384         estimate D2E/DX2                !
 ! D42   D(22,4,5,6)           -81.0887         estimate D2E/DX2                !
 ! D43   D(22,4,5,23)          156.5575         estimate D2E/DX2                !
 ! D44   D(22,4,5,24)           41.842          estimate D2E/DX2                !
 ! D45   D(3,4,15,16)          173.5952         estimate D2E/DX2                !
 ! D46   D(3,4,15,17)           55.1898         estimate D2E/DX2                !
 ! D47   D(3,4,15,18)          -69.653          estimate D2E/DX2                !
 ! D48   D(5,4,15,16)           45.0311         estimate D2E/DX2                !
 ! D49   D(5,4,15,17)          -73.3743         estimate D2E/DX2                !
 ! D50   D(5,4,15,18)          161.7828         estimate D2E/DX2                !
 ! D51   D(22,4,15,16)         -69.324          estimate D2E/DX2                !
 ! D52   D(22,4,15,17)         172.2706         estimate D2E/DX2                !
 ! D53   D(22,4,15,18)          47.4277         estimate D2E/DX2                !
 ! D54   D(4,5,6,7)             46.4929         estimate D2E/DX2                !
 ! D55   D(4,5,6,25)           -77.821          estimate D2E/DX2                !
 ! D56   D(4,5,6,26)           168.8604         estimate D2E/DX2                !
 ! D57   D(23,5,6,7)           170.6075         estimate D2E/DX2                !
 ! D58   D(23,5,6,25)           46.2936         estimate D2E/DX2                !
 ! D59   D(23,5,6,26)          -67.025          estimate D2E/DX2                !
 ! D60   D(24,5,6,7)           -76.5044         estimate D2E/DX2                !
 ! D61   D(24,5,6,25)          159.1816         estimate D2E/DX2                !
 ! D62   D(24,5,6,26)           45.863          estimate D2E/DX2                !
 ! D63   D(5,6,7,1)            -71.7176         estimate D2E/DX2                !
 ! D64   D(5,6,7,12)            56.0953         estimate D2E/DX2                !
 ! D65   D(5,6,7,27)           172.153          estimate D2E/DX2                !
 ! D66   D(25,6,7,1)            52.4115         estimate D2E/DX2                !
 ! D67   D(25,6,7,12)         -179.7755         estimate D2E/DX2                !
 ! D68   D(25,6,7,27)          -63.7178         estimate D2E/DX2                !
 ! D69   D(26,6,7,1)           166.3841         estimate D2E/DX2                !
 ! D70   D(26,6,7,12)          -65.8029         estimate D2E/DX2                !
 ! D71   D(26,6,7,27)           50.2548         estimate D2E/DX2                !
 ! D72   D(1,7,12,30)         -179.845          estimate D2E/DX2                !
 ! D73   D(1,7,12,31)           59.4416         estimate D2E/DX2                !
 ! D74   D(1,7,12,32)          -60.7515         estimate D2E/DX2                !
 ! D75   D(6,7,12,30)           52.06           estimate D2E/DX2                !
 ! D76   D(6,7,12,31)          -68.6534         estimate D2E/DX2                !
 ! D77   D(6,7,12,32)          171.1535         estimate D2E/DX2                !
 ! D78   D(27,7,12,30)         -63.0779         estimate D2E/DX2                !
 ! D79   D(27,7,12,31)         176.2087         estimate D2E/DX2                !
 ! D80   D(27,7,12,32)          56.0156         estimate D2E/DX2                !
 ! D81   D(1,8,9,10)             1.2079         estimate D2E/DX2                !
 ! D82   D(1,8,9,28)           121.2468         estimate D2E/DX2                !
 ! D83   D(1,8,9,29)          -118.1542         estimate D2E/DX2                !
 ! D84   D(11,8,9,10)         -178.9907         estimate D2E/DX2                !
 ! D85   D(11,8,9,28)          -58.9517         estimate D2E/DX2                !
 ! D86   D(11,8,9,29)           61.6472         estimate D2E/DX2                !
 ! D87   D(8,9,10,2)            -1.3211         estimate D2E/DX2                !
 ! D88   D(8,9,10,13)         -124.5746         estimate D2E/DX2                !
 ! D89   D(8,9,10,14)          115.245          estimate D2E/DX2                !
 ! D90   D(28,9,10,2)         -119.1987         estimate D2E/DX2                !
 ! D91   D(28,9,10,13)         117.5478         estimate D2E/DX2                !
 ! D92   D(28,9,10,14)          -2.6327         estimate D2E/DX2                !
 ! D93   D(29,9,10,2)          114.8263         estimate D2E/DX2                !
 ! D94   D(29,9,10,13)          -8.4272         estimate D2E/DX2                !
 ! D95   D(29,9,10,14)        -128.6077         estimate D2E/DX2                !
 ! D96   D(2,10,13,33)          64.5403         estimate D2E/DX2                !
 ! D97   D(2,10,13,34)        -177.7279         estimate D2E/DX2                !
 ! D98   D(2,10,13,35)         -56.8774         estimate D2E/DX2                !
 ! D99   D(9,10,13,33)        -176.7599         estimate D2E/DX2                !
 ! D100  D(9,10,13,34)         -59.0281         estimate D2E/DX2                !
 ! D101  D(9,10,13,35)          61.8224         estimate D2E/DX2                !
 ! D102  D(14,10,13,33)        -55.463          estimate D2E/DX2                !
 ! D103  D(14,10,13,34)         62.2688         estimate D2E/DX2                !
 ! D104  D(14,10,13,35)       -176.8807         estimate D2E/DX2                !
 ! D105  D(2,10,14,36)          57.2731         estimate D2E/DX2                !
 ! D106  D(9,10,14,36)         -57.5499         estimate D2E/DX2                !
 ! D107  D(13,10,14,36)       -179.635          estimate D2E/DX2                !
 ! D108  D(4,15,16,37)          53.2687         estimate D2E/DX2                !
 ! D109  D(17,15,16,37)        175.9634         estimate D2E/DX2                !
 ! D110  D(18,15,16,37)        -67.0442         estimate D2E/DX2                !
 ! D111  D(4,15,17,38)         -64.8185         estimate D2E/DX2                !
 ! D112  D(4,15,17,39)          56.9451         estimate D2E/DX2                !
 ! D113  D(4,15,17,40)         174.4312         estimate D2E/DX2                !
 ! D114  D(16,15,17,38)        175.1031         estimate D2E/DX2                !
 ! D115  D(16,15,17,39)        -63.1332         estimate D2E/DX2                !
 ! D116  D(16,15,17,40)         54.3529         estimate D2E/DX2                !
 ! D117  D(18,15,17,38)         60.8835         estimate D2E/DX2                !
 ! D118  D(18,15,17,39)       -177.3528         estimate D2E/DX2                !
 ! D119  D(18,15,17,40)        -59.8667         estimate D2E/DX2                !
 ! D120  D(4,15,18,19)        -170.5004         estimate D2E/DX2                !
 ! D121  D(4,15,18,41)         -52.8277         estimate D2E/DX2                !
 ! D122  D(4,15,18,42)          68.7857         estimate D2E/DX2                !
 ! D123  D(16,15,18,19)        -51.7156         estimate D2E/DX2                !
 ! D124  D(16,15,18,41)         65.9572         estimate D2E/DX2                !
 ! D125  D(16,15,18,42)       -172.4294         estimate D2E/DX2                !
 ! D126  D(17,15,18,19)         62.7999         estimate D2E/DX2                !
 ! D127  D(17,15,18,41)       -179.5274         estimate D2E/DX2                !
 ! D128  D(17,15,18,42)        -57.914          estimate D2E/DX2                !
 ! D129  D(15,18,19,43)         31.8018         estimate D2E/DX2                !
 ! D130  D(41,18,19,43)        -88.267          estimate D2E/DX2                !
 ! D131  D(42,18,19,43)        155.31           estimate D2E/DX2                !
 --------------------------------------------------------------------------------
 Trust Radius=3.00D-01 FncErr=1.00D-07 GrdErr=1.00D-06
 Number of steps in this run=    258 maximum allowed number of steps=    258.
 GradGradGradGradGradGradGradGradGradGradGradGradGradGradGradGradGradGrad

                          Input orientation:                          
 ---------------------------------------------------------------------
 Center     Atomic      Atomic             Coordinates (Angstroms)
 Number     Number       Type             X           Y           Z
 ---------------------------------------------------------------------
      1          6           0        1.781400    0.635900    0.039200
      2          6           0        1.094700   -0.481500    0.320900
      3          6           0       -0.347500   -0.567900    0.751600
      4          6           0       -1.274500    0.483000    0.104000
      5          6           0       -1.119400    1.895900    0.720700
      6          6           0        0.283700    2.334000    1.148100
      7          6           0        1.429000    2.083900    0.155100
      8          6           0        3.138600    0.194600   -0.345000
      9          6           0        3.294000   -1.293200   -0.281000
     10          6           0        1.898100   -1.749700    0.149500
     11          8           0        4.027000    0.967500   -0.672600
     12          6           0        1.174100    2.723200   -1.211000
     13          6           0        1.955200   -2.602300    1.415000
     14          8           0        1.294300   -2.523600   -0.883200
     15          6           0       -2.775300    0.030700    0.075300
     16          8           0       -3.592200    1.120700   -0.403000
     17          6           0       -3.324000   -0.345800    1.458700
     18          6           0       -3.000400   -1.136800   -0.919900
     19          8           0       -4.397000   -1.383600   -1.092300
     20          1           0       -0.400000   -0.510100    1.845700
     21          1           0       -0.708800   -1.566100    0.485500
     22          1           0       -0.977500    0.582500   -0.949700
     23          1           0       -1.760700    1.993600    1.603800
     24          1           0       -1.502600    2.630400    0.000100
     25          1           0        0.527000    1.855600    2.106800
     26          1           0        0.242400    3.409600    1.367700
     27          1           0        2.303100    2.592500    0.586400
     28          1           0        3.581900   -1.677600   -1.263900
     29          1           0        4.064400   -1.526700    0.460800
     30          1           0        0.920900    3.783100   -1.099300
     31          1           0        0.357700    2.237600   -1.753500
     32          1           0        2.066700    2.664100   -1.843600
     33          1           0        0.962500   -2.976100    1.690400
     34          1           0        2.580400   -3.488100    1.253100
     35          1           0        2.361100   -2.043700    2.265300
     36          1           0        1.262600   -1.983600   -1.691600
     37          1           0       -3.223400    1.421400   -1.252900
     38          1           0       -2.821800   -1.225700    1.871900
     39          1           0       -3.221200    0.477600    2.171900
     40          1           0       -4.397900   -0.560600    1.411700
     41          1           0       -2.604300   -0.880300   -1.908100
     42          1           0       -2.533300   -2.067800   -0.588800
     43          1           0       -4.836600   -0.515800   -0.989000
 ---------------------------------------------------------------------
                    Distance matrix (angstroms):
                    1          2          3          4          5
     1  C    0.000000
     2  C    1.341452   0.000000
     3  C    2.547325   1.507617   0.000000
     4  C    3.060409   2.567180   1.543731   0.000000
     5  C    3.235225   3.273241   2.582072   1.549407   0.000000
     6  C    2.521172   3.044507   2.996106   2.635210   1.530781
     7  C    1.494765   2.592397   3.247123   3.142356   2.617172
     8  C    1.477954   2.253455   3.733207   4.445248   4.707515
     9  C    2.472228   2.420343   3.853939   4.916737   5.536412
    10  C    2.390998   1.511013   2.608044   3.879744   4.766757
    11  O    2.378936   3.418337   4.849954   5.379940   5.411898
    12  C    2.507715   3.552904   4.122912   3.569785   3.110632
    13  C    3.522637   2.536791   3.143455   4.654971   5.492633
    14  O    3.327240   2.379048   3.031970   4.075898   5.284924
    15  C    4.596856   3.911466   2.590351   1.567737   2.576338
    16  O    5.413515   5.005807   3.835694   2.456714   2.824602
    17  C    5.389232   4.564856   3.067388   2.592792   3.229570
    18  C    5.189215   4.328839   3.186760   2.578925   3.927722
    19  O    6.597825   5.741924   4.523691   3.829535   4.978429
    20  H    3.055366   2.135407   1.096883   2.187354   2.751726
    21  H    3.353965   2.110939   1.094418   2.159715   3.494189
    22  H    2.931263   2.653400   2.148195   1.099269   2.129646
    23  H    4.103388   3.990647   3.047074   2.183507   1.095754
    24  H    3.842423   4.066055   3.482547   2.161979   1.097997
    25  H    2.708534   2.995623   2.911129   3.023349   2.152564
    26  H    3.439018   4.118600   4.067932   3.530285   2.136445
    27  H    2.097590   3.313638   4.128087   4.181139   3.495253
    28  H    3.208138   3.182516   4.553445   5.488530   6.229828
    29  H    3.172802   3.151370   4.524237   5.715772   6.217196
    30  H    3.455649   4.498220   4.895495   4.142267   3.322160
    31  H    2.793947   3.498544   3.826704   3.031997   2.901767
    32  H    2.782072   3.940132   4.796796   4.440041   4.161370
    33  H    4.055071   2.848866   2.897736   4.414318   5.386187
    34  H    4.372566   3.480797   4.165533   5.652461   6.554344
    35  H    3.531548   2.797307   3.435955   4.926765   5.479062
    36  H    3.182232   2.516873   3.250516   3.968019   5.152052
    37  H    5.228246   4.974320   4.030650   2.553426   2.923536
    38  H    5.292806   4.277664   2.794626   2.905041   3.737354
    39  H    5.440540   4.793023   3.371717   2.840049   2.921493
    40  H    6.441981   5.600425   4.103843   3.543276   4.154568
    41  H    5.032415   4.337059   3.502106   2.770470   4.101561
    42  H    5.130401   4.062793   2.970538   2.927649   4.407360
    43  H    6.795700   6.074318   4.815020   3.857565   4.749415
                    6          7          8          9         10
     6  C    0.000000
     7  C    1.536330   0.000000
     8  C    3.867407   2.596591   0.000000
     9  C    4.925527   3.882424   1.497262   0.000000
    10  C    4.503343   3.862198   2.358744   1.530444   0.000000
    11  O    4.381160   2.946361   1.222273   2.408610   3.548414
    12  C    2.551400   1.529676   3.317082   4.635768   4.730959
    13  C    5.218449   4.881056   3.510083   2.526370   1.526983
    14  O    5.361322   4.724962   3.328620   2.423908   1.424768
    15  C    3.976628   4.679545   5.931082   6.222223   5.001599
    16  O    4.347483   5.143120   6.794461   7.298051   6.219956
    17  C    4.504809   5.494891   6.731312   6.908115   5.563746
    18  C    5.206572   5.581050   6.307968   6.328675   5.051194
    19  O    6.383486   6.893609   7.735272   7.734201   6.426848
    20  H    3.007158   3.596138   4.221073   4.333790   3.113674
    21  H    4.078587   4.242859   4.311877   4.084655   2.634869
    22  H    3.009841   3.044015   4.178326   4.712868   3.862185
    23  H    2.122052   3.504436   5.571119   6.317081   5.432688
    24  H    2.143974   2.986129   5.252899   6.203308   5.547284
    25  H    1.098712   2.162142   3.948506   4.824191   4.325405
    26  H    1.098565   2.153114   4.653766   5.843527   5.553713
    27  H    2.111944   1.099429   2.704716   4.102795   4.382877
    28  H    5.726151   4.560419   2.132141   1.093957   2.199564
    29  H    5.447117   4.480538   2.114070   1.094671   2.199885
    30  H    2.748949   2.172318   4.285381   5.663042   5.755545
    31  H    2.904144   2.194097   3.727080   4.822516   4.678975
    32  H    3.498332   2.176717   3.081104   4.428116   4.845875
    33  H    5.380708   5.308330   4.351046   3.486325   2.180316
    34  H    6.259609   5.794697   4.053121   2.771331   2.169217
    35  H    4.972724   4.728513   3.525359   2.813751   2.185730
    36  H    5.259640   4.470184   3.174470   2.567690   1.961688
    37  H    4.347113   4.905731   6.542504   7.126721   6.184849
    38  H    4.779067   5.654216   6.516001   6.484022   5.051603
    39  H    4.096183   5.317146   6.845577   7.183334   5.937862
    40  H    5.510497   6.521134   7.775291   7.909947   6.530446
    41  H    5.292696   5.413944   6.048106   6.132527   5.026050
    42  H    5.507100   5.787039   6.111329   5.886609   4.503730
    43  H    6.237470   6.879328   8.032635   8.198309   6.940812
                   11         12         13         14         15
    11  O    0.000000
    12  C    3.392845   0.000000
    13  C    4.625354   5.988902   0.000000
    14  O    4.438444   5.258404   2.392636   0.000000
    15  C    6.907115   4.949938   5.577196   4.899471   0.000000
    16  O    7.625507   5.092984   6.923836   6.114687   1.443675
    17  C    7.765591   6.064566   5.741398   5.617473   1.535128
    18  C    7.339863   5.693047   5.670751   4.513204   1.550532
    19  O    8.756003   6.922214   6.937019   5.808117   2.448151
    20  H    5.303156   4.719686   3.179587   3.791006   3.011450
    21  H    5.494372   4.982120   3.005757   2.608171   2.643569
    22  H    5.026930   3.046351   4.933101   3.848812   2.141773
    23  H    6.303360   4.131400   5.913193   5.993604   2.686764
    24  H    5.813281   2.939404   6.429578   5.930142   2.895490
    25  H    4.556730   3.489880   4.731936   5.357821   4.285141
    26  H    4.944681   2.826465   6.251309   6.432411   4.711027
    27  H    2.682823   2.126587   5.271960   5.417738   5.710883
    28  H    2.746690   5.016706   3.267679   2.468555   6.717569
    29  H    2.739896   5.404665   2.552673   3.236294   7.025354
    30  H    4.213969   1.095434   6.940087   6.321439   5.396488
    31  H    4.030541   1.093902   6.001336   4.929875   4.246246
    32  H    2.844726   1.095632   6.194019   5.332092   5.836261
    33  H    5.525116   6.398822   1.095913   2.634059   5.061674
    34  H    5.064913   6.828595   1.096234   2.673591   6.515573
    35  H    4.524799   6.018053   1.095353   3.358782   5.956664
    36  H    4.170043   4.732100   3.242445   0.972685   4.846027
    37  H    7.287734   4.586332   7.079954   6.009103   1.974577
    38  H    7.628281   6.408221   4.992346   5.120293   2.192823
    39  H    7.801768   5.983761   6.070733   6.223390   2.189584
    40  H    8.812397   6.979189   6.673112   6.443685   2.183674
    41  H    6.993923   5.267586   5.898925   4.353153   2.189301
    42  H    7.228942   6.089797   4.944445   3.865869   2.214339
    43  H    8.992424   6.831465   7.500750   6.452162   2.383349
                   16         17         18         19         20
    16  O    0.000000
    17  C    2.385054   0.000000
    18  C    2.390339   2.527476   0.000000
    19  O    2.719257   2.955666   1.428679   0.000000
    20  H    4.231584   2.954072   3.847516   5.036949   0.000000
    21  H    4.040089   3.045574   2.722293   4.015667   1.749468
    22  H    2.724921   3.488294   2.654996   3.947007   3.056394
    23  H    2.853698   2.817402   4.207769   5.062066   2.859814
    24  H    2.609236   3.781901   4.157114   5.067848   3.805878
    25  H    4.879240   4.482900   5.527922   6.706149   2.554220
    26  H    4.804019   5.179818   6.034784   7.109880   4.000651
    27  H    6.156271   6.407712   6.656105   7.969865   4.303337
    28  H    7.748506   7.541730   6.613431   7.986159   5.185383
    29  H    8.147294   7.548429   7.209005   8.603946   4.783544
    30  H    5.285951   6.450609   6.293981   7.414506   5.371161
    31  H    4.321230   5.526943   4.833043   6.013106   4.591101
    32  H    6.039914   7.001738   6.401216   7.663403   5.456289
    33  H    6.473900   5.034505   5.089329   6.245295   2.821645
    34  H    7.879384   6.691656   6.433962   7.655974   4.254697
    35  H    7.250864   5.987807   6.301877   7.575033   3.186168
    36  H    5.904765   5.800317   4.414268   5.722782   4.177072
    37  H    0.974045   3.238193   2.589402   3.044857   4.615582
    38  H    3.357719   1.094149   2.798919   3.360457   2.525447
    39  H    2.679800   1.094171   3.494892   3.937204   3.006847
    40  H    2.601741   1.096179   2.778736   2.635782   4.021705
    41  H    2.691705   3.484107   1.095092   2.032883   4.368867
    42  H    3.364866   2.789757   1.092964   2.048175   3.592240
    43  H    2.137770   2.882376   1.939600   0.978262   5.264881
                   21         22         23         24         25
    21  H    0.000000
    22  H    2.597784   0.000000
    23  H    3.876668   3.020756   0.000000
    24  H    4.298412   2.317702   1.744702   0.000000
    25  H    3.982944   3.636825   2.346407   3.026182   0.000000
    26  H    5.142047   3.853699   2.464388   2.350002   1.744185
    27  H    5.135725   4.142709   4.231815   3.850784   2.451361
    28  H    4.634969   5.098520   7.088356   6.782971   5.759994
    29  H    4.773427   5.644377   6.901504   6.963132   5.163571
    30  H    5.812181   3.724264   4.207141   2.900129   3.761581
    31  H    4.540779   2.273370   3.977263   2.586527   3.882847
    32  H    5.569802   3.794637   5.194529   4.017495   4.316249
    33  H    2.496623   4.837082   5.667560   6.353477   4.869125
    34  H    3.886146   5.837873   7.001227   7.461698   5.787952
    35  H    3.580513   5.327232   5.807461   6.473525   4.312028
    36  H    2.966562   3.486163   5.984824   5.638898   5.450542
    37  H    4.274389   2.416558   3.260006   2.448028   5.053871
    38  H    2.550048   3.825239   3.400250   4.484800   4.556759
    39  H    3.651412   3.845722   2.180379   3.507827   3.994011
    40  H    3.934252   4.310687   3.676366   4.534077   5.529541
    41  H    3.129307   2.388471   4.615669   4.144874   5.780105
    42  H    2.175919   3.094326   4.679677   4.845847   5.659043
    43  H    4.507329   4.012538   4.741399   4.689611   6.631419
                   26         27         28         29         30
    26  H    0.000000
    27  H    2.350440   0.000000
    28  H    6.630021   4.826250   0.000000
    29  H    6.308503   4.481714   1.797267   0.000000
    30  H    2.585721   2.483866   6.076780   6.364706   0.000000
    31  H    3.335981   3.063604   5.095485   5.728237   1.770238
    32  H    3.767796   2.442522   4.634894   5.183037   1.766069
    33  H    6.434271   5.833124   4.156350   3.637920   7.312383
    34  H    7.284068   6.123323   3.258251   2.584006   7.820363
    35  H    5.918873   4.931168   3.752284   2.534707   6.880865
    36  H    6.283847   5.216571   2.378175   3.562537   5.807100
    37  H    4.778311   5.941103   7.477702   8.046123   4.772467
    38  H    5.579386   6.518877   7.144566   7.035734   6.922710
    39  H    4.608675   6.124092   7.920340   7.747583   6.227686
    40  H    6.107111   7.451615   8.490214   8.570186   7.311804
    41  H    6.102279   6.508874   6.270546   7.106411   5.901567
    42  H    6.444712   6.818376   6.164713   6.702544   6.813600
    43  H    6.838058   7.944730   8.502734   9.074780   7.186203
                   31         32         33         34         35
    31  H    0.000000
    32  H    1.763718   0.000000
    33  H    6.277651   6.746871   0.000000
    34  H    6.838397   6.906736   1.752420   0.000000
    35  H    6.204345   6.255646   1.776503   1.777339   0.000000
    36  H    4.317546   4.719194   3.537378   3.559688   4.106991
    37  H    3.706894   5.466113   6.747057   8.004206   7.454615
    38  H    5.936935   7.268625   4.173460   5.889408   5.261781
    39  H    5.595971   6.990487   5.446396   7.087280   6.125990
    40  H    6.361143   7.923807   5.886102   7.569153   6.972252
    41  H    4.303330   5.863887   5.483032   6.608700   6.589838
    42  H    5.315155   6.717544   4.270876   5.617809   5.665829
    43  H    5.928442   7.648376   6.845569   8.299004   8.045609
                   36         37         38         39         40
    36  H    0.000000
    37  H    5.648954   0.000000
    38  H    5.473141   4.114948   0.000000
    39  H    6.410039   3.552467   1.775036   0.000000
    40  H    6.610345   3.522480   1.771506   1.743670   0.000000
    41  H    4.027041   2.471921   3.801974   4.344060   3.786856
    42  H    3.953747   3.618257   2.616755   3.817556   3.122561
    43  H    6.312553   2.534719   3.570452   3.686143   2.440866
                   41         42         43
    41  H    0.000000
    42  H    1.776443   0.000000
    43  H    2.441468   2.806075   0.000000
 Stoichiometry    C15H24O4
 Framework group  C1[X(C15H24O4)]
 Deg. of freedom   123
 Full point group                 C1      NOp   1
 Largest Abelian subgroup         C1      NOp   1
 Largest concise Abelian subgroup C1      NOp   1
                         Standard orientation:                         
 ---------------------------------------------------------------------
 Center     Atomic      Atomic             Coordinates (Angstroms)
 Number     Number       Type             X           Y           Z
 ---------------------------------------------------------------------
      1          6           0        1.801658    0.643692    0.036841
      2          6           0        1.125181   -0.485999    0.293104
      3          6           0       -0.316938   -0.595387    0.718822
      4          6           0       -1.252751    0.460245    0.091925
      5          6           0       -1.112390    1.861021    0.739063
      6          6           0        0.285626    2.303247    1.178695
      7          6           0        1.435157    2.085442    0.182978
      8          6           0        3.163758    0.223716   -0.353866
      9          6           0        3.333309   -1.263561   -0.321412
     10          6           0        1.941041   -1.742500    0.096278
     11          8           0        4.045319    1.011914   -0.662972
     12          6           0        1.176725    2.751409   -1.169652
     13          6           0        2.003920   -2.621442    1.343348
     14          8           0        1.346658   -2.499823   -0.954024
     15          6           0       -2.749084   -0.005656    0.050390
     16          8           0       -3.575499    1.086489   -0.406177
     17          6           0       -3.296769   -0.416944    1.424254
     18          6           0       -2.961078   -1.153656   -0.970052
     19          8           0       -4.354915   -1.410038   -1.150634
     20          1           0       -0.372066   -0.561553    1.813796
     21          1           0       -0.668134   -1.591062    0.430649
     22          1           0       -0.954721    0.585139   -0.958776
     23          1           0       -1.756273    1.933640    1.622701
     24          1           0       -1.501254    2.607101    0.033551
     25          1           0        0.531687    1.806757    2.127441
     26          1           0        0.233588    3.373450    1.421189
     27          1           0        2.303515    2.593011    0.626907
     28          1           0        3.626750   -1.624038   -1.311710
     29          1           0        4.104506   -1.505533    0.416837
     30          1           0        0.913152    3.806203   -1.035815
     31          1           0        0.366055    2.269768   -1.724142
     32          1           0        2.071050    2.714412   -1.801494
     33          1           0        1.014332   -3.010527    1.608593
     34          1           0        2.637899   -3.497554    1.163833
     35          1           0        2.402825   -2.077341    2.206266
     36          1           0        1.311310   -1.942949   -1.750741
     37          1           0       -3.207990    1.408845   -1.248666
     38          1           0       -2.786932   -1.300659    1.819573
     39          1           0       -3.203231    0.391926    2.155137
     40          1           0       -4.368467   -0.640940    1.370407
     41          1           0       -2.565584   -0.872263   -1.951698
     42          1           0       -2.485693   -2.087033   -0.657982
     43          1           0       -4.803020   -0.548892   -1.029700
 ---------------------------------------------------------------------
 Rotational constants (GHZ):      0.5625710      0.2584563      0.2067678
 Standard basis: 6-31G(d) (6D, 7F)
 There are   333 symmetry adapted cartesian basis functions of A   symmetry.
 There are   333 symmetry adapted basis functions of A   symmetry.
   333 basis functions,   628 primitive gaussians,   333 cartesian basis functions
    73 alpha electrons       73 beta electrons
       nuclear repulsion energy      1603.5597112597 Hartrees.
 NAtoms=   43 NActive=   43 NUniq=   43 SFac= 1.00D+00 NAtFMM=   60 NAOKFM=F Big=F
 Integral buffers will be    131072 words long.
 Raffenetti 2 integral format.
 Two-electron integral symmetry is turned on.
 Using the following non-standard input for PCM:
 --- end of non-standard input.
 ------------------------------------------------------------------------------
 Polarizable Continuum Model (PCM)
 =================================
 Model                : PCM (using non-symmetric T matrix).
 Atomic radii         : SMD-Coulomb.
 Polarization charges : Total charges.
 Charge compensation  : None.
 Solution method      : On-the-fly selection.
 Cavity type          : VdW (van der Waals Surface) (Alpha=1.000).
 Cavity algorithm     : GePol (No added spheres)
                        Default sphere list used, NSphG=   43.
                        Lebedev-Laikov grids with approx.  5.0 points / Ang**2.
                        Smoothing algorithm: Karplus/York (Gamma=1.0000).
                        Polarization charges: spherical gaussians, with
                                              point-specific exponents (IZeta= 3).
                        Self-potential: point-specific (ISelfS= 7).
                        Self-field    : sphere-specific E.n sum rule (ISelfD= 2).
 1st derivatives      : Analytical E(r).r(x)/FMM algorithm (CHGder, D1EAlg=3).
                        Cavity 1st derivative terms included.
 Solvent              : Methanol, Eps=  32.613000 Eps(inf)=   1.765709
 ------------------------------------------------------------------------------
 ------------------------------------------------------------------------------
 Atomic radii for non-electrostatic terms: SMD-CDS.
 ------------------------------------------------------------------------------
 Nuclear repulsion after PCM non-electrostatic terms =     1603.5611170469 Hartrees.
 One-electron integrals computed using PRISM.
 NBasis=   333 RedAO= T EigKep=  8.47D-04  NBF=   333
 NBsUse=   333 1.00D-06 EigRej= -1.00D+00 NBFU=   333
 ExpMin= 1.61D-01 ExpMax= 5.48D+03 ExpMxC= 8.25D+02 IAcc=1 IRadAn=         1 AccDes= 0.00D+00
 Harris functional with IExCor=  402 and IRadAn=       1 diagonalized for initial guess.
 HarFok:  IExCor=  402 AccDes= 0.00D+00 IRadAn=         1 IDoV= 1 UseB2=F ITyADJ=14
 ICtDFT=  3500011 ScaDFX=  1.000000  1.000000  1.000000  1.000000
 FoFCou: FMM=F IPFlag=           0 FMFlag=      100000 FMFlg1=           0
         NFxFlg=           0 DoJE=T BraDBF=F KetDBF=T FulRan=T
         wScrn=  0.000000 ICntrl=     500 IOpCl=  0 I1Cent=   200000004 NGrid=           0
         NMat0=    1 NMatS0=      1 NMatT0=    0 NMatD0=    1 NMtDS0=    0 NMtDT0=    0
 Petite list used in FoFCou.
 Keep R1 ints in memory in canonical form, NReq=1565304907.
 Requested convergence on RMS density matrix=1.00D-08 within 128 cycles.
 Requested convergence on MAX density matrix=1.00D-06.
 Requested convergence on             energy=1.00D-06.
 No special actions if energy rises.
 Inv3:  Mode=1 IEnd=    21659907.
 Iteration    1 A*A^-1 deviation from unit magnitude is 4.66D-15 for   2671.
 Iteration    1 A*A^-1 deviation from orthogonality  is 7.15D-15 for   2666   2591.
 Iteration    1 A^-1*A deviation from unit magnitude is 4.44D-15 for   2672.
 Iteration    1 A^-1*A deviation from orthogonality  is 5.74D-11 for   1605   1595.
 Error on total polarization charges =  0.05213
 SCF Done:  E(RB3LYP) =  -886.945567496     A.U. after   12 cycles
            NFock= 12  Conv=0.70D-08     -V/T= 2.0091
 SMD-CDS (non-electrostatic) energy       (kcal/mol) =       0.88
 (included in total energy above)

 **********************************************************************

            Population analysis using the SCF density.

 **********************************************************************

 Orbital symmetries:
       Occupied  (A) (A) (A) (A) (A) (A) (A) (A) (A) (A) (A) (A)
                 (A) (A) (A) (A) (A) (A) (A) (A) (A) (A) (A) (A)
                 (A) (A) (A) (A) (A) (A) (A) (A) (A) (A) (A) (A)
                 (A) (A) (A) (A) (A) (A) (A) (A) (A) (A) (A) (A)
                 (A) (A) (A) (A) (A) (A) (A) (A) (A) (A) (A) (A)
                 (A) (A) (A) (A) (A) (A) (A) (A) (A) (A) (A) (A)
                 (A)
       Virtual   (A) (A) (A) (A) (A) (A) (A) (A) (A) (A) (A) (A)
                 (A) (A) (A) (A) (A) (A) (A) (A) (A) (A) (A) (A)
                 (A) (A) (A) (A) (A) (A) (A) (A) (A) (A) (A) (A)
                 (A) (A) (A) (A) (A) (A) (A) (A) (A) (A) (A) (A)
                 (A) (A) (A) (A) (A) (A) (A) (A) (A) (A) (A) (A)
                 (A) (A) (A) (A) (A) (A) (A) (A) (A) (A) (A) (A)
                 (A) (A) (A) (A) (A) (A) (A) (A) (A) (A) (A) (A)
                 (A) (A) (A) (A) (A) (A) (A) (A) (A) (A) (A) (A)
                 (A) (A) (A) (A) (A) (A) (A) (A) (A) (A) (A) (A)
                 (A) (A) (A) (A) (A) (A) (A) (A) (A) (A) (A) (A)
                 (A) (A) (A) (A) (A) (A) (A) (A) (A) (A) (A) (A)
                 (A) (A) (A) (A) (A) (A) (A) (A) (A) (A) (A) (A)
                 (A) (A) (A) (A) (A) (A) (A) (A) (A) (A) (A) (A)
                 (A) (A) (A) (A) (A) (A) (A) (A) (A) (A) (A) (A)
                 (A) (A) (A) (A) (A) (A) (A) (A) (A) (A) (A) (A)
                 (A) (A) (A) (A) (A) (A) (A) (A) (A) (A) (A) (A)
                 (A) (A) (A) (A) (A) (A) (A) (A) (A) (A) (A) (A)
                 (A) (A) (A) (A) (A) (A) (A) (A) (A) (A) (A) (A)
                 (A) (A) (A) (A) (A) (A) (A) (A) (A) (A) (A) (A)
                 (A) (A) (A) (A) (A) (A) (A) (A) (A) (A) (A) (A)
                 (A) (A) (A) (A) (A) (A) (A) (A) (A) (A) (A) (A)
                 (A) (A) (A) (A) (A) (A) (A) (A)
 The electronic state is 1-A.
 Alpha  occ. eigenvalues --  -19.15030 -19.14608 -19.13640 -19.13051 -10.26381
 Alpha  occ. eigenvalues --  -10.24461 -10.24153 -10.21883 -10.20214 -10.18685
 Alpha  occ. eigenvalues --  -10.18615 -10.18409 -10.18255 -10.17700 -10.17229
 Alpha  occ. eigenvalues --  -10.17124 -10.16894 -10.16716 -10.16633  -1.03387
 Alpha  occ. eigenvalues --   -1.02961  -1.02405  -0.99741  -0.85771  -0.81004
 Alpha  occ. eigenvalues --   -0.78967  -0.74474  -0.74143  -0.72212  -0.68846
 Alpha  occ. eigenvalues --   -0.67469  -0.65464  -0.63259  -0.59743  -0.57451
 Alpha  occ. eigenvalues --   -0.55297  -0.54549  -0.51770  -0.50050  -0.49755
 Alpha  occ. eigenvalues --   -0.47449  -0.46668  -0.46110  -0.45162  -0.44933
 Alpha  occ. eigenvalues --   -0.44146  -0.43630  -0.42985  -0.41361  -0.40321
 Alpha  occ. eigenvalues --   -0.40003  -0.38797  -0.38460  -0.38233  -0.38137
 Alpha  occ. eigenvalues --   -0.37691  -0.37029  -0.36689  -0.36342  -0.35305
 Alpha  occ. eigenvalues --   -0.34596  -0.34419  -0.33967  -0.32375  -0.31887
 Alpha  occ. eigenvalues --   -0.31143  -0.30722  -0.29652  -0.28248  -0.27406
 Alpha  occ. eigenvalues --   -0.25870  -0.24932  -0.23826
 Alpha virt. eigenvalues --   -0.03800   0.05434   0.07212   0.08514   0.10209
 Alpha virt. eigenvalues --    0.10890   0.11782   0.12568   0.13683   0.14410
 Alpha virt. eigenvalues --    0.14656   0.14870   0.15418   0.15816   0.16155
 Alpha virt. eigenvalues --    0.16715   0.17254   0.17634   0.18216   0.18986
 Alpha virt. eigenvalues --    0.19212   0.19918   0.20499   0.20831   0.21188
 Alpha virt. eigenvalues --    0.21858   0.22394   0.22707   0.23984   0.24589
 Alpha virt. eigenvalues --    0.24758   0.24916   0.25624   0.26481   0.27011
 Alpha virt. eigenvalues --    0.28260   0.29485   0.30311   0.30708   0.31385
 Alpha virt. eigenvalues --    0.33990   0.34191   0.36070   0.37421   0.45896
 Alpha virt. eigenvalues --    0.47480   0.49477   0.51754   0.52592   0.53021
 Alpha virt. eigenvalues --    0.53469   0.53842   0.54784   0.55264   0.56584
 Alpha virt. eigenvalues --    0.57872   0.59060   0.60204   0.60997   0.62048
 Alpha virt. eigenvalues --    0.62896   0.63252   0.63346   0.64142   0.65513
 Alpha virt. eigenvalues --    0.65879   0.67709   0.68569   0.69482   0.72117
 Alpha virt. eigenvalues --    0.72598   0.73301   0.73933   0.74384   0.75634
 Alpha virt. eigenvalues --    0.77588   0.78114   0.78332   0.80003   0.80341
 Alpha virt. eigenvalues --    0.81145   0.81827   0.82462   0.82918   0.83938
 Alpha virt. eigenvalues --    0.84344   0.85286   0.86200   0.86672   0.87107
 Alpha virt. eigenvalues --    0.87369   0.88783   0.89242   0.89660   0.90341
 Alpha virt. eigenvalues --    0.90495   0.90715   0.92292   0.92879   0.93019
 Alpha virt. eigenvalues --    0.94143   0.95138   0.95380   0.96942   0.97693
 Alpha virt. eigenvalues --    0.97965   0.98299   0.99280   0.99736   1.00822
 Alpha virt. eigenvalues --    1.01934   1.02554   1.03421   1.04913   1.05466
 Alpha virt. eigenvalues --    1.05899   1.07780   1.08369   1.10026   1.11046
 Alpha virt. eigenvalues --    1.12023   1.13035   1.13447   1.15122   1.17683
 Alpha virt. eigenvalues --    1.18451   1.20189   1.22455   1.25103   1.28090
 Alpha virt. eigenvalues --    1.29789   1.30406   1.35145   1.37820   1.39366
 Alpha virt. eigenvalues --    1.40247   1.42252   1.44991   1.46185   1.46542
 Alpha virt. eigenvalues --    1.49560   1.50176   1.55432   1.56857   1.60014
 Alpha virt. eigenvalues --    1.62144   1.62848   1.65628   1.67416   1.67829
 Alpha virt. eigenvalues --    1.68938   1.70500   1.70657   1.71021   1.72697
 Alpha virt. eigenvalues --    1.74658   1.76379   1.77427   1.78976   1.79899
 Alpha virt. eigenvalues --    1.81741   1.81951   1.83279   1.83776   1.84548
 Alpha virt. eigenvalues --    1.87010   1.88189   1.88833   1.89413   1.91092
 Alpha virt. eigenvalues --    1.91846   1.93438   1.93886   1.94511   1.96466
 Alpha virt. eigenvalues --    1.96781   1.97891   1.98622   2.01577   2.02911
 Alpha virt. eigenvalues --    2.04243   2.05154   2.06344   2.07434   2.08467
 Alpha virt. eigenvalues --    2.10851   2.11840   2.13899   2.14651   2.15400
 Alpha virt. eigenvalues --    2.18606   2.19384   2.21246   2.23955   2.24804
 Alpha virt. eigenvalues --    2.25741   2.26454   2.27279   2.28540   2.29119
 Alpha virt. eigenvalues --    2.31060   2.31711   2.32377   2.34134   2.35856
 Alpha virt. eigenvalues --    2.36794   2.37559   2.40186   2.40244   2.41315
 Alpha virt. eigenvalues --    2.42581   2.44329   2.45025   2.46472   2.48526
 Alpha virt. eigenvalues --    2.49409   2.53355   2.55124   2.56034   2.58113
 Alpha virt. eigenvalues --    2.59562   2.62124   2.64783   2.67225   2.67505
 Alpha virt. eigenvalues --    2.69537   2.73634   2.74780   2.76607   2.77085
 Alpha virt. eigenvalues --    2.80248   2.81652   2.84838   2.87090   2.89534
 Alpha virt. eigenvalues --    2.94080   2.95620   2.98980   3.03998   3.18047
 Alpha virt. eigenvalues --    3.21387   3.82053   3.82936   3.86383   4.01178
 Alpha virt. eigenvalues --    4.13771   4.21380   4.23739   4.27072   4.28598
 Alpha virt. eigenvalues --    4.32312   4.37779   4.40839   4.45822   4.54514
 Alpha virt. eigenvalues --    4.60433   4.66808   4.73238   4.76828   4.77536
          Condensed to atoms (all electrons):
               1          2          3          4          5          6
     1  C    5.111597   0.531436  -0.052922  -0.003248  -0.005105  -0.028552
     2  C    0.531436   4.991375   0.317276  -0.014573  -0.005176  -0.007622
     3  C   -0.052922   0.317276   5.252092   0.325666  -0.039225  -0.000096
     4  C   -0.003248  -0.014573   0.325666   5.080930   0.352409  -0.041891
     5  C   -0.005105  -0.005176  -0.039225   0.352409   5.069644   0.354772
     6  C   -0.028552  -0.007622  -0.000096  -0.041891   0.354772   5.078749
     7  C    0.345147  -0.066910  -0.011144  -0.000246  -0.040564   0.357872
     8  C    0.346809   0.010160   0.005469  -0.000152  -0.000053   0.004264
     9  C   -0.145356  -0.077610   0.007868  -0.000170  -0.000004  -0.000098
    10  C   -0.009011   0.404351  -0.056598   0.002386  -0.000044  -0.000153
    11  O   -0.086910   0.005338  -0.000109   0.000002  -0.000005   0.000280
    12  C   -0.036012  -0.001990   0.001382  -0.003648  -0.003125  -0.049805
    13  C    0.003077  -0.064457  -0.006241   0.000267  -0.000005   0.000013
    14  O   -0.000864  -0.053219  -0.004365  -0.000426  -0.000002   0.000000
    15  C    0.000330   0.002625  -0.028631   0.351275  -0.025546   0.002978
    16  O   -0.000002  -0.000044   0.002790  -0.046456   0.001353   0.000526
    17  C   -0.000029   0.000311  -0.006819  -0.044344  -0.010949  -0.000005
    18  C    0.000019  -0.000010  -0.002712  -0.058677   0.004577  -0.000032
    19  O    0.000000   0.000000   0.000061   0.002367  -0.000041   0.000000
    20  H   -0.004915  -0.024100   0.352849  -0.027697  -0.006429  -0.000142
    21  H    0.004326  -0.040556   0.361758  -0.045402   0.004690   0.000052
    22  H   -0.002180   0.000679  -0.054084   0.368826  -0.047412  -0.002896
    23  H   -0.000030  -0.000023  -0.003810  -0.039436   0.367852  -0.033522
    24  H   -0.000340  -0.000024   0.005470  -0.031240   0.367094  -0.036105
    25  H   -0.004482  -0.000092   0.003872  -0.005271  -0.037453   0.370376
    26  H    0.005438   0.000331  -0.000099   0.004694  -0.033389   0.365593
    27  H   -0.051499   0.004197  -0.000203  -0.000069   0.004875  -0.042135
    28  H    0.004403   0.001216  -0.000100   0.000005   0.000000   0.000001
    29  H    0.003743   0.001260  -0.000148   0.000002   0.000000   0.000003
    30  H    0.004614  -0.000009  -0.000034   0.000222  -0.001058  -0.003314
    31  H   -0.005913   0.001420  -0.000406  -0.000804   0.003558  -0.006396
    32  H   -0.007594  -0.000057  -0.000015   0.000055  -0.000004   0.005255
    33  H   -0.000161  -0.008554   0.003290   0.000020   0.000001   0.000000
    34  H   -0.000111   0.005336  -0.000029  -0.000002   0.000000   0.000000
    35  H    0.000197   0.001689   0.000044  -0.000012   0.000000   0.000000
    36  H    0.003205  -0.000368  -0.000924   0.000092   0.000001   0.000001
    37  H   -0.000003  -0.000002   0.000047  -0.001357  -0.001520  -0.000110
    38  H    0.000000   0.000178   0.002818  -0.005087   0.000491  -0.000006
    39  H    0.000004  -0.000035  -0.000053  -0.006090   0.001345  -0.000149
    40  H    0.000000  -0.000003  -0.000008   0.005435   0.000034   0.000002
    41  H   -0.000012  -0.000015   0.000012  -0.003627  -0.000061  -0.000002
    42  H   -0.000001  -0.000004  -0.000118  -0.000477  -0.000160  -0.000002
    43  H    0.000000   0.000001  -0.000044   0.001328  -0.000033   0.000000
               7          8          9         10         11         12
     1  C    0.345147   0.346809  -0.145356  -0.009011  -0.086910  -0.036012
     2  C   -0.066910   0.010160  -0.077610   0.404351   0.005338  -0.001990
     3  C   -0.011144   0.005469   0.007868  -0.056598  -0.000109   0.001382
     4  C   -0.000246  -0.000152  -0.000170   0.002386   0.000002  -0.003648
     5  C   -0.040564  -0.000053  -0.000004  -0.000044  -0.000005  -0.003125
     6  C    0.357872   0.004264  -0.000098  -0.000153   0.000280  -0.049805
     7  C    5.023846  -0.052864   0.007843   0.005634   0.000825   0.353997
     8  C   -0.052864   4.531675   0.331161  -0.059983   0.526201  -0.000991
     9  C    0.007843   0.331161   5.485053   0.288695  -0.077875  -0.000225
    10  C    0.005634  -0.059983   0.288695   4.738036   0.004126  -0.000172
    11  O    0.000825   0.526201  -0.077875   0.004126   8.201142  -0.003793
    12  C    0.353997  -0.000991  -0.000225  -0.000172  -0.003793   5.151013
    13  C   -0.000145   0.000136  -0.053179   0.369885  -0.000080  -0.000003
    14  O   -0.000078   0.000710  -0.047161   0.203324  -0.000016   0.000009
    15  C   -0.000058  -0.000001   0.000002  -0.000100   0.000000   0.000023
    16  O   -0.000002   0.000000   0.000000   0.000000   0.000000  -0.000002
    17  C    0.000007   0.000000   0.000000   0.000007   0.000000  -0.000002
    18  C   -0.000003   0.000000   0.000000  -0.000016   0.000000   0.000001
    19  O    0.000000   0.000000   0.000000   0.000000   0.000000   0.000000
    20  H    0.001030  -0.000101  -0.000198   0.000334   0.000002  -0.000064
    21  H   -0.000090  -0.000115   0.000662  -0.006497   0.000001   0.000005
    22  H    0.003646  -0.000056  -0.000046   0.000221   0.000000  -0.001348
    23  H    0.005234   0.000003   0.000000   0.000001   0.000000  -0.000027
    24  H   -0.006214  -0.000002   0.000000   0.000005   0.000000   0.004733
    25  H   -0.037717   0.000070  -0.000008  -0.000060  -0.000001   0.005759
    26  H   -0.031734  -0.000107   0.000004   0.000002   0.000003  -0.004581
    27  H    0.375752  -0.006536   0.000563  -0.000196   0.009443  -0.044051
    28  H   -0.000073  -0.018365   0.345379  -0.023426  -0.000149   0.000017
    29  H   -0.000069  -0.017165   0.341059  -0.024295  -0.000367  -0.000004
    30  H   -0.031172  -0.000040   0.000004   0.000003   0.000026   0.368032
    31  H   -0.031055  -0.000198   0.000017  -0.000019   0.000054   0.372682
    32  H   -0.027218   0.002924   0.000109  -0.000004   0.007010   0.365355
    33  H   -0.000002  -0.000074   0.005317  -0.023086   0.000001   0.000000
    34  H    0.000004   0.000273  -0.007885  -0.022224   0.000000   0.000000
    35  H   -0.000027  -0.000003  -0.001858  -0.025090  -0.000008   0.000000
    36  H   -0.000046   0.000026  -0.002539  -0.021225  -0.000072  -0.000007
    37  H    0.000005   0.000000   0.000000   0.000000   0.000000  -0.000010
    38  H    0.000001   0.000000   0.000000   0.000000   0.000000   0.000000
    39  H    0.000000   0.000000   0.000000   0.000000   0.000000   0.000000
    40  H    0.000000   0.000000   0.000000   0.000000   0.000000   0.000000
    41  H    0.000001   0.000000   0.000000   0.000002   0.000000  -0.000003
    42  H    0.000000   0.000000   0.000000  -0.000028   0.000000   0.000000
    43  H    0.000000   0.000000   0.000000   0.000000   0.000000   0.000000
              13         14         15         16         17         18
     1  C    0.003077  -0.000864   0.000330  -0.000002  -0.000029   0.000019
     2  C   -0.064457  -0.053219   0.002625  -0.000044   0.000311  -0.000010
     3  C   -0.006241  -0.004365  -0.028631   0.002790  -0.006819  -0.002712
     4  C    0.000267  -0.000426   0.351275  -0.046456  -0.044344  -0.058677
     5  C   -0.000005  -0.000002  -0.025546   0.001353  -0.010949   0.004577
     6  C    0.000013   0.000000   0.002978   0.000526  -0.000005  -0.000032
     7  C   -0.000145  -0.000078  -0.000058  -0.000002   0.000007  -0.000003
     8  C    0.000136   0.000710  -0.000001   0.000000   0.000000   0.000000
     9  C   -0.053179  -0.047161   0.000002   0.000000   0.000000   0.000000
    10  C    0.369885   0.203324  -0.000100   0.000000   0.000007  -0.000016
    11  O   -0.000080  -0.000016   0.000000   0.000000   0.000000   0.000000
    12  C   -0.000003   0.000009   0.000023  -0.000002  -0.000002   0.000001
    13  C    5.202047  -0.055057   0.000005   0.000000  -0.000002   0.000001
    14  O   -0.055057   8.395351  -0.000026   0.000000   0.000001  -0.000020
    15  C    0.000005  -0.000026   4.740772   0.202994   0.359322   0.381282
    16  O    0.000000   0.000000   0.202994   8.379002  -0.054956  -0.048024
    17  C   -0.000002   0.000001   0.359322  -0.054956   5.204124  -0.064703
    18  C    0.000001  -0.000020   0.381282  -0.048024  -0.064703   4.911530
    19  O    0.000000   0.000000  -0.030095  -0.014275  -0.003207   0.249390
    20  H    0.001496   0.000295  -0.004572  -0.000027   0.002885  -0.000085
    21  H   -0.002375   0.014181  -0.001872   0.000055  -0.002202   0.002115
    22  H    0.000009   0.000164  -0.039568  -0.001591   0.006365  -0.009292
    23  H    0.000000   0.000000  -0.006059   0.000018   0.002304   0.000153
    24  H    0.000000   0.000000  -0.004993   0.007020   0.000046   0.000089
    25  H   -0.000003   0.000001  -0.000108  -0.000005   0.000029  -0.000003
    26  H    0.000000   0.000000  -0.000070   0.000002  -0.000005   0.000001
    27  H    0.000020  -0.000001   0.000002   0.000000   0.000000   0.000000
    28  H    0.001268   0.001878   0.000000   0.000000   0.000000   0.000000
    29  H   -0.002909   0.002676   0.000000   0.000000   0.000000   0.000000
    30  H    0.000000   0.000000  -0.000002   0.000000   0.000000   0.000000
    31  H    0.000001  -0.000002   0.000019  -0.000008   0.000001  -0.000009
    32  H    0.000000   0.000000   0.000000   0.000000   0.000000   0.000000
    33  H    0.360847  -0.000035  -0.000002   0.000000   0.000002  -0.000005
    34  H    0.360679   0.001555   0.000000   0.000000   0.000000   0.000000
    35  H    0.365443   0.002917   0.000000   0.000000   0.000000   0.000000
    36  H    0.007512   0.235612  -0.000007   0.000000   0.000000   0.000024
    37  H    0.000000   0.000000  -0.024783   0.235098   0.006849  -0.001644
    38  H    0.000000  -0.000002  -0.023641   0.002881   0.366304  -0.000872
    39  H    0.000000   0.000000  -0.026541   0.000006   0.364957   0.005051
    40  H    0.000000   0.000000  -0.025312  -0.001194   0.360118  -0.008631
    41  H    0.000000   0.000001  -0.034559  -0.004427   0.006800   0.357120
    42  H   -0.000001   0.000084  -0.022690   0.003846  -0.005883   0.358334
    43  H    0.000000   0.000000  -0.012607   0.036728  -0.001397  -0.040973
              19         20         21         22         23         24
     1  C    0.000000  -0.004915   0.004326  -0.002180  -0.000030  -0.000340
     2  C    0.000000  -0.024100  -0.040556   0.000679  -0.000023  -0.000024
     3  C    0.000061   0.352849   0.361758  -0.054084  -0.003810   0.005470
     4  C    0.002367  -0.027697  -0.045402   0.368826  -0.039436  -0.031240
     5  C   -0.000041  -0.006429   0.004690  -0.047412   0.367852   0.367094
     6  C    0.000000  -0.000142   0.000052  -0.002896  -0.033522  -0.036105
     7  C    0.000000   0.001030  -0.000090   0.003646   0.005234  -0.006214
     8  C    0.000000  -0.000101  -0.000115  -0.000056   0.000003  -0.000002
     9  C    0.000000  -0.000198   0.000662  -0.000046   0.000000   0.000000
    10  C    0.000000   0.000334  -0.006497   0.000221   0.000001   0.000005
    11  O    0.000000   0.000002   0.000001   0.000000   0.000000   0.000000
    12  C    0.000000  -0.000064   0.000005  -0.001348  -0.000027   0.004733
    13  C    0.000000   0.001496  -0.002375   0.000009   0.000000   0.000000
    14  O    0.000000   0.000295   0.014181   0.000164   0.000000   0.000000
    15  C   -0.030095  -0.004572  -0.001872  -0.039568  -0.006059  -0.004993
    16  O   -0.014275  -0.000027   0.000055  -0.001591   0.000018   0.007020
    17  C   -0.003207   0.002885  -0.002202   0.006365   0.002304   0.000046
    18  C    0.249390  -0.000085   0.002115  -0.009292   0.000153   0.000089
    19  O    8.340296  -0.000002  -0.000120   0.000000  -0.000001   0.000001
    20  H   -0.000002   0.543968  -0.030260   0.005363   0.002468   0.000059
    21  H   -0.000120  -0.030260   0.562259  -0.001469  -0.000115  -0.000148
    22  H    0.000000   0.005363  -0.001469   0.614711   0.006054  -0.009056
    23  H   -0.000001   0.002468  -0.000115   0.006054   0.592146  -0.036473
    24  H    0.000001   0.000059  -0.000148  -0.009056  -0.036473   0.598943
    25  H    0.000000   0.000929  -0.000007  -0.000161  -0.006741   0.005862
    26  H    0.000000  -0.000083   0.000002  -0.000116  -0.000798  -0.006572
    27  H    0.000000   0.000045   0.000003   0.000029  -0.000164  -0.000078
    28  H    0.000000  -0.000004  -0.000001  -0.000001   0.000000   0.000000
    29  H    0.000000   0.000013  -0.000030   0.000000   0.000000   0.000000
    30  H    0.000000   0.000002   0.000000   0.000007  -0.000017   0.000595
    31  H    0.000000   0.000013   0.000004   0.005837  -0.000018  -0.000372
    32  H    0.000000   0.000000   0.000000  -0.000034   0.000000  -0.000053
    33  H    0.000000   0.000145   0.003252   0.000000   0.000000   0.000000
    34  H    0.000000   0.000002  -0.000130   0.000000   0.000000   0.000000
    35  H    0.000000   0.000118   0.000117   0.000000   0.000000   0.000000
    36  H    0.000000   0.000020  -0.000464   0.000207   0.000000   0.000000
    37  H    0.000454   0.000007   0.000004   0.004271   0.000170   0.001528
    38  H   -0.000138   0.000503   0.001017  -0.000022  -0.000047  -0.000009
    39  H    0.000174   0.000261   0.000120  -0.000005   0.006293   0.000049
    40  H    0.010378  -0.000021  -0.000097  -0.000118  -0.000229  -0.000014
    41  H   -0.045322   0.000001  -0.000298   0.008475   0.000009  -0.000039
    42  H   -0.035576   0.000091   0.004500  -0.000117  -0.000003  -0.000007
    43  H    0.232780   0.000001  -0.000004  -0.000010  -0.000005  -0.000008
              25         26         27         28         29         30
     1  C   -0.004482   0.005438  -0.051499   0.004403   0.003743   0.004614
     2  C   -0.000092   0.000331   0.004197   0.001216   0.001260  -0.000009
     3  C    0.003872  -0.000099  -0.000203  -0.000100  -0.000148  -0.000034
     4  C   -0.005271   0.004694  -0.000069   0.000005   0.000002   0.000222
     5  C   -0.037453  -0.033389   0.004875   0.000000   0.000000  -0.001058
     6  C    0.370376   0.365593  -0.042135   0.000001   0.000003  -0.003314
     7  C   -0.037717  -0.031734   0.375752  -0.000073  -0.000069  -0.031172
     8  C    0.000070  -0.000107  -0.006536  -0.018365  -0.017165  -0.000040
     9  C   -0.000008   0.000004   0.000563   0.345379   0.341059   0.000004
    10  C   -0.000060   0.000002  -0.000196  -0.023426  -0.024295   0.000003
    11  O   -0.000001   0.000003   0.009443  -0.000149  -0.000367   0.000026
    12  C    0.005759  -0.004581  -0.044051   0.000017  -0.000004   0.368032
    13  C   -0.000003   0.000000   0.000020   0.001268  -0.002909   0.000000
    14  O    0.000001   0.000000  -0.000001   0.001878   0.002676   0.000000
    15  C   -0.000108  -0.000070   0.000002   0.000000   0.000000  -0.000002
    16  O   -0.000005   0.000002   0.000000   0.000000   0.000000   0.000000
    17  C    0.000029  -0.000005   0.000000   0.000000   0.000000   0.000000
    18  C   -0.000003   0.000001   0.000000   0.000000   0.000000   0.000000
    19  O    0.000000   0.000000   0.000000   0.000000   0.000000   0.000000
    20  H    0.000929  -0.000083   0.000045  -0.000004   0.000013   0.000002
    21  H   -0.000007   0.000002   0.000003  -0.000001  -0.000030   0.000000
    22  H   -0.000161  -0.000116   0.000029  -0.000001   0.000000   0.000007
    23  H   -0.006741  -0.000798  -0.000164   0.000000   0.000000  -0.000017
    24  H    0.005862  -0.006572  -0.000078   0.000000   0.000000   0.000595
    25  H    0.602527  -0.036604  -0.002776   0.000000   0.000000  -0.000017
    26  H   -0.036604   0.597005  -0.004975   0.000000   0.000000   0.003864
    27  H   -0.002776  -0.004975   0.611370  -0.000015  -0.000004  -0.002783
    28  H    0.000000   0.000000  -0.000015   0.503683  -0.016351   0.000000
    29  H    0.000000   0.000000  -0.000004  -0.016351   0.509775   0.000000
    30  H   -0.000017   0.003864  -0.002783   0.000000   0.000000   0.564322
    31  H   -0.000056  -0.000158   0.005553  -0.000002   0.000000  -0.029032
    32  H   -0.000161  -0.000034  -0.004313  -0.000002   0.000001  -0.028328
    33  H   -0.000002   0.000000   0.000000  -0.000175   0.000131   0.000000
    34  H    0.000000   0.000000   0.000000   0.000613   0.001467   0.000000
    35  H    0.000014   0.000000  -0.000001   0.000113   0.001315   0.000000
    36  H    0.000000   0.000000   0.000003   0.001722  -0.000028   0.000000
    37  H    0.000002  -0.000001   0.000000   0.000000   0.000000  -0.000001
    38  H   -0.000005   0.000000   0.000000   0.000000   0.000000   0.000000
    39  H   -0.000009   0.000010   0.000000   0.000000   0.000000   0.000000
    40  H    0.000000   0.000000   0.000000   0.000000   0.000000   0.000000
    41  H    0.000000   0.000000   0.000000   0.000000   0.000000   0.000000
    42  H    0.000000   0.000000   0.000000   0.000000   0.000000   0.000000
    43  H    0.000000   0.000000   0.000000   0.000000   0.000000   0.000000
              31         32         33         34         35         36
     1  C   -0.005913  -0.007594  -0.000161  -0.000111   0.000197   0.003205
     2  C    0.001420  -0.000057  -0.008554   0.005336   0.001689  -0.000368
     3  C   -0.000406  -0.000015   0.003290  -0.000029   0.000044  -0.000924
     4  C   -0.000804   0.000055   0.000020  -0.000002  -0.000012   0.000092
     5  C    0.003558  -0.000004   0.000001   0.000000   0.000000   0.000001
     6  C   -0.006396   0.005255   0.000000   0.000000   0.000000   0.000001
     7  C   -0.031055  -0.027218  -0.000002   0.000004  -0.000027  -0.000046
     8  C   -0.000198   0.002924  -0.000074   0.000273  -0.000003   0.000026
     9  C    0.000017   0.000109   0.005317  -0.007885  -0.001858  -0.002539
    10  C   -0.000019  -0.000004  -0.023086  -0.022224  -0.025090  -0.021225
    11  O    0.000054   0.007010   0.000001   0.000000  -0.000008  -0.000072
    12  C    0.372682   0.365355   0.000000   0.000000   0.000000  -0.000007
    13  C    0.000001   0.000000   0.360847   0.360679   0.365443   0.007512
    14  O   -0.000002   0.000000  -0.000035   0.001555   0.002917   0.235612
    15  C    0.000019   0.000000  -0.000002   0.000000   0.000000  -0.000007
    16  O   -0.000008   0.000000   0.000000   0.000000   0.000000   0.000000
    17  C    0.000001   0.000000   0.000002   0.000000   0.000000   0.000000
    18  C   -0.000009   0.000000  -0.000005   0.000000   0.000000   0.000024
    19  O    0.000000   0.000000   0.000000   0.000000   0.000000   0.000000
    20  H    0.000013   0.000000   0.000145   0.000002   0.000118   0.000020
    21  H    0.000004   0.000000   0.003252  -0.000130   0.000117  -0.000464
    22  H    0.005837  -0.000034   0.000000   0.000000   0.000000   0.000207
    23  H   -0.000018   0.000000   0.000000   0.000000   0.000000   0.000000
    24  H   -0.000372  -0.000053   0.000000   0.000000   0.000000   0.000000
    25  H   -0.000056  -0.000161  -0.000002   0.000000   0.000014   0.000000
    26  H   -0.000158  -0.000034   0.000000   0.000000   0.000000   0.000000
    27  H    0.005553  -0.004313   0.000000   0.000000  -0.000001   0.000003
    28  H   -0.000002  -0.000002  -0.000175   0.000613   0.000113   0.001722
    29  H    0.000000   0.000001   0.000131   0.001467   0.001315  -0.000028
    30  H   -0.029032  -0.028328   0.000000   0.000000   0.000000   0.000000
    31  H    0.554534  -0.030293   0.000000   0.000000   0.000000   0.000016
    32  H   -0.030293   0.563727   0.000000   0.000000   0.000000   0.000000
    33  H    0.000000   0.000000   0.550603  -0.030647  -0.025823  -0.000147
    34  H    0.000000   0.000000  -0.030647   0.549053  -0.025198  -0.000206
    35  H    0.000000   0.000000  -0.025823  -0.025198   0.533989  -0.000235
    36  H    0.000016   0.000000  -0.000147  -0.000206  -0.000235   0.344633
    37  H    0.000046   0.000000   0.000000   0.000000   0.000000   0.000000
    38  H    0.000000   0.000000   0.000018   0.000000   0.000000   0.000000
    39  H    0.000000   0.000000   0.000000   0.000000   0.000000   0.000000
    40  H    0.000000   0.000000   0.000000   0.000000   0.000000   0.000000
    41  H   -0.000007   0.000000   0.000000   0.000000   0.000000   0.000034
    42  H    0.000000   0.000000   0.000002   0.000000   0.000000   0.000004
    43  H    0.000000   0.000000   0.000000   0.000000   0.000000   0.000000
              37         38         39         40         41         42
     1  C   -0.000003   0.000000   0.000004   0.000000  -0.000012  -0.000001
     2  C   -0.000002   0.000178  -0.000035  -0.000003  -0.000015  -0.000004
     3  C    0.000047   0.002818  -0.000053  -0.000008   0.000012  -0.000118
     4  C   -0.001357  -0.005087  -0.006090   0.005435  -0.003627  -0.000477
     5  C   -0.001520   0.000491   0.001345   0.000034  -0.000061  -0.000160
     6  C   -0.000110  -0.000006  -0.000149   0.000002  -0.000002  -0.000002
     7  C    0.000005   0.000001   0.000000   0.000000   0.000001   0.000000
     8  C    0.000000   0.000000   0.000000   0.000000   0.000000   0.000000
     9  C    0.000000   0.000000   0.000000   0.000000   0.000000   0.000000
    10  C    0.000000   0.000000   0.000000   0.000000   0.000002  -0.000028
    11  O    0.000000   0.000000   0.000000   0.000000   0.000000   0.000000
    12  C   -0.000010   0.000000   0.000000   0.000000  -0.000003   0.000000
    13  C    0.000000   0.000000   0.000000   0.000000   0.000000  -0.000001
    14  O    0.000000  -0.000002   0.000000   0.000000   0.000001   0.000084
    15  C   -0.024783  -0.023641  -0.026541  -0.025312  -0.034559  -0.022690
    16  O    0.235098   0.002881   0.000006  -0.001194  -0.004427   0.003846
    17  C    0.006849   0.366304   0.364957   0.360118   0.006800  -0.005883
    18  C   -0.001644  -0.000872   0.005051  -0.008631   0.357120   0.358334
    19  O    0.000454  -0.000138   0.000174   0.010378  -0.045322  -0.035576
    20  H    0.000007   0.000503   0.000261  -0.000021   0.000001   0.000091
    21  H    0.000004   0.001017   0.000120  -0.000097  -0.000298   0.004500
    22  H    0.004271  -0.000022  -0.000005  -0.000118   0.008475  -0.000117
    23  H    0.000170  -0.000047   0.006293  -0.000229   0.000009  -0.000003
    24  H    0.001528  -0.000009   0.000049  -0.000014  -0.000039  -0.000007
    25  H    0.000002  -0.000005  -0.000009   0.000000   0.000000   0.000000
    26  H   -0.000001   0.000000   0.000010   0.000000   0.000000   0.000000
    27  H    0.000000   0.000000   0.000000   0.000000   0.000000   0.000000
    28  H    0.000000   0.000000   0.000000   0.000000   0.000000   0.000000
    29  H    0.000000   0.000000   0.000000   0.000000   0.000000   0.000000
    30  H   -0.000001   0.000000   0.000000   0.000000   0.000000   0.000000
    31  H    0.000046   0.000000   0.000000   0.000000  -0.000007   0.000000
    32  H    0.000000   0.000000   0.000000   0.000000   0.000000   0.000000
    33  H    0.000000   0.000018   0.000000   0.000000   0.000000   0.000002
    34  H    0.000000   0.000000   0.000000   0.000000   0.000000   0.000000
    35  H    0.000000   0.000000   0.000000   0.000000   0.000000   0.000000
    36  H    0.000000   0.000000   0.000000   0.000000   0.000034   0.000004
    37  H    0.341162  -0.000229  -0.000146  -0.000095   0.003276  -0.000013
    38  H   -0.000229   0.535982  -0.025622  -0.026106  -0.000024   0.001488
    39  H   -0.000146  -0.025622   0.546327  -0.030752  -0.000131  -0.000097
    40  H   -0.000095  -0.026106  -0.030752   0.556685   0.000311  -0.000315
    41  H    0.003276  -0.000024  -0.000131   0.000311   0.620988  -0.043892
    42  H   -0.000013   0.001488  -0.000097  -0.000315  -0.043892   0.571003
    43  H   -0.000605   0.000002  -0.000221   0.002699   0.000084   0.006376
              43
     1  C    0.000000
     2  C    0.000001
     3  C   -0.000044
     4  C    0.001328
     5  C   -0.000033
     6  C    0.000000
     7  C    0.000000
     8  C    0.000000
     9  C    0.000000
    10  C    0.000000
    11  O    0.000000
    12  C    0.000000
    13  C    0.000000
    14  O    0.000000
    15  C   -0.012607
    16  O    0.036728
    17  C   -0.001397
    18  C   -0.040973
    19  O    0.232780
    20  H    0.000001
    21  H   -0.000004
    22  H   -0.000010
    23  H   -0.000005
    24  H   -0.000008
    25  H    0.000000
    26  H    0.000000
    27  H    0.000000
    28  H    0.000000
    29  H    0.000000
    30  H    0.000000
    31  H    0.000000
    32  H    0.000000
    33  H    0.000000
    34  H    0.000000
    35  H    0.000000
    36  H    0.000000
    37  H   -0.000605
    38  H    0.000002
    39  H   -0.000221
    40  H    0.002699
    41  H    0.000084
    42  H    0.006376
    43  H    0.353355
 Mulliken charges:
               1
     1  C    0.080909
     2  C    0.086273
     3  C   -0.373825
     4  C   -0.115580
     5  C   -0.275337
     6  C   -0.287705
     7  C   -0.143413
     8  C    0.396926
     9  C   -0.399521
    10  C    0.255213
    11  O   -0.585068
    12  C   -0.473145
    13  C   -0.488251
    14  O   -0.697484
    15  C    0.270213
    16  O   -0.701307
    17  C   -0.485929
    18  C   -0.033977
    19  O   -0.707126
    20  H    0.185800
    21  H    0.173132
    22  H    0.144718
    23  H    0.144814
    24  H    0.140257
    25  H    0.142300
    26  H    0.142379
    27  H    0.147945
    28  H    0.198367
    29  H    0.199924
    30  H    0.154115
    31  H    0.160996
    32  H    0.153675
    33  H    0.165087
    34  H    0.167454
    35  H    0.172297
    36  H    0.433157
    37  H    0.437598
    38  H    0.170125
    39  H    0.165252
    40  H    0.157233
    41  H    0.135304
    42  H    0.163656
    43  H    0.422552
 Sum of Mulliken charges =   0.00000
 Mulliken charges with hydrogens summed into heavy atoms:
               1
     1  C    0.080909
     2  C    0.086273
     3  C   -0.014893
     4  C    0.029138
     5  C    0.009733
     6  C   -0.003026
     7  C    0.004532
     8  C    0.396926
     9  C   -0.001229
    10  C    0.255213
    11  O   -0.585068
    12  C   -0.004360
    13  C    0.016586
    14  O   -0.264326
    15  C    0.270213
    16  O   -0.263709
    17  C    0.006681
    18  C    0.264982
    19  O   -0.284574
 Electronic spatial extent (au):  <R**2>=           5551.6813
 Charge=              0.0000 electrons
 Dipole moment (field-independent basis, Debye):
    X=             -0.7761    Y=              0.5594    Z=              1.0353  Tot=              1.4096
 Quadrupole moment (field-independent basis, Debye-Ang):
   XX=           -148.7803   YY=           -122.9073   ZZ=           -107.3713
   XY=            -18.2021   XZ=              4.0876   YZ=             -4.8257
 Traceless Quadrupole moment (field-independent basis, Debye-Ang):
   XX=            -22.4273   YY=              3.4457   ZZ=             18.9817
   XY=            -18.2021   XZ=              4.0876   YZ=             -4.8257
 Octapole moment (field-independent basis, Debye-Ang**2):
  XXX=            -32.0040  YYY=             24.9802  ZZZ=            -19.7634  XYY=              6.3386
  XXY=            -17.4847  XXZ=             28.7040  XZZ=             -3.3132  YZZ=             -2.4866
  YYZ=              9.7927  XYZ=             25.8904
 Hexadecapole moment (field-independent basis, Debye-Ang**3):
 XXXX=          -5115.8802 YYYY=          -2030.4310 ZZZZ=           -671.9182 XXXY=           -380.2096
 XXXZ=             67.0380 YYYX=            -19.7079 YYYZ=            -29.5145 ZZZX=              2.3729
 ZZZY=             16.8539 XXYY=          -1196.7093 XXZZ=           -840.1178 YYZZ=           -442.8231
 XXYZ=            -55.8276 YYXZ=             11.2827 ZZXY=            -50.0267
 N-N= 1.603561117047D+03 E-N=-5.271877933775D+03  KE= 8.789816764940D+02
 D1PCM: PCM CHGder 1st derivatives, ID1Alg=3 FixD1E=F DoIter=F DoCFld=F I1PDM=0.
 Calling FoFJK, ICntrl=      2127 FMM=F ISym2X=0 I1Cent= 0 IOpClX= 0 NMat=1 NMatS=1 NMatT=0.
 ***** Axes restored to original set *****
 -------------------------------------------------------------------
 Center     Atomic                   Forces (Hartrees/Bohr)
 Number     Number              X              Y              Z
 -------------------------------------------------------------------
      1        6           0.017328940   -0.011923870    0.000641169
      2        6          -0.021345446    0.004808783    0.011453879
      3        6          -0.001279814   -0.005578027   -0.004362330
      4        6          -0.001206338    0.004600967   -0.000302191
      5        6          -0.006427334    0.004381490   -0.002004409
      6        6          -0.000299180   -0.002600946    0.005400236
      7        6          -0.003196532    0.005325471    0.003894486
      8        6          -0.000632202    0.018614259   -0.002809057
      9        6          -0.004101584    0.007093062    0.004843629
     10        6           0.006495428   -0.007728167   -0.000602634
     11        8           0.016742671    0.010918773   -0.004626215
     12        6           0.001473725    0.003567564   -0.006498029
     13        6          -0.006904726   -0.008358679    0.000642165
     14        8          -0.008942304   -0.015460503   -0.003184097
     15        6           0.007202599   -0.004996500    0.000412032
     16        8          -0.003371364    0.000864697    0.002680083
     17        6          -0.004048770    0.004719592    0.001207946
     18        6          -0.006416248    0.004947465   -0.002293453
     19        8          -0.005504209   -0.003697930    0.006074527
     20        1          -0.000579421    0.000563830    0.001595459
     21        1           0.000845056   -0.001320308    0.001475941
     22        1           0.000326401   -0.003393167   -0.000303356
     23        1          -0.001203652   -0.000678364    0.000573959
     24        1          -0.000914904   -0.001973388    0.000269776
     25        1           0.002555761   -0.000942472   -0.001028958
     26        1           0.000211391   -0.000031043   -0.000928573
     27        1           0.002658043   -0.002018490   -0.002222204
     28        1           0.001399368   -0.002977704    0.001833106
     29        1           0.002395035   -0.002345023   -0.002660328
     30        1          -0.000203240    0.001205948    0.000246631
     31        1          -0.001100565   -0.000549726    0.000004874
     32        1           0.000444947   -0.000372219   -0.000002231
     33        1          -0.001120083    0.002127505    0.000529281
     34        1           0.001801339    0.001332685   -0.001420316
     35        1           0.000223410    0.001233411   -0.002137568
     36        1           0.000607039    0.000472119    0.000650385
     37        1           0.000114363   -0.000367159    0.000020325
     38        1           0.000820769    0.000246382   -0.001574722
     39        1           0.002664371    0.000696626    0.000139715
     40        1           0.001071917   -0.001940591   -0.003104192
     41        1           0.008615351    0.002981100   -0.000586044
     42        1          -0.000687530   -0.000343723    0.000622655
     43        1           0.003487519   -0.001103731   -0.002561351
 -------------------------------------------------------------------
 Cartesian Forces:  Max     0.021345446 RMS     0.005043016

 GradGradGradGradGradGradGradGradGradGradGradGradGradGradGradGradGradGrad
 Berny optimization.
 FormGI is forming the generalized inverse of G from B-inverse, IUseBI=4.
 Internal  Forces:  Max     0.020315949 RMS     0.003464711
 Search for a local minimum.
 Step number   1 out of a maximum of  258
 All quantities printed in internal units (Hartrees-Bohrs-Radians)
 Mixed Optimization -- RFO/linear search
 Second derivative matrix not updated -- first step.
 ITU=  0
     Eigenvalues ---    0.00230   0.00230   0.00301   0.00340   0.00373
     Eigenvalues ---    0.00409   0.00532   0.00680   0.00758   0.00901
     Eigenvalues ---    0.01103   0.01114   0.01205   0.01312   0.01364
     Eigenvalues ---    0.01395   0.02452   0.02528   0.03098   0.03890
     Eigenvalues ---    0.03965   0.04289   0.04427   0.04606   0.04707
     Eigenvalues ---    0.04831   0.04848   0.04909   0.05079   0.05265
     Eigenvalues ---    0.05366   0.05386   0.05469   0.05484   0.05489
     Eigenvalues ---    0.05568   0.05604   0.05620   0.05836   0.05923
     Eigenvalues ---    0.05923   0.05984   0.06811   0.07798   0.08081
     Eigenvalues ---    0.08454   0.09001   0.09109   0.09167   0.09720
     Eigenvalues ---    0.10371   0.11637   0.12108   0.13601   0.13818
     Eigenvalues ---    0.14679   0.15970   0.16000   0.16000   0.16000
     Eigenvalues ---    0.16000   0.16000   0.16000   0.16000   0.16000
     Eigenvalues ---    0.16000   0.16000   0.16000   0.16000   0.16340
     Eigenvalues ---    0.16515   0.17196   0.18445   0.19610   0.20764
     Eigenvalues ---    0.22016   0.23409   0.24648   0.25000   0.26197
     Eigenvalues ---    0.26942   0.27126   0.27606   0.27937   0.28481
     Eigenvalues ---    0.28884   0.28955   0.29453   0.29704   0.30056
     Eigenvalues ---    0.31040   0.32095   0.32256   0.33745   0.33763
     Eigenvalues ---    0.33825   0.33827   0.33841   0.33905   0.34029
     Eigenvalues ---    0.34102   0.34108   0.34138   0.34156   0.34170
     Eigenvalues ---    0.34192   0.34201   0.34231   0.34278   0.34307
     Eigenvalues ---    0.34335   0.34337   0.34359   0.34366   0.34472
     Eigenvalues ---    0.39086   0.41180   0.41750   0.51557   0.51724
     Eigenvalues ---    0.52559   0.52832   0.94383
 RFO step:  Lambda=-1.31914223D-02 EMin= 2.30000000D-03
 Linear search not attempted -- first point.
 Iteration  1 RMS(Cart)=  0.03420170 RMS(Int)=  0.00066025
 Iteration  2 RMS(Cart)=  0.00078166 RMS(Int)=  0.00019981
 Iteration  3 RMS(Cart)=  0.00000072 RMS(Int)=  0.00019981
 Variable       Old X    -DE/DX   Delta X   Delta X   Delta X     New X
                                 (Linear)    (Quad)   (Total)
    R1        2.53498   0.01616   0.00000   0.03223   0.03227   2.56724
    R2        2.82470   0.00544   0.00000   0.01718   0.01727   2.84196
    R3        2.79293   0.00185   0.00000   0.00506   0.00509   2.79802
    R4        2.84898  -0.00096   0.00000   0.00039   0.00039   2.84938
    R5        2.85540   0.00967   0.00000   0.03260   0.03254   2.88795
    R6        2.91723   0.00134   0.00000   0.00370   0.00365   2.92088
    R7        2.07281   0.00165   0.00000   0.00467   0.00467   2.07748
    R8        2.06815   0.00057   0.00000   0.00159   0.00159   2.06974
    R9        2.92795   0.00048   0.00000   0.00000  -0.00008   2.92787
   R10        2.96259  -0.00437   0.00000  -0.01588  -0.01588   2.94671
   R11        2.07732   0.00007   0.00000   0.00020   0.00020   2.07752
   R12        2.89276   0.00676   0.00000   0.01931   0.01928   2.91204
   R13        2.07067   0.00111   0.00000   0.00312   0.00312   2.07379
   R14        2.07491  -0.00118   0.00000  -0.00334  -0.00334   2.07157
   R15        2.90324   0.00477   0.00000   0.01255   0.01257   2.91582
   R16        2.07626   0.00007   0.00000   0.00021   0.00021   2.07647
   R17        2.07599  -0.00022   0.00000  -0.00063  -0.00063   2.07535
   R18        2.89067   0.00711   0.00000   0.02310   0.02310   2.91377
   R19        2.07762   0.00031   0.00000   0.00087   0.00087   2.07849
   R20        2.82942   0.01426   0.00000   0.03798   0.03802   2.86744
   R21        2.30976   0.02032   0.00000   0.02123   0.02123   2.33099
   R22        2.89212   0.01431   0.00000   0.04399   0.04399   2.93611
   R23        2.06728  -0.00023   0.00000  -0.00065  -0.00065   2.06663
   R24        2.06863   0.00038   0.00000   0.00107   0.00107   2.06970
   R25        2.88558  -0.00016   0.00000  -0.00051  -0.00051   2.88507
   R26        2.69242   0.01351   0.00000   0.03136   0.03136   2.72378
   R27        2.07007   0.00124   0.00000   0.00349   0.00349   2.07356
   R28        2.06718   0.00107   0.00000   0.00300   0.00300   2.07017
   R29        2.07045   0.00038   0.00000   0.00108   0.00108   2.07153
   R30        2.07098   0.00042   0.00000   0.00118   0.00118   2.07215
   R31        2.07158   0.00016   0.00000   0.00045   0.00045   2.07203
   R32        2.06992  -0.00094   0.00000  -0.00265  -0.00265   2.06726
   R33        1.83811  -0.00030   0.00000  -0.00055  -0.00055   1.83755
   R34        2.72815   0.00132   0.00000   0.00326   0.00326   2.73141
   R35        2.90097  -0.00408   0.00000  -0.01349  -0.01349   2.88748
   R36        2.93008  -0.00283   0.00000  -0.00977  -0.00977   2.92031
   R37        1.84068  -0.00009   0.00000  -0.00017  -0.00017   1.84051
   R38        2.06764  -0.00041   0.00000  -0.00116  -0.00116   2.06649
   R39        2.06768   0.00087   0.00000   0.00243   0.00243   2.07012
   R40        2.07148  -0.00054   0.00000  -0.00152  -0.00152   2.06996
   R41        2.69981   0.00238   0.00000   0.00560   0.00560   2.70541
   R42        2.06942   0.00434   0.00000   0.01220   0.01220   2.08163
   R43        2.06540   0.00019   0.00000   0.00054   0.00054   2.06594
   R44        1.84865  -0.00282   0.00000  -0.00532  -0.00532   1.84333
    A1        2.30494  -0.00714   0.00000  -0.02679  -0.02674   2.27819
    A2        1.85038   0.01318   0.00000   0.05363   0.05367   1.90405
    A3        2.12457  -0.00601   0.00000  -0.02551  -0.02572   2.09884
    A4        2.21108   0.00507   0.00000   0.02088   0.02091   2.23199
    A5        1.98572  -0.00452   0.00000  -0.01312  -0.01313   1.97260
    A6        2.08625  -0.00056   0.00000  -0.00800  -0.00814   2.07812
    A7        1.99938  -0.00031   0.00000  -0.00513  -0.00518   1.99419
    A8        1.90469   0.00024   0.00000   0.00000  -0.00008   1.90461
    A9        1.87404  -0.00036   0.00000   0.00057   0.00060   1.87463
   A10        1.93245  -0.00084   0.00000  -0.00709  -0.00705   1.92540
   A11        1.89723   0.00178   0.00000   0.01679   0.01676   1.91398
   A12        1.84916  -0.00050   0.00000  -0.00476  -0.00473   1.84443
   A13        1.97544   0.00157   0.00000   0.00694   0.00695   1.98239
   A14        1.96723  -0.00205   0.00000  -0.01165  -0.01171   1.95553
   A15        1.87705  -0.00049   0.00000  -0.01398  -0.01416   1.86289
   A16        1.94572  -0.00007   0.00000  -0.00015  -0.00011   1.94562
   A17        1.84620   0.00098   0.00000   0.02338   0.02340   1.86960
   A18        1.84129   0.00015   0.00000  -0.00353  -0.00371   1.83758
   A19        2.05315  -0.00175   0.00000  -0.01640  -0.01645   2.03669
   A20        1.92144  -0.00106   0.00000  -0.00603  -0.00598   1.91546
   A21        1.89005   0.00028   0.00000  -0.00270  -0.00261   1.88744
   A22        1.86075   0.00190   0.00000   0.00862   0.00849   1.86924
   A23        1.88776   0.00106   0.00000   0.01764   0.01762   1.90537
   A24        1.83902  -0.00028   0.00000   0.00099   0.00085   1.83987
   A25        2.04457   0.00277   0.00000   0.00677   0.00679   2.05135
   A26        1.89862   0.00097   0.00000   0.01507   0.01515   1.91377
   A27        1.87713  -0.00095   0.00000  -0.00334  -0.00336   1.87377
   A28        1.90500  -0.00215   0.00000  -0.01775  -0.01784   1.88716
   A29        1.89296  -0.00175   0.00000  -0.00807  -0.00806   1.88489
   A30        1.83404   0.00097   0.00000   0.00776   0.00765   1.84169
   A31        1.96445  -0.00033   0.00000  -0.00599  -0.00604   1.95841
   A32        1.95508   0.00097   0.00000   0.00936   0.00934   1.96442
   A33        1.86618  -0.00175   0.00000  -0.02736  -0.02736   1.83883
   A34        1.96597   0.00019   0.00000   0.01232   0.01223   1.97820
   A35        1.83778   0.00183   0.00000   0.02072   0.02069   1.85847
   A36        1.86449  -0.00104   0.00000  -0.01128  -0.01141   1.85308
   A37        1.96157  -0.01415   0.00000  -0.06018  -0.06003   1.90153
   A38        2.15115   0.01008   0.00000   0.04148   0.04129   2.19244
   A39        2.17046   0.00407   0.00000   0.01863   0.01845   2.18892
   A40        1.78621   0.01201   0.00000   0.05092   0.05074   1.83695
   A41        1.91567  -0.00202   0.00000   0.00885   0.00898   1.92464
   A42        1.89017  -0.00343   0.00000   0.00175   0.00134   1.89151
   A43        1.96921  -0.00397   0.00000  -0.01992  -0.02074   1.94848
   A44        1.96889  -0.00148   0.00000   0.00056  -0.00002   1.96887
   A45        1.92697  -0.00041   0.00000  -0.03441  -0.03469   1.89228
   A46        1.84057  -0.00655   0.00000  -0.03168  -0.03183   1.80874
   A47        1.97632   0.00087   0.00000  -0.01061  -0.01050   1.96583
   A48        1.88892   0.00444   0.00000   0.02997   0.02973   1.91864
   A49        1.94503   0.00480   0.00000   0.02195   0.02212   1.96715
   A50        1.92268   0.00520   0.00000   0.04657   0.04683   1.96951
   A51        1.88942  -0.00828   0.00000  -0.05207  -0.05226   1.83717
   A52        1.93032   0.00003   0.00000   0.00020   0.00020   1.93052
   A53        1.96247  -0.00062   0.00000  -0.00394  -0.00394   1.95853
   A54        1.93621  -0.00037   0.00000  -0.00182  -0.00183   1.93439
   A55        1.88344   0.00023   0.00000   0.00077   0.00077   1.88422
   A56        1.87483   0.00028   0.00000   0.00232   0.00232   1.87715
   A57        1.87311   0.00052   0.00000   0.00287   0.00287   1.87598
   A58        1.94426  -0.00011   0.00000   0.00275   0.00273   1.94698
   A59        1.92848  -0.00195   0.00000  -0.00938  -0.00951   1.91896
   A60        1.95245  -0.00310   0.00000  -0.02324  -0.02340   1.92905
   A61        1.85262   0.00259   0.00000   0.02548   0.02548   1.87810
   A62        1.89076   0.00123   0.00000   0.00361   0.00355   1.89431
   A63        1.89166   0.00174   0.00000   0.00354   0.00327   1.89493
   A64        1.89089  -0.00173   0.00000  -0.00996  -0.00996   1.88093
   A65        1.90702   0.00187   0.00000   0.01425   0.01428   1.92130
   A66        1.97842   0.00091   0.00000   0.00320   0.00324   1.98166
   A67        1.94761  -0.00268   0.00000  -0.01220  -0.01223   1.93538
   A68        1.85614  -0.00274   0.00000  -0.01989  -0.01989   1.83624
   A69        1.84804   0.00105   0.00000   0.00856   0.00861   1.85665
   A70        1.91968   0.00162   0.00000   0.00633   0.00635   1.92602
   A71        1.88380  -0.00063   0.00000  -0.00361  -0.00361   1.88019
   A72        1.95357  -0.00214   0.00000  -0.01817  -0.01836   1.93521
   A73        1.94900  -0.00061   0.00000   0.00047   0.00046   1.94946
   A74        1.93862  -0.00290   0.00000  -0.01494  -0.01508   1.92354
   A75        1.89220   0.00104   0.00000   0.00270   0.00265   1.89485
   A76        1.88417   0.00165   0.00000   0.00209   0.00177   1.88594
   A77        1.84154   0.00341   0.00000   0.03100   0.03104   1.87258
   A78        1.92777   0.00194   0.00000   0.01303   0.01291   1.94068
   A79        1.92871  -0.00460   0.00000  -0.02428  -0.02510   1.90361
   A80        1.96590  -0.00112   0.00000  -0.02123  -0.02158   1.94432
   A81        1.85996   0.00544   0.00000   0.06250   0.06259   1.92255
   A82        1.88303  -0.00189   0.00000  -0.01739  -0.01730   1.86573
   A83        1.89474   0.00065   0.00000  -0.00806  -0.00866   1.88607
   A84        1.84761  -0.00411   0.00000  -0.02372  -0.02372   1.82390
    D1        0.09956  -0.00067   0.00000  -0.01017  -0.01016   0.08940
    D2       -3.05946  -0.00104   0.00000  -0.02674  -0.02675  -3.08621
    D3       -3.13075  -0.00029   0.00000   0.00732   0.00741  -3.12334
    D4       -0.00659  -0.00066   0.00000  -0.00925  -0.00917  -0.01576
    D5        0.37206   0.00044   0.00000   0.01713   0.01683   0.38889
    D6       -1.86443  -0.00036   0.00000  -0.00263  -0.00287  -1.86730
    D7        2.38181   0.00143   0.00000   0.02248   0.02229   2.40410
    D8       -2.66924  -0.00074   0.00000  -0.00580  -0.00562  -2.67486
    D9        1.37746  -0.00154   0.00000  -0.02556  -0.02532   1.35214
   D10       -0.65949   0.00025   0.00000  -0.00045  -0.00016  -0.65965
   D11       -0.00993  -0.00002   0.00000  -0.00156  -0.00155  -0.01148
   D12        3.13509   0.00051   0.00000   0.02004   0.02024  -3.12786
   D13        3.05425   0.00010   0.00000   0.01304   0.01327   3.06752
   D14       -0.08392   0.00063   0.00000   0.03464   0.03507  -0.04886
   D15        0.61435  -0.00096   0.00000  -0.00443  -0.00436   0.60998
   D16       -1.56325   0.00019   0.00000   0.00876   0.00879  -1.55446
   D17        2.72308   0.00084   0.00000   0.01404   0.01406   2.73714
   D18       -2.50891  -0.00054   0.00000   0.01302   0.01312  -2.49579
   D19        1.59668   0.00061   0.00000   0.02622   0.02627   1.62296
   D20       -0.40018   0.00126   0.00000   0.03150   0.03154  -0.36864
   D21        0.01982   0.00104   0.00000   0.01602   0.01546   0.03529
   D22        2.15096   0.00306   0.00000   0.01538   0.01553   2.16649
   D23       -2.03749  -0.00375   0.00000  -0.03616  -0.03655  -2.07404
   D24       -3.13784   0.00077   0.00000   0.00107   0.00082  -3.13702
   D25       -1.00670   0.00278   0.00000   0.00043   0.00088  -1.00582
   D26        1.08804  -0.00403   0.00000  -0.05111  -0.05120   1.03684
   D27       -1.33181  -0.00018   0.00000  -0.00315  -0.00309  -1.33490
   D28        2.72307   0.00034   0.00000   0.00117   0.00123   2.72430
   D29        0.70093   0.00160   0.00000   0.02057   0.02049   0.72142
   D30        0.83105  -0.00077   0.00000  -0.01279  -0.01270   0.81836
   D31       -1.39725  -0.00025   0.00000  -0.00847  -0.00838  -1.40563
   D32        2.86379   0.00101   0.00000   0.01093   0.01089   2.87468
   D33        2.85549  -0.00080   0.00000  -0.01268  -0.01262   2.84287
   D34        0.62719  -0.00029   0.00000  -0.00836  -0.00830   0.61888
   D35       -1.39495   0.00097   0.00000   0.01104   0.01096  -1.38399
   D36        0.63561   0.00152   0.00000   0.00573   0.00580   0.64141
   D37       -1.49987   0.00117   0.00000   0.01166   0.01166  -1.48821
   D38        2.78115   0.00190   0.00000   0.01520   0.01524   2.79640
   D39        2.87510  -0.00004   0.00000  -0.00458  -0.00456   2.87053
   D40        0.73962  -0.00038   0.00000   0.00135   0.00130   0.74092
   D41       -1.26254   0.00035   0.00000   0.00488   0.00488  -1.25766
   D42       -1.41526   0.00064   0.00000   0.00423   0.00423  -1.41103
   D43        2.73244   0.00030   0.00000   0.01016   0.01010   2.74254
   D44        0.73028   0.00103   0.00000   0.01370   0.01368   0.74396
   D45        3.02981  -0.00015   0.00000   0.00140   0.00143   3.03124
   D46        0.96324   0.00146   0.00000   0.01473   0.01474   0.97798
   D47       -1.21567   0.00072   0.00000   0.01351   0.01351  -1.20216
   D48        0.78594  -0.00053   0.00000   0.00178   0.00177   0.78771
   D49       -1.28062   0.00108   0.00000   0.01510   0.01508  -1.26554
   D50        2.82364   0.00034   0.00000   0.01389   0.01386   2.83750
   D51       -1.20993  -0.00172   0.00000  -0.02373  -0.02371  -1.23364
   D52        3.00669  -0.00012   0.00000  -0.01040  -0.01039   2.99630
   D53        0.82777  -0.00086   0.00000  -0.01161  -0.01162   0.81615
   D54        0.81145   0.00153   0.00000   0.01565   0.01560   0.82705
   D55       -1.35823   0.00152   0.00000   0.02174   0.02166  -1.33657
   D56        2.94717   0.00039   0.00000   0.00700   0.00693   2.95410
   D57        2.97766   0.00045   0.00000   0.00305   0.00298   2.98065
   D58        0.80797   0.00043   0.00000   0.00914   0.00905   0.81702
   D59       -1.16981  -0.00069   0.00000  -0.00560  -0.00568  -1.17549
   D60       -1.33525   0.00154   0.00000   0.01649   0.01657  -1.31869
   D61        2.77824   0.00152   0.00000   0.02258   0.02263   2.80088
   D62        0.80046   0.00040   0.00000   0.00784   0.00790   0.80836
   D63       -1.25171  -0.00161   0.00000  -0.02722  -0.02731  -1.27901
   D64        0.97905  -0.00039   0.00000  -0.00897  -0.00907   0.96998
   D65        3.00464  -0.00045   0.00000  -0.00381  -0.00373   3.00091
   D66        0.91475   0.00000   0.00000  -0.01670  -0.01682   0.89793
   D67       -3.13767   0.00121   0.00000   0.00155   0.00142  -3.13626
   D68       -1.11209   0.00116   0.00000   0.00671   0.00675  -1.10533
   D69        2.90395  -0.00090   0.00000  -0.02105  -0.02109   2.88286
   D70       -1.14848   0.00031   0.00000  -0.00279  -0.00285  -1.15133
   D71        0.87711   0.00026   0.00000   0.00236   0.00249   0.87960
   D72       -3.13889   0.00097   0.00000   0.02186   0.02192  -3.11697
   D73        1.03745   0.00108   0.00000   0.02342   0.02348   1.06093
   D74       -1.06031   0.00110   0.00000   0.02371   0.02377  -1.03654
   D75        0.90862   0.00045   0.00000   0.01179   0.01168   0.92030
   D76       -1.19823   0.00055   0.00000   0.01335   0.01324  -1.18499
   D77        2.98719   0.00057   0.00000   0.01364   0.01354   3.00073
   D78       -1.10092  -0.00124   0.00000  -0.01293  -0.01288  -1.11380
   D79        3.07542  -0.00114   0.00000  -0.01137  -0.01132   3.06410
   D80        0.97766  -0.00111   0.00000  -0.01108  -0.01103   0.96663
   D81        0.02108   0.00074   0.00000   0.01129   0.01139   0.03248
   D82        2.11616   0.00171   0.00000   0.01987   0.02018   2.13633
   D83       -2.06218  -0.00210   0.00000  -0.01570  -0.01591  -2.07809
   D84       -3.12398   0.00022   0.00000  -0.01054  -0.01029  -3.13427
   D85       -1.02890   0.00119   0.00000  -0.00195  -0.00151  -1.03041
   D86        1.07595  -0.00263   0.00000  -0.03753  -0.03759   1.03836
   D87       -0.02306  -0.00115   0.00000  -0.01582  -0.01595  -0.03901
   D88       -2.17424  -0.00078   0.00000   0.00490   0.00491  -2.16933
   D89        2.01140   0.00303   0.00000   0.02492   0.02421   2.03562
   D90       -2.08041  -0.00400   0.00000  -0.04706  -0.04671  -2.12712
   D91        2.05160  -0.00362   0.00000  -0.02635  -0.02584   2.02575
   D92       -0.04595   0.00018   0.00000  -0.00632  -0.00654  -0.05249
   D93        2.00410   0.00106   0.00000   0.01582   0.01596   2.02006
   D94       -0.14708   0.00144   0.00000   0.03653   0.03683  -0.11026
   D95       -2.24463   0.00524   0.00000   0.05656   0.05613  -2.18850
   D96        1.12644   0.00058   0.00000  -0.01378  -0.01346   1.11298
   D97       -3.10194   0.00249   0.00000   0.01366   0.01388  -3.08806
   D98       -0.99270   0.00126   0.00000  -0.00401  -0.00365  -0.99634
   D99       -3.08504  -0.00385   0.00000  -0.04627  -0.04611  -3.13116
   D100      -1.03023  -0.00195   0.00000  -0.01883  -0.01877  -1.04900
   D101       1.07900  -0.00318   0.00000  -0.03649  -0.03630   1.04271
   D102      -0.96801   0.00014   0.00000  -0.00905  -0.00947  -0.97748
   D103       1.08680   0.00204   0.00000   0.01839   0.01788   1.10467
   D104      -3.08715   0.00082   0.00000   0.00073   0.00035  -3.08680
   D105       0.99960  -0.00031   0.00000   0.01457   0.01534   1.01495
   D106      -1.00444   0.00225   0.00000   0.01081   0.00984  -0.99460
   D107      -3.13522  -0.00158   0.00000  -0.01176  -0.01156   3.13641
   D108       0.92971  -0.00060   0.00000   0.00334   0.00343   0.93314
   D109       3.07114  -0.00009   0.00000   0.00335   0.00333   3.07447
   D110      -1.17014   0.00098   0.00000   0.00532   0.00524  -1.16490
   D111      -1.13130   0.00072   0.00000   0.00780   0.00788  -1.12342
   D112       0.99388   0.00009   0.00000  -0.00139  -0.00136   0.99252
   D113       3.04440   0.00210   0.00000   0.02805   0.02796   3.07236
   D114       3.05613  -0.00030   0.00000   0.00157   0.00163   3.05776
   D115      -1.10188  -0.00092   0.00000  -0.00762  -0.00760  -1.10949
   D116       0.94864   0.00108   0.00000   0.02182   0.02172   0.97036
   D117       1.06262  -0.00086   0.00000  -0.00095  -0.00087   1.06174
   D118      -3.09539  -0.00148   0.00000  -0.01014  -0.01011  -3.10550
   D119      -1.04487   0.00052   0.00000   0.01931   0.01921  -1.02566
   D120      -2.97579  -0.00216   0.00000  -0.00725  -0.00715  -2.98294
   D121      -0.92202   0.00291   0.00000   0.06290   0.06261  -0.85941
   D122       1.20054  -0.00034   0.00000   0.02027   0.02048   1.22102
   D123      -0.90261  -0.00072   0.00000   0.00850   0.00858  -0.89403
   D124       1.15117   0.00435   0.00000   0.07865   0.07833   1.22950
   D125      -3.00946   0.00110   0.00000   0.03602   0.03620  -2.97326
   D126       1.09606  -0.00259   0.00000  -0.00715  -0.00705   1.08902
   D127      -3.13334   0.00248   0.00000   0.06300   0.06271  -3.07064
   D128      -1.01079  -0.00077   0.00000   0.02037   0.02058  -0.99021
   D129       0.55505   0.00165   0.00000   0.07480   0.07531   0.63035
   D130      -1.54055   0.00283   0.00000   0.05906   0.05845  -1.48210
   D131       2.71067   0.00024   0.00000   0.04522   0.04533   2.75600
         Item               Value     Threshold  Converged?
 Maximum Force            0.020316     0.000450     NO 
 RMS     Force            0.003465     0.000300     NO 
 Maximum Displacement     0.196569     0.001800     NO 
 RMS     Displacement     0.034369     0.001200     NO 
 Predicted change in Energy=-7.313348D-03
 GradGradGradGradGradGradGradGradGradGradGradGradGradGradGradGradGradGrad

                          Input orientation:                          
 ---------------------------------------------------------------------
 Center     Atomic      Atomic             Coordinates (Angstroms)
 Number     Number       Type             X           Y           Z
 ---------------------------------------------------------------------
      1          6           0        1.798913    0.640654    0.040383
      2          6           0        1.081662   -0.476266    0.329583
      3          6           0       -0.361086   -0.564844    0.758732
      4          6           0       -1.282489    0.493602    0.110825
      5          6           0       -1.134997    1.906190    0.729989
      6          6           0        0.283725    2.330378    1.156521
      7          6           0        1.430975    2.094572    0.152025
      8          6           0        3.168812    0.246404   -0.359948
      9          6           0        3.287409   -1.264650   -0.288498
     10          6           0        1.879464   -1.765411    0.136919
     11          8           0        4.076566    1.020662   -0.673069
     12          6           0        1.184219    2.749344   -1.221962
     13          6           0        1.916200   -2.627421    1.396459
     14          8           0        1.250828   -2.586883   -0.866841
     15          6           0       -2.772540    0.034740    0.084105
     16          8           0       -3.614295    1.109238   -0.391380
     17          6           0       -3.324495   -0.327037    1.462227
     18          6           0       -2.969501   -1.140922   -0.899343
     19          8           0       -4.358781   -1.430337   -1.088375
     20          1           0       -0.415574   -0.498803    1.854746
     21          1           0       -0.717491   -1.568835    0.504633
     22          1           0       -0.983782    0.569983   -0.944433
     23          1           0       -1.777330    1.991751    1.615643
     24          1           0       -1.528607    2.635984    0.012917
     25          1           0        0.549137    1.835416    2.100968
     26          1           0        0.249518    3.403670    1.386700
     27          1           0        2.319613    2.588536    0.571644
     28          1           0        3.581978   -1.668067   -1.261367
     29          1           0        4.065465   -1.515834    0.440258
     30          1           0        0.943098    3.813400   -1.105046
     31          1           0        0.360238    2.274026   -1.765305
     32          1           0        2.077996    2.680278   -1.852879
     33          1           0        0.915123   -2.978901    1.673400
     34          1           0        2.542835   -3.511060    1.226873
     35          1           0        2.330962   -2.062128    2.236185
     36          1           0        1.204202   -2.068365   -1.688127
     37          1           0       -3.255743    1.411263   -1.245084
     38          1           0       -2.803381   -1.195231    1.875148
     39          1           0       -3.228979    0.505309    2.167992
     40          1           0       -4.389573   -0.572689    1.390739
     41          1           0       -2.500280   -0.886525   -1.862943
     42          1           0       -2.502219   -2.055994   -0.525865
     43          1           0       -4.795400   -0.558395   -1.064350
 ---------------------------------------------------------------------
                    Distance matrix (angstroms):
                    1          2          3          4          5
     1  C    0.000000
     2  C    1.358527   0.000000
     3  C    2.575819   1.507825   0.000000
     4  C    3.085713   2.564705   1.545664   0.000000
     5  C    3.268787   3.278720   2.589552   1.549363   0.000000
     6  C    2.529175   3.032784   2.992712   2.630637   1.540985
     7  C    1.503902   2.600530   3.263751   3.150824   2.636995
     8  C    1.480648   2.313849   3.790745   4.482947   4.739791
     9  C    2.440074   2.422580   3.859784   4.912726   5.536173
    10  C    2.409348   1.528235   2.616883   3.886100   4.787418
    11  O    2.416842   3.495076   4.925103   5.441669   5.469289
    12  C    2.533365   3.580834   4.158721   3.598520   3.146393
    13  C    3.540199   2.542075   3.137985   4.650296   5.505235
    14  O    3.397123   2.432026   3.054405   4.106448   5.331954
    15  C    4.611640   3.895672   2.574827   1.559333   2.569249
    16  O    5.450579   5.008555   3.835190   2.463440   2.835405
    17  C    5.404385   4.551853   3.055037   2.582542   3.212067
    18  C    5.176376   4.285318   3.144027   2.556974   3.912163
    19  O    6.593959   5.702567   4.488034   3.821412   4.983136
    20  H    3.081271   2.137369   1.099353   2.185788   2.750753
    21  H    3.380778   2.112179   1.095257   2.174385   3.507263
    22  H    2.952667   2.642690   2.139241   1.099376   2.147558
    23  H    4.134782   3.989849   3.045690   2.180320   1.097404
    24  H    3.880011   4.074295   3.487785   2.158694   1.096229
    25  H    2.689872   2.960619   2.896784   3.019270   2.172763
    26  H    3.442013   4.106564   4.064023   3.527521   2.142568
    27  H    2.085093   3.314231   4.143061   4.192403   3.524911
    28  H    3.194380   3.194228   4.565704   5.497160   6.244251
    29  H    3.153981   3.161650   4.538739   5.722497   6.232094
    30  H    3.480050   4.525328   4.933922   4.177636   3.365008
    31  H    2.828109   3.531730   3.866556   3.064038   2.932153
    32  H    2.796855   3.964795   4.827054   4.464364   4.194490
    33  H    4.068047   2.845481   2.879756   4.396523   5.381183
    34  H    4.381541   3.485704   4.163184   5.649424   6.566578
    35  H    3.522734   2.776840   3.416408   4.909780   5.479876
    36  H    3.268059   2.573120   3.270752   3.997942   5.207325
    37  H    5.272173   4.985521   4.037241   2.564044   2.939971
    38  H    5.283744   4.242551   2.758365   2.877169   3.703202
    39  H    5.461202   4.787991   3.369874   2.832118   2.900875
    40  H    6.449265   5.574025   4.077769   3.525496   4.144116
    41  H    4.943479   4.219691   3.398942   2.698800   4.048030
    42  H    5.108061   4.008932   2.908293   2.897163   4.375542
    43  H    6.792872   6.040666   4.794456   3.850750   4.763652
                    6          7          8          9         10
     6  C    0.000000
     7  C    1.542983   0.000000
     8  C    3.868636   2.588034   0.000000
     9  C    4.902491   3.863260   1.517384   0.000000
    10  C    4.512367   3.885981   2.440634   1.553722   0.000000
    11  O    4.410034   2.972073   1.233506   2.448124   3.639442
    12  C    2.577519   1.541900   3.308532   4.626760   4.765810
    13  C    5.225161   4.907268   3.593449   2.564457   1.526713
    14  O    5.404510   4.794430   3.458774   2.496085   1.441364
    15  C    3.969985   4.681566   5.961681   6.208883   4.988434
    16  O    4.368265   5.169228   6.837836   7.299277   6.222869
    17  C    4.491610   5.495026   6.768470   6.903725   5.559366
    18  C    5.182661   5.562193   6.316209   6.287874   4.997628
    19  O    6.382429   6.890925   7.746400   7.689699   6.366264
    20  H    2.996799   3.610346   4.278788   4.346504   3.134075
    21  H    4.078143   4.261548   4.375608   4.093997   2.630216
    22  H    3.019862   3.059026   4.205990   4.694592   3.849879
    23  H    2.138553   3.527885   5.604776   6.315179   5.447480
    24  H    2.164664   3.011910   5.283451   6.204820   5.567998
    25  H    1.098823   2.154804   3.929855   4.776828   4.311986
    26  H    1.098230   2.152672   4.641269   5.816208   5.562201
    27  H    2.133908   1.099889   2.659809   4.064912   4.397678
    28  H    5.719459   4.558722   2.156030   1.093613   2.205274
    29  H    5.441317   4.478688   2.133026   1.095239   2.221014
    30  H    2.783669   2.184633   4.269945   5.652356   5.791580
    31  H    2.923370   2.203369   3.738230   4.824055   4.716307
    32  H    3.521126   2.186625   3.056544   4.412757   4.874717
    33  H    5.371617   5.321731   4.429020   3.523556   2.182495
    34  H    6.263459   5.815036   4.126546   2.810178   2.162256
    35  H    4.964973   4.736228   3.573685   2.815100   2.167674
    36  H    5.318669   4.557152   3.313896   2.635274   1.969403
    37  H    4.374964   4.938031   6.589026   7.133611   6.194477
    38  H    4.740946   5.632204   6.537664   6.464047   5.027483
    39  H    4.085711   5.320249   6.883984   7.185430   5.947909
    40  H    5.506575   6.521309   7.801602   7.888897   6.503497
    41  H    5.216925   5.329334   5.973368   6.009925   4.894287
    42  H    5.461883   5.758190   6.122839   5.848279   4.441044
    43  H    6.250982   6.876449   8.035704   8.150616   6.888668
                   11         12         13         14         15
    11  O    0.000000
    12  C    3.413986   0.000000
    13  C    4.717906   6.025075   0.000000
    14  O    4.586580   5.348445   2.359425   0.000000
    15  C    6.961006   4.973010   5.549203   4.895375   0.000000
    16  O    7.696528   5.138633   6.909802   6.128360   1.445401
    17  C    7.819941   6.082557   5.723720   5.609370   1.527991
    18  C    7.373649   5.700144   5.599148   4.461282   1.545362
    19  O    8.794029   6.943517   6.854399   5.731875   2.457096
    20  H    5.373821   4.751414   3.190331   3.813661   2.995851
    21  H    5.574537   5.024371   2.975279   2.606078   2.640363
    22  H    5.087619   3.086562   4.910505   3.868502   2.131673
    23  H    6.359978   4.170938   5.918358   6.024646   2.676928
    24  H    5.873483   2.982818   6.440831   5.981435   2.884251
    25  H    4.560906   3.504349   4.720393   5.371870   4.282956
    26  H    4.956579   2.847266   6.257154   6.478255   4.709488
    27  H    2.663537   2.128850   5.296156   5.476906   5.717480
    28  H    2.796421   5.026363   3.280124   2.536559   6.714889
    29  H    2.770096   5.408909   2.601785   3.282960   7.020643
    30  H    4.219551   1.097280   6.977724   6.412103   5.431235
    31  H    4.071240   1.095488   6.036717   5.022830   4.271887
    32  H    2.853167   1.096204   6.225436   5.422127   5.854782
    33  H    5.612232   6.424043   1.096535   2.592142   5.020632
    34  H    5.147680   6.858228   1.096471   2.628122   6.490903
    35  H    4.584156   6.035235   1.093949   3.327285   5.922333
    36  H    4.338537   4.840252   3.214677   0.972391   4.835115
    37  H    7.364953   4.637269   7.073734   6.036342   1.973587
    38  H    7.664024   6.407240   4.955275   5.088400   2.172928
    39  H    7.855457   6.000316   6.073065   6.232217   2.184572
    40  H    8.858531   6.994946   6.632098   6.400606   2.165885
    41  H    6.950400   5.215931   5.758447   4.237246   2.171140
    42  H    7.264151   6.096364   4.852245   3.805716   2.194608
    43  H    9.019884   6.835336   7.441909   6.380489   2.400567
                   16         17         18         19         20
    16  O    0.000000
    17  C    2.362780   0.000000
    18  C    2.395204   2.522982   0.000000
    19  O    2.736696   2.965230   1.431640   0.000000
    20  H    4.226428   2.940305   3.810494   5.007853   0.000000
    21  H    4.045539   3.042288   2.688086   3.976914   1.748979
    22  H    2.741580   3.474995   2.621509   3.925891   3.049683
    23  H    2.860316   2.791780   4.190473   5.068164   2.848581
    24  H    2.616200   3.755690   4.144081   5.075204   3.802376
    25  H    4.906455   4.482100   5.499206   6.702590   2.537690
    26  H    4.832705   5.166957   6.020082   7.122503   3.986315
    27  H    6.190880   6.414799   6.636820   7.969187   4.319636
    28  H    7.762515   7.544249   6.582615   7.946200   5.201707
    29  H    8.158513   7.554413   7.171180   8.562239   4.807789
    30  H    5.347115   6.476608   6.316332   7.457008   5.403837
    31  H    4.363635   5.546147   4.847569   6.037357   4.625498
    32  H    6.083282   7.015752   6.402189   7.675528   5.483697
    33  H    6.441415   5.005131   5.008740   6.151383   2.820377
    34  H    7.866139   6.679742   6.365862   7.571135   4.268501
    35  H    7.232409   5.966049   6.226963   7.496967   3.183228
    36  H    5.915795   5.784985   4.347658   5.631480   4.199898
    37  H    0.973955   3.218066   2.591355   3.052203   4.617776
    38  H    3.332463   1.093537   2.779990   3.355148   2.487378
    39  H    2.657740   1.095458   3.490838   3.953114   3.003599
    40  H    2.570191   1.095375   2.753900   2.623455   4.001678
    41  H    2.718380   3.471182   1.101549   2.085596   4.279899
    42  H    3.357602   2.760061   1.093250   2.038305   3.527923
    43  H    2.151487   2.932691   1.923661   0.975447   5.263795
                   21         22         23         24         25
    21  H    0.000000
    22  H    2.597161   0.000000
    23  H    3.877548   3.033996   0.000000
    24  H    4.310474   2.341305   1.745172   0.000000
    25  H    3.967563   3.636706   2.381687   3.052521   0.000000
    26  H    5.141882   3.871045   2.480735   2.374521   1.749106
    27  H    5.149002   4.157578   4.269781   3.888858   2.457764
    28  H    4.649090   5.094652   7.098848   6.801965   5.725191
    29  H    4.783683   5.635857   6.915413   6.979530   5.133556
    30  H    5.858078   3.776031   4.256910   2.957275   3.787632
    31  H    4.591481   2.320341   4.009948   2.619317   3.895655
    32  H    5.606030   3.827937   5.231468   4.060879   4.322512
    33  H    2.453514   4.801403   5.653320   6.344758   4.847104
    34  H    3.863107   5.814337   7.006847   7.472381   5.772667
    35  H    3.540435   5.294513   5.804918   6.473905   4.287660
    36  H    2.958147   3.507312   6.024033   5.700236   5.479586
    37  H    4.287798   2.441301   3.272068   2.462825   5.084593
    38  H    2.523654   3.791696   3.358121   4.446477   4.524952
    39  H    3.657377   3.838265   2.149856   3.474965   4.005975
    40  H    3.906619   4.284640   3.667526   4.514322   5.540239
    41  H    3.041266   2.294525   4.572492   4.107440   5.693900
    42  H    2.117665   3.062125   4.636352   4.822122   5.599473
    43  H    4.484644   3.976940   4.774343   4.694305   6.656849
                   26         27         28         29         30
    26  H    0.000000
    27  H    2.369399   0.000000
    28  H    6.621183   4.803349   0.000000
    29  H    6.297517   4.462187   1.775517   0.000000
    30  H    2.618727   2.491260   6.085606   6.366936   0.000000
    31  H    3.350148   3.065843   5.116020   5.740753   1.773510
    32  H    3.789657   2.438259   4.638961   5.178404   1.769523
    33  H    6.423585   5.846607   4.176513   3.685900   7.338658
    34  H    7.286860   6.138747   3.266156   2.630226   7.851415
    35  H    5.910074   4.939585   3.735398   2.555835   6.900132
    36  H    6.348949   5.295038   2.448710   3.608619   5.916361
    37  H    4.814855   5.980891   7.499131   8.062776   4.839436
    38  H    5.541540   6.500852   7.129804   7.024439   6.928495
    39  H    4.594655   6.137998   7.929262   7.763954   6.249997
    40  H    6.110042   7.461731   8.472257   8.560408   7.341941
    41  H    6.043785   6.421419   6.161701   6.986399   5.875419
    42  H    6.406083   6.784265   6.140758   6.660303   6.830479
    43  H    6.867081   7.950035   8.452848   9.038553   7.214195
                   31         32         33         34         35
    31  H    0.000000
    32  H    1.767315   0.000000
    33  H    6.302843   6.768547   0.000000
    34  H    6.869067   6.930629   1.769753   0.000000
    35  H    6.220764   6.266965   1.778146   1.778484   0.000000
    36  H    4.424319   4.831178   3.494639   3.517176   4.082873
    37  H    3.753706   5.516211   6.722143   7.997709   7.442778
    38  H    5.941139   7.262617   4.129098   5.862197   5.219515
    39  H    5.610852   7.004418   5.436720   7.094418   6.124486
    40  H    6.373782   7.932988   5.831771   7.531212   6.935329
    41  H    4.263939   5.803688   5.343102   6.470561   6.444051
    42  H    5.336567   6.720983   4.167343   5.535511   5.566741
    43  H    5.924065   7.639002   6.779689   8.235146   7.996235
                   36         37         38         39         40
    36  H    0.000000
    37  H    5.674082   0.000000
    38  H    5.433232   4.090757   0.000000
    39  H    6.414557   3.531367   1.777281   0.000000
    40  H    6.557955   3.488438   1.771501   1.764421   0.000000
    41  H    3.892364   2.496458   3.763043   4.326273   3.775495
    42  H    3.884400   3.620352   2.568361   3.787522   3.071753
    43  H    6.218065   2.506544   3.607540   3.746088   2.488445
                   41         42         43
    41  H    0.000000
    42  H    1.776355   0.000000
    43  H    2.452141   2.791316   0.000000
 Stoichiometry    C15H24O4
 Framework group  C1[X(C15H24O4)]
 Deg. of freedom   123
 Full point group                 C1      NOp   1
 Largest Abelian subgroup         C1      NOp   1
 Largest concise Abelian subgroup C1      NOp   1
                         Standard orientation:                         
 ---------------------------------------------------------------------
 Center     Atomic      Atomic             Coordinates (Angstroms)
 Number     Number       Type             X           Y           Z
 ---------------------------------------------------------------------
      1          6           0        1.825488    0.628152    0.042226
      2          6           0        1.105327   -0.493279    0.305585
      3          6           0       -0.340096   -0.588402    0.724198
      4          6           0       -1.256437    0.483345    0.091147
      5          6           0       -1.111244    1.883625    0.738187
      6          6           0        0.305298    2.297908    1.181375
      7          6           0        1.458392    2.080087    0.179515
      8          6           0        3.197386    0.240069   -0.357283
      9          6           0        3.313972   -1.272214   -0.314125
     10          6           0        1.902944   -1.779414    0.093058
     11          8           0        4.107835    1.019138   -0.649979
     12          6           0        1.220684    2.761381   -1.183126
     13          6           0        1.931117   -2.665469    1.336025
     14          8           0        1.279572   -2.580750   -0.930073
     15          6           0       -2.746775    0.026807    0.046592
     16          8           0       -3.584501    1.111202   -0.413282
     17          6           0       -3.307482   -0.360701    1.414145
     18          6           0       -2.938973   -1.129545   -0.960412
     19          8           0       -4.327378   -1.413671   -1.163384
     20          1           0       -0.401184   -0.543334    1.820927
     21          1           0       -0.695995   -1.586919    0.448723
     22          1           0       -0.951235    0.579610   -0.960620
     23          1           0       -1.758865    1.952924    1.621408
     24          1           0       -1.499723    2.627495    0.032879
     25          1           0        0.564442    1.784613    2.117743
     26          1           0        0.270809    3.366626    1.431897
     27          1           0        2.344974    2.564880    0.613916
     28          1           0        3.614035   -1.657236   -1.292752
     29          1           0        4.087317   -1.538234    0.414380
     30          1           0        0.979964    3.823277   -1.047276
     31          1           0        0.399529    2.297528   -1.740476
     32          1           0        2.118211    2.703396   -1.809821
     33          1           0        0.928007   -3.021037    1.600094
     34          1           0        2.557852   -3.546417    1.153316
     35          1           0        2.341350   -2.116869    2.188944
     36          1           0        1.238484   -2.046520   -1.741525
     37          1           0       -3.220447    1.429133   -1.258843
     38          1           0       -2.789795   -1.237259    1.813482
     39          1           0       -3.215395    0.457842    2.136319
     40          1           0       -4.372360   -0.603703    1.331499
     41          1           0       -2.463633   -0.857253   -1.916090
     42          1           0       -2.474926   -2.052153   -0.601737
     43          1           0       -4.763226   -0.541845   -1.125278
 ---------------------------------------------------------------------
 Rotational constants (GHZ):      0.5548097      0.2586977      0.2057087
 Standard basis: 6-31G(d) (6D, 7F)
 There are   333 symmetry adapted cartesian basis functions of A   symmetry.
 There are   333 symmetry adapted basis functions of A   symmetry.
   333 basis functions,   628 primitive gaussians,   333 cartesian basis functions
    73 alpha electrons       73 beta electrons
       nuclear repulsion energy      1598.1736803234 Hartrees.
 NAtoms=   43 NActive=   43 NUniq=   43 SFac= 1.00D+00 NAtFMM=   60 NAOKFM=F Big=F
 Integral buffers will be    131072 words long.
 Raffenetti 2 integral format.
 Two-electron integral symmetry is turned on.
 ------------------------------------------------------------------------------
 Polarizable Continuum Model (PCM)
 =================================
 Model                : PCM (using non-symmetric T matrix).
 Atomic radii         : SMD-Coulomb.
 Polarization charges : Total charges.
 Charge compensation  : None.
 Solution method      : On-the-fly selection.
 Cavity type          : VdW (van der Waals Surface) (Alpha=1.000).
 Cavity algorithm     : GePol (No added spheres)
                        Default sphere list used, NSphG=   43.
                        Lebedev-Laikov grids with approx.  5.0 points / Ang**2.
                        Smoothing algorithm: Karplus/York (Gamma=1.0000).
                        Polarization charges: spherical gaussians, with
                                              point-specific exponents (IZeta= 3).
                        Self-potential: point-specific (ISelfS= 7).
                        Self-field    : sphere-specific E.n sum rule (ISelfD= 2).
 1st derivatives      : Analytical E(r).r(x)/FMM algorithm (CHGder, D1EAlg=3).
                        Cavity 1st derivative terms included.
 Solvent              : Methanol, Eps=  32.613000 Eps(inf)=   1.765709
 ------------------------------------------------------------------------------
 ------------------------------------------------------------------------------
 Atomic radii for non-electrostatic terms: SMD-CDS.
 ------------------------------------------------------------------------------
 Nuclear repulsion after PCM non-electrostatic terms =     1598.1752344224 Hartrees.
 One-electron integrals computed using PRISM.
 NBasis=   333 RedAO= T EigKep=  9.24D-04  NBF=   333
 NBsUse=   333 1.00D-06 EigRej= -1.00D+00 NBFU=   333
 Initial guess from the checkpoint file:  "DY-202A-11R_33.chk"
 B after Tr=     0.000000    0.000000    0.000000
         Rot=    0.999987    0.001351    0.001689    0.004558 Ang=   0.58 deg.
 ExpMin= 1.61D-01 ExpMax= 5.48D+03 ExpMxC= 8.25D+02 IAcc=1 IRadAn=         1 AccDes= 0.00D+00
 Harris functional with IExCor=  402 and IRadAn=       1 diagonalized for initial guess.
 HarFok:  IExCor=  402 AccDes= 0.00D+00 IRadAn=         1 IDoV= 1 UseB2=F ITyADJ=14
 ICtDFT=  3500011 ScaDFX=  1.000000  1.000000  1.000000  1.000000
 FoFCou: FMM=F IPFlag=           0 FMFlag=      100000 FMFlg1=           0
         NFxFlg=           0 DoJE=T BraDBF=F KetDBF=T FulRan=T
         wScrn=  0.000000 ICntrl=     500 IOpCl=  0 I1Cent=   200000004 NGrid=           0
         NMat0=    1 NMatS0=      1 NMatT0=    0 NMatD0=    1 NMtDS0=    0 NMtDT0=    0
 Petite list used in FoFCou.
 Keep R1 ints in memory in canonical form, NReq=1565304907.
 Requested convergence on RMS density matrix=1.00D-08 within 128 cycles.
 Requested convergence on MAX density matrix=1.00D-06.
 Requested convergence on             energy=1.00D-06.
 No special actions if energy rises.
 Inv3:  Mode=1 IEnd=    21659907.
 Iteration    1 A*A^-1 deviation from unit magnitude is 4.44D-15 for   2642.
 Iteration    1 A*A^-1 deviation from orthogonality  is 4.34D-15 for   2665   2587.
 Iteration    1 A^-1*A deviation from unit magnitude is 4.00D-15 for   2642.
 Iteration    1 A^-1*A deviation from orthogonality  is 7.62D-12 for   2248   2246.
 Error on total polarization charges =  0.05218
 SCF Done:  E(RB3LYP) =  -886.951930976     A.U. after   11 cycles
            NFock= 11  Conv=0.29D-08     -V/T= 2.0094
 SMD-CDS (non-electrostatic) energy       (kcal/mol) =       0.98
 (included in total energy above)
 D1PCM: PCM CHGder 1st derivatives, ID1Alg=3 FixD1E=F DoIter=F DoCFld=F I1PDM=0.
 Calling FoFJK, ICntrl=      2127 FMM=F ISym2X=0 I1Cent= 0 IOpClX= 0 NMat=1 NMatS=1 NMatT=0.
 ***** Axes restored to original set *****
 -------------------------------------------------------------------
 Center     Atomic                   Forces (Hartrees/Bohr)
 Number     Number              X              Y              Z
 -------------------------------------------------------------------
      1        6           0.004588433   -0.006813722   -0.000214645
      2        6          -0.003314113    0.005665286   -0.000014029
      3        6           0.001322193   -0.000942976   -0.001144249
      4        6          -0.001159596    0.002457068   -0.001085909
      5        6           0.000202440    0.000515571   -0.000385561
      6        6          -0.000197728    0.000351946    0.000759986
      7        6          -0.003382974    0.002645447    0.001256448
      8        6          -0.002912987    0.002806817    0.000565186
      9        6          -0.003660353    0.000557975    0.000017521
     10        6           0.004369026    0.000703290   -0.000751087
     11        8          -0.002383524   -0.002681586    0.001191654
     12        6           0.000294781    0.000009644   -0.001468516
     13        6          -0.000146566   -0.001982961    0.001526406
     14        8           0.001030111    0.000067412    0.000341206
     15        6           0.001696048   -0.002701040    0.001375361
     16        8          -0.001037310    0.001014401   -0.000749975
     17        6          -0.001687448    0.001081632    0.001939376
     18        6          -0.002474274   -0.000282566    0.000049106
     19        8           0.002666859    0.000388118    0.002002687
     20        1           0.000001055    0.000377575    0.000287700
     21        1           0.001068491    0.000399743    0.000549281
     22        1           0.000589108   -0.000320635    0.000126549
     23        1           0.000591459   -0.000226368    0.000037723
     24        1           0.000379629   -0.000430621   -0.000046127
     25        1           0.000012498   -0.000528101   -0.000844000
     26        1          -0.000071113    0.000134491    0.000041857
     27        1           0.000179336    0.000193647   -0.000340340
     28        1           0.001113719   -0.001659589   -0.000248797
     29        1           0.000827062   -0.001992985   -0.000775020
     30        1           0.000129057   -0.000179898    0.000544350
     31        1          -0.000315946   -0.000135484    0.000323502
     32        1           0.000022762   -0.000330991    0.000479885
     33        1           0.000389643    0.001449432   -0.000639240
     34        1           0.000279662    0.000590980   -0.000249666
     35        1           0.000566471   -0.000156723    0.000586922
     36        1           0.000033051    0.000376724   -0.001081146
     37        1          -0.000111463    0.000372988   -0.000352551
     38        1           0.000070931   -0.000216813    0.000396013
     39        1           0.000464959   -0.000516172   -0.000331586
     40        1           0.000610736   -0.000669856   -0.000707996
     41        1          -0.000042367    0.000302289   -0.000382791
     42        1          -0.000277099   -0.000397693   -0.000757273
     43        1          -0.000324658    0.000704305   -0.001828220
 -------------------------------------------------------------------
 Cartesian Forces:  Max     0.006813722 RMS     0.001488606

 GradGradGradGradGradGradGradGradGradGradGradGradGradGradGradGradGradGrad
 Berny optimization.
 Using GEDIIS/GDIIS optimizer.
 FormGI is forming the generalized inverse of G from B-inverse, IUseBI=4.
 Internal  Forces:  Max     0.004329225 RMS     0.000781873
 Search for a local minimum.
 Step number   2 out of a maximum of  258
 All quantities printed in internal units (Hartrees-Bohrs-Radians)
 Mixed Optimization -- En-DIIS/RFO-DIIS
 Update second derivatives using D2CorX and points    1    2
 DE= -6.36D-03 DEPred=-7.31D-03 R= 8.70D-01
 TightC=F SS=  1.41D+00  RLast= 3.34D-01 DXNew= 5.0454D-01 1.0005D+00
 Trust test= 8.70D-01 RLast= 3.34D-01 DXMaxT set to 5.05D-01
 ITU=  1  0
 Use linear search instead of GDIIS.
     Eigenvalues ---    0.00230   0.00232   0.00301   0.00342   0.00373
     Eigenvalues ---    0.00409   0.00528   0.00683   0.00759   0.00906
     Eigenvalues ---    0.01113   0.01114   0.01227   0.01299   0.01364
     Eigenvalues ---    0.01389   0.02475   0.02552   0.03117   0.03849
     Eigenvalues ---    0.03980   0.04032   0.04413   0.04596   0.04714
     Eigenvalues ---    0.04862   0.04899   0.04998   0.05047   0.05396
     Eigenvalues ---    0.05403   0.05508   0.05529   0.05542   0.05576
     Eigenvalues ---    0.05595   0.05683   0.05700   0.05902   0.05912
     Eigenvalues ---    0.05961   0.06029   0.06824   0.07791   0.08227
     Eigenvalues ---    0.08691   0.09013   0.09153   0.09226   0.09704
     Eigenvalues ---    0.10350   0.11587   0.12083   0.13332   0.13849
     Eigenvalues ---    0.14597   0.15774   0.16000   0.16000   0.16000
     Eigenvalues ---    0.16000   0.16000   0.16000   0.16000   0.16000
     Eigenvalues ---    0.16000   0.16000   0.16010   0.16111   0.16203
     Eigenvalues ---    0.16653   0.17249   0.18395   0.20582   0.20745
     Eigenvalues ---    0.22038   0.23257   0.24727   0.25018   0.26224
     Eigenvalues ---    0.26902   0.27197   0.27602   0.27912   0.28604
     Eigenvalues ---    0.28861   0.29047   0.29379   0.29725   0.30454
     Eigenvalues ---    0.31147   0.31663   0.32227   0.33745   0.33763
     Eigenvalues ---    0.33825   0.33841   0.33900   0.34022   0.34082
     Eigenvalues ---    0.34104   0.34109   0.34148   0.34167   0.34177
     Eigenvalues ---    0.34195   0.34204   0.34256   0.34285   0.34322
     Eigenvalues ---    0.34337   0.34347   0.34364   0.34472   0.34733
     Eigenvalues ---    0.39090   0.41224   0.41894   0.51719   0.52542
     Eigenvalues ---    0.52694   0.53162   0.95357
 RFO step:  Lambda=-1.30352707D-03 EMin= 2.29745599D-03
 Quartic linear search produced a step of -0.02537.
 Iteration  1 RMS(Cart)=  0.04754818 RMS(Int)=  0.00095600
 Iteration  2 RMS(Cart)=  0.00152553 RMS(Int)=  0.00002794
 Iteration  3 RMS(Cart)=  0.00000339 RMS(Int)=  0.00002787
 Iteration  4 RMS(Cart)=  0.00000000 RMS(Int)=  0.00002787
 Variable       Old X    -DE/DX   Delta X   Delta X   Delta X     New X
                                 (Linear)    (Quad)   (Total)
    R1        2.56724  -0.00418  -0.00082  -0.00539  -0.00616   2.56109
    R2        2.84196   0.00319  -0.00044   0.01003   0.00960   2.85156
    R3        2.79802  -0.00319  -0.00013  -0.00846  -0.00854   2.78948
    R4        2.84938  -0.00165  -0.00001  -0.00522  -0.00522   2.84415
    R5        2.88795   0.00300  -0.00083   0.01132   0.01048   2.89842
    R6        2.92088   0.00102  -0.00009   0.00439   0.00429   2.92517
    R7        2.07748   0.00031  -0.00012   0.00124   0.00112   2.07860
    R8        2.06974  -0.00084  -0.00004  -0.00225  -0.00229   2.06745
    R9        2.92787  -0.00059   0.00000  -0.00140  -0.00140   2.92647
   R10        2.94671   0.00069   0.00040   0.00132   0.00172   2.94844
   R11        2.07752   0.00002  -0.00001   0.00006   0.00006   2.07758
   R12        2.91204  -0.00099  -0.00049  -0.00154  -0.00203   2.91001
   R13        2.07379  -0.00033  -0.00008  -0.00070  -0.00078   2.07301
   R14        2.07157  -0.00039   0.00008  -0.00138  -0.00129   2.07028
   R15        2.91582  -0.00078  -0.00032  -0.00149  -0.00182   2.91400
   R16        2.07647  -0.00049  -0.00001  -0.00137  -0.00138   2.07510
   R17        2.07535   0.00014   0.00002   0.00036   0.00038   2.07573
   R18        2.91377  -0.00018  -0.00059   0.00119   0.00061   2.91438
   R19        2.07849   0.00010  -0.00002   0.00036   0.00033   2.07882
   R20        2.86744   0.00033  -0.00096   0.00454   0.00357   2.87101
   R21        2.33099  -0.00374  -0.00054  -0.00221  -0.00274   2.32825
   R22        2.93611  -0.00433  -0.00112  -0.01041  -0.01158   2.92452
   R23        2.06663   0.00113   0.00002   0.00313   0.00315   2.06978
   R24        2.06970   0.00053  -0.00003   0.00158   0.00155   2.07125
   R25        2.88507   0.00109   0.00001   0.00350   0.00351   2.88858
   R26        2.72378  -0.00021  -0.00080   0.00193   0.00114   2.72492
   R27        2.07356  -0.00014  -0.00009  -0.00013  -0.00022   2.07334
   R28        2.07017   0.00014  -0.00008   0.00062   0.00054   2.07071
   R29        2.07153  -0.00024  -0.00003  -0.00059  -0.00062   2.07090
   R30        2.07215  -0.00099  -0.00003  -0.00270  -0.00273   2.06942
   R31        2.07203  -0.00028  -0.00001  -0.00075  -0.00077   2.07127
   R32        2.06726   0.00059   0.00007   0.00146   0.00152   2.06879
   R33        1.83755   0.00111   0.00001   0.00199   0.00201   1.83956
   R34        2.73141   0.00206  -0.00008   0.00534   0.00526   2.73667
   R35        2.88748   0.00144   0.00034   0.00376   0.00410   2.89158
   R36        2.92031   0.00012   0.00025  -0.00035  -0.00010   2.92021
   R37        1.84051   0.00038   0.00000   0.00069   0.00070   1.84120
   R38        2.06649   0.00036   0.00003   0.00092   0.00095   2.06743
   R39        2.07012  -0.00057  -0.00006  -0.00141  -0.00148   2.06864
   R40        2.06996  -0.00040   0.00004  -0.00124  -0.00120   2.06876
   R41        2.70541  -0.00252  -0.00014  -0.00548  -0.00562   2.69979
   R42        2.08163   0.00039  -0.00031   0.00203   0.00172   2.08335
   R43        2.06594  -0.00004  -0.00001  -0.00007  -0.00009   2.06586
   R44        1.84333   0.00072   0.00013   0.00094   0.00108   1.84441
    A1        2.27819  -0.00117   0.00068  -0.00987  -0.00926   2.26894
    A2        1.90405   0.00025  -0.00136   0.00521   0.00378   1.90782
    A3        2.09884   0.00093   0.00065   0.00580   0.00644   2.10528
    A4        2.23199   0.00098  -0.00053   0.00248   0.00198   2.23397
    A5        1.97260  -0.00119   0.00033  -0.00663  -0.00639   1.96620
    A6        2.07812   0.00020   0.00021   0.00394   0.00420   2.08231
    A7        1.99419   0.00009   0.00013  -0.00174  -0.00165   1.99255
    A8        1.90461   0.00020   0.00000  -0.00081  -0.00080   1.90380
    A9        1.87463  -0.00077  -0.00002  -0.00409  -0.00409   1.87054
   A10        1.92540  -0.00021   0.00018  -0.00303  -0.00285   1.92256
   A11        1.91398   0.00069  -0.00043   0.00965   0.00924   1.92322
   A12        1.84443  -0.00002   0.00012   0.00016   0.00027   1.84471
   A13        1.98239  -0.00038  -0.00018  -0.00426  -0.00445   1.97794
   A14        1.95553   0.00035   0.00030   0.00216   0.00248   1.95801
   A15        1.86289  -0.00023   0.00036  -0.00532  -0.00497   1.85792
   A16        1.94562   0.00012   0.00000   0.00353   0.00354   1.94915
   A17        1.86960   0.00016  -0.00059   0.00199   0.00137   1.87097
   A18        1.83758  -0.00001   0.00009   0.00192   0.00202   1.83960
   A19        2.03669   0.00013   0.00042  -0.00523  -0.00484   2.03185
   A20        1.91546   0.00012   0.00015  -0.00010   0.00006   1.91552
   A21        1.88744  -0.00023   0.00007   0.00016   0.00022   1.88765
   A22        1.86924  -0.00032  -0.00022  -0.00127  -0.00150   1.86774
   A23        1.90537   0.00006  -0.00045   0.00233   0.00191   1.90728
   A24        1.83987   0.00026  -0.00002   0.00521   0.00519   1.84506
   A25        2.05135  -0.00064  -0.00017  -0.00622  -0.00644   2.04491
   A26        1.91377   0.00043  -0.00038   0.00015  -0.00026   1.91350
   A27        1.87377  -0.00008   0.00009   0.00278   0.00288   1.87665
   A28        1.88716  -0.00021   0.00045  -0.00505  -0.00463   1.88253
   A29        1.88489   0.00045   0.00020   0.00383   0.00407   1.88897
   A30        1.84169   0.00014  -0.00019   0.00604   0.00584   1.84754
   A31        1.95841   0.00051   0.00015  -0.00016  -0.00005   1.95836
   A32        1.96442  -0.00046  -0.00024  -0.00337  -0.00359   1.96084
   A33        1.83883  -0.00020   0.00069  -0.00217  -0.00148   1.83735
   A34        1.97820   0.00009  -0.00031   0.00197   0.00167   1.97987
   A35        1.85847   0.00000  -0.00052   0.00566   0.00515   1.86362
   A36        1.85308   0.00004   0.00029  -0.00174  -0.00147   1.85161
   A37        1.90153   0.00171   0.00152   0.00094   0.00236   1.90389
   A38        2.19244  -0.00033  -0.00105   0.00256   0.00154   2.19398
   A39        2.18892  -0.00138  -0.00047  -0.00325  -0.00369   2.18523
   A40        1.83695  -0.00189  -0.00129  -0.00166  -0.00313   1.83382
   A41        1.92464   0.00133  -0.00023   0.01310   0.01291   1.93755
   A42        1.89151   0.00131  -0.00003   0.01216   0.01222   1.90372
   A43        1.94848   0.00046   0.00053  -0.00073  -0.00016   1.94832
   A44        1.96887   0.00009   0.00000  -0.00359  -0.00354   1.96533
   A45        1.89228  -0.00120   0.00088  -0.01748  -0.01670   1.87557
   A46        1.80874   0.00114   0.00081   0.00354   0.00424   1.81298
   A47        1.96583  -0.00019   0.00027   0.00275   0.00303   1.96886
   A48        1.91864  -0.00039  -0.00075   0.00100   0.00031   1.91895
   A49        1.96715  -0.00045  -0.00056   0.00046  -0.00006   1.96709
   A50        1.96951  -0.00112  -0.00119  -0.00758  -0.00876   1.96074
   A51        1.83717   0.00093   0.00133  -0.00025   0.00103   1.83820
   A52        1.93052  -0.00064  -0.00001  -0.00420  -0.00422   1.92630
   A53        1.95853  -0.00028   0.00010  -0.00190  -0.00180   1.95673
   A54        1.93439  -0.00051   0.00005  -0.00289  -0.00285   1.93154
   A55        1.88422   0.00044  -0.00002   0.00214   0.00211   1.88633
   A56        1.87715   0.00058  -0.00006   0.00349   0.00343   1.88058
   A57        1.87598   0.00050  -0.00007   0.00392   0.00385   1.87982
   A58        1.94698  -0.00146  -0.00007  -0.00833  -0.00840   1.93858
   A59        1.91896  -0.00049   0.00024  -0.00328  -0.00304   1.91592
   A60        1.92905   0.00084   0.00059   0.00260   0.00320   1.93225
   A61        1.87810   0.00114  -0.00065   0.01010   0.00944   1.88755
   A62        1.89431   0.00024  -0.00009   0.00096   0.00088   1.89519
   A63        1.89493  -0.00024  -0.00008  -0.00168  -0.00176   1.89317
   A64        1.88093   0.00035   0.00025   0.00133   0.00158   1.88251
   A65        1.92130  -0.00028  -0.00036  -0.00356  -0.00392   1.91738
   A66        1.98166   0.00042  -0.00008   0.00733   0.00723   1.98888
   A67        1.93538   0.00018   0.00031   0.00181   0.00208   1.93746
   A68        1.83624   0.00007   0.00050  -0.00262  -0.00210   1.83414
   A69        1.85665  -0.00041  -0.00022  -0.00747  -0.00769   1.84896
   A70        1.92602  -0.00005  -0.00016   0.00321   0.00301   1.92903
   A71        1.88019   0.00066   0.00009   0.00366   0.00375   1.88394
   A72        1.93521   0.00040   0.00047  -0.00050  -0.00004   1.93517
   A73        1.94946  -0.00003  -0.00001   0.00115   0.00114   1.95060
   A74        1.92354  -0.00085   0.00038  -0.00609  -0.00571   1.91783
   A75        1.89485  -0.00025  -0.00007  -0.00166  -0.00173   1.89313
   A76        1.88594  -0.00005  -0.00004  -0.00269  -0.00274   1.88320
   A77        1.87258   0.00079  -0.00079   0.01003   0.00925   1.88183
   A78        1.94068  -0.00030  -0.00033  -0.00059  -0.00091   1.93976
   A79        1.90361   0.00033   0.00064  -0.00064   0.00002   1.90363
   A80        1.94432   0.00052   0.00055   0.00357   0.00413   1.94845
   A81        1.92255  -0.00035  -0.00159  -0.00062  -0.00221   1.92034
   A82        1.86573   0.00001   0.00044  -0.00045  -0.00002   1.86571
   A83        1.88607  -0.00022   0.00022  -0.00131  -0.00107   1.88500
   A84        1.82390   0.00044   0.00060   0.00082   0.00142   1.82532
    D1        0.08940   0.00018   0.00026  -0.00432  -0.00405   0.08535
    D2       -3.08621   0.00003   0.00068  -0.01182  -0.01110  -3.09731
    D3       -3.12334   0.00041  -0.00019   0.01515   0.01490  -3.10844
    D4       -0.01576   0.00027   0.00023   0.00765   0.00784  -0.00792
    D5        0.38889   0.00016  -0.00043   0.01147   0.01102   0.39991
    D6       -1.86730   0.00000   0.00007   0.01181   0.01186  -1.85544
    D7        2.40410   0.00029  -0.00057   0.01685   0.01626   2.42036
    D8       -2.67486  -0.00005   0.00014  -0.00972  -0.00957  -2.68443
    D9        1.35214  -0.00022   0.00064  -0.00938  -0.00873   1.34341
   D10       -0.65965   0.00008   0.00000  -0.00434  -0.00433  -0.66398
   D11       -0.01148   0.00007   0.00004   0.01330   0.01330   0.00182
   D12       -3.12786   0.00004  -0.00051   0.00248   0.00189  -3.12597
   D13        3.06752   0.00017  -0.00034   0.02968   0.02942   3.09695
   D14       -0.04886   0.00015  -0.00089   0.01886   0.01801  -0.03085
   D15        0.60998  -0.00001   0.00011   0.00382   0.00392   0.61391
   D16       -1.55446   0.00005  -0.00022   0.00968   0.00946  -1.54500
   D17        2.73714   0.00037  -0.00036   0.01202   0.01166   2.74880
   D18       -2.49579   0.00016  -0.00033   0.01190   0.01157  -2.48422
   D19        1.62296   0.00022  -0.00067   0.01776   0.01710   1.64006
   D20       -0.36864   0.00054  -0.00080   0.02010   0.01930  -0.34933
   D21        0.03529  -0.00041  -0.00039  -0.02428  -0.02471   0.01058
   D22        2.16649  -0.00033  -0.00039  -0.01993  -0.02034   2.14614
   D23       -2.07404   0.00045   0.00093  -0.01788  -0.01696  -2.09101
   D24       -3.13702  -0.00052  -0.00002  -0.03106  -0.03110   3.11506
   D25       -1.00582  -0.00044  -0.00002  -0.02671  -0.02674  -1.03256
   D26        1.03684   0.00035   0.00130  -0.02466  -0.02336   1.01347
   D27       -1.33490  -0.00023   0.00008  -0.01090  -0.01083  -1.34573
   D28        2.72430  -0.00036  -0.00003  -0.01405  -0.01408   2.71022
   D29        0.72142  -0.00040  -0.00052  -0.01436  -0.01487   0.70655
   D30        0.81836  -0.00006   0.00032  -0.01564  -0.01532   0.80304
   D31       -1.40563  -0.00020   0.00021  -0.01878  -0.01857  -1.42420
   D32        2.87468  -0.00023  -0.00028  -0.01909  -0.01936   2.85532
   D33        2.84287   0.00019   0.00032  -0.01153  -0.01122   2.83165
   D34        0.61888   0.00005   0.00021  -0.01468  -0.01447   0.60441
   D35       -1.38399   0.00002  -0.00028  -0.01499  -0.01526  -1.39925
   D36        0.64141  -0.00032  -0.00015   0.00396   0.00379   0.64520
   D37       -1.48821  -0.00008  -0.00030   0.00962   0.00930  -1.47891
   D38        2.79640  -0.00033  -0.00039   0.00341   0.00301   2.79940
   D39        2.87053  -0.00005   0.00012   0.00641   0.00651   2.87705
   D40        0.74092   0.00018  -0.00003   0.01206   0.01202   0.75294
   D41       -1.25766  -0.00007  -0.00012   0.00586   0.00573  -1.25194
   D42       -1.41103   0.00008  -0.00011   0.01168   0.01157  -1.39946
   D43        2.74254   0.00031  -0.00026   0.01733   0.01708   2.75962
   D44        0.74396   0.00007  -0.00035   0.01113   0.01079   0.75474
   D45        3.03124   0.00011  -0.00004  -0.02924  -0.02927   3.00197
   D46        0.97798  -0.00006  -0.00037  -0.02818  -0.02854   0.94945
   D47       -1.20216  -0.00045  -0.00034  -0.03954  -0.03989  -1.24205
   D48        0.78771   0.00024  -0.00004  -0.02817  -0.02823   0.75949
   D49       -1.26554   0.00007  -0.00038  -0.02712  -0.02749  -1.29303
   D50        2.83750  -0.00032  -0.00035  -0.03848  -0.03884   2.79866
   D51       -1.23364   0.00001   0.00060  -0.03337  -0.03277  -1.26641
   D52        2.99630  -0.00016   0.00026  -0.03231  -0.03204   2.96426
   D53        0.81615  -0.00056   0.00029  -0.04367  -0.04339   0.77276
   D54        0.82705  -0.00027  -0.00040   0.00538   0.00495   0.83200
   D55       -1.33657   0.00016  -0.00055   0.01704   0.01647  -1.32010
   D56        2.95410  -0.00018  -0.00018   0.00839   0.00819   2.96229
   D57        2.98065  -0.00027  -0.00008   0.00055   0.00046   2.98111
   D58        0.81702   0.00015  -0.00023   0.01222   0.01199   0.82901
   D59       -1.17549  -0.00018   0.00014   0.00357   0.00371  -1.17178
   D60       -1.31869  -0.00010  -0.00042   0.00711   0.00667  -1.31201
   D61        2.80088   0.00032  -0.00057   0.01877   0.01819   2.81907
   D62        0.80836  -0.00001  -0.00020   0.01012   0.00991   0.81828
   D63       -1.27901  -0.00026   0.00069  -0.01745  -0.01678  -1.29579
   D64        0.96998  -0.00038   0.00023  -0.02059  -0.02037   0.94961
   D65        3.00091  -0.00028   0.00009  -0.01809  -0.01801   2.98290
   D66        0.89793  -0.00035   0.00043  -0.02632  -0.02589   0.87203
   D67       -3.13626  -0.00047  -0.00004  -0.02946  -0.02949   3.11743
   D68       -1.10533  -0.00037  -0.00017  -0.02696  -0.02712  -1.13246
   D69        2.88286  -0.00007   0.00054  -0.01989  -0.01937   2.86349
   D70       -1.15133  -0.00019   0.00007  -0.02303  -0.02297  -1.17429
   D71        0.87960  -0.00009  -0.00006  -0.02053  -0.02060   0.85900
   D72       -3.11697   0.00034  -0.00056   0.01859   0.01802  -3.09895
   D73        1.06093   0.00042  -0.00060   0.02008   0.01947   1.08040
   D74       -1.03654   0.00032  -0.00060   0.01838   0.01776  -1.01878
   D75        0.92030  -0.00003  -0.00030   0.02008   0.01980   0.94010
   D76       -1.18499   0.00004  -0.00034   0.02158   0.02125  -1.16373
   D77        3.00073  -0.00006  -0.00034   0.01987   0.01954   3.02027
   D78       -1.11380  -0.00011   0.00033   0.01324   0.01356  -1.10023
   D79        3.06410  -0.00003   0.00029   0.01473   0.01502   3.07912
   D80        0.96663  -0.00013   0.00028   0.01302   0.01330   0.97993
   D81        0.03248  -0.00031  -0.00029  -0.02748  -0.02778   0.00470
   D82        2.13633  -0.00016  -0.00051  -0.02234  -0.02289   2.11344
   D83       -2.07809  -0.00006   0.00040  -0.02865  -0.02821  -2.10629
   D84       -3.13427  -0.00027   0.00026  -0.01659  -0.01634   3.13258
   D85       -1.03041  -0.00012   0.00004  -0.01144  -0.01146  -1.04187
   D86        1.03836  -0.00002   0.00095  -0.01775  -0.01677   1.02158
   D87       -0.03901   0.00047   0.00040   0.03001   0.03039  -0.00862
   D88       -2.16933   0.00022  -0.00012   0.02412   0.02398  -2.14535
   D89        2.03562   0.00013  -0.00061   0.02953   0.02889   2.06451
   D90       -2.12712  -0.00023   0.00118   0.01565   0.01686  -2.11026
   D91        2.02575  -0.00048   0.00066   0.00977   0.01044   2.03620
   D92       -0.05249  -0.00057   0.00017   0.01517   0.01535  -0.03713
   D93        2.02006   0.00093  -0.00041   0.04176   0.04132   2.06138
   D94       -0.11026   0.00068  -0.00093   0.03588   0.03491  -0.07535
   D95       -2.18850   0.00059  -0.00142   0.04128   0.03982  -2.14868
   D96        1.11298  -0.00059   0.00034  -0.03411  -0.03373   1.07924
   D97       -3.08806  -0.00041  -0.00035  -0.02896  -0.02927  -3.11733
   D98       -0.99634  -0.00048   0.00009  -0.03151  -0.03138  -1.02772
   D99       -3.13116   0.00043   0.00117  -0.02739  -0.02626   3.12577
   D100      -1.04900   0.00060   0.00048  -0.02224  -0.02180  -1.07080
   D101       1.04271   0.00053   0.00092  -0.02479  -0.02391   1.01880
   D102      -0.97748  -0.00060   0.00024  -0.03669  -0.03645  -1.01393
   D103       1.10467  -0.00042  -0.00045  -0.03154  -0.03199   1.07269
   D104      -3.08680  -0.00050  -0.00001  -0.03409  -0.03410  -3.12090
   D105       1.01495   0.00024  -0.00039   0.00671   0.00627   1.02121
   D106      -0.99460  -0.00025  -0.00025   0.00622   0.00605  -0.98855
   D107       3.13641   0.00035   0.00029   0.01039   0.01067  -3.13611
   D108       0.93314  -0.00020  -0.00009  -0.00326  -0.00334   0.92980
   D109       3.07447   0.00020  -0.00008   0.00196   0.00187   3.07635
   D110      -1.16490  -0.00002  -0.00013   0.00097   0.00084  -1.16406
   D111      -1.12342  -0.00019  -0.00020   0.01842   0.01821  -1.10521
   D112       0.99252  -0.00024   0.00003   0.01674   0.01677   1.00929
   D113       3.07236   0.00017  -0.00071   0.02604   0.02532   3.09768
   D114       3.05776  -0.00013  -0.00004   0.02037   0.02033   3.07808
   D115      -1.10949  -0.00018   0.00019   0.01869   0.01888  -1.09061
   D116       0.97036   0.00023  -0.00055   0.02798   0.02743   0.99779
   D117       1.06174   0.00033   0.00002   0.02896   0.02899   1.09074
   D118      -3.10550   0.00028   0.00026   0.02728   0.02754  -3.07796
   D119      -1.02566   0.00069  -0.00049   0.03658   0.03609  -0.98956
   D120      -2.98294   0.00081   0.00018   0.07926   0.07944  -2.90350
   D121      -0.85941   0.00040  -0.00159   0.07768   0.07610  -0.78331
   D122       1.22102   0.00066  -0.00052   0.07786   0.07733   1.29835
   D123      -0.89403   0.00033  -0.00022   0.07144   0.07122  -0.82281
   D124       1.22950  -0.00008  -0.00199   0.06986   0.06788   1.29739
   D125      -2.97326   0.00018  -0.00092   0.07003   0.06911  -2.90415
   D126       1.08902   0.00017   0.00018   0.06593   0.06611   1.15512
   D127      -3.07064  -0.00024  -0.00159   0.06435   0.06277  -3.00787
   D128      -0.99021   0.00002  -0.00052   0.06452   0.06400  -0.92622
   D129       0.63035   0.00093  -0.00191   0.07695   0.07502   0.70537
   D130      -1.48210   0.00095  -0.00148   0.07855   0.07708  -1.40502
   D131       2.75600   0.00139  -0.00115   0.08069   0.07954   2.83553
         Item               Value     Threshold  Converged?
 Maximum Force            0.004329     0.000450     NO 
 RMS     Force            0.000782     0.000300     NO 
 Maximum Displacement     0.333726     0.001800     NO 
 RMS     Displacement     0.047556     0.001200     NO 
 Predicted change in Energy=-7.388626D-04
 GradGradGradGradGradGradGradGradGradGradGradGradGradGradGradGradGradGrad

                          Input orientation:                          
 ---------------------------------------------------------------------
 Center     Atomic      Atomic             Coordinates (Angstroms)
 Number     Number       Type             X           Y           Z
 ---------------------------------------------------------------------
      1          6           0        1.798568    0.637393    0.050581
      2          6           0        1.082466   -0.472375    0.354504
      3          6           0       -0.355587   -0.556543    0.790541
      4          6           0       -1.280654    0.493967    0.129645
      5          6           0       -1.137439    1.909064    0.742199
      6          6           0        0.281798    2.332769    1.163587
      7          6           0        1.418146    2.094322    0.148854
      8          6           0        3.156755    0.241666   -0.370945
      9          6           0        3.272041   -1.272292   -0.317771
     10          6           0        1.884699   -1.764968    0.159298
     11          8           0        4.060785    1.011746   -0.699068
     12          6           0        1.149088    2.724601   -1.232740
     13          6           0        1.963864   -2.610828    1.430040
     14          8           0        1.235474   -2.604171   -0.817181
     15          6           0       -2.769604    0.029020    0.094784
     16          8           0       -3.613811    1.115584   -0.356800
     17          6           0       -3.328747   -0.367749    1.462748
     18          6           0       -2.968989   -1.115114   -0.924621
     19          8           0       -4.355664   -1.330811   -1.192382
     20          1           0       -0.404876   -0.469270    1.885910
     21          1           0       -0.705019   -1.566904    0.558145
     22          1           0       -0.971490    0.562648   -0.923159
     23          1           0       -1.775082    1.994671    1.630722
     24          1           0       -1.532675    2.634219    0.022365
     25          1           0        0.554878    1.828062    2.099808
     26          1           0        0.250627    3.405257    1.398839
     27          1           0        2.310247    2.600562    0.546375
     28          1           0        3.529703   -1.681321   -1.300593
     29          1           0        4.077071   -1.546162    0.373798
     30          1           0        0.918327    3.792011   -1.127134
     31          1           0        0.309900    2.244703   -1.748670
     32          1           0        2.031185    2.635634   -1.876893
     33          1           0        0.967580   -2.931381    1.752360
     34          1           0        2.566617   -3.506790    1.242152
     35          1           0        2.428460   -2.044602    2.243690
     36          1           0        1.170116   -2.100375   -1.647561
     37          1           0       -3.256418    1.441836   -1.202457
     38          1           0       -2.794426   -1.232944    1.866307
     39          1           0       -3.255961    0.452248    2.184291
     40          1           0       -4.385288   -0.638588    1.368821
     41          1           0       -2.439096   -0.862505   -1.857801
     42          1           0       -2.566273   -2.060997   -0.552840
     43          1           0       -4.738896   -0.434494   -1.240950
 ---------------------------------------------------------------------
                    Distance matrix (angstroms):
                    1          2          3          4          5
     1  C    0.000000
     2  C    1.355270   0.000000
     3  C    2.571655   1.505061   0.000000
     4  C    3.083574   2.562950   1.547935   0.000000
     5  C    3.273472   3.278649   2.587055   1.548623   0.000000
     6  C    2.532523   3.027296   2.982206   2.625164   1.539911
     7  C    1.508980   2.596711   3.253457   3.137679   2.630094
     8  C    1.476129   2.310586   3.784539   4.472677   4.739136
     9  C    2.440021   2.426120   3.860095   4.903762   5.539682
    10  C    2.406361   1.533779   2.622526   3.888846   4.792870
    11  O    2.412414   3.490417   4.917602   5.430086   5.468451
    12  C    2.534793   3.569935   4.138070   3.568679   3.129487
    13  C    3.532870   2.550808   3.163684   4.675219   5.524548
    14  O    3.402620   2.437378   3.051069   4.101931   5.332136
    15  C    4.608717   3.893237   2.579621   1.560245   2.572485
    16  O    5.448712   5.008251   3.837763   2.463059   2.823089
    17  C    5.412383   4.549501   3.054044   2.591217   3.241127
    18  C    5.172224   4.296925   3.175477   2.559511   3.908775
    19  O    6.579768   5.718656   4.531235   3.812251   4.959473
    20  H    3.073809   2.134808   1.099945   2.186156   2.738832
    21  H    3.374091   2.105841   1.094047   2.182237   3.507594
    22  H    2.937171   2.631051   2.137450   1.099407   2.147974
    23  H    4.136426   3.985051   3.038020   2.179405   1.096992
    24  H    3.883979   4.074335   3.486631   2.157708   1.095546
    25  H    2.676525   2.935378   2.868705   3.005084   2.171083
    26  H    3.446011   4.101051   4.053811   3.525803   2.143944
    27  H    2.088459   3.314695   4.139276   4.184014   3.521797
    28  H    3.193577   3.192157   4.553400   5.469643   6.232663
    29  H    3.172374   3.181360   4.560864   5.738201   6.266213
    30  H    3.480438   4.517430   4.920392   4.158378   3.356496
    31  H    2.834939   3.521748   3.838938   3.020431   2.900322
    32  H    2.786078   3.941943   4.796028   4.425066   4.174652
    33  H    4.040142   2.830886   2.883699   4.406900   5.374146
    34  H    4.379954   3.492606   4.176983   5.660850   6.580385
    35  H    3.521305   2.802253   3.475180   4.966996   5.531870
    36  H    3.282379   2.581923   3.264280   3.986897   5.206857
    37  H    5.269735   4.991417   4.047269   2.564488   2.913772
    38  H    5.281156   4.230166   2.750041   2.879188   3.725781
    39  H    5.489559   4.798437   3.372294   2.850464   2.947894
    40  H    6.450268   5.563524   4.071809   3.529446   4.175130
    41  H    4.883585   4.177067   3.383539   2.670570   4.016952
    42  H    5.166939   4.081702   2.992522   2.940484   4.413624
    43  H    6.749476   6.036155   4.832727   3.834060   4.732404
                    6          7          8          9         10
     6  C    0.000000
     7  C    1.542020   0.000000
     8  C    3.872064   2.593316   0.000000
     9  C    4.912478   3.871531   1.519272   0.000000
    10  C    4.513240   3.887403   2.434310   1.547592   0.000000
    11  O    4.415351   2.979007   1.232054   2.446290   3.630741
    12  C    2.578393   1.542222   3.307323   4.617278   4.757639
    13  C    5.228718   4.906902   3.578164   2.560830   1.528572
    14  O    5.404287   4.800253   3.462548   2.484133   1.441967
    15  C    3.969970   4.669653   5.948433   6.193956   4.988496
    16  O    4.355328   5.151137   6.826748   7.288239   6.228768
    17  C    4.518665   5.506461   6.767242   6.896292   5.552587
    18  C    5.178430   5.540739   6.298584   6.272434   5.015525
    19  O    6.362269   6.845972   7.719059   7.677906   6.399818
    20  H    2.974004   3.593436   4.275985   4.361281   3.146773
    21  H    4.067901   4.252050   4.364336   4.083017   2.627727
    22  H    3.009745   3.034073   4.177364   4.662730   3.840224
    23  H    2.136184   3.521728   5.603813   6.320057   5.449218
    24  H    2.164618   3.002472   5.279182   6.201759   5.572257
    25  H    1.098095   2.149965   3.923141   4.779106   4.294632
    26  H    1.098429   2.155021   4.646076   5.827105   5.562183
    27  H    2.137117   1.100066   2.668791   4.082988   4.403268
    28  H    5.721363   4.562352   2.168229   1.095278   2.200981
    29  H    5.483974   4.513713   2.144284   1.096059   2.213680
    30  H    2.789616   2.181768   4.264660   5.642889   5.785222
    31  H    2.913723   2.202594   3.743643   4.815704   4.711454
    32  H    3.520880   2.184602   3.043989   4.386624   4.851064
    33  H    5.341182   5.294520   4.401039   3.514052   2.177034
    34  H    6.271126   5.821232   4.123260   2.814954   2.161372
    35  H    4.993612   4.747606   3.548768   2.805205   2.172225
    36  H    5.323948   4.569914   3.325904   2.621479   1.971767
    37  H    4.348667   4.909515   6.577280   7.125302   6.210399
    38  H    4.761437   5.636143   6.526586   6.447772   5.009106
    39  H    4.134481   5.355996   6.906265   7.200636   5.953405
    40  H    5.536495   6.529699   7.789997   7.866439   6.484167
    41  H    5.171249   5.258118   5.894360   5.929308   4.855752
    42  H    5.510246   5.799539   6.171580   5.896035   4.517293
    43  H    6.216664   6.799680   7.972165   8.107359   6.899484
                   11         12         13         14         15
    11  O    0.000000
    12  C    3.420038   0.000000
    13  C    4.696085   6.018394   0.000000
    14  O    4.590337   5.345649   2.362329   0.000000
    15  C    6.946235   4.938080   5.581884   4.879142   0.000000
    16  O    7.682926   5.103078   6.941859   6.128955   1.448183
    17  C    7.821870   6.072833   5.748409   5.570617   1.530161
    18  C    7.347934   5.638875   5.666978   4.461653   1.545310
    19  O    8.750288   6.837418   6.960746   5.746568   2.453879
    20  H    5.368207   4.726690   3.225681   3.815134   3.008050
    21  H    5.562635   5.006196   2.995482   2.594794   2.650319
    22  H    5.057242   3.044130   4.921869   3.861433   2.134053
    23  H    6.360142   4.157281   5.935538   6.017061   2.685511
    24  H    5.868534   2.962315   6.458936   5.983997   2.884840
    25  H    4.559765   3.501821   4.705058   5.349460   4.278885
    26  H    4.964616   2.862820   6.255352   6.480270   4.713952
    27  H    2.672050   2.128128   5.297115   5.486681   5.711537
    28  H    2.810070   5.008402   3.282102   2.519688   6.674850
    29  H    2.773842   5.421574   2.591294   3.257681   7.031075
    30  H    4.217600   1.097163   6.973423   6.411536   5.408699
    31  H    4.085461   1.095774   6.034565   5.023539   4.217929
    32  H    2.853693   1.095875   6.202072   5.404785   5.807712
    33  H    5.579038   6.397961   1.095092   2.604107   5.047581
    34  H    5.139848   6.853081   1.096066   2.612951   6.503358
    35  H    4.545940   6.038846   1.094755   3.332456   5.994796
    36  H    4.352115   4.842821   3.219041   0.973454   4.805360
    37  H    7.347097   4.588560   7.113752   6.057698   1.978856
    38  H    7.655958   6.388862   4.972949   5.032043   2.175192
    39  H    7.884261   6.020311   6.099008   6.206731   2.186711
    40  H    8.850758   6.979146   6.648701   6.343113   2.163170
    41  H    6.863230   5.112053   5.766506   4.197470   2.171782
    42  H    7.306233   6.096566   4.975568   3.849441   2.197482
    43  H    8.934184   6.681939   7.536419   6.370257   2.424282
                   16         17         18         19         20
    16  O    0.000000
    17  C    2.364803   0.000000
    18  C    2.390446   2.527353   0.000000
    19  O    2.689496   3.005289   1.428666   0.000000
    20  H    4.223598   2.956078   3.858870   5.082014   0.000000
    21  H    4.061273   3.023281   2.743770   4.055527   1.748670
    22  H    2.758326   3.480640   2.608619   3.887197   3.045780
    23  H    2.846746   2.832512   4.198329   5.068348   2.830829
    24  H    2.604063   3.783172   4.125201   5.016606   3.791619
    25  H    4.890861   4.506660   5.497918   6.703016   2.498923
    26  H    4.822733   5.201114   6.016491   7.096667   3.959657
    27  H    6.173763   6.438080   6.621210   7.931793   4.311626
    28  H    7.729374   7.509985   6.534137   7.893895   5.206130
    29  H    8.171189   7.577639   7.177650   8.579645   4.851189
    30  H    5.319488   6.484500   6.263555   7.352723   5.384034
    31  H    4.313666   5.511612   4.766397   5.904341   4.592029
    32  H    6.040464   6.993024   6.322711   7.549376   5.452844
    33  H    6.466500   5.011438   5.095256   6.290489   2.821960
    34  H    7.881667   6.682631   6.407648   7.653745   4.297758
    35  H    7.297833   6.047077   6.327291   7.638091   3.261514
    36  H    5.907149   5.737228   4.315735   5.597648   4.198395
    37  H    0.974323   3.222289   2.588011   2.982618   4.617535
    38  H    3.336043   1.094039   2.798863   3.435494   2.508691
    39  H    2.650513   1.094677   3.493467   3.973735   3.011131
    40  H    2.578772   1.094739   2.737308   2.653264   4.017428
    41  H    2.746961   3.473083   1.102462   2.082145   4.278791
    42  H    3.350587   2.740629   1.093204   2.035707   3.626670
    43  H    2.109569   3.050075   1.922467   0.976017   5.344361
                   21         22         23         24         25
    21  H    0.000000
    22  H    2.607731   0.000000
    23  H    3.870436   3.036241   0.000000
    24  H    4.315265   2.345283   1.747740   0.000000
    25  H    3.935715   3.615162   2.382544   3.053447   0.000000
    26  H    5.132486   3.868549   2.479318   2.381040   1.752561
    27  H    5.143903   4.133088   4.269991   3.878630   2.468042
    28  H    4.626107   5.043669   7.088461   6.782462   5.720846
    29  H    4.785687   5.622912   6.954499   7.004880   5.174006
    30  H    5.847511   3.747238   4.253311   2.944358   3.795043
    31  H    4.569442   2.269964   3.978688   2.585222   3.878709
    32  H    5.574723   3.771330   5.215540   4.038351   4.318079
    33  H    2.466888   4.809016   5.639413   6.341929   4.789920
    34  H    3.864534   5.810946   7.019075   7.483587   5.765701
    35  H    3.589979   5.327883   5.861845   6.520448   4.304478
    36  H    2.943783   3.493269   6.015874   5.701764   5.463873
    37  H    4.319939   2.464118   3.244517   2.427603   5.057678
    38  H    2.487657   3.785283   3.392943   4.466216   4.543360
    39  H    3.637118   3.858399   2.208735   3.522021   4.052468
    40  H    3.881153   4.283708   3.716964   4.545504   5.569915
    41  H    3.056140   2.249107   4.557868   4.072309   5.644971
    42  H    2.223215   3.092569   4.673582   4.841925   5.648266
    43  H    4.559744   3.910069   4.788689   4.614414   6.656116
                   26         27         28         29         30
    26  H    0.000000
    27  H    2.369865   0.000000
    28  H    6.626655   4.820051   0.000000
    29  H    6.341051   4.510740   1.766767   0.000000
    30  H    2.641202   2.481456   6.066855   6.381735   0.000000
    31  H    3.355177   3.065168   5.097212   5.750400   1.775007
    32  H    3.806984   2.439536   4.605842   5.170945   1.771382
    33  H    6.386860   5.818896   4.177039   3.672629   7.314227
    34  H    7.291417   6.152201   3.274969   2.622894   7.848749
    35  H    5.929392   4.946959   3.729163   2.542215   6.907170
    36  H    6.359088   5.311503   2.421496   3.583773   5.920680
    37  H    4.787602   5.948851   7.470956   8.074204   4.791398
    38  H    5.568104   6.518871   7.086953   7.038690   6.927871
    39  H    4.651167   6.187139   7.920970   7.813122   6.288421
    40  H    6.151853   7.483228   8.417848   8.568856   7.347675
    41  H    6.004507   6.350524   6.050413   6.921549   5.785385
    42  H    6.451660   6.835119   6.153391   6.727387   6.835931
    43  H    6.826970   7.880135   8.362289   9.031306   7.062611
                   31         32         33         34         35
    31  H    0.000000
    32  H    1.769771   0.000000
    33  H    6.283439   6.730111   0.000000
    34  H    6.864216   6.909739   1.774353   0.000000
    35  H    6.231001   6.248331   1.778188   1.777684   0.000000
    36  H    4.430564   4.819109   3.505860   3.504091   4.090033
    37  H    3.696156   5.462486   6.760039   8.023263   7.506598
    38  H    5.899061   7.229382   4.129208   5.856682   5.299033
    39  H    5.603252   7.015290   5.428978   7.103803   6.208899
    40  H    6.330632   7.901032   5.835855   7.521411   7.012093
    41  H    4.150136   5.676332   5.377634   6.454387   6.474000
    42  H    5.314267   6.704333   4.308089   5.626622   5.724353
    43  H    5.738137   7.460838   6.910732   8.305138   8.130570
                   36         37         38         39         40
    36  H    0.000000
    37  H    5.686790   0.000000
    38  H    5.368174   4.096974   0.000000
    39  H    6.386636   3.528364   1.775951   0.000000
    40  H    6.488289   3.494851   1.769631   1.769264   0.000000
    41  H    3.821378   2.531299   3.759317   4.328319   3.774770
    42  H    3.893658   3.628793   2.567098   3.779412   3.004137
    43  H    6.152797   2.391618   3.751471   3.836364   2.641514
                   41         42         43
    41  H    0.000000
    42  H    1.776367   0.000000
    43  H    2.419252   2.799875   0.000000
 Stoichiometry    C15H24O4
 Framework group  C1[X(C15H24O4)]
 Deg. of freedom   123
 Full point group                 C1      NOp   1
 Largest Abelian subgroup         C1      NOp   1
 Largest concise Abelian subgroup C1      NOp   1
                         Standard orientation:                         
 ---------------------------------------------------------------------
 Center     Atomic      Atomic             Coordinates (Angstroms)
 Number     Number       Type             X           Y           Z
 ---------------------------------------------------------------------
      1          6           0        1.819863    0.643006    0.046187
      2          6           0        1.115260   -0.481454    0.321650
      3          6           0       -0.322301   -0.591597    0.753504
      4          6           0       -1.257746    0.465047    0.117463
      5          6           0       -1.130260    1.866028    0.764945
      6          6           0        0.283925    2.294217    1.198607
      7          6           0        1.423869    2.092952    0.179860
      8          6           0        3.182647    0.272223   -0.383111
      9          6           0        3.313958   -1.241279   -0.367153
     10          6           0        1.931402   -1.760258    0.095710
     11          8           0        4.078805    1.059707   -0.690890
     12          6           0        1.149661    2.754262   -1.186129
     13          6           0        2.018142   -2.636348    1.345300
     14          8           0        1.292217   -2.581931   -0.902070
     15          6           0       -2.741631   -0.014651    0.069096
     16          8           0       -3.596837    1.073724   -0.356697
     17          6           0       -3.298044   -0.450976    1.426084
     18          6           0       -2.927713   -1.135317   -0.978504
     19          8           0       -4.311718   -1.359020   -1.253409
     20          1           0       -0.373731   -0.531921    1.850625
     21          1           0       -0.660716   -1.599558    0.495768
     22          1           0       -0.948161    0.562973   -0.932901
     23          1           0       -1.769763    1.922910    1.654434
     24          1           0       -1.532382    2.604505    0.062682
     25          1           0        0.561314    1.769471    2.122463
     26          1           0        0.241096    3.360179    1.460209
     27          1           0        2.310097    2.598649    0.590976
     28          1           0        3.577044   -1.623165   -1.359414
     29          1           0        4.121085   -1.523593    0.318551
     30          1           0        0.907452    3.816233   -1.054533
     31          1           0        0.316195    2.278382   -1.714895
     32          1           0        2.033369    2.690579   -1.831070
     33          1           0        1.024963   -2.975301    1.658244
     34          1           0        2.630591   -3.520960    1.136187
     35          1           0        2.475790   -2.085491    2.173311
     36          1           0        1.222431   -2.058508   -1.719854
     37          1           0       -3.241993    1.424523   -1.193555
     38          1           0       -2.755006   -1.320160    1.808903
     39          1           0       -3.234778    0.351682    2.167741
     40          1           0       -4.351542   -0.730595    1.324052
     41          1           0       -2.399498   -0.854144   -1.904438
     42          1           0       -2.515379   -2.085769   -0.629624
     43          1           0       -4.704401   -0.465890   -1.280371
 ---------------------------------------------------------------------
 Rotational constants (GHZ):      0.5542809      0.2583855      0.2066393
 Standard basis: 6-31G(d) (6D, 7F)
 There are   333 symmetry adapted cartesian basis functions of A   symmetry.
 There are   333 symmetry adapted basis functions of A   symmetry.
   333 basis functions,   628 primitive gaussians,   333 cartesian basis functions
    73 alpha electrons       73 beta electrons
       nuclear repulsion energy      1598.6482170149 Hartrees.
 NAtoms=   43 NActive=   43 NUniq=   43 SFac= 1.00D+00 NAtFMM=   60 NAOKFM=F Big=F
 Integral buffers will be    131072 words long.
 Raffenetti 2 integral format.
 Two-electron integral symmetry is turned on.
 ------------------------------------------------------------------------------
 Polarizable Continuum Model (PCM)
 =================================
 Model                : PCM (using non-symmetric T matrix).
 Atomic radii         : SMD-Coulomb.
 Polarization charges : Total charges.
 Charge compensation  : None.
 Solution method      : On-the-fly selection.
 Cavity type          : VdW (van der Waals Surface) (Alpha=1.000).
 Cavity algorithm     : GePol (No added spheres)
                        Default sphere list used, NSphG=   43.
                        Lebedev-Laikov grids with approx.  5.0 points / Ang**2.
                        Smoothing algorithm: Karplus/York (Gamma=1.0000).
                        Polarization charges: spherical gaussians, with
                                              point-specific exponents (IZeta= 3).
                        Self-potential: point-specific (ISelfS= 7).
                        Self-field    : sphere-specific E.n sum rule (ISelfD= 2).
 1st derivatives      : Analytical E(r).r(x)/FMM algorithm (CHGder, D1EAlg=3).
                        Cavity 1st derivative terms included.
 Solvent              : Methanol, Eps=  32.613000 Eps(inf)=   1.765709
 ------------------------------------------------------------------------------
 ------------------------------------------------------------------------------
 Atomic radii for non-electrostatic terms: SMD-CDS.
 ------------------------------------------------------------------------------
 Nuclear repulsion after PCM non-electrostatic terms =     1598.6497520438 Hartrees.
 One-electron integrals computed using PRISM.
 NBasis=   333 RedAO= T EigKep=  9.17D-04  NBF=   333
 NBsUse=   333 1.00D-06 EigRej= -1.00D+00 NBFU=   333
 Initial guess from the checkpoint file:  "DY-202A-11R_33.chk"
 B after Tr=     0.000000    0.000000    0.000000
         Rot=    0.999980   -0.003264   -0.001785   -0.005020 Ang=  -0.72 deg.
 ExpMin= 1.61D-01 ExpMax= 5.48D+03 ExpMxC= 8.25D+02 IAcc=1 IRadAn=         1 AccDes= 0.00D+00
 Harris functional with IExCor=  402 and IRadAn=       1 diagonalized for initial guess.
 HarFok:  IExCor=  402 AccDes= 0.00D+00 IRadAn=         1 IDoV= 1 UseB2=F ITyADJ=14
 ICtDFT=  3500011 ScaDFX=  1.000000  1.000000  1.000000  1.000000
 FoFCou: FMM=F IPFlag=           0 FMFlag=      100000 FMFlg1=           0
         NFxFlg=           0 DoJE=T BraDBF=F KetDBF=T FulRan=T
         wScrn=  0.000000 ICntrl=     500 IOpCl=  0 I1Cent=   200000004 NGrid=           0
         NMat0=    1 NMatS0=      1 NMatT0=    0 NMatD0=    1 NMtDS0=    0 NMtDT0=    0
 Petite list used in FoFCou.
 Keep R1 ints in memory in canonical form, NReq=1565304907.
 Requested convergence on RMS density matrix=1.00D-08 within 128 cycles.
 Requested convergence on MAX density matrix=1.00D-06.
 Requested convergence on             energy=1.00D-06.
 No special actions if energy rises.
 Inv3:  Mode=1 IEnd=    21870000.
 Iteration    1 A*A^-1 deviation from unit magnitude is 5.22D-15 for    661.
 Iteration    1 A*A^-1 deviation from orthogonality  is 2.48D-15 for   1600    587.
 Iteration    1 A^-1*A deviation from unit magnitude is 4.88D-15 for    673.
 Iteration    1 A^-1*A deviation from orthogonality  is 3.38D-12 for   1661   1629.
 Error on total polarization charges =  0.05213
 SCF Done:  E(RB3LYP) =  -886.952480853     A.U. after   10 cycles
            NFock= 10  Conv=0.76D-08     -V/T= 2.0094
 SMD-CDS (non-electrostatic) energy       (kcal/mol) =       0.96
 (included in total energy above)
 D1PCM: PCM CHGder 1st derivatives, ID1Alg=3 FixD1E=F DoIter=F DoCFld=F I1PDM=0.
 Calling FoFJK, ICntrl=      2127 FMM=F ISym2X=0 I1Cent= 0 IOpClX= 0 NMat=1 NMatS=1 NMatT=0.
 ***** Axes restored to original set *****
 -------------------------------------------------------------------
 Center     Atomic                   Forces (Hartrees/Bohr)
 Number     Number              X              Y              Z
 -------------------------------------------------------------------
      1        6           0.002054332   -0.001519428   -0.000147606
      2        6          -0.001266887    0.000933194   -0.000478632
      3        6           0.000666067   -0.000515842    0.000203653
      4        6          -0.000728028    0.000676968   -0.000631121
      5        6           0.000263836   -0.000226874    0.000362198
      6        6           0.000322002   -0.000063406    0.000073485
      7        6          -0.000767232    0.000766959    0.000220887
      8        6          -0.000932859    0.000198684   -0.000929200
      9        6          -0.001167810    0.000526659    0.001495339
     10        6           0.001917415    0.000095053   -0.001145900
     11        8          -0.000674700   -0.000643961    0.000845939
     12        6           0.000148384   -0.000193288   -0.000412906
     13        6          -0.000499721    0.000041585    0.000379723
     14        8          -0.000216159    0.000044094    0.000363011
     15        6           0.000630723   -0.000534289    0.001325051
     16        8          -0.000542255    0.001374744   -0.000833950
     17        6          -0.000039587    0.000316755    0.000127409
     18        6          -0.001159349   -0.000352878   -0.001481162
     19        8           0.001213140   -0.001107814    0.001421986
     20        1          -0.000159867    0.000115519   -0.000021967
     21        1          -0.000416258   -0.000214002   -0.000027552
     22        1          -0.000003846   -0.000091073    0.000340226
     23        1          -0.000231399   -0.000227546    0.000129720
     24        1           0.000177949    0.000013596    0.000077095
     25        1          -0.000217411    0.000036587   -0.000055546
     26        1           0.000011586   -0.000145278    0.000035313
     27        1          -0.000034490    0.000103873   -0.000031594
     28        1          -0.000069516    0.000204366   -0.000151626
     29        1           0.000619884   -0.000459830   -0.000583777
     30        1           0.000078451   -0.000055981    0.000052912
     31        1           0.000064465    0.000270524    0.000059899
     32        1          -0.000047326   -0.000041125    0.000106246
     33        1          -0.000067831    0.000158011    0.000076596
     34        1          -0.000061052    0.000125339   -0.000113466
     35        1           0.000112624   -0.000025514   -0.000031716
     36        1           0.000087635    0.000009027    0.000018946
     37        1           0.000279722    0.000443946    0.000257912
     38        1           0.000115139    0.000038140    0.000070322
     39        1           0.000152209    0.000175050   -0.000163831
     40        1          -0.000036663   -0.000230766   -0.000404573
     41        1          -0.000027459    0.000146192   -0.000011155
     42        1           0.000254502   -0.000397784   -0.000314244
     43        1           0.000197642    0.000231816   -0.000072342
 -------------------------------------------------------------------
 Cartesian Forces:  Max     0.002054332 RMS     0.000575887

 GradGradGradGradGradGradGradGradGradGradGradGradGradGradGradGradGradGrad
 Berny optimization.
 Using GEDIIS/GDIIS optimizer.
 FormGI is forming the generalized inverse of G from B-inverse, IUseBI=4.
 Internal  Forces:  Max     0.001691276 RMS     0.000331448
 Search for a local minimum.
 Step number   3 out of a maximum of  258
 All quantities printed in internal units (Hartrees-Bohrs-Radians)
 Mixed Optimization -- En-DIIS/RFO-DIIS
 Swapping is turned off.
 Update second derivatives using D2CorX and points    1    2    3
 DE= -5.50D-04 DEPred=-7.39D-04 R= 7.44D-01
 TightC=F SS=  1.41D+00  RLast= 3.44D-01 DXNew= 8.4853D-01 1.0329D+00
 Trust test= 7.44D-01 RLast= 3.44D-01 DXMaxT set to 8.49D-01
 ITU=  1  1  0
     Eigenvalues ---    0.00230   0.00276   0.00336   0.00343   0.00381
     Eigenvalues ---    0.00437   0.00509   0.00696   0.00760   0.00891
     Eigenvalues ---    0.01083   0.01136   0.01215   0.01330   0.01364
     Eigenvalues ---    0.01394   0.02487   0.02566   0.03140   0.03858
     Eigenvalues ---    0.03962   0.04065   0.04395   0.04508   0.04683
     Eigenvalues ---    0.04803   0.04880   0.05000   0.05029   0.05341
     Eigenvalues ---    0.05414   0.05434   0.05546   0.05570   0.05614
     Eigenvalues ---    0.05623   0.05676   0.05714   0.05911   0.05939
     Eigenvalues ---    0.06047   0.06238   0.06942   0.07771   0.08124
     Eigenvalues ---    0.08666   0.08952   0.09089   0.09225   0.09770
     Eigenvalues ---    0.10346   0.11597   0.12045   0.13257   0.13772
     Eigenvalues ---    0.14534   0.15318   0.16000   0.16000   0.16000
     Eigenvalues ---    0.16000   0.16000   0.16000   0.16000   0.16000
     Eigenvalues ---    0.16000   0.16001   0.16021   0.16150   0.16260
     Eigenvalues ---    0.16698   0.17423   0.18490   0.20526   0.20745
     Eigenvalues ---    0.22030   0.22882   0.24684   0.25027   0.26223
     Eigenvalues ---    0.26739   0.27215   0.27700   0.27880   0.28579
     Eigenvalues ---    0.28806   0.28997   0.29310   0.29727   0.30356
     Eigenvalues ---    0.30759   0.31649   0.32208   0.33744   0.33773
     Eigenvalues ---    0.33823   0.33845   0.33879   0.33953   0.34046
     Eigenvalues ---    0.34101   0.34113   0.34139   0.34170   0.34173
     Eigenvalues ---    0.34195   0.34203   0.34262   0.34289   0.34328
     Eigenvalues ---    0.34337   0.34347   0.34377   0.34445   0.34531
     Eigenvalues ---    0.38927   0.41009   0.41946   0.51719   0.52519
     Eigenvalues ---    0.52596   0.52913   0.95185
 En-DIIS/RFO-DIIS IScMMF=        0 using points:     3    2
 RFO step:  Lambda=-1.07769665D-04.
 DidBck=F Rises=F RFO-DIIS coefs:    0.87642    0.12358
 Iteration  1 RMS(Cart)=  0.05224407 RMS(Int)=  0.00153638
 Iteration  2 RMS(Cart)=  0.00181784 RMS(Int)=  0.00004249
 Iteration  3 RMS(Cart)=  0.00000313 RMS(Int)=  0.00004244
 Iteration  4 RMS(Cart)=  0.00000000 RMS(Int)=  0.00004244
 Variable       Old X    -DE/DX   Delta X   Delta X   Delta X     New X
                                 (Linear)    (Quad)   (Total)
    R1        2.56109  -0.00058   0.00076  -0.00384  -0.00303   2.55806
    R2        2.85156   0.00078  -0.00119   0.01323   0.01206   2.86362
    R3        2.78948  -0.00129   0.00106  -0.01096  -0.00981   2.77967
    R4        2.84415  -0.00056   0.00065  -0.00706  -0.00642   2.83773
    R5        2.89842  -0.00002  -0.00129   0.01312   0.01177   2.91019
    R6        2.92517  -0.00027  -0.00053   0.00357   0.00301   2.92819
    R7        2.07860   0.00000  -0.00014   0.00153   0.00139   2.07999
    R8        2.06745   0.00033   0.00028  -0.00118  -0.00090   2.06655
    R9        2.92647  -0.00017   0.00017  -0.00218  -0.00201   2.92446
   R10        2.94844  -0.00101  -0.00021  -0.00332  -0.00353   2.94491
   R11        2.07758  -0.00033  -0.00001  -0.00079  -0.00079   2.07678
   R12        2.91001   0.00007   0.00025   0.00038   0.00065   2.91066
   R13        2.07301   0.00022   0.00010   0.00012   0.00022   2.07323
   R14        2.07028  -0.00010   0.00016  -0.00183  -0.00167   2.06861
   R15        2.91400   0.00002   0.00022   0.00030   0.00052   2.91451
   R16        2.07510  -0.00013   0.00017  -0.00163  -0.00146   2.07364
   R17        2.07573  -0.00013  -0.00005  -0.00005  -0.00009   2.07564
   R18        2.91438   0.00016  -0.00008   0.00335   0.00327   2.91765
   R19        2.07882   0.00000  -0.00004   0.00042   0.00038   2.07920
   R20        2.87101  -0.00046  -0.00044   0.00614   0.00571   2.87672
   R21        2.32825  -0.00112   0.00034  -0.00156  -0.00122   2.32702
   R22        2.92452  -0.00102   0.00143  -0.00969  -0.00834   2.91619
   R23        2.06978   0.00004  -0.00039   0.00306   0.00267   2.07244
   R24        2.07125   0.00021  -0.00019   0.00212   0.00193   2.07318
   R25        2.88858   0.00009  -0.00043   0.00358   0.00314   2.89172
   R26        2.72492  -0.00024  -0.00014   0.00371   0.00357   2.72849
   R27        2.07334  -0.00007   0.00003  -0.00005  -0.00002   2.07332
   R28        2.07071  -0.00019  -0.00007   0.00034   0.00027   2.07099
   R29        2.07090  -0.00009   0.00008  -0.00073  -0.00065   2.07025
   R30        2.06942   0.00004   0.00034  -0.00241  -0.00207   2.06735
   R31        2.07127  -0.00012   0.00009  -0.00101  -0.00091   2.07035
   R32        2.06879   0.00002  -0.00019   0.00126   0.00107   2.06986
   R33        1.83956  -0.00003  -0.00025   0.00183   0.00158   1.84114
   R34        2.73667   0.00169  -0.00065   0.00917   0.00852   2.74519
   R35        2.89158  -0.00047  -0.00051   0.00116   0.00065   2.89223
   R36        2.92021   0.00135   0.00001   0.00322   0.00323   2.92345
   R37        1.84120   0.00003  -0.00009   0.00070   0.00061   1.84182
   R38        2.06743   0.00005  -0.00012   0.00093   0.00081   2.06824
   R39        2.06864   0.00004   0.00018  -0.00108  -0.00090   2.06774
   R40        2.06876   0.00013   0.00015  -0.00098  -0.00083   2.06793
   R41        2.69979  -0.00149   0.00069  -0.00802  -0.00732   2.69247
   R42        2.08335   0.00002  -0.00021   0.00293   0.00272   2.08607
   R43        2.06586   0.00034   0.00001   0.00084   0.00085   2.06670
   R44        1.84441   0.00013  -0.00013   0.00073   0.00059   1.84500
    A1        2.26894  -0.00043   0.00114  -0.01376  -0.01268   2.25626
    A2        1.90782   0.00006  -0.00047   0.00895   0.00837   1.91620
    A3        2.10528   0.00037  -0.00080   0.00577   0.00500   2.11028
    A4        2.23397   0.00071  -0.00024   0.00499   0.00479   2.23876
    A5        1.96620  -0.00029   0.00079  -0.00813  -0.00754   1.95866
    A6        2.08231  -0.00042  -0.00052   0.00328   0.00291   2.08522
    A7        1.99255  -0.00027   0.00020  -0.00491  -0.00479   1.98775
    A8        1.90380   0.00032   0.00010   0.00086   0.00096   1.90477
    A9        1.87054   0.00018   0.00051  -0.00096  -0.00042   1.87012
   A10        1.92256  -0.00011   0.00035  -0.00419  -0.00384   1.91872
   A11        1.92322  -0.00009  -0.00114   0.00948   0.00838   1.93160
   A12        1.84471  -0.00001  -0.00003   0.00018   0.00014   1.84485
   A13        1.97794  -0.00005   0.00055  -0.00622  -0.00569   1.97226
   A14        1.95801  -0.00102  -0.00031  -0.00594  -0.00620   1.95181
   A15        1.85792   0.00016   0.00061  -0.00688  -0.00624   1.85168
   A16        1.94915   0.00088  -0.00044   0.00836   0.00790   1.95705
   A17        1.87097  -0.00001  -0.00017   0.00764   0.00743   1.87840
   A18        1.83960   0.00006  -0.00025   0.00371   0.00338   1.84298
   A19        2.03185  -0.00003   0.00060  -0.00785  -0.00730   2.02455
   A20        1.91552  -0.00018  -0.00001  -0.00208  -0.00207   1.91345
   A21        1.88765   0.00010  -0.00003   0.00115   0.00113   1.88878
   A22        1.86774   0.00014   0.00019   0.00102   0.00118   1.86892
   A23        1.90728  -0.00007  -0.00024   0.00300   0.00279   1.91007
   A24        1.84506   0.00004  -0.00064   0.00611   0.00546   1.85051
   A25        2.04491   0.00003   0.00080  -0.00489  -0.00414   2.04078
   A26        1.91350  -0.00014   0.00003  -0.00051  -0.00049   1.91301
   A27        1.87665   0.00000  -0.00036   0.00273   0.00239   1.87903
   A28        1.88253   0.00009   0.00057  -0.00548  -0.00493   1.87761
   A29        1.88897   0.00003  -0.00050   0.00341   0.00294   1.89191
   A30        1.84754  -0.00001  -0.00072   0.00603   0.00530   1.85284
   A31        1.95836  -0.00023   0.00001  -0.00061  -0.00063   1.95773
   A32        1.96084  -0.00005   0.00044  -0.00274  -0.00229   1.95855
   A33        1.83735   0.00007   0.00018  -0.00449  -0.00431   1.83304
   A34        1.97987   0.00037  -0.00021   0.00507   0.00487   1.98473
   A35        1.86362   0.00001  -0.00064   0.00677   0.00616   1.86977
   A36        1.85161  -0.00019   0.00018  -0.00446  -0.00431   1.84730
   A37        1.90389   0.00033  -0.00029  -0.00292  -0.00333   1.90057
   A38        2.19398  -0.00021  -0.00019   0.00493   0.00480   2.19878
   A39        2.18523  -0.00013   0.00046  -0.00206  -0.00155   2.18368
   A40        1.83382  -0.00024   0.00039   0.00138   0.00144   1.83526
   A41        1.93755  -0.00003  -0.00159   0.01006   0.00857   1.94612
   A42        1.90372   0.00015  -0.00151   0.01546   0.01402   1.91774
   A43        1.94832   0.00008   0.00002  -0.00305  -0.00297   1.94535
   A44        1.96533   0.00035   0.00044   0.00051   0.00094   1.96627
   A45        1.87557  -0.00029   0.00206  -0.02257  -0.02059   1.85499
   A46        1.81298   0.00014  -0.00052   0.00120   0.00048   1.81347
   A47        1.96886  -0.00036  -0.00037  -0.00207  -0.00237   1.96649
   A48        1.91895  -0.00010  -0.00004   0.00205   0.00206   1.92101
   A49        1.96709   0.00022   0.00001   0.00482   0.00489   1.97198
   A50        1.96074   0.00009   0.00108  -0.00166  -0.00050   1.96024
   A51        1.83820   0.00000  -0.00013  -0.00425  -0.00444   1.83376
   A52        1.92630  -0.00011   0.00052  -0.00492  -0.00441   1.92190
   A53        1.95673   0.00023   0.00022  -0.00061  -0.00039   1.95634
   A54        1.93154  -0.00011   0.00035  -0.00349  -0.00314   1.92840
   A55        1.88633  -0.00007  -0.00026   0.00164   0.00138   1.88770
   A56        1.88058   0.00006  -0.00042   0.00339   0.00296   1.88354
   A57        1.87982   0.00000  -0.00048   0.00448   0.00400   1.88383
   A58        1.93858  -0.00001   0.00104  -0.00767  -0.00664   1.93194
   A59        1.91592  -0.00017   0.00038  -0.00478  -0.00441   1.91151
   A60        1.93225  -0.00001  -0.00040   0.00052   0.00012   1.93236
   A61        1.88755   0.00014  -0.00117   0.01269   0.01152   1.89907
   A62        1.89519   0.00000  -0.00011   0.00119   0.00107   1.89626
   A63        1.89317   0.00004   0.00022  -0.00147  -0.00126   1.89190
   A64        1.88251  -0.00010  -0.00020  -0.00002  -0.00022   1.88229
   A65        1.91738  -0.00008   0.00048  -0.00190  -0.00141   1.91597
   A66        1.98888   0.00004  -0.00089   0.00422   0.00333   1.99221
   A67        1.93746  -0.00036  -0.00026  -0.00276  -0.00302   1.93445
   A68        1.83414  -0.00008   0.00026  -0.00269  -0.00243   1.83170
   A69        1.84896   0.00060   0.00095   0.00089   0.00184   1.85080
   A70        1.92903  -0.00005  -0.00037   0.00199   0.00162   1.93065
   A71        1.88394   0.00015  -0.00046   0.00407   0.00360   1.88755
   A72        1.93517   0.00012   0.00000  -0.00138  -0.00139   1.93378
   A73        1.95060  -0.00032  -0.00014  -0.00052  -0.00066   1.94994
   A74        1.91783  -0.00043   0.00071  -0.00931  -0.00861   1.90922
   A75        1.89313   0.00010   0.00021  -0.00094  -0.00073   1.89240
   A76        1.88320   0.00014   0.00034  -0.00190  -0.00159   1.88162
   A77        1.88183   0.00042  -0.00114   0.01453   0.01339   1.89522
   A78        1.93976  -0.00005   0.00011   0.00030   0.00040   1.94016
   A79        1.90363  -0.00007   0.00000  -0.00048  -0.00050   1.90312
   A80        1.94845   0.00029  -0.00051   0.00128   0.00076   1.94921
   A81        1.92034   0.00056   0.00027   0.01115   0.01142   1.93176
   A82        1.86571  -0.00059   0.00000  -0.00910  -0.00909   1.85662
   A83        1.88500  -0.00013   0.00013  -0.00309  -0.00294   1.88206
   A84        1.82532  -0.00047  -0.00018  -0.00355  -0.00373   1.82159
    D1        0.08535  -0.00004   0.00050  -0.00835  -0.00783   0.07752
    D2       -3.09731   0.00003   0.00137  -0.00425  -0.00287  -3.10018
    D3       -3.10844   0.00003  -0.00184   0.01379   0.01193  -3.09652
    D4       -0.00792   0.00011  -0.00097   0.01789   0.01689   0.00897
    D5        0.39991   0.00004  -0.00136   0.00915   0.00774   0.40765
    D6       -1.85544  -0.00023  -0.00147   0.00502   0.00353  -1.85191
    D7        2.42036  -0.00002  -0.00201   0.01428   0.01223   2.43259
    D8       -2.68443  -0.00003   0.00118  -0.01512  -0.01393  -2.69836
    D9        1.34341  -0.00030   0.00108  -0.01924  -0.01815   1.32526
   D10       -0.66398  -0.00009   0.00054  -0.00999  -0.00944  -0.67343
   D11        0.00182  -0.00013  -0.00164   0.01314   0.01138   0.01320
   D12       -3.12597   0.00010  -0.00023   0.01666   0.01633  -3.10964
   D13        3.09695  -0.00009  -0.00364   0.03214   0.02858   3.12552
   D14       -0.03085   0.00014  -0.00223   0.03567   0.03353   0.00268
   D15        0.61391   0.00002  -0.00048   0.01316   0.01265   0.62656
   D16       -1.54500   0.00011  -0.00117   0.02149   0.02033  -1.52467
   D17        2.74880  -0.00014  -0.00144   0.02135   0.01990   2.76870
   D18       -2.48422  -0.00006  -0.00143   0.00905   0.00759  -2.47664
   D19        1.64006   0.00002  -0.00211   0.01738   0.01526   1.65532
   D20       -0.34933  -0.00022  -0.00239   0.01724   0.01483  -0.33450
   D21        0.01058  -0.00005   0.00305  -0.04035  -0.03726  -0.02668
   D22        2.14614   0.00011   0.00251  -0.03484  -0.03230   2.11384
   D23       -2.09101  -0.00018   0.00210  -0.04010  -0.03797  -2.12898
   D24        3.11506   0.00005   0.00384  -0.03656  -0.03270   3.08236
   D25       -1.03256   0.00021   0.00330  -0.03106  -0.02775  -1.06031
   D26        1.01347  -0.00008   0.00289  -0.03632  -0.03342   0.98005
   D27       -1.34573  -0.00010   0.00134  -0.01918  -0.01782  -1.36355
   D28        2.71022  -0.00039   0.00174  -0.02034  -0.01861   2.69161
   D29        0.70655  -0.00004   0.00184  -0.01770  -0.01587   0.69068
   D30        0.80304   0.00005   0.00189  -0.02488  -0.02297   0.78007
   D31       -1.42420  -0.00025   0.00229  -0.02604  -0.02376  -1.44796
   D32        2.85532   0.00011   0.00239  -0.02340  -0.02102   2.83430
   D33        2.83165  -0.00008   0.00139  -0.02153  -0.02012   2.81153
   D34        0.60441  -0.00038   0.00179  -0.02270  -0.02091   0.58350
   D35       -1.39925  -0.00002   0.00189  -0.02006  -0.01818  -1.41742
   D36        0.64520   0.00025  -0.00047   0.00607   0.00558   0.65078
   D37       -1.47891   0.00022  -0.00115   0.01211   0.01093  -1.46797
   D38        2.79940   0.00021  -0.00037   0.00533   0.00494   2.80434
   D39        2.87705  -0.00044  -0.00080  -0.00016  -0.00099   2.87606
   D40        0.75294  -0.00047  -0.00149   0.00588   0.00437   0.75731
   D41       -1.25194  -0.00048  -0.00071  -0.00090  -0.00163  -1.25356
   D42       -1.39946   0.00009  -0.00143   0.01314   0.01173  -1.38773
   D43        2.75962   0.00006  -0.00211   0.01918   0.01709   2.77671
   D44        0.75474   0.00005  -0.00133   0.01240   0.01109   0.76584
   D45        3.00197   0.00001   0.00362   0.03508   0.03868   3.04065
   D46        0.94945   0.00015   0.00353   0.03710   0.04062   0.99006
   D47       -1.24205   0.00048   0.00493   0.03335   0.03827  -1.20377
   D48        0.75949   0.00020   0.00349   0.04150   0.04501   0.80449
   D49       -1.29303   0.00033   0.00340   0.04353   0.04694  -1.24609
   D50        2.79866   0.00066   0.00480   0.03978   0.04460   2.84326
   D51       -1.26641  -0.00027   0.00405   0.02610   0.03013  -1.23627
   D52        2.96426  -0.00014   0.00396   0.02812   0.03207   2.99633
   D53        0.77276   0.00019   0.00536   0.02437   0.02973   0.80249
   D54        0.83200   0.00002  -0.00061   0.00712   0.00648   0.83848
   D55       -1.32010  -0.00001  -0.00204   0.01874   0.01669  -1.30341
   D56        2.96229   0.00007  -0.00101   0.01043   0.00940   2.97169
   D57        2.98111  -0.00011  -0.00006  -0.00022  -0.00030   2.98081
   D58        0.82901  -0.00015  -0.00148   0.01140   0.00991   0.83892
   D59       -1.17178  -0.00006  -0.00046   0.00309   0.00262  -1.16916
   D60       -1.31201  -0.00003  -0.00082   0.00891   0.00808  -1.30394
   D61        2.81907  -0.00006  -0.00225   0.02053   0.01829   2.83736
   D62        0.81828   0.00002  -0.00122   0.01223   0.01100   0.82928
   D63       -1.29579  -0.00001   0.00207  -0.01751  -0.01545  -1.31124
   D64        0.94961   0.00004   0.00252  -0.01746  -0.01495   0.93466
   D65        2.98290   0.00002   0.00223  -0.01580  -0.01357   2.96933
   D66        0.87203  -0.00009   0.00320  -0.02641  -0.02322   0.84882
   D67        3.11743  -0.00005   0.00364  -0.02636  -0.02272   3.09471
   D68       -1.13246  -0.00007   0.00335  -0.02470  -0.02134  -1.15380
   D69        2.86349  -0.00004   0.00239  -0.02045  -0.01806   2.84543
   D70       -1.17429   0.00000   0.00284  -0.02039  -0.01757  -1.19186
   D71        0.85900  -0.00002   0.00255  -0.01874  -0.01619   0.84281
   D72       -3.09895   0.00007  -0.00223   0.03342   0.03118  -3.06777
   D73        1.08040   0.00008  -0.00241   0.03515   0.03272   1.11312
   D74       -1.01878   0.00000  -0.00219   0.03227   0.03006  -0.98873
   D75        0.94010   0.00012  -0.00245   0.03227   0.02983   0.96993
   D76       -1.16373   0.00013  -0.00263   0.03399   0.03137  -1.13236
   D77        3.02027   0.00005  -0.00241   0.03111   0.02871   3.04898
   D78       -1.10023   0.00002  -0.00168   0.02408   0.02241  -1.07782
   D79        3.07912   0.00003  -0.00186   0.02581   0.02396   3.10307
   D80        0.97993  -0.00005  -0.00164   0.02293   0.02129   1.00123
   D81        0.00470   0.00009   0.00343  -0.03713  -0.03370  -0.02901
   D82        2.11344   0.00002   0.00283  -0.03450  -0.03170   2.08174
   D83       -2.10629  -0.00026   0.00349  -0.04656  -0.04308  -2.14938
   D84        3.13258  -0.00013   0.00202  -0.04056  -0.03854   3.09404
   D85       -1.04187  -0.00021   0.00142  -0.03793  -0.03654  -1.07840
   D86        1.02158  -0.00049   0.00207  -0.05000  -0.04791   0.97367
   D87       -0.00862  -0.00003  -0.00376   0.04453   0.04080   0.03218
   D88       -2.14535   0.00019  -0.00296   0.04358   0.04063  -2.10472
   D89        2.06451  -0.00002  -0.00357   0.04686   0.04329   2.10780
   D90       -2.11026   0.00012  -0.00208   0.03321   0.03118  -2.07908
   D91        2.03620   0.00034  -0.00129   0.03226   0.03101   2.06721
   D92       -0.03713   0.00013  -0.00190   0.03555   0.03368  -0.00345
   D93        2.06138   0.00018  -0.00511   0.06432   0.05919   2.12057
   D94       -0.07535   0.00041  -0.00431   0.06337   0.05902  -0.01633
   D95       -2.14868   0.00020  -0.00492   0.06666   0.06168  -2.08699
   D96        1.07924  -0.00022   0.00417  -0.05061  -0.04637   1.03288
   D97       -3.11733  -0.00016   0.00362  -0.04277  -0.03908   3.12678
   D98       -1.02772  -0.00022   0.00388  -0.04733  -0.04338  -1.07110
   D99        3.12577  -0.00014   0.00325  -0.04718  -0.04401   3.08176
   D100      -1.07080  -0.00008   0.00269  -0.03934  -0.03672  -1.10752
   D101       1.01880  -0.00014   0.00295  -0.04390  -0.04102   0.97778
   D102      -1.01393   0.00010   0.00450  -0.04923  -0.04472  -1.05865
   D103       1.07269   0.00016   0.00395  -0.04138  -0.03743   1.03525
   D104      -3.12090   0.00010   0.00421  -0.04595  -0.04173   3.12055
   D105       1.02121   0.00026  -0.00077   0.01241   0.01155   1.03277
   D106      -0.98855   0.00009  -0.00075   0.01064   0.00997  -0.97858
   D107      -3.13611  -0.00023  -0.00132   0.00852   0.00720  -3.12890
   D108       0.92980  -0.00036   0.00041  -0.02807  -0.02766   0.90214
   D109       3.07635  -0.00041  -0.00023  -0.02569  -0.02592   3.05042
   D110      -1.16406  -0.00023  -0.00010  -0.02428  -0.02438  -1.18844
   D111      -1.10521   0.00020  -0.00225   0.04588   0.04363  -1.06158
   D112       1.00929   0.00019  -0.00207   0.04335   0.04128   1.05056
   D113       3.09768   0.00023  -0.00313   0.05504   0.05190  -3.13361
   D114       3.07808   0.00033  -0.00251   0.04762   0.04512   3.12320
   D115      -1.09061   0.00032  -0.00233   0.04509   0.04276  -1.04784
   D116       0.99779   0.00036  -0.00339   0.05679   0.05339   1.05117
   D117       1.09074  -0.00030  -0.00358   0.04709   0.04352   1.13425
   D118      -3.07796  -0.00031  -0.00340   0.04456   0.04116  -3.03679
   D119      -0.98956  -0.00027  -0.00446   0.05625   0.05179  -0.93778
   D120      -2.90350  -0.00098  -0.00982  -0.10831  -0.11813  -3.02163
   D121      -0.78331  -0.00036  -0.00940  -0.09450  -0.10391  -0.88722
   D122       1.29835  -0.00038  -0.00956  -0.09786  -0.10741   1.19093
   D123      -0.82281  -0.00092  -0.00880  -0.11155  -0.12036  -0.94316
   D124       1.29739  -0.00030  -0.00839  -0.09775  -0.10614   1.19125
   D125      -2.90415  -0.00032  -0.00854  -0.10110  -0.10964  -3.01379
   D126       1.15512  -0.00072  -0.00817  -0.11328  -0.12145   1.03367
   D127      -3.00787  -0.00010  -0.00776  -0.09948  -0.10723  -3.11510
   D128      -0.92622  -0.00012  -0.00791  -0.10283  -0.11074  -1.03695
   D129       0.70537   0.00017  -0.00927   0.08881   0.07955   0.78493
   D130      -1.40502  -0.00008  -0.00953   0.08176   0.07220  -1.33281
   D131       2.83553   0.00011  -0.00983   0.08469   0.07489   2.91042
         Item               Value     Threshold  Converged?
 Maximum Force            0.001691     0.000450     NO 
 RMS     Force            0.000331     0.000300     NO 
 Maximum Displacement     0.318851     0.001800     NO 
 RMS     Displacement     0.052430     0.001200     NO 
 Predicted change in Energy=-4.827737D-04
 GradGradGradGradGradGradGradGradGradGradGradGradGradGradGradGradGradGrad

                          Input orientation:                          
 ---------------------------------------------------------------------
 Center     Atomic      Atomic             Coordinates (Angstroms)
 Number     Number       Type             X           Y           Z
 ---------------------------------------------------------------------
      1          6           0        1.801675    0.634270    0.064749
      2          6           0        1.072024   -0.467382    0.358662
      3          6           0       -0.362960   -0.543550    0.794563
      4          6           0       -1.278233    0.514389    0.128165
      5          6           0       -1.136859    1.920174    0.759611
      6          6           0        0.284083    2.325059    1.194789
      7          6           0        1.418593    2.096230    0.175381
      8          6           0        3.147197    0.237091   -0.377371
      9          6           0        3.241029   -1.282272   -0.366961
     10          6           0        1.871566   -1.767439    0.153217
     11          8           0        4.061959    1.001169   -0.686820
     12          6           0        1.152110    2.735918   -1.204321
     13          6           0        1.979310   -2.601861    1.431398
     14          8           0        1.195451   -2.620098   -0.795758
     15          6           0       -2.762522    0.043044    0.071031
     16          8           0       -3.600196    1.117042   -0.434092
     17          6           0       -3.358706   -0.314710    1.434490
     18          6           0       -2.928938   -1.131863   -0.921529
     19          8           0       -4.302891   -1.464850   -1.098738
     20          1           0       -0.412972   -0.446564    1.889823
     21          1           0       -0.714789   -1.554464    0.570592
     22          1           0       -0.950229    0.585163   -0.918341
     23          1           0       -1.778325    1.991990    1.646745
     24          1           0       -1.523138    2.655873    0.046995
     25          1           0        0.553205    1.791947    2.115375
     26          1           0        0.261641    3.391980    1.454814
     27          1           0        2.315143    2.596915    0.570474
     28          1           0        3.453737   -1.678786   -1.367090
     29          1           0        4.073159   -1.600249    0.273379
     30          1           0        0.952091    3.808671   -1.090581
     31          1           0        0.293765    2.280305   -1.710974
     32          1           0        2.026532    2.623178   -1.854602
     33          1           0        0.985988   -2.874375    1.800014
     34          1           0        2.542768   -3.518261    1.223956
     35          1           0        2.502899   -2.044068    2.215266
     36          1           0        1.115284   -2.129549   -1.633716
     37          1           0       -3.211010    1.439223   -1.267561
     38          1           0       -2.804381   -1.137143    1.897294
     39          1           0       -3.346020    0.539109    2.118675
     40          1           0       -4.394858   -0.641400    1.303524
     41          1           0       -2.466906   -0.857003   -1.885674
     42          1           0       -2.435951   -2.038831   -0.560351
     43          1           0       -4.748926   -0.603223   -1.207701
 ---------------------------------------------------------------------
                    Distance matrix (angstroms):
                    1          2          3          4          5
     1  C    0.000000
     2  C    1.353667   0.000000
     3  C    2.570123   1.501663   0.000000
     4  C    3.082893   2.557482   1.549530   0.000000
     5  C    3.281975   3.277247   2.582649   1.547560   0.000000
     6  C    2.537487   3.019551   2.967787   2.618595   1.540255
     7  C    1.515360   2.593417   3.244342   3.126871   2.627290
     8  C    1.470936   2.311790   3.782068   4.462835   4.741164
     9  C    2.435416   2.427994   3.857925   4.888443   5.539921
    10  C    2.404354   1.540007   2.627230   3.889550   4.797584
    11  O    2.410053   3.491330   4.915339   5.423911   5.473978
    12  C    2.539566   3.565174   4.128666   3.552082   3.124395
    13  C    3.517362   2.555373   3.182520   4.692656   5.532685
    14  O    3.420364   2.445834   3.044638   4.098507   5.336001
    15  C    4.602334   3.879047   2.574002   1.558378   2.576924
    16  O    5.446294   4.996849   3.840163   2.463906   2.852714
    17  C    5.422756   4.562026   3.071867   2.592731   3.222851
    18  C    5.144965   4.253013   3.142503   2.556723   3.918254
    19  O    6.559400   5.657621   4.467263   3.817229   4.993557
    20  H    3.066555   2.133097   1.100683   2.185302   2.720816
    21  H    3.373281   2.102228   1.093570   2.189375   3.505279
    22  H    2.922645   2.613063   2.133757   1.098987   2.152350
    23  H    4.142767   3.978965   3.026291   2.177035   1.097107
    24  H    3.891217   4.072680   3.484419   2.156970   1.094663
    25  H    2.665325   2.908571   2.835216   2.989201   2.170450
    26  H    3.450934   4.093037   4.039116   3.523030   2.146002
    27  H    2.090785   3.313627   4.133397   4.176710   3.522793
    28  H    3.182719   3.180923   4.530859   5.425619   6.208779
    29  H    3.193156   3.208968   4.589924   5.755883   6.306670
    30  H    3.483303   4.516561   4.921885   4.160767   3.369472
    31  H    2.852440   3.526878   3.831861   2.995342   2.877527
    32  H    2.773125   3.919335   4.770316   4.393157   4.163575
    33  H    3.998385   2.806868   2.874602   4.405167   5.345710
    34  H    4.374528   3.495666   4.180495   5.662426   6.582692
    35  H    3.505701   2.824946   3.533143   5.019826   5.575122
    36  H    3.315812   2.595041   3.255325   3.977884   5.215402
    37  H    5.248810   4.962270   4.036723   2.557146   2.939872
    38  H    5.264207   4.224036   2.743885   2.861206   3.663623
    39  H    5.543142   4.861047   3.438614   2.870275   2.938501
    40  H    6.446621   5.550662   4.065073   3.525715   4.179960
    41  H    4.924309   4.208666   3.421769   2.710941   4.059466
    42  H    5.049128   3.952205   2.892913   2.886745   4.370773
    43  H    6.786817   6.029544   4.821754   3.883207   4.825440
                    6          7          8          9         10
     6  C    0.000000
     7  C    1.542293   0.000000
     8  C    3.876689   2.598077   0.000000
     9  C    4.918885   3.876814   1.522294   0.000000
    10  C    4.511486   3.890194   2.434522   1.543179   0.000000
    11  O    4.423289   2.988299   1.231407   2.447517   3.628867
    12  C    2.584184   1.543954   3.302780   4.605498   4.758230
    13  C    5.215776   4.895308   3.563040   2.562683   1.530234
    14  O    5.408091   4.820441   3.485383   2.481539   1.443854
    15  C    3.968907   4.659204   5.929882   6.163678   4.975878
    16  O    4.381800   5.149613   6.804767   7.250074   6.213319
    17  C    4.505079   5.497324   6.775994   6.909262   5.577439
    18  C    5.172293   5.524928   6.252165   6.196666   4.960229
    19  O    6.376833   6.858575   7.675988   7.581528   6.307366
    20  H    2.941233   3.572078   4.275788   4.375295   3.159054
    21  H    4.054388   4.246773   4.361564   4.074505   2.628458
    22  H    3.002679   3.015108   4.147615   4.621470   3.826944
    23  H    2.137458   3.520804   5.606914   6.322161   5.448452
    24  H    2.166314   2.997243   5.276611   6.194968   5.576825
    25  H    1.097321   2.145940   3.919203   4.778829   4.272864
    26  H    1.098380   2.157418   4.651522   5.834745   5.559282
    27  H    2.142168   1.100266   2.675722   4.096845   4.406636
    28  H    5.713204   4.557606   2.178094   1.096689   2.196010
    29  H    5.533005   4.551954   2.157939   1.097080   2.211200
    30  H    2.805397   2.180077   4.252451   5.628549   5.786663
    31  H    2.906123   2.203964   3.754371   4.815049   4.727462
    32  H    3.524739   2.183597   3.021840   4.352083   4.830410
    33  H    5.281390   5.247237   4.369560   3.509385   2.172900
    34  H    6.264734   5.821150   4.127015   2.831648   2.159253
    35  H    5.005376   4.741194   3.512915   2.791606   2.174201
    36  H    5.341803   4.606738   3.362746   2.615596   1.973884
    37  H    4.366182   4.893564   6.531796   7.060200   6.175262
    38  H    4.692436   5.590455   6.517968   6.457158   5.030264
    39  H    4.149798   5.376109   6.962997   7.272209   6.033770
    40  H    5.541136   6.524074   7.776873   7.842704   6.469871
    41  H    5.213703   5.297795   5.915249   5.921813   4.879375
    42  H    5.433473   5.700661   6.031985   5.730435   4.374647
    43  H    6.299044   6.873009   7.984005   8.062713   6.858455
                   11         12         13         14         15
    11  O    0.000000
    12  C    3.427007   0.000000
    13  C    4.669701   6.010255   0.000000
    14  O    4.619774   5.371751   2.361142   0.000000
    15  C    6.932956   4.919597   5.597418   4.848628   0.000000
    16  O    7.667197   5.079215   6.959970   6.090587   1.452694
    17  C    7.829288   6.051208   5.807364   5.570383   1.530505
    18  C    7.312835   5.629801   5.638089   4.386484   1.547022
    19  O    8.730501   6.885829   6.867345   5.626558   2.452517
    20  H    5.362838   4.706528   3.252456   3.810987   3.011330
    21  H    5.561445   5.004299   3.015990   2.579051   2.644769
    22  H    5.034749   3.021153   4.925505   3.859102   2.134749
    23  H    6.366802   4.155654   5.938827   6.006707   2.692566
    24  H    5.871101   2.954514   6.467417   5.994733   2.891976
    25  H    4.559493   3.502877   4.669813   5.324783   4.269900
    26  H    4.974433   2.879991   6.235148   6.487076   4.719724
    27  H    2.679282   2.126468   5.280270   5.507951   5.705645
    28  H    2.831053   4.981324   3.295078   2.512438   6.608688
    29  H    2.772992   5.433091   2.593924   3.234865   7.033341
    30  H    4.209081   1.097152   6.964946   6.440125   5.415500
    31  H    4.109059   1.095918   6.045752   5.066025   4.185901
    32  H    2.852646   1.095531   6.172606   5.413298   5.770631
    33  H    5.537669   6.366240   1.093997   2.616594   5.054902
    34  H    5.136561   6.851658   1.095584   2.588668   6.492936
    35  H    4.486228   6.030462   1.095321   3.332791   6.056272
    36  H    4.402374   4.884517   3.219401   0.974289   4.760640
    37  H    7.309256   4.552169   7.110145   6.009791   1.985519
    38  H    7.641770   6.346214   5.024555   5.044833   2.174817
    39  H    7.934888   6.008448   6.220706   6.252957   2.186184
    40  H    8.841790   6.961639   6.670066   6.290770   2.156855
    41  H    6.893194   5.144958   5.815180   4.208239   2.173974
    42  H    7.174986   6.007255   4.876330   3.685155   2.199885
    43  H    8.970902   6.780273   7.498570   6.290715   2.449207
                   16         17         18         19         20
    16  O    0.000000
    17  C    2.366396   0.000000
    18  C    2.397032   2.530468   0.000000
    19  O    2.757119   2.937951   1.424791   0.000000
    20  H    4.243094   2.983632   3.834504   5.009978   0.000000
    21  H    4.058560   3.045260   2.703234   3.958430   1.748973
    22  H    2.745854   3.485161   2.619824   3.933883   3.039555
    23  H    2.900797   2.804197   4.204569   5.085357   2.805321
    24  H    2.629375   3.757501   4.154667   5.100989   3.775394
    25  H    4.919961   4.494958   5.467794   6.672250   2.448531
    26  H    4.863856   5.181397   6.024281   7.137534   3.921576
    27  H    6.179839   6.435576   6.605320   7.942454   4.294888
    28  H    7.644940   7.491257   6.421541   7.764217   5.203585
    29  H    8.170959   7.631082   7.118747   8.488773   4.906043
    30  H    5.329086   6.477748   6.284890   7.444792   5.371520
    31  H    4.259875   5.474357   4.759404   5.960727   4.571765
    32  H    5.995528   6.960610   6.287101   7.572641   5.421735
    33  H    6.477324   5.055874   5.076395   6.193687   2.803466
    34  H    7.872176   6.718218   6.343308   7.514948   4.314521
    35  H    7.366103   6.161063   6.338489   7.591896   3.340694
    36  H    5.849377   5.720500   4.225910   5.484947   4.193249
    37  H    0.974647   3.224775   2.609557   3.107144   4.621070
    38  H    3.339166   1.094467   2.821578   3.365877   2.489135
    39  H    2.629683   1.094202   3.494131   3.909374   3.102691
    40  H    2.596712   1.094299   2.709305   2.541139   4.029532
    41  H    2.699683   3.480356   1.103901   2.087963   4.317578
    42  H    3.366147   2.793468   1.093652   2.026026   3.554027
    43  H    2.208475   2.999521   1.916693   0.976331   5.331012
                   21         22         23         24         25
    21  H    0.000000
    22  H    2.617319   0.000000
    23  H    3.855717   3.040489   0.000000
    24  H    4.319088   2.355406   1.750731   0.000000
    25  H    3.897773   3.594451   2.386559   3.055448   0.000000
    26  H    5.118846   3.870235   2.481587   2.389403   1.755408
    27  H    5.139498   4.114168   4.275603   3.874262   2.477724
    28  H    4.598551   4.972098   7.066277   6.749680   5.708470
    29  H    4.797383   5.606305   7.002156   7.034513   5.223985
    30  H    5.856723   3.746931   4.271821   2.958002   3.808469
    31  H    4.574733   2.247064   3.956129   2.555902   3.866102
    32  H    5.554196   3.727090   5.209104   4.027070   4.315362
    33  H    2.479170   4.806953   5.598788   6.320793   4.696947
    34  H    3.859411   5.799013   7.015231   7.485770   5.740322
    35  H    3.646667   5.353171   5.911164   6.557425   4.304219
    36  H    2.922133   3.485364   6.010115   5.717195   5.454333
    37  H    4.309535   2.441824   3.294134   2.461140   5.073262
    38  H    2.510118   3.785765   3.302580   4.410460   4.460999
    39  H    3.701755   3.868514   2.188892   3.477851   4.095554
    40  H    3.861837   4.278622   3.728108   4.549468   5.573474
    41  H    3.096709   2.305619   4.590085   4.119005   5.669778
    42  H    2.115666   3.036588   4.642334   4.821031   5.547019
    43  H    4.510149   3.990750   4.869030   4.754122   6.700169
                   26         27         28         29         30
    26  H    0.000000
    27  H    2.372985   0.000000
    28  H    6.623087   4.830338   0.000000
    29  H    6.391073   4.560161   1.755275   0.000000
    30  H    2.670091   2.466854   6.037124   6.392016   0.000000
    31  H    3.355452   3.064509   5.077212   5.768898   1.776002
    32  H    3.828593   2.442330   4.558670   5.153089   1.773004
    33  H    6.317519   5.763110   4.189244   3.672144   7.281469
    34  H    7.280677   6.154203   3.305610   2.631438   7.846736
    35  H    5.928925   4.927405   3.724352   2.536458   6.898419
    36  H    6.383965   5.351408   2.396380   3.558960   5.965239
    37  H    4.825339   5.937760   7.358718   8.041891   4.793435
    38  H    5.487188   6.474038   7.079097   7.081817   6.891991
    39  H    4.647021   6.219345   7.956526   7.938904   6.281967
    40  H    6.162308   7.486532   8.355165   8.584166   7.356951
    41  H    6.054559   6.389851   5.999855   6.927220   5.838683
    42  H    6.389961   6.733632   5.955576   6.576928   6.778882
    43  H    6.939482   7.956372   8.274413   9.000936   7.209724
                   31         32         33         34         35
    31  H    0.000000
    32  H    1.772194   0.000000
    33  H    6.275104   6.682966   0.000000
    34  H    6.877150   6.889216   1.780448   0.000000
    35  H    6.244665   6.210792   1.778444   1.776943   0.000000
    36  H    4.486388   4.844334   3.515962   3.483177   4.092364
    37  H    3.631457   5.401686   6.755141   7.993138   7.544015
    38  H    5.856368   7.180143   4.170652   5.891953   5.393592
    39  H    5.562913   6.999613   5.524465   7.206982   6.394684
    40  H    6.293389   7.865461   5.846895   7.510879   7.097732
    41  H    4.182645   5.683626   5.438433   6.469074   6.551777
    42  H    5.237386   6.582033   4.240179   5.491822   5.665361
    43  H    5.830673   7.532262   6.862486   8.220657   8.147496
                   36         37         38         39         40
    36  H    0.000000
    37  H    5.620233   0.000000
    38  H    5.368117   4.101136   0.000000
    39  H    6.411350   3.506427   1.775444   0.000000
    40  H    6.419005   3.512971   1.768599   1.777115   0.000000
    41  H    3.809848   2.491667   3.808308   4.330910   3.732889
    42  H    3.711012   3.632866   2.643634   3.827686   3.043708
    43  H    6.074547   2.557411   3.702339   3.786535   2.536350
                   41         42         43
    41  H    0.000000
    42  H    1.775994   0.000000
    43  H    2.394090   2.798193   0.000000
 Stoichiometry    C15H24O4
 Framework group  C1[X(C15H24O4)]
 Deg. of freedom   123
 Full point group                 C1      NOp   1
 Largest Abelian subgroup         C1      NOp   1
 Largest concise Abelian subgroup C1      NOp   1
                         Standard orientation:                         
 ---------------------------------------------------------------------
 Center     Atomic      Atomic             Coordinates (Angstroms)
 Number     Number       Type             X           Y           Z
 ---------------------------------------------------------------------
      1          6           0        1.826158    0.634258    0.051341
      2          6           0        1.101341   -0.474600    0.329709
      3          6           0       -0.334144   -0.563327    0.761566
      4          6           0       -1.253246    0.498487    0.106702
      5          6           0       -1.120100    1.896819    0.756226
      6          6           0        0.297930    2.303106    1.199517
      7          6           0        1.435650    2.092800    0.179696
      8          6           0        3.174528    0.249323   -0.392927
      9          6           0        3.275824   -1.269572   -0.401591
     10          6           0        1.907701   -1.768009    0.109486
     11          8           0        4.086148    1.021742   -0.690719
     12          6           0        1.168858    2.748638   -1.192343
     13          6           0        2.016925   -2.618053    1.377206
     14          8           0        1.237750   -2.611857   -0.851659
     15          6           0       -2.735073    0.020636    0.040446
     16          8           0       -3.576988    1.096842   -0.452787
     17          6           0       -3.332291   -0.357314    1.397991
     18          6           0       -2.893655   -1.142378   -0.967287
     19          8           0       -4.265583   -1.479818   -1.151618
     20          1           0       -0.386887   -0.480500    1.857860
     21          1           0       -0.680525   -1.573029    0.524044
     22          1           0       -0.923442    0.584147   -0.938125
     23          1           0       -1.763737    1.954223    1.642838
     24          1           0       -1.508532    2.639603    0.052182
     25          1           0        0.567782    1.759677    2.113835
     26          1           0        0.269697    3.366518    1.473006
     27          1           0        2.328907    2.592817    0.583008
     28          1           0        3.492541   -1.652310   -1.406216
     29          1           0        4.108192   -1.591570    0.236427
     30          1           0        0.963321    3.818867   -1.065429
     31          1           0        0.313812    2.295292   -1.706553
     32          1           0        2.045161    2.648449   -1.842146
     33          1           0        1.024201   -2.900089    1.740229
     34          1           0        2.585317   -3.528972    1.159352
     35          1           0        2.536145   -2.067696    2.169194
     36          1           0        1.156891   -2.111108   -1.683496
     37          1           0       -3.187680    1.431481   -1.281276
     38          1           0       -2.774874   -1.182829    1.851500
     39          1           0       -3.325221    0.487802    2.092977
     40          1           0       -4.366550   -0.687391    1.260695
     41          1           0       -2.430999   -0.853038   -1.926886
     42          1           0       -2.396949   -2.051430   -0.616598
     43          1           0       -4.715633   -0.619073   -1.250588
 ---------------------------------------------------------------------
 Rotational constants (GHZ):      0.5516142      0.2607779      0.2072147
 Standard basis: 6-31G(d) (6D, 7F)
 There are   333 symmetry adapted cartesian basis functions of A   symmetry.
 There are   333 symmetry adapted basis functions of A   symmetry.
   333 basis functions,   628 primitive gaussians,   333 cartesian basis functions
    73 alpha electrons       73 beta electrons
       nuclear repulsion energy      1599.4591891754 Hartrees.
 NAtoms=   43 NActive=   43 NUniq=   43 SFac= 1.00D+00 NAtFMM=   60 NAOKFM=F Big=F
 Integral buffers will be    131072 words long.
 Raffenetti 2 integral format.
 Two-electron integral symmetry is turned on.
 ------------------------------------------------------------------------------
 Polarizable Continuum Model (PCM)
 =================================
 Model                : PCM (using non-symmetric T matrix).
 Atomic radii         : SMD-Coulomb.
 Polarization charges : Total charges.
 Charge compensation  : None.
 Solution method      : On-the-fly selection.
 Cavity type          : VdW (van der Waals Surface) (Alpha=1.000).
 Cavity algorithm     : GePol (No added spheres)
                        Default sphere list used, NSphG=   43.
                        Lebedev-Laikov grids with approx.  5.0 points / Ang**2.
                        Smoothing algorithm: Karplus/York (Gamma=1.0000).
                        Polarization charges: spherical gaussians, with
                                              point-specific exponents (IZeta= 3).
                        Self-potential: point-specific (ISelfS= 7).
                        Self-field    : sphere-specific E.n sum rule (ISelfD= 2).
 1st derivatives      : Analytical E(r).r(x)/FMM algorithm (CHGder, D1EAlg=3).
                        Cavity 1st derivative terms included.
 Solvent              : Methanol, Eps=  32.613000 Eps(inf)=   1.765709
 ------------------------------------------------------------------------------
 ------------------------------------------------------------------------------
 Atomic radii for non-electrostatic terms: SMD-CDS.
 ------------------------------------------------------------------------------
 Nuclear repulsion after PCM non-electrostatic terms =     1599.4608602484 Hartrees.
 One-electron integrals computed using PRISM.
 NBasis=   333 RedAO= T EigKep=  9.15D-04  NBF=   333
 NBsUse=   333 1.00D-06 EigRej= -1.00D+00 NBFU=   333
 Initial guess from the checkpoint file:  "DY-202A-11R_33.chk"
 B after Tr=     0.000000    0.000000    0.000000
         Rot=    0.999966    0.007886    0.000647    0.002113 Ang=   0.94 deg.
 ExpMin= 1.61D-01 ExpMax= 5.48D+03 ExpMxC= 8.25D+02 IAcc=1 IRadAn=         1 AccDes= 0.00D+00
 Harris functional with IExCor=  402 and IRadAn=       1 diagonalized for initial guess.
 HarFok:  IExCor=  402 AccDes= 0.00D+00 IRadAn=         1 IDoV= 1 UseB2=F ITyADJ=14
 ICtDFT=  3500011 ScaDFX=  1.000000  1.000000  1.000000  1.000000
 FoFCou: FMM=F IPFlag=           0 FMFlag=      100000 FMFlg1=           0
         NFxFlg=           0 DoJE=T BraDBF=F KetDBF=T FulRan=T
         wScrn=  0.000000 ICntrl=     500 IOpCl=  0 I1Cent=   200000004 NGrid=           0
         NMat0=    1 NMatS0=      1 NMatT0=    0 NMatD0=    1 NMtDS0=    0 NMtDT0=    0
 Petite list used in FoFCou.
 Keep R1 ints in memory in canonical form, NReq=1565304907.
 Requested convergence on RMS density matrix=1.00D-08 within 128 cycles.
 Requested convergence on MAX density matrix=1.00D-06.
 Requested convergence on             energy=1.00D-06.
 No special actions if energy rises.
 Inv3:  Mode=1 IEnd=    21821427.
 Iteration    1 A*A^-1 deviation from unit magnitude is 6.00D-15 for   2686.
 Iteration    1 A*A^-1 deviation from orthogonality  is 4.43D-15 for   2669   2478.
 Iteration    1 A^-1*A deviation from unit magnitude is 5.55D-15 for   2686.
 Iteration    1 A^-1*A deviation from orthogonality  is 5.26D-11 for   2095   2076.
 Error on total polarization charges =  0.05205
 SCF Done:  E(RB3LYP) =  -886.952555045     A.U. after   10 cycles
            NFock= 10  Conv=0.81D-08     -V/T= 2.0094
 SMD-CDS (non-electrostatic) energy       (kcal/mol) =       1.05
 (included in total energy above)
 D1PCM: PCM CHGder 1st derivatives, ID1Alg=3 FixD1E=F DoIter=F DoCFld=F I1PDM=0.
 Calling FoFJK, ICntrl=      2127 FMM=F ISym2X=0 I1Cent= 0 IOpClX= 0 NMat=1 NMatS=1 NMatT=0.
 ***** Axes restored to original set *****
 -------------------------------------------------------------------
 Center     Atomic                   Forces (Hartrees/Bohr)
 Number     Number              X              Y              Z
 -------------------------------------------------------------------
      1        6          -0.002671559    0.004541231   -0.000683243
      2        6           0.002791234   -0.003662159   -0.000841687
      3        6           0.000472221    0.000223645    0.001977514
      4        6          -0.000456953   -0.001922902    0.000034675
      5        6           0.000585272   -0.000971316    0.000380235
      6        6           0.000545370   -0.000063418   -0.001141352
      7        6           0.001696359   -0.001421812   -0.001084869
      8        6           0.001200101   -0.003473255   -0.000153714
      9        6           0.001797276   -0.000622558    0.001396664
     10        6          -0.001944615    0.000145384   -0.001349896
     11        8          -0.000362851    0.000408975    0.000083451
     12        6          -0.000095616   -0.000538285    0.001256672
     13        6           0.000280817    0.002390415   -0.000505497
     14        8          -0.000133357    0.001097664    0.000260738
     15        6           0.000610682    0.001254273   -0.001140356
     16        8          -0.000176602   -0.000404862    0.000045053
     17        6           0.001081537   -0.001112468   -0.001384294
     18        6           0.001353828   -0.000800696    0.001898808
     19        8          -0.000757885    0.001884393   -0.001373586
     20        1          -0.000108337   -0.000126130   -0.000412768
     21        1          -0.000463134    0.000232225   -0.000056861
     22        1          -0.000541072    0.000614821   -0.000221300
     23        1          -0.000143097    0.000073649   -0.000140736
     24        1          -0.000212484    0.000552159   -0.000060528
     25        1          -0.000407006    0.000547369    0.000717686
     26        1           0.000047227   -0.000243644    0.000098740
     27        1          -0.000441678    0.000236128    0.000482964
     28        1          -0.001171785    0.001776327   -0.000329666
     29        1           0.000018417    0.001130968   -0.000027465
     30        1          -0.000045968   -0.000018292   -0.000384255
     31        1           0.000407074    0.000337141   -0.000086535
     32        1          -0.000137782    0.000169951   -0.000159283
     33        1          -0.000164445   -0.001041583    0.000555089
     34        1          -0.000421322   -0.000411127    0.000159867
     35        1          -0.000331213   -0.000040030   -0.000148605
     36        1           0.000129124   -0.000359844    0.000799287
     37        1           0.000326005   -0.000780845    0.000476401
     38        1          -0.000049914    0.000007531    0.000205545
     39        1          -0.000396698    0.000153409   -0.000177248
     40        1          -0.000105018    0.000667424    0.000908357
     41        1          -0.000852424    0.000254620    0.000819765
     42        1          -0.000058146    0.000135370   -0.000337832
     43        1          -0.000691582   -0.000819843   -0.000355933
 -------------------------------------------------------------------
 Cartesian Forces:  Max     0.004541231 RMS     0.001038271

 GradGradGradGradGradGradGradGradGradGradGradGradGradGradGradGradGradGrad
 Berny optimization.
 Using GEDIIS/GDIIS optimizer.
 FormGI is forming the generalized inverse of G from B-inverse, IUseBI=4.
 Internal  Forces:  Max     0.002626615 RMS     0.000517711
 Search for a local minimum.
 Step number   4 out of a maximum of  258
 All quantities printed in internal units (Hartrees-Bohrs-Radians)
 Mixed Optimization -- En-DIIS/RFO-DIIS
 Swapping is turned off.
 Update second derivatives using D2CorX and points    2    3    4
 DE= -7.42D-05 DEPred=-4.83D-04 R= 1.54D-01
 Trust test= 1.54D-01 RLast= 4.90D-01 DXMaxT set to 8.49D-01
 ITU=  0  1  1  0
     Eigenvalues ---    0.00231   0.00274   0.00339   0.00344   0.00384
     Eigenvalues ---    0.00442   0.00553   0.00699   0.00776   0.00883
     Eigenvalues ---    0.01074   0.01135   0.01219   0.01294   0.01364
     Eigenvalues ---    0.01392   0.02499   0.02588   0.03171   0.03843
     Eigenvalues ---    0.03919   0.04031   0.04410   0.04612   0.04720
     Eigenvalues ---    0.04813   0.04969   0.05028   0.05224   0.05416
     Eigenvalues ---    0.05439   0.05571   0.05610   0.05647   0.05659
     Eigenvalues ---    0.05674   0.05726   0.05759   0.05955   0.06063
     Eigenvalues ---    0.06185   0.06394   0.06937   0.07725   0.08178
     Eigenvalues ---    0.08672   0.08874   0.09052   0.09262   0.09764
     Eigenvalues ---    0.10289   0.11587   0.12064   0.13266   0.13793
     Eigenvalues ---    0.14591   0.15726   0.16000   0.16000   0.16000
     Eigenvalues ---    0.16000   0.16000   0.16000   0.16000   0.16000
     Eigenvalues ---    0.16004   0.16018   0.16136   0.16218   0.16655
     Eigenvalues ---    0.17024   0.17679   0.18436   0.20440   0.20767
     Eigenvalues ---    0.22124   0.23177   0.24914   0.25025   0.26192
     Eigenvalues ---    0.26853   0.27262   0.27877   0.27940   0.28689
     Eigenvalues ---    0.28827   0.29034   0.29437   0.29726   0.30405
     Eigenvalues ---    0.31113   0.32035   0.32510   0.33684   0.33747
     Eigenvalues ---    0.33773   0.33826   0.33855   0.33916   0.34037
     Eigenvalues ---    0.34101   0.34119   0.34156   0.34169   0.34176
     Eigenvalues ---    0.34194   0.34224   0.34273   0.34294   0.34328
     Eigenvalues ---    0.34337   0.34359   0.34368   0.34502   0.34565
     Eigenvalues ---    0.38993   0.41225   0.41837   0.51717   0.52434
     Eigenvalues ---    0.52638   0.53236   0.94829
 En-DIIS/RFO-DIIS IScMMF=        0 using points:     4    3    2
 RFO step:  Lambda=-1.63502494D-04.
 DidBck=T Rises=F RFO-DIIS coefs:    0.54946    0.44362    0.00692
 Iteration  1 RMS(Cart)=  0.01867389 RMS(Int)=  0.00024081
 Iteration  2 RMS(Cart)=  0.00032154 RMS(Int)=  0.00002102
 Iteration  3 RMS(Cart)=  0.00000005 RMS(Int)=  0.00002102
 Variable       Old X    -DE/DX   Delta X   Delta X   Delta X     New X
                                 (Linear)    (Quad)   (Total)
    R1        2.55806   0.00125   0.00141  -0.00032   0.00107   2.55913
    R2        2.86362  -0.00197  -0.00550   0.00062  -0.00488   2.85873
    R3        2.77967   0.00064   0.00448  -0.00257   0.00187   2.78154
    R4        2.83773   0.00083   0.00293  -0.00095   0.00199   2.83972
    R5        2.91019  -0.00263  -0.00537  -0.00194  -0.00729   2.90290
    R6        2.92819   0.00034  -0.00139   0.00051  -0.00087   2.92732
    R7        2.07999  -0.00042  -0.00064  -0.00037  -0.00101   2.07898
    R8        2.06655  -0.00005   0.00042  -0.00005   0.00037   2.06692
    R9        2.92446   0.00015   0.00091  -0.00066   0.00025   2.92472
   R10        2.94491  -0.00038   0.00158  -0.00243  -0.00085   2.94406
   R11        2.07678   0.00009   0.00036  -0.00033   0.00003   2.07681
   R12        2.91066  -0.00007  -0.00028   0.00005  -0.00024   2.91042
   R13        2.07323  -0.00002  -0.00009   0.00015   0.00006   2.07329
   R14        2.06861   0.00048   0.00076   0.00030   0.00106   2.06967
   R15        2.91451  -0.00014  -0.00022  -0.00004  -0.00027   2.91424
   R16        2.07364   0.00024   0.00067  -0.00009   0.00058   2.07421
   R17        2.07564  -0.00022   0.00004  -0.00045  -0.00041   2.07523
   R18        2.91765  -0.00062  -0.00148  -0.00050  -0.00198   2.91567
   R19        2.07920  -0.00008  -0.00017  -0.00004  -0.00021   2.07899
   R20        2.87672  -0.00202  -0.00260  -0.00282  -0.00542   2.87129
   R21        2.32702  -0.00003   0.00057  -0.00098  -0.00041   2.32661
   R22        2.91619   0.00076   0.00384  -0.00228   0.00160   2.91778
   R23        2.07244  -0.00057  -0.00122  -0.00017  -0.00139   2.07105
   R24        2.07318  -0.00033  -0.00088   0.00012  -0.00076   2.07242
   R25        2.89172  -0.00050  -0.00144  -0.00002  -0.00146   2.89026
   R26        2.72849  -0.00113  -0.00161  -0.00118  -0.00280   2.72569
   R27        2.07332  -0.00004   0.00001  -0.00018  -0.00017   2.07315
   R28        2.07099  -0.00042  -0.00013  -0.00076  -0.00089   2.07010
   R29        2.07025  -0.00004   0.00030  -0.00031  -0.00001   2.07024
   R30        2.06735   0.00059   0.00095   0.00040   0.00136   2.06871
   R31        2.07035   0.00010   0.00042  -0.00017   0.00024   2.07059
   R32        2.06986  -0.00029  -0.00049  -0.00012  -0.00061   2.06925
   R33        1.84114  -0.00087  -0.00072  -0.00047  -0.00120   1.83994
   R34        2.74519  -0.00114  -0.00388   0.00169  -0.00218   2.74301
   R35        2.89223  -0.00055  -0.00032  -0.00106  -0.00138   2.89086
   R36        2.92345  -0.00079  -0.00146   0.00082  -0.00064   2.92281
   R37        1.84182  -0.00054  -0.00028  -0.00036  -0.00064   1.84118
   R38        2.06824   0.00006  -0.00037   0.00034  -0.00003   2.06821
   R39        2.06774   0.00000   0.00042  -0.00023   0.00019   2.06793
   R40        2.06793  -0.00021   0.00038  -0.00038   0.00000   2.06793
   R41        2.69247   0.00136   0.00334  -0.00115   0.00218   2.69465
   R42        2.08607  -0.00100  -0.00124  -0.00102  -0.00225   2.08382
   R43        2.06670  -0.00025  -0.00038   0.00009  -0.00029   2.06642
   R44        1.84500  -0.00037  -0.00027  -0.00007  -0.00034   1.84465
    A1        2.25626   0.00108   0.00577   0.00018   0.00595   2.26222
    A2        1.91620  -0.00119  -0.00380  -0.00155  -0.00531   1.91089
    A3        2.11028   0.00010  -0.00230   0.00127  -0.00107   2.10921
    A4        2.23876  -0.00067  -0.00217   0.00049  -0.00171   2.23705
    A5        1.95866   0.00074   0.00344  -0.00002   0.00352   1.96218
    A6        2.08522  -0.00006  -0.00134  -0.00014  -0.00157   2.08365
    A7        1.98775  -0.00035   0.00217  -0.00366  -0.00146   1.98630
    A8        1.90477   0.00000  -0.00043   0.00197   0.00154   1.90631
    A9        1.87012   0.00063   0.00022   0.00271   0.00291   1.87303
   A10        1.91872   0.00024   0.00175  -0.00043   0.00132   1.92004
   A11        1.93160  -0.00044  -0.00384  -0.00043  -0.00429   1.92731
   A12        1.84485  -0.00004  -0.00007   0.00022   0.00015   1.84500
   A13        1.97226  -0.00045   0.00259  -0.00355  -0.00094   1.97131
   A14        1.95181   0.00125   0.00278   0.00159   0.00435   1.95615
   A15        1.85168   0.00025   0.00285   0.00222   0.00506   1.85673
   A16        1.95705  -0.00074  -0.00358   0.00024  -0.00333   1.95371
   A17        1.87840   0.00000  -0.00336   0.00011  -0.00323   1.87517
   A18        1.84298  -0.00030  -0.00154  -0.00031  -0.00183   1.84115
   A19        2.02455   0.00060   0.00332   0.00108   0.00442   2.02897
   A20        1.91345  -0.00027   0.00093  -0.00167  -0.00074   1.91271
   A21        1.88878   0.00006  -0.00051   0.00097   0.00045   1.88923
   A22        1.86892   0.00006  -0.00052   0.00044  -0.00007   1.86885
   A23        1.91007  -0.00047  -0.00127  -0.00087  -0.00215   1.90792
   A24        1.85051  -0.00004  -0.00249  -0.00007  -0.00256   1.84795
   A25        2.04078  -0.00010   0.00191   0.00150   0.00341   2.04419
   A26        1.91301  -0.00036   0.00022  -0.00162  -0.00140   1.91161
   A27        1.87903   0.00020  -0.00109  -0.00043  -0.00152   1.87751
   A28        1.87761   0.00063   0.00225   0.00252   0.00477   1.88238
   A29        1.89191  -0.00012  -0.00135  -0.00041  -0.00176   1.89015
   A30        1.85284  -0.00027  -0.00243  -0.00192  -0.00435   1.84849
   A31        1.95773  -0.00038   0.00028   0.00028   0.00056   1.95829
   A32        1.95855   0.00008   0.00105  -0.00003   0.00103   1.95958
   A33        1.83304   0.00038   0.00195   0.00096   0.00292   1.83596
   A34        1.98473   0.00021  -0.00221   0.00182  -0.00038   1.98435
   A35        1.86977  -0.00023  -0.00281  -0.00194  -0.00476   1.86501
   A36        1.84730  -0.00005   0.00195  -0.00140   0.00056   1.84785
   A37        1.90057   0.00041   0.00148   0.00164   0.00319   1.90376
   A38        2.19878  -0.00085  -0.00217  -0.00158  -0.00379   2.19499
   A39        2.18368   0.00044   0.00072  -0.00002   0.00067   2.18435
   A40        1.83526   0.00014  -0.00063  -0.00109  -0.00157   1.83369
   A41        1.94612  -0.00084  -0.00395  -0.00687  -0.01089   1.93524
   A42        1.91774  -0.00061  -0.00640   0.00218  -0.00425   1.91349
   A43        1.94535   0.00001   0.00134  -0.00110   0.00015   1.94549
   A44        1.96627   0.00061  -0.00040   0.00652   0.00612   1.97239
   A45        1.85499   0.00063   0.00939   0.00027   0.00967   1.86465
   A46        1.81347  -0.00010  -0.00025   0.00015   0.00000   1.81347
   A47        1.96649  -0.00030   0.00104  -0.00512  -0.00412   1.96238
   A48        1.92101  -0.00011  -0.00093  -0.00079  -0.00174   1.91927
   A49        1.97198   0.00001  -0.00220   0.00183  -0.00042   1.97156
   A50        1.96024   0.00039   0.00029   0.00287   0.00313   1.96337
   A51        1.83376   0.00010   0.00199   0.00093   0.00295   1.83671
   A52        1.92190   0.00041   0.00201   0.00002   0.00203   1.92393
   A53        1.95634   0.00033   0.00019   0.00152   0.00171   1.95805
   A54        1.92840   0.00021   0.00143  -0.00032   0.00111   1.92951
   A55        1.88770  -0.00036  -0.00064  -0.00081  -0.00145   1.88626
   A56        1.88354  -0.00033  -0.00136  -0.00051  -0.00186   1.88168
   A57        1.88383  -0.00030  -0.00183   0.00002  -0.00181   1.88202
   A58        1.93194   0.00114   0.00305   0.00190   0.00495   1.93689
   A59        1.91151   0.00020   0.00201  -0.00089   0.00112   1.91263
   A60        1.93236  -0.00020  -0.00007   0.00016   0.00009   1.93245
   A61        1.89907  -0.00091  -0.00526  -0.00114  -0.00639   1.89268
   A62        1.89626  -0.00035  -0.00049  -0.00026  -0.00075   1.89551
   A63        1.89190   0.00008   0.00058   0.00018   0.00077   1.89267
   A64        1.88229  -0.00021   0.00009  -0.00075  -0.00067   1.88162
   A65        1.91597  -0.00013   0.00066  -0.00218  -0.00152   1.91445
   A66        1.99221  -0.00061  -0.00155  -0.00090  -0.00245   1.98976
   A67        1.93445   0.00075   0.00134   0.00151   0.00286   1.93730
   A68        1.83170   0.00044   0.00111   0.00059   0.00170   1.83340
   A69        1.85080  -0.00068  -0.00078  -0.00086  -0.00164   1.84917
   A70        1.93065   0.00018  -0.00075   0.00169   0.00094   1.93159
   A71        1.88755  -0.00148  -0.00165  -0.00355  -0.00520   1.88234
   A72        1.93378   0.00027   0.00063   0.00179   0.00241   1.93619
   A73        1.94994  -0.00043   0.00029  -0.00300  -0.00270   1.94723
   A74        1.90922   0.00112   0.00392   0.00110   0.00501   1.91423
   A75        1.89240   0.00005   0.00034  -0.00009   0.00025   1.89265
   A76        1.88162  -0.00029   0.00073   0.00069   0.00142   1.88304
   A77        1.89522  -0.00074  -0.00610  -0.00041  -0.00651   1.88872
   A78        1.94016   0.00097  -0.00017   0.00212   0.00194   1.94210
   A79        1.90312  -0.00067   0.00023  -0.00374  -0.00351   1.89961
   A80        1.94921   0.00021  -0.00037   0.00401   0.00363   1.95284
   A81        1.93176  -0.00093  -0.00513  -0.00269  -0.00782   1.92394
   A82        1.85662   0.00017   0.00410   0.00066   0.00474   1.86136
   A83        1.88206   0.00023   0.00133  -0.00034   0.00099   1.88305
   A84        1.82159   0.00189   0.00167   0.00467   0.00634   1.82794
    D1        0.07752  -0.00001   0.00356  -0.00127   0.00229   0.07981
    D2       -3.10018   0.00016   0.00137   0.00989   0.01129  -3.08890
    D3       -3.09652  -0.00027  -0.00548  -0.00511  -0.01058  -3.10709
    D4        0.00897  -0.00010  -0.00766   0.00606  -0.00158   0.00739
    D5        0.40765  -0.00020  -0.00357  -0.00830  -0.01186   0.39579
    D6       -1.85191  -0.00024  -0.00167  -0.01103  -0.01270  -1.86462
    D7        2.43259  -0.00044  -0.00562  -0.00991  -0.01554   2.41705
    D8       -2.69836   0.00010   0.00634  -0.00404   0.00231  -2.69605
    D9        1.32526   0.00007   0.00824  -0.00677   0.00147   1.32673
   D10       -0.67343  -0.00014   0.00428  -0.00565  -0.00136  -0.67479
   D11        0.01320  -0.00002  -0.00522   0.00935   0.00418   0.01738
   D12       -3.10964  -0.00007  -0.00737   0.00728  -0.00005  -3.10969
   D13        3.12552  -0.00023  -0.01308   0.00587  -0.00720   3.11832
   D14        0.00268  -0.00028  -0.01523   0.00380  -0.01143  -0.00875
   D15        0.62656   0.00032  -0.00573   0.01091   0.00519   0.63175
   D16       -1.52467   0.00026  -0.00922   0.01256   0.00333  -1.52134
   D17        2.76870  -0.00002  -0.00905   0.00993   0.00088   2.76958
   D18       -2.47664   0.00013  -0.00350  -0.00097  -0.00445  -2.48109
   D19        1.65532   0.00007  -0.00699   0.00068  -0.00630   1.64902
   D20       -0.33450  -0.00020  -0.00682  -0.00194  -0.00875  -0.34325
   D21       -0.02668   0.00020   0.01696  -0.01843  -0.00149  -0.02817
   D22        2.11384  -0.00002   0.01469  -0.01897  -0.00430   2.10954
   D23       -2.12898  -0.00015   0.01723  -0.02150  -0.00430  -2.13328
   D24        3.08236   0.00033   0.01495  -0.00834   0.00661   3.08897
   D25       -1.06031   0.00011   0.01269  -0.00889   0.00380  -1.05651
   D26        0.98005  -0.00002   0.01522  -0.01142   0.00381   0.98386
   D27       -1.36355   0.00015   0.00810  -0.00711   0.00098  -1.36256
   D28        2.69161   0.00048   0.00848  -0.00582   0.00266   2.69427
   D29        0.69068   0.00007   0.00725  -0.00752  -0.00028   0.69041
   D30        0.78007   0.00007   0.01045  -0.00749   0.00295   0.78303
   D31       -1.44796   0.00040   0.01083  -0.00620   0.00464  -1.44332
   D32        2.83430  -0.00001   0.00960  -0.00790   0.00170   2.83600
   D33        2.81153  -0.00009   0.00914  -0.00774   0.00139   2.81292
   D34        0.58350   0.00024   0.00952  -0.00645   0.00307   0.58658
   D35       -1.41742  -0.00017   0.00829  -0.00815   0.00013  -1.41729
   D36        0.65078   0.00004  -0.00254   0.00050  -0.00204   0.64873
   D37       -1.46797  -0.00026  -0.00499   0.00045  -0.00453  -1.47251
   D38        2.80434  -0.00010  -0.00225   0.00089  -0.00135   2.80299
   D39        2.87606   0.00075   0.00040  -0.00010   0.00030   2.87636
   D40        0.75731   0.00045  -0.00205  -0.00014  -0.00219   0.75512
   D41       -1.25356   0.00061   0.00069   0.00029   0.00100  -1.25257
   D42       -1.38773  -0.00002  -0.00537  -0.00028  -0.00566  -1.39338
   D43        2.77671  -0.00032  -0.00782  -0.00032  -0.00815   2.76856
   D44        0.76584  -0.00016  -0.00507   0.00012  -0.00496   0.76087
   D45        3.04065  -0.00023  -0.01722   0.00462  -0.01260   3.02805
   D46        0.99006  -0.00032  -0.01810   0.00595  -0.01214   0.97792
   D47       -1.20377  -0.00069  -0.01697   0.00313  -0.01383  -1.21760
   D48        0.80449  -0.00005  -0.02008   0.00793  -0.01216   0.79234
   D49       -1.24609  -0.00013  -0.02096   0.00927  -0.01170  -1.25779
   D50        2.84326  -0.00051  -0.01983   0.00645  -0.01339   2.82987
   D51       -1.23627   0.00051  -0.01335   0.00786  -0.00549  -1.24176
   D52        2.99633   0.00043  -0.01423   0.00919  -0.00504   2.99129
   D53        0.80249   0.00005  -0.01309   0.00637  -0.00672   0.79577
   D54        0.83848   0.00020  -0.00295   0.00060  -0.00236   0.83612
   D55       -1.30341  -0.00028  -0.00763  -0.00258  -0.01021  -1.31362
   D56        2.97169   0.00012  -0.00429   0.00076  -0.00353   2.96816
   D57        2.98081   0.00030   0.00013  -0.00050  -0.00037   2.98044
   D58        0.83892  -0.00018  -0.00455  -0.00367  -0.00822   0.83070
   D59       -1.16916   0.00023  -0.00121  -0.00033  -0.00154  -1.17070
   D60       -1.30394   0.00006  -0.00369  -0.00078  -0.00447  -1.30841
   D61        2.83736  -0.00042  -0.00837  -0.00396  -0.01232   2.82504
   D62        0.82928  -0.00001  -0.00502  -0.00062  -0.00565   0.82363
   D63       -1.31124   0.00024   0.00708   0.00643   0.01351  -1.29773
   D64        0.93466   0.00020   0.00688   0.00823   0.01511   0.94977
   D65        2.96933   0.00012   0.00624   0.00628   0.01252   2.98184
   D66        0.84882   0.00021   0.01064   0.00743   0.01807   0.86689
   D67        3.09471   0.00017   0.01044   0.00923   0.01967   3.11439
   D68       -1.15380   0.00008   0.00980   0.00728   0.01708  -1.13672
   D69        2.84543   0.00015   0.00827   0.00627   0.01454   2.85997
   D70       -1.19186   0.00011   0.00807   0.00807   0.01614  -1.17572
   D71        0.84281   0.00003   0.00744   0.00611   0.01355   0.85636
   D72       -3.06777  -0.00025  -0.01417   0.00890  -0.00527  -3.07304
   D73        1.11312  -0.00030  -0.01488   0.00890  -0.00597   1.10715
   D74       -0.98873  -0.00027  -0.01367   0.00808  -0.00558  -0.99431
   D75        0.96993   0.00002  -0.01358   0.00694  -0.00663   0.96330
   D76       -1.13236  -0.00002  -0.01428   0.00695  -0.00734  -1.13969
   D77        3.04898   0.00000  -0.01307   0.00612  -0.00695   3.04203
   D78       -1.07782   0.00022  -0.01019   0.00922  -0.00097  -1.07879
   D79        3.10307   0.00018  -0.01090   0.00923  -0.00167   3.10140
   D80        1.00123   0.00020  -0.00969   0.00840  -0.00129   0.99994
   D81       -0.02901   0.00014   0.01538  -0.02026  -0.00488  -0.03388
   D82        2.08174  -0.00022   0.01444  -0.02606  -0.01159   2.07015
   D83       -2.14938  -0.00034   0.01961  -0.02856  -0.00896  -2.15833
   D84        3.09404   0.00018   0.01748  -0.01823  -0.00074   3.09329
   D85       -1.07840  -0.00019   0.01654  -0.02403  -0.00746  -1.08586
   D86        0.97367  -0.00030   0.02170  -0.02654  -0.00482   0.96885
   D87        0.03218  -0.00019  -0.01859   0.02234   0.00374   0.03592
   D88       -2.10472   0.00024  -0.01847   0.02748   0.00901  -2.09571
   D89        2.10780  -0.00018  -0.01971   0.02296   0.00326   2.11106
   D90       -2.07908   0.00073  -0.01417   0.03193   0.01775  -2.06133
   D91        2.06721   0.00116  -0.01405   0.03707   0.02301   2.09023
   D92       -0.00345   0.00074  -0.01528   0.03255   0.01727   0.01381
   D93        2.12057  -0.00050  -0.02695   0.02788   0.00093   2.12150
   D94       -0.01633  -0.00008  -0.02683   0.03302   0.00620  -0.01013
   D95       -2.08699  -0.00049  -0.02807   0.02850   0.00045  -2.08655
   D96        1.03288   0.00025   0.02112  -0.00844   0.01264   1.04551
   D97        3.12678  -0.00004   0.01781  -0.00923   0.00853   3.13532
   D98       -1.07110   0.00006   0.01976  -0.00948   0.01024  -1.06086
   D99        3.08176  -0.00008   0.02001  -0.01054   0.00951   3.09126
   D100      -1.10752  -0.00037   0.01669  -0.01133   0.00540  -1.10212
   D101       0.97778  -0.00027   0.01865  -0.01157   0.00711   0.98489
   D102      -1.05865   0.00048   0.02040  -0.00527   0.01514  -1.04351
   D103       1.03525   0.00020   0.01709  -0.00606   0.01103   1.04629
   D104       3.12055   0.00030   0.01904  -0.00630   0.01274   3.13330
   D105       1.03277   0.00014  -0.00525   0.00590   0.00070   1.03346
   D106      -0.97858   0.00009  -0.00453   0.00449  -0.00008  -0.97866
   D107      -3.12890  -0.00022  -0.00332  -0.00008  -0.00341  -3.13231
   D108       0.90214   0.00038   0.01249  -0.01114   0.00135   0.90349
   D109       3.05042  -0.00015   0.01167  -0.01306  -0.00140   3.04903
   D110      -1.18844  -0.00006   0.01098  -0.01126  -0.00029  -1.18873
   D111      -1.06158  -0.00017  -0.01978   0.01028  -0.00950  -1.07108
   D112       1.05056  -0.00021  -0.01871   0.00935  -0.00936   1.04120
   D113      -3.13361  -0.00067  -0.02356   0.00765  -0.01591   3.13367
   D114       3.12320   0.00004  -0.02047   0.01309  -0.00738   3.11582
   D115      -1.04784  -0.00001  -0.01940   0.01216  -0.00723  -1.05508
   D116       1.05117  -0.00046  -0.02424   0.01046  -0.01378   1.03739
   D117       1.13425   0.00052  -0.01981   0.01300  -0.00681   1.12745
   D118      -3.03679   0.00047  -0.01874   0.01208  -0.00666  -3.04346
   D119      -0.93778   0.00001  -0.02358   0.01038  -0.01321  -0.95099
   D120      -3.02163   0.00100   0.05267  -0.00044   0.05223  -2.96940
   D121      -0.88722   0.00002   0.04629  -0.00496   0.04133  -0.84588
   D122       1.19093   0.00000   0.04786  -0.00533   0.04252   1.23345
   D123      -0.94316   0.00085   0.05373  -0.00276   0.05098  -0.89219
   D124       1.19125  -0.00013   0.04735  -0.00727   0.04008   1.23133
   D125      -3.01379  -0.00015   0.04892  -0.00765   0.04127  -2.97252
   D126       1.03367   0.00109   0.05426  -0.00173   0.05254   1.08621
   D127      -3.11510   0.00010   0.04788  -0.00624   0.04164  -3.07346
   D128      -1.03695   0.00008   0.04945  -0.00662   0.04282  -0.99413
   D129       0.78493  -0.00041  -0.03636   0.02393  -0.01243   0.77249
   D130      -1.33281   0.00042  -0.03306   0.02908  -0.00399  -1.33680
   D131       2.91042   0.00053  -0.03429   0.03050  -0.00379   2.90664
         Item               Value     Threshold  Converged?
 Maximum Force            0.002627     0.000450     NO 
 RMS     Force            0.000518     0.000300     NO 
 Maximum Displacement     0.118490     0.001800     NO 
 RMS     Displacement     0.018651     0.001200     NO 
 Predicted change in Energy=-2.641117D-04
 GradGradGradGradGradGradGradGradGradGradGradGradGradGradGradGradGradGrad

                          Input orientation:                          
 ---------------------------------------------------------------------
 Center     Atomic      Atomic             Coordinates (Angstroms)
 Number     Number       Type             X           Y           Z
 ---------------------------------------------------------------------
      1          6           0        1.797768    0.633468    0.056063
      2          6           0        1.073426   -0.471951    0.351580
      3          6           0       -0.360251   -0.551849    0.794681
      4          6           0       -1.280399    0.500913    0.127874
      5          6           0       -1.138274    1.909346    0.753551
      6          6           0        0.281059    2.322845    1.185412
      7          6           0        1.419486    2.093695    0.170667
      8          6           0        3.146295    0.235033   -0.379011
      9          6           0        3.244162   -1.281189   -0.367250
     10          6           0        1.874547   -1.767658    0.153821
     11          8           0        4.058509    1.001895   -0.688222
     12          6           0        1.162560    2.741094   -1.206074
     13          6           0        1.982748   -2.589024    1.439474
     14          8           0        1.198761   -2.625602   -0.788349
     15          6           0       -2.765616    0.033128    0.078390
     16          8           0       -3.602369    1.112937   -0.412346
     17          6           0       -3.348985   -0.331852    1.444657
     18          6           0       -2.946469   -1.132822   -0.921651
     19          8           0       -4.326524   -1.415658   -1.142509
     20          1           0       -0.407070   -0.453313    1.889409
     21          1           0       -0.713681   -1.562910    0.572933
     22          1           0       -0.960151    0.572601   -0.920985
     23          1           0       -1.779593    1.984245    1.640575
     24          1           0       -1.527732    2.642700    0.039391
     25          1           0        0.548245    1.802331    2.114098
     26          1           0        0.253062    3.391522    1.436634
     27          1           0        2.312842    2.592036    0.575527
     28          1           0        3.451184   -1.667071   -1.371914
     29          1           0        4.080398   -1.591549    0.270783
     30          1           0        0.959973    3.812961   -1.089432
     31          1           0        0.309707    2.288346   -1.723439
     32          1           0        2.041483    2.634428   -1.851283
     33          1           0        0.991709   -2.873529    1.807305
     34          1           0        2.555564   -3.502530    1.244607
     35          1           0        2.495224   -2.018991    2.221428
     36          1           0        1.117152   -2.139716   -1.628147
     37          1           0       -3.214973    1.435731   -1.246017
     38          1           0       -2.799311   -1.164328    1.894839
     39          1           0       -3.318283    0.516761    2.134879
     40          1           0       -4.392260   -0.641245    1.329125
     41          1           0       -2.454949   -0.866242   -1.872077
     42          1           0       -2.491724   -2.057670   -0.556128
     43          1           0       -4.744852   -0.540520   -1.252070
 ---------------------------------------------------------------------
                    Distance matrix (angstroms):
                    1          2          3          4          5
     1  C    0.000000
     2  C    1.354235   0.000000
     3  C    2.570521   1.502715   0.000000
     4  C    3.081857   2.556756   1.549068   0.000000
     5  C    3.276385   3.274718   2.581568   1.547693   0.000000
     6  C    2.535711   3.022252   2.971165   2.622208   1.540128
     7  C    1.512777   2.595193   3.248963   3.134990   2.629805
     8  C    1.471925   2.308761   3.780556   4.463546   4.737463
     9  C    2.436629   2.425629   3.856658   4.888014   5.535472
    10  C    2.404342   1.536151   2.623588   3.885971   4.791360
    11  O    2.408454   3.487712   4.913101   5.424107   5.468888
    12  C    2.537434   3.571819   4.143121   3.572937   3.134610
    13  C    3.511766   2.548015   3.171038   4.681467   5.517844
    14  O    3.419558   2.439951   3.039236   4.093995   5.329629
    15  C    4.602759   3.881750   2.577025   1.557929   2.573767
    16  O    5.441579   4.995850   3.839239   2.461292   2.839955
    17  C    5.417482   4.557650   3.066497   2.589684   3.223016
    18  C    5.155918   4.268188   3.157824   2.558590   3.915438
    19  O    6.568291   5.681755   4.497799   3.816543   4.981529
    20  H    3.066523   2.134745   1.100150   2.185465   2.721578
    21  H    3.376182   2.105455   1.093768   2.186004   3.502779
    22  H    2.926508   2.616476   2.137236   1.099000   2.150043
    23  H    4.139177   3.979211   3.026853   2.176633   1.097137
    24  H    3.885389   4.069956   3.484053   2.157836   1.095222
    25  H    2.676389   2.924832   2.847523   2.997117   2.169536
    26  H    3.449486   4.095945   4.042083   3.524198   2.144590
    27  H    2.090726   3.312752   4.132490   4.181455   3.522494
    28  H    3.172598   3.170564   4.523814   5.416401   6.194472
    29  H    3.194871   3.209658   4.590730   5.756471   6.302687
    30  H    3.481844   4.522152   4.934009   4.179803   3.379790
    31  H    2.849487   3.536695   3.854411   3.025014   2.894093
    32  H    2.775105   3.929292   4.787673   4.416316   4.173939
    33  H    4.001950   2.809518   2.871132   4.401116   5.340704
    34  H    4.369596   3.489790   4.172640   5.655905   6.570690
    35  H    3.494394   2.812681   3.513096   4.998821   5.548765
    36  H    3.315170   2.588952   3.251790   3.975523   5.210982
    37  H    5.240860   4.958017   4.032910   2.550301   2.921516
    38  H    5.267476   4.226006   2.744903   2.863964   3.675466
    39  H    5.523503   4.841985   3.418774   2.860296   2.932541
    40  H    6.446862   5.554996   4.068258   3.525792   4.174353
    41  H    4.904331   4.189218   3.405613   2.692301   4.041218
    42  H    5.100661   4.006087   2.938598   2.912304   4.391389
    43  H    6.774611   6.035624   4.838807   3.871856   4.799142
                    6          7          8          9         10
     6  C    0.000000
     7  C    1.542152   0.000000
     8  C    3.875043   2.595889   0.000000
     9  C    4.917296   3.874098   1.519423   0.000000
    10  C    4.509502   3.888112   2.431466   1.544024   0.000000
    11  O    4.418658   2.982308   1.231188   2.445130   3.626176
    12  C    2.582863   1.542904   3.301451   4.606024   4.762886
    13  C    5.204494   4.884157   3.554720   2.562391   1.529462
    14  O    5.406019   4.820808   3.484779   2.483633   1.442373
    15  C    3.968694   4.665783   5.933016   6.167938   4.977915
    16  O    4.370094   5.149837   6.805608   7.253196   6.214096
    17  C    4.504647   5.499513   6.770214   6.903176   5.568940
    18  C    5.176706   5.537610   6.267955   6.217176   4.980146
    19  O    6.373809   6.859782   7.690952   7.611464   6.344892
    20  H    2.945537   3.574581   4.271528   4.371428   3.153656
    21  H    4.057553   4.252408   4.363280   4.077723   2.629924
    22  H    3.006803   3.027887   4.155790   4.628111   3.829822
    23  H    2.137314   3.522316   5.603824   6.319219   5.444259
    24  H    2.165040   3.000789   5.274320   6.191384   5.571343
    25  H    1.097626   2.149623   3.927070   4.788857   4.283292
    26  H    1.098165   2.155823   4.650891   5.833944   5.558054
    27  H    2.138356   1.100155   2.676051   4.093661   4.401917
    28  H    5.701670   4.544305   2.167213   1.095953   2.196308
    29  H    5.531185   4.546592   2.152018   1.096677   2.215958
    30  H    2.802906   2.180568   4.252796   5.629337   5.790115
    31  H    2.909196   2.203891   3.750975   4.815792   4.735399
    32  H    3.523875   2.183473   3.024119   4.356702   4.840111
    33  H    5.281485   5.247370   4.368682   3.512517   2.176319
    34  H    6.253948   5.810486   4.117581   2.829594   2.159486
    35  H    4.982710   4.719854   3.502399   2.794014   2.173340
    36  H    5.341313   4.609654   3.364105   2.617461   1.971671
    37  H    4.349834   4.890615   6.531394   7.062174   6.174501
    38  H    4.706628   5.602297   6.517579   6.454011   5.023953
    39  H    4.137475   5.365753   6.941887   7.249756   6.009048
    40  H    5.535919   6.526738   7.779165   7.848704   6.474799
    41  H    5.196562   5.286329   5.900508   5.909022   4.864293
    42  H    5.469022   5.749749   6.088934   5.791284   4.433109
    43  H    6.276940   6.852907   7.977088   8.071917   6.877416
                   11         12         13         14         15
    11  O    0.000000
    12  C    3.417529   0.000000
    13  C    4.661607   6.006812   0.000000
    14  O    4.620273   5.383050   2.362027   0.000000
    15  C    6.935048   4.941002   5.592423   4.851430   0.000000
    16  O    7.666648   5.097593   6.951783   6.096630   1.451538
    17  C    7.822981   6.068230   5.789839   5.561439   1.529776
    18  C    7.326747   5.654400   5.656202   4.407845   1.546683
    19  O    8.738405   6.885686   6.917394   5.667289   2.454792
    20  H    5.357538   4.716990   3.236500   3.803672   3.013164
    21  H    5.562602   5.020916   3.012396   2.576788   2.646196
    22  H    5.042363   3.047875   4.922225   3.860958   2.132952
    23  H    6.361740   4.163232   5.925406   6.001745   2.686917
    24  H    5.867517   2.966233   6.454041   5.989485   2.888554
    25  H    4.562417   3.504598   4.668716   5.334225   4.272688
    26  H    4.970589   2.869521   6.225653   6.484649   4.715512
    27  H    2.678239   2.125905   5.262961   5.506822   5.708406
    28  H    2.821287   4.969630   3.303061   2.516494   6.606260
    29  H    2.765163   5.428322   2.600179   3.239577   7.038786
    30  H    4.202855   1.097062   6.958940   6.450020   5.434239
    31  H    4.096358   1.095448   6.049118   5.080521   4.217844
    32  H    2.843637   1.095526   6.173896   5.432120   5.796430
    33  H    5.536410   6.374452   1.094714   2.615676   5.055225
    34  H    5.126843   6.850484   1.095712   2.596696   6.494297
    35  H    4.476123   6.015162   1.094998   3.332800   6.039888
    36  H    4.405084   4.899236   3.218918   0.973656   4.765439
    37  H    7.307728   4.568190   7.101184   6.015391   1.980724
    38  H    7.641625   6.369019   5.010509   5.031839   2.175896
    39  H    7.913427   6.015612   6.183075   6.230843   2.183688
    40  H    8.842234   6.980221   6.666839   6.299277   2.159881
    41  H    6.878705   5.151971   5.798922   4.197548   2.170185
    42  H    7.230763   6.066659   4.928048   3.741143   2.202059
    43  H    8.955230   6.757857   7.530032   6.315785   2.452870
                   16         17         18         19         20
    16  O    0.000000
    17  C    2.366448   0.000000
    18  C    2.394374   2.530412   0.000000
    19  O    2.729712   2.970461   1.425947   0.000000
    20  H    4.238060   2.977822   3.848680   5.047846   0.000000
    21  H    4.058997   3.036485   2.721048   4.002132   1.748807
    22  H    2.744448   3.481497   2.618000   3.915956   3.042484
    23  H    2.880308   2.804582   4.200322   5.078558   2.808455
    24  H    2.616938   3.760279   4.146201   5.069556   3.776738
    25  H    4.907727   4.493472   5.481234   6.687624   2.459886
    26  H    4.845103   5.180571   6.022308   7.122749   3.927281
    27  H    6.176840   6.431236   6.616379   7.943201   4.289331
    28  H    7.642109   7.480521   6.435692   7.785152   5.195726
    29  H    8.173483   7.626307   7.142072   8.526703   4.904375
    30  H    5.344487   6.493704   6.304697   7.435611   5.379906
    31  H    4.290092   5.503480   4.790609   5.962530   4.591637
    32  H    6.019846   6.979913   6.319498   7.580044   5.433446
    33  H    6.474899   5.043141   5.097697   6.253830   2.796564
    34  H    7.871986   6.704992   6.370287   7.577367   4.300081
    35  H    7.343458   6.132259   6.346358   7.629962   3.314347
    36  H    5.859335   5.714620   4.245702   5.513050   4.188128
    37  H    0.974310   3.222116   2.602839   3.062136   4.613426
    38  H    3.339751   1.094451   2.820508   3.408963   2.495674
    39  H    2.631442   1.094301   3.493100   3.935996   3.078386
    40  H    2.594957   1.094300   2.719918   2.590948   4.028769
    41  H    2.713769   3.476435   1.102708   2.082528   4.302685
    42  H    3.362581   2.777856   1.093501   2.030397   3.591712
    43  H    2.178147   3.043735   1.922025   0.976149   5.356571
                   21         22         23         24         25
    21  H    0.000000
    22  H    2.617813   0.000000
    23  H    3.854651   3.037402   0.000000
    24  H    4.316770   2.351548   1.749511   0.000000
    25  H    3.910562   3.605443   2.382466   3.052919   0.000000
    26  H    5.121227   3.869957   2.480667   2.384166   1.752604
    27  H    5.140372   4.126761   4.272208   3.878146   2.470757
    28  H    4.597758   4.967831   7.054660   6.734650   5.711049
    29  H    4.803676   5.613465   7.000151   7.030898   5.233768
    30  H    5.870653   3.770302   4.278126   2.971940   3.804571
    31  H    4.599220   2.280406   3.971680   2.570859   3.875539
    32  H    5.575428   3.758510   5.216937   4.039061   4.318147
    33  H    2.479869   4.809276   5.595166   6.316795   4.706851
    34  H    3.860211   5.801442   7.003932   7.475942   5.738195
    35  H    3.636291   5.341416   5.885350   6.532750   4.290075
    36  H    2.920515   3.488830   6.006890   5.713808   5.465143
    37  H    4.307771   2.436157   3.270106   2.440456   5.058317
    38  H    2.501231   3.785273   3.319335   4.421885   4.478311
    39  H    3.680851   3.860338   2.182983   3.480914   4.074698
    40  H    3.866942   4.279695   3.717019   4.544583   5.567390
    41  H    3.081466   2.282382   4.573850   4.101965   5.659509
    42  H    2.163563   3.065479   4.655073   4.835018   5.592059
    43  H    4.541615   3.958866   4.851247   4.706446   6.696038
                   26         27         28         29         30
    26  H    0.000000
    27  H    2.371366   0.000000
    28  H    6.610998   4.819579   0.000000
    29  H    6.390517   4.551869   1.760701   0.000000
    30  H    2.656755   2.468401   6.026332   6.387172   0.000000
    31  H    3.347576   3.064315   5.063376   5.766162   1.774616
    32  H    3.818644   2.442302   4.551917   5.149682   1.771728
    33  H    6.319325   5.756308   4.196665   3.680268   7.287060
    34  H    7.270924   6.135985   3.319222   2.631596   7.842835
    35  H    5.909047   4.899370   3.734945   2.549607   6.879713
    36  H    6.382330   5.354936   2.395153   3.561917   5.979070
    37  H    4.800937   5.933953   7.353970   8.042856   4.806860
    38  H    5.502972   6.479581   7.070581   7.081699   6.914586
    39  H    4.637489   6.200639   7.930474   7.915826   6.290039
    40  H    6.152543   7.482006   8.358681   8.591222   7.371280
    41  H    6.034024   6.378267   5.981128   6.915828   5.845439
    42  H    6.418617   6.781170   6.011342   6.640319   6.831026
    43  H    6.904291   7.934991   8.273965   9.017139   7.178041
                   31         32         33         34         35
    31  H    0.000000
    32  H    1.770640   0.000000
    33  H    6.290965   6.695139   0.000000
    34  H    6.883852   6.892828   1.777051   0.000000
    35  H    6.236314   6.200578   1.778283   1.777275   0.000000
    36  H    4.502086   4.867919   3.515189   3.489844   4.090585
    37  H    3.657629   5.425269   6.751938   7.993042   7.520945
    38  H    5.888878   7.203976   4.159431   5.879173   5.373007
    39  H    5.584572   7.007218   5.493397   7.172821   6.343059
    40  H    6.325278   7.889112   5.847980   7.514409   7.080383
    41  H    4.197242   5.698511   5.426463   6.462892   6.526088
    42  H    5.300800   6.651554   4.287861   5.550260   5.708411
    43  H    5.811475   7.516229   6.907304   8.264561   8.165156
                   36         37         38         39         40
    36  H    0.000000
    37  H    5.630022   0.000000
    38  H    5.357378   4.098543   0.000000
    39  H    6.394555   3.505087   1.775673   0.000000
    40  H    6.429969   3.511580   1.769501   1.773033   0.000000
    41  H    3.800150   2.503731   3.794351   4.325939   3.748532
    42  H    3.765626   3.633577   2.626768   3.814763   3.028610
    43  H    6.087853   2.499228   3.751973   3.824182   2.607113
                   41         42         43
    41  H    0.000000
    42  H    1.775549   0.000000
    43  H    2.394611   2.804045   0.000000
 Stoichiometry    C15H24O4
 Framework group  C1[X(C15H24O4)]
 Deg. of freedom   123
 Full point group                 C1      NOp   1
 Largest Abelian subgroup         C1      NOp   1
 Largest concise Abelian subgroup C1      NOp   1
                         Standard orientation:                         
 ---------------------------------------------------------------------
 Center     Atomic      Atomic             Coordinates (Angstroms)
 Number     Number       Type             X           Y           Z
 ---------------------------------------------------------------------
      1          6           0        1.823145    0.634256    0.043813
      2          6           0        1.104525   -0.479570    0.321176
      3          6           0       -0.329127   -0.574172    0.761455
      4          6           0       -1.254326    0.483938    0.110285
      5          6           0       -1.120453    1.883120    0.758144
      6          6           0        0.296196    2.297460    1.197940
      7          6           0        1.436833    2.090435    0.180925
      8          6           0        3.174236    0.250004   -0.396038
      9          6           0        3.280316   -1.265665   -0.407976
     10          6           0        1.912857   -1.767659    0.103948
     11          8           0        4.082575    1.026551   -0.692210
     12          6           0        1.177735    2.757974   -1.185754
     13          6           0        2.024265   -2.608515    1.376664
     14          8           0        1.242650   -2.614346   -0.852286
     15          6           0       -2.736935    0.008959    0.051896
     16          8           0       -3.579058    1.091797   -0.422712
     17          6           0       -3.319641   -0.380581    1.411649
     18          6           0       -2.910487   -1.142105   -0.966515
     19          8           0       -4.288772   -1.428900   -1.193241
     20          1           0       -0.377542   -0.493093    1.857545
     21          1           0       -0.676850   -1.583523    0.523491
     22          1           0       -0.933454    0.573819   -0.936980
     23          1           0       -1.763029    1.940610    1.645556
     24          1           0       -1.513191    2.625481    0.055172
     25          1           0        0.565301    1.763880    2.118623
     26          1           0        0.262156    3.361893    1.465877
     27          1           0        2.327079    2.587184    0.594501
     28          1           0        3.490405   -1.634597   -1.418354
     29          1           0        4.117605   -1.581476    0.225990
     30          1           0        0.969221    3.826765   -1.052515
     31          1           0        0.327853    2.308798   -1.711062
     32          1           0        2.057849    2.666209   -1.831630
     33          1           0        1.034428   -2.904118    1.738937
     34          1           0        2.602218   -3.515735    1.168086
     35          1           0        2.532881   -2.048066    2.168010
     36          1           0        1.159221   -2.115781   -1.684439
     37          1           0       -3.192609    1.429734   -1.250804
     38          1           0       -2.765894   -1.217038    1.849288
     39          1           0       -3.294213    0.457242    2.115139
     40          1           0       -4.361108   -0.693762    1.290174
     41          1           0       -2.419498   -0.857979   -1.912119
     42          1           0       -2.451085   -2.070105   -0.615075
     43          1           0       -4.711737   -0.554427   -1.289493
 ---------------------------------------------------------------------
 Rotational constants (GHZ):      0.5525851      0.2599356      0.2070847
 Standard basis: 6-31G(d) (6D, 7F)
 There are   333 symmetry adapted cartesian basis functions of A   symmetry.
 There are   333 symmetry adapted basis functions of A   symmetry.
   333 basis functions,   628 primitive gaussians,   333 cartesian basis functions
    73 alpha electrons       73 beta electrons
       nuclear repulsion energy      1599.4006295474 Hartrees.
 NAtoms=   43 NActive=   43 NUniq=   43 SFac= 1.00D+00 NAtFMM=   60 NAOKFM=F Big=F
 Integral buffers will be    131072 words long.
 Raffenetti 2 integral format.
 Two-electron integral symmetry is turned on.
 ------------------------------------------------------------------------------
 Polarizable Continuum Model (PCM)
 =================================
 Model                : PCM (using non-symmetric T matrix).
 Atomic radii         : SMD-Coulomb.
 Polarization charges : Total charges.
 Charge compensation  : None.
 Solution method      : On-the-fly selection.
 Cavity type          : VdW (van der Waals Surface) (Alpha=1.000).
 Cavity algorithm     : GePol (No added spheres)
                        Default sphere list used, NSphG=   43.
                        Lebedev-Laikov grids with approx.  5.0 points / Ang**2.
                        Smoothing algorithm: Karplus/York (Gamma=1.0000).
                        Polarization charges: spherical gaussians, with
                                              point-specific exponents (IZeta= 3).
                        Self-potential: point-specific (ISelfS= 7).
                        Self-field    : sphere-specific E.n sum rule (ISelfD= 2).
 1st derivatives      : Analytical E(r).r(x)/FMM algorithm (CHGder, D1EAlg=3).
                        Cavity 1st derivative terms included.
 Solvent              : Methanol, Eps=  32.613000 Eps(inf)=   1.765709
 ------------------------------------------------------------------------------
 ------------------------------------------------------------------------------
 Atomic radii for non-electrostatic terms: SMD-CDS.
 ------------------------------------------------------------------------------
 Nuclear repulsion after PCM non-electrostatic terms =     1599.4022536849 Hartrees.
 One-electron integrals computed using PRISM.
 NBasis=   333 RedAO= T EigKep=  9.14D-04  NBF=   333
 NBsUse=   333 1.00D-06 EigRej= -1.00D+00 NBFU=   333
 Initial guess from the checkpoint file:  "DY-202A-11R_33.chk"
 B after Tr=     0.000000    0.000000    0.000000
         Rot=    0.999998   -0.002068   -0.000479    0.000086 Ang=  -0.24 deg.
 ExpMin= 1.61D-01 ExpMax= 5.48D+03 ExpMxC= 8.25D+02 IAcc=1 IRadAn=         1 AccDes= 0.00D+00
 Harris functional with IExCor=  402 and IRadAn=       1 diagonalized for initial guess.
 HarFok:  IExCor=  402 AccDes= 0.00D+00 IRadAn=         1 IDoV= 1 UseB2=F ITyADJ=14
 ICtDFT=  3500011 ScaDFX=  1.000000  1.000000  1.000000  1.000000
 FoFCou: FMM=F IPFlag=           0 FMFlag=      100000 FMFlg1=           0
         NFxFlg=           0 DoJE=T BraDBF=F KetDBF=T FulRan=T
         wScrn=  0.000000 ICntrl=     500 IOpCl=  0 I1Cent=   200000004 NGrid=           0
         NMat0=    1 NMatS0=      1 NMatT0=    0 NMatD0=    1 NMtDS0=    0 NMtDT0=    0
 Petite list used in FoFCou.
 Keep R1 ints in memory in canonical form, NReq=1565304907.
 Requested convergence on RMS density matrix=1.00D-08 within 128 cycles.
 Requested convergence on MAX density matrix=1.00D-06.
 Requested convergence on             energy=1.00D-06.
 No special actions if energy rises.
 Inv3:  Mode=1 IEnd=    21853803.
 Iteration    1 A*A^-1 deviation from unit magnitude is 4.88D-15 for   2693.
 Iteration    1 A*A^-1 deviation from orthogonality  is 3.46D-15 for   2109    729.
 Iteration    1 A^-1*A deviation from unit magnitude is 5.77D-15 for    664.
 Iteration    1 A^-1*A deviation from orthogonality  is 4.23D-12 for   1672   1560.
 Error on total polarization charges =  0.05209
 SCF Done:  E(RB3LYP) =  -886.952861237     A.U. after    9 cycles
            NFock=  9  Conv=0.97D-08     -V/T= 2.0094
 SMD-CDS (non-electrostatic) energy       (kcal/mol) =       1.02
 (included in total energy above)
 D1PCM: PCM CHGder 1st derivatives, ID1Alg=3 FixD1E=F DoIter=F DoCFld=F I1PDM=0.
 Calling FoFJK, ICntrl=      2127 FMM=F ISym2X=0 I1Cent= 0 IOpClX= 0 NMat=1 NMatS=1 NMatT=0.
 ***** Axes restored to original set *****
 -------------------------------------------------------------------
 Center     Atomic                   Forces (Hartrees/Bohr)
 Number     Number              X              Y              Z
 -------------------------------------------------------------------
      1        6          -0.001194552    0.001995580   -0.000159065
      2        6           0.001129250   -0.001372769    0.000197450
      3        6          -0.000025101   -0.000045507    0.000470443
      4        6          -0.000209162   -0.000685048    0.000018805
      5        6           0.000193906   -0.000123370    0.000128006
      6        6           0.000152845   -0.000079161   -0.000492863
      7        6           0.000636201   -0.000649962   -0.000328523
      8        6           0.000058995   -0.001248677   -0.000431532
      9        6           0.001064870   -0.000277866    0.001211136
     10        6          -0.001315724   -0.000000115   -0.000957670
     11        8           0.000534053    0.000460799    0.000103514
     12        6          -0.000040301   -0.000180228    0.000551650
     13        6           0.000177782    0.000927775   -0.000080223
     14        8           0.000191553    0.000095648    0.000217027
     15        6          -0.000032942    0.000345820   -0.000023445
     16        8          -0.000021537   -0.000169030   -0.000238648
     17        6           0.000473003   -0.000420994   -0.000625299
     18        6           0.000338863    0.000152263    0.000095187
     19        8          -0.000294288    0.000324732    0.000049590
     20        1          -0.000045343    0.000024804   -0.000189677
     21        1          -0.000230369   -0.000037364   -0.000074395
     22        1          -0.000103832    0.000177229   -0.000081310
     23        1           0.000013865    0.000102441   -0.000040526
     24        1          -0.000081419    0.000202189    0.000016901
     25        1           0.000003095    0.000146700    0.000216813
     26        1           0.000008485    0.000000958    0.000029253
     27        1          -0.000104039    0.000017519    0.000206836
     28        1          -0.000621910    0.000705817   -0.000322605
     29        1          -0.000039341    0.000208318   -0.000253591
     30        1          -0.000051091    0.000029740   -0.000134350
     31        1           0.000010593    0.000017322   -0.000060670
     32        1          -0.000041596    0.000051883   -0.000075613
     33        1          -0.000023531   -0.000322044    0.000138914
     34        1          -0.000110405   -0.000229073    0.000089063
     35        1          -0.000103221   -0.000003581   -0.000071361
     36        1           0.000056382   -0.000183518    0.000245906
     37        1           0.000114049   -0.000086884    0.000121290
     38        1          -0.000031961    0.000053831    0.000028781
     39        1          -0.000251501    0.000049602    0.000082672
     40        1          -0.000181923    0.000175911    0.000232305
     41        1          -0.000079700    0.000116946    0.000130565
     42        1          -0.000102799    0.000047353   -0.000035392
     43        1           0.000179797   -0.000315988    0.000094651
 -------------------------------------------------------------------
 Cartesian Forces:  Max     0.001995580 RMS     0.000423158

 GradGradGradGradGradGradGradGradGradGradGradGradGradGradGradGradGradGrad
 Berny optimization.
 Using GEDIIS/GDIIS optimizer.
 FormGI is forming the generalized inverse of G from B-inverse, IUseBI=4.
 Internal  Forces:  Max     0.000882709 RMS     0.000172038
 Search for a local minimum.
 Step number   5 out of a maximum of  258
 All quantities printed in internal units (Hartrees-Bohrs-Radians)
 Mixed Optimization -- En-DIIS/RFO-DIIS
 Swapping is turned off.
 Update second derivatives using D2CorX and points    2    3    4    5
 DE= -3.06D-04 DEPred=-2.64D-04 R= 1.16D+00
 TightC=F SS=  1.41D+00  RLast= 1.70D-01 DXNew= 1.4270D+00 5.1004D-01
 Trust test= 1.16D+00 RLast= 1.70D-01 DXMaxT set to 8.49D-01
 ITU=  1  0  1  1  0
     Eigenvalues ---    0.00232   0.00248   0.00319   0.00347   0.00378
     Eigenvalues ---    0.00417   0.00547   0.00714   0.00775   0.00873
     Eigenvalues ---    0.01092   0.01137   0.01220   0.01345   0.01369
     Eigenvalues ---    0.01413   0.02502   0.02583   0.03158   0.03804
     Eigenvalues ---    0.03904   0.04024   0.04406   0.04586   0.04705
     Eigenvalues ---    0.04809   0.04916   0.05024   0.05369   0.05420
     Eigenvalues ---    0.05435   0.05512   0.05565   0.05587   0.05635
     Eigenvalues ---    0.05662   0.05699   0.05745   0.05923   0.05960
     Eigenvalues ---    0.06120   0.06306   0.06941   0.07754   0.08168
     Eigenvalues ---    0.08656   0.08921   0.09094   0.09233   0.09690
     Eigenvalues ---    0.10318   0.11623   0.12089   0.13272   0.13791
     Eigenvalues ---    0.14646   0.15611   0.15978   0.16000   0.16000
     Eigenvalues ---    0.16000   0.16000   0.16000   0.16000   0.16000
     Eigenvalues ---    0.16004   0.16026   0.16147   0.16197   0.16653
     Eigenvalues ---    0.17035   0.17746   0.18450   0.20550   0.20726
     Eigenvalues ---    0.22484   0.23104   0.24680   0.25041   0.26201
     Eigenvalues ---    0.26846   0.27187   0.27769   0.27877   0.28574
     Eigenvalues ---    0.28811   0.29015   0.29348   0.29726   0.30453
     Eigenvalues ---    0.31093   0.31693   0.32249   0.33745   0.33773
     Eigenvalues ---    0.33824   0.33852   0.33899   0.33995   0.34022
     Eigenvalues ---    0.34106   0.34119   0.34151   0.34168   0.34177
     Eigenvalues ---    0.34195   0.34231   0.34253   0.34310   0.34328
     Eigenvalues ---    0.34336   0.34360   0.34451   0.34521   0.34658
     Eigenvalues ---    0.38977   0.41232   0.41767   0.51719   0.52567
     Eigenvalues ---    0.52692   0.53176   0.95631
 En-DIIS/RFO-DIIS IScMMF=        0 using points:     5    4    3    2
 RFO step:  Lambda=-2.31520814D-05.
 DidBck=F Rises=F RFO-DIIS coefs:    1.29185   -0.23956   -0.07318    0.02090
 Iteration  1 RMS(Cart)=  0.02484458 RMS(Int)=  0.00022989
 Iteration  2 RMS(Cart)=  0.00035002 RMS(Int)=  0.00002088
 Iteration  3 RMS(Cart)=  0.00000004 RMS(Int)=  0.00002088
 Variable       Old X    -DE/DX   Delta X   Delta X   Delta X     New X
                                 (Linear)    (Quad)   (Total)
    R1        2.55913   0.00072   0.00028   0.00094   0.00124   2.56038
    R2        2.85873  -0.00088  -0.00099  -0.00132  -0.00232   2.85641
    R3        2.78154   0.00054   0.00021   0.00032   0.00056   2.78209
    R4        2.83972   0.00041   0.00035   0.00073   0.00108   2.84080
    R5        2.90290  -0.00071  -0.00173  -0.00102  -0.00276   2.90015
    R6        2.92732   0.00017  -0.00019   0.00116   0.00098   2.92829
    R7        2.07898  -0.00019  -0.00024  -0.00055  -0.00079   2.07819
    R8        2.06692   0.00012   0.00011   0.00014   0.00025   2.06717
    R9        2.92472   0.00028   0.00000   0.00077   0.00077   2.92548
   R10        2.94406  -0.00018  -0.00047  -0.00099  -0.00146   2.94260
   R11        2.07681   0.00006  -0.00004   0.00019   0.00016   2.07697
   R12        2.91042  -0.00004   0.00001  -0.00044  -0.00042   2.91000
   R13        2.07329  -0.00003   0.00004  -0.00022  -0.00018   2.07311
   R14        2.06967   0.00015   0.00025   0.00036   0.00061   2.07028
   R15        2.91424  -0.00024  -0.00001  -0.00145  -0.00146   2.91278
   R16        2.07421   0.00012   0.00012   0.00020   0.00032   2.07454
   R17        2.07523   0.00001  -0.00013   0.00006  -0.00007   2.07516
   R18        2.91567  -0.00027  -0.00042  -0.00105  -0.00147   2.91419
   R19        2.07899   0.00000  -0.00005   0.00007   0.00002   2.07901
   R20        2.87129  -0.00046  -0.00136  -0.00141  -0.00277   2.86852
   R21        2.32661   0.00066  -0.00013   0.00047   0.00034   2.32695
   R22        2.91778   0.00040   0.00027  -0.00035  -0.00011   2.91767
   R23        2.07105  -0.00007  -0.00033   0.00030  -0.00003   2.07102
   R24        2.07242  -0.00024  -0.00015  -0.00064  -0.00079   2.07163
   R25        2.89026  -0.00015  -0.00033  -0.00003  -0.00036   2.88990
   R26        2.72569  -0.00037  -0.00065  -0.00095  -0.00160   2.72409
   R27        2.07315   0.00003  -0.00005   0.00007   0.00002   2.07317
   R28        2.07010   0.00001  -0.00026   0.00012  -0.00014   2.06996
   R29        2.07024   0.00000  -0.00002  -0.00012  -0.00015   2.07010
   R30        2.06871   0.00015   0.00034   0.00012   0.00047   2.06918
   R31        2.07059   0.00012   0.00004   0.00032   0.00036   2.07096
   R32        2.06925  -0.00010  -0.00015  -0.00014  -0.00030   2.06895
   R33        1.83994  -0.00031  -0.00031  -0.00045  -0.00076   1.83918
   R34        2.74301  -0.00021  -0.00030   0.00055   0.00025   2.74326
   R35        2.89086  -0.00022  -0.00045  -0.00048  -0.00094   2.88992
   R36        2.92281  -0.00046  -0.00002  -0.00210  -0.00212   2.92069
   R37        1.84118  -0.00009  -0.00017  -0.00011  -0.00028   1.84090
   R38        2.06821  -0.00004   0.00001   0.00002   0.00003   2.06824
   R39        2.06793   0.00008   0.00004   0.00006   0.00010   2.06803
   R40        2.06793   0.00010  -0.00002   0.00019   0.00017   2.06810
   R41        2.69465   0.00009   0.00037  -0.00097  -0.00060   2.69405
   R42        2.08382  -0.00012  -0.00055  -0.00013  -0.00068   2.08314
   R43        2.06642  -0.00009  -0.00004  -0.00034  -0.00038   2.06604
   R44        1.84465  -0.00037  -0.00009  -0.00083  -0.00092   1.84374
    A1        2.26222   0.00042   0.00127   0.00125   0.00251   2.26473
    A2        1.91089  -0.00041  -0.00119  -0.00157  -0.00283   1.90807
    A3        2.10921  -0.00002  -0.00019   0.00022   0.00008   2.10929
    A4        2.23705  -0.00037  -0.00029  -0.00109  -0.00138   2.23567
    A5        1.96218   0.00028   0.00077   0.00054   0.00121   1.96339
    A6        2.08365   0.00009  -0.00039   0.00063   0.00030   2.08395
    A7        1.98630  -0.00014  -0.00064  -0.00249  -0.00315   1.98315
    A8        1.90631   0.00006   0.00052   0.00081   0.00132   1.90763
    A9        1.87303   0.00020   0.00091   0.00210   0.00302   1.87605
   A10        1.92004   0.00000   0.00024  -0.00149  -0.00124   1.91880
   A11        1.92731  -0.00012  -0.00101   0.00064  -0.00036   1.92695
   A12        1.84500   0.00001   0.00005   0.00075   0.00079   1.84579
   A13        1.97131  -0.00005  -0.00048  -0.00149  -0.00198   1.96934
   A14        1.95615   0.00014   0.00089   0.00320   0.00409   1.96024
   A15        1.85673   0.00009   0.00125   0.00055   0.00181   1.85854
   A16        1.95371  -0.00002  -0.00063   0.00140   0.00077   1.95448
   A17        1.87517  -0.00006  -0.00058  -0.00220  -0.00279   1.87239
   A18        1.84115  -0.00010  -0.00040  -0.00182  -0.00223   1.83892
   A19        2.02897   0.00012   0.00101  -0.00031   0.00069   2.02966
   A20        1.91271   0.00000  -0.00032   0.00124   0.00092   1.91363
   A21        1.88923   0.00005   0.00019   0.00058   0.00077   1.89000
   A22        1.86885  -0.00001   0.00007  -0.00007   0.00001   1.86886
   A23        1.90792  -0.00014  -0.00052  -0.00094  -0.00146   1.90647
   A24        1.84795  -0.00004  -0.00057  -0.00055  -0.00112   1.84683
   A25        2.04419  -0.00005   0.00091  -0.00050   0.00040   2.04458
   A26        1.91161   0.00001  -0.00043   0.00083   0.00040   1.91201
   A27        1.87751   0.00003  -0.00038  -0.00027  -0.00065   1.87686
   A28        1.88238   0.00010   0.00123   0.00067   0.00191   1.88429
   A29        1.89015  -0.00002  -0.00045   0.00014  -0.00030   1.88985
   A30        1.84849  -0.00008  -0.00112  -0.00095  -0.00207   1.84642
   A31        1.95829   0.00001   0.00013  -0.00003   0.00009   1.95839
   A32        1.95958   0.00004   0.00026  -0.00047  -0.00021   1.95937
   A33        1.83596   0.00005   0.00066   0.00127   0.00193   1.83788
   A34        1.98435  -0.00012   0.00011  -0.00132  -0.00121   1.98314
   A35        1.86501  -0.00008  -0.00117  -0.00115  -0.00232   1.86269
   A36        1.84785   0.00012  -0.00003   0.00204   0.00200   1.84985
   A37        1.90376   0.00003   0.00071   0.00063   0.00123   1.90499
   A38        2.19499  -0.00009  -0.00089  -0.00019  -0.00103   2.19396
   A39        2.18435   0.00006   0.00019  -0.00042  -0.00017   2.18417
   A40        1.83369   0.00018  -0.00032  -0.00036  -0.00087   1.83282
   A41        1.93524  -0.00036  -0.00300  -0.00790  -0.01087   1.92437
   A42        1.91349  -0.00018  -0.00076   0.00349   0.00277   1.91626
   A43        1.94549  -0.00013  -0.00011  -0.00267  -0.00279   1.94271
   A44        1.97239   0.00020   0.00191   0.00506   0.00701   1.97939
   A45        1.86465   0.00025   0.00209   0.00210   0.00417   1.86883
   A46        1.81347  -0.00007  -0.00006  -0.00043  -0.00060   1.81287
   A47        1.96238  -0.00015  -0.00139  -0.00467  -0.00603   1.95635
   A48        1.91927   0.00019  -0.00041   0.00508   0.00470   1.92397
   A49        1.97156  -0.00004   0.00013  -0.00184  -0.00168   1.96988
   A50        1.96337   0.00012   0.00107   0.00164   0.00273   1.96610
   A51        1.83671  -0.00004   0.00061   0.00038   0.00096   1.83768
   A52        1.92393   0.00017   0.00045   0.00074   0.00119   1.92512
   A53        1.95805   0.00002   0.00052  -0.00021   0.00031   1.95836
   A54        1.92951   0.00010   0.00022   0.00036   0.00058   1.93009
   A55        1.88626  -0.00011  -0.00039  -0.00068  -0.00107   1.88519
   A56        1.88168  -0.00012  -0.00046  -0.00007  -0.00053   1.88115
   A57        1.88202  -0.00008  -0.00040  -0.00018  -0.00058   1.88143
   A58        1.93689   0.00031   0.00127   0.00102   0.00229   1.93917
   A59        1.91263   0.00016   0.00016   0.00051   0.00067   1.91330
   A60        1.93245  -0.00010  -0.00004   0.00001  -0.00003   1.93242
   A61        1.89268  -0.00032  -0.00146  -0.00173  -0.00319   1.88949
   A62        1.89551  -0.00008  -0.00018  -0.00009  -0.00028   1.89523
   A63        1.89267   0.00001   0.00019   0.00023   0.00042   1.89309
   A64        1.88162   0.00003  -0.00024   0.00043   0.00019   1.88182
   A65        1.91445  -0.00003  -0.00043  -0.00054  -0.00098   1.91347
   A66        1.98976   0.00007  -0.00069   0.00287   0.00218   1.99194
   A67        1.93730   0.00005   0.00063  -0.00014   0.00050   1.93780
   A68        1.83340   0.00012   0.00041   0.00162   0.00203   1.83544
   A69        1.84917  -0.00011  -0.00022  -0.00356  -0.00378   1.84538
   A70        1.93159  -0.00011   0.00030  -0.00066  -0.00036   1.93123
   A71        1.88234  -0.00028  -0.00141  -0.00182  -0.00323   1.87912
   A72        1.93619   0.00004   0.00063   0.00112   0.00175   1.93794
   A73        1.94723   0.00011  -0.00085   0.00042  -0.00043   1.94681
   A74        1.91423   0.00025   0.00113   0.00063   0.00176   1.91600
   A75        1.89265  -0.00004   0.00007  -0.00017  -0.00010   1.89255
   A76        1.88304  -0.00006   0.00039   0.00017   0.00055   1.88358
   A77        1.88872  -0.00031  -0.00139  -0.00227  -0.00366   1.88506
   A78        1.94210  -0.00026   0.00061  -0.00206  -0.00147   1.94064
   A79        1.89961  -0.00010  -0.00105  -0.00127  -0.00232   1.89729
   A80        1.95284   0.00016   0.00101   0.00212   0.00313   1.95597
   A81        1.92394   0.00017  -0.00164   0.00137  -0.00027   1.92367
   A82        1.86136   0.00000   0.00091  -0.00116  -0.00025   1.86111
   A83        1.88305   0.00004   0.00016   0.00115   0.00131   1.88436
   A84        1.82794  -0.00006   0.00163  -0.00042   0.00121   1.82914
    D1        0.07981   0.00007   0.00034   0.00431   0.00466   0.08447
    D2       -3.08890   0.00004   0.00338   0.00743   0.01082  -3.07808
    D3       -3.10709   0.00000  -0.00277   0.00170  -0.00106  -3.10815
    D4        0.00739  -0.00003   0.00026   0.00482   0.00509   0.01249
    D5        0.39579  -0.00005  -0.00329   0.00024  -0.00305   0.39274
    D6       -1.86462   0.00008  -0.00377   0.00251  -0.00127  -1.86589
    D7        2.41705  -0.00011  -0.00423  -0.00040  -0.00465   2.41241
    D8       -2.69605   0.00004   0.00015   0.00314   0.00329  -2.69276
    D9        1.32673   0.00017  -0.00034   0.00541   0.00507   1.33180
   D10       -0.67479  -0.00002  -0.00080   0.00250   0.00170  -0.67309
   D11        0.01738  -0.00006   0.00154   0.01397   0.01551   0.03289
   D12       -3.10969   0.00006   0.00080   0.01226   0.01307  -3.09662
   D13        3.11832  -0.00012  -0.00122   0.01167   0.01047   3.12879
   D14       -0.00875   0.00001  -0.00196   0.00996   0.00802  -0.00072
   D15        0.63175  -0.00001   0.00209  -0.00430  -0.00221   0.62954
   D16       -1.52134   0.00004   0.00184  -0.00121   0.00063  -1.52071
   D17        2.76958  -0.00011   0.00105  -0.00359  -0.00254   2.76704
   D18       -2.48109   0.00002  -0.00114  -0.00760  -0.00874  -2.48983
   D19        1.64902   0.00007  -0.00140  -0.00451  -0.00591   1.64311
   D20       -0.34325  -0.00008  -0.00218  -0.00689  -0.00908  -0.35233
   D21       -0.02817   0.00012  -0.00187  -0.02088  -0.02275  -0.05092
   D22        2.10954  -0.00006  -0.00252  -0.02599  -0.02850   2.08104
   D23       -2.13328  -0.00007  -0.00289  -0.02511  -0.02800  -2.16127
   D24        3.08897   0.00008   0.00087  -0.01810  -0.01722   3.07175
   D25       -1.05651  -0.00009   0.00022  -0.02321  -0.02297  -1.07948
   D26        0.98386  -0.00011  -0.00015  -0.02233  -0.02247   0.96139
   D27       -1.36256   0.00008  -0.00042  -0.00407  -0.00447  -1.36703
   D28        2.69427   0.00003   0.00010  -0.00744  -0.00733   2.68695
   D29        0.69041   0.00002  -0.00060  -0.00722  -0.00782   0.68259
   D30        0.78303   0.00005  -0.00002  -0.00592  -0.00594   0.77709
   D31       -1.44332   0.00001   0.00050  -0.00930  -0.00879  -1.45212
   D32        2.83600   0.00000  -0.00020  -0.00908  -0.00929   2.82671
   D33        2.81292   0.00000  -0.00041  -0.00552  -0.00592   2.80700
   D34        0.58658  -0.00004   0.00011  -0.00889  -0.00878   0.57779
   D35       -1.41729  -0.00005  -0.00059  -0.00868  -0.00927  -1.42656
   D36        0.64873   0.00006  -0.00038   0.00978   0.00940   0.65813
   D37       -1.47251  -0.00001  -0.00095   0.00910   0.00816  -1.46435
   D38        2.80299   0.00000  -0.00020   0.00878   0.00858   2.81157
   D39        2.87636   0.00019  -0.00010   0.01409   0.01399   2.89035
   D40        0.75512   0.00012  -0.00066   0.01341   0.01275   0.76788
   D41       -1.25257   0.00013   0.00009   0.01309   0.01318  -1.23939
   D42       -1.39338   0.00003  -0.00128   0.01134   0.01007  -1.38332
   D43        2.76856  -0.00005  -0.00184   0.01067   0.00883   2.77739
   D44        0.76087  -0.00003  -0.00109   0.01035   0.00925   0.77013
   D45        3.02805   0.00006  -0.00104  -0.00669  -0.00773   3.02032
   D46        0.97792  -0.00012  -0.00082  -0.01019  -0.01101   0.96691
   D47       -1.21760  -0.00007  -0.00120  -0.01146  -0.01266  -1.23026
   D48        0.79234   0.00004  -0.00060  -0.00847  -0.00908   0.78326
   D49       -1.25779  -0.00014  -0.00039  -0.01197  -0.01236  -1.27015
   D50        2.82987  -0.00009  -0.00076  -0.01325  -0.01401   2.81586
   D51       -1.24176   0.00018   0.00066  -0.00549  -0.00483  -1.24660
   D52        2.99129   0.00000   0.00088  -0.00899  -0.00812   2.98318
   D53        0.79577   0.00005   0.00050  -0.01026  -0.00977   0.78600
   D54        0.83612   0.00003  -0.00045  -0.00670  -0.00715   0.82897
   D55       -1.31362  -0.00007  -0.00245  -0.00792  -0.01038  -1.32399
   D56        2.96816   0.00000  -0.00071  -0.00708  -0.00779   2.96037
   D57        2.98044   0.00011  -0.00013  -0.00534  -0.00547   2.97497
   D58        0.83070   0.00001  -0.00213  -0.00657  -0.00870   0.82201
   D59       -1.17070   0.00008  -0.00039  -0.00572  -0.00612  -1.17682
   D60       -1.30841  -0.00001  -0.00102  -0.00648  -0.00750  -1.31591
   D61        2.82504  -0.00012  -0.00302  -0.00771  -0.01073   2.81431
   D62        0.82363  -0.00004  -0.00128  -0.00687  -0.00814   0.81549
   D63       -1.29773   0.00003   0.00348   0.00045   0.00393  -1.29380
   D64        0.94977  -0.00002   0.00405  -0.00140   0.00266   0.95242
   D65        2.98184   0.00001   0.00332  -0.00038   0.00294   2.98479
   D66        0.86689   0.00009   0.00460   0.00175   0.00636   0.87325
   D67        3.11439   0.00004   0.00517  -0.00009   0.00508   3.11947
   D68       -1.13672   0.00007   0.00444   0.00093   0.00537  -1.13135
   D69        2.85997   0.00004   0.00370   0.00105   0.00476   2.86472
   D70       -1.17572  -0.00001   0.00427  -0.00079   0.00348  -1.17224
   D71        0.85636   0.00002   0.00354   0.00023   0.00377   0.86012
   D72       -3.07304  -0.00010  -0.00028  -0.00117  -0.00146  -3.07450
   D73        1.10715  -0.00009  -0.00044  -0.00068  -0.00113   1.10602
   D74       -0.99431  -0.00007  -0.00043  -0.00057  -0.00100  -0.99531
   D75        0.96330  -0.00003  -0.00079   0.00045  -0.00034   0.96296
   D76       -1.13969  -0.00003  -0.00094   0.00094   0.00000  -1.13970
   D77        3.04203  -0.00001  -0.00094   0.00105   0.00012   3.04215
   D78       -1.07879   0.00006   0.00060   0.00128   0.00188  -1.07691
   D79        3.10140   0.00006   0.00045   0.00176   0.00221   3.10362
   D80        0.99994   0.00008   0.00046   0.00188   0.00234   1.00228
   D81       -0.03388   0.00013  -0.00260  -0.02617  -0.02878  -0.06267
   D82        2.07015  -0.00010  -0.00456  -0.03383  -0.03839   2.03176
   D83       -2.15833  -0.00012  -0.00428  -0.03385  -0.03812  -2.19645
   D84        3.09329   0.00001  -0.00189  -0.02447  -0.02636   3.06693
   D85       -1.08586  -0.00023  -0.00385  -0.03213  -0.03597  -1.12182
   D86        0.96885  -0.00024  -0.00356  -0.03215  -0.03570   0.93315
   D87        0.03592  -0.00014   0.00259   0.02725   0.02984   0.06576
   D88       -2.09571   0.00011   0.00425   0.03426   0.03851  -2.05720
   D89        2.11106   0.00010   0.00261   0.03391   0.03651   2.14757
   D90       -2.06133   0.00025   0.00646   0.03841   0.04489  -2.01644
   D91        2.09023   0.00050   0.00812   0.04542   0.05356   2.14378
   D92        0.01381   0.00049   0.00648   0.04506   0.05155   0.06537
   D93        2.12150  -0.00013   0.00250   0.03405   0.03654   2.15804
   D94       -0.01013   0.00012   0.00416   0.04106   0.04521   0.03508
   D95       -2.08655   0.00011   0.00252   0.04070   0.04321  -2.04334
   D96        1.04551   0.00018   0.00197   0.00105   0.00305   1.04856
   D97        3.13532   0.00008   0.00106  -0.00014   0.00095   3.13627
   D98       -1.06086   0.00013   0.00138   0.00048   0.00189  -1.05897
   D99        3.09126  -0.00004   0.00102  -0.00397  -0.00298   3.08828
   D100      -1.10212  -0.00014   0.00011  -0.00516  -0.00507  -1.10719
   D101       0.98489  -0.00009   0.00043  -0.00454  -0.00414   0.98075
   D102      -1.04351   0.00005   0.00284  -0.00279   0.00005  -1.04346
   D103       1.04629  -0.00004   0.00193  -0.00397  -0.00204   1.04425
   D104       3.13330   0.00001   0.00225  -0.00336  -0.00111   3.13219
   D105       1.03346   0.00009   0.00068   0.00668   0.00732   1.04078
   D106      -0.97866  -0.00001   0.00037   0.00304   0.00344  -0.97522
   D107      -3.13231  -0.00001  -0.00084   0.00407   0.00324  -3.12907
   D108       0.90349  -0.00010  -0.00098  -0.00907  -0.01005   0.89345
   D109       3.04903   0.00005  -0.00180  -0.00496  -0.00676   3.04226
   D110      -1.18873  -0.00007  -0.00138  -0.00656  -0.00794  -1.19667
   D111      -1.07108   0.00004  -0.00087   0.00767   0.00680  -1.06428
   D112       1.04120   0.00009  -0.00092   0.00851   0.00759   1.04879
   D113       3.13367  -0.00007  -0.00246   0.00637   0.00391   3.13758
   D114       3.11582  -0.00005  -0.00022   0.00562   0.00540   3.12123
   D115      -1.05508   0.00000  -0.00027   0.00646   0.00619  -1.04889
   D116       1.03739  -0.00016  -0.00180   0.00431   0.00251   1.03990
   D117       1.12745   0.00007  -0.00032   0.00921   0.00890   1.13634
   D118      -3.04346   0.00012  -0.00037   0.01005   0.00968  -3.03378
   D119      -0.95099  -0.00004  -0.00190   0.00790   0.00600  -0.94499
   D120      -2.96940  -0.00001   0.00741  -0.00904  -0.00163  -2.97103
   D121      -0.84588  -0.00003   0.00504  -0.00949  -0.00445  -0.85034
   D122       1.23345   0.00006   0.00518  -0.00759  -0.00242   1.23104
   D123      -0.89219  -0.00008   0.00710  -0.01189  -0.00479  -0.89698
   D124       1.23133  -0.00010   0.00473  -0.01234  -0.00761   1.22372
   D125      -2.97252  -0.00002   0.00487  -0.01044  -0.00558  -2.97810
   D126       1.08621  -0.00005   0.00760  -0.01221  -0.00461   1.08160
   D127      -3.07346  -0.00007   0.00523  -0.01267  -0.00743  -3.08089
   D128      -0.99413   0.00001   0.00537  -0.01076  -0.00539  -0.99952
   D129       0.77249  -0.00010  -0.00104   0.01364   0.01261   0.78510
   D130      -1.33680   0.00008   0.00100   0.01568   0.01668  -1.32012
   D131       2.90664  -0.00006   0.00115   0.01426   0.01541   2.92205
         Item               Value     Threshold  Converged?
 Maximum Force            0.000883     0.000450     NO 
 RMS     Force            0.000172     0.000300     YES
 Maximum Displacement     0.107003     0.001800     NO 
 RMS     Displacement     0.024835     0.001200     NO 
 Predicted change in Energy=-7.157869D-05
 GradGradGradGradGradGradGradGradGradGradGradGradGradGradGradGradGradGrad

                          Input orientation:                          
 ---------------------------------------------------------------------
 Center     Atomic      Atomic             Coordinates (Angstroms)
 Number     Number       Type             X           Y           Z
 ---------------------------------------------------------------------
      1          6           0        1.793362    0.628283    0.052743
      2          6           0        1.071577   -0.478498    0.352406
      3          6           0       -0.361251   -0.558221    0.800197
      4          6           0       -1.279814    0.496888    0.133713
      5          6           0       -1.135911    1.903157    0.764833
      6          6           0        0.285074    2.318353    1.188762
      7          6           0        1.418493    2.087915    0.169886
      8          6           0        3.140963    0.227561   -0.384089
      9          6           0        3.232547   -1.287620   -0.389652
     10          6           0        1.874896   -1.772385    0.163169
     11          8           0        4.056458    0.994112   -0.684979
     12          6           0        1.155051    2.735605   -1.204613
     13          6           0        2.011265   -2.560502    1.466604
     14          8           0        1.189214   -2.656544   -0.745730
     15          6           0       -2.765391    0.034057    0.073890
     16          8           0       -3.596521    1.122865   -0.406804
     17          6           0       -3.355551   -0.350463    1.431296
     18          6           0       -2.948042   -1.113843   -0.944798
     19          8           0       -4.328782   -1.388803   -1.169242
     20          1           0       -0.406275   -0.457063    1.894342
     21          1           0       -0.718673   -1.568433    0.580329
     22          1           0       -0.956633    0.574580   -0.913905
     23          1           0       -1.771677    1.974217    1.656042
     24          1           0       -1.530985    2.639849    0.056720
     25          1           0        0.556255    1.802707    2.119207
     26          1           0        0.257149    3.387709    1.436929
     27          1           0        2.312780    2.585912    0.573138
     28          1           0        3.401272   -1.653844   -1.408716
     29          1           0        4.088860   -1.609984    0.214160
     30          1           0        0.953288    3.807626   -1.087842
     31          1           0        0.299353    2.283828   -1.717957
     32          1           0        2.030156    2.628773   -1.854831
     33          1           0        1.029700   -2.843442    1.860835
     34          1           0        2.585206   -3.476203    1.284707
     35          1           0        2.534251   -1.968220    2.224472
     36          1           0        1.092572   -2.193068   -1.596065
     37          1           0       -3.197616    1.458121   -1.229888
     38          1           0       -2.807072   -1.187015    1.875381
     39          1           0       -3.332202    0.489669    2.132182
     40          1           0       -4.398232   -0.659086    1.307760
     41          1           0       -2.457757   -0.828965   -1.890124
     42          1           0       -2.495513   -2.046709   -0.597976
     43          1           0       -4.743440   -0.512077   -1.275690
 ---------------------------------------------------------------------
                    Distance matrix (angstroms):
                    1          2          3          4          5
     1  C    0.000000
     2  C    1.354892   0.000000
     3  C    2.570766   1.503287   0.000000
     4  C    3.077049   2.555043   1.549585   0.000000
     5  C    3.273075   3.273436   2.580646   1.548100   0.000000
     6  C    2.534129   3.023318   2.973785   2.622925   1.539903
     7  C    1.511548   2.596178   3.250665   3.132656   2.629274
     8  C    1.472219   2.307228   3.779616   4.459140   4.734902
     9  C    2.436729   2.423864   3.855276   4.880551   5.531485
    10  C    2.404589   1.534691   2.623043   3.886214   4.789214
    11  O    2.408250   3.486296   4.912396   5.421557   5.467084
    12  C    2.535585   3.572356   4.143395   3.568127   3.133719
    13  C    3.494973   2.541494   3.175226   4.685663   5.506492
    14  O    3.434041   2.442053   3.032621   4.100445   5.336561
    15  C    4.597367   3.881058   2.580350   1.557155   2.574129
    16  O    5.432001   4.993186   3.840556   2.459906   2.834817
    17  C    5.419378   4.558493   3.067129   2.590446   3.232612
    18  C    5.148884   4.271269   3.169418   2.557465   3.912665
    19  O    6.560681   5.684008   4.506646   3.814411   4.977155
    20  H    3.067224   2.135901   1.099733   2.184698   2.716394
    21  H    3.378495   2.108295   1.093901   2.186297   3.501438
    22  H    2.915435   2.612690   2.139127   1.099084   2.148352
    23  H    4.134200   3.974842   3.022418   2.177593   1.097042
    24  H    3.885575   4.072449   3.485496   2.159003   1.095546
    25  H    2.679549   2.931047   2.855798   3.003081   2.169757
    26  H    3.448240   4.097199   4.044528   3.523843   2.143881
    27  H    2.091153   3.313595   4.133712   4.178977   3.520848
    28  H    3.151086   3.148089   4.498474   5.377481   6.161380
    29  H    3.210172   3.225425   4.610112   5.767845   6.320098
    30  H    3.480644   4.523181   4.934909   4.176114   3.379965
    31  H    2.847502   3.537396   3.854184   3.019205   2.892946
    32  H    2.774324   3.930127   4.787999   4.410798   4.172905
    33  H    3.988139   2.805365   2.877835   4.413005   5.331163
    34  H    4.357931   3.485183   4.175043   5.661150   6.561593
    35  H    3.465134   2.804161   3.521447   4.999513   5.530660
    36  H    3.342109   2.595521   3.244749   3.981985   5.226761
    37  H    5.219544   4.947743   4.028877   2.541917   2.903033
    38  H    5.270798   4.226745   2.744712   2.863818   3.684462
    39  H    5.533054   4.847497   3.420352   2.864652   2.948099
    40  H    6.447343   5.555550   4.070014   3.526925   4.183611
    41  H    4.895949   4.196185   3.421472   2.690977   4.032439
    42  H    5.096417   4.010817   2.953906   2.912591   4.393997
    43  H    6.767195   6.038729   4.849228   3.873130   4.797015
                    6          7          8          9         10
     6  C    0.000000
     7  C    1.541379   0.000000
     8  C    3.873161   2.595132   0.000000
     9  C    4.917523   3.872740   1.517956   0.000000
    10  C    4.507052   3.887193   2.429445   1.543965   0.000000
    11  O    4.414505   2.980949   1.231367   2.443839   3.623821
    12  C    2.580543   1.542126   3.302634   4.600705   4.765604
    13  C    5.182679   4.862164   3.531937   2.560752   1.529270
    14  O    5.413809   4.837439   3.501167   2.485147   1.441525
    15  C    3.970678   4.661806   5.927243   6.159299   4.980308
    16  O    4.363691   5.139481   6.796748   7.242023   6.216409
    17  C    4.520570   5.507117   6.770113   6.899069   5.566648
    18  C    5.175432   5.528147   6.260171   6.207904   4.992194
    19  O    6.371095   6.849234   7.682851   7.602085   6.356735
    20  H    2.945970   3.574974   4.271165   4.375783   3.151312
    21  H    4.060148   4.254977   4.364916   4.078218   2.634809
    22  H    3.000631   3.017616   4.146254   4.614310   3.832217
    23  H    2.137055   3.521189   5.598837   6.314008   5.437204
    24  H    2.164012   3.002808   5.276414   6.189951   5.574869
    25  H    1.097797   2.150501   3.927887   4.796565   4.283244
    26  H    1.098130   2.154897   4.649627   5.835074   5.555731
    27  H    2.135924   1.100165   2.676563   4.095996   4.399383
    28  H    5.677670   4.519310   2.158080   1.095938   2.194243
    29  H    5.554320   4.561500   2.152436   1.096257   2.220498
    30  H    2.801316   2.180757   4.254181   5.625302   5.792316
    31  H    2.906959   2.203363   3.752624   4.808665   4.740658
    32  H    3.522092   2.183148   3.027011   4.350934   4.844237
    33  H    5.258354   5.227691   4.350652   3.512522   2.177978
    34  H    6.235118   5.793398   4.100198   2.830623   2.159950
    35  H    4.950374   4.681717   3.463257   2.790068   2.173033
    36  H    5.362856   4.642372   3.394737   2.618160   1.970764
    37  H    4.326546   4.864615   6.512085   7.042165   6.173100
    38  H    4.724449   5.611532   6.518079   6.451163   5.019477
    39  H    4.161588   5.382760   6.949978   7.253574   6.008974
    40  H    5.550916   6.532616   7.777401   7.842516   6.473149
    41  H    5.187319   5.270403   5.893222   5.902656   4.886506
    42  H    5.475205   5.744927   6.081770   5.781893   4.444667
    43  H    6.274616   6.842446   7.969055   8.062437   6.889199
                   11         12         13         14         15
    11  O    0.000000
    12  C    3.423591   0.000000
    13  C    4.631135   5.993100   0.000000
    14  O    4.642421   5.411747   2.362078   0.000000
    15  C    6.930744   4.929786   5.611402   4.852835   0.000000
    16  O    7.659115   5.080833   6.965925   6.107541   1.451670
    17  C    7.824600   6.067731   5.804156   5.541871   1.529280
    18  C    7.319426   5.632151   5.701088   4.420004   1.545562
    19  O    8.730696   6.861808   6.965397   5.677571   2.452366
    20  H    5.354884   4.715335   3.232942   3.788572   3.020046
    21  H    5.565026   5.022111   3.036815   2.565629   2.648303
    22  H    5.035821   3.035415   4.929907   3.882409   2.130613
    23  H    6.356740   4.162787   5.908486   5.998277   2.693491
    24  H    5.871804   2.968993   6.448175   6.007926   2.883436
    25  H    4.557270   3.503803   4.645486   5.337923   4.283080
    26  H    4.966543   2.865172   6.201534   6.493515   4.715995
    27  H    2.675275   2.126769   5.232091   5.521337   5.705176
    28  H    2.822187   4.935021   3.319882   2.517570   6.563145
    29  H    2.755144   5.431786   2.605475   3.228718   7.050057
    30  H    4.208066   1.097075   6.942447   6.477515   5.423838
    31  H    4.104418   1.095373   6.044800   5.113154   4.202956
    32  H    2.854220   1.095447   6.161239   5.465516   5.783579
    33  H    5.510831   6.366981   1.094962   2.618120   5.086836
    34  H    5.101761   6.843144   1.095903   2.596789   6.512826
    35  H    4.422378   5.982206   1.094841   3.332419   6.059730
    36  H    4.446663   4.944588   3.218532   0.973252   4.757385
    37  H    7.289295   4.536333   7.110053   6.034000   1.978538
    38  H    7.643350   6.369594   5.026921   5.000004   2.176723
    39  H    7.923582   6.026099   6.188633   6.214840   2.182985
    40  H    8.842277   6.976740   6.687471   6.279029   2.160800
    41  H    6.871025   5.121374   5.851325   4.236753   2.167209
    42  H    7.223745   6.046913   4.983726   3.737772   2.203141
    43  H    8.947388   6.733846   7.572467   6.330559   2.456075
                   16         17         18         19         20
    16  O    0.000000
    17  C    2.367990   0.000000
    18  C    2.390152   2.528762   0.000000
    19  O    2.725068   2.964478   1.425630   0.000000
    20  H    4.238999   2.987307   3.866867   5.063571   0.000000
    21  H    4.061960   3.026667   2.739115   4.015738   1.749104
    22  H    2.743497   3.480012   2.611023   3.910430   3.041945
    23  H    2.882740   2.821932   4.205273   5.082412   2.798612
    24  H    2.604330   3.763040   4.135371   5.055757   3.772623
    25  H    4.908000   4.517918   5.493131   6.698001   2.466492
    26  H    4.835250   5.198612   6.017462   7.116035   3.928311
    27  H    6.166087   6.441173   6.608220   7.933763   4.289351
    28  H    7.594936   7.444402   6.389101   7.738303   5.180723
    29  H    8.180412   7.647683   7.148939   8.533429   4.935430
    30  H    5.326586   6.496296   6.281855   7.410113   5.378606
    31  H    4.271392   5.496872   4.763141   5.933712   4.589018
    32  H    6.002002   6.977128   6.294267   7.552949   5.432759
    33  H    6.501977   5.062595   5.165803   6.325399   2.785310
    34  H    7.888370   6.714486   6.416250   7.627735   4.293695
    35  H    7.352876   6.159223   6.389818   7.678167   3.322540
    36  H    5.864925   5.687345   4.232662   5.497281   4.176505
    37  H    0.974161   3.221463   2.599724   3.064015   4.606553
    38  H    3.341727   1.094467   2.824648   3.409699   2.509387
    39  H    2.630067   1.094353   3.490937   3.926987   3.084465
    40  H    2.599581   1.094392   2.717329   2.583186   4.039879
    41  H    2.703084   3.473734   1.102350   2.081784   4.320772
    42  H    3.360799   2.781162   1.093301   2.029794   3.619882
    43  H    2.177940   3.046331   1.922255   0.975664   5.372442
                   21         22         23         24         25
    21  H    0.000000
    22  H    2.623331   0.000000
    23  H    3.849200   3.037747   0.000000
    24  H    4.317829   2.353152   1.748951   0.000000
    25  H    3.918950   3.605120   2.379749   3.051431   0.000000
    26  H    5.123410   3.861784   2.482359   2.379432   1.751343
    27  H    5.142795   4.116529   4.269619   3.878676   2.467615
    28  H    4.575756   4.919558   7.022462   6.701527   5.699835
    29  H    4.821637   5.612651   7.019360   7.047590   5.268298
    30  H    5.871990   3.759074   4.279688   2.974111   3.802960
    31  H    4.599827   2.268375   3.971006   2.574172   3.875733
    32  H    5.576971   3.745124   5.216187   4.041766   4.318304
    33  H    2.514390   4.829863   5.576692   6.314936   4.677351
    34  H    3.879608   5.812690   6.987660   7.473759   5.716636
    35  H    3.666682   5.338681   5.865743   6.516103   4.259512
    36  H    2.899564   3.510620   6.012186   5.742110   5.482435
    37  H    4.310693   2.429506   3.260100   2.414436   5.042492
    38  H    2.486775   3.782520   3.333697   4.425021   4.506646
    39  H    3.670771   3.863831   2.205863   3.489298   4.104185
    40  H    3.859433   4.278123   3.735556   4.546337   5.591584
    41  H    3.110364   2.275153   4.572070   4.084333   5.664336
    42  H    2.185020   3.055998   4.666089   4.829365   5.613767
    43  H    4.556253   3.956213   4.858815   4.693593   6.705991
                   26         27         28         29         30
    26  H    0.000000
    27  H    2.369521   0.000000
    28  H    6.587903   4.805008   0.000000
    29  H    6.415147   4.570435   1.763073   0.000000
    30  H    2.652434   2.469749   5.993601   6.393553   0.000000
    31  H    3.342699   3.065006   5.022230   5.766733   1.773876
    32  H    3.815130   2.444739   4.518827   5.146460   1.771330
    33  H    6.293154   5.725587   4.210636   3.686653   7.275799
    34  H    7.249574   6.109811   3.352833   2.624847   7.832389
    35  H    5.872938   4.849337   3.748415   2.566417   6.843338
    36  H    6.406407   5.388228   2.378226   3.548893   6.023788
    37  H    4.771858   5.906546   7.298057   8.036870   4.771830
    38  H    5.523567   6.491818   7.038946   7.105803   6.918630
    39  H    4.665346   6.220183   7.903941   7.947296   6.304191
    40  H    6.169750   7.490486   8.318717   8.609930   7.370835
    41  H    6.018334   6.362946   5.936363   6.920708   5.811787
    42  H    6.422686   6.778818   5.965209   6.648628   6.812301
    43  H    6.897284   7.925020   8.225428   9.024110   7.151771
                   31         32         33         34         35
    31  H    0.000000
    32  H    1.770142   0.000000
    33  H    6.295241   6.689711   0.000000
    34  H    6.886151   6.887345   1.775361   0.000000
    35  H    6.214292   6.166618   1.778179   1.777574   0.000000
    36  H    4.548257   4.918961   3.518110   3.489017   4.089682
    37  H    3.626127   5.393569   6.776889   8.006983   7.518426
    38  H    5.882916   7.202326   4.179089   5.887779   5.409426
    39  H    5.588449   7.016190   5.496313   7.173707   6.361212
    40  H    6.315300   7.882651   5.877053   7.530278   7.114318
    41  H    4.161824   5.665560   5.503651   6.520652   6.568710
    42  H    5.274390   6.627330   4.371231   5.603718   5.768094
    43  H    5.782944   7.488788   6.971528   8.309677   8.205869
                   36         37         38         39         40
    36  H    0.000000
    37  H    5.645439   0.000000
    38  H    5.316982   4.097800   0.000000
    39  H    6.377737   3.501361   1.775663   0.000000
    40  H    6.397986   3.516206   1.769941   1.770799   0.000000
    41  H    3.814719   2.492803   3.798585   4.322314   3.744431
    42  H    3.727191   3.629890   2.636975   3.819297   3.029467
    43  H    6.081727   2.504665   3.759562   3.822131   2.610555
                   41         42         43
    41  H    0.000000
    42  H    1.775943   0.000000
    43  H    2.387947   2.804919   0.000000
 Stoichiometry    C15H24O4
 Framework group  C1[X(C15H24O4)]
 Deg. of freedom   123
 Full point group                 C1      NOp   1
 Largest Abelian subgroup         C1      NOp   1
 Largest concise Abelian subgroup C1      NOp   1
                         Standard orientation:                         
 ---------------------------------------------------------------------
 Center     Atomic      Atomic             Coordinates (Angstroms)
 Number     Number       Type             X           Y           Z
 ---------------------------------------------------------------------
      1          6           0        1.816912    0.637478    0.035130
      2          6           0        1.106197   -0.481242    0.316347
      3          6           0       -0.324787   -0.582457    0.765692
      4          6           0       -1.254707    0.475806    0.120291
      5          6           0       -1.122499    1.871779    0.776334
      6          6           0        0.295517    2.292600    1.204635
      7          6           0        1.428688    2.091184    0.179352
      8          6           0        3.167189    0.257350   -0.411731
      9          6           0        3.272918   -1.256559   -0.444786
     10          6           0        1.921135   -1.763917    0.102114
     11          8           0        4.074782    1.037752   -0.700718
     12          6           0        1.156033    2.761001   -1.182689
     13          6           0        2.067871   -2.574047    1.390844
     14          8           0        1.241653   -2.637974   -0.821099
     15          6           0       -2.736027    0.000202    0.055315
     16          8           0       -3.578404    1.089634   -0.403907
     17          6           0       -3.319434   -0.414206    1.406832
     18          6           0       -2.910290   -1.130845   -0.983495
     19          8           0       -4.288914   -1.414670   -1.209904
     20          1           0       -0.368230   -0.501431    1.861575
     21          1           0       -0.673257   -1.591859    0.528424
     22          1           0       -0.934683    0.575368   -0.926446
     23          1           0       -1.756844    1.920818    1.670036
     24          1           0       -1.526074    2.617353    0.082455
     25          1           0        0.573651    1.762861    2.125058
     26          1           0        0.258171    3.357007    1.472087
     27          1           0        2.319208    2.590216    0.589598
     28          1           0        3.442707   -1.602786   -1.470641
     29          1           0        4.133597   -1.581684    0.151288
     30          1           0        0.944529    3.828807   -1.046192
     31          1           0        0.303413    2.310522   -1.702257
     32          1           0        2.030596    2.674107   -1.836595
     33          1           0        1.089907   -2.873237    1.782010
     34          1           0        2.649925   -3.480899    1.191252
     35          1           0        2.587046   -1.990615    2.158139
     36          1           0        1.138722   -2.160198   -1.662738
     37          1           0       -3.184551    1.443377   -1.221668
     38          1           0       -2.762137   -1.253428    1.834599
     39          1           0       -3.302322    0.413360    2.122689
     40          1           0       -4.359468   -0.730330    1.279986
     41          1           0       -2.424871   -0.824412   -1.924582
     42          1           0       -2.448262   -2.065513   -0.654504
     43          1           0       -4.711993   -0.540102   -1.299653
 ---------------------------------------------------------------------
 Rotational constants (GHZ):      0.5526455      0.2597881      0.2073054
 Standard basis: 6-31G(d) (6D, 7F)
 There are   333 symmetry adapted cartesian basis functions of A   symmetry.
 There are   333 symmetry adapted basis functions of A   symmetry.
   333 basis functions,   628 primitive gaussians,   333 cartesian basis functions
    73 alpha electrons       73 beta electrons
       nuclear repulsion energy      1599.6366656558 Hartrees.
 NAtoms=   43 NActive=   43 NUniq=   43 SFac= 1.00D+00 NAtFMM=   60 NAOKFM=F Big=F
 Integral buffers will be    131072 words long.
 Raffenetti 2 integral format.
 Two-electron integral symmetry is turned on.
 ------------------------------------------------------------------------------
 Polarizable Continuum Model (PCM)
 =================================
 Model                : PCM (using non-symmetric T matrix).
 Atomic radii         : SMD-Coulomb.
 Polarization charges : Total charges.
 Charge compensation  : None.
 Solution method      : On-the-fly selection.
 Cavity type          : VdW (van der Waals Surface) (Alpha=1.000).
 Cavity algorithm     : GePol (No added spheres)
                        Default sphere list used, NSphG=   43.
                        Lebedev-Laikov grids with approx.  5.0 points / Ang**2.
                        Smoothing algorithm: Karplus/York (Gamma=1.0000).
                        Polarization charges: spherical gaussians, with
                                              point-specific exponents (IZeta= 3).
                        Self-potential: point-specific (ISelfS= 7).
                        Self-field    : sphere-specific E.n sum rule (ISelfD= 2).
 1st derivatives      : Analytical E(r).r(x)/FMM algorithm (CHGder, D1EAlg=3).
                        Cavity 1st derivative terms included.
 Solvent              : Methanol, Eps=  32.613000 Eps(inf)=   1.765709
 ------------------------------------------------------------------------------
 ------------------------------------------------------------------------------
 Atomic radii for non-electrostatic terms: SMD-CDS.
 ------------------------------------------------------------------------------
 Nuclear repulsion after PCM non-electrostatic terms =     1599.6382736995 Hartrees.
 One-electron integrals computed using PRISM.
 NBasis=   333 RedAO= T EigKep=  9.16D-04  NBF=   333
 NBsUse=   333 1.00D-06 EigRej= -1.00D+00 NBFU=   333
 Initial guess from the checkpoint file:  "DY-202A-11R_33.chk"
 B after Tr=     0.000000    0.000000    0.000000
         Rot=    0.999998   -0.000815   -0.001054   -0.001423 Ang=  -0.22 deg.
 ExpMin= 1.61D-01 ExpMax= 5.48D+03 ExpMxC= 8.25D+02 IAcc=1 IRadAn=         1 AccDes= 0.00D+00
 Harris functional with IExCor=  402 and IRadAn=       1 diagonalized for initial guess.
 HarFok:  IExCor=  402 AccDes= 0.00D+00 IRadAn=         1 IDoV= 1 UseB2=F ITyADJ=14
 ICtDFT=  3500011 ScaDFX=  1.000000  1.000000  1.000000  1.000000
 FoFCou: FMM=F IPFlag=           0 FMFlag=      100000 FMFlg1=           0
         NFxFlg=           0 DoJE=T BraDBF=F KetDBF=T FulRan=T
         wScrn=  0.000000 ICntrl=     500 IOpCl=  0 I1Cent=   200000004 NGrid=           0
         NMat0=    1 NMatS0=      1 NMatT0=    0 NMatD0=    1 NMtDS0=    0 NMtDT0=    0
 Petite list used in FoFCou.
 Keep R1 ints in memory in canonical form, NReq=1565304907.
 Requested convergence on RMS density matrix=1.00D-08 within 128 cycles.
 Requested convergence on MAX density matrix=1.00D-06.
 Requested convergence on             energy=1.00D-06.
 No special actions if energy rises.
 Inv3:  Mode=1 IEnd=    21918627.
 Iteration    1 A*A^-1 deviation from unit magnitude is 4.33D-15 for   2671.
 Iteration    1 A*A^-1 deviation from orthogonality  is 3.14D-15 for   2696   2618.
 Iteration    1 A^-1*A deviation from unit magnitude is 3.77D-15 for   2694.
 Iteration    1 A^-1*A deviation from orthogonality  is 8.04D-10 for   2430   2380.
 Iteration    2 A*A^-1 deviation from unit magnitude is 2.89D-15 for    258.
 Iteration    2 A*A^-1 deviation from orthogonality  is 4.59D-15 for   2488   1272.
 Iteration    2 A^-1*A deviation from unit magnitude is 1.22D-15 for    886.
 Iteration    2 A^-1*A deviation from orthogonality  is 4.12D-16 for   1033    312.
 Error on total polarization charges =  0.05211
 SCF Done:  E(RB3LYP) =  -886.952962273     A.U. after    9 cycles
            NFock=  9  Conv=0.92D-08     -V/T= 2.0094
 SMD-CDS (non-electrostatic) energy       (kcal/mol) =       1.01
 (included in total energy above)
 D1PCM: PCM CHGder 1st derivatives, ID1Alg=3 FixD1E=F DoIter=F DoCFld=F I1PDM=0.
 Calling FoFJK, ICntrl=      2127 FMM=F ISym2X=0 I1Cent= 0 IOpClX= 0 NMat=1 NMatS=1 NMatT=0.
 ***** Axes restored to original set *****
 -------------------------------------------------------------------
 Center     Atomic                   Forces (Hartrees/Bohr)
 Number     Number              X              Y              Z
 -------------------------------------------------------------------
      1        6          -0.000657063    0.000508594    0.000089537
      2        6           0.000377177   -0.000429056    0.000113270
      3        6          -0.000412501    0.000311513   -0.000204358
      4        6           0.000199628   -0.000062019    0.000058574
      5        6          -0.000165021    0.000062464    0.000009130
      6        6          -0.000108507    0.000017017    0.000102595
      7        6           0.000293735   -0.000355867   -0.000031137
      8        6          -0.000108259   -0.000065192   -0.000228789
      9        6           0.000922709   -0.000046934    0.000813103
     10        6          -0.001277621   -0.000221625   -0.000760979
     11        8           0.000548950    0.000366692    0.000026411
     12        6           0.000003709    0.000118599    0.000147199
     13        6           0.000283584    0.000103938    0.000170988
     14        8           0.000400130   -0.000175832    0.000475814
     15        6          -0.000273170    0.000233153    0.000154154
     16        8           0.000004593   -0.000044106    0.000095731
     17        6           0.000149980    0.000163785   -0.000017918
     18        6           0.000203074    0.000062575   -0.000257804
     19        8          -0.000362966   -0.000427020   -0.000233938
     20        1           0.000008690   -0.000017363    0.000060430
     21        1           0.000032841   -0.000092568   -0.000071435
     22        1           0.000101598   -0.000073271    0.000002121
     23        1          -0.000192725   -0.000084655    0.000098368
     24        1          -0.000018167   -0.000058673    0.000047066
     25        1           0.000081517   -0.000042465   -0.000013256
     26        1           0.000002343    0.000075382   -0.000011249
     27        1           0.000078814   -0.000137609   -0.000066176
     28        1          -0.000336109    0.000155054   -0.000264226
     29        1          -0.000110336   -0.000195400   -0.000280849
     30        1          -0.000002188    0.000032667   -0.000024460
     31        1          -0.000030732   -0.000041325   -0.000027666
     32        1           0.000064999    0.000037860   -0.000128986
     33        1          -0.000063099    0.000033759   -0.000060405
     34        1           0.000012697   -0.000046101    0.000057060
     35        1          -0.000050099    0.000023660   -0.000001504
     36        1           0.000049791    0.000037272   -0.000038050
     37        1          -0.000109289    0.000125990   -0.000002484
     38        1           0.000005666    0.000048201   -0.000139072
     39        1           0.000118403    0.000158570    0.000107780
     40        1          -0.000036620   -0.000014479   -0.000008086
     41        1           0.000111355   -0.000053342   -0.000100481
     42        1           0.000123958   -0.000046506    0.000146042
     43        1           0.000134530    0.000054662    0.000197933
 -------------------------------------------------------------------
 Cartesian Forces:  Max     0.001277621 RMS     0.000248405

 GradGradGradGradGradGradGradGradGradGradGradGradGradGradGradGradGradGrad
 Berny optimization.
 Using GEDIIS/GDIIS optimizer.
 FormGI is forming the generalized inverse of G from B-inverse, IUseBI=4.
 Internal  Forces:  Max     0.000630140 RMS     0.000133411
 Search for a local minimum.
 Step number   6 out of a maximum of  258
 All quantities printed in internal units (Hartrees-Bohrs-Radians)
 Mixed Optimization -- En-DIIS/RFO-DIIS
 Swapping is turned off.
 Update second derivatives using D2CorX and points    3    4    5    6
 DE= -1.01D-04 DEPred=-7.16D-05 R= 1.41D+00
 TightC=F SS=  1.41D+00  RLast= 1.83D-01 DXNew= 1.4270D+00 5.4902D-01
 Trust test= 1.41D+00 RLast= 1.83D-01 DXMaxT set to 8.49D-01
 ITU=  1  1  0  1  1  0
     Eigenvalues ---    0.00116   0.00240   0.00304   0.00352   0.00373
     Eigenvalues ---    0.00405   0.00536   0.00725   0.00772   0.00867
     Eigenvalues ---    0.01098   0.01137   0.01217   0.01345   0.01369
     Eigenvalues ---    0.01384   0.02501   0.02594   0.03204   0.03728
     Eigenvalues ---    0.03900   0.03963   0.04408   0.04642   0.04719
     Eigenvalues ---    0.04830   0.04863   0.05039   0.05306   0.05414
     Eigenvalues ---    0.05422   0.05468   0.05563   0.05574   0.05625
     Eigenvalues ---    0.05647   0.05708   0.05741   0.05938   0.06105
     Eigenvalues ---    0.06364   0.06704   0.07003   0.07771   0.08199
     Eigenvalues ---    0.08763   0.08986   0.09140   0.09216   0.09744
     Eigenvalues ---    0.10332   0.11622   0.12107   0.13266   0.13832
     Eigenvalues ---    0.14666   0.15531   0.15989   0.16000   0.16000
     Eigenvalues ---    0.16000   0.16000   0.16000   0.16000   0.16001
     Eigenvalues ---    0.16024   0.16063   0.16140   0.16557   0.16806
     Eigenvalues ---    0.17208   0.18451   0.18816   0.20481   0.21275
     Eigenvalues ---    0.22566   0.22890   0.24994   0.25109   0.26265
     Eigenvalues ---    0.26909   0.27219   0.27844   0.28488   0.28800
     Eigenvalues ---    0.28838   0.29210   0.29349   0.29789   0.30407
     Eigenvalues ---    0.30768   0.31745   0.32582   0.33746   0.33775
     Eigenvalues ---    0.33825   0.33854   0.33904   0.34012   0.34078
     Eigenvalues ---    0.34107   0.34123   0.34154   0.34171   0.34195
     Eigenvalues ---    0.34212   0.34221   0.34251   0.34323   0.34334
     Eigenvalues ---    0.34337   0.34375   0.34444   0.34559   0.36445
     Eigenvalues ---    0.38997   0.41364   0.41729   0.51740   0.52582
     Eigenvalues ---    0.52685   0.53132   0.96065
 En-DIIS/RFO-DIIS IScMMF=        0 using points:     6    5    4    3    2
 RFO step:  Lambda=-1.50182575D-05.
 DidBck=F Rises=F RFO-DIIS coefs:    1.42168    0.05776   -0.24301   -0.29306    0.05664
 Iteration  1 RMS(Cart)=  0.03502450 RMS(Int)=  0.00060384
 Iteration  2 RMS(Cart)=  0.00088027 RMS(Int)=  0.00009891
 Iteration  3 RMS(Cart)=  0.00000020 RMS(Int)=  0.00009891
 Variable       Old X    -DE/DX   Delta X   Delta X   Delta X     New X
                                 (Linear)    (Quad)   (Total)
    R1        2.56038   0.00021   0.00067   0.00024   0.00100   2.56137
    R2        2.85641  -0.00029  -0.00101  -0.00131  -0.00234   2.85407
    R3        2.78209   0.00042  -0.00071   0.00103   0.00049   2.78258
    R4        2.84080   0.00012   0.00019   0.00038   0.00054   2.84134
    R5        2.90015  -0.00003  -0.00247   0.00000  -0.00253   2.89761
    R6        2.92829  -0.00021   0.00046   0.00034   0.00080   2.92910
    R7        2.07819   0.00006  -0.00055  -0.00001  -0.00056   2.07764
    R8        2.06717   0.00009   0.00020   0.00002   0.00023   2.06740
    R9        2.92548  -0.00005   0.00005   0.00013   0.00020   2.92569
   R10        2.94260  -0.00014  -0.00196  -0.00076  -0.00271   2.93988
   R11        2.07697   0.00002  -0.00011   0.00028   0.00016   2.07713
   R12        2.91000   0.00021  -0.00003   0.00045   0.00045   2.91045
   R13        2.07311   0.00019   0.00005   0.00044   0.00048   2.07359
   R14        2.07028  -0.00006   0.00044  -0.00009   0.00035   2.07063
   R15        2.91278   0.00024  -0.00052   0.00015  -0.00035   2.91244
   R16        2.07454   0.00003   0.00014   0.00011   0.00025   2.07479
   R17        2.07516   0.00007  -0.00027   0.00034   0.00007   2.07523
   R18        2.91419   0.00009  -0.00083  -0.00031  -0.00114   2.91305
   R19        2.07901  -0.00002  -0.00002  -0.00003  -0.00006   2.07895
   R20        2.86852   0.00027  -0.00262   0.00029  -0.00236   2.86617
   R21        2.32695   0.00063  -0.00019   0.00076   0.00057   2.32752
   R22        2.91767   0.00043  -0.00060   0.00040  -0.00038   2.91729
   R23        2.07102   0.00014  -0.00023   0.00098   0.00076   2.07178
   R24        2.07163  -0.00019  -0.00033  -0.00094  -0.00127   2.07036
   R25        2.88990   0.00009  -0.00031   0.00072   0.00041   2.89031
   R26        2.72409  -0.00040  -0.00124  -0.00185  -0.00309   2.72100
   R27        2.07317   0.00003  -0.00006   0.00011   0.00005   2.07322
   R28        2.06996   0.00006  -0.00045   0.00028  -0.00018   2.06978
   R29        2.07010   0.00013  -0.00019   0.00034   0.00015   2.07025
   R30        2.06918   0.00002   0.00051  -0.00008   0.00043   2.06961
   R31        2.07096   0.00004   0.00010   0.00024   0.00034   2.07130
   R32        2.06895  -0.00001  -0.00025   0.00002  -0.00023   2.06872
   R33        1.83918   0.00005  -0.00064   0.00003  -0.00060   1.83858
   R34        2.74326   0.00009   0.00078   0.00074   0.00151   2.74477
   R35        2.88992  -0.00022  -0.00113  -0.00069  -0.00183   2.88809
   R36        2.92069   0.00043  -0.00043   0.00047   0.00004   2.92073
   R37        1.84090   0.00000  -0.00032  -0.00005  -0.00037   1.84053
   R38        2.06824  -0.00009   0.00014  -0.00020  -0.00006   2.06818
   R39        2.06803   0.00020   0.00000   0.00056   0.00057   2.06859
   R40        2.06810   0.00004  -0.00005   0.00002  -0.00003   2.06807
   R41        2.69405   0.00030  -0.00062   0.00020  -0.00042   2.69364
   R42        2.08314   0.00012  -0.00082   0.00035  -0.00047   2.08267
   R43        2.06604   0.00014  -0.00009   0.00022   0.00012   2.06616
   R44        1.84374  -0.00003  -0.00047  -0.00040  -0.00087   1.84287
    A1        2.26473   0.00016   0.00144   0.00088   0.00230   2.26703
    A2        1.90807   0.00001  -0.00197  -0.00109  -0.00333   1.90474
    A3        2.10929  -0.00016   0.00034  -0.00006   0.00049   2.10978
    A4        2.23567  -0.00023  -0.00038  -0.00164  -0.00199   2.23368
    A5        1.96339   0.00012   0.00078   0.00025   0.00050   1.96389
    A6        2.08395   0.00011  -0.00018   0.00159   0.00168   2.08562
    A7        1.98315   0.00018  -0.00306   0.00018  -0.00295   1.98020
    A8        1.90763  -0.00004   0.00157  -0.00021   0.00135   1.90898
    A9        1.87605  -0.00013   0.00280  -0.00050   0.00233   1.87838
   A10        1.91880  -0.00008  -0.00064  -0.00133  -0.00196   1.91684
   A11        1.92695   0.00003  -0.00075   0.00150   0.00079   1.92773
   A12        1.84579   0.00003   0.00043   0.00040   0.00080   1.84660
   A13        1.96934   0.00011  -0.00238  -0.00139  -0.00379   1.96555
   A14        1.96024  -0.00024   0.00220  -0.00093   0.00126   1.96150
   A15        1.85854  -0.00004   0.00199   0.00041   0.00241   1.86095
   A16        1.95448   0.00000   0.00039  -0.00103  -0.00062   1.95387
   A17        1.87239   0.00004  -0.00104   0.00144   0.00038   1.87277
   A18        1.83892   0.00014  -0.00113   0.00199   0.00084   1.83976
   A19        2.02966  -0.00020   0.00096  -0.00056   0.00037   2.03003
   A20        1.91363  -0.00003  -0.00046  -0.00065  -0.00111   1.91252
   A21        1.89000   0.00004   0.00080   0.00030   0.00111   1.89111
   A22        1.86886   0.00012   0.00033   0.00072   0.00106   1.86992
   A23        1.90647   0.00012  -0.00109   0.00030  -0.00080   1.90567
   A24        1.84683  -0.00004  -0.00071  -0.00006  -0.00077   1.84606
   A25        2.04458   0.00014   0.00119   0.00013   0.00129   2.04587
   A26        1.91201  -0.00001  -0.00061   0.00039  -0.00022   1.91179
   A27        1.87686  -0.00002  -0.00060   0.00022  -0.00037   1.87649
   A28        1.88429  -0.00013   0.00219  -0.00121   0.00099   1.88528
   A29        1.88985  -0.00002  -0.00051   0.00036  -0.00014   1.88970
   A30        1.84642   0.00004  -0.00204   0.00013  -0.00191   1.84451
   A31        1.95839  -0.00007   0.00016   0.00013   0.00025   1.95864
   A32        1.95937   0.00016   0.00007   0.00086   0.00093   1.96030
   A33        1.83788  -0.00009   0.00128  -0.00130   0.00000   1.83788
   A34        1.98314  -0.00006   0.00036  -0.00063  -0.00026   1.98288
   A35        1.86269   0.00008  -0.00210   0.00021  -0.00187   1.86082
   A36        1.84985  -0.00003   0.00017   0.00066   0.00082   1.85067
   A37        1.90499  -0.00014   0.00113  -0.00008   0.00057   1.90555
   A38        2.19396   0.00011  -0.00120   0.00047  -0.00050   2.19346
   A39        2.18417   0.00003   0.00009  -0.00033  -0.00001   2.18416
   A40        1.83282   0.00006  -0.00060  -0.00115  -0.00269   1.83013
   A41        1.92437  -0.00004  -0.00851  -0.00617  -0.01452   1.90985
   A42        1.91626   0.00006   0.00175   0.00646   0.00847   1.92473
   A43        1.94271  -0.00016  -0.00180  -0.00393  -0.00567   1.93703
   A44        1.97939   0.00001   0.00631   0.00339   0.00989   1.98929
   A45        1.86883   0.00007   0.00247   0.00120   0.00360   1.87243
   A46        1.81287  -0.00004  -0.00038  -0.00071  -0.00160   1.81127
   A47        1.95635  -0.00010  -0.00525  -0.00454  -0.00963   1.94672
   A48        1.92397   0.00024   0.00162   0.00800   0.00976   1.93373
   A49        1.96988  -0.00004   0.00025  -0.00320  -0.00284   1.96704
   A50        1.96610   0.00001   0.00303   0.00030   0.00345   1.96954
   A51        1.83768  -0.00006   0.00071   0.00037   0.00097   1.83865
   A52        1.92512   0.00003   0.00067   0.00031   0.00098   1.92610
   A53        1.95836  -0.00004   0.00096  -0.00068   0.00028   1.95864
   A54        1.93009   0.00012   0.00020   0.00094   0.00114   1.93123
   A55        1.88519   0.00000  -0.00094  -0.00028  -0.00122   1.88396
   A56        1.88115  -0.00006  -0.00061  -0.00016  -0.00077   1.88038
   A57        1.88143  -0.00004  -0.00039  -0.00015  -0.00054   1.88090
   A58        1.93917  -0.00016   0.00224  -0.00166   0.00058   1.93976
   A59        1.91330   0.00013  -0.00005   0.00135   0.00130   1.91460
   A60        1.93242  -0.00002  -0.00012   0.00037   0.00025   1.93267
   A61        1.88949   0.00001  -0.00222  -0.00028  -0.00250   1.88699
   A62        1.89523   0.00005  -0.00027  -0.00016  -0.00044   1.89479
   A63        1.89309  -0.00001   0.00035   0.00039   0.00073   1.89383
   A64        1.88182  -0.00007  -0.00038  -0.00015  -0.00053   1.88129
   A65        1.91347   0.00029  -0.00125   0.00241   0.00116   1.91463
   A66        1.99194  -0.00031   0.00012  -0.00252  -0.00240   1.98954
   A67        1.93780  -0.00024   0.00075  -0.00151  -0.00076   1.93704
   A68        1.83544  -0.00017   0.00121  -0.00029   0.00093   1.83636
   A69        1.84538   0.00011  -0.00151   0.00026  -0.00125   1.84413
   A70        1.93123   0.00036   0.00051   0.00198   0.00249   1.93372
   A71        1.87912   0.00031  -0.00322   0.00134  -0.00188   1.87724
   A72        1.93794  -0.00016   0.00157  -0.00084   0.00072   1.93865
   A73        1.94681  -0.00006  -0.00170  -0.00033  -0.00203   1.94478
   A74        1.91600   0.00006   0.00143   0.00108   0.00251   1.91851
   A75        1.89255   0.00008   0.00000  -0.00028  -0.00028   1.89227
   A76        1.88358   0.00005   0.00069   0.00013   0.00081   1.88439
   A77        1.88506   0.00006  -0.00202   0.00027  -0.00175   1.88331
   A78        1.94064   0.00028   0.00046   0.00102   0.00146   1.94210
   A79        1.89729  -0.00002  -0.00278  -0.00084  -0.00363   1.89366
   A80        1.95597  -0.00019   0.00301  -0.00012   0.00289   1.95886
   A81        1.92367  -0.00001  -0.00104   0.00014  -0.00090   1.92276
   A82        1.86111  -0.00008   0.00002  -0.00018  -0.00018   1.86093
   A83        1.88436   0.00002   0.00039  -0.00002   0.00039   1.88475
   A84        1.82914  -0.00031   0.00259  -0.00140   0.00119   1.83034
    D1        0.08447   0.00003   0.00144   0.00334   0.00480   0.08927
    D2       -3.07808   0.00006   0.00992   0.01457   0.02450  -3.05357
    D3       -3.10815  -0.00003  -0.00354  -0.00293  -0.00643  -3.11458
    D4        0.01249   0.00000   0.00494   0.00830   0.01328   0.02576
    D5        0.39274  -0.00001  -0.00577   0.00003  -0.00576   0.38698
    D6       -1.86589  -0.00001  -0.00646   0.00005  -0.00644  -1.87232
    D7        2.41241   0.00000  -0.00744  -0.00041  -0.00786   2.40454
    D8       -2.69276   0.00004  -0.00025   0.00694   0.00668  -2.68608
    D9        1.33180   0.00005  -0.00095   0.00696   0.00601   1.33781
   D10       -0.67309   0.00006  -0.00192   0.00650   0.00458  -0.66851
   D11        0.03289  -0.00005   0.01048   0.01571   0.02622   0.05911
   D12       -3.09662   0.00005   0.00924   0.01056   0.01981  -3.07681
   D13        3.12879  -0.00009   0.00605   0.01014   0.01626  -3.13813
   D14       -0.00072   0.00001   0.00481   0.00499   0.00986   0.00914
   D15        0.62954  -0.00007   0.00433  -0.00307   0.00124   0.63078
   D16       -1.52071  -0.00006   0.00613  -0.00131   0.00484  -1.51586
   D17        2.76704  -0.00001   0.00340  -0.00140   0.00198   2.76902
   D18       -2.48983  -0.00010  -0.00468  -0.01495  -0.01966  -2.50949
   D19        1.64311  -0.00009  -0.00287  -0.01319  -0.01605   1.62706
   D20       -0.35233  -0.00004  -0.00561  -0.01329  -0.01891  -0.37125
   D21       -0.05092   0.00005  -0.01772  -0.02796  -0.04570  -0.09662
   D22        2.08104  -0.00007  -0.02057  -0.03476  -0.05530   2.02573
   D23       -2.16127  -0.00005  -0.02188  -0.03197  -0.05386  -2.21514
   D24        3.07175   0.00007  -0.01006  -0.01786  -0.02790   3.04385
   D25       -1.07948  -0.00005  -0.01291  -0.02466  -0.03751  -1.11699
   D26        0.96139  -0.00003  -0.01423  -0.02188  -0.03606   0.92532
   D27       -1.36703  -0.00008  -0.00501  -0.00280  -0.00777  -1.37480
   D28        2.68695   0.00003  -0.00541   0.00058  -0.00480   2.68214
   D29        0.68259   0.00001  -0.00634  -0.00156  -0.00789   0.67470
   D30        0.77709  -0.00007  -0.00565  -0.00395  -0.00958   0.76751
   D31       -1.45212   0.00004  -0.00605  -0.00057  -0.00662  -1.45873
   D32        2.82671   0.00002  -0.00698  -0.00272  -0.00970   2.81701
   D33        2.80700  -0.00006  -0.00595  -0.00338  -0.00931   2.79769
   D34        0.57779   0.00005  -0.00635   0.00001  -0.00634   0.57146
   D35       -1.42656   0.00002  -0.00728  -0.00214  -0.00942  -1.43599
   D36        0.65813   0.00004   0.00409   0.00602   0.01011   0.66824
   D37       -1.46435   0.00005   0.00332   0.00599   0.00931  -1.45503
   D38        2.81157   0.00008   0.00397   0.00624   0.01021   2.82179
   D39        2.89035  -0.00019   0.00544   0.00270   0.00815   2.89851
   D40        0.76788  -0.00018   0.00468   0.00267   0.00736   0.77523
   D41       -1.23939  -0.00015   0.00533   0.00293   0.00826  -1.23113
   D42       -1.38332   0.00000   0.00365   0.00540   0.00906  -1.37426
   D43        2.77739   0.00001   0.00289   0.00537   0.00826   2.78565
   D44        0.77013   0.00004   0.00353   0.00562   0.00916   0.77929
   D45        3.02032  -0.00007   0.00150   0.00443   0.00593   3.02626
   D46        0.96691   0.00014   0.00076   0.00473   0.00549   0.97240
   D47       -1.23026   0.00010  -0.00066   0.00532   0.00466  -1.22561
   D48        0.78326  -0.00002   0.00258   0.00798   0.01057   0.79383
   D49       -1.27015   0.00019   0.00184   0.00828   0.01012  -1.26003
   D50        2.81586   0.00015   0.00042   0.00887   0.00929   2.82515
   D51       -1.24660  -0.00015   0.00431   0.00562   0.00993  -1.23667
   D52        2.98318   0.00006   0.00356   0.00592   0.00948   2.99266
   D53        0.78600   0.00002   0.00214   0.00651   0.00865   0.79466
   D54        0.82897  -0.00003  -0.00290  -0.00506  -0.00796   0.82101
   D55       -1.32399   0.00004  -0.00626  -0.00385  -0.01010  -1.33409
   D56        2.96037   0.00001  -0.00322  -0.00432  -0.00755   2.95282
   D57        2.97497  -0.00011  -0.00258  -0.00573  -0.00831   2.96666
   D58        0.82201  -0.00003  -0.00594  -0.00452  -0.01046   0.81155
   D59       -1.17682  -0.00006  -0.00291  -0.00499  -0.00790  -1.18472
   D60       -1.31591  -0.00003  -0.00377  -0.00529  -0.00906  -1.32497
   D61        2.81431   0.00004  -0.00714  -0.00407  -0.01120   2.80311
   D62        0.81549   0.00002  -0.00410  -0.00455  -0.00865   0.80684
   D63       -1.29380  -0.00003   0.00543   0.00031   0.00575  -1.28805
   D64        0.95242   0.00008   0.00598   0.00107   0.00706   0.95948
   D65        2.98479   0.00006   0.00505   0.00167   0.00673   2.99151
   D66        0.87325  -0.00004   0.00732  -0.00009   0.00725   0.88049
   D67        3.11947   0.00006   0.00787   0.00068   0.00855   3.12802
   D68       -1.13135   0.00005   0.00694   0.00127   0.00822  -1.12313
   D69        2.86472  -0.00008   0.00580  -0.00036   0.00545   2.87017
   D70       -1.17224   0.00003   0.00635   0.00040   0.00675  -1.16549
   D71        0.86012   0.00001   0.00542   0.00100   0.00642   0.86655
   D72       -3.07450   0.00000   0.00321  -0.00056   0.00263  -3.07187
   D73        1.10602   0.00001   0.00329   0.00004   0.00332   1.10934
   D74       -0.99531   0.00001   0.00300   0.00004   0.00302  -0.99229
   D75        0.96296   0.00001   0.00261  -0.00095   0.00167   0.96463
   D76       -1.13970   0.00002   0.00269  -0.00035   0.00236  -1.13734
   D77        3.04215   0.00002   0.00240  -0.00036   0.00206   3.04421
   D78       -1.07691  -0.00004   0.00486  -0.00129   0.00357  -1.07334
   D79        3.10362  -0.00003   0.00495  -0.00069   0.00426   3.10787
   D80        1.00228  -0.00003   0.00465  -0.00069   0.00396   1.00624
   D81       -0.06267   0.00009  -0.02087  -0.03214  -0.05304  -0.11571
   D82        2.03176  -0.00009  -0.02794  -0.04071  -0.06868   1.96308
   D83       -2.19645   0.00000  -0.02895  -0.03903  -0.06794  -2.26438
   D84        3.06693  -0.00002  -0.01966  -0.02703  -0.04669   3.02025
   D85       -1.12182  -0.00019  -0.02673  -0.03559  -0.06232  -1.18415
   D86        0.93315  -0.00010  -0.02774  -0.03391  -0.06158   0.87157
   D87        0.06576  -0.00008   0.02230   0.03471   0.05699   0.12275
   D88       -2.05720   0.00009   0.02880   0.04245   0.07124  -1.98596
   D89        2.14757   0.00019   0.02556   0.04403   0.06954   2.21711
   D90       -2.01644   0.00002   0.03385   0.04485   0.07877  -1.93767
   D91        2.14378   0.00019   0.04036   0.05259   0.09302   2.23680
   D92        0.06537   0.00029   0.03711   0.05417   0.09132   0.15668
   D93        2.15804   0.00004   0.02751   0.04377   0.07121   2.22925
   D94        0.03508   0.00021   0.03401   0.05151   0.08546   0.12054
   D95       -2.04334   0.00031   0.03076   0.05309   0.08376  -1.95958
   D96        1.04856   0.00011  -0.00171   0.00444   0.00290   1.05146
   D97        3.13627   0.00011  -0.00309   0.00392   0.00100   3.13726
   D98       -1.05897   0.00016  -0.00277   0.00550   0.00289  -1.05608
   D99        3.08828  -0.00004  -0.00562  -0.00168  -0.00745   3.08083
   D100      -1.10719  -0.00004  -0.00700  -0.00220  -0.00935  -1.11655
   D101       0.98075   0.00002  -0.00668  -0.00062  -0.00745   0.97330
   D102      -1.04346  -0.00009  -0.00123  -0.00298  -0.00422  -1.04768
   D103       1.04425  -0.00009  -0.00261  -0.00350  -0.00612   1.03813
   D104       3.13219  -0.00004  -0.00229  -0.00192  -0.00422   3.12797
   D105       1.04078   0.00006   0.00580   0.00714   0.01276   1.05354
   D106      -0.97522  -0.00004   0.00343   0.00273   0.00633  -0.96889
   D107      -3.12907   0.00004   0.00083   0.00626   0.00710  -3.12197
   D108       0.89345   0.00007  -0.00994  -0.00205  -0.01199   0.88146
   D109       3.04226  -0.00024  -0.00976  -0.00391  -0.01366   3.02860
   D110      -1.19667   0.00014  -0.00930  -0.00168  -0.01098  -1.20766
   D111      -1.06428   0.00011   0.00760  -0.00510   0.00251  -1.06177
   D112       1.04879   0.00005   0.00752  -0.00627   0.00126   1.05005
   D113       3.13758   0.00011   0.00486  -0.00543  -0.00057   3.13701
   D114       3.12123   0.00003   0.00826  -0.00644   0.00183   3.12305
   D115      -1.04889  -0.00003   0.00818  -0.00761   0.00058  -1.04831
   D116       1.03990   0.00004   0.00552  -0.00677  -0.00125   1.03865
   D117       1.13634  -0.00017   0.00913  -0.00750   0.00164   1.13798
   D118      -3.03378  -0.00022   0.00906  -0.00867   0.00039  -3.03338
   D119      -0.94499  -0.00016   0.00640  -0.00783  -0.00144  -0.94642
   D120      -2.97103  -0.00031  -0.00807   0.00182  -0.00625  -2.97727
   D121      -0.85034  -0.00016  -0.01094   0.00209  -0.00884  -0.85918
   D122       1.23104  -0.00027  -0.01041   0.00145  -0.00897   1.22207
   D123      -0.89698  -0.00002  -0.01007   0.00406  -0.00601  -0.90299
   D124       1.22372   0.00012  -0.01293   0.00432  -0.00860   1.21511
   D125      -2.97810   0.00002  -0.01240   0.00368  -0.00873  -2.98683
   D126       1.08160   0.00001  -0.00921   0.00479  -0.00442   1.07718
   D127      -3.08089   0.00015  -0.01208   0.00506  -0.00702  -3.08791
   D128      -0.99952   0.00005  -0.01155   0.00441  -0.00714  -1.00666
   D129       0.78510  -0.00002   0.01391   0.00714   0.02106   0.80616
   D130      -1.32012  -0.00016   0.01783   0.00744   0.02526  -1.29485
   D131       2.92205  -0.00014   0.01788   0.00749   0.02537   2.94742
         Item               Value     Threshold  Converged?
 Maximum Force            0.000630     0.000450     NO 
 RMS     Force            0.000133     0.000300     YES
 Maximum Displacement     0.193506     0.001800     NO 
 RMS     Displacement     0.035013     0.001200     NO 
 Predicted change in Energy=-8.201067D-05
 GradGradGradGradGradGradGradGradGradGradGradGradGradGradGradGradGradGrad

                          Input orientation:                          
 ---------------------------------------------------------------------
 Center     Atomic      Atomic             Coordinates (Angstroms)
 Number     Number       Type             X           Y           Z
 ---------------------------------------------------------------------
      1          6           0        1.786099    0.619349    0.046802
      2          6           0        1.063968   -0.489331    0.340947
      3          6           0       -0.368262   -0.568055    0.791773
      4          6           0       -1.282649    0.494342    0.130152
      5          6           0       -1.136265    1.892686    0.778343
      6          6           0        0.286674    2.303915    1.200457
      7          6           0        1.418071    2.078196    0.178559
      8          6           0        3.134193    0.216192   -0.387125
      9          6           0        3.211275   -1.297898   -0.431835
     10          6           0        1.873063   -1.780295    0.167907
     11          8           0        4.058332    0.981640   -0.664725
     12          6           0        1.157099    2.741798   -1.188120
     13          6           0        2.052502   -2.513113    1.498362
     14          8           0        1.179120   -2.707728   -0.687426
     15          6           0       -2.768266    0.037661    0.061982
     16          8           0       -3.594629    1.130072   -0.421162
     17          6           0       -3.363045   -0.346587    1.416357
     18          6           0       -2.949212   -1.106494   -0.961247
     19          8           0       -4.328819   -1.383347   -1.188909
     20          1           0       -0.412288   -0.468671    1.885824
     21          1           0       -0.730576   -1.576098    0.569377
     22          1           0       -0.956046    0.582979   -0.915625
     23          1           0       -1.768622    1.951207    1.673197
     24          1           0       -1.535274    2.639044    0.082378
     25          1           0        0.558828    1.784533    2.128697
     26          1           0        0.260331    3.371930    1.454662
     27          1           0        2.314120    2.567856    0.587982
     28          1           0        3.316558   -1.627083   -1.472272
     29          1           0        4.095192   -1.649325    0.111761
     30          1           0        0.962753    3.814022   -1.060860
     31          1           0        0.297233    2.302002   -1.704695
     32          1           0        2.029779    2.636066   -1.841905
     33          1           0        1.084958   -2.789573    1.930643
     34          1           0        2.629677   -3.431283    1.339519
     35          1           0        2.588849   -1.885481    2.217266
     36          1           0        1.061611   -2.281855   -1.554272
     37          1           0       -3.183642    1.471457   -1.235506
     38          1           0       -2.817558   -1.183977    1.862455
     39          1           0       -3.338923    0.494299    2.116781
     40          1           0       -4.406786   -0.651346    1.292329
     41          1           0       -2.459955   -0.812969   -1.904168
     42          1           0       -2.494544   -2.041033   -0.621592
     43          1           0       -4.742523   -0.508903   -1.312265
 ---------------------------------------------------------------------
                    Distance matrix (angstroms):
                    1          2          3          4          5
     1  C    0.000000
     2  C    1.355421   0.000000
     3  C    2.570250   1.503571   0.000000
     4  C    3.072424   2.553167   1.550011   0.000000
     5  C    3.270588   3.272055   2.577839   1.548208   0.000000
     6  C    2.533171   3.024097   2.973915   2.623525   1.540144
     7  C    1.510311   2.596912   3.251102   3.131266   2.630359
     8  C    1.472476   2.305142   3.777835   4.455720   4.733472
     9  C    2.436402   2.421136   3.852659   4.870658   5.526795
    10  C    2.404272   1.533352   2.623410   3.890234   4.787429
    11  O    2.408437   3.484444   4.910976   5.421750   5.467750
    12  C    2.534849   3.575879   4.147509   3.569492   3.138071
    13  C    3.462704   2.532292   3.184748   4.694680   5.486139
    14  O    3.460774   2.447876   3.026652   4.120921   5.354745
    15  C    4.591386   3.878344   2.580601   1.555718   2.572492
    16  O    5.425133   4.990571   3.842433   2.460356   2.839710
    17  C    5.415016   4.557996   3.067226   2.586413   3.221793
    18  C    5.139831   4.264060   3.166117   2.555632   3.912548
    19  O    6.552099   5.676432   4.502645   3.813763   4.979446
    20  H    3.065729   2.136915   1.099438   2.183417   2.706781
    21  H    3.380344   2.110363   1.094021   2.187333   3.498673
    22  H    2.906363   2.609459   2.141396   1.099170   2.148799
    23  H    4.129776   3.969217   3.014066   2.177065   1.097298
    24  H    3.887409   4.075493   3.485777   2.160057   1.095731
    25  H    2.682934   2.936269   2.860338   3.008291   2.169906
    26  H    3.447715   4.098235   4.044506   3.523582   2.143840
    27  H    2.090062   3.312144   4.131663   4.176819   3.520972
    28  H    3.113896   3.107476   4.452566   5.312336   6.105872
    29  H    3.237748   3.253680   4.642627   5.789372   6.352819
    30  H    3.480050   4.527046   4.940288   4.180983   3.388226
    31  H    2.848822   3.544583   3.861666   3.021643   2.896193
    32  H    2.773759   3.932650   4.790955   4.410008   4.176380
    33  H    3.957425   2.796193   2.888602   4.430737   5.308971
    34  H    4.334785   3.479034   4.181596   5.672689   6.545371
    35  H    3.410206   2.791966   3.537252   5.000811   5.497410
    36  H    3.391947   2.608640   3.238144   4.005010   5.262941
    37  H    5.202761   4.936808   4.024404   2.536443   2.902546
    38  H    5.267091   4.226555   2.743132   2.858947   3.669864
    39  H    5.528680   4.848357   3.421851   2.859188   2.932338
    40  H    6.443433   5.555225   4.070278   3.524696   4.175235
    41  H    4.887411   4.190860   3.421002   2.689529   4.033434
    42  H    5.084121   3.999659   2.947599   2.908940   4.390773
    43  H    6.763351   6.037286   4.854341   3.880437   4.810756
                    6          7          8          9         10
     6  C    0.000000
     7  C    1.541196   0.000000
     8  C    3.871352   2.594636   0.000000
     9  C    4.918407   3.871198   1.516709   0.000000
    10  C    4.501506   3.885240   2.425792   1.543764   0.000000
    11  O    4.410524   2.980695   1.231668   2.442956   3.618972
    12  C    2.579668   1.541520   3.305931   4.594644   4.775012
    13  C    5.139129   4.819181   3.489158   2.558352   1.529487
    14  O    5.429284   4.869507   3.530127   2.486484   1.439891
    15  C    3.970477   4.658625   5.922211   6.146746   4.985792
    16  O    4.367158   5.136708   6.790683   7.226028   6.221969
    17  C    4.515774   5.501889   6.766341   6.895106   5.570546
    18  C    5.174438   5.523999   6.251954   6.186155   4.998333
    19  O    6.372421   6.846824   7.674499   7.578489   6.360964
    20  H    2.940324   3.570925   4.267653   4.380567   3.145541
    21  H    4.060488   4.257146   4.366192   4.076519   2.642312
    22  H    2.997295   3.011535   4.140519   4.597642   3.842260
    23  H    2.138253   3.522085   5.593997   6.307711   5.426959
    24  H    2.163771   3.007665   5.281531   6.188187   5.581634
    25  H    1.097932   2.151180   3.927029   4.805536   4.275501
    26  H    1.098167   2.154657   4.648650   5.837314   5.549961
    27  H    2.134322   1.100135   2.674636   4.097434   4.390605
    28  H    5.637058   4.478681   2.146733   1.096338   2.190283
    29  H    5.596264   4.589756   2.156980   1.095585   2.226693
    30  H    2.801975   2.180955   4.255990   5.619897   5.799562
    31  H    2.905172   2.202955   3.759646   4.803238   4.759730
    32  H    3.522032   2.183501   3.031816   4.342845   4.854704
    33  H    5.207115   5.184202   4.313472   3.511072   2.178759
    34  H    6.196894   5.759356   4.066928   2.833246   2.161226
    35  H    4.887223   4.608448   3.390765   2.783955   2.173312
    36  H    5.405400   4.705296   3.449357   2.617078   1.968735
    37  H    4.320878   4.852161   6.496959   7.014996   6.173631
    38  H    4.715919   5.605162   6.514939   6.451634   5.022850
    39  H    4.154433   5.375354   6.946087   7.253448   6.011380
    40  H    5.547122   6.528387   7.774287   7.837450   6.478839
    41  H    5.186293   5.266467   5.886856   5.879266   4.899414
    42  H    5.471161   5.737321   6.068997   5.757138   4.446042
    43  H    6.286377   6.846061   7.963937   8.041180   6.897342
                   11         12         13         14         15
    11  O    0.000000
    12  C    3.433548   0.000000
    13  C    4.573357   5.969340   0.000000
    14  O    4.679937   5.472524   2.361852   0.000000
    15  C    6.929765   4.927840   5.639985   4.866274   0.000000
    16  O    7.658275   5.075905   6.989096   6.130928   1.452469
    17  C    7.821249   6.062436   5.833413   5.534632   1.528313
    18  C    7.318053   5.632283   5.748512   4.436446   1.545584
    19  O    8.729962   6.863827   7.015630   5.687079   2.453431
    20  H    5.347443   4.713727   3.225687   3.763984   3.022152
    21  H    5.567645   5.029547   3.080021   2.550897   2.648368
    22  H    5.036454   3.033173   4.946158   3.929346   2.130077
    23  H    6.352900   4.167975   5.878921   5.997283   2.693874
    24  H    5.881631   2.978859   6.435982   6.045536   2.878867
    25  H    4.549107   3.503650   4.593272   5.338139   4.288639
    26  H    4.962873   2.861042   6.152033   6.511141   4.714796
    27  H    2.669763   2.126850   5.168508   5.544969   5.701684
    28  H    2.829804   4.881713   3.347769   2.520401   6.492333
    29  H    2.743404   5.440960   2.615602   3.203497   7.067917
    30  H    4.214490   1.097101   6.911570   6.536015   5.426065
    31  H    4.119559   1.095281   6.043664   5.187481   4.200675
    32  H    2.870176   1.095529   6.137748   5.532863   5.779076
    33  H    5.458840   6.350430   1.095189   2.621040   5.131518
    34  H    5.052914   6.831133   1.096083   2.595410   6.542435
    35  H    4.322689   5.921003   1.094720   3.331766   6.086247
    36  H    4.519074   5.037884   3.217751   0.972933   4.760293
    37  H    7.280927   4.523057   7.125169   6.066273   1.977822
    38  H    7.639006   6.365189   5.061289   4.979673   2.176358
    39  H    7.917933   6.015633   6.204388   6.207194   2.180909
    40  H    8.840527   6.973010   6.725401   6.272996   2.161766
    41  H    6.873493   5.121736   5.901691   4.279420   2.164341
    42  H    7.216550   6.044082   5.039116   3.734250   2.205259
    43  H    8.949641   6.737063   7.621604   6.347527   2.466775
                   16         17         18         19         20
    16  O    0.000000
    17  C    2.368676   0.000000
    18  C    2.389661   2.530161   0.000000
    19  O    2.728689   2.965637   1.425410   0.000000
    20  H    4.243284   2.990363   3.866344   5.062592   0.000000
    21  H    4.062921   3.026379   2.735998   4.009499   1.749496
    22  H    2.739694   3.477913   2.613257   3.913659   3.041341
    23  H    2.897396   2.808559   4.205189   5.085815   2.782205
    24  H    2.602209   3.746229   4.137321   5.059614   3.764493
    25  H    4.917450   4.519977   5.496557   6.703065   2.465559
    26  H    4.837909   5.192079   6.016150   7.117684   3.922822
    27  H    6.164326   6.435090   6.603303   7.930825   4.282311
    28  H    7.514735   7.389245   6.308092   7.654508   5.150051
    29  H    8.194047   7.682734   7.146302   8.527980   4.985842
    30  H    5.327526   6.493058   6.286881   7.418206   5.377280
    31  H    4.262331   5.491231   4.765497   5.937019   4.590411
    32  H    5.993371   6.971014   6.290681   7.550752   5.431302
    33  H    6.541647   5.100726   5.241213   6.404535   2.762308
    34  H    7.915045   6.740473   6.467006   7.681644   4.281246
    35  H    7.368193   6.199572   6.432720   7.727115   3.335271
    36  H    5.882665   5.669875   4.221357   5.477001   4.158639
    37  H    0.973966   3.220224   2.603076   3.076282   4.602955
    38  H    3.342689   1.094433   2.827831   3.410936   2.509489
    39  H    2.628830   1.094652   3.491227   3.928490   3.089635
    40  H    2.601749   1.094375   2.722183   2.588136   4.042477
    41  H    2.694847   3.472603   1.102102   2.080765   4.321518
    42  H    3.362479   2.789028   1.093367   2.029523   3.618736
    43  H    2.190425   3.061810   1.922574   0.975202   5.383338
                   21         22         23         24         25
    21  H    0.000000
    22  H    2.630149   0.000000
    23  H    3.838990   3.038803   0.000000
    24  H    4.318811   2.357736   1.748792   0.000000
    25  H    3.922740   3.606448   2.377454   3.050061   0.000000
    26  H    5.123340   3.856952   2.486536   2.375812   1.750215
    27  H    5.142264   4.110298   4.269278   3.883109   2.463422
    28  H    4.533235   4.842455   6.968299   6.645077   5.675489
    29  H    4.847969   5.617269   7.055936   7.077649   5.325907
    30  H    5.880343   3.760655   4.290170   2.987927   3.802006
    31  H    4.611666   2.269004   3.975043   2.581726   3.876996
    32  H    5.583562   3.740095   5.220424   4.051232   4.319084
    33  H    2.573272   4.862206   5.539332   6.304886   4.608524
    34  H    3.914859   5.835870   6.958992   7.468339   5.667094
    35  H    3.718849   5.336158   5.831273   6.483631   4.194978
    36  H    2.867039   3.561753   6.028730   5.799800   5.509316
    37  H    4.308449   2.419483   3.270013   2.411886   5.042019
    38  H    2.486223   3.782207   3.311415   4.407768   4.503657
    39  H    3.672122   3.857648   2.187508   3.462929   4.105766
    40  H    3.859060   4.278577   3.725352   4.531691   5.593777
    41  H    3.113124   2.277637   4.573417   4.088740   5.667810
    42  H    2.178568   3.055957   4.661652   4.828964   5.614457
    43  H    4.557982   3.960674   4.879468   4.705427   6.723421
                   26         27         28         29         30
    26  H    0.000000
    27  H    2.369751   0.000000
    28  H    6.549626   4.779858   0.000000
    29  H    6.459299   4.602567   1.765199   0.000000
    30  H    2.648904   2.469372   5.942666   6.405886   0.000000
    31  H    3.335812   3.065106   4.960650   5.773820   1.773033
    32  H    3.813109   2.447417   4.468430   5.142696   1.770919
    33  H    6.234636   5.658235   4.232169   3.697297   7.250620
    34  H    7.204912   6.054259   3.410735   2.613522   7.812483
    35  H    5.800339   4.749974   3.769486   2.599613   6.773082
    36  H    6.454535   5.447727   2.349518   3.518291   6.116612
    37  H    4.765474   5.895132   7.204832   8.033419   4.765575
    38  H    5.513256   6.483414   6.996008   7.146159   6.914950
    39  H    4.655512   6.212388   7.853470   7.992577   6.294631
    40  H    6.164015   7.485315   8.261060   8.641373   7.369461
    41  H    6.016234   6.358661   5.849565   6.908937   5.816799
    42  H    6.418749   6.769651   5.887607   6.641977   6.813775
    43  H    6.909797   7.929287   8.137856   9.024057   7.162476
                   31         32         33         34         35
    31  H    0.000000
    32  H    1.769786   0.000000
    33  H    6.305580   6.675505   0.000000
    34  H    6.897688   6.877068   1.774084   0.000000
    35  H    6.178050   6.101952   1.777983   1.778092   0.000000
    36  H    4.649586   5.020561   3.521783   3.486265   4.088285
    37  H    3.609215   5.376224   6.811888   8.028841   7.517468
    38  H    5.880352   7.198034   4.220453   5.915760   5.463263
    39  H    5.576118   7.005806   5.512639   7.185994   6.388422
    40  H    6.311276   7.877808   5.927791   7.565850   7.163624
    41  H    4.164723   5.661928   5.583829   6.578861   6.605068
    42  H    5.275328   6.620719   4.459490   5.660070   5.824449
    43  H    5.783971   7.485681   7.048223   8.361913   8.252368
                   36         37         38         39         40
    36  H    0.000000
    37  H    5.675485   0.000000
    38  H    5.284630   4.096671   0.000000
    39  H    6.367759   3.495250   1.775701   0.000000
    40  H    6.376916   3.520273   1.770419   1.769902   0.000000
    41  H    3.831641   2.487858   3.801707   4.318514   3.746180
    42  H    3.684308   3.631712   2.647522   3.826169   3.041544
    43  H    6.073705   2.521474   3.773601   3.838602   2.630003
                   41         42         43
    41  H    0.000000
    42  H    1.776045   0.000000
    43  H    2.377587   2.806752   0.000000
 Stoichiometry    C15H24O4
 Framework group  C1[X(C15H24O4)]
 Deg. of freedom   123
 Full point group                 C1      NOp   1
 Largest Abelian subgroup         C1      NOp   1
 Largest concise Abelian subgroup C1      NOp   1
                         Standard orientation:                         
 ---------------------------------------------------------------------
 Center     Atomic      Atomic             Coordinates (Angstroms)
 Number     Number       Type             X           Y           Z
 ---------------------------------------------------------------------
      1          6           0        1.808672    0.638265    0.018634
      2          6           0        1.102661   -0.484002    0.300112
      3          6           0       -0.325403   -0.588045    0.758953
      4          6           0       -1.257615    0.472714    0.119967
      5          6           0       -1.124656    1.862576    0.788959
      6          6           0        0.295743    2.285374    1.208187
      7          6           0        1.423044    2.090059    0.175555
      8          6           0        3.158838    0.259185   -0.430291
      9          6           0        3.254835   -1.252917   -0.499149
     10          6           0        1.926903   -1.761662    0.101670
     11          8           0        4.071305    1.040618   -0.701901
     12          6           0        1.144519    2.771422   -1.178866
     13          6           0        2.124539   -2.512707    1.419321
     14          8           0        1.239075   -2.684498   -0.763518
     15          6           0       -2.737737   -0.001829    0.054330
     16          8           0       -3.581121    1.087291   -0.406309
     17          6           0       -3.318505   -0.414655    1.406374
     18          6           0       -2.910994   -1.132169   -0.985450
     19          8           0       -4.288469   -1.423085   -1.208437
     20          1           0       -0.363357   -0.506244    1.854687
     21          1           0       -0.676371   -1.597066    0.523197
     22          1           0       -0.939176    0.581762   -0.926398
     23          1           0       -1.751697    1.899088    1.688709
     24          1           0       -1.537762    2.614490    0.107347
     25          1           0        0.580681    1.755158    2.126411
     26          1           0        0.257547    3.348886    1.479212
     27          1           0        2.315526    2.584726    0.586744
     28          1           0        3.357316   -1.564521   -1.545264
     29          1           0        4.146763   -1.601407    0.033134
     30          1           0        0.937433    3.838964   -1.033610
     31          1           0        0.286864    2.328737   -1.696647
     32          1           0        2.014071    2.687038   -1.839881
     33          1           0        1.163500   -2.808211    1.853510
     34          1           0        2.712247   -3.420836    1.242404
     35          1           0        2.657678   -1.889508    2.144440
     36          1           0        1.110365   -2.246746   -1.622823
     37          1           0       -3.179965    1.446521   -1.217873
     38          1           0       -2.759455   -1.251826    1.835781
     39          1           0       -3.300368    0.415486    2.119677
     40          1           0       -4.359099   -0.730783    1.284387
     41          1           0       -2.431830   -0.817792   -1.926831
     42          1           0       -2.442233   -2.065977   -0.663399
     43          1           0       -4.714058   -0.552197   -1.315426
 ---------------------------------------------------------------------
 Rotational constants (GHZ):      0.5524322      0.2596463      0.2073200
 Standard basis: 6-31G(d) (6D, 7F)
 There are   333 symmetry adapted cartesian basis functions of A   symmetry.
 There are   333 symmetry adapted basis functions of A   symmetry.
   333 basis functions,   628 primitive gaussians,   333 cartesian basis functions
    73 alpha electrons       73 beta electrons
       nuclear repulsion energy      1599.6586708233 Hartrees.
 NAtoms=   43 NActive=   43 NUniq=   43 SFac= 1.00D+00 NAtFMM=   60 NAOKFM=F Big=F
 Integral buffers will be    131072 words long.
 Raffenetti 2 integral format.
 Two-electron integral symmetry is turned on.
 ------------------------------------------------------------------------------
 Polarizable Continuum Model (PCM)
 =================================
 Model                : PCM (using non-symmetric T matrix).
 Atomic radii         : SMD-Coulomb.
 Polarization charges : Total charges.
 Charge compensation  : None.
 Solution method      : On-the-fly selection.
 Cavity type          : VdW (van der Waals Surface) (Alpha=1.000).
 Cavity algorithm     : GePol (No added spheres)
                        Default sphere list used, NSphG=   43.
                        Lebedev-Laikov grids with approx.  5.0 points / Ang**2.
                        Smoothing algorithm: Karplus/York (Gamma=1.0000).
                        Polarization charges: spherical gaussians, with
                                              point-specific exponents (IZeta= 3).
                        Self-potential: point-specific (ISelfS= 7).
                        Self-field    : sphere-specific E.n sum rule (ISelfD= 2).
 1st derivatives      : Analytical E(r).r(x)/FMM algorithm (CHGder, D1EAlg=3).
                        Cavity 1st derivative terms included.
 Solvent              : Methanol, Eps=  32.613000 Eps(inf)=   1.765709
 ------------------------------------------------------------------------------
 ------------------------------------------------------------------------------
 Atomic radii for non-electrostatic terms: SMD-CDS.
 ------------------------------------------------------------------------------
 Nuclear repulsion after PCM non-electrostatic terms =     1599.6602587094 Hartrees.
 One-electron integrals computed using PRISM.
 NBasis=   333 RedAO= T EigKep=  9.16D-04  NBF=   333
 NBsUse=   333 1.00D-06 EigRej= -1.00D+00 NBFU=   333
 Initial guess from the checkpoint file:  "DY-202A-11R_33.chk"
 B after Tr=     0.000000    0.000000    0.000000
         Rot=    0.999997    0.001900   -0.001223   -0.001213 Ang=   0.29 deg.
 ExpMin= 1.61D-01 ExpMax= 5.48D+03 ExpMxC= 8.25D+02 IAcc=1 IRadAn=         1 AccDes= 0.00D+00
 Harris functional with IExCor=  402 and IRadAn=       1 diagonalized for initial guess.
 HarFok:  IExCor=  402 AccDes= 0.00D+00 IRadAn=         1 IDoV= 1 UseB2=F ITyADJ=14
 ICtDFT=  3500011 ScaDFX=  1.000000  1.000000  1.000000  1.000000
 FoFCou: FMM=F IPFlag=           0 FMFlag=      100000 FMFlg1=           0
         NFxFlg=           0 DoJE=T BraDBF=F KetDBF=T FulRan=T
         wScrn=  0.000000 ICntrl=     500 IOpCl=  0 I1Cent=   200000004 NGrid=           0
         NMat0=    1 NMatS0=      1 NMatT0=    0 NMatD0=    1 NMtDS0=    0 NMtDT0=    0
 Petite list used in FoFCou.
 Keep R1 ints in memory in canonical form, NReq=1565304907.
 Requested convergence on RMS density matrix=1.00D-08 within 128 cycles.
 Requested convergence on MAX density matrix=1.00D-06.
 Requested convergence on             energy=1.00D-06.
 No special actions if energy rises.
 Inv3:  Mode=1 IEnd=    21740592.
 Iteration    1 A*A^-1 deviation from unit magnitude is 6.44D-15 for   2687.
 Iteration    1 A*A^-1 deviation from orthogonality  is 5.61D-15 for   2672   2597.
 Iteration    1 A^-1*A deviation from unit magnitude is 6.22D-15 for    671.
 Iteration    1 A^-1*A deviation from orthogonality  is 4.45D-08 for   2499   2262.
 Iteration    2 A*A^-1 deviation from unit magnitude is 6.11D-15 for    671.
 Iteration    2 A*A^-1 deviation from orthogonality  is 4.15D-15 for   2018   1072.
 Iteration    2 A^-1*A deviation from unit magnitude is 1.11D-15 for    374.
 Iteration    2 A^-1*A deviation from orthogonality  is 2.83D-16 for   1888     78.
 Error on total polarization charges =  0.05212
 SCF Done:  E(RB3LYP) =  -886.953035266     A.U. after   10 cycles
            NFock= 10  Conv=0.49D-08     -V/T= 2.0094
 SMD-CDS (non-electrostatic) energy       (kcal/mol) =       1.00
 (included in total energy above)
 D1PCM: PCM CHGder 1st derivatives, ID1Alg=3 FixD1E=F DoIter=F DoCFld=F I1PDM=0.
 Calling FoFJK, ICntrl=      2127 FMM=F ISym2X=0 I1Cent= 0 IOpClX= 0 NMat=1 NMatS=1 NMatT=0.
 ***** Axes restored to original set *****
 -------------------------------------------------------------------
 Center     Atomic                   Forces (Hartrees/Bohr)
 Number     Number              X              Y              Z
 -------------------------------------------------------------------
      1        6          -0.000085946   -0.000905738    0.000286858
      2        6          -0.000245654    0.000429289    0.000638295
      3        6          -0.000676171    0.000492998   -0.001000274
      4        6           0.000602780    0.000521287    0.000400136
      5        6          -0.000326596    0.000366533   -0.000295430
      6        6          -0.000365311    0.000134319    0.000560300
      7        6          -0.000061459    0.000034404    0.000157972
      8        6          -0.000009655    0.001072340   -0.000356181
      9        6           0.000887312    0.000158332    0.000450986
     10        6          -0.000980197   -0.000491673   -0.000539643
     11        8           0.000447953    0.000237999    0.000077548
     12        6          -0.000026004    0.000351819   -0.000214136
     13        6           0.000363232   -0.000769100    0.000599099
     14        8           0.000621257   -0.000121428    0.000552916
     15        6          -0.000753540   -0.000073663   -0.000137277
     16        8           0.000449564   -0.000297295    0.000462106
     17        6          -0.000246629    0.000375516    0.000492201
     18        6           0.000206500    0.000347735   -0.000430589
     19        8          -0.000340423   -0.000779174   -0.000254096
     20        1           0.000110410   -0.000093230    0.000206129
     21        1           0.000370349   -0.000098700    0.000020531
     22        1           0.000171006   -0.000198565    0.000058804
     23        1           0.000111414    0.000009369   -0.000008774
     24        1          -0.000008621   -0.000231951   -0.000025040
     25        1           0.000157904   -0.000190649   -0.000205084
     26        1           0.000012226    0.000098962   -0.000074864
     27        1           0.000197409   -0.000167322   -0.000210930
     28        1          -0.000216761   -0.000296674   -0.000187309
     29        1          -0.000193261   -0.000430754   -0.000188023
     30        1           0.000020688    0.000015325    0.000094400
     31        1          -0.000094854   -0.000154553   -0.000000598
     32        1           0.000116122   -0.000008528   -0.000078353
     33        1          -0.000115370    0.000279994   -0.000175696
     34        1           0.000074268    0.000138654   -0.000077030
     35        1          -0.000001585    0.000016742   -0.000034420
     36        1          -0.000285863    0.000115979   -0.000501854
     37        1          -0.000189285    0.000221020   -0.000196561
     38        1          -0.000024485   -0.000017995   -0.000178740
     39        1           0.000039439   -0.000106608    0.000102257
     40        1          -0.000018320   -0.000132014   -0.000181899
     41        1           0.000292524   -0.000254225   -0.000273181
     42        1          -0.000016185    0.000073876    0.000296520
     43        1           0.000029814    0.000327347    0.000368925
 -------------------------------------------------------------------
 Cartesian Forces:  Max     0.001072340 RMS     0.000351440

 GradGradGradGradGradGradGradGradGradGradGradGradGradGradGradGradGradGrad
 Berny optimization.
 Using GEDIIS/GDIIS optimizer.
 FormGI is forming the generalized inverse of G from B-inverse, IUseBI=4.
 Internal  Forces:  Max     0.000862933 RMS     0.000183946
 Search for a local minimum.
 Step number   7 out of a maximum of  258
 All quantities printed in internal units (Hartrees-Bohrs-Radians)
 Mixed Optimization -- En-DIIS/RFO-DIIS
 Swapping is turned off.
 Update second derivatives using D2CorX and points    4    5    6    7
 DE= -7.30D-05 DEPred=-8.20D-05 R= 8.90D-01
 TightC=F SS=  1.41D+00  RLast= 3.16D-01 DXNew= 1.4270D+00 9.4941D-01
 Trust test= 8.90D-01 RLast= 3.16D-01 DXMaxT set to 9.49D-01
 ITU=  1  1  1  0  1  1  0
     Eigenvalues ---    0.00114   0.00246   0.00306   0.00355   0.00371
     Eigenvalues ---    0.00407   0.00535   0.00723   0.00772   0.00868
     Eigenvalues ---    0.01096   0.01178   0.01224   0.01355   0.01371
     Eigenvalues ---    0.01403   0.02520   0.02630   0.03220   0.03673
     Eigenvalues ---    0.03903   0.03999   0.04405   0.04639   0.04722
     Eigenvalues ---    0.04806   0.04973   0.05044   0.05289   0.05408
     Eigenvalues ---    0.05420   0.05540   0.05567   0.05570   0.05615
     Eigenvalues ---    0.05653   0.05706   0.05775   0.05961   0.06118
     Eigenvalues ---    0.06390   0.06640   0.06992   0.07760   0.08182
     Eigenvalues ---    0.08761   0.08987   0.09155   0.09202   0.09875
     Eigenvalues ---    0.10309   0.11628   0.12111   0.13274   0.13848
     Eigenvalues ---    0.14676   0.15635   0.15990   0.15997   0.16000
     Eigenvalues ---    0.16000   0.16000   0.16000   0.16000   0.16023
     Eigenvalues ---    0.16046   0.16065   0.16249   0.16566   0.17126
     Eigenvalues ---    0.17372   0.18482   0.18782   0.20394   0.21239
     Eigenvalues ---    0.22600   0.23128   0.25034   0.25113   0.26523
     Eigenvalues ---    0.26940   0.27215   0.27873   0.28478   0.28788
     Eigenvalues ---    0.29057   0.29103   0.29352   0.30041   0.30395
     Eigenvalues ---    0.30890   0.31871   0.32746   0.33746   0.33778
     Eigenvalues ---    0.33826   0.33853   0.33897   0.34003   0.34103
     Eigenvalues ---    0.34108   0.34127   0.34154   0.34181   0.34197
     Eigenvalues ---    0.34205   0.34228   0.34253   0.34329   0.34335
     Eigenvalues ---    0.34347   0.34376   0.34445   0.34576   0.37036
     Eigenvalues ---    0.39191   0.41509   0.41744   0.51772   0.52587
     Eigenvalues ---    0.52608   0.53549   0.95895
 En-DIIS/RFO-DIIS IScMMF=        0 using points:     7    6    5    4    3
 RFO step:  Lambda=-1.72722982D-05.
 DidBck=F Rises=F RFO-DIIS coefs:    1.01711   -0.06451   -0.22487    0.17332    0.09894
 Iteration  1 RMS(Cart)=  0.00708598 RMS(Int)=  0.00003649
 Iteration  2 RMS(Cart)=  0.00003076 RMS(Int)=  0.00002633
 Iteration  3 RMS(Cart)=  0.00000000 RMS(Int)=  0.00002633
 Variable       Old X    -DE/DX   Delta X   Delta X   Delta X     New X
                                 (Linear)    (Quad)   (Total)
    R1        2.56137  -0.00010  -0.00003   0.00002  -0.00004   2.56133
    R2        2.85407   0.00026   0.00021  -0.00025  -0.00004   2.85403
    R3        2.78258   0.00032   0.00044   0.00037   0.00077   2.78334
    R4        2.84134  -0.00008   0.00005  -0.00010  -0.00005   2.84129
    R5        2.89761   0.00055   0.00091  -0.00036   0.00056   2.89818
    R6        2.92910  -0.00027  -0.00009  -0.00047  -0.00056   2.92853
    R7        2.07764   0.00019   0.00016   0.00018   0.00035   2.07798
    R8        2.06740  -0.00004  -0.00002  -0.00010  -0.00012   2.06728
    R9        2.92569  -0.00003   0.00010   0.00000   0.00009   2.92578
   R10        2.93988   0.00064   0.00060   0.00127   0.00187   2.94175
   R11        2.07713  -0.00002   0.00007  -0.00013  -0.00007   2.07706
   R12        2.91045   0.00020   0.00003   0.00059   0.00061   2.91106
   R13        2.07359  -0.00007  -0.00002  -0.00018  -0.00020   2.07339
   R14        2.07063  -0.00014  -0.00015  -0.00004  -0.00019   2.07044
   R15        2.91244   0.00033   0.00008   0.00082   0.00091   2.91335
   R16        2.07479  -0.00005  -0.00002  -0.00004  -0.00007   2.07472
   R17        2.07523   0.00008   0.00012  -0.00002   0.00011   2.07534
   R18        2.91305   0.00028   0.00027   0.00029   0.00055   2.91360
   R19        2.07895   0.00001   0.00002  -0.00003  -0.00001   2.07894
   R20        2.86617   0.00086   0.00100   0.00034   0.00135   2.86751
   R21        2.32752   0.00047   0.00023   0.00010   0.00033   2.32784
   R22        2.91729   0.00052   0.00039   0.00112   0.00156   2.91885
   R23        2.07178   0.00025   0.00013   0.00036   0.00049   2.07227
   R24        2.07036  -0.00011   0.00003  -0.00043  -0.00040   2.06995
   R25        2.89031   0.00048   0.00011   0.00121   0.00132   2.89163
   R26        2.72100  -0.00019   0.00043  -0.00133  -0.00090   2.72010
   R27        2.07322   0.00002   0.00005  -0.00003   0.00001   2.07323
   R28        2.06978   0.00014   0.00022  -0.00005   0.00017   2.06995
   R29        2.07025   0.00014   0.00008   0.00027   0.00034   2.07059
   R30        2.06961  -0.00004  -0.00018   0.00030   0.00012   2.06973
   R31        2.07130  -0.00007   0.00001  -0.00018  -0.00017   2.07113
   R32        2.06872  -0.00001   0.00007  -0.00020  -0.00013   2.06860
   R33        1.83858   0.00053   0.00020   0.00051   0.00071   1.83928
   R34        2.74477  -0.00030  -0.00023  -0.00059  -0.00082   2.74395
   R35        2.88809   0.00028   0.00032   0.00030   0.00062   2.88871
   R36        2.92073   0.00038  -0.00004   0.00111   0.00106   2.92179
   R37        1.84053   0.00016   0.00012   0.00002   0.00014   1.84067
   R38        2.06818  -0.00007  -0.00007  -0.00006  -0.00014   2.06804
   R39        2.06859  -0.00001   0.00004  -0.00010  -0.00006   2.06853
[truncated: 814,988 more chars]
