# Supplementary material for: New patchoulol- and guaiane-type sesquiterpenoids from Sanguisorba officinalis with anti-melanogenic activity
Source: Nat Prod Bioprospect. 2026 May 12;16(1):63. doi: 10.1007/s13659-026-00616-0 (PMC13161421; doi:10.1007/s13659-026-00616-0)
Supplement: Supplementary file 2 — Additional file 2. It includes the calculated NMR data of compound 11. [file 13659_2026_616_MOESM2_ESM.zip › New folder/11R-opt_freq-conf-34.log]

 Entering Gaussian System, Link 0=/gpfs/home/zhengshan/software/Gaussian/g09/g09
 Input=DY-202A-11R_34.gjf
 Output=DY-202A-11R_34.log
 Initial command:
 /gpfs/home/zhengshan/software/Gaussian/g09/l1.exe "/gpfs/home/zhengshan/software/Gaussian/g09/scratch/zhengshan/%J/Gau-30363.inp" -scrdir="/gpfs/home/zhengshan/software/Gaussian/g09/scratch/zhengshan/%J/"
 Entering Link 1 = /gpfs/home/zhengshan/software/Gaussian/g09/l1.exe PID=     30364.
  
 Copyright (c) 1988,1990,1992,1993,1995,1998,2003,2009,2013,
            Gaussian, Inc.  All Rights Reserved.
  
 This is part of the Gaussian(R) 09 program.  It is based on
 the Gaussian(R) 03 system (copyright 2003, Gaussian, Inc.),
 the Gaussian(R) 98 system (copyright 1998, Gaussian, Inc.),
 the Gaussian(R) 94 system (copyright 1995, Gaussian, Inc.),
 the Gaussian 92(TM) system (copyright 1992, Gaussian, Inc.),
 the Gaussian 90(TM) system (copyright 1990, Gaussian, Inc.),
 the Gaussian 88(TM) system (copyright 1988, Gaussian, Inc.),
 the Gaussian 86(TM) system (copyright 1986, Carnegie Mellon
 University), and the Gaussian 82(TM) system (copyright 1983,
 Carnegie Mellon University). Gaussian is a federally registered
 trademark of Gaussian, Inc.
  
 This software contains proprietary and confidential information,
 including trade secrets, belonging to Gaussian, Inc.
  
 This software is provided under written license and may be
 used, copied, transmitted, or stored only in accord with that
 written license.
  
 The following legend is applicable only to US Government
 contracts under FAR:
  
                    RESTRICTED RIGHTS LEGEND
  
 Use, reproduction and disclosure by the US Government is
 subject to restrictions as set forth in subparagraphs (a)
 and (c) of the Commercial Computer Software - Restricted
 Rights clause in FAR 52.227-19.
  
 Gaussian, Inc.
 340 Quinnipiac St., Bldg. 40, Wallingford CT 06492
  
  
 ---------------------------------------------------------------
 Warning -- This program may not be used in any manner that
 competes with the business of Gaussian, Inc. or will provide
 assistance to any competitor of Gaussian, Inc.  The licensee
 of this program is prohibited from giving any competitor of
 Gaussian, Inc. access to this program.  By using this program,
 the user acknowledges that Gaussian, Inc. is engaged in the
 business of creating and licensing software in the field of
 computational chemistry and represents and warrants to the
 licensee that it is not a competitor of Gaussian, Inc. and that
 it will not use this program in any manner prohibited above.
 ---------------------------------------------------------------
  

 Cite this work as:
 Gaussian 09, Revision D.01,
 M. J. Frisch, G. W. Trucks, H. B. Schlegel, G. E. Scuseria, 
 M. A. Robb, J. R. Cheeseman, G. Scalmani, V. Barone, B. Mennucci, 
 G. A. Petersson, H. Nakatsuji, M. Caricato, X. Li, H. P. Hratchian, 
 A. F. Izmaylov, J. Bloino, G. Zheng, J. L. Sonnenberg, M. Hada, 
 M. Ehara, K. Toyota, R. Fukuda, J. Hasegawa, M. Ishida, T. Nakajima, 
 Y. Honda, O. Kitao, H. Nakai, T. Vreven, J. A. Montgomery, Jr., 
 J. E. Peralta, F. Ogliaro, M. Bearpark, J. J. Heyd, E. Brothers, 
 K. N. Kudin, V. N. Staroverov, T. Keith, R. Kobayashi, J. Normand, 
 K. Raghavachari, A. Rendell, J. C. Burant, S. S. Iyengar, J. Tomasi, 
 M. Cossi, N. Rega, J. M. Millam, M. Klene, J. E. Knox, J. B. Cross, 
 V. Bakken, C. Adamo, J. Jaramillo, R. Gomperts, R. E. Stratmann, 
 O. Yazyev, A. J. Austin, R. Cammi, C. Pomelli, J. W. Ochterski, 
 R. L. Martin, K. Morokuma, V. G. Zakrzewski, G. A. Voth, 
 P. Salvador, J. J. Dannenberg, S. Dapprich, A. D. Daniels, 
 O. Farkas, J. B. Foresman, J. V. Ortiz, J. Cioslowski, 
 and D. J. Fox, Gaussian, Inc., Wallingford CT, 2013.
 
 ******************************************
 Gaussian 09:  ES64L-G09RevD.01 24-Apr-2013
                10-Mar-2024 
 ******************************************
 %nprocshared=4
 Will use up to    4 processors via shared memory.
 %mem=12GB
 %chk=DY-202A-11R_34.chk
 ----------------------------------------------------------
 # opt freq b3lyp/6-31g(d) scrf=(smd,solvent=methanol,read)
 ----------------------------------------------------------
 1/14=-1,18=20,19=15,26=3,38=1,40=2/1,3;
 2/9=110,12=2,17=6,18=5,40=1/2;
 3/5=1,6=6,7=1,11=2,16=1,25=1,30=1,70=32203,71=1,72=3,74=-5/1,2,3;
 4//1;
 5/5=2,38=5,53=3/2;
 6/7=2,8=2,9=2,10=2,28=1/1;
 7//1,2,3,16;
 1/14=-1,18=20,19=15,26=3/3(2);
 2/9=110/2;
 99//99;
 2/9=110/2;
 3/5=1,6=6,7=1,11=2,16=1,25=1,30=1,70=32205,71=1,72=3,74=-5/1,2,3;
 4/5=5,16=3,69=1/1;
 5/5=2,38=5,53=3/2;
 7//1,2,3,16;
 1/14=-1,18=20,19=15,26=3/3(-5);
 2/9=110/2;
 6/7=2,8=2,9=2,10=2,19=2,28=1/1;
 99/9=1/99;
 --------
 opt+freq
 --------
 Symbolic Z-matrix:
 Charge =  0 Multiplicity = 1
 C                    -1.7877    0.6269   -0.1704 
 C                    -1.0716   -0.503    -0.2789 
 C                     0.4052   -0.5884   -0.5697 
 C                     1.2509    0.4992    0.1338 
 C                     1.1722    1.8723   -0.5702 
 C                    -0.164     2.2619   -1.2099 
 C                    -1.4296    2.066    -0.3603 
 C                    -3.1781    0.2039    0.0983 
 C                    -3.3244   -1.2848    0.1253 
 C                    -1.8784   -1.7595   -0.0368 
 O                    -4.1026    0.9925    0.2372 
 C                    -1.3541    2.8111    0.9743 
 C                    -1.755    -2.7963   -1.1511 
 O                    -1.465    -2.35      1.1926 
 C                     2.7256    0.0308    0.3742 
 O                     2.6661   -1.1696    1.176 
 C                     3.5187    1.0705    1.1847 
 C                     3.477    -0.3253   -0.928 
 O                     4.7333   -0.9374   -0.6237 
 H                     0.558    -0.5593   -1.6557 
 H                     0.7576   -1.5746   -0.2512 
 H                     0.8184    0.6196    1.1382 
 H                     1.9271    1.9308   -1.3624 
 H                     1.4449    2.65      0.1546 
 H                    -0.2776    1.7169   -2.157 
 H                    -0.0978    3.3206   -1.4957 
 H                    -2.2433    2.5263   -0.9386 
 H                    -3.7716   -1.5955    1.0742 
 H                    -3.9631   -1.5785   -0.7141 
 H                    -1.0921    3.8627    0.8148 
 H                    -0.6113    2.3775    1.6508 
 H                    -2.3196    2.7888    1.4917 
 H                    -0.7361   -3.1937   -1.2171 
 H                    -2.4044   -3.6561   -0.9492 
 H                    -2.0262   -2.3796   -2.127 
 H                    -0.4982   -2.4522    1.1839 
 H                     3.5599   -1.3081    1.5407 
 H                     3.686     1.9918    0.6185 
 H                     2.9912    1.3208    2.1122 
 H                     4.4975    0.6805    1.4869 
 H                     2.9172   -1.0392   -1.5399 
 H                     3.679     0.5619   -1.5343 
 H                     4.5354   -1.8618   -0.389 
 

 GradGradGradGradGradGradGradGradGradGradGradGradGradGradGradGradGradGrad
 Berny optimization.
 Initialization pass.
                           ----------------------------
                           !    Initial Parameters    !
                           ! (Angstroms and Degrees)  !
 --------------------------                            --------------------------
 ! Name  Definition              Value          Derivative Info.                !
 --------------------------------------------------------------------------------
 ! R1    R(1,2)                  1.3421         estimate D2E/DX2                !
 ! R2    R(1,7)                  1.4951         estimate D2E/DX2                !
 ! R3    R(1,8)                  1.478          estimate D2E/DX2                !
 ! R4    R(2,3)                  1.5076         estimate D2E/DX2                !
 ! R5    R(2,10)                 1.5127         estimate D2E/DX2                !
 ! R6    R(3,4)                  1.5469         estimate D2E/DX2                !
 ! R7    R(3,20)                 1.0971         estimate D2E/DX2                !
 ! R8    R(3,21)                 1.0946         estimate D2E/DX2                !
 ! R9    R(4,5)                  1.5451         estimate D2E/DX2                !
 ! R10   R(4,15)                 1.5659         estimate D2E/DX2                !
 ! R11   R(4,22)                 1.1002         estimate D2E/DX2                !
 ! R12   R(5,6)                  1.5318         estimate D2E/DX2                !
 ! R13   R(5,23)                 1.0958         estimate D2E/DX2                !
 ! R14   R(5,24)                 1.0975         estimate D2E/DX2                !
 ! R15   R(6,7)                  1.5369         estimate D2E/DX2                !
 ! R16   R(6,25)                 1.0986         estimate D2E/DX2                !
 ! R17   R(6,26)                 1.0986         estimate D2E/DX2                !
 ! R18   R(7,12)                 1.5304         estimate D2E/DX2                !
 ! R19   R(7,27)                 1.0993         estimate D2E/DX2                !
 ! R20   R(8,9)                  1.4961         estimate D2E/DX2                !
 ! R21   R(8,11)                 1.2231         estimate D2E/DX2                !
 ! R22   R(9,10)                 1.5305         estimate D2E/DX2                !
 ! R23   R(9,28)                 1.094          estimate D2E/DX2                !
 ! R24   R(9,29)                 1.0949         estimate D2E/DX2                !
 ! R25   R(10,13)                1.527          estimate D2E/DX2                !
 ! R26   R(10,14)                1.4251         estimate D2E/DX2                !
 ! R27   R(12,30)                1.0954         estimate D2E/DX2                !
 ! R28   R(12,31)                1.0943         estimate D2E/DX2                !
 ! R29   R(12,32)                1.0956         estimate D2E/DX2                !
 ! R30   R(13,33)                1.0956         estimate D2E/DX2                !
 ! R31   R(13,34)                1.0962         estimate D2E/DX2                !
 ! R32   R(13,35)                1.0952         estimate D2E/DX2                !
 ! R33   R(14,36)                0.9722         estimate D2E/DX2                !
 ! R34   R(15,16)                1.4448         estimate D2E/DX2                !
 ! R35   R(15,17)                1.5385         estimate D2E/DX2                !
 ! R36   R(15,18)                1.545          estimate D2E/DX2                !
 ! R37   R(16,37)                0.9752         estimate D2E/DX2                !
 ! R38   R(17,38)                1.0942         estimate D2E/DX2                !
 ! R39   R(17,39)                1.096          estimate D2E/DX2                !
 ! R40   R(17,40)                1.0961         estimate D2E/DX2                !
 ! R41   R(18,19)                1.4302         estimate D2E/DX2                !
 ! R42   R(18,41)                1.0943         estimate D2E/DX2                !
 ! R43   R(18,42)                1.0934         estimate D2E/DX2                !
 ! R44   R(19,43)                0.974          estimate D2E/DX2                !
 ! A1    A(2,1,7)              132.2441         estimate D2E/DX2                !
 ! A2    A(2,1,8)              106.0038         estimate D2E/DX2                !
 ! A3    A(7,1,8)              121.5948         estimate D2E/DX2                !
 ! A4    A(1,2,3)              125.8705         estimate D2E/DX2                !
 ! A5    A(1,2,10)             113.6893         estimate D2E/DX2                !
 ! A6    A(3,2,10)             120.4159         estimate D2E/DX2                !
 ! A7    A(2,3,4)              114.0783         estimate D2E/DX2                !
 ! A8    A(2,3,20)             109.0186         estimate D2E/DX2                !
 ! A9    A(2,3,21)             108.0757         estimate D2E/DX2                !
 ! A10   A(4,3,20)             110.8171         estimate D2E/DX2                !
 ! A11   A(4,3,21)             108.9718         estimate D2E/DX2                !
 ! A12   A(20,3,21)            105.4909         estimate D2E/DX2                !
 ! A13   A(3,4,5)              112.9395         estimate D2E/DX2                !
 ! A14   A(3,4,15)             111.9857         estimate D2E/DX2                !
 ! A15   A(3,4,22)             106.0937         estimate D2E/DX2                !
 ! A16   A(5,4,15)             112.567          estimate D2E/DX2                !
 ! A17   A(5,4,22)             107.3795         estimate D2E/DX2                !
 ! A18   A(15,4,22)            105.2368         estimate D2E/DX2                !
 ! A19   A(4,5,6)              117.4353         estimate D2E/DX2                !
 ! A20   A(4,5,23)             109.9832         estimate D2E/DX2                !
 ! A21   A(4,5,24)             108.4317         estimate D2E/DX2                !
 ! A22   A(6,5,23)             106.5848         estimate D2E/DX2                !
 ! A23   A(6,5,24)             108.1985         estimate D2E/DX2                !
 ! A24   A(23,5,24)            105.5704         estimate D2E/DX2                !
 ! A25   A(5,6,7)              117.0686         estimate D2E/DX2                !
 ! A26   A(5,6,25)             108.9078         estimate D2E/DX2                !
 ! A27   A(5,6,26)             107.5286         estimate D2E/DX2                !
 ! A28   A(7,6,25)             109.159          estimate D2E/DX2                !
 ! A29   A(7,6,26)             108.4379         estimate D2E/DX2                !
 ! A30   A(25,6,26)            105.0716         estimate D2E/DX2                !
 ! A31   A(1,7,6)              112.9639         estimate D2E/DX2                !
 ! A32   A(1,7,12)             111.6965         estimate D2E/DX2                !
 ! A33   A(1,7,27)             107.012          estimate D2E/DX2                !
 ! A34   A(6,7,12)             112.2971         estimate D2E/DX2                !
 ! A35   A(6,7,27)             105.3888         estimate D2E/DX2                !
 ! A36   A(12,7,27)            106.9432         estimate D2E/DX2                !
 ! A37   A(1,8,9)              112.3376         estimate D2E/DX2                !
 ! A38   A(1,8,11)             123.1765         estimate D2E/DX2                !
 ! A39   A(9,8,11)             124.4449         estimate D2E/DX2                !
 ! A40   A(8,9,10)             102.3756         estimate D2E/DX2                !
 ! A41   A(8,9,28)             109.7677         estimate D2E/DX2                !
 ! A42   A(8,9,29)             108.0667         estimate D2E/DX2                !
 ! A43   A(10,9,28)            112.9521         estimate D2E/DX2                !
 ! A44   A(10,9,29)            112.7513         estimate D2E/DX2                !
 ! A45   A(28,9,29)            110.5065         estimate D2E/DX2                !
 ! A46   A(2,10,9)             105.261          estimate D2E/DX2                !
 ! A47   A(2,10,13)            113.8332         estimate D2E/DX2                !
 ! A48   A(2,10,14)            109.118          estimate D2E/DX2                !
 ! A49   A(9,10,13)            111.3592         estimate D2E/DX2                !
 ! A50   A(9,10,14)            108.1317         estimate D2E/DX2                !
 ! A51   A(13,10,14)           108.9488         estimate D2E/DX2                !
 ! A52   A(7,12,30)            110.6231         estimate D2E/DX2                !
 ! A53   A(7,12,31)            112.3153         estimate D2E/DX2                !
 ! A54   A(7,12,32)            111.0048         estimate D2E/DX2                !
 ! A55   A(30,12,31)           107.9422         estimate D2E/DX2                !
 ! A56   A(30,12,32)           107.4019         estimate D2E/DX2                !
 ! A57   A(31,12,32)           107.3481         estimate D2E/DX2                !
 ! A58   A(10,13,33)           111.4304         estimate D2E/DX2                !
 ! A59   A(10,13,34)           110.5029         estimate D2E/DX2                !
 ! A60   A(10,13,35)           111.8309         estimate D2E/DX2                !
 ! A61   A(33,13,34)           106.1117         estimate D2E/DX2                !
 ! A62   A(33,13,35)           108.3362         estimate D2E/DX2                !
 ! A63   A(34,13,35)           108.4106         estimate D2E/DX2                !
 ! A64   A(10,14,36)           108.9229         estimate D2E/DX2                !
 ! A65   A(4,15,16)            107.1546         estimate D2E/DX2                !
 ! A66   A(4,15,17)            111.3599         estimate D2E/DX2                !
 ! A67   A(4,15,18)            113.4261         estimate D2E/DX2                !
 ! A68   A(16,15,17)           106.8792         estimate D2E/DX2                !
 ! A69   A(16,15,18)           107.2339         estimate D2E/DX2                !
 ! A70   A(17,15,18)           110.4304         estimate D2E/DX2                !
 ! A71   A(15,16,37)           106.7256         estimate D2E/DX2                !
 ! A72   A(15,17,38)           112.0375         estimate D2E/DX2                !
 ! A73   A(15,17,39)           110.6133         estimate D2E/DX2                !
 ! A74   A(15,17,40)           111.4156         estimate D2E/DX2                !
 ! A75   A(38,17,39)           108.6143         estimate D2E/DX2                !
 ! A76   A(38,17,40)           107.8001         estimate D2E/DX2                !
 ! A77   A(39,17,40)           106.1248         estimate D2E/DX2                !
 ! A78   A(15,18,19)           110.2738         estimate D2E/DX2                !
 ! A79   A(15,18,41)           111.8924         estimate D2E/DX2                !
 ! A80   A(15,18,42)           111.7272         estimate D2E/DX2                !
 ! A81   A(19,18,41)           106.8055         estimate D2E/DX2                !
 ! A82   A(19,18,42)           107.6357         estimate D2E/DX2                !
 ! A83   A(41,18,42)           108.2883         estimate D2E/DX2                !
 ! A84   A(18,19,43)           106.1982         estimate D2E/DX2                !
 ! D1    D(7,1,2,3)              3.8493         estimate D2E/DX2                !
 ! D2    D(7,1,2,10)          -177.9478         estimate D2E/DX2                !
 ! D3    D(8,1,2,3)            179.2044         estimate D2E/DX2                !
 ! D4    D(8,1,2,10)            -2.5928         estimate D2E/DX2                !
 ! D5    D(2,1,7,6)             20.3538         estimate D2E/DX2                !
 ! D6    D(2,1,7,12)          -107.3861         estimate D2E/DX2                !
 ! D7    D(2,1,7,27)           135.8875         estimate D2E/DX2                !
 ! D8    D(8,1,7,6)           -154.4027         estimate D2E/DX2                !
 ! D9    D(8,1,7,12)            77.8574         estimate D2E/DX2                !
 ! D10   D(8,1,7,27)           -38.869          estimate D2E/DX2                !
 ! D11   D(2,1,8,9)             -1.3552         estimate D2E/DX2                !
 ! D12   D(2,1,8,11)          -179.1178         estimate D2E/DX2                !
 ! D13   D(7,1,8,9)            174.6089         estimate D2E/DX2                !
 ! D14   D(7,1,8,11)            -3.1537         estimate D2E/DX2                !
 ! D15   D(1,2,3,4)             38.8675         estimate D2E/DX2                !
 ! D16   D(1,2,3,20)           -85.5877         estimate D2E/DX2                !
 ! D17   D(1,2,3,21)           160.228          estimate D2E/DX2                !
 ! D18   D(10,2,3,4)          -139.2241         estimate D2E/DX2                !
 ! D19   D(10,2,3,20)           96.3207         estimate D2E/DX2                !
 ! D20   D(10,2,3,21)          -17.8636         estimate D2E/DX2                !
 ! D21   D(1,2,10,9)             5.3994         estimate D2E/DX2                !
 ! D22   D(1,2,10,13)          127.6244         estimate D2E/DX2                !
 ! D23   D(1,2,10,14)         -110.4484         estimate D2E/DX2                !
 ! D24   D(3,2,10,9)          -176.2893         estimate D2E/DX2                !
 ! D25   D(3,2,10,13)          -54.0643         estimate D2E/DX2                !
 ! D26   D(3,2,10,14)           67.8629         estimate D2E/DX2                !
 ! D27   D(2,3,4,5)            -78.2399         estimate D2E/DX2                !
 ! D28   D(2,3,4,15)           153.424          estimate D2E/DX2                !
 ! D29   D(2,3,4,22)            39.1271         estimate D2E/DX2                !
 ! D30   D(20,3,4,5)            45.2481         estimate D2E/DX2                !
 ! D31   D(20,3,4,15)          -83.088          estimate D2E/DX2                !
 ! D32   D(20,3,4,22)          162.6151         estimate D2E/DX2                !
 ! D33   D(21,3,4,5)           160.8971         estimate D2E/DX2                !
 ! D34   D(21,3,4,15)           32.561          estimate D2E/DX2                !
 ! D35   D(21,3,4,22)          -81.7359         estimate D2E/DX2                !
 ! D36   D(3,4,5,6)             35.2394         estimate D2E/DX2                !
 ! D37   D(3,4,5,23)           -86.8325         estimate D2E/DX2                !
 ! D38   D(3,4,5,24)           158.1906         estimate D2E/DX2                !
 ! D39   D(15,4,5,6)           163.2728         estimate D2E/DX2                !
 ! D40   D(15,4,5,23)           41.2008         estimate D2E/DX2                !
 ! D41   D(15,4,5,24)          -73.7761         estimate D2E/DX2                !
 ! D42   D(22,4,5,6)           -81.3683         estimate D2E/DX2                !
 ! D43   D(22,4,5,23)          156.5598         estimate D2E/DX2                !
 ! D44   D(22,4,5,24)           41.5829         estimate D2E/DX2                !
 ! D45   D(3,4,15,16)          -58.3667         estimate D2E/DX2                !
 ! D46   D(3,4,15,17)         -174.9186         estimate D2E/DX2                !
 ! D47   D(3,4,15,18)           59.7759         estimate D2E/DX2                !
 ! D48   D(5,4,15,16)          173.1004         estimate D2E/DX2                !
 ! D49   D(5,4,15,17)           56.5484         estimate D2E/DX2                !
 ! D50   D(5,4,15,18)          -68.7571         estimate D2E/DX2                !
 ! D51   D(22,4,15,16)          56.456          estimate D2E/DX2                !
 ! D52   D(22,4,15,17)         -60.0959         estimate D2E/DX2                !
 ! D53   D(22,4,15,18)         174.5986         estimate D2E/DX2                !
 ! D54   D(4,5,6,7)             47.6021         estimate D2E/DX2                !
 ! D55   D(4,5,6,25)           -76.7744         estimate D2E/DX2                !
 ! D56   D(4,5,6,26)           169.8706         estimate D2E/DX2                !
 ! D57   D(23,5,6,7)           171.4076         estimate D2E/DX2                !
 ! D58   D(23,5,6,25)           47.0311         estimate D2E/DX2                !
 ! D59   D(23,5,6,26)          -66.324          estimate D2E/DX2                !
 ! D60   D(24,5,6,7)           -75.4679         estimate D2E/DX2                !
 ! D61   D(24,5,6,25)          160.1556         estimate D2E/DX2                !
 ! D62   D(24,5,6,26)           46.8006         estimate D2E/DX2                !
 ! D63   D(5,6,7,1)            -71.0343         estimate D2E/DX2                !
 ! D64   D(5,6,7,12)            56.3904         estimate D2E/DX2                !
 ! D65   D(5,6,7,27)           172.4658         estimate D2E/DX2                !
 ! D66   D(25,6,7,1)            53.2152         estimate D2E/DX2                !
 ! D67   D(25,6,7,12)         -179.3602         estimate D2E/DX2                !
 ! D68   D(25,6,7,27)          -63.2847         estimate D2E/DX2                !
 ! D69   D(26,6,7,1)           167.169          estimate D2E/DX2                !
 ! D70   D(26,6,7,12)          -65.4063         estimate D2E/DX2                !
 ! D71   D(26,6,7,27)           50.6691         estimate D2E/DX2                !
 ! D72   D(1,7,12,30)         -179.9314         estimate D2E/DX2                !
 ! D73   D(1,7,12,31)           59.3875         estimate D2E/DX2                !
 ! D74   D(1,7,12,32)          -60.8013         estimate D2E/DX2                !
 ! D75   D(6,7,12,30)           51.9719         estimate D2E/DX2                !
 ! D76   D(6,7,12,31)          -68.7093         estimate D2E/DX2                !
 ! D77   D(6,7,12,32)          171.1019         estimate D2E/DX2                !
 ! D78   D(27,7,12,30)         -63.1632         estimate D2E/DX2                !
 ! D79   D(27,7,12,31)         176.1556         estimate D2E/DX2                !
 ! D80   D(27,7,12,32)          55.9668         estimate D2E/DX2                !
 ! D81   D(1,8,9,10)             4.4502         estimate D2E/DX2                !
 ! D82   D(1,8,9,28)           124.6551         estimate D2E/DX2                !
 ! D83   D(1,8,9,29)          -114.7617         estimate D2E/DX2                !
 ! D84   D(11,8,9,10)         -177.8206         estimate D2E/DX2                !
 ! D85   D(11,8,9,28)          -57.6158         estimate D2E/DX2                !
 ! D86   D(11,8,9,29)           62.9675         estimate D2E/DX2                !
 ! D87   D(8,9,10,2)            -5.5146         estimate D2E/DX2                !
 ! D88   D(8,9,10,13)         -129.3241         estimate D2E/DX2                !
 ! D89   D(8,9,10,14)          111.0092         estimate D2E/DX2                !
 ! D90   D(28,9,10,2)         -123.4803         estimate D2E/DX2                !
 ! D91   D(28,9,10,13)         112.7101         estimate D2E/DX2                !
 ! D92   D(28,9,10,14)          -6.9565         estimate D2E/DX2                !
 ! D93   D(29,9,10,2)          110.3538         estimate D2E/DX2                !
 ! D94   D(29,9,10,13)         -13.4558         estimate D2E/DX2                !
 ! D95   D(29,9,10,14)        -133.1224         estimate D2E/DX2                !
 ! D96   D(2,10,13,33)          65.5825         estimate D2E/DX2                !
 ! D97   D(2,10,13,34)        -176.7035         estimate D2E/DX2                !
 ! D98   D(2,10,13,35)         -55.8374         estimate D2E/DX2                !
 ! D99   D(9,10,13,33)        -175.6191         estimate D2E/DX2                !
 ! D100  D(9,10,13,34)         -57.905          estimate D2E/DX2                !
 ! D101  D(9,10,13,35)          62.9611         estimate D2E/DX2                !
 ! D102  D(14,10,13,33)        -56.4383         estimate D2E/DX2                !
 ! D103  D(14,10,13,34)         61.2758         estimate D2E/DX2                !
 ! D104  D(14,10,13,35)       -177.8581         estimate D2E/DX2                !
 ! D105  D(2,10,14,36)         -51.9652         estimate D2E/DX2                !
 ! D106  D(9,10,14,36)        -165.9595         estimate D2E/DX2                !
 ! D107  D(13,10,14,36)         72.8671         estimate D2E/DX2                !
 ! D108  D(4,15,16,37)        -163.6669         estimate D2E/DX2                !
 ! D109  D(17,15,16,37)        -44.1942         estimate D2E/DX2                !
 ! D110  D(18,15,16,37)         74.2338         estimate D2E/DX2                !
 ! D111  D(4,15,17,38)         -67.9584         estimate D2E/DX2                !
 ! D112  D(4,15,17,39)          53.385          estimate D2E/DX2                !
 ! D113  D(4,15,17,40)         171.1768         estimate D2E/DX2                !
 ! D114  D(16,15,17,38)        175.3216         estimate D2E/DX2                !
 ! D115  D(16,15,17,39)        -63.335          estimate D2E/DX2                !
 ! D116  D(16,15,17,40)         54.4568         estimate D2E/DX2                !
 ! D117  D(18,15,17,38)         58.9993         estimate D2E/DX2                !
 ! D118  D(18,15,17,39)       -179.6573         estimate D2E/DX2                !
 ! D119  D(18,15,17,40)        -61.8655         estimate D2E/DX2                !
 ! D120  D(4,15,18,19)        -171.0198         estimate D2E/DX2                !
 ! D121  D(4,15,18,41)         -52.2945         estimate D2E/DX2                !
 ! D122  D(4,15,18,42)          69.3188         estimate D2E/DX2                !
 ! D123  D(16,15,18,19)        -52.9231         estimate D2E/DX2                !
 ! D124  D(16,15,18,41)         65.8021         estimate D2E/DX2                !
 ! D125  D(16,15,18,42)       -172.5846         estimate D2E/DX2                !
 ! D126  D(17,15,18,19)         63.1782         estimate D2E/DX2                !
 ! D127  D(17,15,18,41)       -178.0966         estimate D2E/DX2                !
 ! D128  D(17,15,18,42)        -56.4833         estimate D2E/DX2                !
 ! D129  D(15,18,19,43)         78.4852         estimate D2E/DX2                !
 ! D130  D(41,18,19,43)        -43.3035         estimate D2E/DX2                !
 ! D131  D(42,18,19,43)       -159.406          estimate D2E/DX2                !
 --------------------------------------------------------------------------------
 Trust Radius=3.00D-01 FncErr=1.00D-07 GrdErr=1.00D-06
 Number of steps in this run=    258 maximum allowed number of steps=    258.
 GradGradGradGradGradGradGradGradGradGradGradGradGradGradGradGradGradGrad

                          Input orientation:                          
 ---------------------------------------------------------------------
 Center     Atomic      Atomic             Coordinates (Angstroms)
 Number     Number       Type             X           Y           Z
 ---------------------------------------------------------------------
      1          6           0       -1.787700    0.626900   -0.170400
      2          6           0       -1.071600   -0.503000   -0.278900
      3          6           0        0.405200   -0.588400   -0.569700
      4          6           0        1.250900    0.499200    0.133800
      5          6           0        1.172200    1.872300   -0.570200
      6          6           0       -0.164000    2.261900   -1.209900
      7          6           0       -1.429600    2.066000   -0.360300
      8          6           0       -3.178100    0.203900    0.098300
      9          6           0       -3.324400   -1.284800    0.125300
     10          6           0       -1.878400   -1.759500   -0.036800
     11          8           0       -4.102600    0.992500    0.237200
     12          6           0       -1.354100    2.811100    0.974300
     13          6           0       -1.755000   -2.796300   -1.151100
     14          8           0       -1.465000   -2.350000    1.192600
     15          6           0        2.725600    0.030800    0.374200
     16          8           0        2.666100   -1.169600    1.176000
     17          6           0        3.518700    1.070500    1.184700
     18          6           0        3.477000   -0.325300   -0.928000
     19          8           0        4.733300   -0.937400   -0.623700
     20          1           0        0.558000   -0.559300   -1.655700
     21          1           0        0.757600   -1.574600   -0.251200
     22          1           0        0.818400    0.619600    1.138200
     23          1           0        1.927100    1.930800   -1.362400
     24          1           0        1.444900    2.650000    0.154600
     25          1           0       -0.277600    1.716900   -2.157000
     26          1           0       -0.097800    3.320600   -1.495700
     27          1           0       -2.243300    2.526300   -0.938600
     28          1           0       -3.771600   -1.595500    1.074200
     29          1           0       -3.963100   -1.578500   -0.714100
     30          1           0       -1.092100    3.862700    0.814800
     31          1           0       -0.611300    2.377500    1.650800
     32          1           0       -2.319600    2.788800    1.491700
     33          1           0       -0.736100   -3.193700   -1.217100
     34          1           0       -2.404400   -3.656100   -0.949200
     35          1           0       -2.026200   -2.379600   -2.127000
     36          1           0       -0.498200   -2.452200    1.183900
     37          1           0        3.559900   -1.308100    1.540700
     38          1           0        3.686000    1.991800    0.618500
     39          1           0        2.991200    1.320800    2.112200
     40          1           0        4.497500    0.680500    1.486900
     41          1           0        2.917200   -1.039200   -1.539900
     42          1           0        3.679000    0.561900   -1.534300
     43          1           0        4.535400   -1.861800   -0.389000
 ---------------------------------------------------------------------
                    Distance matrix (angstroms):
                    1          2          3          4          5
     1  C    0.000000
     2  C    1.342105   0.000000
     3  C    2.538741   1.507580   0.000000
     4  C    3.056458   2.562954   1.546931   0.000000
     5  C    3.236027   3.280479   2.577467   1.545061   0.000000
     6  C    2.527882   3.055351   2.976248   2.629559   1.531808
     7  C    1.495094   2.595101   3.233602   3.143895   2.617430
     8  C    1.477952   2.253737   3.730148   4.438975   4.706969
     9  C    2.470523   2.418615   3.857190   4.910814   5.538087
    10  C    2.391857   1.512723   2.621123   3.863075   4.772908
    11  O    2.378773   3.419041   4.844646   5.377174   5.408277
    12  C    2.503812   3.554374   4.127429   3.582924   3.106287
    13  C    3.561059   2.546958   3.143137   4.641845   5.540918
    14  O    3.289960   2.394052   3.115539   4.076164   5.281108
    15  C    4.584954   3.889757   2.580429   1.565864   2.587676
    16  O    4.987639   4.065894   2.914950   2.423606   3.812362
    17  C    5.494630   5.068420   3.940019   2.563921   3.037864
    18  C    5.403490   4.598116   3.103797   2.600527   3.204617
    19  O    6.721306   5.831334   4.342484   3.842491   4.536376
    20  H    3.019188   2.134091   1.097083   2.191539   2.732806
    21  H    3.366257   2.120157   1.094632   2.166152   3.486370
    22  H    2.916204   2.615436   2.132351   1.100169   2.147804
    23  H    4.113485   4.011179   3.048101   2.178380   1.095845
    24  H    3.827305   4.057352   3.477473   2.159632   1.097505
    25  H    2.723065   3.014241   2.880997   3.011124   2.154995
    26  H    3.445026   4.129020   4.048551   3.526267   2.137059
    27  H    2.098910   3.314324   4.105118   4.179547   3.497009
    28  H    3.228614   3.211610   4.600252   5.522466   6.258662
    29  H    3.145117   3.115585   4.481428   5.676404   6.188702
    30  H    3.453242   4.500660   4.896023   4.155303   3.317676
    31  H    2.786626   3.497556   3.841934   3.049113   2.892912
    32  H    2.778364   3.940619   4.804101   4.453609   4.157412
    33  H    4.098589   2.869259   2.917067   4.405747   5.452013
    34  H    4.396696   3.488223   4.177159   5.639204   6.595371
    35  H    3.595025   2.801493   3.397836   4.913053   5.543649
    36  H    3.602471   2.503588   2.713852   3.587872   4.956652
    37  H    5.938764   5.040826   3.863145   3.252258   4.502439
    38  H    5.696201   5.446477   4.339689   2.896981   2.783250
    39  H    5.341315   5.054696   4.186291   2.760025   3.287580
    40  H    6.500250   5.961006   4.752539   3.521954   4.087746
    41  H    5.175665   4.217601   2.730321   2.818599   3.530181
    42  H    5.634648   5.027747   3.601584   2.946550   2.988425
    43  H    6.798750   5.770347   4.325824   4.078674   5.028663
                    6          7          8          9         10
     6  C    0.000000
     7  C    1.536861   0.000000
     8  C    3.877054   2.595185   0.000000
     9  C    4.934569   3.879940   1.496115   0.000000
    10  C    4.526256   3.865297   2.358477   1.530533   0.000000
    11  O    4.383839   2.941826   1.223063   2.409193   3.549034
    12  C    2.547290   1.530370   3.300279   4.623773   4.710371
    13  C    5.302841   4.936923   3.547875   2.525242   1.527038
    14  O    5.360432   4.681219   3.264140   2.393982   1.425137
    15  C    3.979569   4.684786   5.912678   6.196390   4.956905
    16  O    5.047492   5.440963   6.099394   6.083036   4.740395
    17  C    4.551464   5.278609   6.839473   7.314218   6.215276
    18  C    4.475483   5.487743   6.754532   6.949038   5.615290
    19  O    5.879005   6.860840   8.025839   8.099890   6.688414
    20  H    2.946047   3.538476   4.197313   4.332591   3.161861
    21  H    4.060441   4.248496   4.333007   4.109557   2.651160
    22  H    3.029164   3.064487   4.150447   4.670706   3.783315
    23  H    2.122636   3.505698   5.583807   6.334950   5.464189
    24  H    2.145004   2.978075   5.230555   6.183020   5.524912
    25  H    1.098603   2.162662   3.973468   4.847895   4.375290
    26  H    1.098594   2.153334   4.662929   5.852205   5.577306
    27  H    2.113528   1.099279   2.709715   4.101846   4.394824
    28  H    5.754253   4.577045   2.131306   1.094045   2.201232
    29  H    5.424726   4.452660   2.110253   1.094893   2.199425
    30  H    2.742871   2.173223   4.272187   5.652905   5.740438
    31  H    2.897766   2.193438   3.704491   4.806298   4.644169
    32  H    3.496123   2.178174   3.059460   4.412583   4.818506
    33  H    5.485519   5.373964   4.386038   3.485001   2.180570
    34  H    6.333252   5.834335   4.073754   2.761162   2.169387
    35  H    5.084524   4.820842   3.599070   2.820774   2.185247
    36  H    5.297613   4.864791   3.926227   3.235871   1.968475
    37  H    5.846207   6.316127   7.054595   7.028335   5.680438
    38  H    4.270656   5.208927   7.112177   7.754035   6.742716
    39  H    4.677318   5.119771   6.585098   7.115035   6.149752
    40  H    5.612766   6.360996   7.814742   8.179149   6.994810
    41  H    4.527688   5.470685   6.432859   6.464579   5.076999
    42  H    4.214722   5.453291   7.057859   7.430490   6.206134
    43  H    6.305802   7.142105   8.000166   7.897714   6.424277
                   11         12         13         14         15
    11  O    0.000000
    12  C    3.377110   0.000000
    13  C    4.668362   6.010073   0.000000
    14  O    4.363717   5.166905   2.403375   0.000000
    15  C    6.896952   4.973343   5.513149   4.888672   0.000000
    16  O    7.167379   5.661154   5.254300   4.296464   1.444778
    17  C    7.680368   5.178623   6.944063   6.044597   1.538471
    18  C    7.781043   6.065911   5.790461   5.746279   1.545035
    19  O    9.085086   7.325387   6.769911   6.611604   2.442146
    20  H    5.264252   4.683228   3.257109   3.925805   3.027739
    21  H    5.518159   5.019511   2.935222   2.761477   2.615618
    22  H    5.016682   3.090193   4.850944   3.746385   2.137240
    23  H    6.308440   4.123272   5.995664   6.029894   2.695066
    24  H    5.790413   2.921004   6.450302   5.877496   2.923803
    25  H    4.570293   3.487286   4.854227   5.400872   4.274239
    26  H    4.945848   2.817584   6.346773   6.422764   4.721324
    27  H    2.681799   2.128608   5.349174   5.378296   5.713224
    28  H    2.740050   5.027167   3.234278   2.429752   6.734126
    29  H    2.744899   5.378305   2.559240   3.235927   6.965124
    30  H    4.199379   1.095421   6.974703   6.235337   5.427008
    31  H    4.013186   1.094264   5.993905   4.825765   4.274530
    32  H    2.824810   1.095623   6.204555   5.217956   5.857424
    33  H    5.565302   6.421976   1.095646   2.655142   4.991293
    34  H    5.089294   6.828445   1.096239   2.678745   6.454574
    35  H    4.612151   6.083843   1.095248   3.366833   5.886054
    36  H    5.074830   5.336555   2.673981   0.972226   4.148950
    37  H    8.105910   6.437081   6.140740   5.143574   1.961997
    38  H    7.861697   5.118638   7.460688   6.761185   2.197174
    39  H    7.344754   4.732594   7.079976   5.846209   2.180662
    40  H    8.696023   6.248475   7.625021   6.694920   2.190854
    41  H    7.520870   6.276147   5.006797   5.328079   2.201225
    42  H    7.992304   6.056738   6.399430   6.509676   2.198502
    43  H    9.118892   7.640732   6.404937   6.224516   2.727597
                   16         17         18         19         20
    16  O    0.000000
    17  C    2.396883   0.000000
    18  C    2.407741   2.532488   0.000000
    19  O    2.750664   2.962638   1.430229   0.000000
    20  H    3.582608   4.414733   3.017427   4.317536   0.000000
    21  H    2.417291   4.084365   3.068215   4.043633   1.744504
    22  H    2.572287   2.738082   3.497166   4.566726   3.043598
    23  H    4.074564   3.124264   2.771440   4.080074   2.856757
    24  H    4.138107   2.802958   3.762162   4.928363   3.789906
    25  H    5.301523   5.098694   4.447251   5.874133   2.476008
    26  H    5.910924   5.032551   5.137515   6.498498   3.938185
    27  H    6.498724   6.310975   6.391680   7.795468   4.228764
    28  H    6.452576   7.763262   7.626560   8.697660   5.222212
    29  H    6.905503   8.160881   7.547937   8.720468   4.729241
    30  H    6.291151   5.403025   6.438429   7.684109   5.327315
    31  H    4.852701   4.356879   5.538008   6.687799   4.574385
    32  H    6.373837   6.093648   7.010930   8.252447   5.421852
    33  H    4.625892   6.485011   5.105047   5.946205   2.967681
    34  H    6.033998   7.872572   6.759108   7.644870   4.343400
    35  H    5.864434   7.322326   5.995245   7.073238   3.195889
    36  H    3.414370   5.342743   4.978558   5.738522   3.572388
    37  H    0.975227   2.405446   2.658430   2.489762   4.448492
    38  H    3.368301   1.094242   2.793617   3.349643   4.632978
    39  H    2.680346   1.095976   3.491198   3.952155   4.863364
    40  H    2.621747   1.096118   2.807988   2.669800   5.189672
    41  H    2.730599   3.498011   1.094281   2.036665   2.410298
    42  H    3.371911   2.770800   1.093402   2.046617   3.318504
    43  H    2.534294   3.479740   1.942051   0.974045   4.372728
                   21         22         23         24         25
    21  H    0.000000
    22  H    2.597815   0.000000
    23  H    3.858798   3.033391   0.000000
    24  H    4.299337   2.341473   1.746727   0.000000
    25  H    3.941787   3.641926   2.353263   3.030046   0.000000
    26  H    5.122838   3.882300   2.459580   2.356505   1.743990
    27  H    5.127894   4.162044   4.233965   3.848793   2.450225
    28  H    4.719192   5.096947   7.130708   6.788358   5.798335
    29  H    4.743343   5.579014   6.886939   6.919633   5.150197
    30  H    5.841402   3.777869   4.193806   2.888403   3.754925
    31  H    4.594626   2.323147   3.965147   2.557504   3.879058
    32  H    5.616593   3.831114   5.188113   3.997319   4.316451
    33  H    2.405325   4.743961   5.777045   6.386482   5.020720
    34  H    3.849427   5.746763   7.081390   7.470099   5.903489
    35  H    3.451984   5.267683   5.898537   6.523121   4.454191
    36  H    2.099221   3.342376   5.619289   5.555856   5.347118
    37  H    3.336887   3.375479   4.645912   4.696920   6.127807
    38  H    4.695861   3.221203   2.649795   2.381378   4.846555
    39  H    4.354075   2.482220   3.684733   2.826661   5.391476
    40  H    4.700353   3.696089   4.035928   3.869408   6.095384
    41  H    2.571240   3.785340   3.135714   4.318471   4.264229
    42  H    3.839994   3.915178   2.229931   3.493386   4.168509
    43  H    3.791206   4.722899   4.704737   5.495728   6.252830
                   26         27         28         29         30
    26  H    0.000000
    27  H    2.354664   0.000000
    28  H    6.653513   4.834904   0.000000
    29  H    6.289088   4.456175   1.798604   0.000000
    30  H    2.573114   2.487094   6.085964   6.339309   0.000000
    31  H    3.324693   3.064402   5.109275   5.698882   1.770843
    32  H    3.760820   2.445626   4.637316   5.161391   1.765846
    33  H    6.551423   5.921791   4.125356   3.643543   7.351744
    34  H    7.368406   6.184508   3.195224   2.607919   7.833657
    35  H    6.050582   5.052453   3.729466   2.527772   6.963694
    36  H    6.376974   5.686461   3.385427   4.046145   6.353496
    37  H    6.635010   7.384218   7.351946   7.858293   6.993226
    38  H    4.533508   6.153605   8.288075   8.545853   5.135079
    39  H    5.153452   6.177427   7.437588   8.047124   4.981751
    40  H    6.081350   7.397865   8.586531   9.029354   6.466973
    41  H    5.300947   6.301199   7.202988   6.950634   6.756310
    42  H    4.677193   6.267963   8.183525   7.978454   6.259149
    43  H    7.039076   8.093717   8.439083   8.509433   8.117129
                   31         32         33         34         35
    31  H    0.000000
    32  H    1.764304   0.000000
    33  H    6.267272   6.755396   0.000000
    34  H    6.810252   6.892164   1.751802   0.000000
    35  H    6.237284   6.316125   1.776242   1.777555   0.000000
    36  H    4.853534   5.557006   2.524128   3.103722   3.647206
    37  H    5.567286   7.166276   5.442110   6.876451   6.767913
    38  H    4.436349   6.120859   7.057890   8.452776   7.699100
    39  H    3.782527   5.544785   6.734814   7.953251   7.539103
    40  H    5.385769   7.135671   7.050646   8.507462   8.061212
    41  H    5.857023   7.160186   4.253548   5.959574   5.155440
    42  H    5.643398   7.078062   5.805020   7.425740   6.446163
    43  H    6.972874   8.494477   5.499856   7.189865   6.807595
                   36         37         38         39         40
    36  H    0.000000
    37  H    4.231365   0.000000
    38  H    6.129955   3.428658   0.000000
    39  H    5.222373   2.749754   1.778800   0.000000
    40  H    5.904459   2.199209   1.769791   1.752120   0.000000
    41  H    4.591363   3.158396   3.799566   4.348898   3.823118
    42  H    5.824295   3.600932   2.584417   3.787606   3.132357
    43  H    5.306573   2.232023   4.072686   4.332378   3.159704
                   41         42         43
    41  H    0.000000
    42  H    1.773102   0.000000
    43  H    2.149375   2.814153   0.000000
 Stoichiometry    C15H24O4
 Framework group  C1[X(C15H24O4)]
 Deg. of freedom   123
 Full point group                 C1      NOp   1
 Largest Abelian subgroup         C1      NOp   1
 Largest concise Abelian subgroup C1      NOp   1
                         Standard orientation:                         
 ---------------------------------------------------------------------
 Center     Atomic      Atomic             Coordinates (Angstroms)
 Number     Number       Type             X           Y           Z
 ---------------------------------------------------------------------
      1          6           0       -1.817613    0.633614   -0.164283
      2          6           0       -1.119420   -0.509325   -0.250659
      3          6           0        0.354248   -0.623995   -0.547224
      4          6           0        1.220356    0.466265    0.126708
      5          6           0        1.158606    1.823990   -0.608128
      6          6           0       -0.175090    2.219355   -1.249515
      7          6           0       -1.438721    2.062341   -0.388979
      8          6           0       -3.212756    0.238246    0.121374
      9          6           0       -3.381549   -1.247029    0.183233
     10          6           0       -1.943879   -1.747442    0.024411
     11          8           0       -4.124347    1.043907    0.247060
     12          6           0       -1.344371    2.836453    0.927790
     13          6           0       -1.842555   -2.811170   -1.066489
     14          8           0       -1.532600   -2.316012    1.264811
     15          6           0        2.689084   -0.019107    0.369979
     16          8           0        2.615833   -1.199845    1.199362
     17          6           0        3.502473    1.026520    1.152255
     18          6           0        3.427631   -0.416319   -0.927676
     19          8           0        4.676160   -1.040526   -0.616078
     20          1           0        0.501355   -0.622032   -1.634397
     21          1           0        0.693381   -1.607964   -0.208088
     22          1           0        0.795402    0.616176    1.130357
     23          1           0        1.909835    1.852805   -1.405436
     24          1           0        1.447191    2.613749    0.097221
     25          1           0       -0.302305    1.654694   -2.183273
     26          1           0       -0.094390    3.270118   -1.559832
     27          1           0       -2.248563    2.521760   -0.973362
     28          1           0       -3.828076   -1.529096    1.141348
     29          1           0       -4.029363   -1.549968   -0.645836
     30          1           0       -1.067294    3.879994    0.742867
     31          1           0       -0.604460    2.407052    1.610110
     32          1           0       -2.307170    2.840786    1.450658
     33          1           0       -0.830211   -3.225565   -1.128752
     34          1           0       -2.503822   -3.656071   -0.841525
     35          1           0       -2.112871   -2.412733   -2.050230
     36          1           0       -0.567532   -2.433211    1.253347
     37          1           0        3.509460   -1.343689    1.562412
     38          1           0        3.680588    1.931985    0.564229
     39          1           0        2.984076    1.305986    2.076553
     40          1           0        4.476908    0.628540    1.458133
     41          1           0        2.853590   -1.135319   -1.520101
     42          1           0        3.639696    0.453611   -1.555193
     43          1           0        4.465535   -1.956184   -0.359227
 ---------------------------------------------------------------------
 Rotational constants (GHZ):      0.5821145      0.2568106      0.2042463
 Standard basis: 6-31G(d) (6D, 7F)
 There are   333 symmetry adapted cartesian basis functions of A   symmetry.
 There are   333 symmetry adapted basis functions of A   symmetry.
   333 basis functions,   628 primitive gaussians,   333 cartesian basis functions
    73 alpha electrons       73 beta electrons
       nuclear repulsion energy      1603.2732589852 Hartrees.
 NAtoms=   43 NActive=   43 NUniq=   43 SFac= 1.00D+00 NAtFMM=   60 NAOKFM=F Big=F
 Integral buffers will be    131072 words long.
 Raffenetti 2 integral format.
 Two-electron integral symmetry is turned on.
 Using the following non-standard input for PCM:
 --- end of non-standard input.
 ------------------------------------------------------------------------------
 Polarizable Continuum Model (PCM)
 =================================
 Model                : PCM (using non-symmetric T matrix).
 Atomic radii         : SMD-Coulomb.
 Polarization charges : Total charges.
 Charge compensation  : None.
 Solution method      : On-the-fly selection.
 Cavity type          : VdW (van der Waals Surface) (Alpha=1.000).
 Cavity algorithm     : GePol (No added spheres)
                        Default sphere list used, NSphG=   43.
                        Lebedev-Laikov grids with approx.  5.0 points / Ang**2.
                        Smoothing algorithm: Karplus/York (Gamma=1.0000).
                        Polarization charges: spherical gaussians, with
                                              point-specific exponents (IZeta= 3).
                        Self-potential: point-specific (ISelfS= 7).
                        Self-field    : sphere-specific E.n sum rule (ISelfD= 2).
 1st derivatives      : Analytical E(r).r(x)/FMM algorithm (CHGder, D1EAlg=3).
                        Cavity 1st derivative terms included.
 Solvent              : Methanol, Eps=  32.613000 Eps(inf)=   1.765709
 ------------------------------------------------------------------------------
 ------------------------------------------------------------------------------
 Atomic radii for non-electrostatic terms: SMD-CDS.
 ------------------------------------------------------------------------------
 Nuclear repulsion after PCM non-electrostatic terms =     1603.2746703564 Hartrees.
 One-electron integrals computed using PRISM.
 NBasis=   333 RedAO= T EigKep=  8.64D-04  NBF=   333
 NBsUse=   333 1.00D-06 EigRej= -1.00D+00 NBFU=   333
 ExpMin= 1.61D-01 ExpMax= 5.48D+03 ExpMxC= 8.25D+02 IAcc=1 IRadAn=         1 AccDes= 0.00D+00
 Harris functional with IExCor=  402 and IRadAn=       1 diagonalized for initial guess.
 HarFok:  IExCor=  402 AccDes= 0.00D+00 IRadAn=         1 IDoV= 1 UseB2=F ITyADJ=14
 ICtDFT=  3500011 ScaDFX=  1.000000  1.000000  1.000000  1.000000
 FoFCou: FMM=F IPFlag=           0 FMFlag=      100000 FMFlg1=           0
         NFxFlg=           0 DoJE=T BraDBF=F KetDBF=T FulRan=T
         wScrn=  0.000000 ICntrl=     500 IOpCl=  0 I1Cent=   200000004 NGrid=           0
         NMat0=    1 NMatS0=      1 NMatT0=    0 NMatD0=    1 NMtDS0=    0 NMtDT0=    0
 Petite list used in FoFCou.
 Keep R1 ints in memory in canonical form, NReq=1565304907.
 Requested convergence on RMS density matrix=1.00D-08 within 128 cycles.
 Requested convergence on MAX density matrix=1.00D-06.
 Requested convergence on             energy=1.00D-06.
 No special actions if energy rises.
 Inv3:  Mode=1 IEnd=    21772908.
 Iteration    1 A*A^-1 deviation from unit magnitude is 3.89D-15 for   2691.
 Iteration    1 A*A^-1 deviation from orthogonality  is 2.94D-15 for   1900     53.
 Iteration    1 A^-1*A deviation from unit magnitude is 4.22D-15 for   2663.
 Iteration    1 A^-1*A deviation from orthogonality  is 2.76D-11 for   1903   1860.
 Error on total polarization charges =  0.05217
 SCF Done:  E(RB3LYP) =  -886.943356814     A.U. after   12 cycles
            NFock= 12  Conv=0.68D-08     -V/T= 2.0091
 SMD-CDS (non-electrostatic) energy       (kcal/mol) =       0.89
 (included in total energy above)

 **********************************************************************

            Population analysis using the SCF density.

 **********************************************************************

 Orbital symmetries:
       Occupied  (A) (A) (A) (A) (A) (A) (A) (A) (A) (A) (A) (A)
                 (A) (A) (A) (A) (A) (A) (A) (A) (A) (A) (A) (A)
                 (A) (A) (A) (A) (A) (A) (A) (A) (A) (A) (A) (A)
                 (A) (A) (A) (A) (A) (A) (A) (A) (A) (A) (A) (A)
                 (A) (A) (A) (A) (A) (A) (A) (A) (A) (A) (A) (A)
                 (A) (A) (A) (A) (A) (A) (A) (A) (A) (A) (A) (A)
                 (A)
       Virtual   (A) (A) (A) (A) (A) (A) (A) (A) (A) (A) (A) (A)
                 (A) (A) (A) (A) (A) (A) (A) (A) (A) (A) (A) (A)
                 (A) (A) (A) (A) (A) (A) (A) (A) (A) (A) (A) (A)
                 (A) (A) (A) (A) (A) (A) (A) (A) (A) (A) (A) (A)
                 (A) (A) (A) (A) (A) (A) (A) (A) (A) (A) (A) (A)
                 (A) (A) (A) (A) (A) (A) (A) (A) (A) (A) (A) (A)
                 (A) (A) (A) (A) (A) (A) (A) (A) (A) (A) (A) (A)
                 (A) (A) (A) (A) (A) (A) (A) (A) (A) (A) (A) (A)
                 (A) (A) (A) (A) (A) (A) (A) (A) (A) (A) (A) (A)
                 (A) (A) (A) (A) (A) (A) (A) (A) (A) (A) (A) (A)
                 (A) (A) (A) (A) (A) (A) (A) (A) (A) (A) (A) (A)
                 (A) (A) (A) (A) (A) (A) (A) (A) (A) (A) (A) (A)
                 (A) (A) (A) (A) (A) (A) (A) (A) (A) (A) (A) (A)
                 (A) (A) (A) (A) (A) (A) (A) (A) (A) (A) (A) (A)
                 (A) (A) (A) (A) (A) (A) (A) (A) (A) (A) (A) (A)
                 (A) (A) (A) (A) (A) (A) (A) (A) (A) (A) (A) (A)
                 (A) (A) (A) (A) (A) (A) (A) (A) (A) (A) (A) (A)
                 (A) (A) (A) (A) (A) (A) (A) (A) (A) (A) (A) (A)
                 (A) (A) (A) (A) (A) (A) (A) (A) (A) (A) (A) (A)
                 (A) (A) (A) (A) (A) (A) (A) (A) (A) (A) (A) (A)
                 (A) (A) (A) (A) (A) (A) (A) (A) (A) (A) (A) (A)
                 (A) (A) (A) (A) (A) (A) (A) (A)
 The electronic state is 1-A.
 Alpha  occ. eigenvalues --  -19.14492 -19.14417 -19.14270 -19.13012 -10.26344
 Alpha  occ. eigenvalues --  -10.24408 -10.23723 -10.21909 -10.20241 -10.18712
 Alpha  occ. eigenvalues --  -10.18682 -10.18336 -10.18239 -10.17890 -10.17221
 Alpha  occ. eigenvalues --  -10.17171 -10.16812 -10.16598 -10.16552  -1.03291
 Alpha  occ. eigenvalues --   -1.02691  -1.02268  -0.99968  -0.85766  -0.81208
 Alpha  occ. eigenvalues --   -0.78822  -0.74915  -0.73693  -0.71714  -0.68892
 Alpha  occ. eigenvalues --   -0.67346  -0.65270  -0.63506  -0.60350  -0.57743
 Alpha  occ. eigenvalues --   -0.54918  -0.53375  -0.52599  -0.50143  -0.49054
 Alpha  occ. eigenvalues --   -0.48451  -0.46718  -0.45793  -0.44919  -0.44666
 Alpha  occ. eigenvalues --   -0.44015  -0.43319  -0.42360  -0.41480  -0.41359
 Alpha  occ. eigenvalues --   -0.40229  -0.39781  -0.38802  -0.38642  -0.37434
 Alpha  occ. eigenvalues --   -0.36957  -0.36646  -0.36501  -0.35597  -0.35027
 Alpha  occ. eigenvalues --   -0.34578  -0.34147  -0.33903  -0.32558  -0.32272
 Alpha  occ. eigenvalues --   -0.31421  -0.30662  -0.29616  -0.28610  -0.27099
 Alpha  occ. eigenvalues --   -0.25508  -0.24840  -0.24104
 Alpha virt. eigenvalues --   -0.03814   0.05514   0.07258   0.08262   0.09910
 Alpha virt. eigenvalues --    0.10882   0.11979   0.12695   0.13244   0.14049
 Alpha virt. eigenvalues --    0.14187   0.15013   0.15534   0.15765   0.16648
 Alpha virt. eigenvalues --    0.16791   0.17446   0.18290   0.18436   0.18737
 Alpha virt. eigenvalues --    0.19211   0.19432   0.20407   0.20650   0.21133
 Alpha virt. eigenvalues --    0.21493   0.22921   0.23100   0.23289   0.24357
 Alpha virt. eigenvalues --    0.24875   0.25526   0.26507   0.27049   0.27550
 Alpha virt. eigenvalues --    0.28110   0.29874   0.30036   0.30184   0.32586
 Alpha virt. eigenvalues --    0.33623   0.34365   0.35819   0.36017   0.45824
 Alpha virt. eigenvalues --    0.47091   0.49924   0.51629   0.52218   0.52428
 Alpha virt. eigenvalues --    0.53799   0.54120   0.55907   0.56300   0.57127
 Alpha virt. eigenvalues --    0.58562   0.58865   0.60164   0.60879   0.61315
 Alpha virt. eigenvalues --    0.61956   0.62269   0.62967   0.65416   0.65863
 Alpha virt. eigenvalues --    0.67009   0.67832   0.68059   0.69188   0.70810
 Alpha virt. eigenvalues --    0.71457   0.72616   0.74786   0.75986   0.77008
 Alpha virt. eigenvalues --    0.77348   0.78192   0.78301   0.79458   0.80412
 Alpha virt. eigenvalues --    0.81190   0.82046   0.82717   0.83287   0.83844
 Alpha virt. eigenvalues --    0.84583   0.85350   0.85863   0.86529   0.87752
 Alpha virt. eigenvalues --    0.88072   0.88693   0.89368   0.89702   0.90474
 Alpha virt. eigenvalues --    0.90780   0.91139   0.92550   0.93317   0.93650
 Alpha virt. eigenvalues --    0.94760   0.95266   0.95664   0.95781   0.97296
 Alpha virt. eigenvalues --    0.97490   0.98525   0.99249   0.99394   1.00525
 Alpha virt. eigenvalues --    1.01799   1.02670   1.04054   1.05054   1.05738
 Alpha virt. eigenvalues --    1.06790   1.06991   1.07980   1.09026   1.09792
 Alpha virt. eigenvalues --    1.10756   1.12449   1.13737   1.14326   1.16479
 Alpha virt. eigenvalues --    1.18339   1.20501   1.22143   1.23856   1.24799
 Alpha virt. eigenvalues --    1.29393   1.31876   1.35904   1.38657   1.39633
 Alpha virt. eigenvalues --    1.40430   1.41750   1.43094   1.46405   1.47139
 Alpha virt. eigenvalues --    1.51693   1.52734   1.56773   1.58005   1.60174
 Alpha virt. eigenvalues --    1.62485   1.63693   1.65141   1.66330   1.67149
 Alpha virt. eigenvalues --    1.68142   1.69713   1.71178   1.73616   1.75326
 Alpha virt. eigenvalues --    1.76024   1.76695   1.77019   1.78286   1.80056
 Alpha virt. eigenvalues --    1.81569   1.82187   1.82924   1.83572   1.84643
 Alpha virt. eigenvalues --    1.86199   1.86514   1.89047   1.89785   1.90488
 Alpha virt. eigenvalues --    1.91744   1.92902   1.93409   1.94243   1.95059
 Alpha virt. eigenvalues --    1.96682   1.98148   1.99700   2.00689   2.02022
 Alpha virt. eigenvalues --    2.04318   2.05669   2.06353   2.06993   2.08230
 Alpha virt. eigenvalues --    2.10712   2.11427   2.12745   2.15082   2.16261
 Alpha virt. eigenvalues --    2.17881   2.20931   2.21810   2.23593   2.24385
 Alpha virt. eigenvalues --    2.25756   2.26723   2.28006   2.28559   2.30004
 Alpha virt. eigenvalues --    2.30652   2.32020   2.32461   2.34183   2.35964
 Alpha virt. eigenvalues --    2.36179   2.38541   2.39563   2.39749   2.41916
 Alpha virt. eigenvalues --    2.43303   2.44807   2.46249   2.46989   2.48523
 Alpha virt. eigenvalues --    2.50308   2.50918   2.53756   2.54960   2.57339
 Alpha virt. eigenvalues --    2.58282   2.63943   2.64396   2.66702   2.69265
 Alpha virt. eigenvalues --    2.69844   2.74124   2.74678   2.76103   2.77352
 Alpha virt. eigenvalues --    2.79770   2.81376   2.86112   2.87181   2.88666
 Alpha virt. eigenvalues --    2.94584   2.97493   2.98765   3.03734   3.17846
 Alpha virt. eigenvalues --    3.21325   3.79750   3.85534   3.86006   4.01191
 Alpha virt. eigenvalues --    4.13718   4.22151   4.24509   4.26996   4.28604
 Alpha virt. eigenvalues --    4.32199   4.36291   4.41380   4.45983   4.54297
 Alpha virt. eigenvalues --    4.61178   4.66755   4.73715   4.76670   4.78164
          Condensed to atoms (all electrons):
               1          2          3          4          5          6
     1  C    5.113162   0.520968  -0.051724  -0.004883  -0.004689  -0.027601
     2  C    0.520968   5.011777   0.311266  -0.017366  -0.006691  -0.007455
     3  C   -0.051724   0.311266   5.261524   0.340126  -0.039525  -0.001499
     4  C   -0.004883  -0.017366   0.340126   5.043791   0.352707  -0.039094
     5  C   -0.004689  -0.006691  -0.039525   0.352707   5.062240   0.362905
     6  C   -0.027601  -0.007455  -0.001499  -0.039094   0.362905   5.071046
     7  C    0.347889  -0.069735  -0.010948  -0.000106  -0.040712   0.357301
     8  C    0.343086   0.013615   0.005148  -0.000092  -0.000053   0.004304
     9  C   -0.140866  -0.078428   0.007633  -0.000138  -0.000004  -0.000095
    10  C   -0.002892   0.397511  -0.057657   0.001989  -0.000069  -0.000136
    11  O   -0.087692   0.005584  -0.000115   0.000002  -0.000005   0.000278
    12  C   -0.037634  -0.002031   0.001386  -0.003391  -0.003497  -0.050412
    13  C    0.003305  -0.061242  -0.007889   0.000237  -0.000004   0.000013
    14  O    0.001917  -0.045377  -0.003199  -0.000362  -0.000001   0.000001
    15  C    0.000299   0.002974  -0.025414   0.350972  -0.029569   0.003305
    16  O    0.000014  -0.000051  -0.008637  -0.047727   0.002166  -0.000033
    17  C   -0.000006  -0.000093   0.004874  -0.047120  -0.004299   0.000182
    18  C   -0.000017   0.000295  -0.009233  -0.052332  -0.003268   0.000028
    19  O    0.000000  -0.000001  -0.000062   0.002670   0.000058   0.000000
    20  H   -0.005995  -0.020915   0.351101  -0.029155  -0.006133  -0.000176
    21  H    0.004984  -0.040930   0.357856  -0.042967   0.004678   0.000038
    22  H   -0.001928   0.000439  -0.058897   0.358820  -0.038138  -0.003054
    23  H   -0.000039   0.000005  -0.003797  -0.038958   0.370358  -0.033317
    24  H   -0.000386   0.000052   0.005197  -0.031176   0.371318  -0.037162
    25  H   -0.004319  -0.000351   0.004061  -0.005672  -0.037315   0.370653
    26  H    0.005266   0.000319  -0.000092   0.004610  -0.033143   0.365455
    27  H   -0.050580   0.004255  -0.000219  -0.000060   0.004911  -0.042175
    28  H    0.004142   0.002033  -0.000104   0.000004   0.000000   0.000001
    29  H    0.003774   0.000154  -0.000139   0.000001   0.000000   0.000003
    30  H    0.004675  -0.000010  -0.000035   0.000208  -0.001127  -0.003286
    31  H   -0.005800   0.001486  -0.000395  -0.000338   0.003276  -0.006506
    32  H   -0.007875  -0.000070  -0.000010   0.000045   0.000002   0.005269
    33  H   -0.000200  -0.008186   0.003869   0.000043   0.000001   0.000000
    34  H   -0.000116   0.005144  -0.000009  -0.000003   0.000000   0.000000
    35  H   -0.000202   0.001942   0.000273  -0.000004   0.000000  -0.000001
    36  H    0.000096  -0.007861   0.004653  -0.000472   0.000012  -0.000002
    37  H    0.000000   0.000012   0.000220   0.006739  -0.000183   0.000002
    38  H   -0.000001  -0.000001  -0.000085  -0.004690   0.002197   0.000014
    39  H   -0.000004  -0.000003   0.000041  -0.006607  -0.000677  -0.000032
    40  H    0.000000   0.000002  -0.000105   0.005051   0.000104  -0.000002
    41  H   -0.000003   0.000218   0.003415  -0.004357   0.000269  -0.000019
    42  H    0.000002  -0.000023   0.000190   0.001762   0.000137  -0.000051
    43  H    0.000000   0.000000  -0.000019   0.000036  -0.000005   0.000000
               7          8          9         10         11         12
     1  C    0.347889   0.343086  -0.140866  -0.002892  -0.087692  -0.037634
     2  C   -0.069735   0.013615  -0.078428   0.397511   0.005584  -0.002031
     3  C   -0.010948   0.005148   0.007633  -0.057657  -0.000115   0.001386
     4  C   -0.000106  -0.000092  -0.000138   0.001989   0.000002  -0.003391
     5  C   -0.040712  -0.000053  -0.000004  -0.000069  -0.000005  -0.003497
     6  C    0.357301   0.004304  -0.000095  -0.000136   0.000278  -0.050412
     7  C    5.021957  -0.052749   0.008064   0.005832   0.000917   0.355295
     8  C   -0.052749   4.524392   0.336160  -0.056598   0.527779  -0.001114
     9  C    0.008064   0.336160   5.451974   0.294520  -0.078864  -0.000194
    10  C    0.005832  -0.056598   0.294520   4.739661   0.004294  -0.000217
    11  O    0.000917   0.527779  -0.078864   0.004294   8.200985  -0.003971
    12  C    0.355295  -0.001114  -0.000194  -0.000217  -0.003971   5.151657
    13  C   -0.000180   0.000684  -0.058640   0.352457  -0.000088  -0.000002
    14  O   -0.000067  -0.000349  -0.045290   0.207398  -0.000015   0.000013
    15  C   -0.000077  -0.000001   0.000002  -0.000086   0.000000   0.000019
    16  O   -0.000001   0.000000   0.000000  -0.000071   0.000000   0.000000
    17  C   -0.000008   0.000000   0.000000   0.000000   0.000000  -0.000004
    18  C    0.000006   0.000000   0.000000   0.000001   0.000000  -0.000002
    19  O    0.000000   0.000000   0.000000   0.000000   0.000000   0.000000
    20  H    0.001130  -0.000099  -0.000279   0.000929   0.000002  -0.000067
    21  H   -0.000034  -0.000166   0.000388  -0.003278   0.000001   0.000006
    22  H    0.003271  -0.000059  -0.000060   0.000191   0.000000  -0.001154
    23  H    0.005154   0.000003   0.000000   0.000001   0.000000  -0.000010
    24  H   -0.006219  -0.000003   0.000000   0.000005   0.000000   0.004905
    25  H   -0.037285   0.000042  -0.000004  -0.000052  -0.000001   0.005738
    26  H   -0.031157  -0.000104   0.000004   0.000002   0.000003  -0.004739
    27  H    0.374892  -0.006697   0.000504  -0.000175   0.009546  -0.044112
    28  H   -0.000090  -0.017125   0.339527  -0.022651  -0.000011   0.000017
    29  H   -0.000088  -0.021148   0.351505  -0.025659  -0.000188  -0.000004
    30  H   -0.031260  -0.000040   0.000004   0.000004   0.000029   0.367883
    31  H   -0.030774  -0.000202   0.000015  -0.000017   0.000058   0.372994
    32  H   -0.027102   0.003154   0.000127  -0.000006   0.007241   0.365401
    33  H   -0.000001  -0.000074   0.005097  -0.021489   0.000001   0.000000
    34  H    0.000003   0.000264  -0.007522  -0.022672   0.000000   0.000000
    35  H   -0.000008   0.000099  -0.001442  -0.021757  -0.000003   0.000000
    36  H   -0.000006  -0.000197   0.006613  -0.022301   0.000003   0.000000
    37  H    0.000000   0.000000   0.000000   0.000001   0.000000   0.000000
    38  H    0.000005   0.000000   0.000000   0.000000   0.000000  -0.000003
    39  H    0.000005   0.000000   0.000000   0.000000   0.000000  -0.000013
    40  H    0.000000   0.000000   0.000000   0.000000   0.000000   0.000000
    41  H    0.000001   0.000000   0.000000   0.000003   0.000000   0.000000
    42  H    0.000000   0.000000   0.000000   0.000000   0.000000   0.000000
    43  H    0.000000   0.000000   0.000000   0.000000   0.000000   0.000000
              13         14         15         16         17         18
     1  C    0.003305   0.001917   0.000299   0.000014  -0.000006  -0.000017
     2  C   -0.061242  -0.045377   0.002974  -0.000051  -0.000093   0.000295
     3  C   -0.007889  -0.003199  -0.025414  -0.008637   0.004874  -0.009233
     4  C    0.000237  -0.000362   0.350972  -0.047727  -0.047120  -0.052332
     5  C   -0.000004  -0.000001  -0.029569   0.002166  -0.004299  -0.003268
     6  C    0.000013   0.000001   0.003305  -0.000033   0.000182   0.000028
     7  C   -0.000180  -0.000067  -0.000077  -0.000001  -0.000008   0.000006
     8  C    0.000684  -0.000349  -0.000001   0.000000   0.000000   0.000000
     9  C   -0.058640  -0.045290   0.000002   0.000000   0.000000   0.000000
    10  C    0.352457   0.207398  -0.000086  -0.000071   0.000000   0.000001
    11  O   -0.000088  -0.000015   0.000000   0.000000   0.000000   0.000000
    12  C   -0.000002   0.000013   0.000019   0.000000  -0.000004  -0.000002
    13  C    5.255332  -0.061015   0.000003   0.000006   0.000000   0.000000
    14  O   -0.061015   8.401848  -0.000011  -0.000028   0.000000   0.000000
    15  C    0.000003  -0.000011   4.769256   0.209624   0.370874   0.323197
    16  O    0.000006  -0.000028   0.209624   8.407352  -0.048529  -0.053791
    17  C    0.000000   0.000000   0.370874  -0.048529   5.225772  -0.064875
    18  C    0.000000   0.000000   0.323197  -0.053791  -0.064875   4.985154
    19  O    0.000000   0.000000  -0.049115  -0.007079  -0.004527   0.237099
    20  H    0.001565   0.000166  -0.003594   0.000147  -0.000060   0.001696
    21  H   -0.001703   0.002554  -0.007530   0.014882   0.000620  -0.001541
    22  H    0.000026   0.000276  -0.030106   0.003656  -0.008874   0.005757
    23  H    0.000000   0.000000  -0.007205   0.000053  -0.001854   0.002400
    24  H    0.000000   0.000000  -0.004104  -0.000021   0.002988  -0.000089
    25  H   -0.000004   0.000000  -0.000060   0.000000   0.000004  -0.000014
    26  H    0.000000   0.000000  -0.000079   0.000000   0.000000   0.000000
    27  H    0.000018  -0.000001   0.000002   0.000000   0.000000   0.000000
    28  H    0.002141   0.003768   0.000000   0.000000   0.000000   0.000000
    29  H   -0.001778   0.001925   0.000000   0.000000   0.000000   0.000000
    30  H    0.000000   0.000000  -0.000001   0.000000  -0.000001   0.000000
    31  H    0.000001  -0.000003   0.000002  -0.000006   0.000014  -0.000001
    32  H    0.000000   0.000001   0.000000   0.000000   0.000000   0.000000
    33  H    0.359185  -0.001585   0.000000  -0.000020   0.000000   0.000001
    34  H    0.362571   0.001805   0.000000   0.000000   0.000000   0.000000
    35  H    0.345490   0.003967   0.000000   0.000000   0.000000   0.000000
    36  H   -0.002570   0.237194  -0.000044   0.000954   0.000000   0.000015
    37  H    0.000000   0.000001  -0.020502   0.231115  -0.005886  -0.005359
    38  H    0.000000   0.000000  -0.022185   0.003789   0.351343   0.000268
    39  H    0.000000   0.000000  -0.026784   0.000734   0.365823   0.005466
    40  H    0.000000   0.000000  -0.024417  -0.003864   0.359883  -0.008681
    41  H   -0.000001   0.000000  -0.038525  -0.001837   0.005926   0.368690
    42  H    0.000000   0.000000  -0.034844   0.003419  -0.003466   0.361802
    43  H    0.000000   0.000000  -0.004566   0.011848   0.000335  -0.026365
              19         20         21         22         23         24
     1  C    0.000000  -0.005995   0.004984  -0.001928  -0.000039  -0.000386
     2  C   -0.000001  -0.020915  -0.040930   0.000439   0.000005   0.000052
     3  C   -0.000062   0.351101   0.357856  -0.058897  -0.003797   0.005197
     4  C    0.002670  -0.029155  -0.042967   0.358820  -0.038958  -0.031176
     5  C    0.000058  -0.006133   0.004678  -0.038138   0.370358   0.371318
     6  C    0.000000  -0.000176   0.000038  -0.003054  -0.033317  -0.037162
     7  C    0.000000   0.001130  -0.000034   0.003271   0.005154  -0.006219
     8  C    0.000000  -0.000099  -0.000166  -0.000059   0.000003  -0.000003
     9  C    0.000000  -0.000279   0.000388  -0.000060   0.000000   0.000000
    10  C    0.000000   0.000929  -0.003278   0.000191   0.000001   0.000005
    11  O    0.000000   0.000002   0.000001   0.000000   0.000000   0.000000
    12  C    0.000000  -0.000067   0.000006  -0.001154  -0.000010   0.004905
    13  C    0.000000   0.001565  -0.001703   0.000026   0.000000   0.000000
    14  O    0.000000   0.000166   0.002554   0.000276   0.000000   0.000000
    15  C   -0.049115  -0.003594  -0.007530  -0.030106  -0.007205  -0.004104
    16  O   -0.007079   0.000147   0.014882   0.003656   0.000053  -0.000021
    17  C   -0.004527  -0.000060   0.000620  -0.008874  -0.001854   0.002988
    18  C    0.237099   0.001696  -0.001541   0.005757   0.002400  -0.000089
    19  O    8.318270  -0.000018  -0.000040  -0.000066  -0.000057  -0.000002
    20  H   -0.000018   0.544229  -0.031367   0.005400   0.002393   0.000058
    21  H   -0.000040  -0.031367   0.564887  -0.001123  -0.000123  -0.000150
    22  H   -0.000066   0.005400  -0.001123   0.611092   0.005810  -0.009169
    23  H   -0.000057   0.002393  -0.000123   0.005810   0.588186  -0.037424
    24  H   -0.000002   0.000058  -0.000150  -0.009169  -0.037424   0.589354
    25  H    0.000000   0.001168   0.000007  -0.000174  -0.006481   0.005767
    26  H    0.000000  -0.000084   0.000001  -0.000079  -0.000934  -0.006308
    27  H    0.000000   0.000053   0.000003   0.000029  -0.000161  -0.000073
    28  H    0.000000  -0.000003  -0.000002   0.000000   0.000000   0.000000
    29  H    0.000000   0.000019  -0.000016   0.000001   0.000000   0.000000
    30  H    0.000000   0.000003   0.000000   0.000013  -0.000020   0.000618
    31  H    0.000000   0.000013   0.000004   0.004975  -0.000011  -0.000245
    32  H    0.000000   0.000000   0.000000  -0.000028   0.000000  -0.000060
    33  H    0.000000  -0.000169   0.002513  -0.000002   0.000000   0.000000
    34  H    0.000000   0.000004  -0.000130   0.000000   0.000000   0.000000
    35  H    0.000000   0.000112   0.000090  -0.000001   0.000000   0.000000
    36  H    0.000000  -0.000049   0.007243   0.000268   0.000000   0.000000
    37  H    0.011588  -0.000013  -0.000456  -0.000318  -0.000006   0.000003
    38  H   -0.000132  -0.000004  -0.000030   0.000334   0.001176   0.000920
    39  H    0.000109   0.000002  -0.000004   0.005312   0.000167   0.000539
    40  H    0.009745   0.000003  -0.000010  -0.000146  -0.000057   0.000024
    41  H   -0.032652   0.001757   0.001935  -0.000050  -0.000018  -0.000015
    42  H   -0.033599   0.000007   0.000081  -0.000207   0.004034  -0.000029
    43  H    0.238161  -0.000002   0.000106  -0.000009   0.000004   0.000000
              25         26         27         28         29         30
     1  C   -0.004319   0.005266  -0.050580   0.004142   0.003774   0.004675
     2  C   -0.000351   0.000319   0.004255   0.002033   0.000154  -0.000010
     3  C    0.004061  -0.000092  -0.000219  -0.000104  -0.000139  -0.000035
     4  C   -0.005672   0.004610  -0.000060   0.000004   0.000001   0.000208
     5  C   -0.037315  -0.033143   0.004911   0.000000   0.000000  -0.001127
     6  C    0.370653   0.365455  -0.042175   0.000001   0.000003  -0.003286
     7  C   -0.037285  -0.031157   0.374892  -0.000090  -0.000088  -0.031260
     8  C    0.000042  -0.000104  -0.006697  -0.017125  -0.021148  -0.000040
     9  C   -0.000004   0.000004   0.000504   0.339527   0.351505   0.000004
    10  C   -0.000052   0.000002  -0.000175  -0.022651  -0.025659   0.000004
    11  O   -0.000001   0.000003   0.009546  -0.000011  -0.000188   0.000029
    12  C    0.005738  -0.004739  -0.044112   0.000017  -0.000004   0.367883
    13  C   -0.000004   0.000000   0.000018   0.002141  -0.001778   0.000000
    14  O    0.000000   0.000000  -0.000001   0.003768   0.001925   0.000000
    15  C   -0.000060  -0.000079   0.000002   0.000000   0.000000  -0.000001
    16  O    0.000000   0.000000   0.000000   0.000000   0.000000   0.000000
    17  C    0.000004   0.000000   0.000000   0.000000   0.000000  -0.000001
    18  C   -0.000014   0.000000   0.000000   0.000000   0.000000   0.000000
    19  O    0.000000   0.000000   0.000000   0.000000   0.000000   0.000000
    20  H    0.001168  -0.000084   0.000053  -0.000003   0.000019   0.000003
    21  H    0.000007   0.000001   0.000003  -0.000002  -0.000016   0.000000
    22  H   -0.000174  -0.000079   0.000029   0.000000   0.000001   0.000013
    23  H   -0.006481  -0.000934  -0.000161   0.000000   0.000000  -0.000020
    24  H    0.005767  -0.006308  -0.000073   0.000000   0.000000   0.000618
    25  H    0.599665  -0.036268  -0.002825   0.000000   0.000000  -0.000008
    26  H   -0.036268   0.594661  -0.004909   0.000000   0.000000   0.003973
    27  H   -0.002825  -0.004909   0.611727  -0.000015  -0.000004  -0.002755
    28  H    0.000000   0.000000  -0.000015   0.506857  -0.016693   0.000000
    29  H    0.000000   0.000000  -0.000004  -0.016693   0.502491   0.000000
    30  H   -0.000008   0.003973  -0.002755   0.000000   0.000000   0.565307
    31  H   -0.000057  -0.000153   0.005517  -0.000002   0.000000  -0.029054
    32  H   -0.000163  -0.000027  -0.004273  -0.000002   0.000000  -0.028427
    33  H   -0.000001   0.000000   0.000000  -0.000183   0.000199   0.000000
    34  H    0.000000   0.000000   0.000000   0.000691   0.000912   0.000000
    35  H    0.000006   0.000000  -0.000001  -0.000001   0.001217   0.000000
    36  H    0.000000   0.000000   0.000000  -0.000054  -0.000189   0.000000
    37  H    0.000000   0.000000   0.000000   0.000000   0.000000   0.000000
    38  H    0.000000   0.000002   0.000000   0.000000   0.000000  -0.000001
    39  H    0.000000   0.000001   0.000000   0.000000   0.000000   0.000000
    40  H    0.000000   0.000000   0.000000   0.000000   0.000000   0.000000
    41  H   -0.000020   0.000001   0.000000   0.000000   0.000000   0.000000
    42  H   -0.000007   0.000001   0.000000   0.000000   0.000000   0.000000
    43  H    0.000000   0.000000   0.000000   0.000000   0.000000   0.000000
              31         32         33         34         35         36
     1  C   -0.005800  -0.007875  -0.000200  -0.000116  -0.000202   0.000096
     2  C    0.001486  -0.000070  -0.008186   0.005144   0.001942  -0.007861
     3  C   -0.000395  -0.000010   0.003869  -0.000009   0.000273   0.004653
     4  C   -0.000338   0.000045   0.000043  -0.000003  -0.000004  -0.000472
     5  C    0.003276   0.000002   0.000001   0.000000   0.000000   0.000012
     6  C   -0.006506   0.005269   0.000000   0.000000  -0.000001  -0.000002
     7  C   -0.030774  -0.027102  -0.000001   0.000003  -0.000008  -0.000006
     8  C   -0.000202   0.003154  -0.000074   0.000264   0.000099  -0.000197
     9  C    0.000015   0.000127   0.005097  -0.007522  -0.001442   0.006613
    10  C   -0.000017  -0.000006  -0.021489  -0.022672  -0.021757  -0.022301
    11  O    0.000058   0.007241   0.000001   0.000000  -0.000003   0.000003
    12  C    0.372994   0.365401   0.000000   0.000000   0.000000   0.000000
    13  C    0.000001   0.000000   0.359185   0.362571   0.345490  -0.002570
    14  O   -0.000003   0.000001  -0.001585   0.001805   0.003967   0.237194
    15  C    0.000002   0.000000   0.000000   0.000000   0.000000  -0.000044
    16  O   -0.000006   0.000000  -0.000020   0.000000   0.000000   0.000954
    17  C    0.000014   0.000000   0.000000   0.000000   0.000000   0.000000
    18  C   -0.000001   0.000000   0.000001   0.000000   0.000000   0.000015
    19  O    0.000000   0.000000   0.000000   0.000000   0.000000   0.000000
    20  H    0.000013   0.000000  -0.000169   0.000004   0.000112  -0.000049
    21  H    0.000004   0.000000   0.002513  -0.000130   0.000090   0.007243
    22  H    0.004975  -0.000028  -0.000002   0.000000  -0.000001   0.000268
    23  H   -0.000011   0.000000   0.000000   0.000000   0.000000   0.000000
    24  H   -0.000245  -0.000060   0.000000   0.000000   0.000000   0.000000
    25  H   -0.000057  -0.000163  -0.000001   0.000000   0.000006   0.000000
    26  H   -0.000153  -0.000027   0.000000   0.000000   0.000000   0.000000
    27  H    0.005517  -0.004273   0.000000   0.000000  -0.000001   0.000000
    28  H   -0.000002  -0.000002  -0.000183   0.000691  -0.000001  -0.000054
    29  H    0.000000   0.000000   0.000199   0.000912   0.001217  -0.000189
    30  H   -0.029054  -0.028427   0.000000   0.000000   0.000000   0.000000
    31  H    0.552749  -0.030104   0.000000   0.000000   0.000000  -0.000001
    32  H   -0.030104   0.562902   0.000000   0.000000   0.000000   0.000000
    33  H    0.000000   0.000000   0.555222  -0.030833  -0.025602   0.002899
    34  H    0.000000   0.000000  -0.030833   0.551388  -0.025180  -0.000375
    35  H    0.000000   0.000000  -0.025602  -0.025180   0.560930  -0.000151
    36  H   -0.000001   0.000000   0.002899  -0.000375  -0.000151   0.336687
    37  H    0.000000   0.000000   0.000000   0.000000   0.000000  -0.000020
    38  H   -0.000007   0.000000   0.000000   0.000000   0.000000   0.000000
    39  H    0.000078   0.000000   0.000000   0.000000   0.000000   0.000001
    40  H    0.000000   0.000000   0.000000   0.000000   0.000000   0.000000
    41  H    0.000000   0.000000   0.000007   0.000000   0.000000  -0.000001
    42  H    0.000000   0.000000   0.000000   0.000000   0.000000   0.000000
    43  H    0.000000   0.000000   0.000000   0.000000   0.000000   0.000000
              37         38         39         40         41         42
     1  C    0.000000  -0.000001  -0.000004   0.000000  -0.000003   0.000002
     2  C    0.000012  -0.000001  -0.000003   0.000002   0.000218  -0.000023
     3  C    0.000220  -0.000085   0.000041  -0.000105   0.003415   0.000190
     4  C    0.006739  -0.004690  -0.006607   0.005051  -0.004357   0.001762
     5  C   -0.000183   0.002197  -0.000677   0.000104   0.000269   0.000137
     6  C    0.000002   0.000014  -0.000032  -0.000002  -0.000019  -0.000051
     7  C    0.000000   0.000005   0.000005   0.000000   0.000001   0.000000
     8  C    0.000000   0.000000   0.000000   0.000000   0.000000   0.000000
     9  C    0.000000   0.000000   0.000000   0.000000   0.000000   0.000000
    10  C    0.000001   0.000000   0.000000   0.000000   0.000003   0.000000
    11  O    0.000000   0.000000   0.000000   0.000000   0.000000   0.000000
    12  C    0.000000  -0.000003  -0.000013   0.000000   0.000000   0.000000
    13  C    0.000000   0.000000   0.000000   0.000000  -0.000001   0.000000
    14  O    0.000001   0.000000   0.000000   0.000000   0.000000   0.000000
    15  C   -0.020502  -0.022185  -0.026784  -0.024417  -0.038525  -0.034844
    16  O    0.231115   0.003789   0.000734  -0.003864  -0.001837   0.003419
    17  C   -0.005886   0.351343   0.365823   0.359883   0.005926  -0.003466
    18  C   -0.005359   0.000268   0.005466  -0.008681   0.368690   0.361802
    19  O    0.011588  -0.000132   0.000109   0.009745  -0.032652  -0.033599
    20  H   -0.000013  -0.000004   0.000002   0.000003   0.001757   0.000007
    21  H   -0.000456  -0.000030  -0.000004  -0.000010   0.001935   0.000081
    22  H   -0.000318   0.000334   0.005312  -0.000146  -0.000050  -0.000207
    23  H   -0.000006   0.001176   0.000167  -0.000057  -0.000018   0.004034
    24  H    0.000003   0.000920   0.000539   0.000024  -0.000015  -0.000029
    25  H    0.000000   0.000000   0.000000   0.000000  -0.000020  -0.000007
    26  H    0.000000   0.000002   0.000001   0.000000   0.000001   0.000001
    27  H    0.000000   0.000000   0.000000   0.000000   0.000000   0.000000
    28  H    0.000000   0.000000   0.000000   0.000000   0.000000   0.000000
    29  H    0.000000   0.000000   0.000000   0.000000   0.000000   0.000000
    30  H    0.000000  -0.000001   0.000000   0.000000   0.000000   0.000000
    31  H    0.000000  -0.000007   0.000078   0.000000   0.000000   0.000000
    32  H    0.000000   0.000000   0.000000   0.000000   0.000000   0.000000
    33  H    0.000000   0.000000   0.000000   0.000000   0.000007   0.000000
    34  H    0.000000   0.000000   0.000000   0.000000   0.000000   0.000000
    35  H    0.000000   0.000000   0.000000   0.000000   0.000000   0.000000
    36  H   -0.000020   0.000000   0.000001   0.000000  -0.000001   0.000000
    37  H    0.343824  -0.000003  -0.000329   0.007649   0.000190   0.000005
    38  H   -0.000003   0.555246  -0.025540  -0.026176  -0.000062   0.000748
    39  H   -0.000329  -0.025540   0.556268  -0.032854  -0.000137  -0.000070
    40  H    0.007649  -0.026176  -0.032854   0.556761   0.000169   0.000455
    41  H    0.000190  -0.000062  -0.000137   0.000169   0.581519  -0.035197
    42  H    0.000005   0.000748  -0.000070   0.000455  -0.035197   0.564110
    43  H    0.000985  -0.000078  -0.000033  -0.000091  -0.007357   0.006536
              43
     1  C    0.000000
     2  C    0.000000
     3  C   -0.000019
     4  C    0.000036
     5  C   -0.000005
     6  C    0.000000
     7  C    0.000000
     8  C    0.000000
     9  C    0.000000
    10  C    0.000000
    11  O    0.000000
    12  C    0.000000
    13  C    0.000000
    14  O    0.000000
    15  C   -0.004566
    16  O    0.011848
    17  C    0.000335
    18  C   -0.026365
    19  O    0.238161
    20  H   -0.000002
    21  H    0.000106
    22  H   -0.000009
    23  H    0.000004
    24  H    0.000000
    25  H    0.000000
    26  H    0.000000
    27  H    0.000000
    28  H    0.000000
    29  H    0.000000
    30  H    0.000000
    31  H    0.000000
    32  H    0.000000
    33  H    0.000000
    34  H    0.000000
    35  H    0.000000
    36  H    0.000000
    37  H    0.000985
    38  H   -0.000078
    39  H   -0.000033
    40  H   -0.000091
    41  H   -0.007357
    42  H    0.006536
    43  H    0.348271
 Mulliken charges:
               1
     1  C    0.081872
     2  C    0.086769
     3  C   -0.383027
     4  C   -0.092747
     5  C   -0.288230
     6  C   -0.288691
     7  C   -0.143115
     8  C    0.398141
     9  C   -0.390309
    10  C    0.252985
    11  O   -0.585770
    12  C   -0.472743
    13  C   -0.487918
    14  O   -0.705532
    15  C    0.298290
    16  O   -0.718064
    17  C   -0.499036
    18  C   -0.066304
    19  O   -0.690351
    20  H    0.186226
    21  H    0.168726
    22  H    0.147973
    23  H    0.150725
    24  H    0.150884
    25  H    0.143971
    26  H    0.143779
    27  H    0.147579
    28  H    0.197754
    29  H    0.203707
    30  H    0.153308
    31  H    0.162495
    32  H    0.154006
    33  H    0.159309
    34  H    0.164058
    35  H    0.160226
    36  H    0.437658
    37  H    0.430742
    38  H    0.162955
    39  H    0.158542
    40  H    0.156558
    41  H    0.156152
    42  H    0.164204
    43  H    0.432244
 Sum of Mulliken charges =   0.00000
 Mulliken charges with hydrogens summed into heavy atoms:
               1
     1  C    0.081872
     2  C    0.086769
     3  C   -0.028075
     4  C    0.055226
     5  C    0.013380
     6  C   -0.000940
     7  C    0.004464
     8  C    0.398141
     9  C    0.011151
    10  C    0.252985
    11  O   -0.585770
    12  C   -0.002934
    13  C   -0.004325
    14  O   -0.267874
    15  C    0.298290
    16  O   -0.287322
    17  C   -0.020982
    18  C    0.254052
    19  O   -0.258107
 Electronic spatial extent (au):  <R**2>=           5574.1315
 Charge=              0.0000 electrons
 Dipole moment (field-independent basis, Debye):
    X=              5.6137    Y=             -2.0574    Z=             -2.4590  Tot=              6.4647
 Quadrupole moment (field-independent basis, Debye-Ang):
   XX=           -141.7031   YY=           -109.3354   ZZ=           -113.9012
   XY=              5.2363   XZ=             10.6755   YZ=              2.2282
 Traceless Quadrupole moment (field-independent basis, Debye-Ang):
   XX=            -20.0565   YY=             12.3112   ZZ=              7.7453
   XY=              5.2363   XZ=             10.6755   YZ=              2.2282
 Octapole moment (field-independent basis, Debye-Ang**2):
  XXX=             68.7510  YYY=            -22.4879  ZZZ=              3.9858  XYY=             41.2172
  XXY=            -67.8725  XXZ=             16.8293  XZZ=             12.9044  YZZ=             -1.4626
  YYZ=             -9.3103  XYZ=            -12.9032
 Hexadecapole moment (field-independent basis, Debye-Ang**3):
 XXXX=          -5374.2762 YYYY=          -1937.9546 ZZZZ=           -615.5386 XXXY=            120.5770
 XXXZ=            220.5867 YYYX=            -98.1303 YYYZ=             -5.2825 ZZZX=             15.0034
 ZZZY=            -12.1461 XXYY=          -1029.0654 XXZZ=           -828.0198 YYZZ=           -443.5649
 XXYZ=            -38.7834 YYXZ=             28.9596 ZZXY=            -24.9900
 N-N= 1.603274670356D+03 E-N=-5.272042929450D+03  KE= 8.789804760017D+02
 D1PCM: PCM CHGder 1st derivatives, ID1Alg=3 FixD1E=F DoIter=F DoCFld=F I1PDM=0.
 Calling FoFJK, ICntrl=      2127 FMM=F ISym2X=0 I1Cent= 0 IOpClX= 0 NMat=1 NMatS=1 NMatT=0.
 ***** Axes restored to original set *****
 -------------------------------------------------------------------
 Center     Atomic                   Forces (Hartrees/Bohr)
 Number     Number              X              Y              Z
 -------------------------------------------------------------------
      1        6          -0.017072333   -0.013292738   -0.000929389
      2        6           0.020892182    0.006095986   -0.006998713
      3        6           0.000201393   -0.006025251    0.002054243
      4        6           0.000661632   -0.003141541    0.002901855
      5        6           0.005950971    0.004842602    0.002513328
      6        6           0.000921711   -0.003018059   -0.005208175
      7        6           0.003859336    0.005194648   -0.003522822
      8        6           0.000366155    0.020675938   -0.001369078
      9        6           0.008152322    0.003695029    0.002020902
     10        6          -0.002931598   -0.015402116   -0.007580155
     11        8          -0.016225988    0.009591330    0.002799453
     12        6          -0.002398243    0.003845563    0.006262842
     13        6           0.004476774   -0.004814992   -0.004814607
     14        8           0.000633585   -0.004102527    0.014564766
     15        6           0.002425739    0.005345084    0.001470611
     16        8          -0.004572589   -0.002822709    0.001507751
     17        6          -0.001609482    0.003346697    0.000735062
     18        6          -0.000808216   -0.004990372    0.000737319
     19        8           0.005814450   -0.001201379   -0.000285498
     20        1           0.000086026    0.000044926   -0.001434414
     21        1           0.001912111   -0.000253128   -0.000891229
     22        1           0.002384123   -0.001364056   -0.000542066
     23        1           0.001108507   -0.000263515   -0.000704641
     24        1           0.000996860   -0.001470393    0.000169307
     25        1          -0.002184749   -0.000896478    0.000700661
     26        1          -0.000390544   -0.000109961    0.001030243
     27        1          -0.002749429   -0.001670137    0.001824831
     28        1          -0.000856455   -0.003222234   -0.001778904
     29        1          -0.001392592   -0.002840785    0.002237819
     30        1           0.000191430    0.001167140   -0.000520280
     31        1           0.000973286   -0.000460123   -0.000151388
     32        1          -0.000371763   -0.000551445   -0.000057668
     33        1           0.001777969    0.002132704   -0.000786319
     34        1          -0.001933021    0.001746320    0.001155343
     35        1          -0.000462766    0.000225639   -0.000606311
     36        1           0.000212482   -0.001282772   -0.000926390
     37        1          -0.003253319   -0.000172168   -0.001805102
     38        1           0.000192564    0.000398419    0.000399649
     39        1          -0.002210903    0.000592787   -0.000971034
     40        1           0.000668753   -0.001352627   -0.003672789
     41        1          -0.006478032    0.002883629   -0.000549187
     42        1           0.001527936    0.000146531    0.001163761
     43        1           0.001513726    0.002750532   -0.000143587
 -------------------------------------------------------------------
 Cartesian Forces:  Max     0.020892182 RMS     0.004885985

 GradGradGradGradGradGradGradGradGradGradGradGradGradGradGradGradGradGrad
 Berny optimization.
 FormGI is forming the generalized inverse of G from B-inverse, IUseBI=4.
 Internal  Forces:  Max     0.018767606 RMS     0.003272500
 Search for a local minimum.
 Step number   1 out of a maximum of  258
 All quantities printed in internal units (Hartrees-Bohrs-Radians)
 Mixed Optimization -- RFO/linear search
 Second derivative matrix not updated -- first step.
 ITU=  0
     Eigenvalues ---    0.00230   0.00230   0.00257   0.00333   0.00364
     Eigenvalues ---    0.00408   0.00535   0.00671   0.00780   0.00913
     Eigenvalues ---    0.01090   0.01099   0.01200   0.01292   0.01359
     Eigenvalues ---    0.01388   0.02451   0.02522   0.03106   0.03909
     Eigenvalues ---    0.03931   0.04290   0.04439   0.04580   0.04740
     Eigenvalues ---    0.04799   0.04855   0.04946   0.05038   0.05268
     Eigenvalues ---    0.05371   0.05387   0.05405   0.05487   0.05496
     Eigenvalues ---    0.05555   0.05609   0.05618   0.05818   0.05904
     Eigenvalues ---    0.06046   0.06141   0.06573   0.07769   0.08077
     Eigenvalues ---    0.08467   0.09062   0.09093   0.09123   0.09672
     Eigenvalues ---    0.10304   0.11634   0.12061   0.13580   0.13804
     Eigenvalues ---    0.14604   0.15995   0.16000   0.16000   0.16000
     Eigenvalues ---    0.16000   0.16000   0.16000   0.16000   0.16000
     Eigenvalues ---    0.16000   0.16000   0.16000   0.16000   0.16285
     Eigenvalues ---    0.16616   0.17223   0.18350   0.19624   0.20810
     Eigenvalues ---    0.21997   0.23290   0.24622   0.24968   0.26345
     Eigenvalues ---    0.26876   0.27209   0.27967   0.28078   0.28467
     Eigenvalues ---    0.28655   0.28812   0.29389   0.29699   0.29950
     Eigenvalues ---    0.31029   0.32124   0.32240   0.33663   0.33762
     Eigenvalues ---    0.33820   0.33837   0.33838   0.33960   0.34007
     Eigenvalues ---    0.34101   0.34115   0.34131   0.34146   0.34168
     Eigenvalues ---    0.34171   0.34194   0.34213   0.34253   0.34283
     Eigenvalues ---    0.34323   0.34325   0.34327   0.34349   0.34422
     Eigenvalues ---    0.38937   0.40956   0.41696   0.51435   0.52323
     Eigenvalues ---    0.52559   0.52925   0.94039
 RFO step:  Lambda=-1.18311614D-02 EMin= 2.30000000D-03
 Linear search not attempted -- first point.
 Iteration  1 RMS(Cart)=  0.02985180 RMS(Int)=  0.00056904
 Iteration  2 RMS(Cart)=  0.00084130 RMS(Int)=  0.00021696
 Iteration  3 RMS(Cart)=  0.00000043 RMS(Int)=  0.00021696
 Variable       Old X    -DE/DX   Delta X   Delta X   Delta X     New X
                                 (Linear)    (Quad)   (Total)
    R1        2.53621   0.01478   0.00000   0.02966   0.02972   2.56593
    R2        2.82532   0.00523   0.00000   0.01700   0.01709   2.84241
    R3        2.79292   0.00169   0.00000   0.00269   0.00287   2.79580
    R4        2.84891  -0.00023   0.00000   0.00254   0.00250   2.85142
    R5        2.85863   0.00838   0.00000   0.03059   0.03041   2.88904
    R6        2.92328   0.00064   0.00000   0.00190   0.00185   2.92512
    R7        2.07319   0.00143   0.00000   0.00407   0.00407   2.07726
    R8        2.06855   0.00058   0.00000   0.00165   0.00165   2.07020
    R9        2.91974   0.00184   0.00000   0.00366   0.00357   2.92332
   R10        2.95905  -0.00808   0.00000  -0.02936  -0.02936   2.92970
   R11        2.07902  -0.00158   0.00000  -0.00454  -0.00454   2.07448
   R12        2.89470   0.00664   0.00000   0.01833   0.01832   2.91301
   R13        2.07085   0.00126   0.00000   0.00357   0.00357   2.07441
   R14        2.07398  -0.00068   0.00000  -0.00194  -0.00194   2.07204
   R15        2.90425   0.00463   0.00000   0.01285   0.01291   2.91715
   R16        2.07606   0.00007   0.00000   0.00019   0.00019   2.07625
   R17        2.07604  -0.00040   0.00000  -0.00114  -0.00114   2.07491
   R18        2.89198   0.00669   0.00000   0.02188   0.02188   2.91386
   R19        2.07734   0.00038   0.00000   0.00108   0.00108   2.07841
   R20        2.82725   0.01480   0.00000   0.03906   0.03915   2.86640
   R21        2.31125   0.01877   0.00000   0.01971   0.01971   2.33096
   R22        2.89229   0.00832   0.00000   0.02639   0.02629   2.91858
   R23        2.06744  -0.00028   0.00000  -0.00078  -0.00078   2.06666
   R24        2.06905  -0.00014   0.00000  -0.00040  -0.00040   2.06865
   R25        2.88568   0.00448   0.00000   0.01450   0.01450   2.90019
   R26        2.69312   0.01424   0.00000   0.03321   0.03321   2.72633
   R27        2.07005   0.00124   0.00000   0.00351   0.00351   2.07356
   R28        2.06786   0.00075   0.00000   0.00211   0.00211   2.06997
   R29        2.07043   0.00031   0.00000   0.00088   0.00088   2.07131
   R30        2.07047   0.00093   0.00000   0.00262   0.00262   2.07309
   R31        2.07159  -0.00001   0.00000  -0.00003  -0.00003   2.07156
   R32        2.06972   0.00074   0.00000   0.00209   0.00209   2.07181
   R33        1.83724   0.00035   0.00000   0.00065   0.00065   1.83789
   R34        2.73023   0.00265   0.00000   0.00660   0.00660   2.73683
   R35        2.90729  -0.00136   0.00000  -0.00454  -0.00454   2.90274
   R36        2.91969   0.00008   0.00000   0.00026   0.00026   2.91995
   R37        1.84291  -0.00363   0.00000  -0.00679  -0.00679   1.83612
   R38        2.06782   0.00016   0.00000   0.00044   0.00044   2.06826
   R39        2.07109   0.00038   0.00000   0.00107   0.00107   2.07217
   R40        2.07136   0.00007   0.00000   0.00019   0.00019   2.07155
   R41        2.70274   0.00568   0.00000   0.01349   0.01349   2.71623
   R42        2.06789   0.00174   0.00000   0.00490   0.00490   2.07279
   R43        2.06623  -0.00025   0.00000  -0.00069  -0.00069   2.06554
   R44        1.84068  -0.00295   0.00000  -0.00549  -0.00549   1.83519
    A1        2.30809  -0.00742   0.00000  -0.02714  -0.02716   2.28094
    A2        1.85012   0.01269   0.00000   0.05128   0.05135   1.90147
    A3        2.12223  -0.00521   0.00000  -0.02259  -0.02285   2.09938
    A4        2.19686   0.00601   0.00000   0.02250   0.02258   2.21944
    A5        1.98425  -0.00550   0.00000  -0.01299  -0.01316   1.97109
    A6        2.10165  -0.00051   0.00000  -0.00973  -0.00968   2.09198
    A7        1.99104  -0.00087   0.00000  -0.00852  -0.00854   1.98250
    A8        1.90273  -0.00016   0.00000  -0.00196  -0.00205   1.90069
    A9        1.88628   0.00177   0.00000   0.01782   0.01789   1.90417
   A10        1.93412   0.00005   0.00000  -0.00031  -0.00027   1.93386
   A11        1.90192  -0.00027   0.00000  -0.00186  -0.00190   1.90002
   A12        1.84116  -0.00044   0.00000  -0.00439  -0.00440   1.83676
   A13        1.97117   0.00097   0.00000   0.00577   0.00575   1.97691
   A14        1.95452  -0.00194   0.00000  -0.00960  -0.00964   1.94488
   A15        1.85168   0.00098   0.00000   0.00630   0.00614   1.85782
   A16        1.96466   0.00039   0.00000  -0.00019  -0.00011   1.96456
   A17        1.87413   0.00043   0.00000   0.01277   0.01266   1.88679
   A18        1.83673  -0.00080   0.00000  -0.01500  -0.01497   1.82176
   A19        2.04963  -0.00148   0.00000  -0.01761  -0.01765   2.03198
   A20        1.91957  -0.00068   0.00000  -0.00189  -0.00186   1.91771
   A21        1.89249   0.00026   0.00000  -0.00164  -0.00156   1.89093
   A22        1.86025   0.00135   0.00000   0.00561   0.00553   1.86579
   A23        1.88842   0.00096   0.00000   0.01682   0.01678   1.90520
   A24        1.84255  -0.00027   0.00000   0.00074   0.00065   1.84320
   A25        2.04323   0.00264   0.00000   0.00700   0.00698   2.05022
   A26        1.90080   0.00070   0.00000   0.01234   0.01243   1.91323
   A27        1.87673  -0.00088   0.00000  -0.00333  -0.00335   1.87338
   A28        1.90518  -0.00175   0.00000  -0.01491  -0.01498   1.89021
   A29        1.89260  -0.00180   0.00000  -0.00878  -0.00876   1.88384
   A30        1.83385   0.00096   0.00000   0.00806   0.00798   1.84182
   A31        1.97159  -0.00039   0.00000  -0.00638  -0.00642   1.96518
   A32        1.94947   0.00093   0.00000   0.00887   0.00886   1.95834
   A33        1.86771  -0.00165   0.00000  -0.02664  -0.02665   1.84106
   A34        1.95995   0.00017   0.00000   0.01343   0.01332   1.97327
   A35        1.83938   0.00191   0.00000   0.02000   0.01997   1.85935
   A36        1.86651  -0.00108   0.00000  -0.01146  -0.01160   1.85491
   A37        1.96066  -0.01418   0.00000  -0.06081  -0.06056   1.90010
   A38        2.14983   0.01089   0.00000   0.04521   0.04503   2.19486
   A39        2.17197   0.00330   0.00000   0.01619   0.01600   2.18798
   A40        1.78679   0.01113   0.00000   0.05243   0.05221   1.83901
   A41        1.91581  -0.00139   0.00000   0.01373   0.01416   1.92997
   A42        1.88612  -0.00282   0.00000   0.00534   0.00510   1.89122
   A43        1.97139  -0.00354   0.00000  -0.01932  -0.02041   1.95098
   A44        1.96788  -0.00253   0.00000  -0.01194  -0.01266   1.95522
   A45        1.92870  -0.00014   0.00000  -0.03175  -0.03232   1.89638
   A46        1.83715  -0.00407   0.00000  -0.02840  -0.02843   1.80872
   A47        1.98676  -0.00152   0.00000  -0.01230  -0.01182   1.97495
   A48        1.90447   0.00279   0.00000   0.01555   0.01511   1.91958
   A49        1.94358   0.00474   0.00000   0.02677   0.02647   1.97005
   A50        1.88725  -0.00186   0.00000  -0.01597  -0.01592   1.87133
   A51        1.90152  -0.00019   0.00000   0.01283   0.01284   1.91436
   A52        1.93074  -0.00023   0.00000  -0.00127  -0.00128   1.92946
   A53        1.96027  -0.00077   0.00000  -0.00496  -0.00496   1.95531
   A54        1.93740  -0.00042   0.00000  -0.00199  -0.00199   1.93541
   A55        1.88395   0.00042   0.00000   0.00162   0.00161   1.88556
   A56        1.87452   0.00046   0.00000   0.00365   0.00365   1.87816
   A57        1.87358   0.00062   0.00000   0.00354   0.00353   1.87711
   A58        1.94483  -0.00089   0.00000  -0.00279  -0.00278   1.94205
   A59        1.92864  -0.00291   0.00000  -0.01572  -0.01575   1.91289
   A60        1.95182   0.00033   0.00000  -0.00172  -0.00177   1.95005
   A61        1.85200   0.00296   0.00000   0.02439   0.02441   1.87641
   A62        1.89082  -0.00001   0.00000  -0.00228  -0.00228   1.88854
   A63        1.89212   0.00074   0.00000  -0.00032  -0.00041   1.89171
   A64        1.90106  -0.00062   0.00000  -0.00362  -0.00362   1.89744
   A65        1.87020  -0.00444   0.00000  -0.04337  -0.04324   1.82696
   A66        1.94360   0.00026   0.00000  -0.00275  -0.00244   1.94116
   A67        1.97966   0.00041   0.00000  -0.01041  -0.01043   1.96922
   A68        1.86539   0.00367   0.00000   0.03968   0.03943   1.90482
   A69        1.87158   0.00137   0.00000   0.01342   0.01258   1.88417
   A70        1.92737  -0.00109   0.00000   0.00580   0.00542   1.93279
   A71        1.86271   0.00062   0.00000   0.00360   0.00360   1.86632
   A72        1.95542   0.00131   0.00000   0.00371   0.00367   1.95910
   A73        1.93057  -0.00132   0.00000  -0.00433  -0.00431   1.92625
   A74        1.94457  -0.00360   0.00000  -0.02043  -0.02046   1.92411
   A75        1.89568  -0.00015   0.00000  -0.00193  -0.00192   1.89375
   A76        1.88147   0.00042   0.00000  -0.00369  -0.00376   1.87771
   A77        1.85223   0.00355   0.00000   0.02826   0.02828   1.88051
   A78        1.92464   0.00524   0.00000   0.02737   0.02724   1.95188
   A79        1.95289  -0.00555   0.00000  -0.02774  -0.02879   1.92410
   A80        1.95001  -0.00093   0.00000  -0.01817  -0.01840   1.93161
   A81        1.86411   0.00415   0.00000   0.05655   0.05666   1.92076
   A82        1.87860  -0.00393   0.00000  -0.03005  -0.02972   1.84888
   A83        1.88999   0.00122   0.00000  -0.00540  -0.00582   1.88417
   A84        1.85351   0.00181   0.00000   0.01055   0.01055   1.86406
    D1        0.06718  -0.00043   0.00000  -0.01157  -0.01154   0.05565
    D2       -3.10578  -0.00055   0.00000  -0.02000  -0.02014  -3.12591
    D3        3.12771   0.00051   0.00000   0.01120   0.01151   3.13922
    D4       -0.04525   0.00040   0.00000   0.00276   0.00291  -0.04234
    D5        0.35524   0.00032   0.00000   0.01727   0.01699   0.37223
    D6       -1.87424  -0.00037   0.00000  -0.00327  -0.00347  -1.87772
    D7        2.37168   0.00141   0.00000   0.02169   0.02154   2.39322
    D8       -2.69483  -0.00138   0.00000  -0.01107  -0.01097  -2.70580
    D9        1.35887  -0.00207   0.00000  -0.03161  -0.03143   1.32744
   D10       -0.67839  -0.00028   0.00000  -0.00665  -0.00642  -0.68481
   D11       -0.02365   0.00034   0.00000   0.00743   0.00708  -0.01657
   D12       -3.12620  -0.00015   0.00000  -0.00877  -0.00909  -3.13528
   D13        3.04750   0.00091   0.00000   0.02644   0.02658   3.07408
   D14       -0.05504   0.00042   0.00000   0.01024   0.01041  -0.04463
   D15        0.67837  -0.00066   0.00000  -0.00130  -0.00127   0.67709
   D16       -1.49379   0.00003   0.00000   0.00680   0.00677  -1.48702
   D17        2.79651  -0.00031   0.00000   0.00362   0.00357   2.80008
   D18       -2.42992  -0.00047   0.00000   0.00765   0.00786  -2.42206
   D19        1.68111   0.00022   0.00000   0.01576   0.01590   1.69701
   D20       -0.31178  -0.00012   0.00000   0.01258   0.01271  -0.29907
   D21        0.09424  -0.00112   0.00000  -0.01267  -0.01263   0.08161
   D22        2.22747   0.00105   0.00000  -0.00638  -0.00608   2.22139
   D23       -1.92769   0.00182   0.00000   0.01320   0.01350  -1.91418
   D24       -3.07683  -0.00109   0.00000  -0.01995  -0.01988  -3.09671
   D25       -0.94360   0.00108   0.00000  -0.01366  -0.01333  -0.95693
   D26        1.18443   0.00186   0.00000   0.00593   0.00625   1.19069
   D27       -1.36554   0.00008   0.00000  -0.00661  -0.00654  -1.37208
   D28        2.67775   0.00038   0.00000  -0.00301  -0.00298   2.67478
   D29        0.68290   0.00174   0.00000   0.01599   0.01606   0.69896
   D30        0.78973  -0.00075   0.00000  -0.01586  -0.01581   0.77392
   D31       -1.45016  -0.00044   0.00000  -0.01226  -0.01224  -1.46240
   D32        2.83817   0.00092   0.00000   0.00674   0.00679   2.84496
   D33        2.80818  -0.00141   0.00000  -0.02243  -0.02238   2.78581
   D34        0.56830  -0.00111   0.00000  -0.01883  -0.01882   0.54948
   D35       -1.42656   0.00026   0.00000   0.00017   0.00022  -1.42634
   D36        0.61504   0.00174   0.00000   0.01002   0.01009   0.62514
   D37       -1.51551   0.00160   0.00000   0.01730   0.01729  -1.49822
   D38        2.76095   0.00215   0.00000   0.01834   0.01838   2.77933
   D39        2.84965   0.00023   0.00000   0.00153   0.00158   2.85123
   D40        0.71909   0.00009   0.00000   0.00880   0.00878   0.72787
   D41       -1.28764   0.00064   0.00000   0.00985   0.00987  -1.27777
   D42       -1.42014  -0.00027   0.00000  -0.00898  -0.00894  -1.42909
   D43        2.73248  -0.00041   0.00000  -0.00170  -0.00174   2.73074
   D44        0.72576   0.00014   0.00000  -0.00066  -0.00065   0.72510
   D45       -1.01869   0.00105   0.00000   0.01399   0.01387  -1.00482
   D46       -3.05291  -0.00087   0.00000  -0.00658  -0.00664  -3.05955
   D47        1.04329   0.00006   0.00000  -0.00396  -0.00382   1.03947
   D48        3.02117   0.00104   0.00000   0.01439   0.01426   3.03543
   D49        0.98696  -0.00088   0.00000  -0.00617  -0.00625   0.98070
   D50       -1.20004   0.00005   0.00000  -0.00356  -0.00343  -1.20346
   D51        0.98534   0.00080   0.00000   0.00821   0.00814   0.99349
   D52       -1.04887  -0.00112   0.00000  -0.01236  -0.01237  -1.06124
   D53        3.04732  -0.00019   0.00000  -0.00974  -0.00954   3.03778
   D54        0.83081   0.00155   0.00000   0.01459   0.01453   0.84535
   D55       -1.33997   0.00131   0.00000   0.01896   0.01887  -1.32110
   D56        2.96480   0.00030   0.00000   0.00519   0.00510   2.96990
   D57        2.99163   0.00071   0.00000   0.00426   0.00424   2.99586
   D58        0.82085   0.00047   0.00000   0.00863   0.00857   0.82942
   D59       -1.15757  -0.00054   0.00000  -0.00515  -0.00520  -1.16277
   D60       -1.31716   0.00149   0.00000   0.01564   0.01572  -1.30144
   D61        2.79524   0.00125   0.00000   0.02001   0.02005   2.81530
   D62        0.81682   0.00024   0.00000   0.00623   0.00629   0.82311
   D63       -1.23978  -0.00154   0.00000  -0.02751  -0.02762  -1.26741
   D64        0.98420  -0.00045   0.00000  -0.00931  -0.00944   0.97476
   D65        3.01010  -0.00052   0.00000  -0.00436  -0.00430   3.00580
   D66        0.92878  -0.00006   0.00000  -0.01809  -0.01821   0.91057
   D67       -3.13043   0.00103   0.00000   0.00011  -0.00002  -3.13045
   D68       -1.10453   0.00096   0.00000   0.00507   0.00511  -1.09941
   D69        2.91765  -0.00079   0.00000  -0.02096  -0.02101   2.89664
   D70       -1.14156   0.00030   0.00000  -0.00276  -0.00282  -1.14438
   D71        0.88434   0.00023   0.00000   0.00220   0.00231   0.88666
   D72       -3.14039   0.00093   0.00000   0.02583   0.02590  -3.11449
   D73        1.03651   0.00108   0.00000   0.02803   0.02810   1.06461
   D74       -1.06118   0.00110   0.00000   0.02829   0.02835  -1.03283
   D75        0.90708   0.00055   0.00000   0.01602   0.01591   0.92299
   D76       -1.19920   0.00069   0.00000   0.01822   0.01810  -1.18110
   D77        2.98629   0.00071   0.00000   0.01847   0.01836   3.00465
   D78       -1.10241  -0.00120   0.00000  -0.00832  -0.00827  -1.11067
   D79        3.07450  -0.00105   0.00000  -0.00612  -0.00607   3.06842
   D80        0.97681  -0.00103   0.00000  -0.00587  -0.00582   0.97098
   D81        0.07767  -0.00047   0.00000  -0.01211  -0.01197   0.06570
   D82        2.17564   0.00083   0.00000   0.00035   0.00101   2.17665
   D83       -2.00297  -0.00189   0.00000  -0.02688  -0.02688  -2.02985
   D84       -3.10356   0.00022   0.00000   0.00506   0.00489  -3.09866
   D85       -1.00558   0.00152   0.00000   0.01753   0.01788  -0.98771
   D86        1.09899  -0.00120   0.00000  -0.00970  -0.01001   1.08898
   D87       -0.09625   0.00020   0.00000   0.01156   0.01179  -0.08446
   D88       -2.25713   0.00192   0.00000   0.02939   0.02966  -2.22747
   D89        1.93748   0.00049   0.00000   0.00772   0.00817   1.94564
   D90       -2.15514  -0.00311   0.00000  -0.02681  -0.02648  -2.18162
   D91        1.96716  -0.00138   0.00000  -0.00899  -0.00861   1.95855
   D92       -0.12141  -0.00282   0.00000  -0.03065  -0.03010  -0.15152
   D93        1.92604   0.00212   0.00000   0.04251   0.04230   1.96834
   D94       -0.23485   0.00385   0.00000   0.06033   0.06017  -0.17468
   D95       -2.32342   0.00242   0.00000   0.03867   0.03868  -2.28475
   D96        1.14463   0.00098   0.00000  -0.00752  -0.00752   1.13711
   D97       -3.08406   0.00224   0.00000   0.01103   0.01098  -3.07307
   D98       -0.97455   0.00139   0.00000  -0.00140  -0.00139  -0.97594
   D99       -3.06513  -0.00193   0.00000  -0.03345  -0.03365  -3.09879
   D100      -1.01063  -0.00067   0.00000  -0.01490  -0.01515  -1.02578
   D101       1.09888  -0.00151   0.00000  -0.02733  -0.02753   1.07135
   D102      -0.98503  -0.00144   0.00000  -0.02860  -0.02836  -1.01339
   D103       1.06946  -0.00018   0.00000  -0.01006  -0.00986   1.05961
   D104      -3.10421  -0.00102   0.00000  -0.02248  -0.02223  -3.12644
   D105      -0.90696  -0.00226   0.00000  -0.04700  -0.04732  -0.95428
   D106      -2.89654   0.00207   0.00000  -0.01319  -0.01321  -2.90975
   D107       1.27177  -0.00245   0.00000  -0.04361  -0.04327   1.22850
   D108      -2.85653  -0.00082   0.00000  -0.02740  -0.02715  -2.88367
   D109      -0.77133  -0.00091   0.00000  -0.03242  -0.03295  -0.80428
   D110       1.29562   0.00041   0.00000   0.00173   0.00201   1.29764
   D111      -1.18610  -0.00104   0.00000   0.00478   0.00480  -1.18130
   D112       0.93174  -0.00126   0.00000   0.00182   0.00182   0.93357
   D113       2.98760   0.00005   0.00000   0.02135   0.02132   3.00892
   D114       3.05994   0.00199   0.00000   0.03488   0.03500   3.09494
   D115      -1.10540   0.00177   0.00000   0.03192   0.03203  -1.07338
   D116       0.95045   0.00307   0.00000   0.05145   0.05152   1.00197
   D117       1.02973  -0.00114   0.00000  -0.00654  -0.00661   1.02312
   D118      -3.13561  -0.00136   0.00000  -0.00950  -0.00959   3.13798
   D119      -1.07976  -0.00006   0.00000   0.01003   0.00991  -1.06985
   D120      -2.98486  -0.00096   0.00000  -0.01676  -0.01660  -3.00145
   D121      -0.91271   0.00414   0.00000   0.05445   0.05420  -0.85851
   D122       1.20984   0.00108   0.00000   0.01459   0.01491   1.22475
   D123      -0.92368  -0.00532   0.00000  -0.06762  -0.06759  -0.99127
   D124       1.14846  -0.00021   0.00000   0.00359   0.00321   1.15167
   D125      -3.01217  -0.00327   0.00000  -0.03626  -0.03608  -3.04825
   D126       1.10267  -0.00075   0.00000  -0.00971  -0.00964   1.09302
   D127      -3.10837   0.00435   0.00000   0.06150   0.06115  -3.04722
   D128      -0.98582   0.00129   0.00000   0.02164   0.02186  -0.96396
   D129       1.36982  -0.00048   0.00000   0.00362   0.00442   1.37424
   D130      -0.75579   0.00063   0.00000  -0.01380  -0.01481  -0.77059
   D131      -2.78216  -0.00093   0.00000  -0.02115  -0.02093  -2.80309
         Item               Value     Threshold  Converged?
 Maximum Force            0.018768     0.000450     NO 
 RMS     Force            0.003272     0.000300     NO 
 Maximum Displacement     0.193395     0.001800     NO 
 RMS     Displacement     0.029832     0.001200     NO 
 Predicted change in Energy=-6.492470D-03
 GradGradGradGradGradGradGradGradGradGradGradGradGradGradGradGradGradGrad

                          Input orientation:                          
 ---------------------------------------------------------------------
 Center     Atomic      Atomic             Coordinates (Angstroms)
 Number     Number       Type             X           Y           Z
 ---------------------------------------------------------------------
      1          6           0       -1.799610    0.627195   -0.179799
      2          6           0       -1.052287   -0.501125   -0.289845
      3          6           0        0.426763   -0.590667   -0.574781
      4          6           0        1.261532    0.503042    0.134429
      5          6           0        1.195594    1.877099   -0.573161
      6          6           0       -0.153370    2.252759   -1.217675
      7          6           0       -1.425819    2.072656   -0.362448
      8          6           0       -3.201991    0.248984    0.101483
      9          6           0       -3.303317   -1.263917    0.142090
     10          6           0       -1.857127   -1.775906   -0.036004
     11          8           0       -4.143168    1.031804    0.252760
     12          6           0       -1.365346    2.832747    0.977782
     13          6           0       -1.724329   -2.808121   -1.163941
     14          8           0       -1.457247   -2.370322    1.216268
     15          6           0        2.717255    0.031836    0.384132
     16          8           0        2.582001   -1.175801    1.172044
     17          6           0        3.508162    1.073104    1.190188
     18          6           0        3.461880   -0.331306   -0.920175
     19          8           0        4.737945   -0.937893   -0.656100
     20          1           0        0.582560   -0.556817   -1.662395
     21          1           0        0.793199   -1.574512   -0.261889
     22          1           0        0.835393    0.616231    1.139758
     23          1           0        1.952717    1.925041   -1.366560
     24          1           0        1.476882    2.651590    0.150235
     25          1           0       -0.284209    1.691702   -2.153222
     26          1           0       -0.091736    3.308203   -1.514034
     27          1           0       -2.252614    2.519875   -0.933476
     28          1           0       -3.737161   -1.594834    1.089877
     29          1           0       -3.956909   -1.587738   -0.674175
     30          1           0       -1.117919    3.888663    0.810914
     31          1           0       -0.614891    2.411592    1.655499
     32          1           0       -2.332676    2.796051    1.491918
     33          1           0       -0.697043   -3.185652   -1.239014
     34          1           0       -2.376263   -3.664796   -0.957080
     35          1           0       -2.005971   -2.385920   -2.135753
     36          1           0       -0.494618   -2.508378    1.202870
     37          1           0        3.457560   -1.368966    1.546419
     38          1           0        3.681068    1.992638    0.622350
     39          1           0        2.972713    1.328975    2.112267
     40          1           0        4.487314    0.669686    1.473394
     41          1           0        2.847169   -1.000674   -1.534348
     42          1           0        3.672126    0.566413   -1.507224
     43          1           0        4.565187   -1.864142   -0.420877
 ---------------------------------------------------------------------
                    Distance matrix (angstroms):
                    1          2          3          4          5
     1  C    0.000000
     2  C    1.357832   0.000000
     3  C    2.568255   1.508905   0.000000
     4  C    3.079731   2.557757   1.547907   0.000000
     5  C    3.269288   3.284690   2.584757   1.546952   0.000000
     6  C    2.535695   3.041841   2.972362   2.625193   1.541501
     7  C    1.504140   2.601758   3.251220   3.151575   2.637129
     8  C    1.479471   2.310201   3.785525   4.470869   4.737579
     9  C    2.437428   2.415690   3.857547   4.894901   5.533333
    10  C    2.408087   1.528813   2.628921   3.866353   4.790834
    11  O    2.417246   3.492540   4.919502   5.431792   5.468002
    12  C    2.528446   3.580445   4.164356   3.610990   3.142786
    13  C    3.574297   2.556934   3.145061   4.643806   5.552140
    14  O    3.324353   2.434392   3.150321   4.101019   5.317914
    15  C    4.590702   3.866231   2.559957   1.550328   2.576210
    16  O    4.927148   3.974966   2.835283   2.374616   3.779955
    17  C    5.499832   5.046424   3.921514   2.546949   3.017247
    18  C    5.399089   4.561125   3.065698   2.578732   3.183319
    19  O    6.739138   5.818221   4.325907   3.845345   4.525406
    20  H    3.045440   2.135350   1.099237   2.193828   2.736090
    21  H    3.402486   2.135125   1.095504   2.166249   3.488901
    22  H    2.946963   2.618318   2.136171   1.097768   2.157226
    23  H    4.144004   4.009445   3.047005   2.180089   1.097732
    24  H    3.865553   4.065708   3.484341   2.159371   1.096477
    25  H    2.706292   2.978357   2.864640   3.005923   2.172736
    26  H    3.447437   4.114885   4.043788   3.523875   2.142551
    27  H    2.086978   3.313833   4.121066   4.190137   3.526064
    28  H    3.209922   3.210667   4.595400   5.504625   6.257163
    29  H    3.131177   3.124942   4.496733   5.679553   6.209959
    30  H    3.476116   4.526170   4.936657   4.193070   3.363687
    31  H    2.820630   3.529816   3.882363   3.078502   2.920696
    32  H    2.789755   3.960486   4.832763   4.474259   4.190193
    33  H    4.107967   2.869461   2.904840   4.396456   5.445813
    34  H    4.399759   3.493841   4.177724   5.638778   6.604405
    35  H    3.598222   2.805234   3.402611   4.916950   5.555631
    36  H    3.666961   2.562862   2.772472   3.646133   5.024292
    37  H    5.882374   4.946082   3.780340   3.212580   4.488435
    38  H    5.704885   5.427302   4.324013   2.882901   2.760467
    39  H    5.340518   5.031902   4.169786   2.742654   3.266514
    40  H    6.500790   5.930177   4.719279   3.496609   4.059760
    41  H    5.106595   4.123602   2.635762   2.749586   3.454440
    42  H    5.630777   4.994169   3.569407   2.917191   2.953571
    43  H    6.839263   5.781955   4.332665   4.101959   5.037284
                    6          7          8          9         10
     6  C    0.000000
     7  C    1.543690   0.000000
     8  C    3.879353   2.587623   0.000000
     9  C    4.913058   3.861642   1.516835   0.000000
    10  C    4.530925   3.886389   2.434696   1.544447   0.000000
    11  O    4.423957   2.974195   1.233493   2.447025   3.632162
    12  C    2.573966   1.541950   3.288920   4.608337   4.744396
    13  C    5.299368   4.955147   3.623627   2.565831   1.534713
    14  O    5.384891   4.715229   3.338809   2.405403   1.442713
    15  C    3.967213   4.678396   5.929968   6.163185   4.936539
    16  O    4.994801   5.382356   6.052328   5.975411   4.639543
    17  C    4.538305   5.268202   6.847672   7.277117   6.197317
    18  C    4.453755   5.475372   6.766661   6.911300   5.582156
    19  O    5.866906   6.865975   8.063820   8.087354   6.676957
    20  H    2.938212   3.554937   4.252459   4.342372   3.175437
    21  H    4.056787   4.270361   4.406668   4.128089   2.667548
    22  H    3.035353   3.080726   4.184896   4.653947   3.788721
    23  H    2.136626   3.527682   5.615633   6.330196   5.475610
    24  H    2.165172   3.003945   5.259919   6.179124   5.545541
    25  H    1.098705   2.157609   3.959619   4.808239   4.356718
    26  H    1.097994   2.152326   4.652139   5.827631   5.581160
    27  H    2.135168   1.099849   2.670094   4.071597   4.406314
    28  H    5.742154   4.571874   2.159397   1.093630   2.198846
    29  H    5.432469   4.461173   2.131922   1.094682   2.202670
    30  H    2.778796   2.183909   4.253694   5.636699   5.775036
    31  H    2.914337   2.201043   3.712806   4.798688   4.683959
    32  H    3.519436   2.187318   3.029285   4.387200   4.843912
    33  H    5.465560   5.380454   4.457401   3.520395   2.186415
    34  H    6.326660   5.845963   4.137639   2.798539   2.164668
    35  H    5.078616   4.833227   3.657651   2.851415   2.191625
    36  H    5.352001   4.929831   4.018206   3.250036   1.981857
    37  H    5.813426   6.271836   7.003943   6.905985   5.560176
    38  H    4.261018   5.201589   7.119560   7.721233   6.731045
    39  H    4.659859   5.101408   6.583055   7.070590   6.130474
    40  H    5.593204   6.348526   7.822055   8.136654   6.964994
    41  H    4.437155   5.392322   6.389830   6.380300   4.997642
    42  H    4.190707   5.437676   7.066978   7.397780   6.182523
    43  H    6.312570   7.168957   8.066426   7.911420   6.434441
                   11         12         13         14         15
    11  O    0.000000
    12  C    3.389004   0.000000
    13  C    4.754245   6.044438   0.000000
    14  O    4.440380   5.209342   2.434830   0.000000
    15  C    6.934162   4.986497   5.494503   4.887666   0.000000
    16  O    7.137681   5.629186   5.163891   4.212406   1.448270
    17  C    7.708653   5.185802   6.927106   6.042612   1.536066
    18  C    7.814768   6.075819   5.752461   5.737577   1.545172
    19  O    9.142204   7.357815   6.746602   6.628576   2.470960
    20  H    5.340790   4.717416   3.261681   3.966902   3.015246
    21  H    5.605842   5.061623   2.945070   2.807627   2.588375
    22  H    5.074006   3.127687   4.856480   3.765840   2.110425
    23  H    6.370234   4.162861   5.997045   6.062096   2.689548
    24  H    5.849716   2.965790   6.463997   5.913133   2.907980
    25  H    4.595191   3.503431   4.827114   5.406434   4.266393
    26  H    4.971685   2.838536   6.340138   6.447079   4.714664
    27  H    2.682481   2.130267   5.359080   5.400744   5.711920
    28  H    2.786545   5.024096   3.256264   2.411507   6.693551
    29  H    2.784941   5.383850   2.591065   3.230251   6.948921
    30  H    4.198251   1.097280   7.008188   6.281269   5.455805
    31  H    4.039830   1.095379   6.035354   4.875365   4.287518
    32  H    2.815309   1.096088   6.231406   5.247263   5.862583
    33  H    5.646955   6.448406   1.097034   2.696495   4.964299
    34  H    5.161755   6.854466   1.096222   2.691411   6.434895
    35  H    4.685450   6.110563   1.096355   3.396673   5.874030
    36  H    5.171800   5.416313   2.683995   0.972571   4.176020
    37  H    8.075166   6.421694   6.022391   5.026633   1.964995
    38  H    7.891671   5.128197   7.446908   6.766864   2.197824
    39  H    7.360831   4.729391   7.064794   5.840562   2.175840
    40  H    8.723892   6.259241   7.591785   6.681735   2.174041
    41  H    7.495968   6.225045   4.929773   5.288651   2.182549
    42  H    8.024522   6.057033   6.373935   6.507864   2.185127
    43  H    9.201942   7.693389   6.403223   6.261484   2.767241
                   16         17         18         19         20
    16  O    0.000000
    17  C    2.432217   0.000000
    18  C    2.421722   2.535378   0.000000
    19  O    2.836689   2.994203   1.437367   0.000000
    20  H    3.523485   4.399207   2.981985   4.292444   0.000000
    21  H    2.327003   4.060717   3.016746   4.015184   1.743986
    22  H    2.502611   2.712005   3.469811   4.568404   3.048283
    23  H    4.056567   3.111618   2.750988   4.056925   2.850346
    24  H    4.112700   2.774746   3.739474   4.916207   3.792007
    25  H    5.243580   5.093440   4.432398   5.863290   2.459276
    26  H    5.871131   5.026704   5.121219   6.487773   3.926203
    27  H    6.439311   6.307903   6.386302   7.803909   4.246830
    28  H    6.333573   7.721572   7.580436   8.677985   5.226133
    29  H    6.807022   8.141451   7.528451   8.719123   4.758797
    30  H    6.282405   5.428797   6.463695   7.729094   5.363877
    31  H    4.829413   4.359774   5.547760   6.724238   4.610180
    32  H    6.327083   6.097129   7.012520   8.279492   5.448854
    33  H    4.539254   6.459240   5.054265   5.910271   2.954219
    34  H    5.942444   7.853975   6.722904   7.624864   4.348751
    35  H    5.784063   7.309747   5.966277   7.054541   3.204711
    36  H    3.352953   5.371166   4.990074   5.770780   3.630240
    37  H    0.971634   2.468435   2.675975   2.583853   4.384255
    38  H    3.398400   1.094477   2.797882   3.367407   4.617417
    39  H    2.703809   1.096543   3.491636   3.989811   4.849445
    40  H    2.669617   1.096217   2.789745   2.679901   5.156025
    41  H    2.724985   3.487200   1.096874   2.085736   2.311246
    42  H    3.376709   2.749482   1.093037   2.030596   3.291070
    43  H    2.635192   3.512869   1.953502   0.971139   4.371703
                   21         22         23         24         25
    21  H    0.000000
    22  H    2.601106   0.000000
    23  H    3.848591   3.040235   0.000000
    24  H    4.300838   2.352308   1.747844   0.000000
    25  H    3.925061   3.640586   2.382671   3.054299   0.000000
    26  H    5.117801   3.892158   2.472787   2.379390   1.748909
    27  H    5.147039   4.178271   4.269215   3.885990   2.459323
    28  H    4.727775   5.079326   7.127294   6.789794   5.765578
    29  H    4.767985   5.577992   6.909609   6.941011   5.141112
    30  H    5.886387   3.825228   4.245704   2.949548   3.782567
    31  H    4.641995   2.364874   3.995270   2.588230   3.890238
    32  H    5.652323   3.861644   5.224380   4.041499   4.324679
    33  H    2.402367   4.739329   5.758184   6.381956   4.979437
    34  H    3.859802   5.747927   7.081951   7.481284   5.873629
    35  H    3.464838   5.274015   5.903156   6.537011   4.426259
    36  H    2.162429   3.396483   5.678612   5.623178   5.380363
    37  H    3.226614   3.313931   4.647632   4.694389   6.087353
    38  H    4.673994   3.203135   2.635817   2.348520   4.849514
    39  H    4.337872   2.453959   3.673952   2.799355   5.378988
    40  H    4.657694   3.667520   4.008172   3.839452   6.079827
    41  H    2.483392   3.716513   3.063985   4.249063   4.175814
    42  H    3.797715   3.880213   2.195911   3.451699   4.163673
    43  H    3.786430   4.743332   4.698641   5.500512   6.257930
                   26         27         28         29         30
    26  H    0.000000
    27  H    2.372320   0.000000
    28  H    6.641480   4.819613   0.000000
    29  H    6.294058   4.454698   1.777700   0.000000
    30  H    2.606792   2.490785   6.083337   6.344786   0.000000
    31  H    3.335198   3.065396   5.110768   5.708861   1.774288
    32  H    3.784158   2.442379   4.627536   5.152446   1.770085
    33  H    6.527801   5.921671   4.146897   3.674112   7.377348
    34  H    7.358803   6.185952   3.213537   2.625385   7.859006
    35  H    6.039360   5.056987   3.745334   2.565047   6.988695
    36  H    6.432457   5.739151   3.370671   4.044544   6.439275
    37  H    6.621162   7.340235   7.212729   7.742948   7.008469
    38  H    4.530883   6.156879   8.253404   8.534563   5.163404
    39  H    5.143759   6.164319   7.390288   8.018175   4.997878
    40  H    6.070767   7.392081   8.539153   9.000718   6.497640
    41  H    5.215745   6.226002   7.112875   6.883315   6.717722
    42  H    4.656621   6.264802   8.143308   7.970979   6.273407
    43  H    7.045217   8.121870   8.442979   8.530339   8.179838
                   31         32         33         34         35
    31  H    0.000000
    32  H    1.767867   0.000000
    33  H    6.301912   6.775991   0.000000
    34  H    6.844742   6.909561   1.768855   0.000000
    35  H    6.270950   6.334000   1.776796   1.778177   0.000000
    36  H    4.942211   5.621297   2.542140   3.089219   3.666823
    37  H    5.557821   7.132824   5.321626   6.750691   6.666539
    38  H    4.438264   6.129171   7.031872   8.437560   7.689038
    39  H    3.775129   5.539341   6.714168   7.935376   7.525517
    40  H    5.394432   7.143811   7.007022   8.473703   8.032772
    41  H    5.814167   7.099592   4.174062   5.891947   5.082672
    42  H    5.637909   7.072749   5.765376   7.401946   6.430560
    43  H    7.030394   8.541469   5.486967   7.191217   6.811253
                   36         37         38         39         40
    36  H    0.000000
    37  H    4.127468   0.000000
    38  H    6.167050   3.493458   0.000000
    39  H    5.251159   2.798955   1.778221   0.000000
    40  H    5.915482   2.285133   1.767629   1.771112   0.000000
    41  H    4.575268   3.162174   3.782413   4.329068   3.811390
    42  H    5.844716   3.621666   2.563061   3.764492   3.091810
    43  H    5.352871   2.311340   4.092034   4.375933   3.164587
                   41         42         43
    41  H    0.000000
    42  H    1.771172   0.000000
    43  H    2.221932   2.808078   0.000000
 Stoichiometry    C15H24O4
 Framework group  C1[X(C15H24O4)]
 Deg. of freedom   123
 Full point group                 C1      NOp   1
 Largest Abelian subgroup         C1      NOp   1
 Largest concise Abelian subgroup C1      NOp   1
                         Standard orientation:                         
 ---------------------------------------------------------------------
 Center     Atomic      Atomic             Coordinates (Angstroms)
 Number     Number       Type             X           Y           Z
 ---------------------------------------------------------------------
      1          6           0       -1.830020    0.620037   -0.181576
      2          6           0       -1.093391   -0.517477   -0.266111
      3          6           0        0.384391   -0.627453   -0.550468
      4          6           0        1.230234    0.474618    0.132180
      5          6           0        1.176197    1.832385   -0.607152
      6          6           0       -0.170037    2.205534   -1.258796
      7          6           0       -1.443006    2.057296   -0.398243
      8          6           0       -3.235503    0.261606    0.109942
      9          6           0       -3.350876   -1.248926    0.185886
     10          6           0       -1.909752   -1.778422    0.018217
     11          8           0       -4.169145    1.056501    0.243952
     12          6           0       -1.373723    2.847784    0.923853
     13          6           0       -1.788036   -2.837814   -1.085513
     14          8           0       -1.513817   -2.347235    1.283566
     15          6           0        2.681822   -0.004237    0.391232
     16          8           0        2.536331   -1.191886    1.207203
     17          6           0        3.483439    1.048075    1.171967
     18          6           0        3.421347   -0.404593   -0.905060
     19          8           0        4.692041   -1.016771   -0.628295
     20          1           0        0.539096   -0.620392   -1.638741
     21          1           0        0.742044   -1.607130   -0.215137
     22          1           0        0.806464    0.615162    1.135056
     23          1           0        1.932710    1.854762   -1.402264
     24          1           0        1.465624    2.620844    0.097706
     25          1           0       -0.307306    1.624096   -2.180881
     26          1           0       -0.098949    3.253170   -1.579725
     27          1           0       -2.266331    2.498810   -0.978647
     28          1           0       -3.786564   -1.553617    1.141588
     29          1           0       -4.008509   -1.585538   -0.621914
     30          1           0       -1.116678    3.897170    0.732170
     31          1           0       -0.626354    2.435524    1.610391
     32          1           0       -2.340689    2.832115    1.439740
     33          1           0       -0.764411   -3.226579   -1.152873
     34          1           0       -2.447661   -3.683308   -0.858056
     35          1           0       -2.066981   -2.435737   -2.066594
     36          1           0       -0.552535   -2.494560    1.272355
     37          1           0        3.410532   -1.384460    1.585037
     38          1           0        3.664178    1.952483    0.582679
     39          1           0        2.951587    1.330339    2.088409
     40          1           0        4.459152    0.642223    1.463444
     41          1           0        2.799632   -1.082301   -1.502817
     42          1           0        3.639196    0.477210   -1.513085
     43          1           0        4.510960   -1.935637   -0.371377
 ---------------------------------------------------------------------
 Rotational constants (GHZ):      0.5760548      0.2572338      0.2042027
 Standard basis: 6-31G(d) (6D, 7F)
 There are   333 symmetry adapted cartesian basis functions of A   symmetry.
 There are   333 symmetry adapted basis functions of A   symmetry.
   333 basis functions,   628 primitive gaussians,   333 cartesian basis functions
    73 alpha electrons       73 beta electrons
       nuclear repulsion energy      1599.0116934109 Hartrees.
 NAtoms=   43 NActive=   43 NUniq=   43 SFac= 1.00D+00 NAtFMM=   60 NAOKFM=F Big=F
 Integral buffers will be    131072 words long.
 Raffenetti 2 integral format.
 Two-electron integral symmetry is turned on.
 ------------------------------------------------------------------------------
 Polarizable Continuum Model (PCM)
 =================================
 Model                : PCM (using non-symmetric T matrix).
 Atomic radii         : SMD-Coulomb.
 Polarization charges : Total charges.
 Charge compensation  : None.
 Solution method      : On-the-fly selection.
 Cavity type          : VdW (van der Waals Surface) (Alpha=1.000).
 Cavity algorithm     : GePol (No added spheres)
                        Default sphere list used, NSphG=   43.
                        Lebedev-Laikov grids with approx.  5.0 points / Ang**2.
                        Smoothing algorithm: Karplus/York (Gamma=1.0000).
                        Polarization charges: spherical gaussians, with
                                              point-specific exponents (IZeta= 3).
                        Self-potential: point-specific (ISelfS= 7).
                        Self-field    : sphere-specific E.n sum rule (ISelfD= 2).
 1st derivatives      : Analytical E(r).r(x)/FMM algorithm (CHGder, D1EAlg=3).
                        Cavity 1st derivative terms included.
 Solvent              : Methanol, Eps=  32.613000 Eps(inf)=   1.765709
 ------------------------------------------------------------------------------
 ------------------------------------------------------------------------------
 Atomic radii for non-electrostatic terms: SMD-CDS.
 ------------------------------------------------------------------------------
 Nuclear repulsion after PCM non-electrostatic terms =     1599.0132148295 Hartrees.
 One-electron integrals computed using PRISM.
 NBasis=   333 RedAO= T EigKep=  9.31D-04  NBF=   333
 NBsUse=   333 1.00D-06 EigRej= -1.00D+00 NBFU=   333
 Initial guess from the checkpoint file:  "DY-202A-11R_34.chk"
 B after Tr=     0.000000    0.000000    0.000000
         Rot=    0.999995    0.000385    0.001931   -0.002410 Ang=   0.36 deg.
 ExpMin= 1.61D-01 ExpMax= 5.48D+03 ExpMxC= 8.25D+02 IAcc=1 IRadAn=         1 AccDes= 0.00D+00
 Harris functional with IExCor=  402 and IRadAn=       1 diagonalized for initial guess.
 HarFok:  IExCor=  402 AccDes= 0.00D+00 IRadAn=         1 IDoV= 1 UseB2=F ITyADJ=14
 ICtDFT=  3500011 ScaDFX=  1.000000  1.000000  1.000000  1.000000
 FoFCou: FMM=F IPFlag=           0 FMFlag=      100000 FMFlg1=           0
         NFxFlg=           0 DoJE=T BraDBF=F KetDBF=T FulRan=T
         wScrn=  0.000000 ICntrl=     500 IOpCl=  0 I1Cent=   200000004 NGrid=           0
         NMat0=    1 NMatS0=      1 NMatT0=    0 NMatD0=    1 NMtDS0=    0 NMtDT0=    0
 Petite list used in FoFCou.
 Keep R1 ints in memory in canonical form, NReq=1565304907.
 Requested convergence on RMS density matrix=1.00D-08 within 128 cycles.
 Requested convergence on MAX density matrix=1.00D-06.
 Requested convergence on             energy=1.00D-06.
 No special actions if energy rises.
 Inv3:  Mode=1 IEnd=    21789075.
 Iteration    1 A*A^-1 deviation from unit magnitude is 8.22D-15 for   2669.
 Iteration    1 A*A^-1 deviation from orthogonality  is 4.19D-15 for   2490   1267.
 Iteration    1 A^-1*A deviation from unit magnitude is 8.66D-15 for   2669.
 Iteration    1 A^-1*A deviation from orthogonality  is 9.81D-11 for   1506   1490.
 Error on total polarization charges =  0.05215
 SCF Done:  E(RB3LYP) =  -886.948977411     A.U. after   11 cycles
            NFock= 11  Conv=0.47D-08     -V/T= 2.0094
 SMD-CDS (non-electrostatic) energy       (kcal/mol) =       0.95
 (included in total energy above)
 D1PCM: PCM CHGder 1st derivatives, ID1Alg=3 FixD1E=F DoIter=F DoCFld=F I1PDM=0.
 Calling FoFJK, ICntrl=      2127 FMM=F ISym2X=0 I1Cent= 0 IOpClX= 0 NMat=1 NMatS=1 NMatT=0.
 ***** Axes restored to original set *****
 -------------------------------------------------------------------
 Center     Atomic                   Forces (Hartrees/Bohr)
 Number     Number              X              Y              Z
 -------------------------------------------------------------------
      1        6          -0.004977751   -0.006894214   -0.000342981
      2        6           0.004180938    0.005661321    0.000076699
      3        6          -0.002574627   -0.000998555    0.000449079
      4        6          -0.000788113    0.000507695   -0.001542020
      5        6          -0.000738269    0.001195580    0.000182326
      6        6           0.000116807    0.000364678   -0.000718642
      7        6           0.003409983    0.002565725   -0.000905064
      8        6           0.002892052    0.003290985    0.000770673
      9        6           0.002395197    0.000026980   -0.000046505
     10        6          -0.004493046   -0.000679751   -0.002677471
     11        8           0.002495062   -0.002667136   -0.000821222
     12        6          -0.000447106    0.000311613    0.001379486
     13        6           0.000977163   -0.000836579    0.000890999
     14        8          -0.000871783    0.000867985    0.002108093
     15        6           0.001391270    0.001059013   -0.000791532
     16        8           0.001342484    0.001130012    0.001770886
     17        6          -0.000065587   -0.001634565    0.002041035
     18        6           0.001687096   -0.000363953    0.001255559
     19        8          -0.002567207    0.000524700   -0.001421216
     20        1          -0.000467555    0.000567862   -0.000249683
     21        1          -0.001280402    0.000727363   -0.000053043
     22        1          -0.000073593   -0.000031409   -0.000210735
     23        1          -0.000554478   -0.000102583   -0.000156983
     24        1          -0.000574616   -0.000271168   -0.000145491
     25        1          -0.000080143   -0.000445845    0.000889354
     26        1          -0.000017144    0.000192308   -0.000056586
     27        1          -0.000126336    0.000257370    0.000092257
     28        1          -0.000922642   -0.001244018   -0.000186078
     29        1          -0.001554603   -0.001624688    0.000606407
     30        1          -0.000109763   -0.000190792   -0.000495503
     31        1           0.000527674   -0.000067919   -0.000241801
     32        1           0.000124391   -0.000480408   -0.000428482
     33        1          -0.000160563    0.001235241    0.000126552
     34        1          -0.000224633    0.000306078    0.000040287
     35        1          -0.000335967    0.000426951    0.000519123
     36        1           0.000543699   -0.000846571   -0.001457814
     37        1           0.000428018   -0.001083616    0.000048082
     38        1          -0.000370218   -0.000561763   -0.000277101
     39        1          -0.000068550    0.000075892   -0.000357358
     40        1           0.000384558   -0.000156370   -0.000806177
     41        1           0.001051833   -0.000300671    0.000197910
     42        1           0.000140954    0.000366967    0.000158034
     43        1           0.000355515   -0.000179745    0.000786648
 -------------------------------------------------------------------
 Cartesian Forces:  Max     0.006894214 RMS     0.001491570

 GradGradGradGradGradGradGradGradGradGradGradGradGradGradGradGradGradGrad
 Berny optimization.
 Using GEDIIS/GDIIS optimizer.
 FormGI is forming the generalized inverse of G from B-inverse, IUseBI=4.
 Internal  Forces:  Max     0.004248180 RMS     0.000823583
 Search for a local minimum.
 Step number   2 out of a maximum of  258
 All quantities printed in internal units (Hartrees-Bohrs-Radians)
 Mixed Optimization -- En-DIIS/RFO-DIIS
 Update second derivatives using D2CorX and points    1    2
 DE= -5.62D-03 DEPred=-6.49D-03 R= 8.66D-01
 TightC=F SS=  1.41D+00  RLast= 3.12D-01 DXNew= 5.0454D-01 9.3554D-01
 Trust test= 8.66D-01 RLast= 3.12D-01 DXMaxT set to 5.05D-01
 ITU=  1  0
 Use linear search instead of GDIIS.
     Eigenvalues ---    0.00230   0.00230   0.00257   0.00335   0.00364
     Eigenvalues ---    0.00408   0.00529   0.00674   0.00779   0.00914
     Eigenvalues ---    0.01097   0.01100   0.01219   0.01290   0.01351
     Eigenvalues ---    0.01385   0.02470   0.02547   0.03123   0.03875
     Eigenvalues ---    0.03993   0.04032   0.04428   0.04577   0.04721
     Eigenvalues ---    0.04831   0.04893   0.04956   0.05021   0.05332
     Eigenvalues ---    0.05412   0.05445   0.05522   0.05535   0.05572
     Eigenvalues ---    0.05621   0.05636   0.05674   0.05705   0.05902
     Eigenvalues ---    0.06071   0.06406   0.06658   0.07758   0.08357
     Eigenvalues ---    0.08659   0.08966   0.09135   0.09396   0.09621
     Eigenvalues ---    0.10291   0.11655   0.12104   0.13386   0.13944
     Eigenvalues ---    0.14524   0.15711   0.16000   0.16000   0.16000
     Eigenvalues ---    0.16000   0.16000   0.16000   0.16000   0.16000
     Eigenvalues ---    0.16000   0.16000   0.16039   0.16071   0.16180
     Eigenvalues ---    0.16709   0.17306   0.18296   0.20012   0.20778
     Eigenvalues ---    0.21986   0.22940   0.24688   0.24999   0.26789
     Eigenvalues ---    0.27184   0.27209   0.27829   0.28085   0.28444
     Eigenvalues ---    0.28698   0.28816   0.29314   0.29758   0.30236
     Eigenvalues ---    0.31121   0.31721   0.32269   0.33659   0.33762
     Eigenvalues ---    0.33836   0.33838   0.33957   0.34002   0.34082
     Eigenvalues ---    0.34102   0.34116   0.34133   0.34152   0.34170
     Eigenvalues ---    0.34186   0.34203   0.34219   0.34265   0.34307
     Eigenvalues ---    0.34323   0.34326   0.34345   0.34420   0.34684
     Eigenvalues ---    0.38908   0.41126   0.41664   0.52251   0.52517
     Eigenvalues ---    0.52799   0.53042   0.95040
 RFO step:  Lambda=-1.35223564D-03 EMin= 2.29972020D-03
 Quartic linear search produced a step of -0.04062.
 Iteration  1 RMS(Cart)=  0.05208465 RMS(Int)=  0.00083430
 Iteration  2 RMS(Cart)=  0.00127498 RMS(Int)=  0.00003991
 Iteration  3 RMS(Cart)=  0.00000059 RMS(Int)=  0.00003991
 Variable       Old X    -DE/DX   Delta X   Delta X   Delta X     New X
                                 (Linear)    (Quad)   (Total)
    R1        2.56593  -0.00404  -0.00121  -0.00357  -0.00476   2.56117
    R2        2.84241   0.00324  -0.00069   0.01135   0.01064   2.85305
    R3        2.79580  -0.00302  -0.00012  -0.00779  -0.00785   2.78794
    R4        2.85142  -0.00256  -0.00010  -0.00754  -0.00761   2.84380
    R5        2.88904   0.00266  -0.00124   0.01136   0.01008   2.89912
    R6        2.92512   0.00134  -0.00007   0.00495   0.00487   2.92999
    R7        2.07726   0.00020  -0.00017   0.00107   0.00091   2.07816
    R8        2.07020  -0.00110  -0.00007  -0.00283  -0.00290   2.06730
    R9        2.92332   0.00072  -0.00015   0.00310   0.00298   2.92629
   R10        2.92970   0.00425   0.00119   0.01157   0.01276   2.94246
   R11        2.07448  -0.00017   0.00018  -0.00105  -0.00087   2.07361
   R12        2.91301  -0.00080  -0.00074  -0.00012  -0.00086   2.91215
   R13        2.07441  -0.00027  -0.00014  -0.00030  -0.00045   2.07396
   R14        2.07204  -0.00044   0.00008  -0.00147  -0.00139   2.07065
   R15        2.91715  -0.00080  -0.00052  -0.00087  -0.00144   2.91571
   R16        2.07625  -0.00052  -0.00001  -0.00143  -0.00144   2.07481
   R17        2.07491   0.00020   0.00005   0.00041   0.00046   2.07537
   R18        2.91386  -0.00003  -0.00089   0.00270   0.00181   2.91567
   R19        2.07841   0.00015  -0.00004   0.00057   0.00052   2.07894
   R20        2.86640   0.00085  -0.00159   0.00823   0.00667   2.87307
   R21        2.33096  -0.00370  -0.00080  -0.00124  -0.00205   2.32892
   R22        2.91858  -0.00263  -0.00107  -0.00473  -0.00583   2.91275
   R23        2.06666   0.00058   0.00003   0.00151   0.00154   2.06820
   R24        2.06865   0.00096   0.00002   0.00261   0.00263   2.07128
   R25        2.90019  -0.00190  -0.00059  -0.00423  -0.00482   2.89537
   R26        2.72633   0.00046  -0.00135   0.00529   0.00394   2.73027
   R27        2.07356  -0.00013  -0.00014   0.00008  -0.00006   2.07350
   R28        2.06997   0.00024  -0.00009   0.00092   0.00084   2.07080
   R29        2.07131  -0.00030  -0.00004  -0.00071  -0.00075   2.07056
   R30        2.07309  -0.00058  -0.00011  -0.00129  -0.00140   2.07170
   R31        2.07156  -0.00010   0.00000  -0.00028  -0.00028   2.07128
   R32        2.07181  -0.00021  -0.00008  -0.00032  -0.00040   2.07141
   R33        1.83789   0.00068  -0.00003   0.00130   0.00127   1.83917
   R34        2.73683   0.00079  -0.00027   0.00277   0.00250   2.73933
   R35        2.90274  -0.00129   0.00018  -0.00485  -0.00467   2.89808
   R36        2.91995  -0.00052  -0.00001  -0.00174  -0.00175   2.91820
   R37        1.83612   0.00062   0.00028   0.00026   0.00054   1.83666
   R38        2.06826  -0.00039  -0.00002  -0.00102  -0.00104   2.06723
   R39        2.07217  -0.00025  -0.00004  -0.00055  -0.00060   2.07157
   R40        2.07155   0.00019  -0.00001   0.00056   0.00055   2.07210
   R41        2.71623  -0.00222  -0.00055  -0.00345  -0.00400   2.71223
   R42        2.07279  -0.00052  -0.00020  -0.00081  -0.00101   2.07178
   R43        2.06554   0.00024   0.00003   0.00058   0.00061   2.06615
   R44        1.83519   0.00030   0.00022  -0.00015   0.00007   1.83526
    A1        2.28094  -0.00147   0.00110  -0.01232  -0.01135   2.26958
    A2        1.90147   0.00045  -0.00209   0.00844   0.00623   1.90770
    A3        2.09938   0.00103   0.00093   0.00520   0.00611   2.10549
    A4        2.21944   0.00146  -0.00092   0.00521   0.00435   2.22379
    A5        1.97109  -0.00084   0.00053  -0.00587  -0.00549   1.96561
    A6        2.09198  -0.00062   0.00039   0.00062   0.00110   2.09308
    A7        1.98250   0.00029   0.00035  -0.00394  -0.00364   1.97886
    A8        1.90069  -0.00004   0.00008  -0.00218  -0.00208   1.89861
    A9        1.90417  -0.00099  -0.00073  -0.00478  -0.00549   1.89868
   A10        1.93386   0.00003   0.00001   0.00026   0.00027   1.93413
   A11        1.90002   0.00037   0.00008   0.00592   0.00599   1.90601
   A12        1.83676   0.00032   0.00018   0.00536   0.00552   1.84228
   A13        1.97691  -0.00123  -0.00023  -0.00574  -0.00618   1.97073
   A14        1.94488   0.00142   0.00039   0.01494   0.01531   1.96020
   A15        1.85782  -0.00010  -0.00025  -0.00613  -0.00640   1.85142
   A16        1.96456   0.00052   0.00000   0.01171   0.01165   1.97620
   A17        1.88679   0.00016  -0.00051  -0.00628  -0.00680   1.87999
   A18        1.82176  -0.00082   0.00061  -0.01098  -0.01028   1.81148
   A19        2.03198   0.00046   0.00072  -0.00763  -0.00691   2.02507
   A20        1.91771   0.00005   0.00008   0.00278   0.00289   1.92059
   A21        1.89093  -0.00009   0.00006   0.00098   0.00098   1.89191
   A22        1.86579  -0.00031  -0.00022   0.00059   0.00034   1.86613
   A23        1.90520  -0.00041  -0.00068  -0.00064  -0.00131   1.90389
   A24        1.84320   0.00029  -0.00003   0.00514   0.00512   1.84832
   A25        2.05022  -0.00078  -0.00028  -0.00762  -0.00797   2.04225
   A26        1.91323   0.00047  -0.00051   0.00100   0.00047   1.91370
   A27        1.87338   0.00000   0.00014   0.00346   0.00360   1.87697
   A28        1.89021  -0.00009   0.00061  -0.00473  -0.00417   1.88604
   A29        1.88384   0.00038   0.00036   0.00301   0.00343   1.88727
   A30        1.84182   0.00011  -0.00032   0.00660   0.00627   1.84810
   A31        1.96518   0.00040   0.00026  -0.00142  -0.00127   1.96391
   A32        1.95834  -0.00014  -0.00036  -0.00118  -0.00147   1.95686
   A33        1.84106  -0.00030   0.00108  -0.00368  -0.00259   1.83847
   A34        1.97327  -0.00011  -0.00054   0.00147   0.00096   1.97423
   A35        1.85935   0.00000  -0.00081   0.00593   0.00514   1.86450
   A36        1.85491   0.00012   0.00047  -0.00103  -0.00058   1.85433
   A37        1.90010   0.00160   0.00246  -0.00236   0.00005   1.90016
   A38        2.19486  -0.00033  -0.00183   0.00475   0.00294   2.19780
   A39        2.18798  -0.00127  -0.00065  -0.00252  -0.00315   2.18482
   A40        1.83901  -0.00206  -0.00212   0.00037  -0.00186   1.83714
   A41        1.92997   0.00122  -0.00058   0.01060   0.01005   1.94002
   A42        1.89122   0.00108  -0.00021   0.01046   0.01030   1.90151
   A43        1.95098   0.00046   0.00083  -0.00226  -0.00136   1.94962
   A44        1.95522   0.00066   0.00051   0.00095   0.00150   1.95672
   A45        1.89638  -0.00128   0.00131  -0.01853  -0.01725   1.87913
   A46        1.80872   0.00088   0.00116   0.00227   0.00331   1.81203
   A47        1.97495  -0.00039   0.00048  -0.00305  -0.00256   1.97239
   A48        1.91958  -0.00043  -0.00061  -0.00279  -0.00337   1.91621
   A49        1.97005   0.00005  -0.00108   0.00666   0.00563   1.97568
   A50        1.87133  -0.00033   0.00065  -0.00312  -0.00244   1.86890
   A51        1.91436   0.00022  -0.00052  -0.00004  -0.00060   1.91375
   A52        1.92946  -0.00058   0.00005  -0.00396  -0.00391   1.92554
   A53        1.95531  -0.00024   0.00020  -0.00207  -0.00187   1.95344
   A54        1.93541  -0.00054   0.00008  -0.00308  -0.00300   1.93240
   A55        1.88556   0.00036  -0.00007   0.00165   0.00158   1.88714
   A56        1.87816   0.00058  -0.00015   0.00391   0.00376   1.88192
   A57        1.87711   0.00050  -0.00014   0.00410   0.00396   1.88107
   A58        1.94205  -0.00086   0.00011  -0.00507  -0.00497   1.93707
   A59        1.91289   0.00008   0.00064  -0.00018   0.00046   1.91335
   A60        1.95005  -0.00088   0.00007  -0.00719  -0.00714   1.94291
   A61        1.87641   0.00080  -0.00099   0.01136   0.01037   1.88678
   A62        1.88854   0.00065   0.00009   0.00106   0.00112   1.88966
   A63        1.89171   0.00030   0.00002   0.00087   0.00089   1.89260
   A64        1.89744  -0.00191   0.00015  -0.01175  -0.01161   1.88583
   A65        1.82696   0.00053   0.00176   0.00150   0.00326   1.83022
   A66        1.94116   0.00049   0.00010   0.00463   0.00473   1.94589
   A67        1.96922   0.00022   0.00042   0.00635   0.00677   1.97599
   A68        1.90482  -0.00111  -0.00160  -0.01016  -0.01177   1.89306
   A69        1.88417   0.00018  -0.00051   0.00059   0.00005   1.88422
   A70        1.93279  -0.00034  -0.00022  -0.00341  -0.00366   1.92912
   A71        1.86632   0.00136  -0.00015   0.00854   0.00839   1.87471
   A72        1.95910  -0.00093  -0.00015  -0.00701  -0.00717   1.95192
   A73        1.92625   0.00024   0.00018   0.00254   0.00271   1.92896
   A74        1.92411  -0.00042   0.00083  -0.00483  -0.00402   1.92009
   A75        1.89375   0.00029   0.00008   0.00092   0.00100   1.89475
   A76        1.87771   0.00035   0.00015  -0.00158  -0.00146   1.87624
   A77        1.88051   0.00053  -0.00115   0.01066   0.00951   1.89003
   A78        1.95188   0.00002  -0.00111   0.00256   0.00146   1.95333
   A79        1.92410   0.00053   0.00117  -0.00010   0.00112   1.92521
   A80        1.93161  -0.00009   0.00075  -0.00162  -0.00086   1.93075
   A81        1.92076  -0.00067  -0.00230   0.00026  -0.00205   1.91872
   A82        1.84888   0.00005   0.00121  -0.00387  -0.00267   1.84620
   A83        1.88417   0.00013   0.00024   0.00266   0.00291   1.88708
   A84        1.86406   0.00086  -0.00043   0.00646   0.00603   1.87009
    D1        0.05565   0.00043   0.00047   0.00074   0.00128   0.05692
    D2       -3.12591   0.00032   0.00082  -0.00056   0.00034  -3.12557
    D3        3.13922   0.00069  -0.00047   0.02832   0.02781  -3.11616
    D4       -0.04234   0.00058  -0.00012   0.02702   0.02688  -0.01546
    D5        0.37223   0.00020  -0.00069   0.01432   0.01360   0.38583
    D6       -1.87772   0.00013   0.00014   0.01453   0.01463  -1.86308
    D7        2.39322   0.00023  -0.00087   0.01849   0.01756   2.41078
    D8       -2.70580  -0.00005   0.00045  -0.01590  -0.01543  -2.72123
    D9        1.32744  -0.00013   0.00128  -0.01568  -0.01439   1.31305
   D10       -0.68481  -0.00003   0.00026  -0.01172  -0.01146  -0.69627
   D11       -0.01657  -0.00037  -0.00029  -0.00870  -0.00906  -0.02564
   D12       -3.13528  -0.00007   0.00037  -0.00266  -0.00238  -3.13766
   D13        3.07408  -0.00024  -0.00108   0.01482   0.01386   3.08794
   D14       -0.04463   0.00006  -0.00042   0.02085   0.02055  -0.02408
   D15        0.67709   0.00024   0.00005  -0.00233  -0.00227   0.67482
   D16       -1.48702   0.00002  -0.00027   0.00177   0.00150  -1.48552
   D17        2.80008   0.00019  -0.00015  -0.00087  -0.00101   2.79907
   D18       -2.42206   0.00036  -0.00032  -0.00083  -0.00115  -2.42321
   D19        1.69701   0.00014  -0.00065   0.00327   0.00261   1.69963
   D20       -0.29907   0.00031  -0.00052   0.00063   0.00011  -0.29896
   D21        0.08161  -0.00043   0.00051  -0.03339  -0.03287   0.04874
   D22        2.22139   0.00000   0.00025  -0.02545  -0.02522   2.19617
   D23       -1.91418  -0.00032  -0.00055  -0.02976  -0.03030  -1.94449
   D24       -3.09671  -0.00047   0.00081  -0.03445  -0.03363  -3.13033
   D25       -0.95693  -0.00005   0.00054  -0.02651  -0.02597  -0.98290
   D26        1.19069  -0.00036  -0.00025  -0.03082  -0.03106   1.15963
   D27       -1.37208  -0.00004   0.00027  -0.01373  -0.01350  -1.38558
   D28        2.67478  -0.00095   0.00012  -0.03777  -0.03766   2.63712
   D29        0.69896  -0.00062  -0.00065  -0.02872  -0.02938   0.66958
   D30        0.77392   0.00014   0.00064  -0.01930  -0.01869   0.75523
   D31       -1.46240  -0.00076   0.00050  -0.04334  -0.04285  -1.50525
   D32        2.84496  -0.00043  -0.00028  -0.03429  -0.03457   2.81039
   D33        2.78581   0.00076   0.00091  -0.00925  -0.00835   2.77746
   D34        0.54948  -0.00014   0.00076  -0.03329  -0.03251   0.51697
   D35       -1.42634   0.00018  -0.00001  -0.02424  -0.02422  -1.45057
   D36        0.62514  -0.00054  -0.00041   0.01193   0.01151   0.63665
   D37       -1.49822  -0.00051  -0.00070   0.01448   0.01379  -1.48443
   D38        2.77933  -0.00083  -0.00075   0.00634   0.00559   2.78492
   D39        2.85123   0.00082  -0.00006   0.03779   0.03769   2.88892
   D40        0.72787   0.00086  -0.00036   0.04034   0.03996   0.76784
   D41       -1.27777   0.00054  -0.00040   0.03220   0.03177  -1.24600
   D42       -1.42909   0.00021   0.00036   0.02708   0.02741  -1.40168
   D43        2.73074   0.00024   0.00007   0.02964   0.02968   2.76043
   D44        0.72510  -0.00008   0.00003   0.02149   0.02148   0.74659
   D45       -1.00482  -0.00060  -0.00056  -0.02004  -0.02050  -1.02532
   D46       -3.05955   0.00016   0.00027  -0.01119  -0.01081  -3.07036
   D47        1.03947   0.00005   0.00016  -0.01519  -0.01495   1.02452
   D48        3.03543  -0.00056  -0.00058  -0.03454  -0.03521   3.00021
   D49        0.98070   0.00021   0.00025  -0.02569  -0.02552   0.95518
   D50       -1.20346   0.00010   0.00014  -0.02969  -0.02966  -1.23313
   D51        0.99349  -0.00051  -0.00033  -0.02635  -0.02669   0.96680
   D52       -1.06124   0.00025   0.00050  -0.01750  -0.01700  -1.07824
   D53        3.03778   0.00014   0.00039  -0.02150  -0.02114   3.01664
   D54        0.84535  -0.00020  -0.00059   0.00290   0.00224   0.84759
   D55       -1.32110   0.00013  -0.00077   0.01449   0.01370  -1.30740
   D56        2.96990  -0.00024  -0.00021   0.00441   0.00416   2.97406
   D57        2.99586  -0.00006  -0.00017   0.00176   0.00155   2.99741
   D58        0.82942   0.00027  -0.00035   0.01335   0.01301   0.84242
   D59       -1.16277  -0.00010   0.00021   0.00327   0.00347  -1.15930
   D60       -1.30144  -0.00008  -0.00064   0.00774   0.00705  -1.29439
   D61        2.81530   0.00025  -0.00081   0.01933   0.01851   2.83380
   D62        0.82311  -0.00012  -0.00026   0.00925   0.00897   0.83208
   D63       -1.26741  -0.00045   0.00112  -0.02276  -0.02167  -1.28908
   D64        0.97476  -0.00038   0.00038  -0.02437  -0.02400   0.95077
   D65        3.00580  -0.00030   0.00017  -0.02113  -0.02097   2.98483
   D66        0.91057  -0.00048   0.00074  -0.03130  -0.03058   0.87998
   D67       -3.13045  -0.00042   0.00000  -0.03291  -0.03291   3.11983
   D68       -1.09941  -0.00033  -0.00021  -0.02968  -0.02988  -1.12929
   D69        2.89664  -0.00021   0.00085  -0.02445  -0.02363   2.87301
   D70       -1.14438  -0.00014   0.00011  -0.02606  -0.02596  -1.17034
   D71        0.88666  -0.00006  -0.00009  -0.02283  -0.02293   0.86373
   D72       -3.11449   0.00036  -0.00105   0.03370   0.03262  -3.08188
   D73        1.06461   0.00046  -0.00114   0.03574   0.03456   1.09916
   D74       -1.03283   0.00036  -0.00115   0.03403   0.03285  -0.99998
   D75        0.92299   0.00002  -0.00065   0.03544   0.03483   0.95782
   D76       -1.18110   0.00012  -0.00074   0.03747   0.03677  -1.14432
   D77        3.00465   0.00002  -0.00075   0.03577   0.03507   3.03971
   D78       -1.11067   0.00000   0.00034   0.02810   0.02843  -1.08224
   D79        3.06842   0.00010   0.00025   0.03013   0.03038   3.09880
   D80        0.97098   0.00000   0.00024   0.02843   0.02867   0.99965
   D81        0.06570   0.00008   0.00049  -0.01170  -0.01124   0.05446
   D82        2.17665   0.00006  -0.00004  -0.00840  -0.00850   2.16815
   D83       -2.02985  -0.00012   0.00109  -0.01835  -0.01726  -2.04711
   D84       -3.09866  -0.00020  -0.00020  -0.01759  -0.01777  -3.11643
   D85       -0.98771  -0.00022  -0.00073  -0.01429  -0.01503  -1.00274
   D86        1.08898  -0.00040   0.00041  -0.02424  -0.02379   1.06518
   D87       -0.08446   0.00029  -0.00048   0.02526   0.02478  -0.05967
   D88       -2.22747   0.00017  -0.00120   0.02376   0.02254  -2.20494
   D89        1.94564   0.00008  -0.00033   0.02184   0.02149   1.96713
   D90       -2.18162  -0.00016   0.00108   0.01345   0.01454  -2.16708
   D91        1.95855  -0.00028   0.00035   0.01195   0.01230   1.97085
   D92       -0.15152  -0.00037   0.00122   0.01003   0.01125  -0.14027
   D93        1.96834   0.00069  -0.00172   0.03852   0.03680   2.00514
   D94       -0.17468   0.00057  -0.00244   0.03702   0.03455  -0.14012
   D95       -2.28475   0.00048  -0.00157   0.03510   0.03350  -2.25125
   D96        1.13711  -0.00098   0.00031  -0.04142  -0.04106   1.09605
   D97       -3.07307  -0.00047  -0.00045  -0.03060  -0.03100  -3.10408
   D98       -0.97594  -0.00061   0.00006  -0.03425  -0.03415  -1.01009
   D99       -3.09879  -0.00008   0.00137  -0.03596  -0.03462  -3.13341
   D100      -1.02578   0.00042   0.00062  -0.02513  -0.02456  -1.05034
   D101       1.07135   0.00029   0.00112  -0.02878  -0.02771   1.04364
   D102      -1.01339  -0.00031   0.00115  -0.03561  -0.03446  -1.04785
   D103       1.05961   0.00020   0.00040  -0.02479  -0.02440   1.03521
   D104      -3.12644   0.00006   0.00090  -0.02844  -0.02755   3.12920
   D105      -0.95428  -0.00030   0.00192  -0.04995  -0.04806  -1.00235
   D106      -2.90975  -0.00096   0.00054  -0.04964  -0.04906  -2.95881
   D107       1.22850  -0.00094   0.00176  -0.05578  -0.05404   1.17447
   D108      -2.88367  -0.00027   0.00110  -0.02983  -0.02874  -2.91241
   D109      -0.80428   0.00004   0.00134  -0.02863  -0.02727  -0.83155
   D110       1.29764  -0.00091  -0.00008  -0.03829  -0.03838   1.25926
   D111      -1.18130  -0.00006  -0.00019   0.02407   0.02388  -1.15742
   D112       0.93357  -0.00015  -0.00007   0.02225   0.02217   0.95574
   D113       3.00892   0.00040  -0.00087   0.03399   0.03312   3.04203
   D114       3.09494  -0.00032  -0.00142   0.02564   0.02424   3.11919
   D115      -1.07338  -0.00041  -0.00130   0.02382   0.02253  -1.05085
   D116       1.00197   0.00014  -0.00209   0.03557   0.03348   1.03545
   D117       1.02312   0.00035   0.00027   0.03330   0.03356   1.05668
   D118       3.13798   0.00026   0.00039   0.03148   0.03185  -3.11335
   D119      -1.06985   0.00081  -0.00040   0.04322   0.04280  -1.02706
   D120      -3.00145  -0.00003   0.00067  -0.02132  -0.02066  -3.02212
   D121      -0.85851  -0.00049  -0.00220  -0.01928  -0.02148  -0.87999
   D122       1.22475  -0.00004  -0.00061  -0.01706  -0.01769   1.20706
   D123      -0.99127   0.00085   0.00275  -0.01561  -0.01285  -1.00412
   D124       1.15167   0.00039  -0.00013  -0.01356  -0.01367   1.13800
   D125      -3.04825   0.00084   0.00147  -0.01134  -0.00988  -3.05813
   D126       1.09302  -0.00059   0.00039  -0.02963  -0.02924   1.06378
   D127      -3.04722  -0.00105  -0.00248  -0.02759  -0.03006  -3.07728
   D128      -0.96396  -0.00060  -0.00089  -0.02537  -0.02627  -0.99023
   D129       1.37424  -0.00030  -0.00018  -0.02686  -0.02707   1.34717
   D130      -0.77059  -0.00053   0.00060  -0.02870  -0.02805  -0.79865
   D131      -2.80309  -0.00038   0.00085  -0.02983  -0.02899  -2.83208
         Item               Value     Threshold  Converged?
 Maximum Force            0.004248     0.000450     NO 
 RMS     Force            0.000824     0.000300     NO 
 Maximum Displacement     0.295922     0.001800     NO 
 RMS     Displacement     0.052091     0.001200     NO 
 Predicted change in Energy=-7.522836D-04
 GradGradGradGradGradGradGradGradGradGradGradGradGradGradGradGradGradGrad

                          Input orientation:                          
 ---------------------------------------------------------------------
 Center     Atomic      Atomic             Coordinates (Angstroms)
 Number     Number       Type             X           Y           Z
 ---------------------------------------------------------------------
      1          6           0       -1.804285    0.623523   -0.182770
      2          6           0       -1.054018   -0.497837   -0.311293
      3          6           0        0.418289   -0.583518   -0.610667
      4          6           0        1.255608    0.510042    0.101386
      5          6           0        1.188204    1.882011   -0.613527
      6          6           0       -0.169242    2.250498   -1.243108
      7          6           0       -1.422274    2.073322   -0.360413
      8          6           0       -3.192281    0.246630    0.145823
      9          6           0       -3.293418   -1.269806    0.187096
     10          6           0       -1.859479   -1.778883   -0.058788
     11          8           0       -4.129939    1.025963    0.325466
     12          6           0       -1.323785    2.817546    0.987546
     13          6           0       -1.764961   -2.782901   -1.212280
     14          8           0       -1.414832   -2.402863    1.166113
     15          6           0        2.711147    0.041892    0.395915
     16          8           0        2.561773   -1.137329    1.225641
     17          6           0        3.491424    1.097792    1.188482
     18          6           0        3.488486   -0.365365   -0.874744
     19          8           0        4.766080   -0.938877   -0.560443
     20          1           0        0.561339   -0.537827   -1.700083
     21          1           0        0.782523   -1.569692   -0.308067
     22          1           0        0.812954    0.630830    1.098158
     23          1           0        1.934937    1.924703   -1.416683
     24          1           0        1.473604    2.659961    0.103404
     25          1           0       -0.317680    1.672691   -2.164837
     26          1           0       -0.115596    3.302681   -1.553202
     27          1           0       -2.262094    2.531009   -0.904015
     28          1           0       -3.685490   -1.613463    1.149378
     29          1           0       -3.988416   -1.601524   -0.592849
     30          1           0       -1.104950    3.879823    0.821317
     31          1           0       -0.536251    2.403261    1.627063
     32          1           0       -2.269699    2.751865    1.536614
     33          1           0       -0.733149   -3.126825   -1.349900
     34          1           0       -2.388728   -3.656786   -0.991778
     35          1           0       -2.108369   -2.340734   -2.154664
     36          1           0       -0.461102   -2.579331    1.085708
     37          1           0        3.433936   -1.339001    1.604176
     38          1           0        3.655812    2.006957    0.602755
     39          1           0        2.953095    1.365762    2.105056
     40          1           0        4.475492    0.704406    1.469892
     41          1           0        2.898759   -1.070848   -1.471800
     42          1           0        3.699999    0.510477   -1.494094
     43          1           0        4.605978   -1.849832   -0.264282
 ---------------------------------------------------------------------
                    Distance matrix (angstroms):
                    1          2          3          4          5
     1  C    0.000000
     2  C    1.355311   0.000000
     3  C    2.565128   1.504877   0.000000
     4  C    3.075153   2.553526   1.550482   0.000000
     5  C    3.274803   3.283684   2.582946   1.548528   0.000000
     6  C    2.538647   3.033884   2.962570   2.620505   1.541044
     7  C    1.509771   2.597862   3.241775   3.134989   2.629689
     8  C    1.475315   2.309839   3.781222   4.455903   4.737059
     9  C    2.437009   2.420587   3.858003   4.885574   5.537136
    10  C    2.406236   1.534146   2.630911   3.868927   4.795649
    11  O    2.414317   3.491235   4.914586   5.414841   5.467831
    12  C    2.532638   3.570927   4.142022   3.572551   3.122299
    13  C    3.558815   2.557095   3.156866   4.657577   5.553475
    14  O    3.336191   2.437630   3.134851   4.092665   5.320061
    15  C    4.589368   3.868839   2.580996   1.557083   2.593138
    16  O    4.913928   3.980586   2.876327   2.384083   3.792841
    17  C    5.490884   5.045434   3.938007   2.554624   3.027715
    18  C    5.428642   4.579232   3.089245   2.589385   3.226488
    19  O    6.764128   5.842100   4.362578   3.854971   4.556470
    20  H    3.040912   2.130660   1.099717   2.196663   2.725652
    21  H    3.393740   2.126444   1.093970   2.171809   3.488858
    22  H    2.913892   2.597311   2.133186   1.097309   2.153168
    23  H    4.146974   4.003054   3.039911   2.183412   1.097494
    24  H    3.869565   4.066022   3.484788   2.160944   1.095742
    25  H    2.690602   2.947713   2.836825   2.993785   2.172111
    26  H    3.450745   4.106934   4.034346   3.523732   2.145038
    27  H    2.090044   3.314314   4.119562   4.179637   3.522803
    28  H    3.212111   3.209802   4.582527   5.479234   6.251325
    29  H    3.144746   3.147712   4.522798   5.695652   6.239618
    30  H    3.478613   4.522091   4.928717   4.176835   3.362824
    31  H    2.837405   3.527276   3.852198   3.020385   2.875011
    32  H    2.775379   3.931056   4.791751   4.417401   4.163754
    33  H    4.071196   2.844861   2.888024   4.391831   5.415004
    34  H    4.395124   3.496208   4.179661   5.642575   6.604225
    35  H    3.573185   2.811751   3.443216   4.953082   5.574412
    36  H    3.697492   2.576000   2.763020   3.668815   5.050859
    37  H    5.872277   4.951596   3.817120   3.228382   4.509593
    38  H    5.687143   5.412206   4.320244   2.872822   2.753914
    39  H    5.330828   5.036734   4.195245   2.761958   3.282079
    40  H    6.494108   5.932410   4.737971   3.504032   4.066158
    41  H    5.162472   4.159274   2.670537   2.770212   3.518808
    42  H    5.659460   5.001639   3.570278   2.919007   2.994264
    43  H    6.871361   5.819421   4.388653   4.114329   5.072455
                    6          7          8          9         10
     6  C    0.000000
     7  C    1.542929   0.000000
     8  C    3.883733   2.593454   0.000000
     9  C    4.919197   3.870072   1.520365   0.000000
    10  C    4.527187   3.888652   2.433296   1.541362   0.000000
    11  O    4.432497   2.983093   1.232411   2.447340   3.629023
    12  C    2.574943   1.542907   3.287762   4.607235   4.744359
    13  C    5.280376   4.942268   3.613826   2.565908   1.532165
    14  O    5.386056   4.729331   3.349646   2.402368   1.444799
    15  C    3.982584   4.667324   5.912269   6.149712   4.940911
    16  O    5.003053   5.356910   6.015853   5.948057   4.648529
    17  C    4.543329   5.243584   6.817883   7.255506   6.201863
    18  C    4.511918   5.507022   6.785922   6.923852   5.591471
    19  O    5.915703   6.885426   8.077113   8.100854   6.697410
    20  H    2.918446   3.542250   4.255866   4.353893   3.177173
    21  H    4.046481   4.258571   4.393644   4.116844   2.661968
    22  H    3.011571   3.033885   4.134786   4.615705   3.779833
    23  H    2.136315   3.522593   5.616558   6.333458   5.473393
    24  H    2.163261   2.990883   5.253233   6.178558   5.553295
    25  H    1.097943   2.153271   3.954255   4.800510   4.327349
    26  H    1.098238   2.154408   4.657481   5.833938   5.576441
    27  H    2.138621   1.100126   2.680633   4.086606   4.410405
    28  H    5.746145   4.581922   2.170328   1.094444   2.195756
    29  H    5.463240   4.488163   2.143628   1.096072   2.202056
    30  H    2.791433   2.181885   4.244212   5.631191   5.776231
    31  H    2.897570   2.200899   3.728220   4.813200   4.699293
    32  H    3.519964   2.185695   3.010259   4.363833   4.820919
    33  H    5.407864   5.338118   4.434491   3.516511   2.180031
    34  H    6.315480   5.845237   4.144453   2.811740   2.162659
    35  H    5.066612   4.813934   3.627886   2.834619   2.184106
    36  H    5.369898   4.966115   4.040888   3.247210   1.976372
    37  H    5.828758   6.251907   6.967623   6.875332   5.565895
    38  H    4.254123   5.169048   7.085472   7.694267   6.722251
    39  H    4.662826   5.071787   6.546502   7.045829   6.142628
    40  H    5.596813   6.325155   7.794707   8.117822   6.973912
    41  H    4.527281   5.458234   6.438417   6.413624   5.013855
    42  H    4.249905   5.474066   7.089602   7.409702   6.181348
    43  H    6.369736   7.193067   8.085554   7.933513   6.469111
                   11         12         13         14         15
    11  O    0.000000
    12  C    3.394498   0.000000
    13  C    4.739750   6.033148   0.000000
    14  O    4.453689   5.224255   2.433880   0.000000
    15  C    6.911861   4.933048   5.531843   4.857338   0.000000
    16  O    7.090075   5.549351   5.231825   4.173548   1.449593
    17  C    7.670407   5.117047   6.960821   6.027141   1.533597
    18  C    7.836881   6.062755   5.792850   5.688499   1.544244
    19  O    9.153393   7.320754   6.817611   6.582395   2.469672
    20  H    5.343816   4.694205   3.269554   3.949517   3.057933
    21  H    5.592055   5.036169   2.962963   2.774121   2.610055
    22  H    5.018503   3.059349   4.861823   3.764430   2.107874
    23  H    6.373817   4.146897   5.991041   6.051414   2.726352
    24  H    5.841144   2.938014   6.468700   5.924913   2.910561
    25  H    4.599259   3.501493   4.780616   5.376719   4.288444
    26  H    4.982749   2.854904   6.314344   6.452590   4.735217
    27  H    2.695483   2.130851   5.346008   5.417229   5.711274
    28  H    2.800525   5.023712   3.260896   2.404022   6.650179
    29  H    2.786937   5.396858   2.592894   3.218606   6.968688
    30  H    4.188191   1.097248   6.997358   6.299765   5.428929
    31  H    4.062720   1.095821   6.038863   4.907464   4.199688
    32  H    2.811781   1.095693   6.200388   5.238252   5.783941
    33  H    5.620559   6.414674   1.096294   2.705390   4.995178
    34  H    5.166729   6.853379   1.096076   2.679047   6.450941
    35  H    4.644614   6.090723   1.096142   3.392995   5.950639
    36  H    5.199662   5.466272   2.649951   0.973246   4.172503
    37  H    8.027475   6.347679   6.086526   4.983397   1.972101
    38  H    7.852207   5.059793   7.458007   6.743538   2.190126
    39  H    7.311072   4.652763   7.104658   5.844906   2.175392
    40  H    8.687149   6.191093   7.635353   6.666582   2.169162
    41  H    7.551780   6.244828   4.974812   5.228758   2.182144
    42  H    8.055089   6.059662   6.386826   6.459547   2.183926
    43  H    9.215979   7.649418   6.508317   6.213053   2.757692
                   16         17         18         19         20
    16  O    0.000000
    17  C    2.421033   0.000000
    18  C    2.422053   2.529376   0.000000
    19  O    2.844020   2.971785   1.435252   0.000000
    20  H    3.594579   4.427692   3.046164   4.374868   0.000000
    21  H    2.388499   4.085741   3.015586   4.041083   1.746819
    22  H    2.490182   2.720371   3.470334   4.565320   3.042897
    23  H    4.092779   3.145365   2.819862   4.116869   2.833927
    24  H    4.106452   2.772971   3.764190   4.922675   3.782941
    25  H    5.261445   5.107302   4.506097   5.936243   2.423852
    26  H    5.882513   5.038746   5.186932   6.542717   3.902475
    27  H    6.423538   6.287737   6.438867   7.845597   4.245380
    28  H    6.265846   7.672062   7.557827   8.649138   5.226086
    29  H    6.813763   8.149077   7.583641   8.779599   4.801842
    30  H    6.227371   5.385272   6.480578   7.719982   5.352532
    31  H    4.721723   4.256615   5.488427   6.638508   4.574341
    32  H    6.210125   6.003973   6.977711   8.217141   5.414153
    33  H    4.631200   6.491362   5.066915   5.970919   2.915688
    34  H    5.980976   7.869926   6.737121   7.665792   4.351149
    35  H    5.889386   7.372773   6.071661   7.194776   3.253377
    36  H    3.352122   5.399468   4.933990   5.720518   3.601910
    37  H    0.971920   2.472664   2.663830   2.572991   4.451047
    38  H    3.386952   1.093929   2.799806   3.356138   4.621120
    39  H    2.681785   1.096227   3.487499   3.962721   4.880904
    40  H    2.667202   1.096509   2.759694   2.628133   5.187724
    41  H    2.719222   3.483010   1.096340   2.082037   2.408269
    42  H    3.377541   2.754025   1.093358   2.027033   3.315503
    43  H    2.627985   3.470049   1.955786   0.971176   4.487983
                   21         22         23         24         25
    21  H    0.000000
    22  H    2.611645   0.000000
    23  H    3.842901   3.042595   0.000000
    24  H    4.305447   2.354436   1.750457   0.000000
    25  H    3.895008   3.607069   2.386950   3.054230   0.000000
    26  H    5.108522   3.876945   2.474297   2.383902   1.752656
    27  H    5.142042   4.132226   4.271476   3.871300   2.471261
    28  H    4.699915   5.027472   7.119866   6.780300   5.755430
    29  H    4.779537   5.558422   6.942557   6.962664   5.163907
    30  H    5.876672   3.782981   4.251123   2.941496   3.795831
    31  H    4.611751   2.289455   3.949706   2.535143   3.867817
    32  H    5.603103   3.767463   5.204337   4.009346   4.321543
    33  H    2.409842   4.743773   5.713237   6.361505   4.885907
    34  H    3.857494   5.744759   7.073023   7.484540   5.836835
    35  H    3.515919   5.286319   5.923420   6.552584   4.394798
    36  H    2.123342   3.453766   5.682366   5.670819   5.354092
    37  H    3.277176   3.317504   4.693011   4.699672   6.111495
    38  H    4.677371   3.197028   2.654488   2.331909   4.853858
    39  H    4.376235   2.476726   3.708329   2.805433   5.387407
    40  H    4.687289   3.682090   4.034335   3.834425   6.092891
    41  H    2.466085   3.721690   3.147272   4.293166   4.284015
    42  H    3.774312   3.881918   2.263067   3.482688   4.235845
    43  H    3.833954   4.732543   4.765460   5.503199   6.345289
                   26         27         28         29         30
    26  H    0.000000
    27  H    2.371577   0.000000
    28  H    6.649553   4.839331   0.000000
    29  H    6.322360   4.489414   1.768406   0.000000
    30  H    2.636333   2.476904   6.078076   6.352905   0.000000
    31  H    3.331665   3.066139   5.126399   5.734435   1.775635
    32  H    3.806642   2.450613   4.605487   5.142042   1.772168
    33  H    6.462294   5.877718   4.153669   3.673749   7.344762
    34  H    7.342786   6.189713   3.231301   2.634815   7.857218
    35  H    6.015067   5.032060   3.732683   2.553483   6.968403
    36  H    6.456104   5.772187   3.366547   4.026861   6.496545
    37  H    6.641794   7.328899   7.139215   7.745136   6.960637
    38  H    4.533274   6.129160   8.203716   8.537261   5.120571
    39  H    5.152802   6.132740   7.338931   8.016735   4.943299
    40  H    6.080149   7.373397   8.489810   9.011656   6.453313
    41  H    5.312318   6.319032   7.107555   6.963286   6.767364
    42  H    4.728494   6.322760   8.126778   8.023996   6.308815
    43  H    7.106544   8.171380   8.414437   8.604256   8.162240
                   31         32         33         34         35
    31  H    0.000000
    32  H    1.770465   0.000000
    33  H    6.283543   6.726956   0.000000
    34  H    6.856688   6.890409   1.774839   0.000000
    35  H    6.267256   6.291750   1.776743   1.778454   0.000000
    36  H    5.012477   5.647653   2.511164   3.031931   3.642860
    37  H    5.455954   7.019344   5.411789   6.783400   6.771225
    38  H    4.333550   6.044721   7.030757   8.435460   7.728620
    39  H    3.671568   5.433413   6.760802   7.959362   7.582990
    40  H    5.294183   7.049407   7.054041   8.496901   8.109101
    41  H    5.785471   7.097651   4.175242   5.905507   5.210590
    42  H    5.591964   7.060191   5.736162   7.395337   6.504068
    43  H    6.936030   8.467218   5.596030   7.260871   6.992638
                   36         37         38         39         40
    36  H    0.000000
    37  H    4.120502   0.000000
    38  H    6.181929   3.499644   0.000000
    39  H    5.315972   2.792460   1.778159   0.000000
    40  H    5.941421   2.297474   1.766476   1.777222   0.000000
    41  H    4.483863   3.133680   3.788112   4.328270   3.780366
    42  H    5.789391   3.618098   2.576466   3.774024   3.069887
    43  H    5.294331   2.264016   4.065635   4.322711   3.090068
                   41         42         43
    41  H    0.000000
    42  H    1.772872   0.000000
    43  H    2.231482   2.811458   0.000000
 Stoichiometry    C15H24O4
 Framework group  C1[X(C15H24O4)]
 Deg. of freedom   123
 Full point group                 C1      NOp   1
 Largest Abelian subgroup         C1      NOp   1
 Largest concise Abelian subgroup C1      NOp   1
                         Standard orientation:                         
 ---------------------------------------------------------------------
 Center     Atomic      Atomic             Coordinates (Angstroms)
 Number     Number       Type             X           Y           Z
 ---------------------------------------------------------------------
      1          6           0       -1.835447    0.622877   -0.183182
      2          6           0       -1.100966   -0.511393   -0.287282
      3          6           0        0.368276   -0.624480   -0.592555
      4          6           0        1.224284    0.475418    0.086761
      5          6           0        1.170961    1.829582   -0.662464
      6          6           0       -0.185142    2.200230   -1.293669
      7          6           0       -1.435196    2.062420   -0.399799
      8          6           0       -3.226381    0.273186    0.162608
      9          6           0       -3.347479   -1.240213    0.243037
     10          6           0       -1.921930   -1.774646    0.002228
     11          8           0       -4.152491    1.069394    0.327560
     12          6           0       -1.318846    2.839224    0.928207
     13          6           0       -1.847611   -2.808801   -1.125836
     14          8           0       -1.478424   -2.373269    1.240128
     15          6           0        2.675165   -0.004679    0.385020
     16          8           0        2.514981   -1.160339    1.245316
     17          6           0        3.474111    1.060387    1.146099
     18          6           0        3.439497   -0.454496   -0.879160
     19          8           0        4.711164   -1.037012   -0.557465
     20          1           0        0.505494   -0.608387   -1.683559
     21          1           0        0.721109   -1.607474   -0.266975
     22          1           0        0.789167    0.627422    1.082579
     23          1           0        1.913447    1.841807   -1.470585
     24          1           0        1.470930    2.621563    0.032831
     25          1           0       -0.346704    1.601267   -2.199549
     26          1           0       -0.119304    3.243385   -1.630744
     27          1           0       -2.272032    2.517438   -0.950201
     28          1           0       -3.738416   -1.554019    1.215920
     29          1           0       -4.051427   -1.582224   -0.524335
     30          1           0       -1.086853    3.893893    0.733774
     31          1           0       -0.533146    2.430729    1.573678
     32          1           0       -2.262296    2.800254    1.484019
     33          1           0       -0.821305   -3.169982   -1.260387
     34          1           0       -2.481661   -3.668322   -0.879693
     35          1           0       -2.190647   -2.386109   -2.077248
     36          1           0       -0.527622   -2.564558    1.158943
     37          1           0        3.386595   -1.364074    1.624010
     38          1           0        3.647146    1.952093    0.536510
     39          1           0        2.944817    1.358766    2.058530
     40          1           0        4.454489    0.661044    1.431959
     41          1           0        2.836906   -1.166896   -1.454774
     42          1           0        3.659011    0.402413   -1.521773
     43          1           0        4.540682   -1.937916   -0.237322
 ---------------------------------------------------------------------
 Rotational constants (GHZ):      0.5752048      0.2571911      0.2044378
 Standard basis: 6-31G(d) (6D, 7F)
 There are   333 symmetry adapted cartesian basis functions of A   symmetry.
 There are   333 symmetry adapted basis functions of A   symmetry.
   333 basis functions,   628 primitive gaussians,   333 cartesian basis functions
    73 alpha electrons       73 beta electrons
       nuclear repulsion energy      1598.8556488954 Hartrees.
 NAtoms=   43 NActive=   43 NUniq=   43 SFac= 1.00D+00 NAtFMM=   60 NAOKFM=F Big=F
 Integral buffers will be    131072 words long.
 Raffenetti 2 integral format.
 Two-electron integral symmetry is turned on.
 ------------------------------------------------------------------------------
 Polarizable Continuum Model (PCM)
 =================================
 Model                : PCM (using non-symmetric T matrix).
 Atomic radii         : SMD-Coulomb.
 Polarization charges : Total charges.
 Charge compensation  : None.
 Solution method      : On-the-fly selection.
 Cavity type          : VdW (van der Waals Surface) (Alpha=1.000).
 Cavity algorithm     : GePol (No added spheres)
                        Default sphere list used, NSphG=   43.
                        Lebedev-Laikov grids with approx.  5.0 points / Ang**2.
                        Smoothing algorithm: Karplus/York (Gamma=1.0000).
                        Polarization charges: spherical gaussians, with
                                              point-specific exponents (IZeta= 3).
                        Self-potential: point-specific (ISelfS= 7).
                        Self-field    : sphere-specific E.n sum rule (ISelfD= 2).
 1st derivatives      : Analytical E(r).r(x)/FMM algorithm (CHGder, D1EAlg=3).
                        Cavity 1st derivative terms included.
 Solvent              : Methanol, Eps=  32.613000 Eps(inf)=   1.765709
 ------------------------------------------------------------------------------
 ------------------------------------------------------------------------------
 Atomic radii for non-electrostatic terms: SMD-CDS.
 ------------------------------------------------------------------------------
 Nuclear repulsion after PCM non-electrostatic terms =     1598.8572627922 Hartrees.
 One-electron integrals computed using PRISM.
 NBasis=   333 RedAO= T EigKep=  9.26D-04  NBF=   333
 NBsUse=   333 1.00D-06 EigRej= -1.00D+00 NBFU=   333
 Initial guess from the checkpoint file:  "DY-202A-11R_34.chk"
 B after Tr=     0.000000    0.000000    0.000000
         Rot=    0.999997    0.000793   -0.001477    0.001629 Ang=   0.27 deg.
 ExpMin= 1.61D-01 ExpMax= 5.48D+03 ExpMxC= 8.25D+02 IAcc=1 IRadAn=         1 AccDes= 0.00D+00
 Harris functional with IExCor=  402 and IRadAn=       1 diagonalized for initial guess.
 HarFok:  IExCor=  402 AccDes= 0.00D+00 IRadAn=         1 IDoV= 1 UseB2=F ITyADJ=14
 ICtDFT=  3500011 ScaDFX=  1.000000  1.000000  1.000000  1.000000
 FoFCou: FMM=F IPFlag=           0 FMFlag=      100000 FMFlg1=           0
         NFxFlg=           0 DoJE=T BraDBF=F KetDBF=T FulRan=T
         wScrn=  0.000000 ICntrl=     500 IOpCl=  0 I1Cent=   200000004 NGrid=           0
         NMat0=    1 NMatS0=      1 NMatT0=    0 NMatD0=    1 NMtDS0=    0 NMtDT0=    0
 Petite list used in FoFCou.
 Keep R1 ints in memory in canonical form, NReq=1565304907.
 Requested convergence on RMS density matrix=1.00D-08 within 128 cycles.
 Requested convergence on MAX density matrix=1.00D-06.
 Requested convergence on             energy=1.00D-06.
 No special actions if energy rises.
 Inv3:  Mode=1 IEnd=    22211523.
 Iteration    1 A*A^-1 deviation from unit magnitude is 6.22D-15 for   2694.
 Iteration    1 A*A^-1 deviation from orthogonality  is 5.27D-15 for   2709   2660.
 Iteration    1 A^-1*A deviation from unit magnitude is 5.88D-15 for   2694.
 Iteration    1 A^-1*A deviation from orthogonality  is 5.93D-12 for   1810   1533.
 Error on total polarization charges =  0.05213
 SCF Done:  E(RB3LYP) =  -886.949626614     A.U. after   10 cycles
            NFock= 10  Conv=0.80D-08     -V/T= 2.0094
 SMD-CDS (non-electrostatic) energy       (kcal/mol) =       1.01
 (included in total energy above)
 D1PCM: PCM CHGder 1st derivatives, ID1Alg=3 FixD1E=F DoIter=F DoCFld=F I1PDM=0.
 Calling FoFJK, ICntrl=      2127 FMM=F ISym2X=0 I1Cent= 0 IOpClX= 0 NMat=1 NMatS=1 NMatT=0.
 ***** Axes restored to original set *****
 -------------------------------------------------------------------
 Center     Atomic                   Forces (Hartrees/Bohr)
 Number     Number              X              Y              Z
 -------------------------------------------------------------------
      1        6          -0.001499722   -0.001279447    0.000793849
      2        6           0.000436888    0.001374284    0.000665025
      3        6           0.000009438    0.000013163   -0.000422459
      4        6           0.000105168    0.000110201    0.000253331
      5        6           0.000077748   -0.000296578   -0.000035924
      6        6          -0.000382028   -0.000186219    0.000168672
      7        6           0.000932070    0.000607583    0.000008987
      8        6           0.000615730   -0.000119149   -0.001054164
      9        6           0.001077142   -0.000261443   -0.000960754
     10        6          -0.002182471    0.000078899    0.000045582
     11        8           0.001502409   -0.001175469   -0.000124844
     12        6          -0.000190891   -0.000111717    0.000255724
     13        6           0.000272422    0.000383114    0.000311886
     14        8           0.000384487    0.001115334    0.000479467
     15        6           0.000567135    0.000108118   -0.000344927
     16        8          -0.001280935   -0.000131737    0.000174935
     17        6          -0.000002024    0.000169439    0.000444835
     18        6           0.000402716    0.000212523    0.000949016
     19        8          -0.001115945    0.000056253   -0.001081877
     20        1           0.000302009    0.000073536    0.000056291
     21        1           0.000367889   -0.000079108   -0.000141011
     22        1           0.000280972   -0.000155885    0.000111575
     23        1           0.000202769   -0.000298109   -0.000082477
     24        1          -0.000106298   -0.000058482   -0.000089652
     25        1           0.000174477    0.000084746    0.000126792
     26        1           0.000074215   -0.000154070   -0.000024633
     27        1           0.000227566    0.000303832    0.000040299
     28        1           0.000078285    0.000172188    0.000258260
     29        1          -0.000645664   -0.000102814    0.000465946
     30        1          -0.000065222   -0.000117449   -0.000071389
     31        1          -0.000538490    0.000342864   -0.000193554
     32        1           0.000065708   -0.000044799   -0.000157177
     33        1          -0.000117632    0.000074936   -0.000052082
     34        1           0.000164405    0.000049423   -0.000045458
     35        1          -0.000032202    0.000074520    0.000078837
     36        1          -0.000361472   -0.001069262   -0.000285246
     37        1           0.000135504    0.000040966   -0.000045665
     38        1           0.000051503    0.000234422   -0.000066953
     39        1           0.000136784   -0.000090687   -0.000191632
     40        1          -0.000291683    0.000033709   -0.000085939
     41        1           0.000205423   -0.000283891   -0.000077032
     42        1          -0.000216981    0.000430321   -0.000123667
     43        1           0.000178800   -0.000128058    0.000069209
 -------------------------------------------------------------------
 Cartesian Forces:  Max     0.002182471 RMS     0.000505646

 GradGradGradGradGradGradGradGradGradGradGradGradGradGradGradGradGradGrad
 Berny optimization.
 Using GEDIIS/GDIIS optimizer.
 FormGI is forming the generalized inverse of G from B-inverse, IUseBI=4.
 Internal  Forces:  Max     0.001903968 RMS     0.000381151
 Search for a local minimum.
 Step number   3 out of a maximum of  258
 All quantities printed in internal units (Hartrees-Bohrs-Radians)
 Mixed Optimization -- En-DIIS/RFO-DIIS
 Swapping is turned off.
 Update second derivatives using D2CorX and points    1    2    3
 DE= -6.49D-04 DEPred=-7.52D-04 R= 8.63D-01
 TightC=F SS=  1.41D+00  RLast= 3.00D-01 DXNew= 8.4853D-01 8.9944D-01
 Trust test= 8.63D-01 RLast= 3.00D-01 DXMaxT set to 8.49D-01
 ITU=  1  1  0
     Eigenvalues ---    0.00228   0.00236   0.00260   0.00338   0.00373
     Eigenvalues ---    0.00403   0.00486   0.00704   0.00817   0.00922
     Eigenvalues ---    0.01061   0.01111   0.01174   0.01250   0.01319
     Eigenvalues ---    0.01423   0.02464   0.02669   0.03200   0.03890
     Eigenvalues ---    0.03973   0.04002   0.04397   0.04587   0.04715
     Eigenvalues ---    0.04841   0.04879   0.04953   0.05065   0.05377
     Eigenvalues ---    0.05414   0.05441   0.05542   0.05562   0.05608
     Eigenvalues ---    0.05618   0.05639   0.05688   0.05723   0.05912
     Eigenvalues ---    0.06130   0.06473   0.07001   0.07715   0.08388
     Eigenvalues ---    0.08630   0.08900   0.09057   0.09411   0.09666
     Eigenvalues ---    0.10289   0.11670   0.12184   0.13213   0.13994
     Eigenvalues ---    0.14629   0.15305   0.16000   0.16000   0.16000
     Eigenvalues ---    0.16000   0.16000   0.16000   0.16000   0.16000
     Eigenvalues ---    0.16000   0.16014   0.16045   0.16117   0.16492
     Eigenvalues ---    0.16732   0.17668   0.18366   0.19842   0.20744
     Eigenvalues ---    0.21748   0.23400   0.24833   0.25037   0.26824
     Eigenvalues ---    0.27073   0.27545   0.28081   0.28193   0.28482
     Eigenvalues ---    0.28726   0.28863   0.29164   0.29692   0.29949
     Eigenvalues ---    0.31420   0.31707   0.32285   0.33654   0.33762
     Eigenvalues ---    0.33836   0.33845   0.33937   0.33967   0.34030
     Eigenvalues ---    0.34102   0.34123   0.34140   0.34154   0.34171
     Eigenvalues ---    0.34178   0.34204   0.34221   0.34255   0.34295
     Eigenvalues ---    0.34326   0.34342   0.34368   0.34420   0.34631
     Eigenvalues ---    0.38883   0.40942   0.41699   0.52184   0.52472
     Eigenvalues ---    0.52676   0.52964   0.94900
 En-DIIS/RFO-DIIS IScMMF=        0 using points:     3    2
 RFO step:  Lambda=-1.02765088D-04.
 DidBck=F Rises=F RFO-DIIS coefs:    0.97926    0.02074
 Iteration  1 RMS(Cart)=  0.03920329 RMS(Int)=  0.00052379
 Iteration  2 RMS(Cart)=  0.00079742 RMS(Int)=  0.00003673
 Iteration  3 RMS(Cart)=  0.00000032 RMS(Int)=  0.00003673
 Variable       Old X    -DE/DX   Delta X   Delta X   Delta X     New X
                                 (Linear)    (Quad)   (Total)
    R1        2.56117  -0.00076   0.00010  -0.00299  -0.00289   2.55828
    R2        2.85305   0.00088  -0.00022   0.00725   0.00703   2.86008
    R3        2.78794  -0.00158   0.00016  -0.00779  -0.00756   2.78038
    R4        2.84380   0.00020   0.00016  -0.00298  -0.00285   2.84096
    R5        2.89912   0.00084  -0.00021   0.00775   0.00750   2.90661
    R6        2.92999  -0.00047  -0.00010   0.00085   0.00077   2.93076
    R7        2.07816  -0.00001  -0.00002   0.00046   0.00044   2.07860
    R8        2.06730   0.00016   0.00006  -0.00075  -0.00069   2.06661
    R9        2.92629  -0.00069  -0.00006  -0.00059  -0.00066   2.92563
   R10        2.94246  -0.00142  -0.00026  -0.00063  -0.00089   2.94157
   R11        2.07361  -0.00003   0.00002  -0.00058  -0.00056   2.07305
   R12        2.91215  -0.00017   0.00002  -0.00009  -0.00007   2.91208
   R13        2.07396   0.00019   0.00001   0.00045   0.00046   2.07442
   R14        2.07065  -0.00013   0.00003  -0.00103  -0.00100   2.06966
   R15        2.91571  -0.00022   0.00003  -0.00065  -0.00058   2.91513
   R16        2.07481  -0.00017   0.00003  -0.00111  -0.00108   2.07373
   R17        2.07537  -0.00014  -0.00001  -0.00023  -0.00024   2.07512
   R18        2.91567  -0.00016  -0.00004   0.00081   0.00078   2.91645
   R19        2.07894  -0.00007  -0.00001   0.00006   0.00005   2.07899
   R20        2.87307  -0.00097  -0.00014   0.00112   0.00100   2.87407
   R21        2.32892  -0.00190   0.00004  -0.00234  -0.00229   2.32663
   R22        2.91275  -0.00148   0.00012  -0.00668  -0.00662   2.90613
   R23        2.06820   0.00015  -0.00003   0.00106   0.00103   2.06923
   R24        2.07128   0.00011  -0.00005   0.00142   0.00137   2.07264
   R25        2.89537  -0.00060   0.00010  -0.00365  -0.00355   2.89182
   R26        2.73027   0.00016  -0.00008   0.00296   0.00288   2.73315
   R27        2.07350  -0.00011   0.00000  -0.00026  -0.00026   2.07324
   R28        2.07080  -0.00063  -0.00002  -0.00140  -0.00141   2.06939
   R29        2.07056  -0.00014   0.00002  -0.00069  -0.00067   2.06989
   R30        2.07170  -0.00013   0.00003  -0.00090  -0.00087   2.07082
   R31        2.07128  -0.00014   0.00001  -0.00052  -0.00052   2.07077
   R32        2.07141  -0.00003   0.00001  -0.00021  -0.00020   2.07121
   R33        1.83917  -0.00014  -0.00003   0.00031   0.00028   1.83945
   R34        2.73933   0.00026  -0.00005   0.00192   0.00187   2.74120
   R35        2.89808   0.00024   0.00010  -0.00131  -0.00121   2.89686
   R36        2.91820  -0.00013   0.00004  -0.00120  -0.00116   2.91703
   R37        1.83666   0.00010  -0.00001   0.00023   0.00022   1.83688
   R38        2.06723   0.00024   0.00002   0.00026   0.00028   2.06751
   R39        2.07157  -0.00025   0.00001  -0.00095  -0.00094   2.07063
   R40        2.07210  -0.00030  -0.00001  -0.00061  -0.00063   2.07148
   R41        2.71223  -0.00103   0.00008  -0.00382  -0.00374   2.70850
   R42        2.07178   0.00012   0.00002   0.00003   0.00005   2.07183
   R43        2.06615   0.00037  -0.00001   0.00131   0.00129   2.06744
   R44        1.83526   0.00011   0.00000   0.00009   0.00009   1.83535
    A1        2.26958  -0.00001   0.00024  -0.00578  -0.00562   2.26397
    A2        1.90770  -0.00021  -0.00013   0.00303   0.00288   1.91058
    A3        2.10549   0.00022  -0.00013   0.00280   0.00277   2.10825
    A4        2.22379   0.00011  -0.00009   0.00306   0.00289   2.22668
    A5        1.96561  -0.00053   0.00011  -0.00466  -0.00469   1.96092
    A6        2.09308   0.00043  -0.00002   0.00213   0.00223   2.09531
    A7        1.97886   0.00010   0.00008  -0.00077  -0.00075   1.97811
    A8        1.89861   0.00005   0.00004   0.00069   0.00072   1.89933
    A9        1.89868   0.00031   0.00011   0.00099   0.00115   1.89983
   A10        1.93413  -0.00020  -0.00001  -0.00152  -0.00149   1.93264
   A11        1.90601  -0.00021  -0.00012   0.00017   0.00005   1.90606
   A12        1.84228  -0.00004  -0.00011   0.00058   0.00046   1.84274
   A13        1.97073   0.00009   0.00013  -0.00344  -0.00335   1.96738
   A14        1.96020  -0.00056  -0.00032  -0.00285  -0.00318   1.95702
   A15        1.85142   0.00015   0.00013   0.00233   0.00248   1.85390
   A16        1.97620   0.00005  -0.00024  -0.00012  -0.00033   1.97587
   A17        1.87999   0.00014   0.00014   0.00568   0.00581   1.88580
   A18        1.81148   0.00019   0.00021  -0.00059  -0.00039   1.81109
   A19        2.02507  -0.00013   0.00014  -0.00035  -0.00032   2.02474
   A20        1.92059  -0.00020  -0.00006  -0.00470  -0.00475   1.91585
   A21        1.89191   0.00012  -0.00002   0.00291   0.00294   1.89485
   A22        1.86613   0.00010  -0.00001  -0.00203  -0.00200   1.86413
   A23        1.90389   0.00009   0.00003   0.00172   0.00176   1.90565
   A24        1.84832   0.00004  -0.00011   0.00272   0.00261   1.85093
   A25        2.04225   0.00051   0.00017   0.00275   0.00289   2.04514
   A26        1.91370  -0.00033  -0.00001  -0.00260  -0.00262   1.91108
   A27        1.87697  -0.00012  -0.00007   0.00028   0.00023   1.87720
   A28        1.88604  -0.00007   0.00009  -0.00228  -0.00217   1.88387
   A29        1.88727  -0.00007  -0.00007   0.00039   0.00031   1.88758
   A30        1.84810   0.00005  -0.00013   0.00148   0.00135   1.84945
   A31        1.96391  -0.00042   0.00003   0.00066   0.00065   1.96456
   A32        1.95686  -0.00009   0.00003   0.00141   0.00139   1.95825
   A33        1.83847   0.00030   0.00005  -0.00158  -0.00151   1.83696
   A34        1.97423   0.00077  -0.00002   0.00673   0.00673   1.98096
   A35        1.86450  -0.00012  -0.00011  -0.00134  -0.00144   1.86305
   A36        1.85433  -0.00049   0.00001  -0.00727  -0.00726   1.84707
   A37        1.90016   0.00101   0.00000   0.00277   0.00255   1.90271
   A38        2.19780  -0.00054  -0.00006   0.00058   0.00042   2.19822
   A39        2.18482  -0.00047   0.00007  -0.00254  -0.00257   2.18225
   A40        1.83714  -0.00055   0.00004  -0.00147  -0.00166   1.83549
   A41        1.94002   0.00013  -0.00021   0.00218   0.00202   1.94204
   A42        1.90151   0.00003  -0.00021   0.00595   0.00582   1.90733
   A43        1.94962   0.00010   0.00003  -0.00212  -0.00200   1.94761
   A44        1.95672   0.00056  -0.00003   0.00627   0.00626   1.96299
   A45        1.87913  -0.00026   0.00036  -0.01012  -0.00978   1.86935
   A46        1.81203   0.00029  -0.00007   0.00291   0.00270   1.81472
   A47        1.97239  -0.00017   0.00005  -0.00288  -0.00279   1.96960
   A48        1.91621  -0.00005   0.00007  -0.00097  -0.00085   1.91536
   A49        1.97568  -0.00015  -0.00012   0.00323   0.00320   1.97888
   A50        1.86890  -0.00005   0.00005  -0.00262  -0.00256   1.86634
   A51        1.91375   0.00014   0.00001   0.00033   0.00030   1.91405
   A52        1.92554  -0.00016   0.00008  -0.00278  -0.00271   1.92284
   A53        1.95344   0.00038   0.00004   0.00187   0.00191   1.95535
   A54        1.93240  -0.00022   0.00006  -0.00306  -0.00300   1.92940
   A55        1.88714  -0.00004  -0.00003   0.00115   0.00112   1.88826
   A56        1.88192   0.00010  -0.00008   0.00146   0.00138   1.88330
   A57        1.88107  -0.00006  -0.00008   0.00155   0.00147   1.88254
   A58        1.93707   0.00005   0.00010  -0.00197  -0.00187   1.93521
   A59        1.91335   0.00011  -0.00001   0.00066   0.00065   1.91400
   A60        1.94291  -0.00018   0.00015  -0.00437  -0.00423   1.93868
   A61        1.88678  -0.00006  -0.00022   0.00500   0.00479   1.89157
   A62        1.88966   0.00003  -0.00002   0.00028   0.00025   1.88991
   A63        1.89260   0.00004  -0.00002   0.00073   0.00071   1.89331
   A64        1.88583   0.00030   0.00024  -0.00324  -0.00300   1.88284
   A65        1.83022  -0.00034  -0.00007  -0.00496  -0.00501   1.82521
   A66        1.94589   0.00063  -0.00010   0.00380   0.00371   1.94960
   A67        1.97599  -0.00116  -0.00014  -0.00814  -0.00828   1.96772
   A68        1.89306  -0.00011   0.00024   0.00029   0.00052   1.89358
   A69        1.88422   0.00068   0.00000   0.00678   0.00676   1.89097
   A70        1.92912   0.00032   0.00008   0.00232   0.00239   1.93151
   A71        1.87471  -0.00020  -0.00017   0.00247   0.00230   1.87701
   A72        1.95192   0.00013   0.00015  -0.00198  -0.00183   1.95009
   A73        1.92896  -0.00001  -0.00006   0.00091   0.00085   1.92982
   A74        1.92009  -0.00013   0.00008  -0.00322  -0.00314   1.91695
   A75        1.89475  -0.00003  -0.00002   0.00045   0.00043   1.89518
   A76        1.87624   0.00002   0.00003  -0.00050  -0.00048   1.87576
   A77        1.89003   0.00003  -0.00020   0.00456   0.00437   1.89439
   A78        1.95333   0.00164  -0.00003   0.00920   0.00917   1.96250
   A79        1.92521  -0.00014  -0.00002  -0.00084  -0.00086   1.92435
   A80        1.93075  -0.00066   0.00002  -0.00410  -0.00408   1.92667
   A81        1.91872  -0.00085   0.00004  -0.00415  -0.00411   1.91461
   A82        1.84620  -0.00023   0.00006  -0.00061  -0.00054   1.84566
   A83        1.88708   0.00019  -0.00006   0.00019   0.00012   1.88721
   A84        1.87009   0.00037  -0.00013   0.00514   0.00502   1.87511
    D1        0.05692  -0.00031  -0.00003  -0.00996  -0.01000   0.04693
    D2       -3.12557  -0.00009  -0.00001   0.00566   0.00563  -3.11994
    D3       -3.11616  -0.00038  -0.00058  -0.00809  -0.00867  -3.12483
    D4       -0.01546  -0.00015  -0.00056   0.00753   0.00696  -0.00850
    D5        0.38583  -0.00005  -0.00028  -0.01347  -0.01373   0.37210
    D6       -1.86308  -0.00068  -0.00030  -0.02453  -0.02481  -1.88790
    D7        2.41078  -0.00023  -0.00036  -0.01568  -0.01602   2.39476
    D8       -2.72123   0.00003   0.00032  -0.01550  -0.01516  -2.73639
    D9        1.31305  -0.00060   0.00030  -0.02656  -0.02624   1.28680
   D10       -0.69627  -0.00015   0.00024  -0.01771  -0.01745  -0.71373
   D11       -0.02564   0.00018   0.00019   0.01715   0.01732  -0.00831
   D12       -3.13766  -0.00013   0.00005  -0.01214  -0.01214   3.13339
   D13        3.08794   0.00012  -0.00029   0.01863   0.01833   3.10627
   D14       -0.02408  -0.00019  -0.00043  -0.01066  -0.01113  -0.03521
   D15        0.67482   0.00014   0.00005   0.02702   0.02709   0.70192
   D16       -1.48552   0.00029  -0.00003   0.02900   0.02901  -1.45651
   D17        2.79907   0.00015   0.00002   0.02743   0.02748   2.82655
   D18       -2.42321  -0.00008   0.00002   0.01052   0.01054  -2.41267
   D19        1.69963   0.00007  -0.00005   0.01250   0.01245   1.71208
   D20       -0.29896  -0.00007   0.00000   0.01093   0.01092  -0.28804
   D21        0.04874   0.00007   0.00068  -0.02808  -0.02743   0.02131
   D22        2.19617  -0.00002   0.00052  -0.02382  -0.02330   2.17287
   D23       -1.94449   0.00001   0.00063  -0.02613  -0.02549  -1.96998
   D24       -3.13033   0.00027   0.00070  -0.01373  -0.01309   3.13976
   D25       -0.98290   0.00018   0.00054  -0.00946  -0.00896  -0.99186
   D26        1.15963   0.00021   0.00064  -0.01177  -0.01115   1.14848
   D27       -1.38558  -0.00003   0.00028  -0.00372  -0.00338  -1.38896
   D28        2.63712   0.00032   0.00078   0.00200   0.00281   2.63993
   D29        0.66958   0.00028   0.00061   0.00276   0.00341   0.67299
   D30        0.75523  -0.00005   0.00039  -0.00453  -0.00411   0.75113
   D31       -1.50525   0.00030   0.00089   0.00119   0.00208  -1.50317
   D32        2.81039   0.00026   0.00072   0.00196   0.00268   2.81307
   D33        2.77746  -0.00034   0.00017  -0.00459  -0.00437   2.77308
   D34        0.51697   0.00001   0.00067   0.00113   0.00181   0.51878
   D35       -1.45057  -0.00002   0.00050   0.00190   0.00241  -1.44816
   D36        0.63665   0.00014  -0.00024  -0.02234  -0.02256   0.61409
   D37       -1.48443   0.00027  -0.00029  -0.01564  -0.01591  -1.50035
   D38        2.78492   0.00026  -0.00012  -0.01798  -0.01810   2.76682
   D39        2.88892  -0.00052  -0.00078  -0.02953  -0.03029   2.85862
   D40        0.76784  -0.00039  -0.00083  -0.02283  -0.02365   0.74419
   D41       -1.24600  -0.00040  -0.00066  -0.02518  -0.02583  -1.27183
   D42       -1.40168  -0.00018  -0.00057  -0.02683  -0.02737  -1.42905
   D43        2.76043  -0.00005  -0.00062  -0.02013  -0.02073   2.73970
   D44        0.74659  -0.00006  -0.00045  -0.02247  -0.02291   0.72368
   D45       -1.02532  -0.00003   0.00043   0.02457   0.02496  -1.00036
   D46       -3.07036  -0.00002   0.00022   0.02519   0.02540  -3.04495
   D47        1.02452  -0.00003   0.00031   0.02543   0.02574   1.05026
   D48        3.00021   0.00029   0.00073   0.03203   0.03275   3.03297
   D49        0.95518   0.00031   0.00053   0.03266   0.03319   0.98837
   D50       -1.23313   0.00030   0.00062   0.03289   0.03353  -1.19960
   D51        0.96680  -0.00001   0.00055   0.02567   0.02622   0.99301
   D52       -1.07824   0.00000   0.00035   0.02630   0.02666  -1.05158
   D53        3.01664  -0.00001   0.00044   0.02653   0.02699   3.04363
   D54        0.84759   0.00008  -0.00005   0.02053   0.02049   0.86808
   D55       -1.30740   0.00007  -0.00028   0.02372   0.02346  -1.28394
   D56        2.97406   0.00024  -0.00009   0.02315   0.02308   2.99714
   D57        2.99741  -0.00020  -0.00003   0.01256   0.01253   3.00995
   D58        0.84242  -0.00021  -0.00027   0.01576   0.01550   0.85792
   D59       -1.15930  -0.00004  -0.00007   0.01519   0.01512  -1.14418
   D60       -1.29439  -0.00006  -0.00015   0.01553   0.01540  -1.27899
   D61        2.83380  -0.00007  -0.00038   0.01873   0.01836   2.85217
   D62        0.83208   0.00010  -0.00019   0.01816   0.01799   0.85006
   D63       -1.28908   0.00010   0.00045   0.00323   0.00372  -1.28536
   D64        0.95077   0.00027   0.00050   0.01159   0.01212   0.96288
   D65        2.98483   0.00003   0.00043   0.00559   0.00605   2.99088
   D66        0.87998  -0.00003   0.00063  -0.00014   0.00051   0.88049
   D67        3.11983   0.00015   0.00068   0.00822   0.00891   3.12874
   D68       -1.12929  -0.00009   0.00062   0.00222   0.00285  -1.12645
   D69        2.87301  -0.00004   0.00049   0.00063   0.00114   2.87415
   D70       -1.17034   0.00014   0.00054   0.00899   0.00954  -1.16079
   D71        0.86373  -0.00010   0.00048   0.00299   0.00348   0.86721
   D72       -3.08188   0.00006  -0.00068   0.01810   0.01742  -3.06446
   D73        1.09916  -0.00004  -0.00072   0.01731   0.01658   1.11575
   D74       -0.99998  -0.00006  -0.00068   0.01619   0.01550  -0.98448
   D75        0.95782   0.00005  -0.00072   0.01018   0.00945   0.96727
   D76       -1.14432  -0.00004  -0.00076   0.00938   0.00861  -1.13571
   D77        3.03971  -0.00006  -0.00073   0.00826   0.00753   3.04725
   D78       -1.08224   0.00008  -0.00059   0.01271   0.01213  -1.07012
   D79        3.09880  -0.00001  -0.00063   0.01191   0.01129   3.11009
   D80        0.99965  -0.00003  -0.00059   0.01079   0.01021   1.00986
   D81        0.05446  -0.00013   0.00023  -0.03364  -0.03342   0.02104
   D82        2.16815  -0.00028   0.00018  -0.03589  -0.03574   2.13241
   D83       -2.04711  -0.00050   0.00036  -0.04328  -0.04291  -2.09002
   D84       -3.11643   0.00018   0.00037  -0.00455  -0.00422  -3.12065
   D85       -1.00274   0.00003   0.00031  -0.00681  -0.00655  -1.00929
   D86        1.06518  -0.00019   0.00049  -0.01420  -0.01372   1.05147
   D87       -0.05967   0.00007  -0.00051   0.03583   0.03529  -0.02438
   D88       -2.20494   0.00017  -0.00047   0.03557   0.03507  -2.16986
   D89        1.96713   0.00012  -0.00045   0.03496   0.03449   2.00162
   D90       -2.16708   0.00020  -0.00030   0.03528   0.03499  -2.13209
   D91        1.97085   0.00030  -0.00026   0.03502   0.03477   2.00562
   D92       -0.14027   0.00025  -0.00023   0.03442   0.03418  -0.10609
   D93        2.00514   0.00007  -0.00076   0.04540   0.04462   2.04976
   D94       -0.14012   0.00017  -0.00072   0.04514   0.04440  -0.09572
   D95       -2.25125   0.00012  -0.00069   0.04454   0.04382  -2.20743
   D96        1.09605  -0.00014   0.00085  -0.02835  -0.02744   1.06860
   D97       -3.10408  -0.00011   0.00064  -0.02296  -0.02226  -3.12634
   D98       -1.01009  -0.00009   0.00071  -0.02441  -0.02365  -1.03374
   D99       -3.13341   0.00001   0.00072  -0.02434  -0.02367   3.12611
   D100      -1.05034   0.00004   0.00051  -0.01895  -0.01849  -1.06883
   D101       1.04364   0.00005   0.00057  -0.02040  -0.01988   1.02376
   D102      -1.04785  -0.00006   0.00071  -0.02533  -0.02462  -1.07247
   D103       1.03521  -0.00003   0.00051  -0.01994  -0.01944   1.01577
   D104       3.12920  -0.00001   0.00057  -0.02139  -0.02082   3.10837
   D105      -1.00235  -0.00052   0.00100  -0.06877  -0.06784  -1.07018
   D106      -2.95881  -0.00080   0.00102  -0.07035  -0.06926  -3.02807
   D107       1.17447  -0.00067   0.00112  -0.07284  -0.07173   1.10273
   D108      -2.91241  -0.00059   0.00060  -0.01954  -0.01895  -2.93136
   D109      -0.83155  -0.00009   0.00057  -0.01760  -0.01704  -0.84860
   D110       1.25926   0.00061   0.00080  -0.01080  -0.00999   1.24926
   D111      -1.15742   0.00023  -0.00050   0.01482   0.01433  -1.14309
   D112       0.95574   0.00026  -0.00046   0.01468   0.01423   0.96996
   D113       3.04203   0.00021  -0.00069   0.01887   0.01818   3.06021
   D114       3.11919   0.00036  -0.00050   0.01854   0.01804   3.13722
   D115      -1.05085   0.00040  -0.00047   0.01840   0.01793  -1.03292
   D116       1.03545   0.00034  -0.00069   0.02259   0.02188   1.05733
   D117       1.05668  -0.00058  -0.00070   0.00879   0.00810   1.06478
   D118      -3.11335  -0.00055  -0.00066   0.00865   0.00799  -3.10536
   D119      -1.02706  -0.00060  -0.00089   0.01283   0.01194  -1.01511
   D120      -3.02212   0.00038   0.00043  -0.01379  -0.01336  -3.03547
   D121      -0.87999   0.00034   0.00045  -0.01329  -0.01284  -0.89283
   D122       1.20706   0.00006   0.00037  -0.01621  -0.01583   1.19123
   D123      -1.00412  -0.00026   0.00027  -0.02018  -0.01994  -1.02406
   D124       1.13800  -0.00031   0.00028  -0.01969  -0.01942   1.11858
   D125      -3.05813  -0.00059   0.00020  -0.02261  -0.02241  -3.08054
   D126       1.06378   0.00019   0.00061  -0.01443  -0.01382   1.04996
   D127      -3.07728   0.00015   0.00062  -0.01393  -0.01330  -3.09058
   D128      -0.99023  -0.00013   0.00054  -0.01685  -0.01629  -1.00652
   D129       1.34717   0.00012   0.00056  -0.01184  -0.01128   1.33588
   D130      -0.79865  -0.00023   0.00058  -0.01417  -0.01358  -0.81223
   D131      -2.83208   0.00010   0.00060  -0.01201  -0.01140  -2.84348
         Item               Value     Threshold  Converged?
 Maximum Force            0.001904     0.000450     NO 
 RMS     Force            0.000381     0.000300     NO 
 Maximum Displacement     0.154711     0.001800     NO 
 RMS     Displacement     0.039217     0.001200     NO 
 Predicted change in Energy=-2.641475D-04
 GradGradGradGradGradGradGradGradGradGradGradGradGradGradGradGradGradGrad

                          Input orientation:                          
 ---------------------------------------------------------------------
 Center     Atomic      Atomic             Coordinates (Angstroms)
 Number     Number       Type             X           Y           Z
 ---------------------------------------------------------------------
      1          6           0       -1.804034    0.623528   -0.191804
      2          6           0       -1.048092   -0.494186   -0.301321
      3          6           0        0.422249   -0.580727   -0.602534
      4          6           0        1.261876    0.506561    0.117255
      5          6           0        1.196886    1.880345   -0.593621
      6          6           0       -0.150554    2.238486   -1.250001
      7          6           0       -1.419674    2.074110   -0.388607
      8          6           0       -3.188822    0.248873    0.134926
      9          6           0       -3.284663   -1.266452    0.222825
     10          6           0       -1.858087   -1.775867   -0.042483
     11          8           0       -4.126022    1.027724    0.310690
     12          6           0       -1.362678    2.848378    0.945218
     13          6           0       -1.775183   -2.774891   -1.198706
     14          8           0       -1.401500   -2.404334    1.177519
     15          6           0        2.716597    0.031259    0.401710
     16          8           0        2.558636   -1.175151    1.191524
     17          6           0        3.496131    1.057407    1.231949
     18          6           0        3.489301   -0.328334   -0.885305
     19          8           0        4.776414   -0.895763   -0.610275
     20          1           0        0.565239   -0.525483   -1.691749
     21          1           0        0.785643   -1.569342   -0.308328
     22          1           0        0.824150    0.620025    1.116732
     23          1           0        1.957066    1.925624   -1.384255
     24          1           0        1.463976    2.659504    0.128230
     25          1           0       -0.282550    1.644315   -2.163104
     26          1           0       -0.092031    3.285262   -1.576618
     27          1           0       -2.249236    2.518547   -0.958375
     28          1           0       -3.650201   -1.585075    1.204589
     29          1           0       -4.004099   -1.627671   -0.522086
     30          1           0       -1.159139    3.910055    0.757950
     31          1           0       -0.583164    2.463111    1.610885
     32          1           0       -2.320139    2.776935    1.472408
     33          1           0       -0.740994   -3.098408   -1.361925
     34          1           0       -2.381011   -3.658116   -0.967040
     35          1           0       -2.147995   -2.332326   -2.129537
     36          1           0       -0.464235   -2.639313    1.059969
     37          1           0        3.430503   -1.403116    1.555845
     38          1           0        3.649785    1.990720    0.682111
     39          1           0        2.963921    1.283892    2.162582
     40          1           0        4.485041    0.657500    1.484416
     41          1           0        2.902853   -1.022440   -1.498753
     42          1           0        3.681704    0.570786   -1.478173
     43          1           0        4.635531   -1.815553   -0.332037
 ---------------------------------------------------------------------
                    Distance matrix (angstroms):
                    1          2          3          4          5
     1  C    0.000000
     2  C    1.353782   0.000000
     3  C    2.564228   1.503371   0.000000
     4  C    3.083667   2.551990   1.550891   0.000000
     5  C    3.278195   3.280817   2.580119   1.548177   0.000000
     6  C    2.542020   3.028707   2.948776   2.619907   1.541004
     7  C    1.513489   2.596504   3.238302   3.147033   2.631722
     8  C    1.471312   2.307633   3.777820   4.458187   4.735706
     9  C    2.436433   2.423504   3.859098   4.881161   5.536533
    10  C    2.404645   1.538114   2.634758   3.869000   4.796300
    11  O    2.409877   3.487753   4.909976   5.416500   5.466085
    12  C    2.537237   3.581279   4.164164   3.613574   3.139503
    13  C    3.544565   2.556478   3.162039   4.660838   5.556127
    14  O    3.347392   2.441421   3.133719   4.085467   5.314793
    15  C    4.597732   3.865647   2.578190   1.556611   2.592166
    16  O    4.917492   3.962422   2.852390   2.379873   3.791723
    17  C    5.505186   5.040667   3.936694   2.556926   3.049011
    18  C    5.422764   4.577825   3.090383   2.581394   3.196640
    19  O    6.766510   5.846502   4.365553   3.853283   4.529909
    20  H    3.030432   2.130049   1.099949   2.196113   2.718983
    21  H    3.395391   2.125698   1.093605   2.171933   3.485807
    22  H    2.935920   2.599544   2.135229   1.097010   2.157000
    23  H    4.154908   4.007393   3.041141   2.179807   1.097736
    24  H    3.863613   4.054720   3.481135   2.162436   1.095215
    25  H    2.691272   2.936916   2.807656   2.979895   2.169727
    26  H    3.454488   4.101787   4.019850   3.524691   2.145082
    27  H    2.092111   3.309233   4.107183   4.187239   3.523649
    28  H    3.199403   3.198246   4.567194   5.448462   6.223901
    29  H    3.165007   3.173563   4.549189   5.717884   6.273877
    30  H    3.481261   4.531194   4.951648   4.225586   3.390769
    31  H    2.850311   3.552224   3.895513   3.076230   2.892756
    32  H    2.770041   3.932486   4.806243   4.452176   4.176340
    33  H    4.043766   2.828633   2.875505   4.381240   5.397560
    34  H    4.389348   3.497186   4.178691   5.638338   6.604191
    35  H    3.551084   2.816189   3.464967   4.973386   5.594092
    36  H    3.742744   2.606832   2.790618   3.710080   5.091266
    37  H    5.878940   4.932853   3.792692   3.227902   4.515570
    38  H    5.690086   5.404808   4.321995   2.867735   2.767019
    39  H    5.358414   5.032756   4.193180   2.772105   3.327886
    40  H    6.508711   5.927124   4.732318   3.504383   4.077445
    41  H    5.154815   4.162075   2.674269   2.764441   3.486510
    42  H    5.634789   4.989000   3.566059   2.899153   2.944775
    43  H    6.887436   5.835283   4.398830   4.120149   5.054935
                    6          7          8          9         10
     6  C    0.000000
     7  C    1.542622   0.000000
     8  C    3.886857   2.595277   0.000000
     9  C    4.927113   3.874453   1.520895   0.000000
    10  C    4.526456   3.890286   2.429383   1.537859   0.000000
    11  O    4.439149   2.984671   1.231197   2.445168   3.623311
    12  C    2.580736   1.543318   3.278537   4.598664   4.754432
    13  C    5.270294   4.929042   3.594454   2.564112   1.530286
    14  O    5.386418   4.744422   3.364674   2.398442   1.446323
    15  C    3.977506   4.680446   5.915446   6.142570   4.938698
    16  O    4.995366   5.374147   6.014775   5.923753   4.625048
    17  C    4.566546   5.274943   6.822447   7.238634   6.190256
    18  C    4.468793   5.487848   6.780218   6.927814   5.603593
    19  O    5.874333   6.874648   8.081491   8.112486   6.716664
    20  H    2.889122   3.520787   4.246098   4.363070   3.186856
    21  H    4.032712   4.259648   4.393034   4.115976   2.665076
    22  H    3.028348   3.068412   4.147968   4.608710   3.778686
    23  H    2.134940   3.523597   5.621349   6.344113   5.482406
    24  H    2.164136   2.987514   5.240202   6.162114   5.544164
    25  H    1.097370   2.150957   3.959119   4.814344   4.321689
    26  H    1.098109   2.154274   4.662527   5.843714   5.575621
    27  H    2.137275   1.100152   2.688782   4.097994   4.408383
    28  H    5.735169   4.571997   2.172652   1.094988   2.191635
    29  H    5.506981   4.516664   2.148897   1.096795   2.203939
    30  H    2.800580   2.180175   4.232260   5.621426   5.784369
    31  H    2.902115   2.202053   3.724347   4.809828   4.725250
    32  H    3.522575   2.183615   2.989075   4.340593   4.820414
    33  H    5.370623   5.306872   4.408709   3.512513   2.176681
    34  H    6.310699   5.840990   4.139016   2.820004   2.161277
    35  H    5.065144   4.793534   3.587995   2.821650   2.179332
    36  H    5.406226   5.022707   4.076849   3.246594   1.975794
    37  H    5.827350   6.276639   6.968754   6.847560   5.537398
    38  H    4.270483   5.181969   7.078135   7.675069   6.711846
    39  H    4.717725   5.133119   6.560404   7.022230   6.121781
    40  H    5.609394   6.354577   7.802325   8.103178   6.963330
    41  H    4.474239   5.431877   6.433790   6.427187   5.035368
    42  H    4.185630   5.428738   7.064691   7.402643   6.185247
    43  H    6.339125   7.197095   8.105579   7.958572   6.500192
                   11         12         13         14         15
    11  O    0.000000
    12  C    3.369493   0.000000
    13  C    4.718538   6.032225   0.000000
    14  O    4.466928   5.257990   2.433804   0.000000
    15  C    6.915393   4.987188   5.532802   4.846928   0.000000
    16  O    7.093178   5.623714   5.201380   4.146536   1.450581
    17  C    7.677684   5.186311   6.955670   5.997783   1.532954
    18  C    7.827033   6.081448   5.813661   5.699557   1.543628
    19  O    9.154308   7.357078   6.841111   6.605953   2.475143
    20  H    5.331993   4.696105   3.283368   3.953587   3.053010
    21  H    5.590383   5.069804   2.967145   2.772822   2.606657
    22  H    5.031911   3.126850   4.862432   3.755524   2.106954
    23  H    6.378324   4.159161   6.004911   6.049065   2.712043
    24  H    5.826154   2.948408   6.464175   5.912226   2.924298
    25  H    4.612171   3.504014   4.763129   5.366878   4.263226
    26  H    4.993145   2.857458   6.300895   6.455346   4.731882
    27  H    2.712085   2.125663   5.320053   5.432813   5.718035
    28  H    2.802175   4.995553   3.272183   2.393445   6.617648
    29  H    2.785588   5.400473   2.596535   3.203964   6.983781
    30  H    4.160561   1.097112   6.992604   6.332953   5.494842
    31  H    4.037659   1.095073   6.062291   4.954745   4.273690
    32  H    2.769574   1.095338   6.185031   5.270333   5.835566
    33  H    5.592944   6.408874   1.095833   2.714182   4.985996
    34  H    5.160887   6.857711   1.095802   2.670308   6.439764
    35  H    4.599700   6.075405   1.096037   3.391027   5.971432
    36  H    5.236150   5.561935   2.615068   0.973395   4.205110
    37  H    8.034953   6.436043   6.047188   4.949122   1.974619
    38  H    7.844010   5.092110   7.461823   6.713972   2.188368
    39  H    7.332286   4.759102   7.087389   5.799160   2.175069
    40  H    8.698569   6.267894   7.626982   6.642317   2.166062
    41  H    7.542039   6.257075   5.004512   5.253525   2.180994
    42  H    8.023056   6.042023   6.406971   6.460883   2.180937
    43  H    9.233750   7.704683   6.539779   6.250693   2.762501
                   16         17         18         19         20
    16  O    0.000000
    17  C    2.421745   0.000000
    18  C    2.428262   2.530432   0.000000
    19  O    2.871076   2.974522   1.433275   0.000000
    20  H    3.564963   4.432119   3.039631   4.363563   0.000000
    21  H    2.355514   4.076642   3.030309   4.058465   1.747019
    22  H    2.497337   2.709993   3.465626   4.571712   3.044140
    23  H    4.075700   3.157063   2.770743   4.063003   2.835429
    24  H    4.127161   2.813284   3.749182   4.915034   3.776796
    25  H    5.222572   5.113636   4.444206   5.869956   2.376751
    26  H    5.880810   5.072109   5.134386   6.489726   3.868725
    27  H    6.432814   6.319944   6.406315   7.819107   4.210134
    28  H    6.222368   7.619287   7.544504   8.647354   5.223165
    29  H    6.797847   8.157189   7.613885   8.811406   4.843737
    30  H    6.314203   5.480312   6.501708   7.758783   5.352429
    31  H    4.825320   4.331310   5.532458   6.703779   4.599773
    32  H    6.284928   6.069893   6.996506   8.257563   5.407704
    33  H    4.594189   6.477053   5.078964   5.988190   2.904303
    34  H    5.935033   7.849363   6.749421   7.680273   4.361076
    35  H    5.875446   7.392296   6.110908   7.233208   3.289070
    36  H    3.361372   5.420315   4.975456   5.770102   3.619399
    37  H    0.972034   2.482617   2.667926   2.600185   4.418919
    38  H    3.387160   1.094078   2.803669   3.357281   4.634751
    39  H    2.674716   1.095729   3.487823   3.965446   4.887062
    40  H    2.674964   1.096178   2.752988   2.623977   5.181922
    41  H    2.716505   3.483457   1.096368   2.077419   2.397635
    42  H    3.381844   2.759710   1.094043   2.025439   3.310555
    43  H    2.654213   3.463839   1.957491   0.971224   4.481113
                   21         22         23         24         25
    21  H    0.000000
    22  H    2.612586   0.000000
    23  H    3.839874   3.040234   0.000000
    24  H    4.305096   2.354992   1.751950   0.000000
    25  H    3.861194   3.609886   2.387806   3.054697   0.000000
    26  H    5.093726   3.898334   2.466661   2.391492   1.752989
    27  H    5.132629   4.166072   4.269181   3.871501   2.466477
    28  H    4.686776   4.988988   7.104123   6.732741   5.754250
    29  H    4.794864   5.572239   6.993191   6.978726   5.220035
    30  H    5.911253   3.858297   4.270566   2.973408   3.799282
    31  H    4.670940   2.371010   3.963902   2.535274   3.873472
    32  H    5.630899   3.829533   5.213418   4.017478   4.318744
    33  H    2.403899   4.734993   5.702712   6.343185   4.831716
    34  H    3.850269   5.737390   7.083158   7.476353   5.826653
    35  H    3.536266   5.299838   5.961301   6.562180   4.392572
    36  H    2.139922   3.505202   5.716255   5.715207   5.363831
    37  H    3.240070   3.328512   4.679285   4.733941   6.074881
    38  H    4.675289   3.170476   2.671966   2.351982   4.866056
    39  H    4.357893   2.472477   3.742409   2.877626   5.420428
    40  H    4.675286   3.679499   4.028407   3.869637   6.083430
    41  H    2.489738   3.722829   3.098177   4.274828   4.207105
    42  H    3.786273   3.860256   2.195173   3.444067   4.163761
    43  H    3.857827   4.749484   4.719930   5.504248   6.285778
                   26         27         28         29         30
    26  H    0.000000
    27  H    2.371415   0.000000
    28  H    6.641978   4.845702   0.000000
    29  H    6.368141   4.523385   1.763084   0.000000
    30  H    2.641835   2.463814   6.049904   6.355997   0.000000
    31  H    3.328260   3.062673   5.095057   5.743418   1.775638
    32  H    3.810435   2.445505   4.568143   5.119988   1.772662
    33  H    6.420162   5.829908   4.164211   3.676445   7.333980
    34  H    7.336315   6.178074   3.259496   2.637254   7.857848
    35  H    6.007496   4.991276   3.732480   2.554518   6.948578
    36  H    6.495438   5.819232   3.358975   4.007113   6.593051
    37  H    6.648417   7.345759   7.091746   7.722792   7.066203
    38  H    4.558386   6.145588   8.145496   8.551303   5.178354
    39  H    5.227422   6.200141   7.272918   8.014857   5.086191
    40  H    6.101200   7.401433   8.443317   9.017402   6.554665
    41  H    5.247065   6.274920   7.111058   7.001869   6.776577
    42  H    4.649640   6.264185   8.099493   8.051018   6.291639
    43  H    7.065206   8.159457   8.430166   8.643763   8.218811
                   31         32         33         34         35
    31  H    0.000000
    32  H    1.770521   0.000000
    33  H    6.308169   6.711691   0.000000
    34  H    6.880942   6.882187   1.777318   0.000000
    35  H    6.279782   6.253654   1.776445   1.778599   0.000000
    36  H    5.133457   5.740229   2.480511   2.969975   3.619701
    37  H    5.573173   7.109829   5.365518   6.724854   6.750193
    38  H    4.359316   6.073113   7.025401   8.426123   7.759404
    39  H    3.778457   5.534149   6.734471   7.923779   7.591508
    40  H    5.381721   7.127596   7.037041   8.472121   8.123846
    41  H    5.828484   7.109339   4.195949   5.928636   5.255926
    42  H    5.595737   7.042382   5.747762   7.409547   6.545054
    43  H    7.022584   8.528090   5.622581   7.282179   7.036639
                   36         37         38         39         40
    36  H    0.000000
    37  H    4.116194   0.000000
    38  H    6.205252   3.511356   0.000000
    39  H    5.325368   2.793893   1.778148   0.000000
    40  H    5.961917   2.315878   1.766019   1.779349   0.000000
    41  H    4.527540   3.123124   3.793839   4.327617   3.771580
    42  H    5.825437   3.628314   2.585355   3.778734   3.070798
    43  H    5.350129   2.277345   4.060530   4.315549   3.072155
                   41         42         43
    41  H    0.000000
    42  H    1.773528   0.000000
    43  H    2.234374   2.813899   0.000000
 Stoichiometry    C15H24O4
 Framework group  C1[X(C15H24O4)]
 Deg. of freedom   123
 Full point group                 C1      NOp   1
 Largest Abelian subgroup         C1      NOp   1
 Largest concise Abelian subgroup C1      NOp   1
                         Standard orientation:                         
 ---------------------------------------------------------------------
 Center     Atomic      Atomic             Coordinates (Angstroms)
 Number     Number       Type             X           Y           Z
 ---------------------------------------------------------------------
      1          6           0       -1.837896    0.619960   -0.188588
      2          6           0       -1.095313   -0.508106   -0.282201
      3          6           0        0.372815   -0.616666   -0.587058
      4          6           0        1.227574    0.472558    0.111685
      5          6           0        1.175832    1.835065   -0.621629
      6          6           0       -0.169788    2.197915   -1.279155
      7          6           0       -1.437545    2.062533   -0.410739
      8          6           0       -3.225706    0.266847    0.149128
      9          6           0       -3.338707   -1.245604    0.262459
     10          6           0       -1.919090   -1.775851    0.000662
     11          8           0       -4.153203    1.059317    0.315224
     12          6           0       -1.366715    2.858031    0.909865
     13          6           0       -1.851971   -2.794745   -1.139130
     14          8           0       -1.465306   -2.389320    1.229313
     15          6           0        2.677748   -0.014821    0.398909
     16          8           0        2.508777   -1.206097    1.209152
     17          6           0        3.472120    1.015798    1.209308
     18          6           0        3.441515   -0.404579   -0.884655
     19          8           0        4.722996   -0.982278   -0.604744
     20          1           0        0.512430   -0.581097   -1.677530
     21          1           0        0.725853   -1.604432   -0.277777
     22          1           0        0.794863    0.607598    1.110663
     23          1           0        1.933574    1.858446   -1.415547
     24          1           0        1.454548    2.622898    0.086277
     25          1           0       -0.311986    1.590302   -2.181821
     26          1           0       -0.100387    3.238399   -1.623275
     27          1           0       -2.264011    2.507085   -0.984901
     28          1           0       -3.704287   -1.543694    1.250636
     29          1           0       -4.064996   -1.610717   -0.473853
     30          1           0       -1.151626    3.914034    0.704321
     31          1           0       -0.589259    2.474802    1.579105
     32          1           0       -2.322994    2.806424    1.441498
     33          1           0       -0.822192   -3.132892   -1.300566
     34          1           0       -2.467097   -3.666933   -0.890749
     35          1           0       -2.223068   -2.363333   -2.075862
     36          1           0       -0.531254   -2.637067    1.112409
     37          1           0        3.379288   -1.438108    1.574161
     38          1           0        3.634514    1.938050    0.643547
     39          1           0        2.945983    1.263794    2.137908
     40          1           0        4.457269    0.608674    1.464921
     41          1           0        2.844846   -1.101881   -1.484470
     42          1           0        3.642104    0.482325   -1.493008
     43          1           0        4.572530   -1.895646   -0.310814
 ---------------------------------------------------------------------
 Rotational constants (GHZ):      0.5753514      0.2568397      0.2042602
 Standard basis: 6-31G(d) (6D, 7F)
 There are   333 symmetry adapted cartesian basis functions of A   symmetry.
 There are   333 symmetry adapted basis functions of A   symmetry.
   333 basis functions,   628 primitive gaussians,   333 cartesian basis functions
    73 alpha electrons       73 beta electrons
       nuclear repulsion energy      1598.6165439088 Hartrees.
 NAtoms=   43 NActive=   43 NUniq=   43 SFac= 1.00D+00 NAtFMM=   60 NAOKFM=F Big=F
 Integral buffers will be    131072 words long.
 Raffenetti 2 integral format.
 Two-electron integral symmetry is turned on.
 ------------------------------------------------------------------------------
 Polarizable Continuum Model (PCM)
 =================================
 Model                : PCM (using non-symmetric T matrix).
 Atomic radii         : SMD-Coulomb.
 Polarization charges : Total charges.
 Charge compensation  : None.
 Solution method      : On-the-fly selection.
 Cavity type          : VdW (van der Waals Surface) (Alpha=1.000).
 Cavity algorithm     : GePol (No added spheres)
                        Default sphere list used, NSphG=   43.
                        Lebedev-Laikov grids with approx.  5.0 points / Ang**2.
                        Smoothing algorithm: Karplus/York (Gamma=1.0000).
                        Polarization charges: spherical gaussians, with
                                              point-specific exponents (IZeta= 3).
                        Self-potential: point-specific (ISelfS= 7).
                        Self-field    : sphere-specific E.n sum rule (ISelfD= 2).
 1st derivatives      : Analytical E(r).r(x)/FMM algorithm (CHGder, D1EAlg=3).
                        Cavity 1st derivative terms included.
 Solvent              : Methanol, Eps=  32.613000 Eps(inf)=   1.765709
 ------------------------------------------------------------------------------
 ------------------------------------------------------------------------------
 Atomic radii for non-electrostatic terms: SMD-CDS.
 ------------------------------------------------------------------------------
 Nuclear repulsion after PCM non-electrostatic terms =     1598.6181335502 Hartrees.
 One-electron integrals computed using PRISM.
 NBasis=   333 RedAO= T EigKep=  9.22D-04  NBF=   333
 NBsUse=   333 1.00D-06 EigRej= -1.00D+00 NBFU=   333
 Initial guess from the checkpoint file:  "DY-202A-11R_34.chk"
 B after Tr=     0.000000    0.000000    0.000000
         Rot=    0.999990   -0.004380    0.000611   -0.001078 Ang=  -0.52 deg.
 ExpMin= 1.61D-01 ExpMax= 5.48D+03 ExpMxC= 8.25D+02 IAcc=1 IRadAn=         1 AccDes= 0.00D+00
 Harris functional with IExCor=  402 and IRadAn=       1 diagonalized for initial guess.
 HarFok:  IExCor=  402 AccDes= 0.00D+00 IRadAn=         1 IDoV= 1 UseB2=F ITyADJ=14
 ICtDFT=  3500011 ScaDFX=  1.000000  1.000000  1.000000  1.000000
 FoFCou: FMM=F IPFlag=           0 FMFlag=      100000 FMFlg1=           0
         NFxFlg=           0 DoJE=T BraDBF=F KetDBF=T FulRan=T
         wScrn=  0.000000 ICntrl=     500 IOpCl=  0 I1Cent=   200000004 NGrid=           0
         NMat0=    1 NMatS0=      1 NMatT0=    0 NMatD0=    1 NMtDS0=    0 NMtDT0=    0
 Petite list used in FoFCou.
 Keep R1 ints in memory in canonical form, NReq=1565304907.
 Requested convergence on RMS density matrix=1.00D-08 within 128 cycles.
 Requested convergence on MAX density matrix=1.00D-06.
 Requested convergence on             energy=1.00D-06.
 No special actions if energy rises.
 Inv3:  Mode=1 IEnd=    22129968.
 Iteration    1 A*A^-1 deviation from unit magnitude is 5.44D-15 for   2708.
 Iteration    1 A*A^-1 deviation from orthogonality  is 3.33D-15 for   1938    966.
 Iteration    1 A^-1*A deviation from unit magnitude is 6.00D-15 for   2708.
 Iteration    1 A^-1*A deviation from orthogonality  is 2.93D-09 for   2522   1516.
 Iteration    2 A*A^-1 deviation from unit magnitude is 7.99D-15 for    665.
 Iteration    2 A*A^-1 deviation from orthogonality  is 4.20D-15 for   1808    666.
 Iteration    2 A^-1*A deviation from unit magnitude is 1.11D-15 for    303.
 Iteration    2 A^-1*A deviation from orthogonality  is 3.50D-16 for   1952    898.
 Error on total polarization charges =  0.05212
 SCF Done:  E(RB3LYP) =  -886.949846272     A.U. after   10 cycles
            NFock= 10  Conv=0.90D-08     -V/T= 2.0094
 SMD-CDS (non-electrostatic) energy       (kcal/mol) =       1.00
 (included in total energy above)
 D1PCM: PCM CHGder 1st derivatives, ID1Alg=3 FixD1E=F DoIter=F DoCFld=F I1PDM=0.
 Calling FoFJK, ICntrl=      2127 FMM=F ISym2X=0 I1Cent= 0 IOpClX= 0 NMat=1 NMatS=1 NMatT=0.
 ***** Axes restored to original set *****
 -------------------------------------------------------------------
 Center     Atomic                   Forces (Hartrees/Bohr)
 Number     Number              X              Y              Z
 -------------------------------------------------------------------
      1        6           0.000895843    0.002259753   -0.000301424
      2        6          -0.001348457   -0.001583503   -0.000176773
      3        6           0.000500564   -0.000236243   -0.000206181
      4        6           0.000095595   -0.000014196    0.000250949
      5        6          -0.000064935   -0.000335390   -0.000380635
      6        6          -0.000308926   -0.000103303    0.000679217
      7        6          -0.000897237   -0.000403325    0.000420164
      8        6           0.000295882   -0.001635986    0.002896117
      9        6          -0.000780592   -0.000223886   -0.002426013
     10        6           0.000331364    0.000046122    0.001525882
     11        8          -0.000511761    0.000294116   -0.001184232
     12        6           0.000211740   -0.000508051   -0.000683461
     13        6          -0.000066240    0.000905887   -0.000212912
     14        8           0.000804691    0.001015753   -0.000582214
     15        6          -0.000249759   -0.000965708   -0.000236299
     16        8           0.000004739    0.000122715   -0.000078141
     17        6          -0.000076165    0.000045690   -0.000592321
     18        6           0.000417949   -0.000046773   -0.000003119
     19        8           0.000117349    0.000054640   -0.000196835
     20        1           0.000115164    0.000062377    0.000306643
     21        1           0.000367606   -0.000015526   -0.000169579
     22        1          -0.000546527    0.000261669    0.000119580
     23        1          -0.000166401    0.000253881    0.000154455
     24        1           0.000191025    0.000243270    0.000160991
     25        1           0.000163037    0.000237807   -0.000262391
     26        1           0.000053178   -0.000064721   -0.000039111
     27        1           0.000132247    0.000054080   -0.000381741
     28        1           0.000587931    0.001113004    0.000422990
     29        1           0.000054559    0.000221769    0.000268340
     30        1           0.000089786   -0.000031807    0.000174971
     31        1           0.000221889   -0.000082491    0.000167389
     32        1           0.000086515    0.000075215    0.000058422
     33        1          -0.000002866   -0.000466069   -0.000214782
     34        1           0.000206686   -0.000140847   -0.000070013
     35        1           0.000097861   -0.000122899   -0.000155362
     36        1          -0.000513414   -0.000844889    0.000224914
     37        1           0.000227154    0.000313135    0.000050258
     38        1          -0.000002699    0.000393734    0.000037547
     39        1           0.000117613   -0.000072123    0.000032098
     40        1          -0.000198882    0.000207829    0.000404601
     41        1          -0.000257866    0.000019003   -0.000172436
     42        1          -0.000161852   -0.000197244    0.000249634
     43        1          -0.000233384   -0.000106466    0.000120812
 -------------------------------------------------------------------
 Cartesian Forces:  Max     0.002896117 RMS     0.000593876

 GradGradGradGradGradGradGradGradGradGradGradGradGradGradGradGradGradGrad
 Berny optimization.
 Using GEDIIS/GDIIS optimizer.
 FormGI is forming the generalized inverse of G from B-inverse, IUseBI=4.
 Internal  Forces:  Max     0.001115981 RMS     0.000280147
 Search for a local minimum.
 Step number   4 out of a maximum of  258
 All quantities printed in internal units (Hartrees-Bohrs-Radians)
 Mixed Optimization -- En-DIIS/RFO-DIIS
 Swapping is turned off.
 Update second derivatives using D2CorX and points    2    3    4
 DE= -2.20D-04 DEPred=-2.64D-04 R= 8.32D-01
 TightC=F SS=  1.41D+00  RLast= 2.64D-01 DXNew= 1.4270D+00 7.9080D-01
 Trust test= 8.32D-01 RLast= 2.64D-01 DXMaxT set to 8.49D-01
 ITU=  1  1  1  0
     Eigenvalues ---    0.00222   0.00235   0.00265   0.00331   0.00371
     Eigenvalues ---    0.00382   0.00438   0.00703   0.00785   0.00906
     Eigenvalues ---    0.01087   0.01129   0.01143   0.01252   0.01314
     Eigenvalues ---    0.01421   0.02539   0.02714   0.03239   0.03913
     Eigenvalues ---    0.03938   0.04001   0.04476   0.04578   0.04730
     Eigenvalues ---    0.04808   0.04893   0.05003   0.05062   0.05407
     Eigenvalues ---    0.05437   0.05553   0.05567   0.05605   0.05626
     Eigenvalues ---    0.05642   0.05672   0.05707   0.05848   0.06072
     Eigenvalues ---    0.06265   0.06474   0.07036   0.07707   0.08395
     Eigenvalues ---    0.08593   0.08902   0.09085   0.09437   0.09660
     Eigenvalues ---    0.10293   0.11719   0.12190   0.13434   0.14010
     Eigenvalues ---    0.14599   0.15887   0.16000   0.16000   0.16000
     Eigenvalues ---    0.16000   0.16000   0.16000   0.16000   0.16000
     Eigenvalues ---    0.16012   0.16029   0.16081   0.16388   0.16475
     Eigenvalues ---    0.17065   0.17674   0.18907   0.19909   0.20938
     Eigenvalues ---    0.21721   0.23368   0.24868   0.25040   0.26885
     Eigenvalues ---    0.27310   0.27797   0.28056   0.28150   0.28533
     Eigenvalues ---    0.28796   0.28879   0.29405   0.29603   0.30003
     Eigenvalues ---    0.31602   0.32113   0.32345   0.33672   0.33729
     Eigenvalues ---    0.33815   0.33838   0.33853   0.33977   0.34022
     Eigenvalues ---    0.34101   0.34127   0.34132   0.34161   0.34170
     Eigenvalues ---    0.34182   0.34195   0.34215   0.34262   0.34291
     Eigenvalues ---    0.34326   0.34345   0.34390   0.34603   0.34843
     Eigenvalues ---    0.38943   0.40851   0.41656   0.52321   0.52559
     Eigenvalues ---    0.52790   0.53370   0.95063
 En-DIIS/RFO-DIIS IScMMF=        0 using points:     4    3    2
 RFO step:  Lambda=-6.03020714D-05.
 DidBck=F Rises=F RFO-DIIS coefs:    0.81868    0.33068   -0.14935
 Iteration  1 RMS(Cart)=  0.03422089 RMS(Int)=  0.00043965
 Iteration  2 RMS(Cart)=  0.00068595 RMS(Int)=  0.00001555
 Iteration  3 RMS(Cart)=  0.00000016 RMS(Int)=  0.00001555
 Variable       Old X    -DE/DX   Delta X   Delta X   Delta X     New X
                                 (Linear)    (Quad)   (Total)
    R1        2.55828   0.00088  -0.00019  -0.00066  -0.00084   2.55743
    R2        2.86008  -0.00097   0.00032   0.00236   0.00267   2.86276
    R3        2.78038   0.00030   0.00020  -0.00442  -0.00417   2.77620
    R4        2.84096   0.00059  -0.00062  -0.00011  -0.00073   2.84023
    R5        2.90661  -0.00070   0.00015   0.00304   0.00314   2.90975
    R6        2.93076   0.00000   0.00059  -0.00004   0.00053   2.93129
    R7        2.07860  -0.00029   0.00006  -0.00037  -0.00031   2.07829
    R8        2.06661   0.00009  -0.00031  -0.00012  -0.00043   2.06618
    R9        2.92563   0.00007   0.00057  -0.00082  -0.00025   2.92538
   R10        2.94157  -0.00029   0.00207  -0.00200   0.00006   2.94163
   R11        2.07305   0.00035  -0.00003   0.00043   0.00040   2.07345
   R12        2.91208  -0.00045  -0.00012  -0.00134  -0.00144   2.91063
   R13        2.07442  -0.00022  -0.00015  -0.00012  -0.00027   2.07415
   R14        2.06966   0.00032  -0.00003   0.00008   0.00005   2.06971
   R15        2.91513  -0.00052  -0.00011  -0.00173  -0.00185   2.91329
   R16        2.07373   0.00007  -0.00002  -0.00052  -0.00054   2.07319
   R17        2.07512  -0.00005   0.00011  -0.00029  -0.00018   2.07494
   R18        2.91645  -0.00050   0.00013  -0.00093  -0.00080   2.91565
   R19        2.07899   0.00012   0.00007   0.00024   0.00031   2.07930
   R20        2.87407  -0.00112   0.00082  -0.00255  -0.00170   2.87237
   R21        2.32663   0.00040   0.00011  -0.00132  -0.00121   2.32541
   R22        2.90613   0.00015   0.00033  -0.00398  -0.00368   2.90246
   R23        2.06923  -0.00014   0.00004   0.00035   0.00039   2.06962
   R24        2.07264  -0.00029   0.00014   0.00019   0.00034   2.07298
   R25        2.89182   0.00039  -0.00008  -0.00136  -0.00144   2.89039
   R26        2.73315  -0.00028   0.00007   0.00106   0.00113   2.73428
   R27        2.07324  -0.00004   0.00004  -0.00029  -0.00026   2.07298
   R28        2.06939   0.00029   0.00038  -0.00047  -0.00009   2.06930
   R29        2.06989  -0.00005   0.00001  -0.00053  -0.00053   2.06936
   R30        2.07082   0.00017  -0.00005  -0.00019  -0.00024   2.07058
   R31        2.07077  -0.00001   0.00005  -0.00038  -0.00032   2.07044
   R32        2.07121   0.00005  -0.00002  -0.00004  -0.00006   2.07115
   R33        1.83945  -0.00032   0.00014  -0.00031  -0.00017   1.83928
   R34        2.74120  -0.00041   0.00003   0.00037   0.00040   2.74160
   R35        2.89686   0.00025  -0.00048   0.00008  -0.00040   2.89647
   R36        2.91703   0.00001  -0.00005  -0.00069  -0.00074   2.91629
   R37        1.83688   0.00015   0.00004   0.00037   0.00041   1.83729
   R38        2.06751   0.00032  -0.00021   0.00092   0.00071   2.06822
   R39        2.07063  -0.00005   0.00008  -0.00072  -0.00064   2.06998
   R40        2.07148  -0.00016   0.00020  -0.00081  -0.00062   2.07086
   R41        2.70850  -0.00010   0.00008  -0.00264  -0.00256   2.70594
   R42        2.07183   0.00022  -0.00016   0.00052   0.00036   2.07220
   R43        2.06744  -0.00032  -0.00014   0.00021   0.00007   2.06751
   R44        1.83535   0.00017  -0.00001   0.00032   0.00032   1.83566
    A1        2.26397   0.00052  -0.00068  -0.00112  -0.00182   2.26215
    A2        1.91058  -0.00046   0.00041  -0.00006   0.00033   1.91091
    A3        2.10825  -0.00006   0.00041   0.00122   0.00161   2.10986
    A4        2.22668  -0.00064   0.00013  -0.00033  -0.00015   2.22653
    A5        1.96092   0.00014   0.00003  -0.00195  -0.00199   1.95893
    A6        2.09531   0.00049  -0.00024   0.00246   0.00226   2.09757
    A7        1.97811  -0.00049  -0.00041  -0.00210  -0.00252   1.97559
    A8        1.89933   0.00027  -0.00044   0.00077   0.00032   1.89965
    A9        1.89983   0.00037  -0.00103   0.00463   0.00360   1.90343
   A10        1.93264  -0.00009   0.00031  -0.00320  -0.00290   1.92974
   A11        1.90606   0.00008   0.00089   0.00067   0.00157   1.90762
   A12        1.84274  -0.00011   0.00074  -0.00053   0.00021   1.84295
   A13        1.96738   0.00043  -0.00031  -0.00172  -0.00205   1.96532
   A14        1.95702  -0.00004   0.00286  -0.00253   0.00035   1.95736
   A15        1.85390  -0.00003  -0.00141   0.00327   0.00186   1.85576
   A16        1.97587  -0.00044   0.00180  -0.00273  -0.00093   1.97494
   A17        1.88580  -0.00022  -0.00207   0.00161  -0.00045   1.88534
   A18        1.81109   0.00031  -0.00147   0.00321   0.00175   1.81283
   A19        2.02474   0.00014  -0.00097  -0.00032  -0.00127   2.02347
   A20        1.91585   0.00016   0.00129  -0.00046   0.00083   1.91668
   A21        1.89485  -0.00010  -0.00039   0.00054   0.00014   1.89499
   A22        1.86413  -0.00007   0.00041  -0.00036   0.00004   1.86417
   A23        1.90565  -0.00008  -0.00052   0.00012  -0.00039   1.90526
   A24        1.85093  -0.00006   0.00029   0.00053   0.00082   1.85175
   A25        2.04514  -0.00045  -0.00172   0.00057  -0.00115   2.04399
   A26        1.91108   0.00011   0.00054  -0.00089  -0.00034   1.91074
   A27        1.87720   0.00006   0.00050  -0.00070  -0.00021   1.87700
   A28        1.88387   0.00032  -0.00023   0.00098   0.00074   1.88461
   A29        1.88758   0.00014   0.00046   0.00052   0.00099   1.88857
   A30        1.84945  -0.00017   0.00069  -0.00060   0.00009   1.84954
   A31        1.96456   0.00038  -0.00031   0.00028  -0.00002   1.96454
   A32        1.95825  -0.00028  -0.00047  -0.00131  -0.00176   1.95649
   A33        1.83696   0.00008  -0.00011   0.00199   0.00187   1.83884
   A34        1.98096  -0.00039  -0.00108   0.00144   0.00036   1.98131
   A35        1.86305  -0.00020   0.00103  -0.00205  -0.00102   1.86204
   A36        1.84707   0.00047   0.00123  -0.00041   0.00082   1.84789
   A37        1.90271   0.00012  -0.00046   0.00242   0.00193   1.90464
   A38        2.19822  -0.00019   0.00036  -0.00083  -0.00057   2.19766
   A39        2.18225   0.00007  -0.00001  -0.00159  -0.00170   2.18055
   A40        1.83549   0.00036   0.00002  -0.00064  -0.00067   1.83481
   A41        1.94204  -0.00079   0.00113  -0.00788  -0.00674   1.93529
   A42        1.90733  -0.00003   0.00048   0.00537   0.00585   1.91318
   A43        1.94761   0.00002   0.00016  -0.00187  -0.00172   1.94589
   A44        1.96299   0.00007  -0.00091   0.00723   0.00630   1.96929
   A45        1.86935   0.00033  -0.00080  -0.00214  -0.00294   1.86641
   A46        1.81472  -0.00016   0.00001   0.00076   0.00071   1.81543
   A47        1.96960  -0.00006   0.00012  -0.00384  -0.00369   1.96591
   A48        1.91536   0.00009  -0.00035   0.00123   0.00090   1.91626
   A49        1.97888  -0.00006   0.00026   0.00049   0.00077   1.97965
   A50        1.86634   0.00014   0.00010  -0.00001   0.00010   1.86644
   A51        1.91405   0.00006  -0.00014   0.00152   0.00136   1.91541
   A52        1.92284   0.00021  -0.00009  -0.00068  -0.00078   1.92206
   A53        1.95535  -0.00008  -0.00062   0.00091   0.00029   1.95563
   A54        1.92940   0.00015   0.00010  -0.00107  -0.00097   1.92842
   A55        1.88826  -0.00012   0.00003  -0.00019  -0.00016   1.88810
   A56        1.88330  -0.00012   0.00031   0.00060   0.00091   1.88421
   A57        1.88254  -0.00005   0.00033   0.00046   0.00078   1.88332
   A58        1.93521   0.00052  -0.00040   0.00122   0.00081   1.93602
   A59        1.91400   0.00008  -0.00005   0.00060   0.00055   1.91454
   A60        1.93868   0.00020  -0.00030  -0.00124  -0.00154   1.93713
   A61        1.89157  -0.00043   0.00068  -0.00007   0.00061   1.89218
   A62        1.88991  -0.00030   0.00012  -0.00070  -0.00059   1.88932
   A63        1.89331  -0.00011   0.00000   0.00018   0.00019   1.89349
   A64        1.88284   0.00095  -0.00119   0.00286   0.00167   1.88451
   A65        1.82521   0.00042   0.00140  -0.00112   0.00028   1.82549
   A66        1.94960  -0.00069   0.00003  -0.00177  -0.00174   1.94786
   A67        1.96772   0.00005   0.00251  -0.00625  -0.00374   1.96398
   A68        1.89358  -0.00003  -0.00185   0.00092  -0.00093   1.89264
   A69        1.89097  -0.00025  -0.00122   0.00501   0.00380   1.89477
   A70        1.93151   0.00051  -0.00098   0.00346   0.00248   1.93399
   A71        1.87701  -0.00059   0.00084  -0.00154  -0.00070   1.87630
   A72        1.95009   0.00023  -0.00074   0.00065  -0.00010   1.94999
   A73        1.92982  -0.00013   0.00025  -0.00083  -0.00058   1.92924
   A74        1.91695   0.00045  -0.00003   0.00044   0.00040   1.91736
   A75        1.89518  -0.00012   0.00007  -0.00073  -0.00065   1.89453
   A76        1.87576  -0.00014  -0.00013   0.00057   0.00043   1.87619
   A77        1.89439  -0.00032   0.00063  -0.00009   0.00054   1.89493
   A78        1.96250   0.00012  -0.00144   0.00675   0.00531   1.96781
   A79        1.92435  -0.00013   0.00032  -0.00148  -0.00116   1.92320
   A80        1.92667  -0.00013   0.00061  -0.00326  -0.00265   1.92401
   A81        1.91461   0.00001   0.00044  -0.00295  -0.00251   1.91210
   A82        1.84566   0.00013  -0.00030   0.00142   0.00112   1.84678
   A83        1.88721   0.00001   0.00041  -0.00063  -0.00022   1.88698
   A84        1.87511  -0.00037  -0.00001   0.00143   0.00142   1.87653
    D1        0.04693   0.00010   0.00200  -0.00374  -0.00173   0.04520
    D2       -3.11994  -0.00002  -0.00097   0.00521   0.00425  -3.11569
    D3       -3.12483   0.00014   0.00573  -0.00219   0.00352  -3.12131
    D4       -0.00850   0.00002   0.00275   0.00676   0.00950   0.00099
    D5        0.37210   0.00002   0.00452  -0.00144   0.00306   0.37515
    D6       -1.88790   0.00048   0.00668  -0.00254   0.00412  -1.88377
    D7        2.39476   0.00002   0.00553  -0.00257   0.00294   2.39771
    D8       -2.73639  -0.00002   0.00044  -0.00312  -0.00268  -2.73907
    D9        1.28680   0.00044   0.00261  -0.00422  -0.00161   1.28519
   D10       -0.71373  -0.00002   0.00145  -0.00425  -0.00280  -0.71652
   D11       -0.00831  -0.00024  -0.00449   0.00587   0.00134  -0.00697
   D12        3.13339   0.00045   0.00185   0.02634   0.02816  -3.12164
   D13        3.10627  -0.00019  -0.00125   0.00721   0.00599   3.11226
   D14       -0.03521   0.00049   0.00509   0.02768   0.03281  -0.00241
   D15        0.70192  -0.00025  -0.00525   0.00740   0.00215   0.70407
   D16       -1.45651   0.00001  -0.00504   0.01243   0.00740  -1.44911
   D17        2.82655  -0.00020  -0.00513   0.01019   0.00506   2.83160
   D18       -2.41267  -0.00012  -0.00208  -0.00210  -0.00419  -2.41687
   D19        1.71208   0.00014  -0.00187   0.00293   0.00105   1.71314
   D20       -0.28804  -0.00007  -0.00196   0.00068  -0.00129  -0.28933
   D21        0.02131   0.00019   0.00006  -0.01621  -0.01615   0.00516
   D22        2.17287  -0.00003   0.00046  -0.01731  -0.01685   2.15602
   D23       -1.96998   0.00008   0.00010  -0.01712  -0.01702  -1.98700
   D24        3.13976   0.00007  -0.00265  -0.00806  -0.01070   3.12906
   D25       -0.99186  -0.00015  -0.00225  -0.00915  -0.01140  -1.00327
   D26        1.14848  -0.00005  -0.00262  -0.00896  -0.01157   1.13691
   D27       -1.38896  -0.00003  -0.00140  -0.00497  -0.00639  -1.39535
   D28        2.63993   0.00025  -0.00613   0.00251  -0.00362   2.63630
   D29        0.67299  -0.00008  -0.00501  -0.00190  -0.00691   0.66608
   D30        0.75113  -0.00010  -0.00205  -0.00790  -0.00996   0.74117
   D31       -1.50317   0.00018  -0.00678  -0.00042  -0.00719  -1.51037
   D32        2.81307  -0.00015  -0.00565  -0.00483  -0.01048   2.80259
   D33        2.77308  -0.00024  -0.00045  -0.00997  -0.01043   2.76265
   D34        0.51878   0.00004  -0.00518  -0.00249  -0.00767   0.51112
   D35       -1.44816  -0.00029  -0.00406  -0.00690  -0.01095  -1.45911
   D36        0.61409   0.00019   0.00581   0.00050   0.00630   0.62040
   D37       -1.50035   0.00006   0.00494   0.00156   0.00650  -1.49385
   D38        2.76682   0.00011   0.00412   0.00087   0.00498   2.77180
   D39        2.85862   0.00012   0.01112  -0.00695   0.00416   2.86279
   D40        0.74419  -0.00001   0.01026  -0.00589   0.00436   0.74854
   D41       -1.27183   0.00003   0.00943  -0.00658   0.00284  -1.26899
   D42       -1.42905   0.00012   0.00906  -0.00355   0.00550  -1.42355
   D43        2.73970  -0.00001   0.00819  -0.00249   0.00569   2.74539
   D44        0.72368   0.00003   0.00736  -0.00318   0.00418   0.72786
   D45       -1.00036  -0.00021  -0.00759  -0.04222  -0.04979  -1.05015
   D46       -3.04495  -0.00007  -0.00622  -0.04178  -0.04798  -3.09293
   D47        1.05026  -0.00024  -0.00690  -0.04009  -0.04699   1.00327
   D48        3.03297  -0.00039  -0.01120  -0.03523  -0.04643   2.98654
   D49        0.98837  -0.00025  -0.00983  -0.03479  -0.04462   0.94375
   D50       -1.19960  -0.00041  -0.01051  -0.03310  -0.04363  -1.24323
   D51        0.99301  -0.00009  -0.00874  -0.03775  -0.04648   0.94653
   D52       -1.05158   0.00005  -0.00737  -0.03731  -0.04468  -1.09625
   D53        3.04363  -0.00012  -0.00805  -0.03562  -0.04368   2.99995
   D54        0.86808  -0.00005  -0.00338   0.00110  -0.00229   0.86579
   D55       -1.28394  -0.00023  -0.00221   0.00008  -0.00213  -1.28608
   D56        2.99714  -0.00012  -0.00356   0.00162  -0.00195   2.99519
   D57        3.00995   0.00020  -0.00204   0.00001  -0.00203   3.00792
   D58        0.85792   0.00002  -0.00087  -0.00100  -0.00187   0.85605
   D59       -1.14418   0.00013  -0.00222   0.00054  -0.00169  -1.14587
   D60       -1.27899   0.00005  -0.00174   0.00051  -0.00124  -1.28023
   D61        2.85217  -0.00013  -0.00057  -0.00051  -0.00108   2.85109
   D62        0.85006  -0.00002  -0.00192   0.00103  -0.00090   0.84916
   D63       -1.28536   0.00012  -0.00391   0.00093  -0.00300  -1.28835
   D64        0.96288  -0.00028  -0.00578   0.00061  -0.00518   0.95770
   D65        2.99088  -0.00005  -0.00423  -0.00039  -0.00463   2.98626
   D66        0.88049   0.00020  -0.00466   0.00098  -0.00369   0.87681
   D67        3.12874  -0.00020  -0.00653   0.00066  -0.00587   3.12287
   D68       -1.12645   0.00003  -0.00498  -0.00034  -0.00532  -1.13177
   D69        2.87415   0.00024  -0.00374   0.00104  -0.00271   2.87144
   D70       -1.16079  -0.00016  -0.00561   0.00072  -0.00489  -1.16568
   D71        0.86721   0.00006  -0.00406  -0.00028  -0.00434   0.86287
   D72       -3.06446  -0.00016   0.00171   0.00338   0.00509  -3.05937
   D73        1.11575  -0.00010   0.00215   0.00347   0.00563   1.12138
   D74       -0.98448  -0.00008   0.00210   0.00302   0.00511  -0.97937
   D75        0.96727  -0.00010   0.00349   0.00288   0.00638   0.97364
   D76       -1.13571  -0.00004   0.00393   0.00298   0.00692  -1.12879
   D77        3.04725  -0.00002   0.00387   0.00253   0.00640   3.05365
   D78       -1.07012   0.00006   0.00205   0.00486   0.00691  -1.06321
   D79        3.11009   0.00013   0.00249   0.00496   0.00745   3.11754
   D80        1.00986   0.00014   0.00243   0.00451   0.00693   1.01680
   D81        0.02104   0.00035   0.00438  -0.01555  -0.01118   0.00986
   D82        2.13241   0.00017   0.00521  -0.02254  -0.01733   2.11508
   D83       -2.09002   0.00008   0.00520  -0.02656  -0.02137  -2.11140
   D84       -3.12065  -0.00033  -0.00189  -0.03579  -0.03768   3.12485
   D85       -1.00929  -0.00051  -0.00106  -0.04278  -0.04383  -1.05311
   D86        1.05147  -0.00060  -0.00107  -0.04680  -0.04787   1.00360
   D87       -0.02438  -0.00033  -0.00270   0.01829   0.01560  -0.00878
   D88       -2.16986  -0.00011  -0.00299   0.02223   0.01923  -2.15063
   D89        2.00162  -0.00024  -0.00304   0.02003   0.01698   2.01860
   D90       -2.13209   0.00039  -0.00417   0.02925   0.02508  -2.10700
   D91        2.00562   0.00061  -0.00447   0.03318   0.02872   2.03433
   D92       -0.10609   0.00048  -0.00452   0.03099   0.02647  -0.07962
   D93        2.04976  -0.00010  -0.00259   0.02827   0.02568   2.07544
   D94       -0.09572   0.00011  -0.00289   0.03221   0.02931  -0.06641
   D95       -2.20743  -0.00002  -0.00294   0.03001   0.02707  -2.18036
   D96        1.06860   0.00024  -0.00116  -0.01087  -0.01200   1.05660
   D97       -3.12634   0.00010  -0.00059  -0.00981  -0.01038  -3.13672
   D98       -1.03374   0.00014  -0.00081  -0.00998  -0.01077  -1.04451
   D99        3.12611  -0.00005  -0.00088  -0.01227  -0.01317   3.11294
   D100      -1.06883  -0.00020  -0.00032  -0.01121  -0.01155  -1.08038
   D101       1.02376  -0.00016  -0.00054  -0.01138  -0.01194   1.01182
   D102      -1.07247   0.00012  -0.00068  -0.01091  -0.01158  -1.08405
   D103       1.01577  -0.00002  -0.00012  -0.00984  -0.00996   1.00581
   D104       3.10837   0.00002  -0.00034  -0.01001  -0.01035   3.09802
   D105      -1.07018  -0.00051   0.00512  -0.06899  -0.06390  -1.13408
   D106      -3.02807  -0.00043   0.00523  -0.07046  -0.06520  -3.09327
   D107       1.10273  -0.00048   0.00494  -0.07196  -0.06702   1.03571
   D108      -2.93136   0.00035  -0.00086  -0.00362  -0.00447  -2.93584
   D109      -0.84860  -0.00025  -0.00098  -0.00582  -0.00680  -0.85539
   D110       1.24926   0.00020  -0.00392   0.00178  -0.00215   1.24712
   D111      -1.14309   0.00017   0.00097   0.00917   0.01015  -1.13294
   D112       0.96996   0.00008   0.00073   0.00812   0.00885   0.97881
   D113       3.06021  -0.00010   0.00165   0.00776   0.00941   3.06962
   D114       3.13722   0.00006   0.00035   0.01096   0.01132  -3.13464
   D115      -1.03292  -0.00002   0.00011   0.00990   0.01002  -1.02289
   D116       1.05733  -0.00021   0.00103   0.00955   0.01058   1.06792
   D117       1.06478   0.00009   0.00354   0.00225   0.00580   1.07057
   D118      -3.10536   0.00001   0.00331   0.00119   0.00450  -3.10086
   D119      -1.01511  -0.00018   0.00423   0.00084   0.00506  -1.01005
   D120      -3.03547  -0.00015  -0.00066   0.01694   0.01628  -3.01920
   D121      -0.89283  -0.00015  -0.00088   0.01681   0.01593  -0.87690
   D122       1.19123  -0.00030   0.00023   0.01302   0.01325   1.20447
   D123      -1.02406   0.00023   0.00170   0.01515   0.01684  -1.00722
   D124       1.11858   0.00023   0.00148   0.01502   0.01650   1.13508
   D125      -3.08054   0.00008   0.00259   0.01122   0.01381  -3.06673
   D126       1.04996   0.00034  -0.00186   0.02137   0.01951   1.06947
   D127      -3.09058   0.00033  -0.00208   0.02123   0.01916  -3.07142
   D128      -1.00652   0.00018  -0.00097   0.01744   0.01648  -0.99005
   D129       1.33588  -0.00009  -0.00200  -0.01005  -0.01205   1.32383
   D130      -0.81223   0.00000  -0.00173  -0.01071  -0.01243  -0.82466
   D131      -2.84348  -0.00009  -0.00226  -0.00928  -0.01154  -2.85502
         Item               Value     Threshold  Converged?
 Maximum Force            0.001116     0.000450     NO 
 RMS     Force            0.000280     0.000300     YES
 Maximum Displacement     0.146357     0.001800     NO 
 RMS     Displacement     0.034227     0.001200     NO 
 Predicted change in Energy=-1.766454D-04
 GradGradGradGradGradGradGradGradGradGradGradGradGradGradGradGradGradGrad

                          Input orientation:                          
 ---------------------------------------------------------------------
 Center     Atomic      Atomic             Coordinates (Angstroms)
 Number     Number       Type             X           Y           Z
 ---------------------------------------------------------------------
      1          6           0       -1.801021    0.620246   -0.189256
      2          6           0       -1.041710   -0.494302   -0.302151
      3          6           0        0.428630   -0.574889   -0.603106
      4          6           0        1.261664    0.512546    0.124686
      5          6           0        1.196731    1.886469   -0.585640
      6          6           0       -0.150603    2.242773   -1.241442
      7          6           0       -1.417847    2.073426   -0.379999
      8          6           0       -3.181692    0.241356    0.140071
      9          6           0       -3.274865   -1.273181    0.228807
     10          6           0       -1.852933   -1.779562   -0.055309
     11          8           0       -4.126085    1.015574    0.291640
     12          6           0       -1.359378    2.838781    0.958411
     13          6           0       -1.778828   -2.757128   -1.229329
     14          8           0       -1.387593   -2.428542    1.151281
     15          6           0        2.716742    0.041277    0.414166
     16          8           0        2.560977   -1.129459    1.256729
     17          6           0        3.507606    1.097826    1.193616
     18          6           0        3.470209   -0.372565   -0.867474
     19          8           0        4.748879   -0.956183   -0.593987
     20          1           0        0.572617   -0.507937   -1.691365
     21          1           0        0.797715   -1.563835   -0.318093
     22          1           0        0.818242    0.624736    1.122028
     23          1           0        1.956681    1.932920   -1.376228
     24          1           0        1.462123    2.665646    0.136857
     25          1           0       -0.280685    1.650005   -2.155389
     26          1           0       -0.093943    3.290142   -1.566157
     27          1           0       -2.247531    2.521562   -0.947007
     28          1           0       -3.621571   -1.585625    1.219576
     29          1           0       -4.010454   -1.640104   -0.497573
     30          1           0       -1.162313    3.902494    0.776653
     31          1           0       -0.574768    2.453817    1.618159
     32          1           0       -2.314350    2.758047    1.488191
     33          1           0       -0.744863   -3.069113   -1.414127
     34          1           0       -2.374648   -3.648913   -1.005439
     35          1           0       -2.168451   -2.299950   -2.146068
     36          1           0       -0.469920   -2.716762    1.002518
     37          1           0        3.436724   -1.348524    1.617767
     38          1           0        3.650759    2.010886    0.607392
     39          1           0        2.989062    1.358000    2.122754
     40          1           0        4.500673    0.708780    1.445312
     41          1           0        2.864140   -1.074250   -1.452932
     42          1           0        3.669982    0.505260   -1.489184
     43          1           0        4.595296   -1.861344   -0.276659
 ---------------------------------------------------------------------
                    Distance matrix (angstroms):
                    1          2          3          4          5
     1  C    0.000000
     2  C    1.353335   0.000000
     3  C    2.563389   1.502985   0.000000
     4  C    3.080617   2.549797   1.551174   0.000000
     5  C    3.278256   3.280099   2.578481   1.548045   0.000000
     6  C    2.542355   3.027856   2.946557   2.618108   1.540240
     7  C    1.514905   2.596298   3.236174   3.141788   2.629308
     8  C    1.469103   2.305705   3.775313   4.451650   4.733248
     9  C    2.435582   2.423954   3.859477   4.876449   5.535511
    10  C    2.404104   1.539776   2.637584   3.871288   4.798071
    11  O    2.406962   3.485066   4.906686   5.413756   5.464472
    12  C    2.536550   3.577621   4.157937   3.602267   3.134435
    13  C    3.533964   2.554092   3.166575   4.665696   5.552592
    14  O    3.356050   2.444051   3.132502   4.089310   5.321179
    15  C    4.594509   3.863407   2.578752   1.556645   2.591289
    16  O    4.917252   3.976542   2.883304   2.380318   3.788313
    17  C    5.506537   5.046629   3.937802   2.555273   3.021234
    18  C    5.406618   4.548826   3.059743   2.577881   3.217353
    19  O    6.749084   5.816306   4.337052   3.851535   4.549559
    20  H    3.027092   2.129824   1.099783   2.194131   2.710226
    21  H    3.397093   2.127825   1.093376   2.173168   3.483589
    22  H    2.929169   2.596143   2.137051   1.097224   2.156700
    23  H    4.153594   4.004422   3.036736   2.180196   1.097593
    24  H    3.864987   4.055512   3.480908   2.162446   1.095241
    25  H    2.690261   2.934569   2.804079   2.978489   2.168590
    26  H    3.455187   4.100974   4.017339   3.523020   2.144191
    27  H    2.094889   3.311386   4.107080   4.183195   3.520919
    28  H    3.188272   3.187840   4.554984   5.426517   6.207276
    29  H    3.175820   3.188180   4.566320   5.728554   6.289614
    30  H    3.480529   4.528816   4.947907   4.218113   3.388995
    31  H    2.851742   3.549230   3.887658   3.061288   2.883891
    32  H    2.765417   3.924629   4.796449   4.437262   4.169906
    33  H    4.028294   2.820330   2.873325   4.384333   5.386462
    34  H    4.384167   3.496128   4.179697   5.640717   6.600866
    35  H    3.534354   2.816015   3.478706   4.983186   5.593343
    36  H    3.785205   2.639779   2.823657   3.767944   5.146815
    37  H    5.880082   4.946934   3.818301   3.228585   4.509740
    38  H    5.682468   5.396527   4.305073   2.861085   2.731494
    39  H    5.369783   5.055523   4.209773   2.773260   3.290461
    40  H    6.510837   5.934563   4.735542   3.503390   4.053116
    41  H    5.121711   4.112943   2.627409   2.752222   3.506893
    42  H    5.624493   4.960666   3.529621   2.899074   2.973399
    43  H    6.861400   5.800456   4.372945   4.112120   5.068709
                    6          7          8          9         10
     6  C    0.000000
     7  C    1.541644   0.000000
     8  C    3.886096   2.595785   0.000000
     9  C    4.927938   3.875428   1.519993   0.000000
    10  C    4.525927   3.891046   2.426496   1.535914   0.000000
    11  O    4.434052   2.984076   1.230555   2.442729   3.619444
    12  C    2.579867   1.542896   3.276755   4.594523   4.753979
    13  C    5.258353   4.917918   3.582484   2.562496   1.529527
    14  O    5.392258   4.755360   3.371897   2.397418   1.446919
    15  C    3.976090   4.674949   5.908188   6.136898   4.941437
    16  O    4.996546   5.363617   6.008686   5.927422   4.650450
    17  C    4.541245   5.261953   6.825702   7.249445   6.210842
    18  C    4.482201   5.487585   6.755725   6.892674   5.565527
    19  O    5.887057   6.874069   8.053998   8.072047   6.674732
    20  H    2.879563   3.513554   4.243870   4.367582   3.190142
    21  H    4.030155   4.259368   4.393667   4.119404   2.672364
    22  H    3.023689   3.058575   4.136507   4.599289   3.781792
    23  H    2.134203   3.521314   5.618134   6.342263   5.480923
    24  H    2.163196   2.985313   5.238531   6.161321   5.548549
    25  H    1.097084   2.150449   3.958442   4.816069   4.317896
    26  H    1.098014   2.154087   4.662671   5.845005   5.574819
    27  H    2.135771   1.100318   2.693276   4.103417   4.410272
    28  H    5.723710   4.561107   2.167184   1.095194   2.188840
    29  H    5.525262   4.530534   2.152517   1.096974   2.206794
    30  H    2.801952   2.179136   4.229309   5.616994   5.784019
    31  H    2.898582   2.201844   3.725021   4.807426   4.728182
    32  H    3.521108   2.182329   2.983864   4.331217   4.815101
    33  H    5.347813   5.288481   4.394641   3.510771   2.176499
    34  H    6.301907   5.835393   4.134938   2.824510   2.160881
    35  H    5.052364   4.775858   3.565294   2.813972   2.177528
    36  H    5.452917   5.075019   4.104629   3.248118   1.977389
    37  H    5.825925   6.266392   6.965252   6.854219   5.564661
    38  H    4.233475   5.164263   7.073331   7.674158   6.715453
    39  H    4.685951   5.118247   6.576939   7.053150   6.167104
    40  H    5.586246   6.342152   7.806463   8.115851   6.986560
    41  H    4.487320   5.421665   6.389097   6.368297   4.970070
    42  H    4.204427   5.438331   7.047663   7.371923   6.146463
    43  H    6.348082   7.186862   8.067004   7.908279   6.452546
                   11         12         13         14         15
    11  O    0.000000
    12  C    3.379843   0.000000
    13  C    4.696407   6.022985   0.000000
    14  O    4.483331   5.270928   2.434818   0.000000
    15  C    6.912927   4.973629   5.544574   4.846536   0.000000
    16  O    7.088679   5.586153   5.259629   4.158117   1.450793
    17  C    7.687235   5.174338   6.976943   6.033245   1.532744
    18  C    7.808595   6.080419   5.776631   5.648066   1.543236
    19  O    9.134394   7.356798   6.801325   6.547525   2.478079
    20  H    5.322706   4.685556   3.286584   3.951174   3.054860
    21  H    5.591863   5.066117   2.982093   2.771705   2.606771
    22  H    5.028785   3.109790   4.869360   3.766838   2.108505
    23  H    6.373646   4.155402   5.997680   6.049365   2.713212
    24  H    5.828788   2.943772   6.463491   5.924583   2.922034
    25  H    4.601908   3.503214   4.746034   5.365990   4.263237
    26  H    4.988311   2.859807   6.286635   6.462302   4.730408
    27  H    2.707622   2.126043   5.306973   5.444799   5.713896
    28  H    2.807461   4.976052   3.281045   2.388688   6.593156
    29  H    2.772878   5.404489   2.600647   3.196835   6.993817
    30  H    4.165753   1.096976   6.982451   6.346110   5.485204
    31  H    4.054634   1.095024   6.059035   4.971528   4.254878
    32  H    2.783943   1.095060   6.171618   5.279497   5.817753
    33  H    5.570186   6.396075   1.095704   2.721167   4.999990
    34  H    5.148532   6.854025   1.095632   2.667401   6.446320
    35  H    4.557131   6.057965   1.096006   3.390986   5.991765
    36  H    5.272876   5.626467   2.587665   0.973306   4.255321
    37  H    8.033907   6.400849   6.106727   4.965691   1.974481
    38  H    7.846634   5.090196   7.455731   6.737160   2.188398
    39  H    7.354968   4.738917   7.134670   5.868285   2.174210
    40  H    8.708963   6.254132   7.654957   6.678392   2.165925
    41  H    7.501610   6.242154   4.943606   5.166553   2.179950
    42  H    8.013141   6.060570   6.356118   6.415475   2.178690
    43  H    9.201202   7.686008   6.506879   6.177029   2.761552
                   16         17         18         19         20
    16  O    0.000000
    17  C    2.420928   0.000000
    18  C    2.431426   2.532102   0.000000
    19  O    2.870904   2.992530   1.431923   0.000000
    20  H    3.609865   4.417663   3.015487   4.341236   0.000000
    21  H    2.403714   4.088180   2.977107   4.007126   1.746845
    22  H    2.476382   2.731596   3.462030   4.570986   3.042772
    23  H    4.083602   3.115581   2.804435   4.093310   2.823602
    24  H    4.106631   2.785462   3.777805   4.945153   3.768984
    25  H    5.238608   5.086441   4.451822   5.875943   2.366465
    26  H    5.877939   5.039222   5.158174   6.513779   3.858158
    27  H    6.427142   6.303244   6.408965   7.821066   4.205373
    28  H    6.199465   7.617530   7.491371   8.587761   5.217873
    29  H    6.820706   8.177873   7.596301   8.786521   4.869443
    30  H    6.278050   5.463347   6.514563   7.773518   5.343500
    31  H    4.775291   4.322584   5.525273   6.697978   4.587094
    32  H    6.239799   6.061211   6.986487   8.247434   5.395443
    33  H    4.671650   6.499785   5.033591   5.942921   2.893482
    34  H    5.985436   7.871995   6.701929   7.626581   4.361490
    35  H    5.942774   7.410533   6.094596   7.215547   3.306285
    36  H    3.430815   5.514374   4.951439   5.734486   3.636316
    37  H    0.972251   2.483860   2.670214   2.601449   4.456462
    38  H    3.386892   1.094454   2.808677   3.384180   4.593878
    39  H    2.668466   1.095389   3.488240   3.979080   4.885533
    40  H    2.679013   1.095851   2.753206   2.644324   5.171921
    41  H    2.727127   3.483702   1.096559   2.074600   2.372475
    42  H    3.382638   2.752257   1.094079   2.025145   3.265137
    43  H    2.650545   3.478716   1.957383   0.971391   4.473818
                   21         22         23         24         25
    21  H    0.000000
    22  H    2.619965   0.000000
    23  H    3.832773   3.041163   0.000000
    24  H    4.305453   2.355941   1.752398   0.000000
    25  H    3.855823   3.605590   2.385989   3.053408   0.000000
    26  H    5.090562   3.893946   2.466411   2.389895   1.752746
    27  H    5.134153   4.156660   4.266864   3.867435   2.467443
    28  H    4.679208   4.960560   7.087684   6.714874   5.746408
    29  H    4.812122   5.573950   7.010366   6.992216   5.242551
    30  H    5.909393   3.845202   4.271093   2.970993   3.801032
    31  H    4.666296   2.352055   3.955493   2.527460   3.869401
    32  H    5.623724   3.807653   5.208400   4.012031   4.317316
    33  H    2.417995   4.745515   5.685079   6.337492   4.799480
    34  H    3.857964   5.743235   7.074939   7.476584   5.812538
    35  H    3.561109   5.306089   5.960416   6.561247   4.377886
    36  H    2.163366   3.583190   5.759025   5.783811   5.392294
    37  H    3.279982   3.316016   4.682137   4.712293   6.086626
    38  H    4.666371   3.195217   2.609737   2.332432   4.818656
    39  H    4.392818   2.500317   3.693131   2.825822   5.392497
    40  H    4.688952   3.697549   3.991428   3.843717   6.059070
    41  H    2.407835   3.701712   3.142043   4.298825   4.219589
    42  H    3.728610   3.868479   2.233019   3.490834   4.166779
    43  H    3.809442   4.733187   4.750556   5.520997   6.295585
                   26         27         28         29         30
    26  H    0.000000
    27  H    2.368966   0.000000
    28  H    6.631559   4.842629   0.000000
    29  H    6.386568   4.541955   1.761477   0.000000
    30  H    2.646724   2.460828   6.030222   6.360499   0.000000
    31  H    3.327237   3.063136   5.075330   5.748083   1.775389
    32  H    3.813446   2.447566   4.544059   5.115053   1.772916
    33  H    6.394290   5.807914   4.172838   3.680519   7.319637
    34  H    7.325743   6.172061   3.280651   2.639906   7.852984
    35  H    5.990744   4.969002   3.734887   2.558497   6.930001
    36  H    6.543879   5.865201   3.355516   3.993100   6.659202
    37  H    6.642305   7.339372   7.073493   7.747267   7.030775
    38  H    4.514821   6.121010   8.136120   8.558321   5.174214
    39  H    5.181329   6.180551   7.292539   8.052823   5.051767
    40  H    6.069833   7.385636   8.443110   9.040539   6.535772
    41  H    5.273613   6.270167   7.033367   6.963688   6.778742
    42  H    4.682802   6.275061   8.054560   8.035856   6.326634
    43  H    7.084461   8.153742   8.356533   8.611428   8.214703
                   31         32         33         34         35
    31  H    0.000000
    32  H    1.770760   0.000000
    33  H    6.302893   6.696457   0.000000
    34  H    6.882308   6.875389   1.777468   0.000000
    35  H    6.269572   6.229965   1.775937   1.778554   0.000000
    36  H    5.208157   5.797528   2.457625   2.920409   3.601713
    37  H    5.527194   7.067925   5.444124   6.778278   6.818333
    38  H    4.367255   6.075901   7.015300   8.422594   7.747777
    39  H    3.762488   5.521683   6.786093   7.976475   7.629114
    40  H    5.369835   7.116591   7.068559   8.500924   8.150318
    41  H    5.805596   7.081911   4.123821   5.854404   5.225874
    42  H    5.609846   7.053513   5.680901   7.350423   6.510607
    43  H    6.995750   8.496863   5.591945   7.232334   7.031027
                   36         37         38         39         40
    36  H    0.000000
    37  H    4.184791   0.000000
    38  H    6.283851   3.514585   0.000000
    39  H    5.461059   2.789387   1.777759   0.000000
    40  H    6.052867   2.322548   1.766336   1.779152   0.000000
    41  H    4.454553   3.135646   3.792330   4.326312   3.775878
    42  H    5.807650   3.625475   2.581262   3.773184   3.056589
    43  H    5.293813   2.279062   4.082630   4.324505   3.095105
                   41         42         43
    41  H    0.000000
    42  H    1.773568   0.000000
    43  H    2.236076   2.815535   0.000000
 Stoichiometry    C15H24O4
 Framework group  C1[X(C15H24O4)]
 Deg. of freedom   123
 Full point group                 C1      NOp   1
 Largest Abelian subgroup         C1      NOp   1
 Largest concise Abelian subgroup C1      NOp   1
                         Standard orientation:                         
 ---------------------------------------------------------------------
 Center     Atomic      Atomic             Coordinates (Angstroms)
 Number     Number       Type             X           Y           Z
 ---------------------------------------------------------------------
      1          6           0       -1.835939    0.618312   -0.183955
      2          6           0       -1.090833   -0.507551   -0.277596
      3          6           0        0.376045   -0.612551   -0.587774
      4          6           0        1.227613    0.480724    0.109165
      5          6           0        1.173457    1.839145   -0.631243
      6          6           0       -0.174639    2.196951   -1.284658
      7          6           0       -1.437025    2.062150   -0.410087
      8          6           0       -3.218395    0.263534    0.164200
      9          6           0       -3.328864   -1.247414    0.287535
     10          6           0       -1.915317   -1.777112    0.004094
     11          8           0       -4.152306    1.052269    0.305524
     12          6           0       -1.358994    2.856406    0.910366
     13          6           0       -1.862024   -2.781443   -1.148265
     14          8           0       -1.448295   -2.404581    1.221364
     15          6           0        2.679209   -0.001480    0.398122
     16          8           0        2.516139   -1.151169    1.267847
     17          6           0        3.488648    1.062580    1.147714
     18          6           0        3.417652   -0.452858   -0.879586
     19          8           0        4.691397   -1.045604   -0.602768
     20          1           0        0.512298   -0.571629   -1.678316
     21          1           0        0.735570   -1.599272   -0.283481
     22          1           0        0.793374    0.620469    1.107067
     23          1           0        1.927695    1.858786   -1.428393
     24          1           0        1.453736    2.630986    0.071596
     25          1           0       -0.318904    1.585557   -2.184091
     26          1           0       -0.108078    3.236058   -1.633169
     27          1           0       -2.265736    2.507498   -0.980702
     28          1           0       -3.671495   -1.533479    1.287645
     29          1           0       -4.074423   -1.621551   -0.424865
     30          1           0       -1.150729    3.913347    0.703347
     31          1           0       -0.573876    2.476822    1.572623
     32          1           0       -2.310683    2.799028    1.449024
     33          1           0       -0.833318   -3.109915   -1.333838
     34          1           0       -2.466630   -3.660764   -0.899962
     35          1           0       -2.253348   -2.340161   -2.072042
     36          1           0       -0.535304   -2.707090    1.072163
     37          1           0        3.392020   -1.372668    1.627072
     38          1           0        3.638050    1.960546    0.540123
     39          1           0        2.980519    1.349645    2.074685
     40          1           0        4.478960    0.667301    1.400548
     41          1           0        2.798725   -1.160068   -1.444585
     42          1           0        3.622973    0.408409   -1.522292
     43          1           0        4.529556   -1.941545   -0.264096
 ---------------------------------------------------------------------
 Rotational constants (GHZ):      0.5736071      0.2577654      0.2046940
 Standard basis: 6-31G(d) (6D, 7F)
 There are   333 symmetry adapted cartesian basis functions of A   symmetry.
 There are   333 symmetry adapted basis functions of A   symmetry.
   333 basis functions,   628 primitive gaussians,   333 cartesian basis functions
    73 alpha electrons       73 beta electrons
       nuclear repulsion energy      1599.0786867137 Hartrees.
 NAtoms=   43 NActive=   43 NUniq=   43 SFac= 1.00D+00 NAtFMM=   60 NAOKFM=F Big=F
 Integral buffers will be    131072 words long.
 Raffenetti 2 integral format.
 Two-electron integral symmetry is turned on.
 ------------------------------------------------------------------------------
 Polarizable Continuum Model (PCM)
 =================================
 Model                : PCM (using non-symmetric T matrix).
 Atomic radii         : SMD-Coulomb.
 Polarization charges : Total charges.
 Charge compensation  : None.
 Solution method      : On-the-fly selection.
 Cavity type          : VdW (van der Waals Surface) (Alpha=1.000).
 Cavity algorithm     : GePol (No added spheres)
                        Default sphere list used, NSphG=   43.
                        Lebedev-Laikov grids with approx.  5.0 points / Ang**2.
                        Smoothing algorithm: Karplus/York (Gamma=1.0000).
                        Polarization charges: spherical gaussians, with
                                              point-specific exponents (IZeta= 3).
                        Self-potential: point-specific (ISelfS= 7).
                        Self-field    : sphere-specific E.n sum rule (ISelfD= 2).
 1st derivatives      : Analytical E(r).r(x)/FMM algorithm (CHGder, D1EAlg=3).
                        Cavity 1st derivative terms included.
 Solvent              : Methanol, Eps=  32.613000 Eps(inf)=   1.765709
 ------------------------------------------------------------------------------
 ------------------------------------------------------------------------------
 Atomic radii for non-electrostatic terms: SMD-CDS.
 ------------------------------------------------------------------------------
 Nuclear repulsion after PCM non-electrostatic terms =     1599.0803139413 Hartrees.
 One-electron integrals computed using PRISM.
 NBasis=   333 RedAO= T EigKep=  9.20D-04  NBF=   333
 NBsUse=   333 1.00D-06 EigRej= -1.00D+00 NBFU=   333
 Initial guess from the checkpoint file:  "DY-202A-11R_34.chk"
 B after Tr=     0.000000    0.000000    0.000000
         Rot=    0.999994    0.003146   -0.001136    0.000284 Ang=   0.38 deg.
 ExpMin= 1.61D-01 ExpMax= 5.48D+03 ExpMxC= 8.25D+02 IAcc=1 IRadAn=         1 AccDes= 0.00D+00
 Harris functional with IExCor=  402 and IRadAn=       1 diagonalized for initial guess.
 HarFok:  IExCor=  402 AccDes= 0.00D+00 IRadAn=         1 IDoV= 1 UseB2=F ITyADJ=14
 ICtDFT=  3500011 ScaDFX=  1.000000  1.000000  1.000000  1.000000
 FoFCou: FMM=F IPFlag=           0 FMFlag=      100000 FMFlg1=           0
         NFxFlg=           0 DoJE=T BraDBF=F KetDBF=T FulRan=T
         wScrn=  0.000000 ICntrl=     500 IOpCl=  0 I1Cent=   200000004 NGrid=           0
         NMat0=    1 NMatS0=      1 NMatT0=    0 NMatD0=    1 NMtDS0=    0 NMtDT0=    0
 Petite list used in FoFCou.
 Keep R1 ints in memory in canonical form, NReq=1565304907.
 Requested convergence on RMS density matrix=1.00D-08 within 128 cycles.
 Requested convergence on MAX density matrix=1.00D-06.
 Requested convergence on             energy=1.00D-06.
 No special actions if energy rises.
 Inv3:  Mode=1 IEnd=    22342323.
 Iteration    1 A*A^-1 deviation from unit magnitude is 5.55D-15 for   1348.
 Iteration    1 A*A^-1 deviation from orthogonality  is 3.25D-15 for   2289    163.
 Iteration    1 A^-1*A deviation from unit magnitude is 6.00D-15 for    676.
 Iteration    1 A^-1*A deviation from orthogonality  is 9.10D-10 for   2723   2103.
 Iteration    2 A*A^-1 deviation from unit magnitude is 6.88D-15 for    680.
 Iteration    2 A*A^-1 deviation from orthogonality  is 5.47D-15 for   1783    679.
 Iteration    2 A^-1*A deviation from unit magnitude is 1.11D-15 for    667.
 Iteration    2 A^-1*A deviation from orthogonality  is 6.97D-16 for   2703   1544.
 Error on total polarization charges =  0.05206
 SCF Done:  E(RB3LYP) =  -886.949956616     A.U. after   10 cycles
            NFock= 10  Conv=0.29D-08     -V/T= 2.0094
 SMD-CDS (non-electrostatic) energy       (kcal/mol) =       1.02
 (included in total energy above)
 D1PCM: PCM CHGder 1st derivatives, ID1Alg=3 FixD1E=F DoIter=F DoCFld=F I1PDM=0.
 Calling FoFJK, ICntrl=      2127 FMM=F ISym2X=0 I1Cent= 0 IOpClX= 0 NMat=1 NMatS=1 NMatT=0.
 ***** Axes restored to original set *****
 -------------------------------------------------------------------
 Center     Atomic                   Forces (Hartrees/Bohr)
 Number     Number              X              Y              Z
 -------------------------------------------------------------------
      1        6           0.002475398    0.003540105    0.000666727
      2        6          -0.001742068   -0.002888449   -0.000104325
      3        6           0.000484562    0.000247428   -0.000051475
      4        6           0.000249834    0.000052432    0.000032432
      5        6          -0.000196597   -0.000349786   -0.000304293
      6        6          -0.000082856   -0.000038576    0.000539852
      7        6          -0.001477221   -0.001028585    0.000482689
      8        6          -0.001150569   -0.002080869   -0.001181412
      9        6          -0.001408527   -0.000138896   -0.000858214
     10        6           0.001952148   -0.000136260    0.002186171
     11        8          -0.001182644    0.001352520    0.000453251
     12        6           0.000245222   -0.000369746   -0.000860999
     13        6          -0.000256371    0.000810754   -0.000455570
     14        8           0.000618530    0.000806559   -0.001013944
     15        6          -0.000649708   -0.000247060    0.000603808
     16        8          -0.000025068   -0.000184143   -0.000942906
     17        6           0.000295313    0.000263230   -0.000983156
     18        6          -0.000406517   -0.000506246   -0.000501632
     19        8           0.000883486    0.000380160    0.000577670
     20        1           0.000075118   -0.000103793    0.000233840
     21        1           0.000195478   -0.000166661    0.000014770
     22        1          -0.000176949    0.000156307   -0.000007439
     23        1           0.000169778    0.000136396    0.000162147
     24        1           0.000150538    0.000159983    0.000032273
     25        1           0.000038619    0.000206676   -0.000430821
     26        1          -0.000019782    0.000004615   -0.000054818
     27        1           0.000032469   -0.000200393   -0.000180719
     28        1           0.000739850    0.000765492    0.000450023
     29        1           0.000458873    0.000630946    0.000134948
     30        1           0.000078584    0.000098050    0.000276606
     31        1           0.000079424   -0.000080981    0.000195694
     32        1          -0.000085358    0.000177188    0.000213075
     33        1           0.000124767   -0.000495192   -0.000196163
     34        1           0.000107002   -0.000225635   -0.000051774
     35        1           0.000141790   -0.000173131   -0.000196220
     36        1          -0.000645636   -0.000666202    0.000335957
     37        1          -0.000006572    0.000264843   -0.000008695
     38        1           0.000158065   -0.000004519    0.000180077
     39        1           0.000054487   -0.000073195    0.000266101
     40        1           0.000112141   -0.000063998    0.000524464
     41        1          -0.000037884    0.000206602   -0.000108909
     42        1          -0.000074829   -0.000120759    0.000020442
     43        1          -0.000296321    0.000082789   -0.000089533
 -------------------------------------------------------------------
 Cartesian Forces:  Max     0.003540105 RMS     0.000738689

 GradGradGradGradGradGradGradGradGradGradGradGradGradGradGradGradGradGrad
 Berny optimization.
 Using GEDIIS/GDIIS optimizer.
 FormGI is forming the generalized inverse of G from B-inverse, IUseBI=4.
 Internal  Forces:  Max     0.001812438 RMS     0.000347566
 Search for a local minimum.
 Step number   5 out of a maximum of  258
 All quantities printed in internal units (Hartrees-Bohrs-Radians)
 Mixed Optimization -- En-DIIS/RFO-DIIS
 Swapping is turned off.
 Update second derivatives using D2CorX and points    3    4    5
 DE= -1.10D-04 DEPred=-1.77D-04 R= 6.25D-01
 TightC=F SS=  1.41D+00  RLast= 2.32D-01 DXNew= 1.4270D+00 6.9598D-01
 Trust test= 6.25D-01 RLast= 2.32D-01 DXMaxT set to 8.49D-01
 ITU=  1  1  1  1  0
     Eigenvalues ---    0.00163   0.00235   0.00263   0.00343   0.00370
     Eigenvalues ---    0.00402   0.00432   0.00709   0.00799   0.00868
     Eigenvalues ---    0.01094   0.01121   0.01145   0.01298   0.01351
     Eigenvalues ---    0.01678   0.02610   0.02714   0.03242   0.03920
     Eigenvalues ---    0.03952   0.04074   0.04480   0.04583   0.04742
     Eigenvalues ---    0.04823   0.04932   0.05013   0.05056   0.05423
     Eigenvalues ---    0.05441   0.05568   0.05576   0.05611   0.05649
     Eigenvalues ---    0.05660   0.05682   0.05705   0.05841   0.06068
     Eigenvalues ---    0.06194   0.06612   0.07063   0.07788   0.08381
     Eigenvalues ---    0.08624   0.08890   0.09069   0.09446   0.09627
     Eigenvalues ---    0.10268   0.11752   0.12161   0.13449   0.14008
     Eigenvalues ---    0.14576   0.15942   0.15995   0.16000   0.16000
     Eigenvalues ---    0.16000   0.16000   0.16000   0.16000   0.16001
     Eigenvalues ---    0.16013   0.16025   0.16071   0.16234   0.16717
     Eigenvalues ---    0.17200   0.17578   0.18839   0.20176   0.20873
     Eigenvalues ---    0.22618   0.23270   0.24838   0.25203   0.26845
     Eigenvalues ---    0.27266   0.27876   0.28073   0.28258   0.28488
     Eigenvalues ---    0.28742   0.28882   0.29402   0.29739   0.30416
     Eigenvalues ---    0.31630   0.31981   0.32436   0.33676   0.33765
     Eigenvalues ---    0.33837   0.33844   0.33966   0.33999   0.34099
     Eigenvalues ---    0.34107   0.34128   0.34156   0.34162   0.34174
     Eigenvalues ---    0.34190   0.34210   0.34216   0.34288   0.34323
     Eigenvalues ---    0.34339   0.34376   0.34494   0.34549   0.36467
     Eigenvalues ---    0.39119   0.41120   0.41647   0.52321   0.52554
     Eigenvalues ---    0.52865   0.55103   0.97279
 En-DIIS/RFO-DIIS IScMMF=        0 using points:     5    4    3    2
 RFO step:  Lambda=-6.34860767D-05.
 DidBck=F Rises=F RFO-DIIS coefs:    0.87389    0.33493   -0.23221    0.02338
 Iteration  1 RMS(Cart)=  0.02652906 RMS(Int)=  0.00053540
 Iteration  2 RMS(Cart)=  0.00060557 RMS(Int)=  0.00003321
 Iteration  3 RMS(Cart)=  0.00000046 RMS(Int)=  0.00003321
 Variable       Old X    -DE/DX   Delta X   Delta X   Delta X     New X
                                 (Linear)    (Quad)   (Total)
    R1        2.55743   0.00175  -0.00039   0.00125   0.00088   2.55831
    R2        2.86276  -0.00165   0.00088  -0.00080   0.00006   2.86282
    R3        2.77620   0.00129  -0.00087  -0.00144  -0.00229   2.77391
    R4        2.84023   0.00093  -0.00032   0.00114   0.00080   2.84103
    R5        2.90975  -0.00095   0.00093   0.00098   0.00193   2.91168
    R6        2.93129   0.00010  -0.00002   0.00083   0.00082   2.93211
    R7        2.07829  -0.00023   0.00011  -0.00077  -0.00066   2.07763
    R8        2.06618   0.00022  -0.00002  -0.00010  -0.00013   2.06606
    R9        2.92538   0.00012  -0.00018   0.00018   0.00002   2.92540
   R10        2.94163  -0.00009  -0.00049   0.00092   0.00043   2.94206
   R11        2.07345   0.00008  -0.00015   0.00056   0.00041   2.07387
   R12        2.91063   0.00006   0.00019  -0.00142  -0.00122   2.90941
   R13        2.07415   0.00001   0.00014  -0.00032  -0.00018   2.07397
   R14        2.06971   0.00017  -0.00018   0.00039   0.00021   2.06991
   R15        2.91329  -0.00002   0.00015  -0.00200  -0.00184   2.91145
   R16        2.07319   0.00025  -0.00012  -0.00002  -0.00014   2.07305
   R17        2.07494   0.00002  -0.00004  -0.00007  -0.00011   2.07483
   R18        2.91565  -0.00024   0.00022  -0.00141  -0.00119   2.91446
   R19        2.07930  -0.00001  -0.00004   0.00029   0.00025   2.07955
   R20        2.87237  -0.00064   0.00027  -0.00315  -0.00290   2.86947
   R21        2.32541   0.00181  -0.00028   0.00010  -0.00018   2.32523
   R22        2.90246   0.00113  -0.00078  -0.00092  -0.00174   2.90072
   R23        2.06962  -0.00004   0.00013   0.00031   0.00044   2.07006
   R24        2.07298  -0.00061   0.00018  -0.00085  -0.00067   2.07231
   R25        2.89039   0.00075  -0.00045   0.00025  -0.00020   2.89019
   R26        2.73428  -0.00063   0.00037  -0.00019   0.00018   2.73446
   R27        2.07298   0.00006  -0.00002  -0.00012  -0.00014   2.07284
   R28        2.06930   0.00020  -0.00030   0.00045   0.00015   2.06945
   R29        2.06936   0.00017  -0.00006  -0.00016  -0.00022   2.06915
   R30        2.07058   0.00029  -0.00012   0.00033   0.00021   2.07079
   R31        2.07044   0.00012  -0.00006  -0.00004  -0.00010   2.07034
   R32        2.07115   0.00004  -0.00002  -0.00001  -0.00003   2.07112
   R33        1.83928  -0.00046   0.00005  -0.00071  -0.00066   1.83862
   R34        2.74160  -0.00062   0.00028  -0.00076  -0.00047   2.74113
   R35        2.89647   0.00041  -0.00009   0.00044   0.00034   2.89681
   R36        2.91629   0.00010  -0.00011  -0.00048  -0.00059   2.91571
   R37        1.83729  -0.00007  -0.00002   0.00036   0.00034   1.83763
   R38        2.06822  -0.00007  -0.00001   0.00042   0.00042   2.06863
   R39        2.06998   0.00018  -0.00010  -0.00021  -0.00031   2.06968
   R40        2.07086   0.00024  -0.00007   0.00000  -0.00007   2.07079
   R41        2.70594   0.00043  -0.00036  -0.00176  -0.00213   2.70382
   R42        2.07220  -0.00006  -0.00001   0.00012   0.00011   2.07230
   R43        2.06751  -0.00012   0.00025  -0.00022   0.00002   2.06753
   R44        1.83566  -0.00006  -0.00002   0.00025   0.00023   1.83589
    A1        2.26215   0.00089  -0.00068   0.00163   0.00095   2.26310
    A2        1.91091  -0.00030   0.00041  -0.00065  -0.00034   1.91057
    A3        2.10986  -0.00059   0.00023  -0.00105  -0.00071   2.10915
    A4        2.22653  -0.00099   0.00052  -0.00221  -0.00170   2.22483
    A5        1.95893   0.00029  -0.00060  -0.00045  -0.00118   1.95775
    A6        2.09757   0.00070   0.00016   0.00268   0.00294   2.10051
    A7        1.97559  -0.00016   0.00025  -0.00184  -0.00163   1.97397
    A8        1.89965   0.00004   0.00016   0.00044   0.00059   1.90024
    A9        1.90343   0.00020  -0.00009   0.00343   0.00336   1.90679
   A10        1.92974   0.00003   0.00005  -0.00274  -0.00269   1.92705
   A11        1.90762  -0.00003  -0.00033   0.00113   0.00082   1.90844
   A12        1.84295  -0.00007  -0.00006  -0.00022  -0.00029   1.84266
   A13        1.96532   0.00044  -0.00030   0.00040   0.00009   1.96542
   A14        1.95736  -0.00013  -0.00107   0.00112   0.00005   1.95741
   A15        1.85576  -0.00025   0.00043  -0.00116  -0.00072   1.85504
   A16        1.97494  -0.00025  -0.00022  -0.00093  -0.00115   1.97379
   A17        1.88534  -0.00007   0.00143  -0.00154  -0.00011   1.88523
   A18        1.81283   0.00023  -0.00006   0.00208   0.00201   1.81485
   A19        2.02347   0.00004   0.00025   0.00002   0.00027   2.02374
   A20        1.91668  -0.00002  -0.00116   0.00149   0.00032   1.91700
   A21        1.89499   0.00000   0.00057  -0.00062  -0.00004   1.89495
   A22        1.86417   0.00008  -0.00043   0.00103   0.00060   1.86478
   A23        1.90526  -0.00001   0.00045  -0.00122  -0.00077   1.90449
   A24        1.85175  -0.00010   0.00032  -0.00077  -0.00045   1.85130
   A25        2.04399  -0.00007   0.00094  -0.00141  -0.00048   2.04350
   A26        1.91074  -0.00003  -0.00051   0.00092   0.00040   1.91114
   A27        1.87700   0.00010  -0.00001  -0.00075  -0.00075   1.87624
   A28        1.88461   0.00017  -0.00045   0.00243   0.00199   1.88659
   A29        1.88857  -0.00004  -0.00014   0.00014   0.00000   1.88856
   A30        1.84954  -0.00013   0.00012  -0.00142  -0.00130   1.84824
   A31        1.96454   0.00017   0.00017   0.00055   0.00070   1.96524
   A32        1.95649  -0.00015   0.00055  -0.00303  -0.00249   1.95400
   A33        1.83884   0.00004  -0.00049   0.00223   0.00175   1.84059
   A34        1.98131  -0.00019   0.00134  -0.00189  -0.00055   1.98077
   A35        1.86204  -0.00010  -0.00029  -0.00112  -0.00141   1.86063
   A36        1.84789   0.00027  -0.00160   0.00399   0.00238   1.85027
   A37        1.90464  -0.00045   0.00029   0.00117   0.00127   1.90591
   A38        2.19766  -0.00006   0.00009  -0.00087  -0.00065   2.19700
   A39        2.18055   0.00052  -0.00025  -0.00030  -0.00042   2.18013
   A40        1.83481   0.00078  -0.00022   0.00085   0.00032   1.83514
   A41        1.93529  -0.00051   0.00104  -0.01068  -0.00958   1.92571
   A42        1.91318  -0.00049   0.00024   0.00389   0.00419   1.91737
   A43        1.94589  -0.00035  -0.00017  -0.00328  -0.00338   1.94251
   A44        1.96929  -0.00003   0.00048   0.00716   0.00768   1.97697
   A45        1.86641   0.00055  -0.00127   0.00175   0.00046   1.86687
   A46        1.81543  -0.00032   0.00040  -0.00061  -0.00034   1.81510
   A47        1.96591   0.00004  -0.00006  -0.00434  -0.00436   1.96155
   A48        1.91626   0.00024  -0.00021   0.00308   0.00290   1.91916
   A49        1.97965  -0.00004   0.00044  -0.00054  -0.00006   1.97959
   A50        1.86644   0.00013  -0.00049   0.00065   0.00019   1.86663
   A51        1.91541  -0.00005  -0.00010   0.00199   0.00186   1.91726
   A52        1.92206   0.00036  -0.00038   0.00088   0.00050   1.92256
   A53        1.95563  -0.00004   0.00041  -0.00028   0.00012   1.95576
   A54        1.92842   0.00025  -0.00043   0.00023  -0.00021   1.92821
   A55        1.88810  -0.00018   0.00022  -0.00097  -0.00075   1.88735
   A56        1.88421  -0.00026   0.00009   0.00010   0.00018   1.88440
   A57        1.88332  -0.00014   0.00012   0.00002   0.00014   1.88346
   A58        1.93602   0.00044  -0.00038   0.00237   0.00199   1.93801
   A59        1.91454   0.00005   0.00005   0.00054   0.00059   1.91514
   A60        1.93713   0.00033  -0.00052   0.00028  -0.00024   1.93690
   A61        1.89218  -0.00039   0.00068  -0.00187  -0.00119   1.89099
   A62        1.88932  -0.00032   0.00010  -0.00134  -0.00124   1.88808
   A63        1.89349  -0.00014   0.00010  -0.00010   0.00000   1.89349
   A64        1.88451   0.00100  -0.00057   0.00542   0.00485   1.88936
   A65        1.82549  -0.00015  -0.00116   0.00104  -0.00012   1.82537
   A66        1.94786   0.00009   0.00088  -0.00023   0.00065   1.94851
   A67        1.96398   0.00041  -0.00141  -0.00040  -0.00181   1.96216
   A68        1.89264   0.00027   0.00050  -0.00106  -0.00057   1.89207
   A69        1.89477  -0.00017   0.00093   0.00098   0.00191   1.89668
   A70        1.93399  -0.00043   0.00027  -0.00025   0.00002   1.93401
   A71        1.87630  -0.00039   0.00037  -0.00199  -0.00162   1.87469
   A72        1.94999   0.00034  -0.00020   0.00182   0.00161   1.95161
   A73        1.92924  -0.00008   0.00019  -0.00127  -0.00108   1.92816
   A74        1.91736   0.00022  -0.00061   0.00119   0.00058   1.91793
   A75        1.89453  -0.00007   0.00015  -0.00039  -0.00024   1.89428
   A76        1.87619  -0.00013  -0.00012   0.00084   0.00072   1.87691
   A77        1.89493  -0.00031   0.00062  -0.00226  -0.00164   1.89329
   A78        1.96781  -0.00093   0.00121   0.00132   0.00253   1.97034
   A79        1.92320   0.00030  -0.00006   0.00126   0.00119   1.92439
   A80        1.92401   0.00014  -0.00050  -0.00287  -0.00337   1.92064
   A81        1.91210   0.00052  -0.00049   0.00079   0.00029   1.91239
   A82        1.84678   0.00017  -0.00019  -0.00008  -0.00027   1.84651
   A83        1.88698  -0.00018  -0.00001  -0.00055  -0.00057   1.88641
   A84        1.87653  -0.00057   0.00073  -0.00119  -0.00046   1.87607
    D1        0.04520  -0.00012  -0.00190  -0.00259  -0.00449   0.04071
    D2       -3.11569  -0.00021   0.00063  -0.00119  -0.00057  -3.11625
    D3       -3.12131  -0.00026  -0.00291  -0.00585  -0.00874  -3.13004
    D4        0.00099  -0.00035  -0.00037  -0.00445  -0.00482  -0.00382
    D5        0.37515  -0.00003  -0.00357   0.00516   0.00159   0.37674
    D6       -1.88377   0.00023  -0.00604   0.00994   0.00391  -1.87986
    D7        2.39771  -0.00004  -0.00413   0.00542   0.00130   2.39901
    D8       -2.73907   0.00012  -0.00247   0.00872   0.00625  -2.73283
    D9        1.28519   0.00037  -0.00494   0.01351   0.00857   1.29375
   D10       -0.71652   0.00011  -0.00302   0.00899   0.00596  -0.71056
   D11       -0.00697   0.00029   0.00366   0.02107   0.02472   0.01775
   D12       -3.12164  -0.00006  -0.00603   0.02121   0.01516  -3.10647
   D13        3.11226   0.00019   0.00275   0.01819   0.02094   3.13320
   D14       -0.00241  -0.00017  -0.00694   0.01834   0.01138   0.00897
   D15        0.70407  -0.00007   0.00544  -0.00106   0.00438   0.70844
   D16       -1.44911  -0.00003   0.00509   0.00342   0.00852  -1.44059
   D17        2.83160  -0.00008   0.00512   0.00161   0.00674   2.83835
   D18       -2.41687   0.00002   0.00276  -0.00253   0.00021  -2.41666
   D19        1.71314   0.00007   0.00241   0.00196   0.00436   1.71750
   D20       -0.28933   0.00002   0.00244   0.00015   0.00258  -0.28675
   D21        0.00516   0.00026  -0.00292  -0.01334  -0.01627  -0.01111
   D22        2.15602   0.00002  -0.00215  -0.01689  -0.01904   2.13698
   D23       -1.98700   0.00016  -0.00247  -0.01511  -0.01757  -2.00457
   D24        3.12906   0.00016  -0.00060  -0.01212  -0.01272   3.11635
   D25       -1.00327  -0.00008   0.00017  -0.01566  -0.01548  -1.01875
   D26        1.13691   0.00006  -0.00014  -0.01389  -0.01402   1.12288
   D27       -1.39535   0.00008   0.00042  -0.00279  -0.00236  -1.39770
   D28        2.63630   0.00016   0.00192  -0.00282  -0.00089   2.63541
   D29        0.66608   0.00009   0.00227  -0.00518  -0.00290   0.66318
   D30        0.74117   0.00004   0.00084  -0.00559  -0.00475   0.73642
   D31       -1.51037   0.00012   0.00234  -0.00562  -0.00328  -1.51365
   D32        2.80259   0.00005   0.00269  -0.00797  -0.00529   2.79731
   D33        2.76265  -0.00004   0.00060  -0.00676  -0.00615   2.75650
   D34        0.51112   0.00004   0.00211  -0.00679  -0.00469   0.50643
   D35       -1.45911  -0.00003   0.00245  -0.00914  -0.00669  -1.46580
   D36        0.62040  -0.00001  -0.00577   0.00629   0.00052   0.62092
   D37       -1.49385  -0.00013  -0.00447   0.00375  -0.00072  -1.49456
   D38        2.77180   0.00000  -0.00454   0.00420  -0.00034   2.77146
   D39        2.86279  -0.00002  -0.00773   0.00740  -0.00033   2.86246
   D40        0.74854  -0.00014  -0.00642   0.00485  -0.00157   0.74698
   D41       -1.26899  -0.00001  -0.00650   0.00530  -0.00119  -1.27018
   D42       -1.42355   0.00008  -0.00705   0.00846   0.00142  -1.42212
   D43        2.74539  -0.00004  -0.00574   0.00592   0.00018   2.74558
   D44        0.72786   0.00009  -0.00581   0.00637   0.00056   0.72842
   D45       -1.05015   0.00050   0.01197   0.01419   0.02615  -1.02399
   D46       -3.09293   0.00022   0.01161   0.01497   0.02657  -3.06636
   D47        1.00327   0.00041   0.01165   0.01579   0.02744   1.03071
   D48        2.98654   0.00021   0.01352   0.01346   0.02697   3.01351
   D49        0.94375  -0.00006   0.01316   0.01423   0.02739   0.97114
   D50       -1.24323   0.00012   0.01320   0.01506   0.02826  -1.21497
   D51        0.94653   0.00028   0.01196   0.01450   0.02646   0.97299
   D52       -1.09625   0.00000   0.01160   0.01528   0.02688  -1.06938
   D53        2.99995   0.00019   0.01164   0.01610   0.02775   3.02770
   D54        0.86579   0.00004   0.00452  -0.00473  -0.00021   0.86558
   D55       -1.28608  -0.00011   0.00485  -0.00773  -0.00287  -1.28895
   D56        2.99519   0.00001   0.00497  -0.00612  -0.00115   2.99404
   D57        3.00792   0.00010   0.00284  -0.00199   0.00086   3.00877
   D58        0.85605  -0.00005   0.00317  -0.00498  -0.00181   0.85424
   D59       -1.14587   0.00007   0.00329  -0.00338  -0.00009  -1.14596
   D60       -1.28023   0.00002   0.00321  -0.00294   0.00027  -1.27996
   D61        2.85109  -0.00013   0.00354  -0.00594  -0.00240   2.84869
   D62        0.84916  -0.00001   0.00366  -0.00434  -0.00067   0.84849
   D63       -1.28835   0.00020   0.00166  -0.00121   0.00047  -1.28789
   D64        0.95770  -0.00004   0.00374  -0.00663  -0.00288   0.95483
   D65        2.98626   0.00012   0.00234  -0.00351  -0.00116   2.98510
   D66        0.87681   0.00024   0.00129   0.00102   0.00231   0.87912
   D67        3.12287   0.00000   0.00337  -0.00440  -0.00103   3.12183
   D68       -1.13177   0.00017   0.00196  -0.00128   0.00069  -1.13108
   D69        2.87144   0.00014   0.00113   0.00067   0.00181   2.87325
   D70       -1.16568  -0.00009   0.00322  -0.00476  -0.00154  -1.16722
   D71        0.86287   0.00007   0.00181  -0.00163   0.00018   0.86305
   D72       -3.05937  -0.00014   0.00223  -0.00326  -0.00103  -3.06040
   D73        1.12138  -0.00012   0.00195  -0.00244  -0.00050   1.12087
   D74       -0.97937  -0.00008   0.00182  -0.00244  -0.00062  -0.97998
   D75        0.97364  -0.00006   0.00035   0.00031   0.00067   0.97432
   D76       -1.12879  -0.00005   0.00007   0.00113   0.00120  -1.12759
   D77        3.05365  -0.00001  -0.00005   0.00113   0.00108   3.05473
   D78       -1.06321  -0.00001   0.00100   0.00018   0.00118  -1.06203
   D79        3.11754   0.00000   0.00071   0.00099   0.00171   3.11925
   D80        1.01680   0.00004   0.00059   0.00100   0.00159   1.01839
   D81        0.00986  -0.00012  -0.00531  -0.02841  -0.03374  -0.02388
   D82        2.11508  -0.00034  -0.00508  -0.03760  -0.04271   2.07237
   D83       -2.11140  -0.00028  -0.00586  -0.03950  -0.04536  -2.15675
   D84        3.12485   0.00022   0.00428  -0.02856  -0.02430   3.10055
   D85       -1.05311   0.00000   0.00451  -0.03775  -0.03327  -1.08638
   D86        1.00360   0.00007   0.00373  -0.03966  -0.03592   0.96768
   D87       -0.00878  -0.00007   0.00482   0.02447   0.02928   0.02050
   D88       -2.15063   0.00011   0.00437   0.03055   0.03491  -2.11573
   D89        2.01860   0.00010   0.00456   0.02794   0.03248   2.05109
   D90       -2.10700   0.00025   0.00380   0.03859   0.04241  -2.06459
   D91        2.03433   0.00044   0.00335   0.04466   0.04803   2.08237
   D92       -0.07962   0.00043   0.00354   0.04206   0.04561  -0.03401
   D93        2.07544  -0.00019   0.00522   0.03366   0.03886   2.11430
   D94       -0.06641  -0.00001   0.00477   0.03973   0.04448  -0.02193
   D95       -2.18036  -0.00001   0.00495   0.03713   0.04206  -2.13830
   D96        1.05660   0.00037  -0.00326  -0.00325  -0.00646   1.05014
   D97       -3.13672   0.00020  -0.00262  -0.00373  -0.00630   3.14017
   D98       -1.04451   0.00026  -0.00278  -0.00333  -0.00606  -1.05058
   D99        3.11294  -0.00004  -0.00247  -0.00750  -0.01001   3.10292
   D100      -1.08038  -0.00021  -0.00183  -0.00798  -0.00986  -1.09024
   D101       1.01182  -0.00015  -0.00200  -0.00758  -0.00962   1.00220
   D102      -1.08405   0.00007  -0.00287  -0.00563  -0.00851  -1.09256
   D103       1.00581  -0.00011  -0.00223  -0.00612  -0.00835   0.99747
   D104       3.09802  -0.00004  -0.00240  -0.00572  -0.00812   3.08990
   D105      -1.13408  -0.00052  -0.00498  -0.07982  -0.08486  -1.21893
   D106      -3.09327  -0.00033  -0.00509  -0.08090  -0.08594   3.10397
   D107       1.03571  -0.00034  -0.00527  -0.08185  -0.08711   0.94860
   D108      -2.93584   0.00014  -0.00272   0.00035  -0.00237  -2.93820
   D109      -0.85539   0.00030  -0.00206   0.00012  -0.00195  -0.85734
   D110       1.24712  -0.00017  -0.00092  -0.00023  -0.00114   1.24597
   D111      -1.13294  -0.00011   0.00116  -0.00475  -0.00359  -1.13653
   D112       0.97881  -0.00002   0.00134  -0.00489  -0.00356   0.97525
   D113       3.06962  -0.00031   0.00184  -0.00774  -0.00590   3.06372
   D114      -3.13464  -0.00014   0.00177  -0.00524  -0.00347  -3.13812
   D115      -1.02289  -0.00004   0.00195  -0.00539  -0.00344  -1.02633
   D116       1.06792  -0.00034   0.00245  -0.00823  -0.00578   1.06213
   D117       1.07057   0.00016   0.00018  -0.00565  -0.00547   1.06510
   D118      -3.10086   0.00026   0.00036  -0.00579  -0.00543  -3.10630
   D119      -1.01005  -0.00004   0.00086  -0.00863  -0.00778  -1.01783
   D120      -3.01920  -0.00021  -0.00436  -0.01563  -0.01999  -3.03919
   D121      -0.87690   0.00002  -0.00419  -0.01275  -0.01693  -0.89383
   D122       1.20447   0.00008  -0.00456  -0.01445  -0.01900   1.18547
   D123      -1.00722  -0.00027  -0.00599  -0.01399  -0.01998  -1.02720
   D124       1.13508  -0.00004  -0.00582  -0.01110  -0.01692   1.11815
   D125      -3.06673   0.00002  -0.00619  -0.01280  -0.01900  -3.08573
   D126       1.06947  -0.00031  -0.00466  -0.01482  -0.01948   1.04999
   D127      -3.07142  -0.00007  -0.00449  -0.01194  -0.01642  -3.08784
   D128      -0.99005  -0.00002  -0.00487  -0.01363  -0.01849  -1.00854
   D129       1.32383   0.00015  -0.00020  -0.00941  -0.00961   1.31422
   D130      -0.82466   0.00003  -0.00061  -0.01253  -0.01314  -0.83781
   D131      -2.85502  -0.00011  -0.00025  -0.01223  -0.01247  -2.86749
         Item               Value     Threshold  Converged?
 Maximum Force            0.001812     0.000450     NO 
 RMS     Force            0.000348     0.000300     NO 
 Maximum Displacement     0.161179     0.001800     NO 
 RMS     Displacement     0.026544     0.001200     NO 
 Predicted change in Energy=-1.449841D-04
 GradGradGradGradGradGradGradGradGradGradGradGradGradGradGradGradGradGrad

                          Input orientation:                          
 ---------------------------------------------------------------------
 Center     Atomic      Atomic             Coordinates (Angstroms)
 Number     Number       Type             X           Y           Z
 ---------------------------------------------------------------------
      1          6           0       -1.798548    0.618671   -0.194305
      2          6           0       -1.040833   -0.498387   -0.298366
      3          6           0        0.429546   -0.581365   -0.600578
      4          6           0        1.262285    0.509648    0.123110
      5          6           0        1.199424    1.879963   -0.594356
      6          6           0       -0.146095    2.234295   -1.253432
      7          6           0       -1.413453    2.070331   -0.392861
      8          6           0       -3.180753    0.243978    0.127907
      9          6           0       -3.271666   -1.266271    0.256719
     10          6           0       -1.856986   -1.780338   -0.044311
     11          8           0       -4.127088    1.019915    0.255971
     12          6           0       -1.353111    2.838814    0.942945
     13          6           0       -1.801113   -2.750171   -1.225594
     14          8           0       -1.383213   -2.438116    1.154321
     15          6           0        2.717457    0.039789    0.415609
     16          8           0        2.560400   -1.148131    1.233074
     17          6           0        3.497000    1.083669    1.223375
     18          6           0        3.482036   -0.342128   -0.868984
     19          8           0        4.772108   -0.901056   -0.603473
     20          1           0        0.573364   -0.514800   -1.688532
     21          1           0        0.801016   -1.569247   -0.315229
     22          1           0        0.816340    0.627155    1.118953
     23          1           0        1.961023    1.922471   -1.383441
     24          1           0        1.463829    2.662741    0.124768
     25          1           0       -0.274700    1.639414   -2.166125
     26          1           0       -0.087495    3.280294   -1.581996
     27          1           0       -2.241135    2.517939   -0.963460
     28          1           0       -3.589029   -1.543668    1.267804
     29          1           0       -4.029749   -1.654095   -0.434278
     30          1           0       -1.153829    3.901636    0.758866
     31          1           0       -0.568828    2.454339    1.603500
     32          1           0       -2.308000    2.761073    1.473085
     33          1           0       -0.770655   -3.061536   -1.430584
     34          1           0       -2.392723   -3.643915   -0.998647
     35          1           0       -2.205277   -2.286983   -2.132951
     36          1           0       -0.499273   -2.802054    0.973091
     37          1           0        3.435314   -1.370213    1.594779
     38          1           0        3.644842    2.008831    0.657220
     39          1           0        2.966960    1.324179    2.151130
     40          1           0        4.487590    0.692174    1.480809
     41          1           0        2.892043   -1.047381   -1.466558
     42          1           0        3.663055    0.549453   -1.476727
     43          1           0        4.637320   -1.810517   -0.289548
 ---------------------------------------------------------------------
                    Distance matrix (angstroms):
                    1          2          3          4          5
     1  C    0.000000
     2  C    1.353801   0.000000
     3  C    2.563112   1.503407   0.000000
     4  C    3.079178   2.549143   1.551608   0.000000
     5  C    3.277001   3.280688   2.578931   1.548054   0.000000
     6  C    2.542164   3.029895   2.947121   2.617787   1.539595
     7  C    1.514939   2.597323   3.235936   3.140308   2.627540
     8  C    1.467892   2.304793   3.774406   4.450977   4.731179
     9  C    2.434441   2.423712   3.860444   4.871186   5.532970
    10  C    2.404404   1.540795   2.641061   3.873232   4.800208
    11  O    2.405378   3.483891   4.905169   5.415105   5.462093
    12  C    2.533927   3.574252   4.154269   3.596865   3.130196
    13  C    3.523160   2.551139   3.173358   4.672240   5.553361
    14  O    3.366784   2.447462   3.132617   4.092844   5.326695
    15  C    4.593626   3.863177   2.579342   1.556872   2.590501
    16  O    4.915224   3.966908   2.867760   2.380201   3.789606
    17  C    5.501715   5.040885   3.938073   2.556175   3.035965
    18  C    5.409519   4.561400   3.073593   2.576251   3.197410
    19  O    6.756516   5.834853   4.354314   3.851865   4.527496
    20  H    3.023811   2.130367   1.099435   2.192294   2.706300
    21  H    3.399903   2.130595   1.093310   2.174102   3.483345
    22  H    2.926150   2.593208   2.137035   1.097442   2.156782
    23  H    4.153109   4.006131   3.037679   2.180367   1.097495
    24  H    3.863047   4.055257   3.481392   2.162506   1.095350
    25  H    2.692973   2.940353   2.806912   2.979813   2.168262
    26  H    3.455087   4.103047   4.017825   3.522183   2.143017
    27  H    2.096355   3.313804   4.107299   4.181844   3.518621
    28  H    3.165327   3.168407   4.534956   5.390889   6.173992
    29  H    3.193948   3.207452   4.589522   5.744396   6.313433
    30  H    3.478801   4.526667   4.944943   4.212763   3.384696
    31  H    2.848507   3.543793   3.882037   3.053908   2.878748
    32  H    2.762176   3.920182   4.792299   4.431510   4.165656
    33  H    4.016077   2.815075   2.877611   4.393196   5.385063
    34  H    4.378316   3.494617   4.183644   5.645309   6.601531
    35  H    3.516618   2.814375   3.492791   4.993490   5.596669
    36  H    3.840870   2.686405   2.875865   3.846158   5.221470
    37  H    5.877906   4.937607   3.804801   3.228272   4.511669
    38  H    5.682264   5.399522   4.316167   2.865204   2.750112
    39  H    5.358066   5.038271   4.200174   2.771686   3.312216
    40  H    6.505915   5.928436   4.735165   3.504176   4.065610
    41  H    5.137704   4.139273   2.651600   2.758168   3.492140
    42  H    5.610571   4.961156   3.535812   2.885266   2.935697
    43  H    6.879710   5.827794   4.394646   4.116346   5.052888
                    6          7          8          9         10
     6  C    0.000000
     7  C    1.540670   0.000000
     8  C    3.883119   2.594246   0.000000
     9  C    4.929880   3.873993   1.518456   0.000000
    10  C    4.528400   3.891769   2.424845   1.534993   0.000000
    11  O    4.427338   2.981303   1.230458   2.440982   3.617313
    12  C    2.578063   1.542266   3.276848   4.582955   4.750277
    13  C    5.252120   4.907236   3.563748   2.561589   1.529420
    14  O    5.399922   4.766632   3.387965   2.396907   1.447015
    15  C    3.975109   4.673451   5.908752   6.131936   4.944686
    16  O    4.994861   5.365974   6.010008   5.914408   4.641627
    17  C    4.553093   5.262914   6.818909   7.229902   6.202801
    18  C    4.466441   5.478364   6.762401   6.908961   5.590500
    19  O    5.868696   6.865469   8.068086   8.097877   6.710491
    20  H    2.874797   3.508434   4.238937   4.374124   3.195567
    21  H    4.030407   4.261037   4.397573   4.123792   2.680100
    22  H    3.022812   3.056193   4.135910   4.586971   3.780990
    23  H    2.134030   3.519972   5.615993   6.343440   5.484639
    24  H    2.162142   2.982891   5.236656   6.154629   5.549537
    25  H    1.097010   2.151026   3.956636   4.826487   4.324399
    26  H    1.097953   2.153188   4.659531   5.847313   5.577237
    27  H    2.133947   1.100451   2.691628   4.107441   4.412209
    28  H    5.699425   4.533424   2.159105   1.095428   2.185780
    29  H    5.556380   4.551710   2.153956   1.096619   2.211087
    30  H    2.800874   2.178889   4.229065   5.607552   5.781380
    31  H    2.896409   2.201433   3.726288   4.791877   4.723042
    32  H    3.519265   2.181534   2.984454   4.315981   4.809399
    33  H    5.335475   5.275047   4.377658   3.510701   2.177920
    34  H    6.298064   5.829113   4.123813   2.828724   2.161178
    35  H    5.045368   4.758265   3.531118   2.808836   2.177248
    36  H    5.517876   5.142148   4.145236   3.249304   1.980504
    37  H    5.825055   6.268859   6.966323   6.839940   5.555471
    38  H    4.251191   5.166507   7.069909   7.663209   6.717147
    39  H    4.702177   5.120220   6.561603   7.015673   6.142349
    40  H    5.596896   6.342890   7.799660   8.095674   6.978033
    41  H    4.477176   5.423122   6.410053   6.403819   5.011316
    42  H    4.171112   5.409138   7.036041   7.375096   6.160406
    43  H    6.338030   7.189124   8.094287   7.946487   6.499005
                   11         12         13         14         15
    11  O    0.000000
    12  C    3.387517   0.000000
    13  C    4.671054   6.011657   0.000000
    14  O    4.504870   5.281247   2.436394   0.000000
    15  C    6.916208   4.968114   5.558318   4.847804   0.000000
    16  O    7.097721   5.594236   5.256841   4.149981   1.450541
    17  C    7.685483   5.165535   6.983250   6.018655   1.532925
    18  C    7.811495   6.064662   5.817001   5.670765   1.542926
    19  O    9.144641   7.341413   6.856638   6.583340   2.478973
    20  H    5.313256   4.677895   3.293833   3.950841   3.054851
    21  H    5.596092   5.065005   2.999070   2.772249   2.606888
    22  H    5.033535   3.103052   4.873838   3.772952   2.110436
    23  H    6.369252   4.151535   6.001014   6.053005   2.711691
    24  H    5.828760   2.938633   6.463973   5.931641   2.921653
    25  H    4.592518   3.502549   4.741623   5.374049   4.263467
    26  H    4.980537   2.858675   6.279332   6.470435   4.728537
    27  H    2.699612   2.127423   5.292950   5.457426   5.712328
    28  H    2.808073   4.930620   3.296867   2.382969   6.557846
    29  H    2.763376   5.408082   2.606604   3.184727   7.008305
    30  H    4.171029   1.096900   6.971628   6.356214   5.478919
    31  H    4.066278   1.095104   6.050555   4.980070   4.247447
    32  H    2.796798   1.094945   6.157403   5.290406   5.811959
    33  H    5.546923   6.386472   1.095815   2.728665   5.019320
    34  H    5.131608   6.846631   1.095576   2.666147   6.456295
    35  H    4.509532   6.038304   1.095988   3.391871   6.011849
    36  H    5.318152   5.705203   2.555718   0.972956   4.328304
    37  H    8.043322   6.408572   6.105649   4.955060   1.973287
    38  H    7.844861   5.074450   7.473387   6.730808   2.189873
    39  H    7.349130   4.734643   7.122998   5.837164   2.173464
    40  H    8.707486   6.245890   7.663037   6.661203   2.166478
    41  H    7.517248   6.239355   4.998327   5.203937   2.180589
    42  H    7.994367   6.021454   6.388092   6.427504   2.175971
    43  H    9.226254   7.682485   6.573625   6.222977   2.758033
                   16         17         18         19         20
    16  O    0.000000
    17  C    2.420381   0.000000
    18  C    2.432633   2.532013   0.000000
    19  O    2.885412   2.983690   1.430798   0.000000
    20  H    3.589597   4.425150   3.026855   4.353849   0.000000
    21  H    2.381179   4.083332   3.000055   4.037218   1.746324
    22  H    2.491267   2.721258   3.463718   4.577148   3.040571
    23  H    4.078481   3.139793   2.776069   4.059908   2.821165
    24  H    4.117470   2.798962   3.753658   4.916879   3.765336
    25  H    5.230942   5.101302   4.440962   5.862264   2.363883
    26  H    5.877663   5.054095   5.135356   6.485132   3.853676
    27  H    6.428030   6.305994   6.398718   7.810550   4.200552
    28  H    6.162235   7.557558   7.483951   8.592045   5.208071
    29  H    6.816606   8.178943   7.637875   8.835631   4.905078
    30  H    6.286535   5.457739   6.492355   7.748454   5.336465
    31  H    4.786133   4.307457   5.508439   6.682440   4.577975
    32  H    6.248263   6.047649   6.974214   8.237184   5.387896
    33  H    4.674626   6.514531   5.078972   6.006164   2.891157
    34  H    5.978541   7.872502   6.740283   7.682073   4.366346
    35  H    5.944643   7.425778   6.142117   7.276262   3.325505
    36  H    3.487787   5.579578   5.029444   5.821238   3.669648
    37  H    0.972432   2.482596   2.670069   2.615232   4.438763
    38  H    3.387334   1.094674   2.807635   3.365638   4.615760
    39  H    2.668414   1.095225   3.487546   3.974679   4.884071
    40  H    2.676220   1.095814   2.757253   2.638857   5.179061
    41  H    2.721792   3.484693   1.096616   2.073878   2.389391
    42  H    3.382406   2.757447   1.094092   2.023993   3.274705
    43  H    2.659084   3.459129   1.956167   0.971511   4.489073
                   21         22         23         24         25
    21  H    0.000000
    22  H    2.623223   0.000000
    23  H    3.831291   3.041401   0.000000
    24  H    4.306117   2.356110   1.752113   0.000000
    25  H    3.857264   3.606490   2.385618   3.052519   0.000000
    26  H    5.090403   3.892453   2.465671   2.387681   1.751782
    27  H    5.136144   4.154475   4.264868   3.864190   2.466795
    28  H    4.666814   4.913442   7.060192   6.673214   5.736607
    29  H    4.832976   5.576845   7.041455   7.009065   5.286481
    30  H    5.908102   3.838418   4.267186   2.964637   3.800801
    31  H    4.663394   2.343518   3.950297   2.522255   3.867904
    32  H    5.622786   3.800068   5.204571   4.006784   4.316976
    33  H    2.437436   4.756589   5.683716   6.338722   4.783924
    34  H    3.869274   5.746683   7.077276   7.477231   5.810559
    35  H    3.585674   5.310108   5.969868   6.561966   4.375479
    36  H    2.206884   3.675812   5.824727   5.868340   5.443505
    37  H    3.259949   3.327899   4.678151   4.723600   6.080004
    38  H    4.672863   3.181611   2.647074   2.338359   4.844641
    39  H    4.375632   2.485236   3.723313   2.856098   5.407996
    40  H    4.683012   3.689612   4.012617   3.855530   6.072626
    41  H    2.443419   3.714496   3.113475   4.282187   4.211475
    42  H    3.745562   3.853230   2.188788   3.444905   4.143573
    43  H    3.843968   4.746157   4.721691   5.500249   6.288998
                   26         27         28         29         30
    26  H    0.000000
    27  H    2.366841   0.000000
    28  H    6.607020   4.826180   0.000000
    29  H    6.419253   4.570015   1.761678   0.000000
    30  H    2.646275   2.462368   5.986699   6.368724   0.000000
    31  H    3.325849   3.064300   5.021789   5.745410   1.774909
    32  H    3.812317   2.449559   4.495995   5.108440   1.772881
    33  H    6.380317   5.788874   4.186699   3.687168   7.309328
    34  H    7.321137   6.163819   3.313456   2.637755   7.845958
    35  H    5.981899   4.945328   3.745987   2.571913   6.911378
    36  H    6.610067   5.923397   3.349176   3.970233   6.738976
    37  H    6.642988   7.340597   7.034088   7.741112   7.039273
    38  H    4.534429   6.126215   8.082200   8.573665   5.159485
    39  H    5.205028   6.184657   7.210118   8.031710   5.055945
    40  H    6.083629   7.388071   8.383086   9.039778   6.530502
    41  H    5.255449   6.270098   7.051761   7.024593   6.768630
    42  H    4.640603   6.244825   8.031584   8.069793   6.279919
    43  H    7.064747   8.154926   8.376716   8.669688   8.201540
                   31         32         33         34         35
    31  H    0.000000
    32  H    1.770822   0.000000
    33  H    6.298514   6.685619   0.000000
    34  H    6.876516   6.865895   1.776749   0.000000
    35  H    6.254531   6.204588   1.775216   1.778496   0.000000
    36  H    5.294518   5.871104   2.432824   2.860356   3.580956
    37  H    5.537185   7.075873   5.450098   6.772119   6.822954
    38  H    4.341536   6.055396   7.040182   8.434905   7.775793
    39  H    3.752193   5.509048   6.784758   7.957968   7.625344
    40  H    5.356084   7.103551   7.086303   8.502240   8.168788
    41  H    5.802148   7.084227   4.180129   5.906749   5.288040
    42  H    5.570029   7.017560   5.718319   7.381420   6.550826
    43  H    6.991180   8.499633   5.666851   7.299704   7.102554
                   36         37         38         39         40
    36  H    0.000000
    37  H    4.232924   0.000000
    38  H    6.357521   3.512955   0.000000
    39  H    5.516189   2.790811   1.777650   0.000000
    40  H    6.110336   2.318127   1.766949   1.777942   0.000000
    41  H    4.531202   3.125883   3.797047   4.326381   3.776081
    42  H    5.878707   3.629206   2.585314   3.774401   3.073637
    43  H    5.381635   2.278020   4.058177   4.309679   3.069209
                   41         42         43
    41  H    0.000000
    42  H    1.773258   0.000000
    43  H    2.239133   2.815678   0.000000
 Stoichiometry    C15H24O4
 Framework group  C1[X(C15H24O4)]
 Deg. of freedom   123
 Full point group                 C1      NOp   1
 Largest Abelian subgroup         C1      NOp   1
 Largest concise Abelian subgroup C1      NOp   1
                         Standard orientation:                         
 ---------------------------------------------------------------------
 Center     Atomic      Atomic             Coordinates (Angstroms)
 Number     Number       Type             X           Y           Z
 ---------------------------------------------------------------------
      1          6           0       -1.832420    0.624086   -0.180661
      2          6           0       -1.093527   -0.506442   -0.274048
      3          6           0        0.372740   -0.617564   -0.587007
      4          6           0        1.228851    0.470627    0.113282
      5          6           0        1.181813    1.830885   -0.624251
      6          6           0       -0.163391    2.196903   -1.277559
      7          6           0       -1.425903    2.066234   -0.404258
      8          6           0       -3.217661    0.276530    0.158481
      9          6           0       -3.331567   -1.229965    0.310819
     10          6           0       -1.927857   -1.771160    0.006007
     11          8           0       -4.150383    1.069412    0.282563
     12          6           0       -1.342048    2.853550    0.919254
     13          6           0       -1.897425   -2.759334   -1.160917
     14          8           0       -1.454549   -2.418459    1.210513
     15          6           0        2.678757   -0.018140    0.400913
     16          8           0        2.509666   -1.191015    1.237479
     17          6           0        3.481637    1.025043    1.186415
     18          6           0        3.426287   -0.431481   -0.883987
     19          8           0        4.709470   -1.007044   -0.620643
     20          1           0        0.508424   -0.569607   -1.676983
     21          1           0        0.730796   -1.606911   -0.289828
     22          1           0        0.793250    0.610177    1.110857
     23          1           0        1.937313    1.849330   -1.420099
     24          1           0        1.464726    2.619984    0.080784
     25          1           0       -0.309161    1.590575   -2.180082
     26          1           0       -0.090884    3.236791   -1.622346
     27          1           0       -2.251120    2.518503   -0.974752
     28          1           0       -3.644780   -1.487063    1.328543
     29          1           0       -4.101540   -1.615847   -0.368011
     30          1           0       -1.127394    3.910157    0.717524
     31          1           0       -0.558457    2.466442    1.579092
     32          1           0       -2.293552    2.799114    1.458311
     33          1           0       -0.873831   -3.090260   -1.369616
     34          1           0       -2.501285   -3.639954   -0.915665
     35          1           0       -2.301784   -2.303337   -2.071822
     36          1           0       -0.578088   -2.799234    1.027564
     37          1           0        3.383943   -1.421698    1.595317
     38          1           0        3.639440    1.939132    0.605166
     39          1           0        2.963342    1.287900    2.114744
     40          1           0        4.467990    0.621567    1.441608
     41          1           0        2.820101   -1.136019   -1.465992
     42          1           0        3.616377    0.447881   -1.506584
     43          1           0        4.562842   -1.909419   -0.291930
 ---------------------------------------------------------------------
 Rotational constants (GHZ):      0.5748601      0.2571502      0.2045209
 Standard basis: 6-31G(d) (6D, 7F)
 There are   333 symmetry adapted cartesian basis functions of A   symmetry.
 There are   333 symmetry adapted basis functions of A   symmetry.
   333 basis functions,   628 primitive gaussians,   333 cartesian basis functions
    73 alpha electrons       73 beta electrons
       nuclear repulsion energy      1598.9173784202 Hartrees.
 NAtoms=   43 NActive=   43 NUniq=   43 SFac= 1.00D+00 NAtFMM=   60 NAOKFM=F Big=F
 Integral buffers will be    131072 words long.
 Raffenetti 2 integral format.
 Two-electron integral symmetry is turned on.
 ------------------------------------------------------------------------------
 Polarizable Continuum Model (PCM)
 =================================
 Model                : PCM (using non-symmetric T matrix).
 Atomic radii         : SMD-Coulomb.
 Polarization charges : Total charges.
 Charge compensation  : None.
 Solution method      : On-the-fly selection.
 Cavity type          : VdW (van der Waals Surface) (Alpha=1.000).
 Cavity algorithm     : GePol (No added spheres)
                        Default sphere list used, NSphG=   43.
                        Lebedev-Laikov grids with approx.  5.0 points / Ang**2.
                        Smoothing algorithm: Karplus/York (Gamma=1.0000).
                        Polarization charges: spherical gaussians, with
                                              point-specific exponents (IZeta= 3).
                        Self-potential: point-specific (ISelfS= 7).
                        Self-field    : sphere-specific E.n sum rule (ISelfD= 2).
 1st derivatives      : Analytical E(r).r(x)/FMM algorithm (CHGder, D1EAlg=3).
                        Cavity 1st derivative terms included.
 Solvent              : Methanol, Eps=  32.613000 Eps(inf)=   1.765709
 ------------------------------------------------------------------------------
 ------------------------------------------------------------------------------
 Atomic radii for non-electrostatic terms: SMD-CDS.
 ------------------------------------------------------------------------------
 Nuclear repulsion after PCM non-electrostatic terms =     1598.9189902062 Hartrees.
 One-electron integrals computed using PRISM.
 NBasis=   333 RedAO= T EigKep=  9.24D-04  NBF=   333
 NBsUse=   333 1.00D-06 EigRej= -1.00D+00 NBFU=   333
 Initial guess from the checkpoint file:  "DY-202A-11R_34.chk"
 B after Tr=     0.000000    0.000000    0.000000
         Rot=    0.999993   -0.003446    0.000012    0.001569 Ang=  -0.43 deg.
 ExpMin= 1.61D-01 ExpMax= 5.48D+03 ExpMxC= 8.25D+02 IAcc=1 IRadAn=         1 AccDes= 0.00D+00
 Harris functional with IExCor=  402 and IRadAn=       1 diagonalized for initial guess.
 HarFok:  IExCor=  402 AccDes= 0.00D+00 IRadAn=         1 IDoV= 1 UseB2=F ITyADJ=14
 ICtDFT=  3500011 ScaDFX=  1.000000  1.000000  1.000000  1.000000
 FoFCou: FMM=F IPFlag=           0 FMFlag=      100000 FMFlg1=           0
         NFxFlg=           0 DoJE=T BraDBF=F KetDBF=T FulRan=T
         wScrn=  0.000000 ICntrl=     500 IOpCl=  0 I1Cent=   200000004 NGrid=           0
         NMat0=    1 NMatS0=      1 NMatT0=    0 NMatD0=    1 NMtDS0=    0 NMtDT0=    0
 Petite list used in FoFCou.
 Keep R1 ints in memory in canonical form, NReq=1565304907.
 Requested convergence on RMS density matrix=1.00D-08 within 128 cycles.
 Requested convergence on MAX density matrix=1.00D-06.
 Requested convergence on             energy=1.00D-06.
 No special actions if energy rises.
 Inv3:  Mode=1 IEnd=    22244187.
 Iteration    1 A*A^-1 deviation from unit magnitude is 4.88D-15 for   1946.
 Iteration    1 A*A^-1 deviation from orthogonality  is 5.18D-15 for   2711   2661.
 Iteration    1 A^-1*A deviation from unit magnitude is 5.11D-15 for    662.
 Iteration    1 A^-1*A deviation from orthogonality  is 3.20D-11 for   1986   1608.
 Error on total polarization charges =  0.05205
 SCF Done:  E(RB3LYP) =  -886.950147575     A.U. after    9 cycles
            NFock=  9  Conv=0.97D-08     -V/T= 2.0094
 SMD-CDS (non-electrostatic) energy       (kcal/mol) =       1.01
 (included in total energy above)
 D1PCM: PCM CHGder 1st derivatives, ID1Alg=3 FixD1E=F DoIter=F DoCFld=F I1PDM=0.
 Calling FoFJK, ICntrl=      2127 FMM=F ISym2X=0 I1Cent= 0 IOpClX= 0 NMat=1 NMatS=1 NMatT=0.
 ***** Axes restored to original set *****
 -------------------------------------------------------------------
 Center     Atomic                   Forces (Hartrees/Bohr)
 Number     Number              X              Y              Z
 -------------------------------------------------------------------
      1        6           0.002952089    0.003301106   -0.000085481
      2        6          -0.001627211   -0.002856184    0.000200400
      3        6           0.000579981    0.000151226   -0.000046471
      4        6           0.000288233   -0.000024223    0.000207928
      5        6           0.000060922   -0.000252372    0.000017469
      6        6           0.000257248    0.000211850    0.000215978
      7        6          -0.001565363   -0.001343426    0.000235722
      8        6          -0.001007096   -0.001589289   -0.000176023
      9        6          -0.002125724   -0.000011672   -0.000624595
     10        6           0.003047661   -0.000458443    0.001993012
     11        8          -0.001688335    0.001689922    0.000189588
     12        6           0.000251000   -0.000096067   -0.000719294
     13        6          -0.000463410    0.000421105   -0.000510171
     14        8           0.000212524    0.000767100   -0.001161965
     15        6          -0.000934153   -0.000480253    0.000342431
     16        8           0.000679562   -0.000097726   -0.000647134
     17        6           0.000090676    0.000402954   -0.000963518
     18        6          -0.000578757    0.000101387   -0.000837421
     19        8           0.001201642   -0.000203130    0.000806113
     20        1          -0.000097430   -0.000094095   -0.000047108
     21        1          -0.000271266    0.000038371    0.000318068
     22        1           0.000052891    0.000042433   -0.000069645
     23        1           0.000007665    0.000190889    0.000137808
     24        1           0.000223156    0.000119874    0.000079586
     25        1          -0.000078533    0.000049029   -0.000390727
     26        1          -0.000054439    0.000110251   -0.000057759
     27        1          -0.000065850   -0.000309948    0.000116699
     28        1           0.000725935    0.000483501    0.000317418
     29        1           0.000612567    0.000329303   -0.000007037
     30        1           0.000015736    0.000186773    0.000248324
     31        1          -0.000061686   -0.000098962    0.000145242
     32        1          -0.000170146    0.000202706    0.000302472
     33        1           0.000224192   -0.000281713   -0.000043677
     34        1          -0.000024456   -0.000241356   -0.000037354
     35        1           0.000147040   -0.000134464   -0.000138558
     36        1          -0.000311180   -0.000236817   -0.000236927
     37        1          -0.000250235    0.000134871    0.000145896
     38        1           0.000096792   -0.000104832    0.000175475
     39        1          -0.000049220    0.000020285    0.000328616
     40        1           0.000124752    0.000044809    0.000351496
     41        1          -0.000346704    0.000168609   -0.000041157
     42        1           0.000080825   -0.000334825    0.000037013
     43        1          -0.000161892    0.000081441   -0.000070730
 -------------------------------------------------------------------
 Cartesian Forces:  Max     0.003301106 RMS     0.000768753

 GradGradGradGradGradGradGradGradGradGradGradGradGradGradGradGradGradGrad
 Berny optimization.
 Using GEDIIS/GDIIS optimizer.
 FormGI is forming the generalized inverse of G from B-inverse, IUseBI=4.
 Internal  Forces:  Max     0.002382501 RMS     0.000371000
 Search for a local minimum.
 Step number   6 out of a maximum of  258
 All quantities printed in internal units (Hartrees-Bohrs-Radians)
 Mixed Optimization -- En-DIIS/RFO-DIIS
 Swapping is turned off.
 Update second derivatives using D2CorX and points    3    4    5    6
 DE= -1.91D-04 DEPred=-1.45D-04 R= 1.32D+00
 TightC=F SS=  1.41D+00  RLast= 2.44D-01 DXNew= 1.4270D+00 7.3339D-01
 Trust test= 1.32D+00 RLast= 2.44D-01 DXMaxT set to 8.49D-01
 ITU=  1  1  1  1  1  0
     Eigenvalues ---    0.00092   0.00234   0.00263   0.00352   0.00374
     Eigenvalues ---    0.00422   0.00473   0.00711   0.00833   0.00884
     Eigenvalues ---    0.01094   0.01125   0.01139   0.01298   0.01361
     Eigenvalues ---    0.01676   0.02631   0.02715   0.03241   0.03928
     Eigenvalues ---    0.03984   0.04109   0.04468   0.04585   0.04735
     Eigenvalues ---    0.04815   0.04944   0.05040   0.05064   0.05416
     Eigenvalues ---    0.05442   0.05560   0.05583   0.05593   0.05643
     Eigenvalues ---    0.05658   0.05675   0.05697   0.05751   0.06056
     Eigenvalues ---    0.06180   0.06607   0.07050   0.07767   0.08429
     Eigenvalues ---    0.08695   0.08893   0.09075   0.09432   0.09742
     Eigenvalues ---    0.10251   0.11762   0.12156   0.13550   0.14111
     Eigenvalues ---    0.14562   0.15853   0.15990   0.16000   0.16000
     Eigenvalues ---    0.16000   0.16000   0.16000   0.16000   0.16010
     Eigenvalues ---    0.16019   0.16038   0.16107   0.16501   0.16988
     Eigenvalues ---    0.17351   0.17728   0.18912   0.20208   0.20982
     Eigenvalues ---    0.22878   0.23189   0.24851   0.25190   0.26854
     Eigenvalues ---    0.27268   0.27958   0.28115   0.28355   0.28477
     Eigenvalues ---    0.28726   0.28896   0.29364   0.29842   0.31335
     Eigenvalues ---    0.31414   0.31694   0.32567   0.33680   0.33779
     Eigenvalues ---    0.33837   0.33848   0.33967   0.34021   0.34098
     Eigenvalues ---    0.34120   0.34136   0.34155   0.34166   0.34175
     Eigenvalues ---    0.34190   0.34215   0.34230   0.34317   0.34336
     Eigenvalues ---    0.34345   0.34417   0.34523   0.34528   0.37958
     Eigenvalues ---    0.39006   0.41562   0.44936   0.52308   0.52545
     Eigenvalues ---    0.52961   0.55155   0.99623
 En-DIIS/RFO-DIIS IScMMF=        0 using points:     6    5    4    3    2
 RFO step:  Lambda=-6.02252064D-05.
 DidBck=F Rises=F RFO-DIIS coefs:    1.46550   -0.14425   -0.23035   -0.17975    0.08884
 Iteration  1 RMS(Cart)=  0.03724350 RMS(Int)=  0.00158072
 Iteration  2 RMS(Cart)=  0.00171216 RMS(Int)=  0.00011499
 Iteration  3 RMS(Cart)=  0.00000268 RMS(Int)=  0.00011497
 Iteration  4 RMS(Cart)=  0.00000000 RMS(Int)=  0.00011497
 Variable       Old X    -DE/DX   Delta X   Delta X   Delta X     New X
                                 (Linear)    (Quad)   (Total)
    R1        2.55831   0.00146   0.00030   0.00175   0.00214   2.56045
    R2        2.86282  -0.00165   0.00058  -0.00262  -0.00207   2.86075
    R3        2.77391   0.00186  -0.00240   0.00182  -0.00047   2.77344
    R4        2.84103   0.00031   0.00055  -0.00007   0.00044   2.84147
    R5        2.91168  -0.00147   0.00169  -0.00158   0.00012   2.91180
    R6        2.93211   0.00014   0.00019   0.00133   0.00153   2.93365
    R7        2.07763   0.00003  -0.00045  -0.00010  -0.00055   2.07708
    R8        2.06606  -0.00004   0.00000  -0.00074  -0.00074   2.06531
    R9        2.92540   0.00028  -0.00040   0.00104   0.00069   2.92609
   R10        2.94206  -0.00004  -0.00100   0.00148   0.00048   2.94254
   R11        2.07387  -0.00008   0.00035  -0.00018   0.00017   2.07404
   R12        2.90941   0.00050  -0.00096   0.00079  -0.00012   2.90929
   R13        2.07397  -0.00009  -0.00009  -0.00040  -0.00049   2.07347
   R14        2.06991   0.00019   0.00014   0.00039   0.00053   2.07044
   R15        2.91145   0.00055  -0.00138   0.00046  -0.00089   2.91055
   R16        2.07305   0.00031  -0.00021   0.00048   0.00027   2.07332
   R17        2.07483   0.00012  -0.00017   0.00032   0.00015   2.07498
   R18        2.91446   0.00008  -0.00090  -0.00035  -0.00125   2.91321
   R19        2.07955  -0.00014   0.00018  -0.00026  -0.00009   2.07946
   R20        2.86947   0.00019  -0.00240  -0.00100  -0.00348   2.86599
   R21        2.32523   0.00238  -0.00050   0.00147   0.00096   2.32619
   R22        2.90072   0.00171  -0.00208   0.00229   0.00005   2.90077
   R23        2.07006  -0.00004   0.00029   0.00053   0.00082   2.07088
   R24        2.07231  -0.00054  -0.00031  -0.00139  -0.00171   2.07060
   R25        2.89019   0.00071  -0.00045   0.00077   0.00032   2.89051
   R26        2.73446  -0.00143   0.00036  -0.00314  -0.00278   2.73168
   R27        2.07284   0.00014  -0.00017   0.00023   0.00006   2.07291
   R28        2.06945   0.00008  -0.00016  -0.00002  -0.00018   2.06927
   R29        2.06915   0.00028  -0.00026   0.00051   0.00024   2.06939
   R30        2.07079   0.00030   0.00006   0.00064   0.00071   2.07150
   R31        2.07034   0.00020  -0.00017   0.00042   0.00025   2.07059
   R32        2.07112   0.00000  -0.00002  -0.00015  -0.00016   2.07095
   R33        1.83862  -0.00015  -0.00045  -0.00043  -0.00088   1.83774
   R34        2.74113  -0.00037  -0.00014  -0.00060  -0.00075   2.74038
   R35        2.89681   0.00033   0.00034   0.00071   0.00105   2.89785
   R36        2.91571   0.00024  -0.00046   0.00014  -0.00032   2.91539
   R37        1.83763  -0.00020   0.00026   0.00000   0.00026   1.83789
   R38        2.06863  -0.00016   0.00054  -0.00028   0.00026   2.06889
   R39        2.06968   0.00031  -0.00038   0.00047   0.00009   2.06976
   R40        2.07079   0.00018  -0.00034   0.00035   0.00001   2.07080
   R41        2.70382   0.00112  -0.00180   0.00026  -0.00153   2.70228
   R42        2.07230   0.00010   0.00026   0.00027   0.00053   2.07284
   R43        2.06753  -0.00028   0.00010  -0.00050  -0.00040   2.06713
   R44        1.83589  -0.00008   0.00021   0.00010   0.00031   1.83620
    A1        2.26310   0.00075   0.00036   0.00351   0.00387   2.26697
    A2        1.91057  -0.00029  -0.00034  -0.00118  -0.00187   1.90871
    A3        2.10915  -0.00046  -0.00010  -0.00251  -0.00228   2.10687
    A4        2.22483  -0.00063  -0.00096  -0.00093  -0.00187   2.22296
    A5        1.95775   0.00072  -0.00113   0.00111  -0.00048   1.95727
    A6        2.10051  -0.00009   0.00220  -0.00010   0.00244   2.10295
    A7        1.97397   0.00016  -0.00131   0.00096  -0.00042   1.97355
    A8        1.90024  -0.00014   0.00063   0.00012   0.00075   1.90098
    A9        1.90679  -0.00019   0.00331  -0.00300   0.00035   1.90714
   A10        1.92705   0.00004  -0.00234  -0.00017  -0.00252   1.92453
   A11        1.90844   0.00003   0.00035   0.00002   0.00042   1.90886
   A12        1.84266   0.00010  -0.00051   0.00210   0.00158   1.84424
   A13        1.96542   0.00016  -0.00037   0.00221   0.00182   1.96724
   A14        1.95741  -0.00008  -0.00152   0.00127  -0.00026   1.95715
   A15        1.85504  -0.00002   0.00106  -0.00105   0.00003   1.85507
   A16        1.97379   0.00007  -0.00190   0.00099  -0.00089   1.97290
   A17        1.88523  -0.00018   0.00093  -0.00274  -0.00181   1.88342
   A18        1.81485   0.00002   0.00238  -0.00137   0.00100   1.81585
   A19        2.02374  -0.00006   0.00030   0.00239   0.00270   2.02644
   A20        1.91700   0.00013  -0.00027   0.00060   0.00031   1.91731
   A21        1.89495  -0.00006   0.00021  -0.00095  -0.00073   1.89422
   A22        1.86478  -0.00001   0.00008  -0.00025  -0.00016   1.86462
   A23        1.90449   0.00012  -0.00021  -0.00051  -0.00074   1.90375
   A24        1.85130  -0.00011  -0.00016  -0.00161  -0.00177   1.84953
   A25        2.04350   0.00015   0.00038   0.00171   0.00206   2.04556
   A26        1.91114  -0.00008  -0.00020   0.00012  -0.00009   1.91105
   A27        1.87624   0.00010  -0.00072  -0.00017  -0.00086   1.87538
   A28        1.88659  -0.00003   0.00134   0.00033   0.00169   1.88828
   A29        1.88856  -0.00010   0.00004  -0.00060  -0.00057   1.88799
   A30        1.84824  -0.00005  -0.00101  -0.00177  -0.00278   1.84546
   A31        1.96524  -0.00009   0.00049   0.00141   0.00185   1.96709
   A32        1.95400   0.00007  -0.00147  -0.00096  -0.00242   1.95158
   A33        1.84059  -0.00002   0.00151  -0.00116   0.00037   1.84096
   A34        1.98077  -0.00007   0.00039   0.00034   0.00073   1.98150
   A35        1.86063   0.00009  -0.00157   0.00002  -0.00153   1.85909
   A36        1.85027   0.00002   0.00076   0.00020   0.00095   1.85123
   A37        1.90591  -0.00076   0.00144  -0.00044   0.00023   1.90614
   A38        2.19700   0.00010  -0.00071  -0.00041  -0.00087   2.19613
   A39        2.18013   0.00066  -0.00070   0.00122   0.00077   2.18090
   A40        1.83514   0.00065  -0.00005   0.00032  -0.00082   1.83432
   A41        1.92571  -0.00035  -0.00734  -0.00758  -0.01470   1.91101
   A42        1.91737  -0.00022   0.00344   0.00392   0.00764   1.92501
   A43        1.94251  -0.00036  -0.00219  -0.00478  -0.00681   1.93570
   A44        1.97697  -0.00027   0.00603   0.00445   0.01068   1.98765
   A45        1.86687   0.00052  -0.00009   0.00328   0.00312   1.86999
   A46        1.81510  -0.00032   0.00002  -0.00106  -0.00152   1.81358
   A47        1.96155   0.00024  -0.00324  -0.00366  -0.00672   1.95483
   A48        1.91916  -0.00002   0.00186   0.00099   0.00297   1.92213
   A49        1.97959  -0.00015   0.00001  -0.00126  -0.00113   1.97846
   A50        1.86663   0.00047   0.00011   0.00505   0.00530   1.87193
   A51        1.91726  -0.00021   0.00138   0.00034   0.00159   1.91885
   A52        1.92256   0.00035   0.00009   0.00182   0.00190   1.92447
   A53        1.95576  -0.00006   0.00049  -0.00009   0.00040   1.95616
   A54        1.92821   0.00031  -0.00042   0.00076   0.00035   1.92856
   A55        1.88735  -0.00012  -0.00044  -0.00047  -0.00091   1.88644
   A56        1.88440  -0.00031   0.00017  -0.00110  -0.00093   1.88347
   A57        1.88346  -0.00019   0.00010  -0.00104  -0.00095   1.88251
   A58        1.93801   0.00007   0.00146   0.00015   0.00161   1.93962
   A59        1.91514   0.00009   0.00047   0.00129   0.00176   1.91690
   A60        1.93690   0.00029  -0.00036   0.00055   0.00019   1.93709
   A61        1.89099  -0.00019  -0.00084  -0.00103  -0.00187   1.88911
   A62        1.88808  -0.00016  -0.00084  -0.00127  -0.00210   1.88598
   A63        1.89349  -0.00012   0.00005   0.00023   0.00028   1.89377
   A64        1.88936  -0.00028   0.00355  -0.00151   0.00204   1.89140
   A65        1.82537   0.00007  -0.00071   0.00139   0.00069   1.82606
   A66        1.94851  -0.00044  -0.00034  -0.00057  -0.00090   1.94761
   A67        1.96216   0.00064  -0.00340   0.00282  -0.00057   1.96159
   A68        1.89207   0.00030   0.00053  -0.00117  -0.00066   1.89142
   A69        1.89668  -0.00045   0.00272  -0.00170   0.00101   1.89769
   A70        1.93401  -0.00013   0.00135  -0.00085   0.00049   1.93450
   A71        1.87469   0.00011  -0.00152   0.00128  -0.00023   1.87445
   A72        1.95161   0.00018   0.00119   0.00135   0.00254   1.95415
   A73        1.92816  -0.00003  -0.00085  -0.00068  -0.00153   1.92662
   A74        1.91793   0.00028   0.00047   0.00136   0.00183   1.91976
   A75        1.89428  -0.00006  -0.00037  -0.00012  -0.00049   1.89379
   A76        1.87691  -0.00015   0.00056   0.00003   0.00059   1.87750
   A77        1.89329  -0.00024  -0.00104  -0.00205  -0.00308   1.89021
   A78        1.97034  -0.00103   0.00359  -0.00155   0.00204   1.97237
   A79        1.92439  -0.00002   0.00001  -0.00009  -0.00010   1.92429
   A80        1.92064   0.00045  -0.00272   0.00000  -0.00272   1.91791
   A81        1.91239   0.00063  -0.00086   0.00188   0.00101   1.91340
   A82        1.84651   0.00016   0.00042   0.00000   0.00043   1.84694
   A83        1.88641  -0.00015  -0.00059  -0.00018  -0.00077   1.88564
   A84        1.87607  -0.00032   0.00016  -0.00059  -0.00042   1.87565
    D1        0.04071  -0.00003  -0.00367  -0.00107  -0.00471   0.03600
    D2       -3.11625  -0.00006   0.00158   0.00504   0.00663  -3.10963
    D3       -3.13004  -0.00015  -0.00619  -0.00842  -0.01454   3.13861
    D4       -0.00382  -0.00018  -0.00095  -0.00231  -0.00320  -0.00702
    D5        0.37674  -0.00005  -0.00073  -0.00271  -0.00345   0.37330
    D6       -1.87986   0.00006  -0.00041  -0.00356  -0.00396  -1.88382
    D7        2.39901   0.00001  -0.00147  -0.00266  -0.00411   2.39489
    D8       -2.73283   0.00008   0.00204   0.00533   0.00732  -2.72551
    D9        1.29375   0.00019   0.00236   0.00447   0.00681   1.30056
   D10       -0.71056   0.00014   0.00131   0.00537   0.00665  -0.70391
   D11        0.01775   0.00015   0.01432   0.03141   0.04574   0.06350
   D12       -3.10647   0.00003   0.01521   0.00783   0.02304  -3.08344
   D13        3.13320   0.00007   0.01211   0.02494   0.03709  -3.11289
   D14        0.00897  -0.00005   0.01300   0.00136   0.01439   0.02336
   D15        0.70844  -0.00008   0.00539   0.00003   0.00538   0.71382
   D16       -1.44059  -0.00014   0.00885  -0.00050   0.00835  -1.43224
   D17        2.83835  -0.00008   0.00735  -0.00146   0.00588   2.84423
   D18       -2.41666  -0.00006  -0.00019  -0.00653  -0.00678  -2.42343
   D19        1.71750  -0.00012   0.00327  -0.00707  -0.00380   1.71370
   D20       -0.28675  -0.00006   0.00177  -0.00802  -0.00627  -0.29302
   D21       -0.01111   0.00013  -0.01233  -0.02661  -0.03892  -0.05003
   D22        2.13698  -0.00013  -0.01415  -0.03091  -0.04504   2.09194
   D23       -2.00457  -0.00024  -0.01327  -0.03231  -0.04554  -2.05011
   D24        3.11635   0.00010  -0.00756  -0.02100  -0.02851   3.08784
   D25       -1.01875  -0.00016  -0.00938  -0.02531  -0.03463  -1.05338
   D26        1.12288  -0.00027  -0.00850  -0.02670  -0.03513   1.08776
   D27       -1.39770   0.00014  -0.00226   0.00446   0.00225  -1.39546
   D28        2.63541  -0.00002   0.00202   0.00010   0.00214   2.63756
   D29        0.66318   0.00001  -0.00065   0.00169   0.00107   0.66426
   D30        0.73642   0.00010  -0.00412   0.00518   0.00106   0.73748
   D31       -1.51365  -0.00006   0.00016   0.00081   0.00096  -1.51269
   D32        2.79731  -0.00003  -0.00251   0.00241  -0.00011   2.79720
   D33        2.75650   0.00027  -0.00587   0.00764   0.00178   2.75828
   D34        0.50643   0.00010  -0.00159   0.00327   0.00168   0.50811
   D35       -1.46580   0.00013  -0.00426   0.00487   0.00061  -1.46519
   D36        0.62092  -0.00006  -0.00080  -0.00281  -0.00360   0.61732
   D37       -1.49456  -0.00010  -0.00092  -0.00467  -0.00558  -1.50014
   D38        2.77146   0.00000  -0.00070  -0.00253  -0.00322   2.76824
   D39        2.86246   0.00003  -0.00492   0.00175  -0.00315   2.85931
   D40        0.74698  -0.00001  -0.00503  -0.00011  -0.00513   0.74184
   D41       -1.27018   0.00009  -0.00481   0.00203  -0.00277  -1.27295
   D42       -1.42212  -0.00002  -0.00249  -0.00106  -0.00354  -1.42566
   D43        2.74558  -0.00006  -0.00261  -0.00292  -0.00552   2.74006
   D44        0.72842   0.00004  -0.00239  -0.00078  -0.00316   0.72526
   D45       -1.02399   0.00016   0.00027  -0.01291  -0.01265  -1.03665
   D46       -3.06636  -0.00002   0.00022  -0.01204  -0.01183  -3.07819
   D47        1.03071  -0.00001   0.00135  -0.01266  -0.01132   1.01939
   D48        3.01351  -0.00005   0.00375  -0.01793  -0.01418   2.99933
   D49        0.97114  -0.00023   0.00370  -0.01707  -0.01336   0.95779
   D50       -1.21497  -0.00022   0.00482  -0.01768  -0.01285  -1.22782
   D51        0.97299   0.00012   0.00214  -0.01432  -0.01218   0.96081
   D52       -1.06938  -0.00007   0.00209  -0.01346  -0.01136  -1.08073
   D53        3.02770  -0.00005   0.00322  -0.01407  -0.01085   3.01685
   D54        0.86558  -0.00009   0.00083  -0.00271  -0.00186   0.86372
   D55       -1.28895  -0.00009  -0.00111  -0.00456  -0.00565  -1.29460
   D56        2.99404  -0.00003   0.00057  -0.00245  -0.00188   2.99216
   D57        3.00877   0.00003   0.00075  -0.00051   0.00025   3.00902
   D58        0.85424   0.00003  -0.00119  -0.00236  -0.00354   0.85070
   D59       -1.14596   0.00008   0.00048  -0.00026   0.00023  -1.14572
   D60       -1.27996  -0.00005   0.00050  -0.00277  -0.00226  -1.28222
   D61        2.84869  -0.00005  -0.00144  -0.00462  -0.00605   2.84264
   D62        0.84849   0.00000   0.00024  -0.00252  -0.00228   0.84622
   D63       -1.28789   0.00018   0.00152   0.00701   0.00856  -1.27933
   D64        0.95483   0.00014   0.00023   0.00722   0.00746   0.96229
   D65        2.98510   0.00019   0.00039   0.00766   0.00806   2.99315
   D66        0.87912   0.00015   0.00266   0.00872   0.01139   0.89051
   D67        3.12183   0.00012   0.00137   0.00892   0.01029   3.13213
   D68       -1.13108   0.00017   0.00152   0.00936   0.01089  -1.12019
   D69        2.87325   0.00002   0.00217   0.00652   0.00871   2.88196
   D70       -1.16722  -0.00001   0.00089   0.00673   0.00762  -1.15961
   D71        0.86305   0.00004   0.00104   0.00716   0.00821   0.87126
   D72       -3.06040  -0.00009  -0.00016  -0.00562  -0.00580  -3.06620
   D73        1.12087  -0.00013   0.00001  -0.00621  -0.00622   1.11466
   D74       -0.97998  -0.00007  -0.00015  -0.00535  -0.00552  -0.98551
   D75        0.97432   0.00002   0.00013  -0.00703  -0.00688   0.96743
   D76       -1.12759  -0.00002   0.00030  -0.00762  -0.00730  -1.13490
   D77        3.05473   0.00005   0.00013  -0.00676  -0.00661   3.04813
   D78       -1.06203  -0.00007   0.00134  -0.00736  -0.00602  -1.06805
   D79        3.11925  -0.00011   0.00151  -0.00795  -0.00644   3.11281
   D80        1.01839  -0.00004   0.00135  -0.00709  -0.00574   1.01265
   D81       -0.02388  -0.00007  -0.02134  -0.04654  -0.06794  -0.09183
   D82        2.07237  -0.00030  -0.02794  -0.05604  -0.08406   1.98831
   D83       -2.15675   0.00000  -0.03035  -0.05421  -0.08452  -2.24127
   D84        3.10055   0.00004  -0.02222  -0.02326  -0.04550   3.05505
   D85       -1.08638  -0.00019  -0.02883  -0.03276  -0.06162  -1.14800
   D86        0.96768   0.00011  -0.03123  -0.03093  -0.06208   0.90560
   D87        0.02050  -0.00002   0.01965   0.04267   0.06230   0.08280
   D88       -2.11573  -0.00001   0.02361   0.04860   0.07220  -2.04353
   D89        2.05109   0.00002   0.02180   0.04547   0.06723   2.11832
   D90       -2.06459   0.00020   0.02969   0.05409   0.08385  -1.98074
   D91        2.08237   0.00021   0.03365   0.06002   0.09375   2.17612
   D92       -0.03401   0.00024   0.03184   0.05689   0.08878   0.05478
   D93        2.11430  -0.00003   0.02713   0.05018   0.07724   2.19154
   D94       -0.02193  -0.00002   0.03109   0.05611   0.08714   0.06521
   D95       -2.13830   0.00001   0.02928   0.05298   0.08217  -2.05613
   D96        1.05014   0.00021  -0.00571  -0.00138  -0.00693   1.04322
   D97        3.14017   0.00008  -0.00554  -0.00173  -0.00709   3.13307
   D98       -1.05058   0.00018  -0.00540  -0.00025  -0.00548  -1.05606
   D99        3.10292  -0.00013  -0.00797  -0.00621  -0.01435   3.08857
   D100      -1.09024  -0.00026  -0.00780  -0.00655  -0.01452  -1.10475
   D101       1.00220  -0.00017  -0.00766  -0.00507  -0.01290   0.98930
   D102      -1.09256   0.00022  -0.00686  -0.00036  -0.00722  -1.09978
   D103       0.99747   0.00009  -0.00669  -0.00071  -0.00739   0.99008
   D104       3.08990   0.00019  -0.00655   0.00077  -0.00577   3.08413
   D105      -1.21893  -0.00033  -0.06192  -0.08537  -0.14750  -1.36643
   D106       3.10397  -0.00019  -0.06289  -0.08722  -0.14992   2.95406
   D107       0.94860  -0.00018  -0.06380  -0.08909  -0.15288   0.79572
   D108      -2.93820   0.00043  -0.00171   0.00716   0.00545  -2.93276
   D109      -0.85734   0.00011  -0.00222   0.00666   0.00444  -0.85290
   D110       1.24597  -0.00013   0.00128   0.00396   0.00524   1.25121
   D111      -1.13653  -0.00014   0.00077  -0.00839  -0.00761  -1.14414
   D112       0.97525  -0.00010   0.00051  -0.00810  -0.00758   0.96767
   D113       3.06372  -0.00025  -0.00101  -0.01019  -0.01121   3.05251
   D114      -3.13812  -0.00017   0.00151  -0.00906  -0.00756   3.13751
   D115      -1.02633  -0.00013   0.00125  -0.00877  -0.00753  -1.03386
   D116       1.06213  -0.00028  -0.00028  -0.01087  -0.01115   1.05098
   D117       1.06510   0.00027  -0.00293  -0.00576  -0.00868   1.05642
   D118      -3.10630   0.00030  -0.00319  -0.00546  -0.00865  -3.11495
   D119      -1.01783   0.00016  -0.00471  -0.00756  -0.01227  -1.03010
   D120      -3.03919  -0.00017  -0.00345  -0.00016  -0.00362  -3.04280
   D121      -0.89383  -0.00010  -0.00202   0.00111  -0.00092  -0.89475
   D122       1.18547  -0.00002  -0.00446   0.00083  -0.00362   1.18185
   D123      -1.02720   0.00001  -0.00456   0.00209  -0.00248  -1.02968
   D124       1.11815   0.00008  -0.00313   0.00336   0.00022   1.11837
   D125      -3.08573   0.00016  -0.00557   0.00308  -0.00249  -3.08822
   D126       1.04999   0.00002  -0.00146  -0.00090  -0.00236   1.04763
   D127      -3.08784   0.00009  -0.00003   0.00036   0.00034  -3.08750
   D128      -1.00854   0.00017  -0.00246   0.00009  -0.00237  -1.01091
   D129       1.31422  -0.00010  -0.00697  -0.01056  -0.01753   1.29668
   D130      -0.83781   0.00019  -0.00885  -0.01074  -0.01960  -0.85740
   D131      -2.86749  -0.00003  -0.00797  -0.01146  -0.01943  -2.88692
         Item               Value     Threshold  Converged?
 Maximum Force            0.002383     0.000450     NO 
 RMS     Force            0.000371     0.000300     NO 
 Maximum Displacement     0.289604     0.001800     NO 
 RMS     Displacement     0.037055     0.001200     NO 
 Predicted change in Energy=-1.528904D-04
 GradGradGradGradGradGradGradGradGradGradGradGradGradGradGradGradGradGrad

                          Input orientation:                          
 ---------------------------------------------------------------------
 Center     Atomic      Atomic             Coordinates (Angstroms)
 Number     Number       Type             X           Y           Z
 ---------------------------------------------------------------------
      1          6           0       -1.792799    0.614360   -0.196957
      2          6           0       -1.033450   -0.503846   -0.291012
      3          6           0        0.437582   -0.585385   -0.591597
      4          6           0        1.267785    0.509806    0.130432
      5          6           0        1.202308    1.880219   -0.587404
      6          6           0       -0.140673    2.233308   -1.252148
      7          6           0       -1.413242    2.065590   -0.400885
      8          6           0       -3.178145    0.237530    0.107650
      9          6           0       -3.256096   -1.264920    0.299206
     10          6           0       -1.852799   -1.784894   -0.042372
     11          8           0       -4.131319    1.010839    0.201104
     12          6           0       -1.368464    2.838840    0.932017
     13          6           0       -1.831005   -2.722647   -1.250593
     14          8           0       -1.354990   -2.474843    1.126280
     15          6           0        2.724549    0.044211    0.423179
     16          8           0        2.572304   -1.132454    1.256965
     17          6           0        3.505931    1.099747    1.214913
     18          6           0        3.483698   -0.352677   -0.859893
     19          8           0        4.776806   -0.903459   -0.596500
     20          1           0        0.583350   -0.518703   -1.678991
     21          1           0        0.810431   -1.571591   -0.303761
     22          1           0        0.821062    0.628491    1.125886
     23          1           0        1.967395    1.926569   -1.372528
     24          1           0        1.462055    2.663549    0.133244
     25          1           0       -0.261716    1.643112   -2.169077
     26          1           0       -0.081819    3.280371   -1.577524
     27          1           0       -2.238027    2.506143   -0.980998
     28          1           0       -3.512928   -1.487903    1.340950
     29          1           0       -4.050184   -1.687153   -0.326684
     30          1           0       -1.167079    3.901357    0.748260
     31          1           0       -0.592408    2.456956    1.603543
     32          1           0       -2.329356    2.763092    1.451760
     33          1           0       -0.807175   -3.028908   -1.494740
     34          1           0       -2.415618   -3.623363   -1.032618
     35          1           0       -2.259466   -2.235118   -2.133619
     36          1           0       -0.546907   -2.955306    0.877490
     37          1           0        3.448336   -1.345853    1.621551
     38          1           0        3.658663    2.016106    0.635627
     39          1           0        2.973805    1.356154    2.137256
     40          1           0        4.494054    0.710293    1.484644
     41          1           0        2.891672   -1.066201   -1.446042
     42          1           0        3.656981    0.532587   -1.478645
     43          1           0        4.646296   -1.803610   -0.254669
 ---------------------------------------------------------------------
                    Distance matrix (angstroms):
                    1          2          3          4          5
     1  C    0.000000
     2  C    1.354932   0.000000
     3  C    2.563148   1.503641   0.000000
     4  C    3.079819   2.549664   1.552420   0.000000
     5  C    3.274983   3.281802   2.581477   1.548421   0.000000
     6  C    2.542428   3.035266   2.952242   2.620256   1.539531
     7  C    1.513842   2.599675   3.238763   3.144943   2.628736
     8  C    1.467641   2.303971   3.773541   4.454317   4.729682
     9  C    2.432922   2.422343   3.859865   4.862472   5.527689
    10  C    2.404977   1.540857   2.643164   3.877313   4.802478
    11  O    2.405063   3.483280   4.904199   5.422763   5.461240
    12  C    2.530406   3.575134   4.160351   3.607873   3.136314
    13  C    3.499603   2.545578   3.185694   4.685987   5.552223
    14  O    3.389072   2.448864   3.120011   4.096192   5.333203
    15  C    4.595222   3.864323   2.579996   1.557126   2.590255
    16  O    4.921318   3.974022   2.876371   2.380728   3.788771
    17  C    5.505044   5.044333   3.939278   2.556057   3.027236
    18  C    5.405189   4.555338   3.066751   2.575828   3.203875
    19  O    6.754489   5.831989   4.350869   3.852139   4.530561
    20  H    3.020983   2.130903   1.099145   2.190957   2.707304
    21  H    3.400970   2.130761   1.092917   2.174835   3.485543
    22  H    2.929571   2.594032   2.137826   1.097532   2.155814
    23  H    4.152459   4.010195   3.043040   2.180724   1.097236
    24  H    3.860347   4.054618   3.482888   2.162489   1.095631
    25  H    2.700334   2.955017   2.818449   2.985213   2.168243
    26  H    3.455580   4.108651   4.023170   3.523433   2.142370
    27  H    2.095660   3.314682   4.107074   4.184657   3.518892
    28  H    3.121460   3.127216   4.489522   5.320847   6.107066
    29  H    3.226388   3.240705   4.628619   5.772034   6.354746
    30  H    3.476968   4.528107   4.949849   4.220532   3.388657
    31  H    2.842164   3.542627   3.890419   3.069490   2.890308
    32  H    2.761016   3.922946   4.800370   4.445518   4.172566
    33  H    3.991128   2.806439   2.887195   4.412385   5.381525
    34  H    4.364005   3.491670   4.191010   5.657140   6.601290
    35  H    3.476775   2.809914   3.517601   5.010193   5.595593
    36  H    3.930547   2.758946   2.957019   3.982236   5.346772
    37  H    5.883783   4.945026   3.813263   3.228267   4.509065
    38  H    5.690037   5.405991   4.318471   2.870620   2.747353
    39  H    5.359041   5.041248   4.201029   2.766614   3.291902
    40  H    6.508572   5.931307   4.737566   3.504697   4.061737
    41  H    5.131157   4.130003   2.642692   2.757912   3.503228
    42  H    5.599063   4.948212   3.521540   2.880608   2.938680
    43  H    6.878361   5.826683   4.394414   4.112729   5.053945
                    6          7          8          9         10
     6  C    0.000000
     7  C    1.540198   0.000000
     8  C    3.880517   2.591388   0.000000
     9  C    4.934588   3.870211   1.516616   0.000000
    10  C    4.532204   3.892039   2.422652   1.535022   0.000000
    11  O    4.419460   2.977051   1.230969   2.440229   3.614839
    12  C    2.577735   1.541606   3.274346   4.561189   4.750045
    13  C    5.236287   4.880957   3.524522   2.560807   1.529592
    14  O    5.412778   4.790736   3.423224   2.400452   1.445542
    15  C    3.975973   4.678286   5.914281   6.123504   4.951210
    16  O    4.998425   5.372200   6.022080   5.908054   4.657842
    17  C    4.546325   5.267059   6.829810   7.221854   6.214330
    18  C    4.469592   5.480759   6.757561   6.899314   5.585498
    19  O    5.869479   6.868057   8.067151   8.090764   6.710861
    20  H    2.877493   3.506922   4.232353   4.383087   3.196339
    21  H    4.035008   4.264181   4.398967   4.122410   2.684514
    22  H    3.025793   3.064049   4.145276   4.570736   3.786659
    23  H    2.133666   3.520245   5.614299   6.345483   5.489822
    24  H    2.161749   2.984992   5.236189   6.141772   5.550472
    25  H    1.097151   2.151977   3.957866   4.849266   4.336547
    26  H    1.098033   2.152408   4.656815   5.853018   5.581216
    27  H    2.132335   1.100404   2.686183   4.110511   4.409355
    28  H    5.651873   4.479954   2.147144   1.095862   2.181241
    29  H    5.613445   4.587161   2.157197   1.095717   2.217857
    30  H    2.799559   2.179718   4.228286   5.590712   5.781761
    31  H    2.899837   2.201061   3.721503   4.759085   4.721325
    32  H    3.518824   2.181299   2.984215   4.290933   4.810791
    33  H    5.309801   5.245736   4.342668   3.510999   2.179512
    34  H    6.286825   5.811027   4.097335   2.835915   2.162712
    35  H    5.023256   4.713231   3.461393   2.802355   2.177474
    36  H    5.623353   5.253016   4.208356   3.245231   1.980244
    37  H    5.826622   6.274004   6.979201   6.834073   5.573458
    38  H    4.248038   5.176970   7.084068   7.661083   6.729301
    39  H    4.685876   5.117777   6.573972   7.004294   6.157359
    40  H    5.593774   6.347298   7.809114   8.085268   6.988583
    41  H    4.485474   5.425197   6.399715   6.393781   4.999682
    42  H    4.167245   5.405444   7.022986   7.360871   6.147461
    43  H    6.340879   7.190973   8.094406   7.940074   6.502589
                   11         12         13         14         15
    11  O    0.000000
    12  C    3.392520   0.000000
    13  C    4.619285   5.992317   0.000000
    14  O    4.551257   5.317250   2.436703   0.000000
    15  C    6.927237   4.982130   5.586599   4.845887   0.000000
    16  O    7.116679   5.604143   5.310903   4.152436   1.450145
    17  C    7.704758   5.183068   7.012296   6.034409   1.533478
    18  C    7.808546   6.077845   5.832278   5.644588   1.542758
    19  O    9.146333   7.355645   6.884798   6.560193   2.479836
    20  H    5.301166   4.679747   3.296969   3.931055   3.052986
    21  H    5.598637   5.072143   3.032920   2.747714   2.608276
    22  H    5.052474   3.117251   4.889911   3.790235   2.111502
    23  H    6.364683   4.155854   6.004824   6.054313   2.709449
    24  H    5.832828   2.946286   6.462998   5.943478   2.922137
    25  H    4.581633   3.503062   4.729284   5.386296   4.265449
    26  H    4.971191   2.854506   6.261211   6.484906   4.727711
    27  H    2.686606   2.127547   5.251532   5.480018   5.714891
    28  H    2.815203   4.846304   3.327093   2.382611   6.488128
    29  H    2.750328   5.409303   2.617368   3.161587   7.032562
    30  H    4.176266   1.096935   6.950801   6.390159   5.488900
    31  H    4.072098   1.095010   6.042226   5.013178   4.268114
    32  H    2.807419   1.095072   6.135503   5.337723   5.830287
    33  H    5.499580   6.374533   1.096189   2.734381   5.059205
    34  H    5.093284   6.834939   1.095708   2.665497   6.480105
    35  H    4.414862   5.994753   1.095901   3.391532   6.047558
    36  H    5.388489   5.852355   2.496352   0.972491   4.461606
    37  H    8.063674   6.417840   6.165728   4.959017   1.972876
    38  H    7.866587   5.102621   7.493334   6.748783   2.192275
    39  H    7.372294   4.744076   7.155441   5.868311   2.172874
    40  H    8.725530   6.261408   7.698894   6.669695   2.168300
    41  H    7.506637   6.249262   5.008562   5.160935   2.180582
    42  H    7.981723   6.032014   6.384868   6.399228   2.173678
    43  H    9.229051   7.690118   6.617546   6.194595   2.750825
                   16         17         18         19         20
    16  O    0.000000
    17  C    2.419948   0.000000
    18  C    2.433060   2.532755   0.000000
    19  O    2.889222   2.984824   1.429988   0.000000
    20  H    3.598954   4.419903   3.018362   4.347977   0.000000
    21  H    2.394348   4.087558   2.990216   4.032893   1.746825
    22  H    2.486957   2.727366   3.463472   4.578361   3.039720
    23  H    4.078942   3.121791   2.785126   4.062520   2.826456
    24  H    4.111575   2.791579   3.764436   4.923784   3.766038
    25  H    5.241489   5.093309   4.441313   5.860437   2.372291
    26  H    5.878072   5.042299   5.140715   6.486377   3.858200
    27  H    6.433285   6.308171   6.397316   7.809040   4.194884
    28  H    6.096183   7.481724   7.421943   8.533170   5.180626
    29  H    6.831763   8.199890   7.669715   8.865818   4.966251
    30  H    6.291345   5.468437   6.504820   7.760439   5.337835
    31  H    4.797852   4.334677   5.529665   6.705299   4.583883
    32  H    6.264144   6.072346   6.988802   8.254484   5.390327
    33  H    4.752820   6.556744   5.096748   6.041954   2.875524
    34  H    6.027121   7.900880   6.747530   7.701886   4.364691
    35  H    6.004826   7.454783   6.176560   7.324286   3.351771
    36  H    3.632667   5.743065   5.102740   5.892762   3.708114
    37  H    0.972570   2.479845   2.673053   2.623032   4.448135
    38  H    3.388166   1.094812   2.806835   3.360393   4.608716
    39  H    2.670073   1.095271   3.487549   3.978704   4.877818
    40  H    2.672205   1.095818   2.765426   2.648642   5.178091
    41  H    2.722616   3.485589   1.096897   2.074111   2.383773
    42  H    3.381191   2.756763   1.093880   2.023467   3.254621
    43  H    2.652722   3.448128   1.955284   0.971675   4.493018
                   21         22         23         24         25
    21  H    0.000000
    22  H    2.623807   0.000000
    23  H    3.836397   3.039927   0.000000
    24  H    4.307203   2.353226   1.750959   0.000000
    25  H    3.868232   3.613675   2.384067   3.051780   0.000000
    26  H    5.095107   3.893083   2.464566   2.385528   1.750119
    27  H    5.136113   4.162039   4.263189   3.867417   2.462146
    28  H    4.626393   4.827924   7.003965   6.591173   5.717860
    29  H    4.862043   5.585804   7.096762   7.037394   5.370062
    30  H    5.913582   3.847982   4.268777   2.970313   3.798712
    31  H    4.672789   2.359945   3.961174   2.534813   3.873547
    32  H    5.632902   3.819405   5.209457   4.015369   4.317401
    33  H    2.481704   4.784914   5.680662   6.340647   4.751845
    34  H    3.892094   5.763116   7.080119   7.478024   5.802292
    35  H    3.634958   5.321117   5.980405   6.556319   4.362674
    36  H    2.269887   3.844039   5.934391   6.013432   5.523437
    37  H    3.273580   3.323595   4.676156   4.715472   6.088289
    38  H    4.676156   3.196530   2.626993   2.344495   4.834755
    39  H    4.382972   2.487301   3.695513   2.830324   5.394020
    40  H    4.687693   3.691378   4.003345   3.851560   6.069364
    41  H    2.427301   3.711364   3.133108   4.295229   4.219836
    42  H    3.729713   3.851651   2.192976   3.457873   4.131119
    43  H    3.843189   4.738508   4.726558   5.499580   6.295509
                   26         27         28         29         30
    26  H    0.000000
    27  H    2.367384   0.000000
    28  H    6.559454   4.792621   0.000000
    29  H    6.479878   4.614734   1.763334   0.000000
    30  H    2.640584   2.466554   5.907488   6.379596   0.000000
    31  H    3.325343   3.064366   4.915314   5.731983   1.774275
    32  H    3.807304   2.447994   4.414078   5.092032   1.772413
    33  H    6.351378   5.740040   4.211524   3.698888   7.293090
    34  H    7.307879   6.132296   3.376108   2.630411   7.832739
    35  H    5.955838   4.879400   3.768571   2.602298   6.866940
    36  H    6.717669   6.011762   3.341459   3.915508   6.885865
    37  H    6.640635   7.344784   6.968365   7.754992   7.042578
    38  H    4.526325   6.133887   8.012944   8.606189   5.182146
    39  H    5.180641   6.181357   7.127446   8.041713   5.055125
    40  H    6.076249   7.390899   8.304486   9.057189   6.540152
    41  H    5.267982   6.268311   6.997433   7.058889   6.779754
    42  H    4.640983   6.236481   7.964929   8.102756   6.291206
    43  H    7.067665   8.154473   8.319773   8.697558   8.206574
                   31         32         33         34         35
    31  H    0.000000
    32  H    1.770239   0.000000
    33  H    6.303982   6.674291   0.000000
    34  H    6.873407   6.853203   1.775957   0.000000
    35  H    6.225835   6.151579   1.774096   1.778711   0.000000
    36  H    5.460934   6.017224   2.387600   2.754432   3.538122
    37  H    5.548810   7.091825   5.536544   6.827710   6.889927
    38  H    4.382101   6.089370   7.066423   8.454794   7.795247
    39  H    3.770211   5.529276   6.834909   7.993096   7.650146
    40  H    5.379318   7.125587   7.138725   8.535852   8.208368
    41  H    5.818198   7.093651   4.187608   5.905703   5.326664
    42  H    5.591098   7.028417   5.710796   7.372064   6.564566
    43  H    7.003527   8.510370   5.725337   7.333985   7.169812
                   36         37         38         39         40
    36  H    0.000000
    37  H    4.371033   0.000000
    38  H    6.516153   3.509850   0.000000
    39  H    5.707111   2.791411   1.777485   0.000000
    40  H    6.262311   2.310846   1.767443   1.776006   0.000000
    41  H    4.559753   3.130209   3.797663   4.326035   3.783185
    42  H    5.948903   3.630879   2.582823   3.770906   3.084372
    43  H    5.438525   2.272632   4.044537   4.301470   3.060735
                   41         42         43
    41  H    0.000000
    42  H    1.772819   0.000000
    43  H    2.245406   2.816856   0.000000
 Stoichiometry    C15H24O4
 Framework group  C1[X(C15H24O4)]
 Deg. of freedom   123
 Full point group                 C1      NOp   1
 Largest Abelian subgroup         C1      NOp   1
 Largest concise Abelian subgroup C1      NOp   1
                         Standard orientation:                         
 ---------------------------------------------------------------------
 Center     Atomic      Atomic             Coordinates (Angstroms)
 Number     Number       Type             X           Y           Z
 ---------------------------------------------------------------------
      1          6           0       -1.829450    0.624305   -0.172283
      2          6           0       -1.091016   -0.508218   -0.261429
      3          6           0        0.374452   -0.619473   -0.579174
      4          6           0        1.232729    0.469900    0.118417
      5          6           0        1.182160    1.832113   -0.616038
      6          6           0       -0.162732    2.200448   -1.268533
      7          6           0       -1.427185    2.065932   -0.399468
      8          6           0       -3.217214    0.275836    0.154289
      9          6           0       -3.318996   -1.222475    0.366018
     10          6           0       -1.929431   -1.771382    0.013739
     11          8           0       -4.155467    1.066957    0.249655
     12          6           0       -1.352063    2.854982    0.922767
     13          6           0       -1.939297   -2.724502   -1.182553
     14          8           0       -1.429039   -2.455246    1.184863
     15          6           0        2.684711   -0.017603    0.399004
     16          8           0        2.522462   -1.180814    1.249612
     17          6           0        3.494366    1.033862    1.167403
     18          6           0        3.420539   -0.443936   -0.888202
     19          8           0        4.707044   -1.014088   -0.633844
     20          1           0        0.507617   -0.569061   -1.669057
     21          1           0        0.733608   -1.608403   -0.283383
     22          1           0        0.800759    0.608963    1.117737
     23          1           0        1.937962    1.855075   -1.411123
     24          1           0        1.464644    2.619745    0.091244
     25          1           0       -0.305647    1.600988   -2.176258
     26          1           0       -0.089696    3.242133   -1.607994
     27          1           0       -2.251403    2.513632   -0.974896
     28          1           0       -3.566509   -1.427766    1.413638
     29          1           0       -4.128187   -1.638475   -0.244514
     30          1           0       -1.134469    3.911385    0.722937
     31          1           0       -0.574382    2.467946    1.589446
     32          1           0       -2.307491    2.802744    1.455319
     33          1           0       -0.924144   -3.051827   -1.435444
     34          1           0       -2.536769   -3.611951   -0.945828
     35          1           0       -2.370288   -2.240640   -2.066365
     36          1           0       -0.632686   -2.952983    0.932237
     37          1           0        3.399164   -1.405030    1.606002
     38          1           0        3.655766    1.940022    0.574582
     39          1           0        2.978497    1.311203    2.092919
     40          1           0        4.478858    0.630461    1.429817
     41          1           0        2.808773   -1.154224   -1.457778
     42          1           0        3.601443    0.430278   -1.520340
     43          1           0        4.565144   -1.907423   -0.278924
 ---------------------------------------------------------------------
 Rotational constants (GHZ):      0.5745143      0.2568100      0.2041775
 Standard basis: 6-31G(d) (6D, 7F)
 There are   333 symmetry adapted cartesian basis functions of A   symmetry.
 There are   333 symmetry adapted basis functions of A   symmetry.
   333 basis functions,   628 primitive gaussians,   333 cartesian basis functions
    73 alpha electrons       73 beta electrons
       nuclear repulsion energy      1598.2837993972 Hartrees.
 NAtoms=   43 NActive=   43 NUniq=   43 SFac= 1.00D+00 NAtFMM=   60 NAOKFM=F Big=F
 Integral buffers will be    131072 words long.
 Raffenetti 2 integral format.
 Two-electron integral symmetry is turned on.
 ------------------------------------------------------------------------------
 Polarizable Continuum Model (PCM)
 =================================
 Model                : PCM (using non-symmetric T matrix).
 Atomic radii         : SMD-Coulomb.
 Polarization charges : Total charges.
 Charge compensation  : None.
 Solution method      : On-the-fly selection.
 Cavity type          : VdW (van der Waals Surface) (Alpha=1.000).
 Cavity algorithm     : GePol (No added spheres)
                        Default sphere list used, NSphG=   43.
                        Lebedev-Laikov grids with approx.  5.0 points / Ang**2.
                        Smoothing algorithm: Karplus/York (Gamma=1.0000).
                        Polarization charges: spherical gaussians, with
                                              point-specific exponents (IZeta= 3).
                        Self-potential: point-specific (ISelfS= 7).
                        Self-field    : sphere-specific E.n sum rule (ISelfD= 2).
 1st derivatives      : Analytical E(r).r(x)/FMM algorithm (CHGder, D1EAlg=3).
                        Cavity 1st derivative terms included.
 Solvent              : Methanol, Eps=  32.613000 Eps(inf)=   1.765709
 ------------------------------------------------------------------------------
 ------------------------------------------------------------------------------
 Atomic radii for non-electrostatic terms: SMD-CDS.
 ------------------------------------------------------------------------------
 Nuclear repulsion after PCM non-electrostatic terms =     1598.2853936001 Hartrees.
 One-electron integrals computed using PRISM.
 NBasis=   333 RedAO= T EigKep=  9.28D-04  NBF=   333
 NBsUse=   333 1.00D-06 EigRej= -1.00D+00 NBFU=   333
 Initial guess from the checkpoint file:  "DY-202A-11R_34.chk"
 B after Tr=     0.000000    0.000000    0.000000
         Rot=    0.999999   -0.000952   -0.001047    0.000266 Ang=  -0.17 deg.
 ExpMin= 1.61D-01 ExpMax= 5.48D+03 ExpMxC= 8.25D+02 IAcc=1 IRadAn=         1 AccDes= 0.00D+00
 Harris functional with IExCor=  402 and IRadAn=       1 diagonalized for initial guess.
 HarFok:  IExCor=  402 AccDes= 0.00D+00 IRadAn=         1 IDoV= 1 UseB2=F ITyADJ=14
 ICtDFT=  3500011 ScaDFX=  1.000000  1.000000  1.000000  1.000000
 FoFCou: FMM=F IPFlag=           0 FMFlag=      100000 FMFlg1=           0
         NFxFlg=           0 DoJE=T BraDBF=F KetDBF=T FulRan=T
         wScrn=  0.000000 ICntrl=     500 IOpCl=  0 I1Cent=   200000004 NGrid=           0
         NMat0=    1 NMatS0=      1 NMatT0=    0 NMatD0=    1 NMtDS0=    0 NMtDT0=    0
 Petite list used in FoFCou.
 Keep R1 ints in memory in canonical form, NReq=1565304907.
 Requested convergence on RMS density matrix=1.00D-08 within 128 cycles.
 Requested convergence on MAX density matrix=1.00D-06.
 Requested convergence on             energy=1.00D-06.
 No special actions if energy rises.
 Inv3:  Mode=1 IEnd=    22162572.
 Iteration    1 A*A^-1 deviation from unit magnitude is 6.88D-15 for   2718.
 Iteration    1 A*A^-1 deviation from orthogonality  is 3.76D-15 for   2103   1118.
 Iteration    1 A^-1*A deviation from unit magnitude is 6.88D-15 for   2718.
 Iteration    1 A^-1*A deviation from orthogonality  is 1.85D-11 for   2324   2283.
 Error on total polarization charges =  0.05203
 SCF Done:  E(RB3LYP) =  -886.950223469     A.U. after   10 cycles
            NFock= 10  Conv=0.79D-08     -V/T= 2.0094
 SMD-CDS (non-electrostatic) energy       (kcal/mol) =       1.00
 (included in total energy above)
 D1PCM: PCM CHGder 1st derivatives, ID1Alg=3 FixD1E=F DoIter=F DoCFld=F I1PDM=0.
 Calling FoFJK, ICntrl=      2127 FMM=F ISym2X=0 I1Cent= 0 IOpClX= 0 NMat=1 NMatS=1 NMatT=0.
 ***** Axes restored to original set *****
 -------------------------------------------------------------------
 Center     Atomic                   Forces (Hartrees/Bohr)
 Number     Number              X              Y              Z
 -------------------------------------------------------------------
      1        6           0.002735387    0.001844130   -0.001103824
      2        6          -0.001614628   -0.001587799   -0.000028619
      3        6           0.000634940    0.000443393    0.000465704
      4        6           0.000027999   -0.000094807    0.000168297
      5        6           0.000133193   -0.000071504    0.000272895
      6        6           0.000545188    0.000290539   -0.000194337
      7        6          -0.001247072   -0.001240402   -0.000155472
      8        6          -0.000633973   -0.000230709    0.002322345
      9        6          -0.002533078    0.000211138   -0.000833743
     10        6           0.003449964   -0.000699850    0.001390588
     11        8          -0.001566283    0.001270569   -0.000674723
     12        6           0.000263882    0.000230889   -0.000348531
     13        6          -0.000802664   -0.000057901   -0.000912492
     14        8          -0.000123890    0.000222183   -0.000976186
     15        6          -0.000752212    0.000034290    0.000548467
     16        8           0.000851973   -0.000274712   -0.000640703
     17        6           0.000000798    0.000416800   -0.000571212
     18        6          -0.001119792    0.000359190   -0.001049926
     19        8           0.001371882   -0.000326646    0.001061411
     20        1          -0.000253239   -0.000117117   -0.000244863
     21        1          -0.000823131   -0.000434623    0.001102731
     22        1           0.000137077   -0.000054358   -0.000039982
     23        1           0.000104071    0.000095270   -0.000052377
     24        1           0.000131031   -0.000041371    0.000057537
     25        1          -0.000211344   -0.000213710   -0.000189017
     26        1          -0.000049412    0.000160264    0.000036397
     27        1          -0.000166044   -0.000303836    0.000195325
     28        1           0.000695387    0.000117006    0.000154701
     29        1           0.000534396   -0.000229811   -0.000183063
     30        1          -0.000018341    0.000167725    0.000103485
     31        1           0.000153623   -0.000228633    0.000142378
     32        1          -0.000164036    0.000125544    0.000256455
     33        1           0.000278706   -0.000039308    0.000144027
     34        1          -0.000166104   -0.000104629    0.000026490
     35        1           0.000104237   -0.000086763   -0.000013572
     36        1           0.000473964    0.000685343   -0.000576288
     37        1          -0.000492061    0.000094511    0.000187354
     38        1           0.000045112   -0.000317038    0.000104021
     39        1          -0.000118580    0.000093017    0.000316639
     40        1           0.000207982   -0.000071885    0.000055396
     41        1          -0.000179047    0.000131464    0.000113105
     42        1           0.000245956   -0.000275204   -0.000185082
     43        1          -0.000091820    0.000109354   -0.000251737
 -------------------------------------------------------------------
 Cartesian Forces:  Max     0.003449964 RMS     0.000738264

 GradGradGradGradGradGradGradGradGradGradGradGradGradGradGradGradGradGrad
 Berny optimization.
 Using GEDIIS/GDIIS optimizer.
 FormGI is forming the generalized inverse of G from B-inverse, IUseBI=4.
 Internal  Forces:  Max     0.002131926 RMS     0.000428502
 Search for a local minimum.
 Step number   7 out of a maximum of  258
 All quantities printed in internal units (Hartrees-Bohrs-Radians)
 Mixed Optimization -- En-DIIS/RFO-DIIS
 Swapping is turned off.
 Update second derivatives using D2CorX and points    6    7
 DE= -7.59D-05 DEPred=-1.53D-04 R= 4.96D-01
 Trust test= 4.96D-01 RLast= 4.17D-01 DXMaxT set to 8.49D-01
 ITU=  0  1  1  1  1  1  0
     Eigenvalues ---    0.00109   0.00234   0.00262   0.00351   0.00373
     Eigenvalues ---    0.00415   0.00539   0.00739   0.00811   0.01006
     Eigenvalues ---    0.01093   0.01107   0.01150   0.01300   0.01359
     Eigenvalues ---    0.01920   0.02693   0.02734   0.03233   0.03939
     Eigenvalues ---    0.03992   0.04131   0.04439   0.04601   0.04724
     Eigenvalues ---    0.04810   0.04950   0.05061   0.05104   0.05402
     Eigenvalues ---    0.05423   0.05471   0.05556   0.05585   0.05622
     Eigenvalues ---    0.05638   0.05680   0.05685   0.05817   0.06096
     Eigenvalues ---    0.06199   0.06602   0.07022   0.07784   0.08413
     Eigenvalues ---    0.08709   0.08924   0.09103   0.09416   0.09739
     Eigenvalues ---    0.10261   0.11767   0.12294   0.13482   0.14124
     Eigenvalues ---    0.14557   0.15758   0.15994   0.16000   0.16000
     Eigenvalues ---    0.16000   0.16000   0.16000   0.16005   0.16020
     Eigenvalues ---    0.16031   0.16048   0.16127   0.16538   0.17093
     Eigenvalues ---    0.17312   0.17773   0.18855   0.20012   0.21015
     Eigenvalues ---    0.22530   0.23282   0.24838   0.25346   0.26885
     Eigenvalues ---    0.27383   0.27942   0.28176   0.28355   0.28450
     Eigenvalues ---    0.28704   0.28896   0.29299   0.29842   0.30776
     Eigenvalues ---    0.31659   0.31955   0.32777   0.33676   0.33778
     Eigenvalues ---    0.33836   0.33848   0.33968   0.34015   0.34098
     Eigenvalues ---    0.34120   0.34138   0.34161   0.34165   0.34174
     Eigenvalues ---    0.34190   0.34216   0.34275   0.34318   0.34338
     Eigenvalues ---    0.34370   0.34456   0.34497   0.34549   0.36824
     Eigenvalues ---    0.38919   0.41544   0.43258   0.52362   0.52555
     Eigenvalues ---    0.52973   0.53542   0.96914
 En-DIIS/RFO-DIIS IScMMF=        0 using points:     7    6    5    4    3
 RFO step:  Lambda=-9.50037238D-05.
 DidBck=T Rises=F RFO-DIIS coefs:    0.78822    0.19157   -0.14931   -0.07564    0.24516
 Iteration  1 RMS(Cart)=  0.01877811 RMS(Int)=  0.00015808
 Iteration  2 RMS(Cart)=  0.00023262 RMS(Int)=  0.00007896
 Iteration  3 RMS(Cart)=  0.00000002 RMS(Int)=  0.00007896
 Variable       Old X    -DE/DX   Delta X   Delta X   Delta X     New X
                                 (Linear)    (Quad)   (Total)
    R1        2.56045   0.00017   0.00038   0.00089   0.00120   2.56165
    R2        2.86075  -0.00119  -0.00174  -0.00393  -0.00564   2.85511
    R3        2.77344   0.00212   0.00271   0.00309   0.00571   2.77915
    R4        2.84147  -0.00067   0.00071  -0.00041   0.00033   2.84180
    R5        2.91180  -0.00213  -0.00243  -0.00466  -0.00709   2.90471
    R6        2.93365  -0.00014  -0.00062   0.00041  -0.00024   2.93341
    R7        2.07708   0.00020   0.00008   0.00006   0.00013   2.07722
    R8        2.06531   0.00040   0.00040   0.00076   0.00116   2.06647
    R9        2.92609   0.00006   0.00006   0.00027   0.00030   2.92639
   R10        2.94254  -0.00009   0.00010  -0.00170  -0.00161   2.94093
   R11        2.07404  -0.00010   0.00003  -0.00005  -0.00003   2.07401
   R12        2.90929   0.00058   0.00031   0.00069   0.00098   2.91027
   R13        2.07347   0.00011   0.00004   0.00015   0.00019   2.07367
   R14        2.07044   0.00004   0.00012   0.00030   0.00042   2.07086
   R15        2.91055   0.00075   0.00068   0.00026   0.00093   2.91148
   R16        2.07332   0.00030   0.00030   0.00066   0.00096   2.07428
   R17        2.07498   0.00014   0.00006   0.00024   0.00031   2.07529
   R18        2.91321   0.00030   0.00023  -0.00032  -0.00009   2.91312
   R19        2.07946  -0.00010  -0.00005  -0.00031  -0.00036   2.07910
   R20        2.86599   0.00116   0.00084  -0.00061   0.00029   2.86628
   R21        2.32619   0.00196   0.00057   0.00132   0.00189   2.32808
   R22        2.90077   0.00183   0.00227   0.00284   0.00523   2.90600
   R23        2.07088  -0.00003  -0.00050   0.00045  -0.00005   2.07083
   R24        2.07060  -0.00020  -0.00002  -0.00127  -0.00129   2.06932
   R25        2.89051   0.00076   0.00105   0.00152   0.00257   2.89308
   R26        2.73168  -0.00156  -0.00031  -0.00436  -0.00467   2.72701
   R27        2.07291   0.00014   0.00010   0.00020   0.00030   2.07320
   R28        2.06927   0.00028   0.00040   0.00000   0.00040   2.06967
   R29        2.06939   0.00026   0.00021   0.00055   0.00076   2.07015
   R30        2.07150   0.00024   0.00010   0.00080   0.00090   2.07239
   R31        2.07059   0.00018   0.00013   0.00039   0.00052   2.07111
   R32        2.07095  -0.00007   0.00009  -0.00028  -0.00018   2.07077
   R33        1.83774   0.00021   0.00016  -0.00029  -0.00014   1.83761
   R34        2.74038  -0.00016  -0.00036  -0.00063  -0.00098   2.73939
   R35        2.89785   0.00010   0.00014   0.00117   0.00131   2.89916
   R36        2.91539   0.00039   0.00049   0.00076   0.00125   2.91664
   R37        1.83789  -0.00039  -0.00018  -0.00032  -0.00051   1.83738
   R38        2.06889  -0.00031  -0.00025  -0.00028  -0.00053   2.06836
   R39        2.06976   0.00034   0.00033   0.00055   0.00088   2.07064
   R40        2.07080   0.00023   0.00026   0.00022   0.00048   2.07127
[truncated: 1,652,544 more chars]
