# Supplementary material for: New patchoulol- and guaiane-type sesquiterpenoids from Sanguisorba officinalis with anti-melanogenic activity
Source: Nat Prod Bioprospect. 2026 May 12;16(1):63. doi: 10.1007/s13659-026-00616-0 (PMC13161421; doi:10.1007/s13659-026-00616-0)
Supplement: Supplementary file 2 — Additional file 2. It includes the calculated NMR data of compound 11. [file 13659_2026_616_MOESM2_ESM.zip › New folder/11R-opt_freq-conf-35.log]

 Entering Gaussian System, Link 0=/gpfs/home/zhengshan/software/Gaussian/g09/g09
 Input=DY-202A-11R_35.gjf
 Output=DY-202A-11R_35.log
 Initial command:
 /gpfs/home/zhengshan/software/Gaussian/g09/l1.exe "/gpfs/home/zhengshan/software/Gaussian/g09/scratch/zhengshan/%J/Gau-7863.inp" -scrdir="/gpfs/home/zhengshan/software/Gaussian/g09/scratch/zhengshan/%J/"
 Entering Link 1 = /gpfs/home/zhengshan/software/Gaussian/g09/l1.exe PID=      7864.
  
 Copyright (c) 1988,1990,1992,1993,1995,1998,2003,2009,2013,
            Gaussian, Inc.  All Rights Reserved.
  
 This is part of the Gaussian(R) 09 program.  It is based on
 the Gaussian(R) 03 system (copyright 2003, Gaussian, Inc.),
 the Gaussian(R) 98 system (copyright 1998, Gaussian, Inc.),
 the Gaussian(R) 94 system (copyright 1995, Gaussian, Inc.),
 the Gaussian 92(TM) system (copyright 1992, Gaussian, Inc.),
 the Gaussian 90(TM) system (copyright 1990, Gaussian, Inc.),
 the Gaussian 88(TM) system (copyright 1988, Gaussian, Inc.),
 the Gaussian 86(TM) system (copyright 1986, Carnegie Mellon
 University), and the Gaussian 82(TM) system (copyright 1983,
 Carnegie Mellon University). Gaussian is a federally registered
 trademark of Gaussian, Inc.
  
 This software contains proprietary and confidential information,
 including trade secrets, belonging to Gaussian, Inc.
  
 This software is provided under written license and may be
 used, copied, transmitted, or stored only in accord with that
 written license.
  
 The following legend is applicable only to US Government
 contracts under FAR:
  
                    RESTRICTED RIGHTS LEGEND
  
 Use, reproduction and disclosure by the US Government is
 subject to restrictions as set forth in subparagraphs (a)
 and (c) of the Commercial Computer Software - Restricted
 Rights clause in FAR 52.227-19.
  
 Gaussian, Inc.
 340 Quinnipiac St., Bldg. 40, Wallingford CT 06492
  
  
 ---------------------------------------------------------------
 Warning -- This program may not be used in any manner that
 competes with the business of Gaussian, Inc. or will provide
 assistance to any competitor of Gaussian, Inc.  The licensee
 of this program is prohibited from giving any competitor of
 Gaussian, Inc. access to this program.  By using this program,
 the user acknowledges that Gaussian, Inc. is engaged in the
 business of creating and licensing software in the field of
 computational chemistry and represents and warrants to the
 licensee that it is not a competitor of Gaussian, Inc. and that
 it will not use this program in any manner prohibited above.
 ---------------------------------------------------------------
  

 Cite this work as:
 Gaussian 09, Revision D.01,
 M. J. Frisch, G. W. Trucks, H. B. Schlegel, G. E. Scuseria, 
 M. A. Robb, J. R. Cheeseman, G. Scalmani, V. Barone, B. Mennucci, 
 G. A. Petersson, H. Nakatsuji, M. Caricato, X. Li, H. P. Hratchian, 
 A. F. Izmaylov, J. Bloino, G. Zheng, J. L. Sonnenberg, M. Hada, 
 M. Ehara, K. Toyota, R. Fukuda, J. Hasegawa, M. Ishida, T. Nakajima, 
 Y. Honda, O. Kitao, H. Nakai, T. Vreven, J. A. Montgomery, Jr., 
 J. E. Peralta, F. Ogliaro, M. Bearpark, J. J. Heyd, E. Brothers, 
 K. N. Kudin, V. N. Staroverov, T. Keith, R. Kobayashi, J. Normand, 
 K. Raghavachari, A. Rendell, J. C. Burant, S. S. Iyengar, J. Tomasi, 
 M. Cossi, N. Rega, J. M. Millam, M. Klene, J. E. Knox, J. B. Cross, 
 V. Bakken, C. Adamo, J. Jaramillo, R. Gomperts, R. E. Stratmann, 
 O. Yazyev, A. J. Austin, R. Cammi, C. Pomelli, J. W. Ochterski, 
 R. L. Martin, K. Morokuma, V. G. Zakrzewski, G. A. Voth, 
 P. Salvador, J. J. Dannenberg, S. Dapprich, A. D. Daniels, 
 O. Farkas, J. B. Foresman, J. V. Ortiz, J. Cioslowski, 
 and D. J. Fox, Gaussian, Inc., Wallingford CT, 2013.
 
 ******************************************
 Gaussian 09:  ES64L-G09RevD.01 24-Apr-2013
                10-Mar-2024 
 ******************************************
 %nprocshared=4
 Will use up to    4 processors via shared memory.
 %mem=12GB
 %chk=DY-202A-11R_35.chk
 ----------------------------------------------------------
 # opt freq b3lyp/6-31g(d) scrf=(smd,solvent=methanol,read)
 ----------------------------------------------------------
 1/14=-1,18=20,19=15,26=3,38=1,40=2/1,3;
 2/9=110,12=2,17=6,18=5,40=1/2;
 3/5=1,6=6,7=1,11=2,16=1,25=1,30=1,70=32203,71=1,72=3,74=-5/1,2,3;
 4//1;
 5/5=2,38=5,53=3/2;
 6/7=2,8=2,9=2,10=2,28=1/1;
 7//1,2,3,16;
 1/14=-1,18=20,19=15,26=3/3(2);
 2/9=110/2;
 99//99;
 2/9=110/2;
 3/5=1,6=6,7=1,11=2,16=1,25=1,30=1,70=32205,71=1,72=3,74=-5/1,2,3;
 4/5=5,16=3,69=1/1;
 5/5=2,38=5,53=3/2;
 7//1,2,3,16;
 1/14=-1,18=20,19=15,26=3/3(-5);
 2/9=110/2;
 6/7=2,8=2,9=2,10=2,19=2,28=1/1;
 99/9=1/99;
 --------
 opt+freq
 --------
 Symbolic Z-matrix:
 Charge =  0 Multiplicity = 1
 C                    -1.6825    0.6575   -0.1795 
 C                    -0.9769   -0.4836   -0.2099 
 C                     0.5066   -0.6045   -0.4609 
 C                     1.3581    0.5161    0.1791 
 C                     1.2952    1.847    -0.6061 
 C                    -0.0275    2.2077   -1.2878 
 C                    -1.3048    2.0788   -0.4442 
 C                    -3.0836    0.2646    0.0777 
 C                    -3.2494   -1.2189    0.1735 
 C                    -1.8061   -1.7175    0.0703 
 O                    -4.0009    1.0697    0.1587 
 C                    -1.2373    2.8975    0.8468 
 C                    -1.669    -2.808    -0.99 
 O                    -1.4301   -2.2505    1.338 
 C                     2.835     0.0751    0.485 
 O                     2.7626   -1.0914    1.337 
 C                     3.5837    1.1679    1.2654 
 C                     3.6711   -0.3302   -0.752 
 O                     3.1542   -1.5074   -1.3657 
 H                     0.6797   -0.6576   -1.5424 
 H                     0.8307   -1.5671   -0.0548 
 H                     0.9092    0.7014    1.1665 
 H                     2.0612    1.8572   -1.389 
 H                     1.5606    2.665     0.0757 
 H                    -0.1341    1.6054   -2.2003 
 H                     0.0535    3.2458   -1.6383 
 H                    -2.1049    2.5156   -1.0586 
 H                    -3.723    -1.4776    1.1252 
 H                    -3.8715   -1.5461   -0.6659 
 H                    -0.959     3.9348    0.6317 
 H                    -0.5099    2.4937    1.5577 
 H                    -2.2101    2.9166    1.3504 
 H                    -0.6529   -3.2177   -1.0142 
 H                    -2.3318   -3.6508   -0.7618 
 H                    -1.914    -2.4361   -1.9906 
 H                    -0.4768   -2.4398    1.324 
 H                     3.6331   -1.2163    1.7562 
 H                     3.7579    2.0618    0.659 
 H                     3.0259    1.4549    2.1639 
 H                     4.5578    0.8045    1.6133 
 H                     3.7226    0.462    -1.5028 
 H                     4.6976   -0.5687   -0.451 
 H                     2.9679   -2.1249   -0.6322 
 

 GradGradGradGradGradGradGradGradGradGradGradGradGradGradGradGradGradGrad
 Berny optimization.
 Initialization pass.
                           ----------------------------
                           !    Initial Parameters    !
                           ! (Angstroms and Degrees)  !
 --------------------------                            --------------------------
 ! Name  Definition              Value          Derivative Info.                !
 --------------------------------------------------------------------------------
 ! R1    R(1,2)                  1.342          estimate D2E/DX2                !
 ! R2    R(1,7)                  1.4943         estimate D2E/DX2                !
 ! R3    R(1,8)                  1.4777         estimate D2E/DX2                !
 ! R4    R(2,3)                  1.5094         estimate D2E/DX2                !
 ! R5    R(2,10)                 1.5128         estimate D2E/DX2                !
 ! R6    R(3,4)                  1.5461         estimate D2E/DX2                !
 ! R7    R(3,20)                 1.0966         estimate D2E/DX2                !
 ! R8    R(3,21)                 1.0939         estimate D2E/DX2                !
 ! R9    R(4,5)                  1.5465         estimate D2E/DX2                !
 ! R10   R(4,15)                 1.5714         estimate D2E/DX2                !
 ! R11   R(4,22)                 1.1004         estimate D2E/DX2                !
 ! R12   R(5,6)                  1.5311         estimate D2E/DX2                !
 ! R13   R(5,23)                 1.0954         estimate D2E/DX2                !
 ! R14   R(5,24)                 1.0975         estimate D2E/DX2                !
 ! R15   R(6,7)                  1.5362         estimate D2E/DX2                !
 ! R16   R(6,25)                 1.0985         estimate D2E/DX2                !
 ! R17   R(6,26)                 1.0987         estimate D2E/DX2                !
 ! R18   R(7,12)                 1.5302         estimate D2E/DX2                !
 ! R19   R(7,27)                 1.0993         estimate D2E/DX2                !
 ! R20   R(8,9)                  1.4958         estimate D2E/DX2                !
 ! R21   R(8,11)                 1.2232         estimate D2E/DX2                !
 ! R22   R(9,10)                 1.5305         estimate D2E/DX2                !
 ! R23   R(9,28)                 1.0941         estimate D2E/DX2                !
 ! R24   R(9,29)                 1.0948         estimate D2E/DX2                !
 ! R25   R(10,13)                1.5272         estimate D2E/DX2                !
 ! R26   R(10,14)                1.4257         estimate D2E/DX2                !
 ! R27   R(12,30)                1.0953         estimate D2E/DX2                !
 ! R28   R(12,31)                1.0943         estimate D2E/DX2                !
 ! R29   R(12,32)                1.0956         estimate D2E/DX2                !
 ! R30   R(13,33)                1.0959         estimate D2E/DX2                !
 ! R31   R(13,34)                1.0962         estimate D2E/DX2                !
 ! R32   R(13,35)                1.0952         estimate D2E/DX2                !
 ! R33   R(14,36)                0.972          estimate D2E/DX2                !
 ! R34   R(15,16)                1.4463         estimate D2E/DX2                !
 ! R35   R(15,17)                1.5375         estimate D2E/DX2                !
 ! R36   R(15,18)                1.5471         estimate D2E/DX2                !
 ! R37   R(16,37)                0.9742         estimate D2E/DX2                !
 ! R38   R(17,38)                1.0941         estimate D2E/DX2                !
 ! R39   R(17,39)                1.0958         estimate D2E/DX2                !
 ! R40   R(17,40)                1.0963         estimate D2E/DX2                !
 ! R41   R(18,19)                1.4246         estimate D2E/DX2                !
 ! R42   R(18,41)                1.0927         estimate D2E/DX2                !
 ! R43   R(18,42)                1.096          estimate D2E/DX2                !
 ! R44   R(19,43)                0.9767         estimate D2E/DX2                !
 ! A1    A(2,1,7)              132.2122         estimate D2E/DX2                !
 ! A2    A(2,1,8)              106.045          estimate D2E/DX2                !
 ! A3    A(7,1,8)              121.5606         estimate D2E/DX2                !
 ! A4    A(1,2,3)              126.0599         estimate D2E/DX2                !
 ! A5    A(1,2,10)             113.6502         estimate D2E/DX2                !
 ! A6    A(3,2,10)             120.2764         estimate D2E/DX2                !
 ! A7    A(2,3,4)              114.4811         estimate D2E/DX2                !
 ! A8    A(2,3,20)             108.8463         estimate D2E/DX2                !
 ! A9    A(2,3,21)             107.4544         estimate D2E/DX2                !
 ! A10   A(4,3,20)             110.8807         estimate D2E/DX2                !
 ! A11   A(4,3,21)             108.7209         estimate D2E/DX2                !
 ! A12   A(20,3,21)            106.0675         estimate D2E/DX2                !
 ! A13   A(3,4,5)              113.0272         estimate D2E/DX2                !
 ! A14   A(3,4,15)             113.2534         estimate D2E/DX2                !
 ! A15   A(3,4,22)             105.5944         estimate D2E/DX2                !
 ! A16   A(5,4,15)             112.2452         estimate D2E/DX2                !
 ! A17   A(5,4,22)             107.1024         estimate D2E/DX2                !
 ! A18   A(15,4,22)            104.8328         estimate D2E/DX2                !
 ! A19   A(4,5,6)              117.6399         estimate D2E/DX2                !
 ! A20   A(4,5,23)             110.0268         estimate D2E/DX2                !
 ! A21   A(4,5,24)             108.4318         estimate D2E/DX2                !
 ! A22   A(6,5,23)             106.4814         estimate D2E/DX2                !
 ! A23   A(6,5,24)             108.0545         estimate D2E/DX2                !
 ! A24   A(23,5,24)            105.5442         estimate D2E/DX2                !
 ! A25   A(5,6,7)              117.0027         estimate D2E/DX2                !
 ! A26   A(5,6,25)             108.935          estimate D2E/DX2                !
 ! A27   A(5,6,26)             107.5141         estimate D2E/DX2                !
 ! A28   A(7,6,25)             109.2366         estimate D2E/DX2                !
 ! A29   A(7,6,26)             108.4081         estimate D2E/DX2                !
 ! A30   A(25,6,26)            105.0824         estimate D2E/DX2                !
 ! A31   A(1,7,6)              112.7846         estimate D2E/DX2                !
 ! A32   A(1,7,12)             111.7527         estimate D2E/DX2                !
 ! A33   A(1,7,27)             107.0365         estimate D2E/DX2                !
 ! A34   A(6,7,12)             112.4419         estimate D2E/DX2                !
 ! A35   A(6,7,27)             105.3619         estimate D2E/DX2                !
 ! A36   A(12,7,27)            106.921          estimate D2E/DX2                !
 ! A37   A(1,8,9)              112.3301         estimate D2E/DX2                !
 ! A38   A(1,8,11)             123.2006         estimate D2E/DX2                !
 ! A39   A(9,8,11)             124.4313         estimate D2E/DX2                !
 ! A40   A(8,9,10)             102.3716         estimate D2E/DX2                !
 ! A41   A(8,9,28)             109.7678         estimate D2E/DX2                !
 ! A42   A(8,9,29)             108.076          estimate D2E/DX2                !
 ! A43   A(10,9,28)            112.9451         estimate D2E/DX2                !
 ! A44   A(10,9,29)            112.7548         estimate D2E/DX2                !
 ! A45   A(28,9,29)            110.5052         estimate D2E/DX2                !
 ! A46   A(2,10,9)             105.2879         estimate D2E/DX2                !
 ! A47   A(2,10,13)            113.8671         estimate D2E/DX2                !
 ! A48   A(2,10,14)            108.9698         estimate D2E/DX2                !
 ! A49   A(9,10,13)            111.3526         estimate D2E/DX2                !
 ! A50   A(9,10,14)            108.0924         estimate D2E/DX2                !
 ! A51   A(13,10,14)           109.0702         estimate D2E/DX2                !
 ! A52   A(7,12,30)            110.6229         estimate D2E/DX2                !
 ! A53   A(7,12,31)            112.3321         estimate D2E/DX2                !
 ! A54   A(7,12,32)            110.9754         estimate D2E/DX2                !
 ! A55   A(30,12,31)           107.947          estimate D2E/DX2                !
 ! A56   A(30,12,32)           107.4195         estimate D2E/DX2                !
 ! A57   A(31,12,32)           107.3394         estimate D2E/DX2                !
 ! A58   A(10,13,33)           111.4407         estimate D2E/DX2                !
 ! A59   A(10,13,34)           110.4986         estimate D2E/DX2                !
 ! A60   A(10,13,35)           111.8236         estimate D2E/DX2                !
 ! A61   A(33,13,34)           106.1279         estimate D2E/DX2                !
 ! A62   A(33,13,35)           108.312          estimate D2E/DX2                !
 ! A63   A(34,13,35)           108.4209         estimate D2E/DX2                !
 ! A64   A(10,14,36)           108.5819         estimate D2E/DX2                !
 ! A65   A(4,15,16)            107.0959         estimate D2E/DX2                !
 ! A66   A(4,15,17)            110.9175         estimate D2E/DX2                !
 ! A67   A(4,15,18)            115.2016         estimate D2E/DX2                !
 ! A68   A(16,15,17)           107.3753         estimate D2E/DX2                !
 ! A69   A(16,15,18)           106.6646         estimate D2E/DX2                !
 ! A70   A(17,15,18)           109.2009         estimate D2E/DX2                !
 ! A71   A(15,16,37)           108.1888         estimate D2E/DX2                !
 ! A72   A(15,17,38)           112.1428         estimate D2E/DX2                !
 ! A73   A(15,17,39)           110.7608         estimate D2E/DX2                !
 ! A74   A(15,17,40)           110.9864         estimate D2E/DX2                !
 ! A75   A(38,17,39)           108.7538         estimate D2E/DX2                !
 ! A76   A(38,17,40)           107.7713         estimate D2E/DX2                !
 ! A77   A(39,17,40)           106.1942         estimate D2E/DX2                !
 ! A78   A(15,18,19)           111.3965         estimate D2E/DX2                !
 ! A79   A(15,18,41)           112.6397         estimate D2E/DX2                !
 ! A80   A(15,18,42)           110.0956         estimate D2E/DX2                !
 ! A81   A(19,18,41)           108.6745         estimate D2E/DX2                !
 ! A82   A(19,18,42)           106.1597         estimate D2E/DX2                !
 ! A83   A(41,18,42)           107.5981         estimate D2E/DX2                !
 ! A84   A(18,19,43)           105.5514         estimate D2E/DX2                !
 ! D1    D(7,1,2,3)              4.1482         estimate D2E/DX2                !
 ! D2    D(7,1,2,10)          -177.1925         estimate D2E/DX2                !
 ! D3    D(8,1,2,3)            179.1485         estimate D2E/DX2                !
 ! D4    D(8,1,2,10)            -2.1922         estimate D2E/DX2                !
 ! D5    D(2,1,7,6)             20.7723         estimate D2E/DX2                !
 ! D6    D(2,1,7,12)          -107.0638         estimate D2E/DX2                !
 ! D7    D(2,1,7,27)           136.1914         estimate D2E/DX2                !
 ! D8    D(8,1,7,6)           -153.5867         estimate D2E/DX2                !
 ! D9    D(8,1,7,12)            78.5772         estimate D2E/DX2                !
 ! D10   D(8,1,7,27)           -38.1676         estimate D2E/DX2                !
 ! D11   D(2,1,8,9)             -1.6724         estimate D2E/DX2                !
 ! D12   D(2,1,8,11)          -179.5183         estimate D2E/DX2                !
 ! D13   D(7,1,8,9)            173.9831         estimate D2E/DX2                !
 ! D14   D(7,1,8,11)            -3.8629         estimate D2E/DX2                !
 ! D15   D(1,2,3,4)             37.9659         estimate D2E/DX2                !
 ! D16   D(1,2,3,20)           -86.731          estimate D2E/DX2                !
 ! D17   D(1,2,3,21)           158.8199         estimate D2E/DX2                !
 ! D18   D(10,2,3,4)          -140.6121         estimate D2E/DX2                !
 ! D19   D(10,2,3,20)           94.6911         estimate D2E/DX2                !
 ! D20   D(10,2,3,21)          -19.7581         estimate D2E/DX2                !
 ! D21   D(1,2,10,9)             5.0592         estimate D2E/DX2                !
 ! D22   D(1,2,10,13)          127.3151         estimate D2E/DX2                !
 ! D23   D(1,2,10,14)         -110.6873         estimate D2E/DX2                !
 ! D24   D(3,2,10,9)          -176.1958         estimate D2E/DX2                !
 ! D25   D(3,2,10,13)          -53.9399         estimate D2E/DX2                !
 ! D26   D(3,2,10,14)           68.0577         estimate D2E/DX2                !
 ! D27   D(2,3,4,5)            -77.1293         estimate D2E/DX2                !
 ! D28   D(2,3,4,15)           153.7942         estimate D2E/DX2                !
 ! D29   D(2,3,4,22)            39.6388         estimate D2E/DX2                !
 ! D30   D(20,3,4,5)            46.4841         estimate D2E/DX2                !
 ! D31   D(20,3,4,15)          -82.5923         estimate D2E/DX2                !
 ! D32   D(20,3,4,22)          163.2523         estimate D2E/DX2                !
 ! D33   D(21,3,4,5)           162.7189         estimate D2E/DX2                !
 ! D34   D(21,3,4,15)           33.6424         estimate D2E/DX2                !
 ! D35   D(21,3,4,22)          -80.513          estimate D2E/DX2                !
 ! D36   D(3,4,5,6)             34.6374         estimate D2E/DX2                !
 ! D37   D(3,4,5,23)           -87.4857         estimate D2E/DX2                !
 ! D38   D(3,4,5,24)           157.5452         estimate D2E/DX2                !
 ! D39   D(15,4,5,6)           164.2297         estimate D2E/DX2                !
 ! D40   D(15,4,5,23)           42.1066         estimate D2E/DX2                !
 ! D41   D(15,4,5,24)          -72.8625         estimate D2E/DX2                !
 ! D42   D(22,4,5,6)           -81.2365         estimate D2E/DX2                !
 ! D43   D(22,4,5,23)          156.6404         estimate D2E/DX2                !
 ! D44   D(22,4,5,24)           41.6712         estimate D2E/DX2                !
 ! D45   D(3,4,15,16)          -56.5272         estimate D2E/DX2                !
 ! D46   D(3,4,15,17)         -173.4014         estimate D2E/DX2                !
 ! D47   D(3,4,15,18)           61.9185         estimate D2E/DX2                !
 ! D48   D(5,4,15,16)          173.9976         estimate D2E/DX2                !
 ! D49   D(5,4,15,17)           57.1234         estimate D2E/DX2                !
 ! D50   D(5,4,15,18)          -67.5567         estimate D2E/DX2                !
 ! D51   D(22,4,15,16)          58.0851         estimate D2E/DX2                !
 ! D52   D(22,4,15,17)         -58.7891         estimate D2E/DX2                !
 ! D53   D(22,4,15,18)         176.5308         estimate D2E/DX2                !
 ! D54   D(4,5,6,7)             48.03           estimate D2E/DX2                !
 ! D55   D(4,5,6,25)           -76.4247         estimate D2E/DX2                !
 ! D56   D(4,5,6,26)           170.2017         estimate D2E/DX2                !
 ! D57   D(23,5,6,7)           171.9526         estimate D2E/DX2                !
 ! D58   D(23,5,6,25)           47.4979         estimate D2E/DX2                !
 ! D59   D(23,5,6,26)          -65.8757         estimate D2E/DX2                !
 ! D60   D(24,5,6,7)           -75.0693         estimate D2E/DX2                !
 ! D61   D(24,5,6,25)          160.476          estimate D2E/DX2                !
 ! D62   D(24,5,6,26)           47.1024         estimate D2E/DX2                !
 ! D63   D(5,6,7,1)            -71.5172         estimate D2E/DX2                !
 ! D64   D(5,6,7,12)            55.9563         estimate D2E/DX2                !
 ! D65   D(5,6,7,27)           172.0626         estimate D2E/DX2                !
 ! D66   D(25,6,7,1)            52.7849         estimate D2E/DX2                !
 ! D67   D(25,6,7,12)         -179.7416         estimate D2E/DX2                !
 ! D68   D(25,6,7,27)          -63.6353         estimate D2E/DX2                !
 ! D69   D(26,6,7,1)           166.776          estimate D2E/DX2                !
 ! D70   D(26,6,7,12)          -65.7506         estimate D2E/DX2                !
 ! D71   D(26,6,7,27)           50.3558         estimate D2E/DX2                !
 ! D72   D(1,7,12,30)          179.9802         estimate D2E/DX2                !
 ! D73   D(1,7,12,31)           59.2816         estimate D2E/DX2                !
 ! D74   D(1,7,12,32)          -60.8869         estimate D2E/DX2                !
 ! D75   D(6,7,12,30)           51.9609         estimate D2E/DX2                !
 ! D76   D(6,7,12,31)          -68.7377         estimate D2E/DX2                !
 ! D77   D(6,7,12,32)          171.0938         estimate D2E/DX2                !
 ! D78   D(27,7,12,30)         -63.2052         estimate D2E/DX2                !
 ! D79   D(27,7,12,31)         176.0963         estimate D2E/DX2                !
 ! D80   D(27,7,12,32)          55.9277         estimate D2E/DX2                !
 ! D81   D(1,8,9,10)             4.5586         estimate D2E/DX2                !
 ! D82   D(1,8,9,28)           124.7533         estimate D2E/DX2                !
 ! D83   D(1,8,9,29)          -114.6593         estimate D2E/DX2                !
 ! D84   D(11,8,9,10)         -177.6267         estimate D2E/DX2                !
 ! D85   D(11,8,9,28)          -57.4321         estimate D2E/DX2                !
 ! D86   D(11,8,9,29)           63.1554         estimate D2E/DX2                !
 ! D87   D(8,9,10,2)            -5.3994         estimate D2E/DX2                !
 ! D88   D(8,9,10,13)         -129.2643         estimate D2E/DX2                !
 ! D89   D(8,9,10,14)          110.9488         estimate D2E/DX2                !
 ! D90   D(28,9,10,2)         -123.3596         estimate D2E/DX2                !
 ! D91   D(28,9,10,13)         112.7755         estimate D2E/DX2                !
 ! D92   D(28,9,10,14)          -7.0114         estimate D2E/DX2                !
 ! D93   D(29,9,10,2)          110.4792         estimate D2E/DX2                !
 ! D94   D(29,9,10,13)         -13.3857         estimate D2E/DX2                !
 ! D95   D(29,9,10,14)        -133.1726         estimate D2E/DX2                !
 ! D96   D(2,10,13,33)          65.3299         estimate D2E/DX2                !
 ! D97   D(2,10,13,34)        -176.9321         estimate D2E/DX2                !
 ! D98   D(2,10,13,35)         -56.0608         estimate D2E/DX2                !
 ! D99   D(9,10,13,33)        -175.8181         estimate D2E/DX2                !
 ! D100  D(9,10,13,34)         -58.0802         estimate D2E/DX2                !
 ! D101  D(9,10,13,35)          62.7911         estimate D2E/DX2                !
 ! D102  D(14,10,13,33)        -56.6123         estimate D2E/DX2                !
 ! D103  D(14,10,13,34)         61.1257         estimate D2E/DX2                !
 ! D104  D(14,10,13,35)       -178.003          estimate D2E/DX2                !
 ! D105  D(2,10,14,36)         -57.2461         estimate D2E/DX2                !
 ! D106  D(9,10,14,36)        -171.1757         estimate D2E/DX2                !
 ! D107  D(13,10,14,36)         67.6108         estimate D2E/DX2                !
 ! D108  D(4,15,16,37)        -162.8727         estimate D2E/DX2                !
 ! D109  D(17,15,16,37)        -43.6881         estimate D2E/DX2                !
 ! D110  D(18,15,16,37)         73.2727         estimate D2E/DX2                !
 ! D111  D(4,15,17,38)         -68.1434         estimate D2E/DX2                !
 ! D112  D(4,15,17,39)          53.5561         estimate D2E/DX2                !
 ! D113  D(4,15,17,40)         171.2576         estimate D2E/DX2                !
 ! D114  D(16,15,17,38)        175.1542         estimate D2E/DX2                !
 ! D115  D(16,15,17,39)        -63.1463         estimate D2E/DX2                !
 ! D116  D(16,15,17,40)         54.5551         estimate D2E/DX2                !
 ! D117  D(18,15,17,38)         59.8673         estimate D2E/DX2                !
 ! D118  D(18,15,17,39)       -178.4333         estimate D2E/DX2                !
 ! D119  D(18,15,17,40)        -60.7318         estimate D2E/DX2                !
 ! D120  D(4,15,18,19)         -65.5784         estimate D2E/DX2                !
 ! D121  D(4,15,18,41)          56.8351         estimate D2E/DX2                !
 ! D122  D(4,15,18,42)         176.9281         estimate D2E/DX2                !
 ! D123  D(16,15,18,19)         53.1077         estimate D2E/DX2                !
 ! D124  D(16,15,18,41)        175.5211         estimate D2E/DX2                !
 ! D125  D(16,15,18,42)        -64.3858         estimate D2E/DX2                !
 ! D126  D(17,15,18,19)        168.8505         estimate D2E/DX2                !
 ! D127  D(17,15,18,41)        -68.7361         estimate D2E/DX2                !
 ! D128  D(17,15,18,42)         51.357          estimate D2E/DX2                !
 ! D129  D(15,18,19,43)        -44.8697         estimate D2E/DX2                !
 ! D130  D(41,18,19,43)       -169.5388         estimate D2E/DX2                !
 ! D131  D(42,18,19,43)         74.9807         estimate D2E/DX2                !
 --------------------------------------------------------------------------------
 Trust Radius=3.00D-01 FncErr=1.00D-07 GrdErr=1.00D-06
 Number of steps in this run=    258 maximum allowed number of steps=    258.
 GradGradGradGradGradGradGradGradGradGradGradGradGradGradGradGradGradGrad

                          Input orientation:                          
 ---------------------------------------------------------------------
 Center     Atomic      Atomic             Coordinates (Angstroms)
 Number     Number       Type             X           Y           Z
 ---------------------------------------------------------------------
      1          6           0       -1.682500    0.657500   -0.179500
      2          6           0       -0.976900   -0.483600   -0.209900
      3          6           0        0.506600   -0.604500   -0.460900
      4          6           0        1.358100    0.516100    0.179100
      5          6           0        1.295200    1.847000   -0.606100
      6          6           0       -0.027500    2.207700   -1.287800
      7          6           0       -1.304800    2.078800   -0.444200
      8          6           0       -3.083600    0.264600    0.077700
      9          6           0       -3.249400   -1.218900    0.173500
     10          6           0       -1.806100   -1.717500    0.070300
     11          8           0       -4.000900    1.069700    0.158700
     12          6           0       -1.237300    2.897500    0.846800
     13          6           0       -1.669000   -2.808000   -0.990000
     14          8           0       -1.430100   -2.250500    1.338000
     15          6           0        2.835000    0.075100    0.485000
     16          8           0        2.762600   -1.091400    1.337000
     17          6           0        3.583700    1.167900    1.265400
     18          6           0        3.671100   -0.330200   -0.752000
     19          8           0        3.154200   -1.507400   -1.365700
     20          1           0        0.679700   -0.657600   -1.542400
     21          1           0        0.830700   -1.567100   -0.054800
     22          1           0        0.909200    0.701400    1.166500
     23          1           0        2.061200    1.857200   -1.389000
     24          1           0        1.560600    2.665000    0.075700
     25          1           0       -0.134100    1.605400   -2.200300
     26          1           0        0.053500    3.245800   -1.638300
     27          1           0       -2.104900    2.515600   -1.058600
     28          1           0       -3.723000   -1.477600    1.125200
     29          1           0       -3.871500   -1.546100   -0.665900
     30          1           0       -0.959000    3.934800    0.631700
     31          1           0       -0.509900    2.493700    1.557700
     32          1           0       -2.210100    2.916600    1.350400
     33          1           0       -0.652900   -3.217700   -1.014200
     34          1           0       -2.331800   -3.650800   -0.761800
     35          1           0       -1.914000   -2.436100   -1.990600
     36          1           0       -0.476800   -2.439800    1.324000
     37          1           0        3.633100   -1.216300    1.756200
     38          1           0        3.757900    2.061800    0.659000
     39          1           0        3.025900    1.454900    2.163900
     40          1           0        4.557800    0.804500    1.613300
     41          1           0        3.722600    0.462000   -1.502800
     42          1           0        4.697600   -0.568700   -0.451000
     43          1           0        2.967900   -2.124900   -0.632200
 ---------------------------------------------------------------------
                    Distance matrix (angstroms):
                    1          2          3          4          5
     1  C    0.000000
     2  C    1.341978   0.000000
     3  C    2.542438   1.509434   0.000000
     4  C    3.064937   2.569620   1.546091   0.000000
     5  C    3.234748   3.278888   2.579307   1.546541   0.000000
     6  C    2.523980   3.050627   2.979513   2.633096   1.531129
     7  C    1.494261   2.593898   3.237522   3.149852   2.615328
     8  C    1.477702   2.254041   3.732956   4.449970   4.705896
     9  C    2.469952   2.419074   3.858431   4.923344   5.537229
    10  C    2.391297   1.512810   2.620978   3.874657   4.772970
    11  O    2.378921   3.419530   4.848134   5.387557   5.407198
    12  C    2.503816   3.551938   4.124957   3.585107   3.102906
    13  C    3.559042   2.547625   3.141432   4.645403   5.531988
    14  O    3.289829   2.392346   3.113866   4.095264   5.291152
    15  C    4.603103   3.914794   2.603465   1.571397   2.588651
    16  O    5.011720   4.092210   2.925586   2.428458   3.816162
    17  C    5.484625   5.069816   3.948425   2.560896   3.033302
    18  C    5.473969   4.682020   3.189677   2.633086   3.225893
    19  O    5.430242   4.410219   2.940013   3.115595   3.909587
    20  H    3.027701   2.133109   1.096552   2.191201   2.743815
    21  H    3.358656   2.113160   1.093872   2.161616   3.489380
    22  H    2.920711   2.618411   2.125063   1.100366   2.145578
    23  H    4.113084   4.012440   3.055833   2.179871   1.095350
    24  H    3.822680   4.053906   3.476850   2.160895   1.097457
    25  H    2.716558   3.005982   2.884383   3.012437   2.154702
    26  H    3.441089   4.124376   4.051713   3.529332   2.136328
    27  H    2.098517   3.314797   4.112445   4.185961   3.494633
    28  H    3.228705   3.211167   4.600819   5.539632   6.263601
    29  H    3.143908   3.116978   4.482900   5.684664   6.181545
    30  H    3.452853   4.497874   4.893567   4.154673   3.312473
    31  H    2.786483   3.493825   3.834953   3.049732   2.891131
    32  H    2.778937   3.939122   4.802022   4.457173   4.154403
    33  H    4.095604   2.868306   2.911940   4.405604   5.441767
    34  H    4.395693   3.488768   4.174566   5.644795   6.588260
    35  H    3.592219   2.803802   3.399124   4.912201   5.528178
    36  H    3.647944   2.535679   2.742493   3.662649   5.024134
    37  H    5.959334   5.065027   3.881344   3.265590   4.519961
    38  H    5.680941   5.445400   4.351354   2.894569   2.776960
    39  H    5.319436   5.041341   4.180619   2.757233   3.289676
    40  H    6.494389   5.967928   4.764432   3.518264   4.081311
    41  H    5.568164   4.964982   3.544804   2.902167   2.935058
    42  H    6.502534   5.680257   4.191165   3.567363   4.175642
    43  H    5.438098   4.293443   2.898096   3.197584   4.309826
                    6          7          8          9         10
     6  C    0.000000
     7  C    1.536155   0.000000
     8  C    3.870397   2.593806   0.000000
     9  C    4.925203   3.877866   1.495807   0.000000
    10  C    4.518302   3.863665   2.358131   1.530479   0.000000
    11  O    4.378963   2.941212   1.223187   2.408871   3.548724
    12  C    2.548717   1.530198   3.306433   4.631050   4.714309
    13  C    5.285873   4.930654   3.547104   2.525200   1.527162
    14  O    5.360752   4.683458   3.263150   2.393765   1.425668
    15  C    3.985563   4.692139   5.935624   6.228274   4.992514
    16  O    5.055521   5.455876   6.132098   6.124878   4.782212
    17  C    4.543212   5.258318   6.832238   7.319858   6.229265
    18  C    4.517484   5.536931   6.831410   7.038441   5.709685
    19  O    4.891958   5.795919   6.643308   6.592303   5.168251
    20  H    2.962245   3.554176   4.199715   4.324026   3.146965
    21  H    4.062747   4.243180   4.323705   4.101290   2.644047
    22  H    3.028190   3.064862   4.161578   4.686956   3.798103
    23  H    2.120321   3.503100   5.581805   6.332951   5.464801
    24  H    2.142503   2.970597   5.227860   6.183069   5.526392
    25  H    1.098538   2.162992   3.960629   4.828736   4.358081
    26  H    1.098664   2.152381   4.655492   5.841688   5.568822
    27  H    2.112564   1.099291   2.704817   4.095661   4.391222
    28  H    5.749846   4.578066   2.131044   1.094055   2.201107
    29  H    5.408707   4.447134   2.110062   1.094834   2.199374
    30  H    2.745004   2.172987   4.276822   5.658313   5.742930
    31  H    2.900237   2.193539   3.712576   4.817081   4.650451
    32  H    3.496624   2.177629   3.068529   4.423528   4.824599
    33  H    5.468176   5.366823   4.384856   3.485347   2.180966
    34  H    6.317317   5.829572   4.074349   2.762411   2.169424
    35  H    5.061392   4.811112   3.597167   2.819255   2.185254
    36  H    5.350012   4.922384   3.957581   3.240611   1.964820
    37  H    5.864274   6.331058   7.079865   7.062135   5.716499
    38  H    4.259175   5.181532   7.097462   7.752481   6.751872
    39  H    4.669496   5.093761   6.564681   7.105652   6.147805
    40  H    5.604492   6.342494   7.812845   8.192652   7.017162
    41  H    4.142094   5.386040   6.990086   7.365066   6.147470
    42  H    5.543934   6.560344   7.843531   7.997973   6.624923
    43  H    5.307886   5.996866   6.544793   6.334415   4.842578
                   11         12         13         14         15
    11  O    0.000000
    12  C    3.384054   0.000000
    13  C    4.668386   6.009403   0.000000
    14  O    4.361593   5.174974   2.405715   0.000000
    15  C    6.915579   4.967944   5.547423   4.932251   0.000000
    16  O    7.197477   5.670169   5.291571   4.349971   1.446329
    17  C    7.665545   5.138948   6.963151   6.068684   1.537461
    18  C    7.851667   6.088234   5.891757   5.837627   1.547094
    19  O    7.756333   6.601786   5.009588   5.373825   2.455868
    20  H    5.271179   4.692750   3.231990   3.909641   3.048363
    21  H    5.508417   5.002215   2.943286   2.741923   2.646776
    22  H    5.025971   3.087479   4.859372   3.770338   2.136680
    23  H    6.305917   4.118389   5.986458   6.041432   2.699356
    24  H    5.786377   2.911511   6.443583   5.890656   2.915339
    25  H    4.561140   3.488752   4.826888   5.391396   4.285815
    26  H    4.939917   2.821914   6.327384   6.424075   4.722127
    27  H    2.677174   2.128174   5.341857   5.377244   5.722006
    28  H    2.738629   5.039614   3.234649   2.429002   6.769645
    29  H    2.745746   5.382644   2.558992   3.236082   6.994998
    30  H    4.205435   1.095313   6.971324   6.243295   5.414170
    31  H    4.021450   1.094324   5.995191   4.837610   4.264817
    32  H    2.835164   1.095590   6.208165   5.225656   5.854577
    33  H    5.564764   6.418763   1.095855   2.659391   5.025493
    34  H    5.090809   6.831234   1.096217   2.680124   6.490968
    35  H    4.611429   6.079149   1.095233   3.368707   5.915042
    36  H    5.108209   5.412287   2.628975   0.972014   4.242247
    37  H    8.127469   6.439810   6.179594   5.184636   1.980057
    38  H    7.837955   5.068105   7.475654   6.780289   2.197498
    39  H    7.317453   4.689427   7.082478   5.853891   2.181512
    40  H    8.685479   6.208974   7.655088   6.727835   2.184748
    41  H    7.923530   6.004406   6.326548   6.479052   2.211080
    42  H    8.872429   6.994417   6.770420   6.601339   2.181709
    43  H    7.706826   6.715329   4.700584   4.820775   2.470991
                   16         17         18         19         20
    16  O    0.000000
    17  C    2.404947   0.000000
    18  C    2.401816   2.514328   0.000000
    19  O    2.762425   3.776822   1.424645   0.000000
    20  H    3.580167   4.432765   3.111334   2.622314   0.000000
    21  H    2.428093   4.099044   3.175513   2.668459   1.750127
    22  H    2.584239   2.716681   3.517518   4.041146   3.039357
    23  H    4.076430   3.136715   2.789671   3.537757   2.873377
    24  H    4.140800   2.783815   3.756397   4.693199   3.799198
    25  H    5.308116   5.101423   4.508178   4.604237   2.493245
    26  H    5.916328   5.021101   5.163365   5.681687   3.954473
    27  H    6.514745   6.291060   6.446298   6.628497   4.249383
    28  H    6.500540   7.772142   7.714475   7.314462   5.212702
    29  H    6.944757   8.165520   7.640461   7.060572   4.719227
    30  H    6.293683   5.356625   6.445361   7.108133   5.338744
    31  H    4.859106   4.312858   5.548864   6.162848   4.577823
    32  H    6.386861   6.052545   7.039198   7.464897   5.430851
    33  H    4.659928   6.509903   5.206091   4.188399   2.934098
    34  H    6.075228   7.894463   6.860123   5.920731   4.317142
    35  H    5.895060   7.335875   6.096088   5.190341   3.176669
    36  H    3.508855   5.431997   5.095612   4.613894   3.567909
    37  H    0.974217   2.434694   2.660392   3.171805   4.462676
    38  H    3.375348   1.094132   2.778510   4.147656   4.660109
    39  H    2.690118   1.095816   3.479273   4.609746   4.868672
    40  H    2.625552   1.096342   2.769192   4.023607   5.209207
    41  H    3.376258   2.860161   1.092673   2.054364   3.242578
    42  H    2.685961   2.683763   1.095986   2.024825   4.164442
    43  H    2.233387   3.850017   1.931267   0.976748   2.866582
                   21         22         23         24         25
    21  H    0.000000
    22  H    2.577562   0.000000
    23  H    3.875571   3.032088   0.000000
    24  H    4.296563   2.338780   1.745992   0.000000
    25  H    3.949527   3.638823   2.353923   3.029016   0.000000
    26  H    5.125965   3.882409   2.453817   2.355096   1.744119
    27  H    5.127748   4.162594   4.230726   3.839902   2.452753
    28  H    4.704954   5.119280   7.134358   6.795514   5.783082
    29  H    4.741790   5.591425   6.877663   6.913107   5.123914
    30  H    5.826252   3.772407   4.185840   2.875746   3.758562
    31  H    4.570280   2.319315   3.962162   2.551987   3.879802
    32  H    5.596840   3.830269   5.183690   3.988275   4.317000
    33  H    2.417850   4.749206   5.767272   6.379155   4.993824
    34  H    3.852669   5.758825   7.073181   7.466024   5.875951
    35  H    3.469274   5.270830   5.881884   6.508737   4.421056
    36  H    2.090993   3.436996   5.680319   5.636332   5.376037
    37  H    3.355030   3.383039   4.670070   4.709971   6.148795
    38  H    4.716665   3.197395   2.667387   2.352066   4.850934
    39  H    4.344424   2.458249   3.703456   2.823478   5.390222
    40  H    4.722110   3.677301   4.044131   3.848231   6.099091
    41  H    3.817989   3.885575   2.172506   3.466860   4.082647
    42  H    4.013314   4.310619   3.703436   4.535967   5.579613
    43  H    2.283015   3.932116   4.153549   5.042297   5.098674
                   26         27         28         29         30
    26  H    0.000000
    27  H    2.351156   0.000000
    28  H    6.649014   4.830412   0.000000
    29  H    6.270047   4.446627   1.798550   0.000000
    30  H    2.579298   2.486831   6.097320   6.340874   0.000000
    31  H    3.331290   3.064234   5.126626   5.706552   1.770857
    32  H    3.763587   2.444412   4.652803   5.171209   1.765931
    33  H    6.531871   5.914474   4.126802   3.643480   7.345811
    34  H    7.349898   6.177707   3.196718   2.609528   7.833757
    35  H    6.023218   5.042261   3.728192   2.525616   6.955347
    36  H    6.432922   5.734412   3.391632   4.035144   6.430188
    37  H    6.651804   7.401001   7.387736   7.892677   6.991832
    38  H    4.516860   6.126052   8.289063   8.542836   5.075236
    39  H    5.147738   6.150992   7.431427   8.036659   4.937304
    40  H    6.068078   7.379599   8.603364   9.042852   6.418520
    41  H    4.607624   6.194703   8.130522   7.899571   6.207561
    42  H    6.125990   7.493737   8.614929   8.627338   7.311011
    43  H    6.192769   6.888349   6.948064   6.863930   7.330617
                   31         32         33         34         35
    31  H    0.000000
    32  H    1.764227   0.000000
    33  H    6.265398   6.756171   0.000000
    34  H    6.815738   6.899778   1.752138   0.000000
    35  H    6.234169   6.316752   1.776127   1.777640   0.000000
    36  H    4.939143   5.629924   2.470490   3.042714   3.612773
    37  H    5.564886   7.168579   5.481835   6.917163   6.804171
    38  H    4.382729   6.068422   7.080104   8.469765   7.708562
    39  H    3.734764   5.496730   6.742928   7.958193   7.536734
    40  H    5.342104   7.094685   7.087541   8.541510   8.085405
    41  H    5.604331   7.025862   5.737937   7.356627   6.356744
    42  H    6.366414   7.944097   5.996853   7.681693   7.040654
    43  H    6.182412   7.493938   3.801359   5.516519   5.076913
                   36         37         38         39         40
    36  H    0.000000
    37  H    4.309876   0.000000
    38  H    6.216053   3.459099   0.000000
    39  H    5.305000   2.769516   1.780134   0.000000
    40  H    5.996363   2.226909   1.769557   1.752968   0.000000
    41  H    5.834912   3.666849   2.689607   3.862115   3.244217
    42  H    5.781527   2.534616   3.005772   3.705029   2.483255
    43  H    3.973895   2.640549   4.451938   4.542742   4.018885
                   41         42         43
    41  H    0.000000
    42  H    1.766140   0.000000
    43  H    2.831884   2.333764   0.000000
 Stoichiometry    C15H24O4
 Framework group  C1[X(C15H24O4)]
 Deg. of freedom   123
 Full point group                 C1      NOp   1
 Largest Abelian subgroup         C1      NOp   1
 Largest concise Abelian subgroup C1      NOp   1
                         Standard orientation:                         
 ---------------------------------------------------------------------
 Center     Atomic      Atomic             Coordinates (Angstroms)
 Number     Number       Type             X           Y           Z
 ---------------------------------------------------------------------
      1          6           0       -1.714514    0.675577   -0.171348
      2          6           0       -1.036278   -0.482274   -0.188093
      3          6           0        0.441786   -0.642487   -0.448954
      4          6           0        1.324834    0.468180    0.165083
      5          6           0        1.286671    1.786858   -0.642023
      6          6           0       -0.032880    2.167337   -1.319057
      7          6           0       -1.305683    2.082893   -0.463128
      8          6           0       -3.122257    0.320357    0.103755
      9          6           0       -3.322148   -1.156984    0.226012
     10          6           0       -1.891921   -1.691309    0.119648
     11          8           0       -4.019616    1.148215    0.178490
     12          6           0       -1.207997    2.921272    0.813228
     13          6           0       -1.789524   -2.802358   -0.923092
     14          8           0       -1.517877   -2.211762    1.393126
     15          6           0        2.793467   -0.002514    0.466501
     16          8           0        2.700811   -1.152536    1.338700
     17          6           0        3.574280    1.085152    1.222213
     18          6           0        3.609295   -0.448178   -0.770151
     19          8           0        3.059631   -1.622911   -1.359631
     20          1           0        0.604435   -0.717782   -1.530759
     21          1           0        0.746538   -1.605561   -0.029227
     22          1           0        0.888790    0.680579    1.152787
     23          1           0        2.046051    1.765786   -1.431131
     24          1           0        1.577027    2.609643    0.023657
     25          1           0       -0.161354    1.552533   -2.220331
     26          1           0        0.069589    3.197209   -1.687738
     27          1           0       -2.100437    2.528181   -1.078374
     28          1           0       -3.793647   -1.388410    1.185744
     29          1           0       -3.958861   -1.483361   -0.602683
     30          1           0       -0.907164    3.947937    0.578347
     31          1           0       -0.484328    2.512310    1.524984
     32          1           0       -2.175784    2.971855    1.324255
     33          1           0       -0.783600   -3.236373   -0.948534
     34          1           0       -2.470044   -3.625272   -0.675310
     35          1           0       -2.034146   -2.441568   -1.927843
     36          1           0       -0.569454   -2.423811    1.374654
     37          1           0        3.571640   -1.290994    1.752928
     38          1           0        3.764359    1.964390    0.599369
     39          1           0        3.031015    1.400301    2.120187
     40          1           0        4.542455    0.704646    1.568360
     41          1           0        3.673095    0.329892   -1.534658
     42          1           0        4.632400   -0.705865   -0.473435
     43          1           0        2.865043   -2.223450   -0.614295
 ---------------------------------------------------------------------
 Rotational constants (GHZ):      0.5513641      0.2814109      0.2203879
 Standard basis: 6-31G(d) (6D, 7F)
 There are   333 symmetry adapted cartesian basis functions of A   symmetry.
 There are   333 symmetry adapted basis functions of A   symmetry.
   333 basis functions,   628 primitive gaussians,   333 cartesian basis functions
    73 alpha electrons       73 beta electrons
       nuclear repulsion energy      1617.0737304450 Hartrees.
 NAtoms=   43 NActive=   43 NUniq=   43 SFac= 1.00D+00 NAtFMM=   60 NAOKFM=F Big=F
 Integral buffers will be    131072 words long.
 Raffenetti 2 integral format.
 Two-electron integral symmetry is turned on.
 Using the following non-standard input for PCM:
 --- end of non-standard input.
 ------------------------------------------------------------------------------
 Polarizable Continuum Model (PCM)
 =================================
 Model                : PCM (using non-symmetric T matrix).
 Atomic radii         : SMD-Coulomb.
 Polarization charges : Total charges.
 Charge compensation  : None.
 Solution method      : On-the-fly selection.
 Cavity type          : VdW (van der Waals Surface) (Alpha=1.000).
 Cavity algorithm     : GePol (No added spheres)
                        Default sphere list used, NSphG=   43.
                        Lebedev-Laikov grids with approx.  5.0 points / Ang**2.
                        Smoothing algorithm: Karplus/York (Gamma=1.0000).
                        Polarization charges: spherical gaussians, with
                                              point-specific exponents (IZeta= 3).
                        Self-potential: point-specific (ISelfS= 7).
                        Self-field    : sphere-specific E.n sum rule (ISelfD= 2).
 1st derivatives      : Analytical E(r).r(x)/FMM algorithm (CHGder, D1EAlg=3).
                        Cavity 1st derivative terms included.
 Solvent              : Methanol, Eps=  32.613000 Eps(inf)=   1.765709
 ------------------------------------------------------------------------------
 ------------------------------------------------------------------------------
 Atomic radii for non-electrostatic terms: SMD-CDS.
 ------------------------------------------------------------------------------
 Nuclear repulsion after PCM non-electrostatic terms =     1617.0749909706 Hartrees.
 One-electron integrals computed using PRISM.
 NBasis=   333 RedAO= T EigKep=  8.61D-04  NBF=   333
 NBsUse=   333 1.00D-06 EigRej= -1.00D+00 NBFU=   333
 ExpMin= 1.61D-01 ExpMax= 5.48D+03 ExpMxC= 8.25D+02 IAcc=1 IRadAn=         1 AccDes= 0.00D+00
 Harris functional with IExCor=  402 and IRadAn=       1 diagonalized for initial guess.
 HarFok:  IExCor=  402 AccDes= 0.00D+00 IRadAn=         1 IDoV= 1 UseB2=F ITyADJ=14
 ICtDFT=  3500011 ScaDFX=  1.000000  1.000000  1.000000  1.000000
 FoFCou: FMM=F IPFlag=           0 FMFlag=      100000 FMFlg1=           0
         NFxFlg=           0 DoJE=T BraDBF=F KetDBF=T FulRan=T
         wScrn=  0.000000 ICntrl=     500 IOpCl=  0 I1Cent=   200000004 NGrid=           0
         NMat0=    1 NMatS0=      1 NMatT0=    0 NMatD0=    1 NMtDS0=    0 NMtDT0=    0
 Petite list used in FoFCou.
 Keep R1 ints in memory in canonical form, NReq=1565304907.
 Requested convergence on RMS density matrix=1.00D-08 within 128 cycles.
 Requested convergence on MAX density matrix=1.00D-06.
 Requested convergence on             energy=1.00D-06.
 No special actions if energy rises.
 Inv3:  Mode=1 IEnd=    21498987.
 Iteration    1 A*A^-1 deviation from unit magnitude is 4.00D-15 for   2534.
 Iteration    1 A*A^-1 deviation from orthogonality  is 1.35D-14 for   2677   2591.
 Iteration    1 A^-1*A deviation from unit magnitude is 3.89D-15 for   2656.
 Iteration    1 A^-1*A deviation from orthogonality  is 1.71D-12 for   2082   2081.
 Error on total polarization charges =  0.05234
 SCF Done:  E(RB3LYP) =  -886.943442881     A.U. after   12 cycles
            NFock= 12  Conv=0.69D-08     -V/T= 2.0091
 SMD-CDS (non-electrostatic) energy       (kcal/mol) =       0.79
 (included in total energy above)

 **********************************************************************

            Population analysis using the SCF density.

 **********************************************************************

 Orbital symmetries:
       Occupied  (A) (A) (A) (A) (A) (A) (A) (A) (A) (A) (A) (A)
                 (A) (A) (A) (A) (A) (A) (A) (A) (A) (A) (A) (A)
                 (A) (A) (A) (A) (A) (A) (A) (A) (A) (A) (A) (A)
                 (A) (A) (A) (A) (A) (A) (A) (A) (A) (A) (A) (A)
                 (A) (A) (A) (A) (A) (A) (A) (A) (A) (A) (A) (A)
                 (A) (A) (A) (A) (A) (A) (A) (A) (A) (A) (A) (A)
                 (A)
       Virtual   (A) (A) (A) (A) (A) (A) (A) (A) (A) (A) (A) (A)
                 (A) (A) (A) (A) (A) (A) (A) (A) (A) (A) (A) (A)
                 (A) (A) (A) (A) (A) (A) (A) (A) (A) (A) (A) (A)
                 (A) (A) (A) (A) (A) (A) (A) (A) (A) (A) (A) (A)
                 (A) (A) (A) (A) (A) (A) (A) (A) (A) (A) (A) (A)
                 (A) (A) (A) (A) (A) (A) (A) (A) (A) (A) (A) (A)
                 (A) (A) (A) (A) (A) (A) (A) (A) (A) (A) (A) (A)
                 (A) (A) (A) (A) (A) (A) (A) (A) (A) (A) (A) (A)
                 (A) (A) (A) (A) (A) (A) (A) (A) (A) (A) (A) (A)
                 (A) (A) (A) (A) (A) (A) (A) (A) (A) (A) (A) (A)
                 (A) (A) (A) (A) (A) (A) (A) (A) (A) (A) (A) (A)
                 (A) (A) (A) (A) (A) (A) (A) (A) (A) (A) (A) (A)
                 (A) (A) (A) (A) (A) (A) (A) (A) (A) (A) (A) (A)
                 (A) (A) (A) (A) (A) (A) (A) (A) (A) (A) (A) (A)
                 (A) (A) (A) (A) (A) (A) (A) (A) (A) (A) (A) (A)
                 (A) (A) (A) (A) (A) (A) (A) (A) (A) (A) (A) (A)
                 (A) (A) (A) (A) (A) (A) (A) (A) (A) (A) (A) (A)
                 (A) (A) (A) (A) (A) (A) (A) (A) (A) (A) (A) (A)
                 (A) (A) (A) (A) (A) (A) (A) (A) (A) (A) (A) (A)
                 (A) (A) (A) (A) (A) (A) (A) (A) (A) (A) (A) (A)
                 (A) (A) (A) (A) (A) (A) (A) (A) (A) (A) (A) (A)
                 (A) (A) (A) (A) (A) (A) (A) (A)
 The electronic state is 1-A.
 Alpha  occ. eigenvalues --  -19.14744 -19.14494 -19.13790 -19.12955 -10.26279
 Alpha  occ. eigenvalues --  -10.24365 -10.24094 -10.21887 -10.20079 -10.18736
 Alpha  occ. eigenvalues --  -10.18615 -10.18210 -10.17962 -10.17865 -10.17179
 Alpha  occ. eigenvalues --  -10.17105 -10.16879 -10.16822 -10.16538  -1.03239
 Alpha  occ. eigenvalues --   -1.02705  -1.02256  -0.99955  -0.85672  -0.81101
 Alpha  occ. eigenvalues --   -0.78700  -0.75047  -0.73837  -0.71701  -0.68858
 Alpha  occ. eigenvalues --   -0.66867  -0.65280  -0.63586  -0.60504  -0.58030
 Alpha  occ. eigenvalues --   -0.54817  -0.53779  -0.52493  -0.50056  -0.48924
 Alpha  occ. eigenvalues --   -0.47720  -0.46473  -0.45260  -0.45089  -0.44526
 Alpha  occ. eigenvalues --   -0.44261  -0.43216  -0.42307  -0.41625  -0.41406
 Alpha  occ. eigenvalues --   -0.40191  -0.39535  -0.38753  -0.38624  -0.38433
 Alpha  occ. eigenvalues --   -0.37261  -0.36942  -0.36594  -0.35663  -0.35092
 Alpha  occ. eigenvalues --   -0.34262  -0.33902  -0.33477  -0.32609  -0.32396
 Alpha  occ. eigenvalues --   -0.31371  -0.30568  -0.29669  -0.28171  -0.27100
 Alpha  occ. eigenvalues --   -0.25440  -0.24787  -0.24000
 Alpha virt. eigenvalues --   -0.03702   0.05608   0.06662   0.09287   0.09851
 Alpha virt. eigenvalues --    0.10729   0.12040   0.13117   0.13415   0.14063
 Alpha virt. eigenvalues --    0.14175   0.15059   0.15155   0.16040   0.16582
 Alpha virt. eigenvalues --    0.16989   0.17637   0.18243   0.18641   0.18682
 Alpha virt. eigenvalues --    0.19233   0.20232   0.20422   0.21056   0.21946
 Alpha virt. eigenvalues --    0.22279   0.22668   0.23092   0.23678   0.23889
 Alpha virt. eigenvalues --    0.24252   0.25246   0.25856   0.26701   0.27384
 Alpha virt. eigenvalues --    0.27716   0.28906   0.29480   0.30846   0.32520
 Alpha virt. eigenvalues --    0.33772   0.34244   0.35848   0.36473   0.45688
 Alpha virt. eigenvalues --    0.47117   0.49396   0.51840   0.52298   0.53094
 Alpha virt. eigenvalues --    0.53878   0.54505   0.55881   0.56753   0.57251
 Alpha virt. eigenvalues --    0.58105   0.59100   0.59657   0.60580   0.60895
 Alpha virt. eigenvalues --    0.61890   0.62676   0.63621   0.64703   0.65867
 Alpha virt. eigenvalues --    0.66630   0.67730   0.67971   0.68372   0.70266
 Alpha virt. eigenvalues --    0.71956   0.73580   0.73873   0.74816   0.75689
 Alpha virt. eigenvalues --    0.76615   0.77083   0.78081   0.79330   0.80903
 Alpha virt. eigenvalues --    0.81619   0.82352   0.82615   0.83297   0.83795
 Alpha virt. eigenvalues --    0.84214   0.85084   0.86202   0.87111   0.87837
 Alpha virt. eigenvalues --    0.88188   0.88563   0.89420   0.90609   0.90959
 Alpha virt. eigenvalues --    0.91145   0.91648   0.92341   0.92943   0.93780
 Alpha virt. eigenvalues --    0.94318   0.94738   0.95694   0.96024   0.97296
 Alpha virt. eigenvalues --    0.97484   0.98065   0.99202   0.99547   1.01414
 Alpha virt. eigenvalues --    1.01557   1.02335   1.04417   1.05038   1.06007
 Alpha virt. eigenvalues --    1.06682   1.07340   1.08596   1.09891   1.10684
 Alpha virt. eigenvalues --    1.11449   1.13074   1.13394   1.15916   1.16716
 Alpha virt. eigenvalues --    1.17717   1.19763   1.22958   1.24510   1.25611
 Alpha virt. eigenvalues --    1.32571   1.33723   1.36457   1.38348   1.40210
 Alpha virt. eigenvalues --    1.41929   1.42399   1.43185   1.44683   1.47676
 Alpha virt. eigenvalues --    1.49724   1.53069   1.54331   1.58699   1.59324
 Alpha virt. eigenvalues --    1.62224   1.62806   1.64951   1.65675   1.67775
 Alpha virt. eigenvalues --    1.68420   1.70691   1.71869   1.73147   1.76185
 Alpha virt. eigenvalues --    1.76396   1.77254   1.77638   1.79243   1.80510
 Alpha virt. eigenvalues --    1.81836   1.82047   1.82969   1.84396   1.84951
 Alpha virt. eigenvalues --    1.86422   1.88976   1.89503   1.90104   1.90962
 Alpha virt. eigenvalues --    1.91360   1.92631   1.93261   1.94017   1.94875
 Alpha virt. eigenvalues --    1.97215   1.99265   2.00429   2.00900   2.02458
 Alpha virt. eigenvalues --    2.04228   2.05035   2.06881   2.08069   2.08295
 Alpha virt. eigenvalues --    2.11157   2.12417   2.12507   2.14670   2.16272
 Alpha virt. eigenvalues --    2.17538   2.19349   2.21037   2.23246   2.24187
 Alpha virt. eigenvalues --    2.24777   2.26851   2.27245   2.28669   2.29791
 Alpha virt. eigenvalues --    2.30726   2.31700   2.34494   2.34943   2.35769
 Alpha virt. eigenvalues --    2.36383   2.38393   2.39107   2.41083   2.41830
 Alpha virt. eigenvalues --    2.42992   2.45032   2.45918   2.47480   2.48233
 Alpha virt. eigenvalues --    2.51076   2.51952   2.53665   2.54801   2.57298
 Alpha virt. eigenvalues --    2.59353   2.63862   2.65921   2.66741   2.68794
 Alpha virt. eigenvalues --    2.69590   2.74520   2.74678   2.76194   2.76502
 Alpha virt. eigenvalues --    2.79868   2.82198   2.84994   2.87004   2.90411
 Alpha virt. eigenvalues --    2.93047   2.95826   2.98776   3.01796   3.17997
 Alpha virt. eigenvalues --    3.21403   3.85293   3.85746   3.88030   4.01296
 Alpha virt. eigenvalues --    4.13198   4.22513   4.24837   4.27057   4.28773
 Alpha virt. eigenvalues --    4.32046   4.34830   4.41134   4.48296   4.54525
 Alpha virt. eigenvalues --    4.61563   4.66896   4.74099   4.77674   4.77956
          Condensed to atoms (all electrons):
               1          2          3          4          5          6
     1  C    5.117163   0.515219  -0.048385  -0.005186  -0.004429  -0.028479
     2  C    0.515219   5.053161   0.280628  -0.016497  -0.007747  -0.006607
     3  C   -0.048385   0.280628   5.276293   0.344261  -0.038081  -0.001976
     4  C   -0.005186  -0.016497   0.344261   5.020501   0.353032  -0.038174
     5  C   -0.004429  -0.007747  -0.038081   0.353032   5.063962   0.363579
     6  C   -0.028479  -0.006607  -0.001976  -0.038174   0.363579   5.068891
     7  C    0.347511  -0.069731  -0.011277  -0.000177  -0.040742   0.357700
     8  C    0.343484   0.013879   0.004841  -0.000075  -0.000057   0.004292
     9  C   -0.140161  -0.079602   0.007648  -0.000140  -0.000003  -0.000098
    10  C   -0.003310   0.395650  -0.060136   0.002115  -0.000072  -0.000129
    11  O   -0.087719   0.005569  -0.000113   0.000002  -0.000005   0.000282
    12  C   -0.037420  -0.002004   0.001377  -0.003394  -0.003694  -0.049866
    13  C    0.003295  -0.062031  -0.007088   0.000232  -0.000004   0.000013
    14  O    0.002193  -0.046758  -0.003823  -0.000372  -0.000001   0.000000
    15  C    0.000309   0.002899  -0.026221   0.369061  -0.029488   0.003317
    16  O    0.000016  -0.000218  -0.006914  -0.051578   0.002106  -0.000033
    17  C   -0.000008  -0.000058   0.005071  -0.049917  -0.004308   0.000188
    18  C   -0.000009  -0.000192  -0.009022  -0.051579  -0.004119   0.000032
    19  O   -0.000008   0.001061   0.001537  -0.003194  -0.000208   0.000007
    20  H   -0.005993  -0.020321   0.346898  -0.027945  -0.006021  -0.000146
    21  H    0.005208  -0.042509   0.358921  -0.042177   0.004707   0.000042
    22  H   -0.001375  -0.002042  -0.057810   0.361190  -0.037719  -0.003058
    23  H   -0.000029  -0.000065  -0.003738  -0.039725   0.368961  -0.033276
    24  H   -0.000370   0.000030   0.005186  -0.031489   0.370904  -0.037252
    25  H   -0.004232  -0.000631   0.004532  -0.005772  -0.037404   0.370675
    26  H    0.005347   0.000322  -0.000089   0.004603  -0.033186   0.365313
    27  H   -0.050887   0.004303  -0.000206  -0.000059   0.004957  -0.042351
    28  H    0.004145   0.002044  -0.000100   0.000004   0.000000   0.000001
    29  H    0.003713   0.000250  -0.000131   0.000001   0.000000   0.000004
    30  H    0.004681  -0.000012  -0.000034   0.000209  -0.001146  -0.003284
    31  H   -0.005787   0.001487  -0.000385  -0.000408   0.003370  -0.006561
    32  H   -0.007807  -0.000070  -0.000010   0.000045   0.000008   0.005268
    33  H   -0.000209  -0.008325   0.003836   0.000041   0.000001   0.000000
    34  H   -0.000118   0.005219  -0.000001  -0.000002   0.000000   0.000000
    35  H   -0.000200   0.002113   0.000222  -0.000004   0.000000  -0.000001
    36  H    0.000051  -0.007469   0.004523  -0.000350   0.000010  -0.000002
    37  H    0.000000   0.000013   0.000159   0.005971  -0.000168   0.000002
    38  H   -0.000001  -0.000001  -0.000071  -0.004991   0.002324   0.000016
    39  H   -0.000003  -0.000010  -0.000013  -0.006428  -0.000591  -0.000036
    40  H    0.000000   0.000002  -0.000105   0.004809   0.000124  -0.000002
    41  H    0.000002  -0.000045   0.000285  -0.004278   0.000113  -0.000129
    42  H    0.000000   0.000015   0.000243   0.004607   0.000080   0.000002
    43  H    0.000001  -0.000109   0.000042  -0.001324  -0.000006   0.000001
               7          8          9         10         11         12
     1  C    0.347511   0.343484  -0.140161  -0.003310  -0.087719  -0.037420
     2  C   -0.069731   0.013879  -0.079602   0.395650   0.005569  -0.002004
     3  C   -0.011277   0.004841   0.007648  -0.060136  -0.000113   0.001377
     4  C   -0.000177  -0.000075  -0.000140   0.002115   0.000002  -0.003394
     5  C   -0.040742  -0.000057  -0.000003  -0.000072  -0.000005  -0.003694
     6  C    0.357700   0.004292  -0.000098  -0.000129   0.000282  -0.049866
     7  C    5.023628  -0.052864   0.008080   0.005908   0.000819   0.354884
     8  C   -0.052864   4.525980   0.334592  -0.056028   0.527697  -0.001037
     9  C    0.008080   0.334592   5.453849   0.292832  -0.079071  -0.000194
    10  C    0.005908  -0.056028   0.292832   4.749778   0.004312  -0.000214
    11  O    0.000819   0.527697  -0.079071   0.004312   8.202577  -0.003886
    12  C    0.354884  -0.001037  -0.000194  -0.000214  -0.003886   5.151720
    13  C   -0.000178   0.000505  -0.056982   0.353519  -0.000086  -0.000002
    14  O   -0.000065  -0.000385  -0.044886   0.206160  -0.000013   0.000013
    15  C   -0.000091   0.000000   0.000002  -0.000090   0.000000   0.000018
    16  O   -0.000001   0.000000   0.000000  -0.000056   0.000000   0.000000
    17  C   -0.000009   0.000000   0.000000   0.000000   0.000000  -0.000004
    18  C    0.000004   0.000000   0.000000   0.000000   0.000000  -0.000002
    19  O    0.000000   0.000000   0.000000   0.000003   0.000000   0.000000
    20  H    0.001158  -0.000097  -0.000279   0.000905   0.000002  -0.000066
    21  H   -0.000040  -0.000178   0.000414  -0.003050   0.000001   0.000007
    22  H    0.003185  -0.000050  -0.000051   0.000123  -0.000001  -0.001242
    23  H    0.005197   0.000003   0.000000   0.000000   0.000000  -0.000009
    24  H   -0.006487  -0.000003   0.000000   0.000005   0.000000   0.005003
    25  H   -0.037455   0.000057  -0.000004  -0.000063  -0.000001   0.005724
    26  H   -0.031402  -0.000106   0.000004   0.000002   0.000003  -0.004669
    27  H    0.375033  -0.006695   0.000522  -0.000179   0.009644  -0.044243
    28  H   -0.000091  -0.017132   0.339455  -0.022689   0.000010   0.000017
    29  H   -0.000087  -0.021175   0.351938  -0.025551  -0.000161  -0.000004
    30  H   -0.031300  -0.000041   0.000004   0.000004   0.000028   0.367672
    31  H   -0.030759  -0.000192   0.000016  -0.000018   0.000056   0.372826
    32  H   -0.027080   0.003076   0.000125  -0.000007   0.007122   0.365420
    33  H   -0.000001  -0.000072   0.005093  -0.021471   0.000001   0.000000
    34  H    0.000003   0.000267  -0.007677  -0.022788   0.000000   0.000000
    35  H   -0.000009   0.000130  -0.001743  -0.021735  -0.000003   0.000000
    36  H   -0.000003  -0.000202   0.006719  -0.021945   0.000002   0.000000
    37  H    0.000000   0.000000   0.000000   0.000001   0.000000   0.000000
    38  H    0.000006   0.000000   0.000000   0.000000   0.000000  -0.000003
    39  H    0.000005   0.000000   0.000000   0.000000   0.000000  -0.000015
    40  H    0.000000   0.000000   0.000000   0.000000   0.000000   0.000000
    41  H    0.000001   0.000000   0.000000   0.000000   0.000000   0.000000
    42  H    0.000000   0.000000   0.000000   0.000000   0.000000   0.000000
    43  H    0.000000   0.000000   0.000000  -0.000017   0.000000   0.000000
              13         14         15         16         17         18
     1  C    0.003295   0.002193   0.000309   0.000016  -0.000008  -0.000009
     2  C   -0.062031  -0.046758   0.002899  -0.000218  -0.000058  -0.000192
     3  C   -0.007088  -0.003823  -0.026221  -0.006914   0.005071  -0.009022
     4  C    0.000232  -0.000372   0.369061  -0.051578  -0.049917  -0.051579
     5  C   -0.000004  -0.000001  -0.029488   0.002106  -0.004308  -0.004119
     6  C    0.000013   0.000000   0.003317  -0.000033   0.000188   0.000032
     7  C   -0.000178  -0.000065  -0.000091  -0.000001  -0.000009   0.000004
     8  C    0.000505  -0.000385   0.000000   0.000000   0.000000   0.000000
     9  C   -0.056982  -0.044886   0.000002   0.000000   0.000000   0.000000
    10  C    0.353519   0.206160  -0.000090  -0.000056   0.000000   0.000000
    11  O   -0.000086  -0.000013   0.000000   0.000000   0.000000   0.000000
    12  C   -0.000002   0.000013   0.000018   0.000000  -0.000004  -0.000002
    13  C    5.252463  -0.059566   0.000003   0.000004   0.000000   0.000001
    14  O   -0.059566   8.402174  -0.000006  -0.000019   0.000000   0.000000
    15  C    0.000003  -0.000006   4.746404   0.209117   0.359111   0.348899
    16  O    0.000004  -0.000019   0.209117   8.385504  -0.043924  -0.057644
    17  C    0.000000   0.000000   0.359111  -0.043924   5.229143  -0.062921
    18  C    0.000001   0.000000   0.348899  -0.057644  -0.062921   4.940531
    19  O   -0.000005   0.000000  -0.036358  -0.010043   0.002960   0.253146
    20  H    0.001649   0.000167  -0.003440   0.000152  -0.000068   0.001617
    21  H   -0.001968   0.003376  -0.007223   0.010199   0.000522  -0.001310
    22  H    0.000026   0.000267  -0.034181   0.003770  -0.009767   0.006051
    23  H    0.000000   0.000000  -0.006874   0.000059  -0.002022   0.002871
    24  H    0.000000   0.000000  -0.004130  -0.000021   0.002967  -0.000051
    25  H   -0.000004   0.000001  -0.000065   0.000000   0.000004   0.000012
    26  H    0.000000   0.000000  -0.000077   0.000000  -0.000001  -0.000002
    27  H    0.000018  -0.000001   0.000002   0.000000   0.000000   0.000000
    28  H    0.002124   0.003713   0.000000   0.000000   0.000000   0.000000
    29  H   -0.002111   0.001891   0.000000   0.000000   0.000000   0.000000
    30  H    0.000000   0.000000   0.000000   0.000000  -0.000002   0.000000
    31  H    0.000001  -0.000003  -0.000010  -0.000006   0.000012  -0.000001
    32  H    0.000000   0.000000   0.000000   0.000000   0.000000   0.000000
    33  H    0.359407  -0.001879  -0.000001  -0.000014   0.000000  -0.000001
    34  H    0.362408   0.001877   0.000000   0.000000   0.000000   0.000000
    35  H    0.346053   0.003922   0.000000   0.000000   0.000000   0.000000
    36  H   -0.003459   0.236828  -0.000048   0.000644   0.000000   0.000008
    37  H    0.000000   0.000000  -0.020628   0.236135  -0.005049  -0.001049
    38  H    0.000000   0.000000  -0.024035   0.003713   0.353065   0.000588
    39  H    0.000000   0.000000  -0.023487   0.000918   0.361742   0.004911
    40  H    0.000000   0.000000  -0.023704  -0.003415   0.362289  -0.007130
    41  H    0.000000   0.000000  -0.025356   0.003563   0.001351   0.355065
    42  H    0.000000   0.000000  -0.036310  -0.002518  -0.003433   0.360952
    43  H    0.000013  -0.000003  -0.010598   0.029018   0.000806  -0.035712
              19         20         21         22         23         24
     1  C   -0.000008  -0.005993   0.005208  -0.001375  -0.000029  -0.000370
     2  C    0.001061  -0.020321  -0.042509  -0.002042  -0.000065   0.000030
     3  C    0.001537   0.346898   0.358921  -0.057810  -0.003738   0.005186
     4  C   -0.003194  -0.027945  -0.042177   0.361190  -0.039725  -0.031489
     5  C   -0.000208  -0.006021   0.004707  -0.037719   0.368961   0.370904
     6  C    0.000007  -0.000146   0.000042  -0.003058  -0.033276  -0.037252
     7  C    0.000000   0.001158  -0.000040   0.003185   0.005197  -0.006487
     8  C    0.000000  -0.000097  -0.000178  -0.000050   0.000003  -0.000003
     9  C    0.000000  -0.000279   0.000414  -0.000051   0.000000   0.000000
    10  C    0.000003   0.000905  -0.003050   0.000123   0.000000   0.000005
    11  O    0.000000   0.000002   0.000001  -0.000001   0.000000   0.000000
    12  C    0.000000  -0.000066   0.000007  -0.001242  -0.000009   0.005003
    13  C   -0.000005   0.001649  -0.001968   0.000026   0.000000   0.000000
    14  O    0.000000   0.000167   0.003376   0.000267   0.000000   0.000000
    15  C   -0.036358  -0.003440  -0.007223  -0.034181  -0.006874  -0.004130
    16  O   -0.010043   0.000152   0.010199   0.003770   0.000059  -0.000021
    17  C    0.002960  -0.000068   0.000522  -0.009767  -0.002022   0.002967
    18  C    0.253146   0.001617  -0.001310   0.006051   0.002871  -0.000051
    19  O    8.316049   0.007098   0.003126  -0.000103  -0.000139  -0.000002
    20  H    0.007098   0.546388  -0.030156   0.005533   0.002395   0.000046
    21  H    0.003126  -0.030156   0.569122  -0.001077  -0.000124  -0.000150
    22  H   -0.000103   0.005533  -0.001077   0.613664   0.005968  -0.009211
    23  H   -0.000139   0.002395  -0.000124   0.005968   0.588959  -0.037652
    24  H   -0.000002   0.000046  -0.000150  -0.009211  -0.037652   0.591521
    25  H   -0.000015   0.000966   0.000003  -0.000165  -0.006364   0.005813
    26  H    0.000000  -0.000082   0.000001  -0.000085  -0.001014  -0.006329
    27  H    0.000000   0.000050   0.000003   0.000031  -0.000162  -0.000069
    28  H    0.000000  -0.000003  -0.000001  -0.000001   0.000000   0.000000
    29  H    0.000000   0.000019  -0.000016   0.000001   0.000000   0.000000
    30  H    0.000000   0.000003   0.000000   0.000016  -0.000020   0.000653
    31  H    0.000000   0.000013   0.000002   0.005095  -0.000011  -0.000250
    32  H    0.000000   0.000000   0.000000  -0.000031   0.000000  -0.000060
    33  H    0.000016  -0.000115   0.002301  -0.000003   0.000000   0.000000
    34  H    0.000000   0.000004  -0.000132   0.000000   0.000000   0.000000
    35  H    0.000000   0.000102   0.000068  -0.000001   0.000000   0.000000
    36  H   -0.000015  -0.000065   0.007456   0.000193   0.000000   0.000000
    37  H    0.000245  -0.000014  -0.000391  -0.000230  -0.000005   0.000003
    38  H    0.000017  -0.000005  -0.000019   0.000288   0.001196   0.000943
    39  H   -0.000065   0.000004  -0.000006   0.005689   0.000185   0.000502
    40  H   -0.000018   0.000003  -0.000008  -0.000090  -0.000058   0.000031
    41  H   -0.033067  -0.000381  -0.000012  -0.000058   0.006181  -0.000028
    42  H   -0.044178   0.000080  -0.000031  -0.000168  -0.000234  -0.000015
    43  H    0.233045  -0.000716   0.003132  -0.000090  -0.000007   0.000000
              25         26         27         28         29         30
     1  C   -0.004232   0.005347  -0.050887   0.004145   0.003713   0.004681
     2  C   -0.000631   0.000322   0.004303   0.002044   0.000250  -0.000012
     3  C    0.004532  -0.000089  -0.000206  -0.000100  -0.000131  -0.000034
     4  C   -0.005772   0.004603  -0.000059   0.000004   0.000001   0.000209
     5  C   -0.037404  -0.033186   0.004957   0.000000   0.000000  -0.001146
     6  C    0.370675   0.365313  -0.042351   0.000001   0.000004  -0.003284
     7  C   -0.037455  -0.031402   0.375033  -0.000091  -0.000087  -0.031300
     8  C    0.000057  -0.000106  -0.006695  -0.017132  -0.021175  -0.000041
     9  C   -0.000004   0.000004   0.000522   0.339455   0.351938   0.000004
    10  C   -0.000063   0.000002  -0.000179  -0.022689  -0.025551   0.000004
    11  O   -0.000001   0.000003   0.009644   0.000010  -0.000161   0.000028
    12  C    0.005724  -0.004669  -0.044243   0.000017  -0.000004   0.367672
    13  C   -0.000004   0.000000   0.000018   0.002124  -0.002111   0.000000
    14  O    0.000001   0.000000  -0.000001   0.003713   0.001891   0.000000
    15  C   -0.000065  -0.000077   0.000002   0.000000   0.000000   0.000000
    16  O    0.000000   0.000000   0.000000   0.000000   0.000000   0.000000
    17  C    0.000004  -0.000001   0.000000   0.000000   0.000000  -0.000002
    18  C    0.000012  -0.000002   0.000000   0.000000   0.000000   0.000000
    19  O   -0.000015   0.000000   0.000000   0.000000   0.000000   0.000000
    20  H    0.000966  -0.000082   0.000050  -0.000003   0.000019   0.000003
    21  H    0.000003   0.000001   0.000003  -0.000001  -0.000016   0.000000
    22  H   -0.000165  -0.000085   0.000031  -0.000001   0.000001   0.000016
    23  H   -0.006364  -0.001014  -0.000162   0.000000   0.000000  -0.000020
    24  H    0.005813  -0.006329  -0.000069   0.000000   0.000000   0.000653
    25  H    0.599621  -0.036355  -0.002762   0.000000   0.000000  -0.000012
    26  H   -0.036355   0.595947  -0.004998   0.000000   0.000000   0.003941
    27  H   -0.002762  -0.004998   0.612565  -0.000015  -0.000005  -0.002724
    28  H    0.000000   0.000000  -0.000015   0.507436  -0.016766   0.000000
    29  H    0.000000   0.000000  -0.000005  -0.016766   0.502123   0.000000
    30  H   -0.000012   0.003941  -0.002724   0.000000   0.000000   0.565988
    31  H   -0.000057  -0.000153   0.005531  -0.000002   0.000000  -0.029100
    32  H   -0.000161  -0.000031  -0.004285  -0.000002   0.000000  -0.028464
    33  H   -0.000001   0.000000   0.000000  -0.000183   0.000204   0.000000
    34  H    0.000000   0.000000   0.000000   0.000687   0.000943   0.000000
    35  H    0.000007   0.000000  -0.000001   0.000002   0.001328   0.000000
    36  H    0.000000   0.000000   0.000000  -0.000061  -0.000193   0.000000
    37  H    0.000000   0.000000   0.000000   0.000000   0.000000   0.000000
    38  H    0.000000   0.000001   0.000000   0.000000   0.000000  -0.000001
    39  H    0.000000   0.000001   0.000000   0.000000   0.000000   0.000000
    40  H    0.000000   0.000000   0.000000   0.000000   0.000000   0.000000
    41  H    0.000005   0.000003   0.000000   0.000000   0.000000   0.000000
    42  H   -0.000001   0.000000   0.000000   0.000000   0.000000   0.000000
    43  H    0.000001   0.000000   0.000000   0.000000   0.000000   0.000000
              31         32         33         34         35         36
     1  C   -0.005787  -0.007807  -0.000209  -0.000118  -0.000200   0.000051
     2  C    0.001487  -0.000070  -0.008325   0.005219   0.002113  -0.007469
     3  C   -0.000385  -0.000010   0.003836  -0.000001   0.000222   0.004523
     4  C   -0.000408   0.000045   0.000041  -0.000002  -0.000004  -0.000350
     5  C    0.003370   0.000008   0.000001   0.000000   0.000000   0.000010
     6  C   -0.006561   0.005268   0.000000   0.000000  -0.000001  -0.000002
     7  C   -0.030759  -0.027080  -0.000001   0.000003  -0.000009  -0.000003
     8  C   -0.000192   0.003076  -0.000072   0.000267   0.000130  -0.000202
     9  C    0.000016   0.000125   0.005093  -0.007677  -0.001743   0.006719
    10  C   -0.000018  -0.000007  -0.021471  -0.022788  -0.021735  -0.021945
    11  O    0.000056   0.007122   0.000001   0.000000  -0.000003   0.000002
    12  C    0.372826   0.365420   0.000000   0.000000   0.000000   0.000000
    13  C    0.000001   0.000000   0.359407   0.362408   0.346053  -0.003459
    14  O   -0.000003   0.000000  -0.001879   0.001877   0.003922   0.236828
    15  C   -0.000010   0.000000  -0.000001   0.000000   0.000000  -0.000048
    16  O   -0.000006   0.000000  -0.000014   0.000000   0.000000   0.000644
    17  C    0.000012   0.000000   0.000000   0.000000   0.000000   0.000000
    18  C   -0.000001   0.000000  -0.000001   0.000000   0.000000   0.000008
    19  O    0.000000   0.000000   0.000016   0.000000   0.000000  -0.000015
    20  H    0.000013   0.000000  -0.000115   0.000004   0.000102  -0.000065
    21  H    0.000002   0.000000   0.002301  -0.000132   0.000068   0.007456
    22  H    0.005095  -0.000031  -0.000003   0.000000  -0.000001   0.000193
    23  H   -0.000011   0.000000   0.000000   0.000000   0.000000   0.000000
    24  H   -0.000250  -0.000060   0.000000   0.000000   0.000000   0.000000
    25  H   -0.000057  -0.000161  -0.000001   0.000000   0.000007   0.000000
    26  H   -0.000153  -0.000031   0.000000   0.000000   0.000000   0.000000
    27  H    0.005531  -0.004285   0.000000   0.000000  -0.000001   0.000000
    28  H   -0.000002  -0.000002  -0.000183   0.000687   0.000002  -0.000061
    29  H    0.000000   0.000000   0.000204   0.000943   0.001328  -0.000193
    30  H   -0.029100  -0.028464   0.000000   0.000000   0.000000   0.000000
    31  H    0.553325  -0.030163   0.000000   0.000000   0.000000   0.000000
    32  H   -0.030163   0.563364   0.000000   0.000000   0.000000   0.000000
    33  H    0.000000   0.000000   0.554987  -0.031017  -0.025599   0.003411
    34  H    0.000000   0.000000  -0.031017   0.551685  -0.025094  -0.000384
    35  H    0.000000   0.000000  -0.025599  -0.025094   0.559307  -0.000130
    36  H    0.000000   0.000000   0.003411  -0.000384  -0.000130   0.336863
    37  H    0.000000   0.000000   0.000000   0.000000   0.000000  -0.000014
    38  H   -0.000008   0.000000   0.000000   0.000000   0.000000   0.000000
    39  H    0.000093   0.000000   0.000000   0.000000   0.000000   0.000001
    40  H    0.000000   0.000000   0.000000   0.000000   0.000000   0.000000
    41  H    0.000000   0.000000   0.000000   0.000000   0.000000   0.000000
    42  H    0.000000   0.000000   0.000000   0.000000   0.000000   0.000000
    43  H    0.000000   0.000000   0.000024   0.000000   0.000000  -0.000017
              37         38         39         40         41         42
     1  C    0.000000  -0.000001  -0.000003   0.000000   0.000002   0.000000
     2  C    0.000013  -0.000001  -0.000010   0.000002  -0.000045   0.000015
     3  C    0.000159  -0.000071  -0.000013  -0.000105   0.000285   0.000243
     4  C    0.005971  -0.004991  -0.006428   0.004809  -0.004278   0.004607
     5  C   -0.000168   0.002324  -0.000591   0.000124   0.000113   0.000080
     6  C    0.000002   0.000016  -0.000036  -0.000002  -0.000129   0.000002
     7  C    0.000000   0.000006   0.000005   0.000000   0.000001   0.000000
     8  C    0.000000   0.000000   0.000000   0.000000   0.000000   0.000000
     9  C    0.000000   0.000000   0.000000   0.000000   0.000000   0.000000
    10  C    0.000001   0.000000   0.000000   0.000000   0.000000   0.000000
    11  O    0.000000   0.000000   0.000000   0.000000   0.000000   0.000000
    12  C    0.000000  -0.000003  -0.000015   0.000000   0.000000   0.000000
    13  C    0.000000   0.000000   0.000000   0.000000   0.000000   0.000000
    14  O    0.000000   0.000000   0.000000   0.000000   0.000000   0.000000
    15  C   -0.020628  -0.024035  -0.023487  -0.023704  -0.025356  -0.036310
    16  O    0.236135   0.003713   0.000918  -0.003415   0.003563  -0.002518
    17  C   -0.005049   0.353065   0.361742   0.362289   0.001351  -0.003433
    18  C   -0.001049   0.000588   0.004911  -0.007130   0.355065   0.360952
    19  O    0.000245   0.000017  -0.000065  -0.000018  -0.033067  -0.044178
    20  H   -0.000014  -0.000005   0.000004   0.000003  -0.000381   0.000080
    21  H   -0.000391  -0.000019  -0.000006  -0.000008  -0.000012  -0.000031
    22  H   -0.000230   0.000288   0.005689  -0.000090  -0.000058  -0.000168
    23  H   -0.000005   0.001196   0.000185  -0.000058   0.006181  -0.000234
    24  H    0.000003   0.000943   0.000502   0.000031  -0.000028  -0.000015
    25  H    0.000000   0.000000   0.000000   0.000000   0.000005  -0.000001
    26  H    0.000000   0.000001   0.000001   0.000000   0.000003   0.000000
    27  H    0.000000   0.000000   0.000000   0.000000   0.000000   0.000000
    28  H    0.000000   0.000000   0.000000   0.000000   0.000000   0.000000
    29  H    0.000000   0.000000   0.000000   0.000000   0.000000   0.000000
    30  H    0.000000  -0.000001   0.000000   0.000000   0.000000   0.000000
    31  H    0.000000  -0.000008   0.000093   0.000000   0.000000   0.000000
    32  H    0.000000   0.000000   0.000000   0.000000   0.000000   0.000000
    33  H    0.000000   0.000000   0.000000   0.000000   0.000000   0.000000
    34  H    0.000000   0.000000   0.000000   0.000000   0.000000   0.000000
    35  H    0.000000   0.000000   0.000000   0.000000   0.000000   0.000000
    36  H   -0.000014   0.000000   0.000001   0.000000   0.000000   0.000000
    37  H    0.339361  -0.000019  -0.000324   0.006339  -0.000104   0.002803
    38  H   -0.000019   0.549486  -0.025066  -0.026134   0.000945  -0.000105
    39  H   -0.000324  -0.025066   0.552942  -0.032635  -0.000232  -0.000122
    40  H    0.006339  -0.026134  -0.032635   0.555886   0.000061   0.005046
    41  H   -0.000104   0.000945  -0.000232   0.000061   0.563158  -0.040858
    42  H    0.002803  -0.000105  -0.000122   0.005046  -0.040858   0.620483
    43  H   -0.000419  -0.000048  -0.000016   0.000013   0.006775  -0.003040
              43
     1  C    0.000001
     2  C   -0.000109
     3  C    0.000042
     4  C   -0.001324
     5  C   -0.000006
     6  C    0.000001
     7  C    0.000000
     8  C    0.000000
     9  C    0.000000
    10  C   -0.000017
    11  O    0.000000
    12  C    0.000000
    13  C    0.000013
    14  O   -0.000003
    15  C   -0.010598
    16  O    0.029018
    17  C    0.000806
    18  C   -0.035712
    19  O    0.233045
    20  H   -0.000716
    21  H    0.003132
    22  H   -0.000090
    23  H   -0.000007
    24  H    0.000000
    25  H    0.000001
    26  H    0.000000
    27  H    0.000000
    28  H    0.000000
    29  H    0.000000
    30  H    0.000000
    31  H    0.000000
    32  H    0.000000
    33  H    0.000024
    34  H    0.000000
    35  H    0.000000
    36  H   -0.000017
    37  H   -0.000419
    38  H   -0.000048
    39  H   -0.000016
    40  H    0.000013
    41  H    0.006775
    42  H   -0.003040
    43  H    0.352473
 Mulliken charges:
               1
     1  C    0.079786
     2  C    0.089194
     3  C   -0.370778
     4  C   -0.085447
     5  C   -0.289039
     6  C   -0.288169
     7  C   -0.143271
     8  C    0.397586
     9  C   -0.390397
    10  C    0.248232
    11  O   -0.587068
    12  C   -0.472713
    13  C   -0.488248
    14  O   -0.704801
    15  C    0.273277
    16  O   -0.708514
    17  C   -0.497742
    18  C   -0.043942
    19  O   -0.690892
    20  H    0.180662
    21  H    0.161969
    22  H    0.147519
    23  H    0.149551
    24  H    0.149964
    25  H    0.144104
    26  H    0.143089
    27  H    0.146985
    28  H    0.197406
    29  H    0.203786
    30  H    0.152943
    31  H    0.162046
    32  H    0.153741
    33  H    0.159570
    34  H    0.164121
    35  H    0.161266
    36  H    0.437651
    37  H    0.437382
    38  H    0.167920
    39  H    0.162056
    40  H    0.158696
    41  H    0.167040
    42  H    0.136703
    43  H    0.426776
 Sum of Mulliken charges =   0.00000
 Mulliken charges with hydrogens summed into heavy atoms:
               1
     1  C    0.079786
     2  C    0.089194
     3  C   -0.028146
     4  C    0.062072
     5  C    0.010477
     6  C   -0.000976
     7  C    0.003714
     8  C    0.397586
     9  C    0.010796
    10  C    0.248232
    11  O   -0.587068
    12  C   -0.003983
    13  C   -0.003292
    14  O   -0.267150
    15  C    0.273277
    16  O   -0.271132
    17  C   -0.009070
    18  C    0.259800
    19  O   -0.264116
 Electronic spatial extent (au):  <R**2>=           5294.8015
 Charge=              0.0000 electrons
 Dipole moment (field-independent basis, Debye):
    X=              7.8425    Y=             -1.0775    Z=             -0.0857  Tot=              7.9166
 Quadrupole moment (field-independent basis, Debye-Ang):
   XX=           -122.3667   YY=           -112.1658   ZZ=           -118.1589
   XY=             11.0067   XZ=             15.2411   YZ=             -2.2032
 Traceless Quadrupole moment (field-independent basis, Debye-Ang):
   XX=             -4.8029   YY=              5.3980   ZZ=             -0.5951
   XY=             11.0067   XZ=             15.2411   YZ=             -2.2032
 Octapole moment (field-independent basis, Debye-Ang**2):
  XXX=            175.1022  YYY=            -23.8900  ZZZ=             11.0458  XYY=             23.5323
  XXY=            -53.3145  XXZ=             26.9621  XZZ=              3.5456  YZZ=              6.7288
  YYZ=             -0.3893  XYZ=            -25.0486
 Hexadecapole moment (field-independent basis, Debye-Ang**3):
 XXXX=          -4245.4696 YYYY=          -1975.0244 ZZZZ=           -677.3576 XXXY=            156.6918
 XXXZ=            184.5441 YYYX=            -49.8371 YYYZ=            -20.9640 ZZZX=             44.6594
 ZZZY=            -23.0494 XXYY=          -1059.9689 XXZZ=           -783.2005 YYZZ=           -472.0502
 XXYZ=            -63.4688 YYXZ=             52.0738 ZZXY=             -6.1493
 N-N= 1.617074990971D+03 E-N=-5.299941095737D+03  KE= 8.789750217758D+02
 D1PCM: PCM CHGder 1st derivatives, ID1Alg=3 FixD1E=F DoIter=F DoCFld=F I1PDM=0.
 Calling FoFJK, ICntrl=      2127 FMM=F ISym2X=0 I1Cent= 0 IOpClX= 0 NMat=1 NMatS=1 NMatT=0.
 ***** Axes restored to original set *****
 -------------------------------------------------------------------
 Center     Atomic                   Forces (Hartrees/Bohr)
 Number     Number              X              Y              Z
 -------------------------------------------------------------------
      1        6          -0.018052852   -0.013358680   -0.000630867
      2        6           0.022466786    0.006433127   -0.006659726
      3        6          -0.002354720   -0.006173780    0.002311402
      4        6           0.000405028   -0.002015415    0.003025100
      5        6           0.006076329    0.004462483    0.003076132
      6        6           0.000971247   -0.003184282   -0.004930094
      7        6           0.003817190    0.004961631   -0.003795250
      8        6           0.000919096    0.020567668   -0.002524687
      9        6           0.008248885    0.003708316    0.002321651
     10        6          -0.003001496   -0.015770865   -0.006425632
     11        8          -0.016431059    0.009980755    0.001877111
     12        6          -0.002219589    0.004117339    0.005835232
     13        6           0.004476660   -0.004919228   -0.004067485
     14        8           0.000126583   -0.003676812    0.013742001
     15        6           0.008805599    0.007527081    0.002312292
     16        8          -0.007696901   -0.003502947   -0.000512146
     17        6          -0.001814136    0.002319148    0.000237098
     18        6          -0.002318702   -0.007939317    0.003614153
     19        8          -0.003814578   -0.003087726   -0.006688289
     20        1           0.000733579   -0.000931311   -0.000322390
     21        1           0.001277938   -0.000056568   -0.002056761
     22        1           0.002934069   -0.001328257   -0.000272858
     23        1           0.001542694   -0.000826950   -0.000742388
     24        1           0.000916694   -0.001365202    0.000375787
     25        1          -0.002336261   -0.000915919    0.000786644
     26        1          -0.000240654    0.000006167    0.001032561
     27        1          -0.002872277   -0.001598668    0.001892175
     28        1          -0.000940589   -0.003308967   -0.001592851
     29        1          -0.001481143   -0.002770921    0.002267968
     30        1           0.000216583    0.001267356   -0.000509270
     31        1           0.000987973   -0.000396087   -0.000002819
     32        1          -0.000399494   -0.000404420   -0.000014689
     33        1           0.001728018    0.002116315   -0.000923599
     34        1          -0.001946487    0.001825221    0.001032408
     35        1          -0.000374851    0.000217506   -0.000547985
     36        1           0.000275085   -0.001364831   -0.000301549
     37        1          -0.000933721    0.000693367   -0.002014045
     38        1           0.000295759    0.000355231    0.000259154
     39        1          -0.002198357    0.000905981   -0.001156925
     40        1           0.001293238   -0.001564694   -0.002651183
     41        1          -0.002566501   -0.000758420   -0.001550933
     42        1           0.003804436    0.007175207    0.006018729
     43        1           0.001674897    0.002580371   -0.001123177
 -------------------------------------------------------------------
 Cartesian Forces:  Max     0.022466786 RMS     0.005161498

 GradGradGradGradGradGradGradGradGradGradGradGradGradGradGradGradGradGrad
 Berny optimization.
 FormGI is forming the generalized inverse of G from B-inverse, IUseBI=4.
 Internal  Forces:  Max     0.019015422 RMS     0.003375835
 Search for a local minimum.
 Step number   1 out of a maximum of  258
 All quantities printed in internal units (Hartrees-Bohrs-Radians)
 Mixed Optimization -- RFO/linear search
 Second derivative matrix not updated -- first step.
 ITU=  0
     Eigenvalues ---    0.00230   0.00230   0.00270   0.00336   0.00366
     Eigenvalues ---    0.00407   0.00536   0.00678   0.00768   0.00916
     Eigenvalues ---    0.01079   0.01085   0.01204   0.01352   0.01366
     Eigenvalues ---    0.01388   0.02448   0.02484   0.03074   0.03897
     Eigenvalues ---    0.03902   0.04291   0.04440   0.04597   0.04732
     Eigenvalues ---    0.04763   0.04797   0.04851   0.05057   0.05276
     Eigenvalues ---    0.05372   0.05387   0.05483   0.05526   0.05527
     Eigenvalues ---    0.05559   0.05610   0.05616   0.05827   0.05892
     Eigenvalues ---    0.06023   0.06028   0.06739   0.07791   0.08084
     Eigenvalues ---    0.08468   0.09069   0.09087   0.09160   0.09707
     Eigenvalues ---    0.10345   0.11726   0.12079   0.13591   0.13910
     Eigenvalues ---    0.14637   0.15995   0.16000   0.16000   0.16000
     Eigenvalues ---    0.16000   0.16000   0.16000   0.16000   0.16000
     Eigenvalues ---    0.16000   0.16000   0.16000   0.16000   0.16069
     Eigenvalues ---    0.16827   0.17286   0.18559   0.19620   0.20796
     Eigenvalues ---    0.21999   0.23319   0.24617   0.24970   0.25909
     Eigenvalues ---    0.26946   0.27144   0.27900   0.27973   0.28469
     Eigenvalues ---    0.28745   0.28857   0.29405   0.29687   0.29951
     Eigenvalues ---    0.30878   0.32162   0.32306   0.33642   0.33761
     Eigenvalues ---    0.33830   0.33844   0.33844   0.33965   0.34066
     Eigenvalues ---    0.34090   0.34104   0.34130   0.34145   0.34149
     Eigenvalues ---    0.34175   0.34202   0.34206   0.34215   0.34260
     Eigenvalues ---    0.34318   0.34340   0.34348   0.34369   0.34506
     Eigenvalues ---    0.38730   0.41618   0.41768   0.51462   0.52022
     Eigenvalues ---    0.52525   0.52968   0.93985
 RFO step:  Lambda=-1.31135859D-02 EMin= 2.30000000D-03
 Linear search not attempted -- first point.
 Iteration  1 RMS(Cart)=  0.04984347 RMS(Int)=  0.00131884
 Iteration  2 RMS(Cart)=  0.00184883 RMS(Int)=  0.00024781
 Iteration  3 RMS(Cart)=  0.00000337 RMS(Int)=  0.00024779
 Iteration  4 RMS(Cart)=  0.00000001 RMS(Int)=  0.00024779
 Variable       Old X    -DE/DX   Delta X   Delta X   Delta X     New X
                                 (Linear)    (Quad)   (Total)
    R1        2.53597   0.01502   0.00000   0.03059   0.03066   2.56664
    R2        2.82374   0.00526   0.00000   0.01721   0.01731   2.84105
    R3        2.79245   0.00163   0.00000   0.00265   0.00282   2.79527
    R4        2.85242  -0.00058   0.00000   0.00228   0.00226   2.85468
    R5        2.85880   0.00877   0.00000   0.03167   0.03150   2.89030
    R6        2.92169   0.00194   0.00000   0.00557   0.00552   2.92720
    R7        2.07218   0.00048   0.00000   0.00136   0.00136   2.07354
    R8        2.06712  -0.00034   0.00000  -0.00094  -0.00094   2.06618
    R9        2.92254   0.00076   0.00000   0.00007  -0.00003   2.92251
   R10        2.96951  -0.00709   0.00000  -0.02605  -0.02605   2.94346
   R11        2.07939  -0.00166   0.00000  -0.00476  -0.00476   2.07463
   R12        2.89341   0.00662   0.00000   0.01811   0.01808   2.91150
   R13        2.06991   0.00160   0.00000   0.00451   0.00451   2.07442
   R14        2.07389  -0.00056   0.00000  -0.00159  -0.00159   2.07231
   R15        2.90291   0.00486   0.00000   0.01233   0.01239   2.91530
   R16        2.07594   0.00007   0.00000   0.00021   0.00021   2.07614
   R17        2.07617  -0.00034   0.00000  -0.00097  -0.00097   2.07521
   R18        2.89166   0.00687   0.00000   0.02238   0.02238   2.91403
   R19        2.07736   0.00040   0.00000   0.00113   0.00113   2.07849
   R20        2.82667   0.01476   0.00000   0.03866   0.03875   2.86541
   R21        2.31149   0.01902   0.00000   0.01995   0.01995   2.33144
   R22        2.89219   0.00831   0.00000   0.02599   0.02588   2.91807
   R23        2.06746  -0.00020   0.00000  -0.00056  -0.00056   2.06690
   R24        2.06894  -0.00006   0.00000  -0.00018  -0.00018   2.06875
   R25        2.88592   0.00403   0.00000   0.01301   0.01301   2.89893
   R26        2.69412   0.01393   0.00000   0.03246   0.03246   2.72658
   R27        2.06984   0.00135   0.00000   0.00381   0.00381   2.07365
   R28        2.06797   0.00080   0.00000   0.00225   0.00225   2.07022
   R29        2.07037   0.00034   0.00000   0.00097   0.00097   2.07133
   R30        2.07087   0.00083   0.00000   0.00235   0.00235   2.07321
   R31        2.07155  -0.00001   0.00000  -0.00004  -0.00004   2.07151
   R32        2.06969   0.00066   0.00000   0.00187   0.00187   2.07156
   R33        1.83684   0.00054   0.00000   0.00099   0.00099   1.83783
   R34        2.73317   0.00121   0.00000   0.00303   0.00303   2.73620
   R35        2.90538  -0.00143   0.00000  -0.00475  -0.00475   2.90064
   R36        2.92358  -0.00143   0.00000  -0.00490  -0.00490   2.91868
   R37        1.84100  -0.00179   0.00000  -0.00333  -0.00333   1.83768
   R38        2.06761   0.00019   0.00000   0.00053   0.00053   2.06814
   R39        2.07079   0.00041   0.00000   0.00116   0.00116   2.07195
   R40        2.07179   0.00083   0.00000   0.00234   0.00234   2.07412
   R41        2.69219   0.00456   0.00000   0.01058   0.01058   2.70277
   R42        2.06485   0.00039   0.00000   0.00110   0.00110   2.06595
   R43        2.07111   0.00366   0.00000   0.01032   0.01032   2.08143
   R44        1.84579  -0.00280   0.00000  -0.00524  -0.00524   1.84055
    A1        2.30754  -0.00782   0.00000  -0.02738  -0.02737   2.28016
    A2        1.85083   0.01290   0.00000   0.05186   0.05194   1.90277
    A3        2.12163  -0.00503   0.00000  -0.02293  -0.02319   2.09844
    A4        2.20016   0.00654   0.00000   0.02633   0.02644   2.22660
    A5        1.98357  -0.00581   0.00000  -0.01468  -0.01485   1.96872
    A6        2.09922  -0.00072   0.00000  -0.01178  -0.01174   2.08748
    A7        1.99807  -0.00166   0.00000  -0.01267  -0.01268   1.98539
    A8        1.89973   0.00027   0.00000   0.00434   0.00426   1.90399
    A9        1.87543   0.00185   0.00000   0.01548   0.01557   1.89100
   A10        1.93523   0.00038   0.00000   0.00161   0.00170   1.93693
   A11        1.89754   0.00039   0.00000   0.00383   0.00380   1.90133
   A12        1.85123  -0.00117   0.00000  -0.01230  -0.01232   1.83891
   A13        1.97270   0.00092   0.00000   0.00800   0.00803   1.98073
   A14        1.97664   0.00121   0.00000   0.01341   0.01343   1.99007
   A15        1.84297   0.00012   0.00000  -0.00074  -0.00073   1.84224
   A16        1.95905  -0.00213   0.00000  -0.01161  -0.01168   1.94737
   A17        1.86929   0.00120   0.00000   0.01270   0.01246   1.88175
   A18        1.82968  -0.00134   0.00000  -0.02354  -0.02347   1.80620
   A19        2.05320  -0.00104   0.00000  -0.01490  -0.01496   2.03824
   A20        1.92033  -0.00156   0.00000  -0.00766  -0.00761   1.91272
   A21        1.89249   0.00051   0.00000  -0.00061  -0.00055   1.89194
   A22        1.85845   0.00199   0.00000   0.00772   0.00761   1.86606
   A23        1.88591   0.00033   0.00000   0.01570   0.01568   1.90159
   A24        1.84209  -0.00012   0.00000   0.00175   0.00164   1.84373
   A25        2.04208   0.00204   0.00000   0.00615   0.00613   2.04821
   A26        1.90127   0.00090   0.00000   0.01291   0.01301   1.91428
   A27        1.87647  -0.00076   0.00000  -0.00408  -0.00412   1.87236
   A28        1.90654  -0.00144   0.00000  -0.01466  -0.01474   1.89180
   A29        1.89208  -0.00175   0.00000  -0.00842  -0.00839   1.88369
   A30        1.83403   0.00091   0.00000   0.00861   0.00854   1.84257
   A31        1.96846  -0.00024   0.00000  -0.00687  -0.00692   1.96154
   A32        1.95045   0.00113   0.00000   0.01009   0.01012   1.96057
   A33        1.86814  -0.00174   0.00000  -0.02601  -0.02601   1.84213
   A34        1.96248  -0.00027   0.00000   0.01124   0.01115   1.97363
   A35        1.83891   0.00207   0.00000   0.02081   0.02078   1.85969
   A36        1.86612  -0.00105   0.00000  -0.01129  -0.01141   1.85471
   A37        1.96053  -0.01422   0.00000  -0.06039  -0.06015   1.90038
   A38        2.15026   0.01103   0.00000   0.04534   0.04517   2.19543
   A39        2.17174   0.00320   0.00000   0.01557   0.01540   2.18713
   A40        1.78672   0.01121   0.00000   0.05200   0.05177   1.83850
   A41        1.91581  -0.00134   0.00000   0.01398   0.01437   1.93018
   A42        1.88628  -0.00291   0.00000   0.00453   0.00433   1.89061
   A43        1.97126  -0.00348   0.00000  -0.01809  -0.01919   1.95207
   A44        1.96794  -0.00264   0.00000  -0.01297  -0.01362   1.95432
   A45        1.92868  -0.00014   0.00000  -0.03110  -0.03167   1.89701
   A46        1.83762  -0.00401   0.00000  -0.02736  -0.02738   1.81024
   A47        1.98736  -0.00161   0.00000  -0.01294  -0.01250   1.97486
   A48        1.90188   0.00304   0.00000   0.01861   0.01820   1.92009
   A49        1.94347   0.00470   0.00000   0.02550   0.02523   1.96870
   A50        1.88657  -0.00192   0.00000  -0.01644  -0.01635   1.87022
   A51        1.90363  -0.00031   0.00000   0.01120   0.01123   1.91486
   A52        1.93073  -0.00014   0.00000  -0.00094  -0.00094   1.92979
   A53        1.96057  -0.00061   0.00000  -0.00381  -0.00381   1.95676
   A54        1.93689  -0.00035   0.00000  -0.00162  -0.00163   1.93526
   A55        1.88403   0.00030   0.00000   0.00099   0.00099   1.88502
   A56        1.87482   0.00033   0.00000   0.00246   0.00246   1.87728
   A57        1.87343   0.00055   0.00000   0.00336   0.00336   1.87679
   A58        1.94501  -0.00080   0.00000  -0.00231  -0.00231   1.94270
   A59        1.92856  -0.00290   0.00000  -0.01543  -0.01546   1.91310
   A60        1.95169   0.00026   0.00000  -0.00220  -0.00225   1.94944
   A61        1.85228   0.00295   0.00000   0.02428   0.02431   1.87659
   A62        1.89040  -0.00006   0.00000  -0.00276  -0.00277   1.88763
   A63        1.89230   0.00077   0.00000  -0.00001  -0.00010   1.89221
   A64        1.89511   0.00027   0.00000   0.00156   0.00156   1.89667
   A65        1.86918  -0.00468   0.00000  -0.03909  -0.03887   1.83031
   A66        1.93588  -0.00152   0.00000  -0.01441  -0.01419   1.92168
   A67        2.01065   0.00390   0.00000   0.01471   0.01470   2.02535
   A68        1.87405   0.00469   0.00000   0.03826   0.03802   1.91207
   A69        1.86165   0.00054   0.00000   0.01020   0.01013   1.87178
   A70        1.90592  -0.00267   0.00000  -0.00673  -0.00690   1.89901
   A71        1.88825  -0.00220   0.00000  -0.01273  -0.01273   1.87552
   A72        1.95726   0.00106   0.00000   0.00236   0.00234   1.95960
   A73        1.93314  -0.00113   0.00000  -0.00387  -0.00386   1.92928
   A74        1.93708  -0.00295   0.00000  -0.01598  -0.01600   1.92108
   A75        1.89811  -0.00026   0.00000  -0.00356  -0.00356   1.89455
   A76        1.88096   0.00033   0.00000  -0.00302  -0.00307   1.87789
   A77        1.85344   0.00312   0.00000   0.02545   0.02547   1.87891
   A78        1.94424   0.00841   0.00000   0.04130   0.04131   1.98555
   A79        1.96593  -0.00171   0.00000  -0.02129  -0.02162   1.94431
   A80        1.92153  -0.00796   0.00000  -0.04347  -0.04490   1.87663
   A81        1.89673  -0.00504   0.00000  -0.03085  -0.03033   1.86640
   A82        1.85284   0.00448   0.00000   0.06198   0.06239   1.91522
   A83        1.87794   0.00200   0.00000  -0.00415  -0.00507   1.87287
   A84        1.84222  -0.00289   0.00000  -0.01668  -0.01668   1.82554
    D1        0.07240  -0.00052   0.00000  -0.01428  -0.01426   0.05814
    D2       -3.09259  -0.00047   0.00000  -0.02086  -0.02100  -3.11359
    D3        3.12673   0.00033   0.00000   0.00677   0.00702   3.13375
    D4       -0.03826   0.00038   0.00000   0.00020   0.00028  -0.03798
    D5        0.36254   0.00004   0.00000   0.01349   0.01323   0.37577
    D6       -1.86862  -0.00034   0.00000  -0.00465  -0.00486  -1.87347
    D7        2.37699   0.00136   0.00000   0.01911   0.01897   2.39596
    D8       -2.68059  -0.00159   0.00000  -0.01314  -0.01302  -2.69362
    D9        1.37143  -0.00197   0.00000  -0.03128  -0.03110   1.34033
   D10       -0.66615  -0.00027   0.00000  -0.00752  -0.00728  -0.67343
   D11       -0.02919   0.00041   0.00000   0.00997   0.00962  -0.01957
   D12       -3.13319  -0.00001   0.00000  -0.00471  -0.00499  -3.13818
   D13        3.03658   0.00084   0.00000   0.02744   0.02752   3.06409
   D14       -0.06742   0.00042   0.00000   0.01275   0.01290  -0.05452
   D15        0.66263  -0.00035   0.00000   0.00222   0.00227   0.66490
   D16       -1.51374   0.00015   0.00000   0.00592   0.00591  -1.50783
   D17        2.77193   0.00042   0.00000   0.01011   0.01006   2.78199
   D18       -2.45414  -0.00034   0.00000   0.00918   0.00941  -2.44474
   D19        1.65267   0.00015   0.00000   0.01288   0.01305   1.66572
   D20       -0.34484   0.00042   0.00000   0.01707   0.01720  -0.32765
   D21        0.08830  -0.00107   0.00000  -0.01053  -0.01055   0.07775
   D22        2.22207   0.00104   0.00000  -0.00553  -0.00524   2.21683
   D23       -1.93186   0.00178   0.00000   0.01380   0.01409  -1.91777
   D24       -3.07520  -0.00091   0.00000  -0.01612  -0.01612  -3.09132
   D25       -0.94143   0.00120   0.00000  -0.01111  -0.01081  -0.95224
   D26        1.18783   0.00194   0.00000   0.00821   0.00852   1.19635
   D27       -1.34616  -0.00006   0.00000  -0.00216  -0.00201  -1.34817
   D28        2.68422   0.00102   0.00000  -0.00500  -0.00499   2.67923
   D29        0.69183   0.00195   0.00000   0.01694   0.01694   0.70877
   D30        0.81130  -0.00065   0.00000  -0.00472  -0.00458   0.80672
   D31       -1.44151   0.00043   0.00000  -0.00755  -0.00755  -1.44906
   D32        2.84929   0.00136   0.00000   0.01438   0.01438   2.86367
   D33        2.83998  -0.00162   0.00000  -0.01643  -0.01629   2.82369
   D34        0.58717  -0.00054   0.00000  -0.01926  -0.01926   0.56791
   D35       -1.40522   0.00039   0.00000   0.00267   0.00267  -1.40255
   D36        0.60454   0.00141   0.00000   0.00242   0.00254   0.60708
   D37       -1.52691   0.00082   0.00000   0.00972   0.00974  -1.51718
   D38        2.74968   0.00152   0.00000   0.01210   0.01216   2.76184
   D39        2.86635   0.00203   0.00000   0.01792   0.01801   2.88436
   D40        0.73490   0.00144   0.00000   0.02522   0.02520   0.76010
   D41       -1.27169   0.00214   0.00000   0.02759   0.02762  -1.24407
   D42       -1.41784   0.00002   0.00000  -0.00896  -0.00897  -1.42681
   D43        2.73389  -0.00058   0.00000  -0.00166  -0.00177   2.73212
   D44        0.72730   0.00012   0.00000   0.00072   0.00064   0.72795
   D45       -0.98659   0.00142   0.00000   0.04455   0.04479  -0.94180
   D46       -3.02643  -0.00065   0.00000   0.02930   0.02914  -2.99728
   D47        1.08068   0.00117   0.00000   0.03887   0.03890   1.11958
   D48        3.03683   0.00095   0.00000   0.03186   0.03212   3.06895
   D49        0.99699  -0.00111   0.00000   0.01660   0.01647   1.01346
   D50       -1.17909   0.00071   0.00000   0.02618   0.02623  -1.15286
   D51        1.01378   0.00135   0.00000   0.03623   0.03633   1.05011
   D52       -1.02606  -0.00071   0.00000   0.02098   0.02069  -1.00538
   D53        3.08104   0.00111   0.00000   0.03055   0.03045   3.11149
   D54        0.83828   0.00206   0.00000   0.02153   0.02147   0.85975
   D55       -1.33386   0.00168   0.00000   0.02573   0.02564  -1.30822
   D56        2.97058   0.00056   0.00000   0.01141   0.01133   2.98191
   D57        3.00114   0.00090   0.00000   0.00717   0.00711   3.00825
   D58        0.82900   0.00052   0.00000   0.01136   0.01128   0.84028
   D59       -1.14975  -0.00061   0.00000  -0.00295  -0.00303  -1.15277
   D60       -1.31021   0.00186   0.00000   0.02009   0.02015  -1.29005
   D61        2.80084   0.00148   0.00000   0.02429   0.02433   2.82516
   D62        0.82209   0.00036   0.00000   0.00997   0.01002   0.83211
   D63       -1.24821  -0.00157   0.00000  -0.02476  -0.02488  -1.27309
   D64        0.97662  -0.00045   0.00000  -0.00718  -0.00730   0.96932
   D65        3.00306  -0.00062   0.00000  -0.00259  -0.00253   3.00052
   D66        0.92127   0.00000   0.00000  -0.01499  -0.01512   0.90615
   D67       -3.13708   0.00112   0.00000   0.00259   0.00246  -3.13462
   D68       -1.11064   0.00095   0.00000   0.00718   0.00723  -1.10342
   D69        2.91079  -0.00060   0.00000  -0.01691  -0.01698   2.89381
   D70       -1.14756   0.00052   0.00000   0.00067   0.00061  -1.14696
   D71        0.87887   0.00036   0.00000   0.00526   0.00537   0.88424
   D72        3.14125   0.00094   0.00000   0.02333   0.02339  -3.11855
   D73        1.03466   0.00108   0.00000   0.02531   0.02537   1.06003
   D74       -1.06268   0.00104   0.00000   0.02474   0.02480  -1.03787
   D75        0.90689   0.00054   0.00000   0.01493   0.01483   0.92172
   D76       -1.19970   0.00068   0.00000   0.01692   0.01681  -1.18288
   D77        2.98615   0.00064   0.00000   0.01635   0.01625   3.00240
   D78       -1.10314  -0.00117   0.00000  -0.00933  -0.00929  -1.11243
   D79        3.07346  -0.00104   0.00000  -0.00735  -0.00731   3.06615
   D80        0.97612  -0.00108   0.00000  -0.00792  -0.00787   0.96825
   D81        0.07956  -0.00053   0.00000  -0.01346  -0.01331   0.06625
   D82        2.17736   0.00091   0.00000   0.00030   0.00097   2.17833
   D83       -2.00118  -0.00183   0.00000  -0.02649  -0.02646  -2.02765
   D84       -3.10017   0.00009   0.00000   0.00216   0.00199  -3.09818
   D85       -1.00238   0.00153   0.00000   0.01593   0.01627  -0.98611
   D86        1.10227  -0.00121   0.00000  -0.01087  -0.01117   1.09110
   D87       -0.09424   0.00022   0.00000   0.01121   0.01147  -0.08276
   D88       -2.25609   0.00203   0.00000   0.02989   0.03017  -2.22592
   D89        1.93642   0.00081   0.00000   0.01128   0.01172   1.94815
   D90       -2.15303  -0.00323   0.00000  -0.02777  -0.02743  -2.18046
   D91        1.96830  -0.00142   0.00000  -0.00909  -0.00874   1.95957
   D92       -0.12237  -0.00264   0.00000  -0.02770  -0.02718  -0.14955
   D93        1.92823   0.00204   0.00000   0.04050   0.04030   1.96853
   D94       -0.23362   0.00385   0.00000   0.05917   0.05900  -0.17463
   D95       -2.32430   0.00263   0.00000   0.04057   0.04055  -2.28375
   D96        1.14022   0.00101   0.00000  -0.00582  -0.00583   1.13440
   D97       -3.08805   0.00231   0.00000   0.01308   0.01303  -3.07502
   D98       -0.97845   0.00147   0.00000   0.00093   0.00093  -0.97751
   D99       -3.06861  -0.00190   0.00000  -0.03175  -0.03193  -3.10054
   D100      -1.01369  -0.00060   0.00000  -0.01285  -0.01308  -1.02677
   D101       1.09591  -0.00144   0.00000  -0.02500  -0.02517   1.07074
   D102      -0.98807  -0.00158   0.00000  -0.02923  -0.02900  -1.01707
   D103       1.06684  -0.00027   0.00000  -0.01033  -0.01015   1.05669
   D104      -3.10674  -0.00112   0.00000  -0.02248  -0.02225  -3.12899
   D105      -0.99913  -0.00208   0.00000  -0.04019  -0.04052  -1.03965
   D106      -2.98758   0.00208   0.00000  -0.00900  -0.00899  -2.99657
   D107       1.18003  -0.00228   0.00000  -0.03664  -0.03631   1.14372
   D108      -2.84267   0.00085   0.00000  -0.01511  -0.01488  -2.85754
   D109      -0.76250  -0.00094   0.00000  -0.03257  -0.03303  -0.79553
   D110       1.27885  -0.00144   0.00000  -0.01629  -0.01606   1.26279
   D111      -1.18933  -0.00206   0.00000  -0.01511  -0.01523  -1.20456
   D112       0.93473  -0.00245   0.00000  -0.02080  -0.02093   0.91380
   D113       2.98901  -0.00115   0.00000  -0.00170  -0.00185   2.98716
   D114       3.05702   0.00164   0.00000   0.01722   0.01738   3.07440
   D115      -1.10211   0.00124   0.00000   0.01153   0.01169  -1.09043
   D116       0.95217   0.00255   0.00000   0.03064   0.03076   0.98293
   D117       1.04488  -0.00013   0.00000  -0.01173  -0.01173   1.03315
   D118      -3.11425  -0.00053   0.00000  -0.01742  -0.01743  -3.13168
   D119      -1.05997   0.00078   0.00000   0.00169   0.00165  -1.05832
   D120      -1.14456   0.00214   0.00000  -0.01970  -0.01990  -1.16446
   D121       0.99196   0.00056   0.00000  -0.04483  -0.04528   0.94668
   D122       3.08798  -0.00356   0.00000  -0.09443  -0.09383   2.99414
   D123       0.92690  -0.00103   0.00000  -0.05287  -0.05297   0.87394
   D124       3.06342  -0.00261   0.00000  -0.07800  -0.07835   2.98508
   D125      -1.12374  -0.00672   0.00000  -0.12761  -0.12690  -1.25064
   D126       2.94700   0.00342   0.00000  -0.00601  -0.00626   2.94073
   D127      -1.19967   0.00183   0.00000  -0.03114  -0.03164  -1.23131
   D128       0.89635  -0.00228   0.00000  -0.08074  -0.08019   0.81615
   D129      -0.78312   0.00031   0.00000  -0.02506  -0.02618  -0.80931
   D130      -2.95901   0.00033   0.00000  -0.00423  -0.00447  -2.96348
   D131       1.30866  -0.00186   0.00000  -0.01630  -0.01494   1.29372
         Item               Value     Threshold  Converged?
 Maximum Force            0.019015     0.000450     NO 
 RMS     Force            0.003376     0.000300     NO 
 Maximum Displacement     0.311385     0.001800     NO 
 RMS     Displacement     0.049873     0.001200     NO 
 Predicted change in Energy=-7.430612D-03
 GradGradGradGradGradGradGradGradGradGradGradGradGradGradGradGradGradGrad

                          Input orientation:                          
 ---------------------------------------------------------------------
 Center     Atomic      Atomic             Coordinates (Angstroms)
 Number     Number       Type             X           Y           Z
 ---------------------------------------------------------------------
      1          6           0       -1.699869    0.658954   -0.184398
      2          6           0       -0.971690   -0.486976   -0.220760
      3          6           0        0.509475   -0.629322   -0.481316
      4          6           0        1.366061    0.491851    0.157952
      5          6           0        1.317726    1.825728   -0.623182
      6          6           0       -0.017717    2.184323   -1.302706
      7          6           0       -1.297737    2.083499   -0.447524
      8          6           0       -3.113456    0.323272    0.093288
      9          6           0       -3.246429   -1.182676    0.210074
     10          6           0       -1.808436   -1.730793    0.082693
     11          8           0       -4.041380    1.130698    0.188951
     12          6           0       -1.228559    2.921156    0.845313
     13          6           0       -1.680369   -2.820218   -0.989712
     14          8           0       -1.442827   -2.269835    1.370157
     15          6           0        2.830463    0.067415    0.476612
     16          8           0        2.703531   -1.126815    1.285448
     17          6           0        3.533256    1.164874    1.287623
     18          6           0        3.711421   -0.294567   -0.739265
     19          8           0        3.291730   -1.478651   -1.422933
     20          1           0        0.679714   -0.684877   -1.563874
     21          1           0        0.837097   -1.594920   -0.086662
     22          1           0        0.928759    0.667244    1.149553
     23          1           0        2.084491    1.820242   -1.408714
     24          1           0        1.599275    2.636799    0.059067
     25          1           0       -0.152353    1.568058   -2.202215
     26          1           0        0.067172    3.218014   -1.663555
     27          1           0       -2.111632    2.513117   -1.049822
     28          1           0       -3.702828   -1.455574    1.165863
     29          1           0       -3.892425   -1.535040   -0.600467
     30          1           0       -0.955951    3.959457    0.617827
     31          1           0       -0.492983    2.525495    1.554208
     32          1           0       -2.200118    2.937855    1.352493
     33          1           0       -0.659943   -3.221030   -1.030973
     34          1           0       -2.352456   -3.652584   -0.750734
     35          1           0       -1.938947   -2.441202   -1.985295
     36          1           0       -0.498292   -2.500980    1.354081
     37          1           0        3.560434   -1.277429    1.719849
     38          1           0        3.713156    2.067507    0.695483
     39          1           0        2.935410    1.437019    2.165504
     40          1           0        4.505818    0.803933    1.646125
     41          1           0        3.723610    0.511913   -1.477267
     42          1           0        4.743224   -0.421239   -0.375235
     43          1           0        3.132678   -2.127795   -0.714455
 ---------------------------------------------------------------------
                    Distance matrix (angstroms):
                    1          2          3          4          5
     1  C    0.000000
     2  C    1.358205   0.000000
     3  C    2.574687   1.510630   0.000000
     4  C    3.089507   2.562539   1.549010   0.000000
     5  C    3.264931   3.279019   2.588564   1.546523   0.000000
     6  C    2.531205   3.035870   2.978121   2.629225   1.540698
     7  C    1.503421   2.600974   3.259839   3.161608   2.633998
     8  C    1.479196   2.311339   3.789886   4.483155   4.733506
     9  C    2.437017   2.417447   3.858890   4.907323   5.529585
    10  C    2.407075   1.529480   2.627557   3.875982   4.787482
    11  O    2.417561   3.493955   4.925160   5.445136   5.464672
    12  C    2.529822   3.580204   4.169725   3.620227   3.136878
    13  C    3.571211   2.556860   3.139093   4.644100   5.541455
    14  O    3.325735   2.435483   3.151304   4.121432   5.326132
    15  C    4.616358   3.905131   2.605773   1.557614   2.567018
    16  O    4.973867   4.023097   2.860566   2.383307   3.778999
    17  C    5.459707   5.029748   3.935929   2.534926   2.999413
    18  C    5.522603   4.715655   3.229715   2.631381   3.199829
    19  O    5.569505   4.539317   3.057605   3.176519   3.931312
    20  H    3.061250   2.137816   1.097269   2.195551   2.755921
    21  H    3.394951   2.125378   1.093374   2.166622   3.495667
    22  H    2.947741   2.611836   2.125233   1.097847   2.153130
    23  H    4.143540   4.009331   3.056322   2.176053   1.097734
    24  H    3.854283   4.055383   3.485287   2.159854   1.096618
    25  H    2.700530   2.969956   2.868447   3.005693   2.172756
    26  H    3.443709   4.109482   4.049113   3.526608   2.141196
    27  H    2.087206   3.314720   4.131382   4.199831   3.523495
    28  H    3.210338   3.212478   4.597758   5.522860   6.258880
    29  H    3.129540   3.126229   4.495692   5.686402   6.200076
    30  H    3.477111   4.524846   4.940898   4.198513   3.355966
    31  H    2.821932   3.529115   3.886020   3.088897   2.917082
    32  H    2.793864   3.964042   4.840403   4.486369   4.185134
    33  H    4.105168   2.868568   2.895964   4.393599   5.435736
    34  H    4.397267   3.494061   4.171732   5.641757   6.595332
    35  H    3.593237   2.805026   3.397003   4.911149   5.537866
    36  H    3.714281   2.600085   2.808448   3.723382   5.091943
    37  H    5.920011   4.993089   3.817529   3.222600   4.488777
    38  H    5.662071   5.414117   4.349864   2.877583   2.745072
    39  H    5.254830   4.966029   4.142534   2.717805   3.247270
    40  H    6.471660   5.929148   4.748788   3.488571   4.044471
    41  H    5.577389   4.962100   3.553168   2.869213   2.871211
    42  H    6.535800   5.717379   4.240187   3.538820   4.104190
    43  H    5.603610   4.447681   3.030012   3.277892   4.351176
                    6          7          8          9         10
     6  C    0.000000
     7  C    1.542709   0.000000
     8  C    3.872456   2.586062   0.000000
     9  C    4.904056   3.859758   1.516311   0.000000
    10  C    4.522625   3.884683   2.433592   1.544177   0.000000
    11  O    4.418713   2.973299   1.233746   2.446240   3.631178
    12  C    2.573528   1.542039   3.296572   4.617008   4.749577
    13  C    5.282784   4.948415   3.620519   2.563898   1.534047
    14  O    5.386526   4.719802   3.338503   2.404306   1.442845
    15  C    3.969810   4.686219   5.961759   6.209862   4.990802
    16  O    5.006732   5.414744   6.112392   6.046616   4.708423
    17  C    4.512038   5.214700   6.805404   7.255083   6.194386
    18  C    4.513184   5.552654   6.903175   7.078252   5.762567
    19  O    4.938043   5.890971   6.824388   6.745505   5.323737
    20  H    2.964275   3.580566   4.260363   4.336968   3.161647
    21  H    4.061052   4.268313   4.395305   4.114994   2.654427
    22  H    3.034949   3.084431   4.192078   4.662297   3.792229
    23  H    2.136134   3.525997   5.613874   6.329036   5.476223
    24  H    2.161902   2.992566   5.250087   6.171874   5.539757
    25  H    1.098647   2.157897   3.948032   4.791553   4.341178
    26  H    1.098151   2.151472   4.645689   5.818635   5.572969
    27  H    2.134604   1.099891   2.665666   4.066201   4.402873
    28  H    5.737832   4.573021   2.159182   1.093757   2.199482
    29  H    5.416656   4.455292   2.131059   1.094737   2.201826
    30  H    2.778458   2.184264   4.260494   5.643942   5.778584
    31  H    2.916202   2.202254   3.721687   4.810269   4.691669
    32  H    3.518632   2.187300   3.042340   4.402120   4.854079
    33  H    5.450150   5.374497   4.454859   3.519232   2.186343
    34  H    6.310718   5.840121   4.135084   2.796924   2.164218
    35  H    5.054951   4.821702   3.652710   2.848340   2.190500
    36  H    5.407544   4.990224   4.050319   3.255600   1.981437
    37  H    5.824322   6.292469   7.053280   6.972932   5.631215
    38  H    4.233889   5.139627   7.071607   7.696436   6.729827
    39  H    4.616048   5.016511   6.490246   6.992970   6.072660
    40  H    5.573458   6.300944   7.790743   8.130571   6.981329
    41  H    4.101823   5.361360   7.017671   7.368867   6.169825
    42  H    5.505970   6.540041   7.905772   8.047168   6.696930
    43  H    5.372652   6.118401   6.758282   6.514676   5.020723
                   11         12         13         14         15
    11  O    0.000000
    12  C    3.398310   0.000000
    13  C    4.751142   6.044405   0.000000
    14  O    4.439746   5.221855   2.434816   0.000000
    15  C    6.959564   4.975484   5.553029   4.951986   0.000000
    16  O    7.196700   5.660488   5.221354   4.301854   1.447934
    17  C    7.653976   5.094610   6.946157   6.046937   1.534950
    18  C    7.937184   6.103701   5.959281   5.909113   1.544499
    19  O    7.948671   6.703451   5.168100   5.553679   2.492260
    20  H    5.353264   4.738055   3.234090   3.952950   3.058635
    21  H    5.595041   5.052767   2.941851   2.788527   2.655964
    22  H    5.083289   3.134758   4.852462   3.781470   2.104548
    23  H    6.368226   4.155593   5.990292   6.073947   2.680173
    24  H    5.839708   2.948845   6.452522   5.920169   2.879566
    25  H    4.586227   3.503786   4.802287   5.399684   4.280798
    26  H    4.966776   2.839272   6.322042   6.449806   4.705567
    27  H    2.677605   2.130223   5.351081   5.401873   5.721517
    28  H    2.785279   5.037909   3.255625   2.410884   6.743771
    29  H    2.784156   5.389262   2.587738   3.228593   6.994654
    30  H    4.207812   1.097329   7.005209   6.293419   5.431837
    31  H    4.049754   1.095515   6.038051   4.891960   4.271845
    32  H    2.830176   1.096101   6.237906   5.262494   5.857759
    33  H    5.644454   6.447498   1.097097   2.698722   5.026889
    34  H    5.158997   6.857446   1.096195   2.690279   6.496724
    35  H    4.680388   6.105070   1.096222   3.396257   5.924645
    36  H    5.205774   5.494697   2.644350   0.972540   4.295022
    37  H    8.119748   6.428639   6.098191   5.112707   1.971574
    38  H    7.827324   5.017142   7.471268   6.771402   2.197139
    39  H    7.257836   4.613481   7.027437   5.791572   2.176967
    40  H    8.676676   6.164983   7.638783   6.701536   2.171873
    41  H    7.965817   5.976857   6.367401   6.522118   2.193840
    42  H    8.938460   6.951513   6.884419   6.688118   2.150135
    43  H    7.931017   6.851655   4.870384   5.030013   2.515736
                   16         17         18         19         20
    16  O    0.000000
    17  C    2.437271   0.000000
    18  C    2.409967   2.503994   0.000000
    19  O    2.793759   3.793899   1.430243   0.000000
    20  H    3.522752   4.437941   3.166002   2.733600   0.000000
    21  H    2.363341   4.095656   3.221575   2.797207   1.742155
    22  H    2.527238   2.655203   3.497988   4.099534   3.041864
    23  H    4.040652   3.130281   2.750906   3.512880   2.876299
    24  H    4.109524   2.723270   3.700190   4.690166   3.809601
    25  H    5.251876   5.091683   4.531925   4.663843   2.485062
    26  H    5.875759   4.993854   5.145201   5.702134   3.951924
    27  H    6.472123   6.256690   6.472054   6.728279   4.275866
    28  H    6.415903   7.696914   7.742644   7.458300   5.220355
    29  H    6.872405   8.123741   7.705616   7.231301   4.749251
    30  H    6.301403   5.330225   6.459317   7.195867   5.385634
    31  H    4.860998   4.258281   5.557858   6.262636   4.626462
    32  H    6.369601   6.001604   7.054807   7.574227   5.470176
    33  H    4.589607   6.495764   5.268595   4.336501   2.917317
    34  H    6.007374   7.874288   6.931595   6.085612   4.320016
    35  H    5.829063   7.325352   6.171490   5.348153   3.181141
    36  H    3.484925   5.449429   5.193461   4.808454   3.633234
    37  H    0.972457   2.480404   2.652557   3.160660   4.408232
    38  H    3.401632   1.094413   2.763676   4.152171   4.677829
    39  H    2.720573   1.096430   3.469621   4.637346   4.847563
    40  H    2.665730   1.097578   2.743694   4.012893   5.211499
    41  H    3.370250   2.847316   1.093254   2.037601   3.271867
    42  H    2.723243   2.597089   1.101445   2.079092   4.241990
    43  H    2.277222   3.874332   1.922572   0.973975   2.969942
                   21         22         23         24         25
    21  H    0.000000
    22  H    2.579537   0.000000
    23  H    3.868739   3.034774   0.000000
    24  H    4.302278   2.349021   1.748308   0.000000
    25  H    3.931794   3.635191   2.386778   3.053490   0.000000
    26  H    5.122861   3.893885   2.467445   2.377515   1.749486
    27  H    5.147683   4.181922   4.268059   3.875017   2.461690
    28  H    4.711597   5.094921   7.131092   6.788579   5.752579
    29  H    4.757726   5.581795   6.901790   6.928058   5.116928
    30  H    5.878981   3.830604   4.234075   2.931009   3.783806
    31  H    4.630268   2.374488   3.989946   2.573981   3.891456
    32  H    5.642862   3.871270   5.218352   4.024795   4.325001
    33  H    2.403556   4.732582   5.752306   6.372316   4.956291
    34  H    3.853339   5.747902   7.076105   7.471833   5.848278
    35  H    3.468057   5.264356   5.889007   6.518015   4.394672
    36  H    2.163319   3.480797   5.742540   5.698563   5.415162
    37  H    3.283421   3.321552   4.643478   4.682471   6.104439
    38  H    4.721953   3.149569   2.672328   2.279827   4.856775
    39  H    4.320628   2.377259   3.694044   2.767997   5.350553
    40  H    4.713445   3.613948   4.028368   3.784989   6.090333
    41  H    3.834643   3.838685   2.098365   3.374650   4.082167
    42  H    4.088842   4.249696   3.627834   4.407339   5.591228
    43  H    2.438806   4.017963   4.143391   5.064684   5.163738
                   26         27         28         29         30
    26  H    0.000000
    27  H    2.370809   0.000000
    28  H    6.637841   4.815773   0.000000
    29  H    6.276949   4.445303   1.778253   0.000000
    30  H    2.607915   2.491696   6.096575   6.347961   0.000000
    31  H    3.338766   3.066129   5.128628   5.717235   1.774090
    32  H    3.783602   2.441178   4.647063   5.165728   1.769564
    33  H    6.510771   5.915082   4.147537   3.671082   7.373300
    34  H    7.341182   6.177646   3.213051   2.622609   7.859157
    35  H    6.012883   5.044820   3.743332   2.560265   6.979324
    36  H    6.490976   5.789886   3.375996   4.034035   6.518340
    37  H    6.622637   7.362856   7.286536   7.809952   7.002654
    38  H    4.492430   6.096951   8.223756   8.514851   5.038458
    39  H    5.104941   6.080208   7.309759   7.943743   4.888832
    40  H    6.040144   7.347113   8.527478   9.002691   6.391059
    41  H    4.552717   6.183654   8.124600   7.934910   6.178452
    42  H    6.063777   7.486959   8.647578   8.710092   7.256532
    43  H    6.235046   7.010943   7.121209   7.050988   7.452952
                   31         32         33         34         35
    31  H    0.000000
    32  H    1.767778   0.000000
    33  H    6.303458   6.781218   0.000000
    34  H    6.851208   6.919585   1.769004   0.000000
    35  H    6.267932   6.335874   1.776152   1.778363   0.000000
    36  H    5.030460   5.698873   2.496614   3.032221   3.637375
    37  H    5.560563   7.147555   5.399647   6.834282   6.732433
    38  H    4.317264   6.012984   7.076246   8.461834   7.711115
    39  H    3.648608   5.411760   6.696375   7.897470   7.485258
    40  H    5.287744   7.043395   7.074762   8.522992   8.077939
    41  H    5.569921   6.998807   5.774910   7.401991   6.406523
    42  H    6.310615   7.904338   6.120705   7.805848   7.164073
    43  H    6.320235   7.640145   3.959712   5.693241   5.237809
                   36         37         38         39         40
    36  H    0.000000
    37  H    4.254893   0.000000
    38  H    6.248289   3.501607   0.000000
    39  H    5.287395   2.820903   1.778585   0.000000
    40  H    6.004070   2.287194   1.768799   1.771083   0.000000
    41  H    5.909189   3.667414   2.672232   3.840164   3.233063
    42  H    5.898249   2.553709   2.898506   3.629969   2.375564
    43  H    4.195480   2.613797   4.463793   4.587045   4.006605
                   41         42         43
    41  H    0.000000
    42  H    1.767727   0.000000
    43  H    2.810541   2.370920   0.000000
 Stoichiometry    C15H24O4
 Framework group  C1[X(C15H24O4)]
 Deg. of freedom   123
 Full point group                 C1      NOp   1
 Largest Abelian subgroup         C1      NOp   1
 Largest concise Abelian subgroup C1      NOp   1
                         Standard orientation:                         
 ---------------------------------------------------------------------
 Center     Atomic      Atomic             Coordinates (Angstroms)
 Number     Number       Type             X           Y           Z
 ---------------------------------------------------------------------
      1          6           0       -1.737224    0.658346   -0.192267
      2          6           0       -1.025241   -0.498176   -0.208357
      3          6           0        0.454463   -0.665520   -0.462272
      4          6           0        1.325092    0.453452    0.161698
      5          6           0        1.297764    1.775324   -0.640576
      6          6           0       -0.030618    2.141904   -1.329612
      7          6           0       -1.314256    2.072724   -0.476710
      8          6           0       -3.156170    0.347087    0.086535
      9          6           0       -3.310761   -1.154793    0.226737
     10          6           0       -1.880329   -1.725095    0.112271
     11          8           0       -4.072829    1.168940    0.166685
     12          6           0       -1.236742    2.929718    0.802913
     13          6           0       -1.764781   -2.833088   -0.942386
     14          8           0       -1.525886   -2.248758    1.409170
     15          6           0        2.782469    0.013505    0.491337
     16          8           0        2.636450   -1.165840    1.318585
     17          6           0        3.498519    1.113661    1.286950
     18          6           0        3.661515   -0.380107   -0.716067
     19          8           0        3.226967   -1.568844   -1.382150
     20          1           0        0.626840   -0.740631   -1.543310
     21          1           0        0.767312   -1.629264   -0.051431
     22          1           0        0.887624    0.650700    1.149110
     23          1           0        2.066506    1.746564   -1.423665
     24          1           0        1.588909    2.593059    0.029583
     25          1           0       -0.171519    1.513413   -2.219652
     26          1           0        0.069873    3.168442   -1.706516
     27          1           0       -2.120349    2.504177   -1.088119
     28          1           0       -3.773572   -1.406034    1.185376
     29          1           0       -3.959475   -1.510817   -0.580026
     30          1           0       -0.948848    3.960331    0.559835
     31          1           0       -0.508769    2.535009    1.520138
     32          1           0       -2.209342    2.968164    1.306906
     33          1           0       -0.750022   -3.248861   -0.974300
     34          1           0       -2.449230   -3.651994   -0.692249
     35          1           0       -2.015263   -2.466297   -1.944596
     36          1           0       -0.584676   -2.493432    1.399530
     37          1           0        3.489952   -1.321621    1.757833
     38          1           0        3.692784    2.004163    0.681138
     39          1           0        2.902201    1.408102    2.158655
     40          1           0        4.464897    0.744765    1.653975
     41          1           0        3.687124    0.414316   -1.466693
     42          1           0        4.690429   -0.515536   -0.347045
     43          1           0        3.056818   -2.204363   -0.663964
 ---------------------------------------------------------------------
 Rotational constants (GHZ):      0.5469737      0.2781225      0.2183347
 Standard basis: 6-31G(d) (6D, 7F)
 There are   333 symmetry adapted cartesian basis functions of A   symmetry.
 There are   333 symmetry adapted basis functions of A   symmetry.
   333 basis functions,   628 primitive gaussians,   333 cartesian basis functions
    73 alpha electrons       73 beta electrons
       nuclear repulsion energy      1609.8868329021 Hartrees.
 NAtoms=   43 NActive=   43 NUniq=   43 SFac= 1.00D+00 NAtFMM=   60 NAOKFM=F Big=F
 Integral buffers will be    131072 words long.
 Raffenetti 2 integral format.
 Two-electron integral symmetry is turned on.
 ------------------------------------------------------------------------------
 Polarizable Continuum Model (PCM)
 =================================
 Model                : PCM (using non-symmetric T matrix).
 Atomic radii         : SMD-Coulomb.
 Polarization charges : Total charges.
 Charge compensation  : None.
 Solution method      : On-the-fly selection.
 Cavity type          : VdW (van der Waals Surface) (Alpha=1.000).
 Cavity algorithm     : GePol (No added spheres)
                        Default sphere list used, NSphG=   43.
                        Lebedev-Laikov grids with approx.  5.0 points / Ang**2.
                        Smoothing algorithm: Karplus/York (Gamma=1.0000).
                        Polarization charges: spherical gaussians, with
                                              point-specific exponents (IZeta= 3).
                        Self-potential: point-specific (ISelfS= 7).
                        Self-field    : sphere-specific E.n sum rule (ISelfD= 2).
 1st derivatives      : Analytical E(r).r(x)/FMM algorithm (CHGder, D1EAlg=3).
                        Cavity 1st derivative terms included.
 Solvent              : Methanol, Eps=  32.613000 Eps(inf)=   1.765709
 ------------------------------------------------------------------------------
 ------------------------------------------------------------------------------
 Atomic radii for non-electrostatic terms: SMD-CDS.
 ------------------------------------------------------------------------------
 Nuclear repulsion after PCM non-electrostatic terms =     1609.8882627880 Hartrees.
 One-electron integrals computed using PRISM.
 NBasis=   333 RedAO= T EigKep=  9.32D-04  NBF=   333
 NBsUse=   333 1.00D-06 EigRej= -1.00D+00 NBFU=   333
 Initial guess from the checkpoint file:  "DY-202A-11R_35.chk"
 B after Tr=     0.000000    0.000000    0.000000
         Rot=    0.999980   -0.001029    0.004801   -0.004005 Ang=  -0.73 deg.
 ExpMin= 1.61D-01 ExpMax= 5.48D+03 ExpMxC= 8.25D+02 IAcc=1 IRadAn=         1 AccDes= 0.00D+00
 Harris functional with IExCor=  402 and IRadAn=       1 diagonalized for initial guess.
 HarFok:  IExCor=  402 AccDes= 0.00D+00 IRadAn=         1 IDoV= 1 UseB2=F ITyADJ=14
 ICtDFT=  3500011 ScaDFX=  1.000000  1.000000  1.000000  1.000000
 FoFCou: FMM=F IPFlag=           0 FMFlag=      100000 FMFlg1=           0
         NFxFlg=           0 DoJE=T BraDBF=F KetDBF=T FulRan=T
         wScrn=  0.000000 ICntrl=     500 IOpCl=  0 I1Cent=   200000004 NGrid=           0
         NMat0=    1 NMatS0=      1 NMatT0=    0 NMatD0=    1 NMtDS0=    0 NMtDT0=    0
 Petite list used in FoFCou.
 Keep R1 ints in memory in canonical form, NReq=1565304907.
 Requested convergence on RMS density matrix=1.00D-08 within 128 cycles.
 Requested convergence on MAX density matrix=1.00D-06.
 Requested convergence on             energy=1.00D-06.
 No special actions if energy rises.
 Inv3:  Mode=1 IEnd=    21627675.
 Iteration    1 A*A^-1 deviation from unit magnitude is 5.33D-15 for   2676.
 Iteration    1 A*A^-1 deviation from orthogonality  is 7.77D-15 for   2685   2598.
 Iteration    1 A^-1*A deviation from unit magnitude is 5.44D-15 for   2679.
 Iteration    1 A^-1*A deviation from orthogonality  is 5.89D-12 for   1793   1508.
 Error on total polarization charges =  0.05233
 SCF Done:  E(RB3LYP) =  -886.949576239     A.U. after   11 cycles
            NFock= 11  Conv=0.60D-08     -V/T= 2.0094
 SMD-CDS (non-electrostatic) energy       (kcal/mol) =       0.90
 (included in total energy above)
 D1PCM: PCM CHGder 1st derivatives, ID1Alg=3 FixD1E=F DoIter=F DoCFld=F I1PDM=0.
 Calling FoFJK, ICntrl=      2127 FMM=F ISym2X=0 I1Cent= 0 IOpClX= 0 NMat=1 NMatS=1 NMatT=0.
 ***** Axes restored to original set *****
 -------------------------------------------------------------------
 Center     Atomic                   Forces (Hartrees/Bohr)
 Number     Number              X              Y              Z
 -------------------------------------------------------------------
      1        6          -0.005072681   -0.006926437   -0.000069124
      2        6           0.004575816    0.006010454   -0.000515982
      3        6          -0.001347088   -0.000444072    0.001037767
      4        6          -0.000981037    0.001250615   -0.000012581
      5        6          -0.001029582    0.001152446   -0.000073715
      6        6           0.000385668    0.000444463   -0.000900474
      7        6           0.003574627    0.002572439   -0.000961606
      8        6           0.002717567    0.003290977    0.000828644
      9        6           0.002525682    0.000217346    0.000208890
     10        6          -0.004408999   -0.001077503   -0.002278526
     11        8           0.002624753   -0.002752198   -0.000875200
     12        6          -0.000489520    0.000289653    0.001368600
     13        6           0.000934705   -0.000850999    0.000847315
     14        8          -0.000880083    0.000912885    0.001800347
     15        6          -0.000962938    0.000078224   -0.001925121
     16        8           0.000455856    0.000250561    0.000908038
     17        6           0.000764457   -0.001636254    0.002326314
     18        6           0.000185375   -0.000390605   -0.000458091
     19        8           0.000047695    0.002613685    0.002749946
     20        1           0.000091456    0.000198567   -0.000764936
     21        1          -0.000224921    0.000039682   -0.000245401
     22        1          -0.000150498    0.000230750   -0.000069946
     23        1          -0.000756212   -0.000026465   -0.000293919
     24        1          -0.000808377   -0.000331833   -0.000314199
     25        1          -0.000197805   -0.000442310    0.000921368
     26        1           0.000044425    0.000158578   -0.000128524
     27        1          -0.000203878    0.000195670    0.000148002
     28        1          -0.000923128   -0.001280080   -0.000198998
     29        1          -0.001621095   -0.001625749    0.000739474
     30        1          -0.000093659   -0.000207971   -0.000488888
     31        1           0.000505873   -0.000153887   -0.000271675
     32        1           0.000102468   -0.000419316   -0.000366307
     33        1          -0.000129504    0.001278232    0.000027949
     34        1          -0.000221936    0.000324432    0.000031066
     35        1          -0.000344671    0.000426356    0.000434611
     36        1           0.000456935   -0.000704125   -0.001361997
     37        1           0.001009114   -0.000959695    0.000080691
     38        1           0.000144230   -0.000592080   -0.000192629
     39        1          -0.000168505    0.000271371   -0.000671535
     40        1           0.000176404   -0.000014456   -0.000365222
     41        1          -0.000273518   -0.000237768   -0.000282142
     42        1           0.000418560   -0.000125965   -0.000239725
     43        1          -0.000452031   -0.001007619   -0.000132560
 -------------------------------------------------------------------
 Cartesian Forces:  Max     0.006926437 RMS     0.001494173

 GradGradGradGradGradGradGradGradGradGradGradGradGradGradGradGradGradGrad
 Berny optimization.
 Using GEDIIS/GDIIS optimizer.
 FormGI is forming the generalized inverse of G from B-inverse, IUseBI=4.
 Internal  Forces:  Max     0.003892478 RMS     0.000867136
 Search for a local minimum.
 Step number   2 out of a maximum of  258
 All quantities printed in internal units (Hartrees-Bohrs-Radians)
 Mixed Optimization -- En-DIIS/RFO-DIIS
 Update second derivatives using D2CorX and points    1    2
 DE= -6.13D-03 DEPred=-7.43D-03 R= 8.25D-01
 TightC=F SS=  1.41D+00  RLast= 3.67D-01 DXNew= 5.0454D-01 1.1020D+00
 Trust test= 8.25D-01 RLast= 3.67D-01 DXMaxT set to 5.05D-01
 ITU=  1  0
 Use linear search instead of GDIIS.
     Eigenvalues ---    0.00230   0.00246   0.00270   0.00337   0.00367
     Eigenvalues ---    0.00407   0.00530   0.00680   0.00769   0.00917
     Eigenvalues ---    0.01077   0.01095   0.01223   0.01348   0.01368
     Eigenvalues ---    0.01381   0.02471   0.02488   0.03071   0.03877
     Eigenvalues ---    0.03935   0.04037   0.04429   0.04590   0.04607
     Eigenvalues ---    0.04717   0.04887   0.04971   0.05036   0.05332
     Eigenvalues ---    0.05402   0.05446   0.05510   0.05553   0.05573
     Eigenvalues ---    0.05627   0.05676   0.05700   0.05787   0.05911
     Eigenvalues ---    0.06043   0.06170   0.06679   0.07806   0.08341
     Eigenvalues ---    0.08657   0.09036   0.09125   0.09365   0.09620
     Eigenvalues ---    0.10309   0.11749   0.12115   0.13408   0.13970
     Eigenvalues ---    0.14653   0.15807   0.15904   0.16000   0.16000
     Eigenvalues ---    0.16000   0.16000   0.16000   0.16000   0.16000
     Eigenvalues ---    0.16000   0.16000   0.16000   0.16022   0.16366
     Eigenvalues ---    0.17011   0.17334   0.18779   0.19992   0.20783
     Eigenvalues ---    0.22376   0.22817   0.24894   0.25029   0.26220
     Eigenvalues ---    0.26938   0.27165   0.27766   0.27989   0.28458
     Eigenvalues ---    0.28739   0.28876   0.29327   0.29734   0.30176
     Eigenvalues ---    0.31057   0.31678   0.32297   0.33639   0.33760
     Eigenvalues ---    0.33830   0.33844   0.33960   0.34052   0.34074
     Eigenvalues ---    0.34094   0.34104   0.34128   0.34148   0.34170
     Eigenvalues ---    0.34185   0.34204   0.34213   0.34237   0.34316
     Eigenvalues ---    0.34327   0.34343   0.34368   0.34501   0.34530
     Eigenvalues ---    0.38722   0.41415   0.42071   0.51991   0.52336
     Eigenvalues ---    0.52753   0.53002   0.94796
 RFO step:  Lambda=-1.33286595D-03 EMin= 2.29947062D-03
 Quartic linear search produced a step of -0.04697.
 Iteration  1 RMS(Cart)=  0.04137258 RMS(Int)=  0.00068566
 Iteration  2 RMS(Cart)=  0.00093138 RMS(Int)=  0.00004020
 Iteration  3 RMS(Cart)=  0.00000036 RMS(Int)=  0.00004020
 Variable       Old X    -DE/DX   Delta X   Delta X   Delta X     New X
                                 (Linear)    (Quad)   (Total)
    R1        2.56664  -0.00389  -0.00144  -0.00403  -0.00543   2.56121
    R2        2.84105   0.00325  -0.00081   0.01116   0.01035   2.85141
    R3        2.79527  -0.00305  -0.00013  -0.00790  -0.00798   2.78730
    R4        2.85468  -0.00257  -0.00011  -0.00851  -0.00859   2.84608
    R5        2.89030   0.00277  -0.00148   0.01131   0.00978   2.90008
    R6        2.92720  -0.00019  -0.00026   0.00018  -0.00012   2.92709
    R7        2.07354   0.00076  -0.00006   0.00225   0.00219   2.07573
    R8        2.06618  -0.00019   0.00004  -0.00063  -0.00058   2.06560
    R9        2.92251   0.00109   0.00000   0.00379   0.00380   2.92630
   R10        2.94346   0.00213   0.00122   0.00476   0.00598   2.94945
   R11        2.07463   0.00003   0.00022  -0.00045  -0.00022   2.07441
   R12        2.91150  -0.00100  -0.00085  -0.00055  -0.00138   2.91011
   R13        2.07442  -0.00031  -0.00021  -0.00035  -0.00057   2.07385
   R14        2.07231  -0.00065   0.00007  -0.00199  -0.00192   2.07039
   R15        2.91530  -0.00112  -0.00058  -0.00104  -0.00166   2.91364
   R16        2.07614  -0.00048  -0.00001  -0.00131  -0.00132   2.07482
   R17        2.07521   0.00019   0.00005   0.00043   0.00048   2.07568
   R18        2.91403  -0.00009  -0.00105   0.00228   0.00123   2.91526
   R19        2.07849   0.00015  -0.00005   0.00055   0.00049   2.07898
   R20        2.86541   0.00086  -0.00182   0.00781   0.00601   2.87142
   R21        2.33144  -0.00384  -0.00094  -0.00160  -0.00254   2.32890
   R22        2.91807  -0.00260  -0.00122  -0.00481  -0.00607   2.91200
   R23        2.06690   0.00053   0.00003   0.00138   0.00141   2.06831
   R24        2.06875   0.00094   0.00001   0.00256   0.00257   2.07132
   R25        2.89893  -0.00176  -0.00061  -0.00412  -0.00473   2.89420
   R26        2.72658   0.00020  -0.00152   0.00417   0.00264   2.72922
   R27        2.07365  -0.00011  -0.00018   0.00012  -0.00005   2.07360
   R28        2.07022   0.00021  -0.00011   0.00084   0.00074   2.07096
   R29        2.07133  -0.00027  -0.00005  -0.00064  -0.00069   2.07064
   R30        2.07321  -0.00059  -0.00011  -0.00137  -0.00148   2.07174
   R31        2.07151  -0.00010   0.00000  -0.00029  -0.00029   2.07122
   R32        2.07156  -0.00017  -0.00009  -0.00025  -0.00034   2.07122
   R33        1.83783   0.00063  -0.00005   0.00123   0.00118   1.83902
   R34        2.73620   0.00102  -0.00014   0.00284   0.00270   2.73889
   R35        2.90064  -0.00041   0.00022  -0.00188  -0.00165   2.89898
   R36        2.91868  -0.00156   0.00023  -0.00584  -0.00561   2.91307
   R37        1.83768   0.00107   0.00016   0.00156   0.00171   1.83939
   R38        2.06814  -0.00036  -0.00002  -0.00094  -0.00097   2.06717
   R39        2.07195  -0.00037  -0.00005  -0.00090  -0.00096   2.07100
   R40        2.07412   0.00004  -0.00011   0.00038   0.00027   2.07440
   R41        2.70277  -0.00246  -0.00050  -0.00437  -0.00487   2.69790
   R42        2.06595   0.00000  -0.00005   0.00013   0.00008   2.06603
   R43        2.08143   0.00033  -0.00048   0.00210   0.00161   2.08304
   R44        1.84055   0.00066   0.00025   0.00061   0.00085   1.84140
    A1        2.28016  -0.00142   0.00129  -0.01234  -0.01117   2.26900
    A2        1.90277   0.00051  -0.00244   0.00802   0.00546   1.90823
    A3        2.09844   0.00092   0.00109   0.00582   0.00687   2.10531
    A4        2.22660   0.00182  -0.00124   0.00476   0.00355   2.23015
    A5        1.96872  -0.00094   0.00070  -0.00571  -0.00515   1.96357
    A6        2.08748  -0.00089   0.00055   0.00080   0.00144   2.08892
    A7        1.98539  -0.00034   0.00060  -0.00564  -0.00515   1.98024
    A8        1.90399   0.00057  -0.00020   0.00175   0.00160   1.90559
    A9        1.89100  -0.00048  -0.00073   0.00116   0.00044   1.89144
   A10        1.93693   0.00000  -0.00008   0.00012   0.00002   1.93696
   A11        1.90133   0.00029  -0.00018   0.00340   0.00330   1.90463
   A12        1.83891  -0.00003   0.00058  -0.00036   0.00020   1.83911
   A13        1.98073  -0.00083  -0.00038  -0.00832  -0.00874   1.97199
   A14        1.99007  -0.00224  -0.00063  -0.01146  -0.01197   1.97810
   A15        1.84224   0.00085   0.00003   0.00301   0.00303   1.84527
   A16        1.94737   0.00291   0.00055   0.01748   0.01800   1.96537
   A17        1.88175  -0.00045  -0.00059   0.00084   0.00026   1.88200
   A18        1.80620  -0.00023   0.00110  -0.00110  -0.00007   1.80614
   A19        2.03824   0.00032   0.00070  -0.00722  -0.00661   2.03163
   A20        1.91272   0.00029   0.00036   0.00275   0.00313   1.91585
   A21        1.89194  -0.00001   0.00003   0.00288   0.00288   1.89482
   A22        1.86606  -0.00072  -0.00036  -0.00217  -0.00252   1.86354
   A23        1.90159  -0.00020  -0.00074  -0.00114  -0.00181   1.89977
   A24        1.84373   0.00032  -0.00008   0.00619   0.00610   1.84983
   A25        2.04821  -0.00080  -0.00029  -0.00862  -0.00898   2.03923
   A26        1.91428   0.00046  -0.00061   0.00115   0.00048   1.91477
   A27        1.87236   0.00003   0.00019   0.00371   0.00394   1.87629
   A28        1.89180  -0.00024   0.00069  -0.00547  -0.00481   1.88699
   A29        1.88369   0.00053   0.00039   0.00444   0.00489   1.88858
   A30        1.84257   0.00010  -0.00040   0.00663   0.00622   1.84879
   A31        1.96154   0.00016   0.00033  -0.00224  -0.00196   1.95958
   A32        1.96057  -0.00012  -0.00048  -0.00143  -0.00189   1.95868
   A33        1.84213  -0.00021   0.00122  -0.00331  -0.00207   1.84006
   A34        1.97363   0.00004  -0.00052   0.00082   0.00029   1.97393
   A35        1.85969   0.00005  -0.00098   0.00703   0.00607   1.86577
   A36        1.85471   0.00007   0.00054  -0.00051   0.00001   1.85472
   A37        1.90038   0.00159   0.00283  -0.00177   0.00101   1.90139
   A38        2.19543  -0.00050  -0.00212   0.00360   0.00149   2.19692
   A39        2.18713  -0.00109  -0.00072  -0.00200  -0.00271   2.18442
   A40        1.83850  -0.00202  -0.00243   0.00013  -0.00244   1.83606
   A41        1.93018   0.00124  -0.00067   0.01111   0.01045   1.94063
   A42        1.89061   0.00110  -0.00020   0.01026   0.01011   1.90073
   A43        1.95207   0.00047   0.00090  -0.00147  -0.00049   1.95158
   A44        1.95432   0.00061   0.00064   0.00018   0.00088   1.95519
   A45        1.89701  -0.00131   0.00149  -0.01861  -0.01716   1.87986
   A46        1.81024   0.00089   0.00129   0.00232   0.00348   1.81373
   A47        1.97486  -0.00044   0.00059  -0.00317  -0.00258   1.97228
   A48        1.92009  -0.00044  -0.00085  -0.00289  -0.00369   1.91639
   A49        1.96870   0.00008  -0.00119   0.00652   0.00539   1.97409
   A50        1.87022  -0.00037   0.00077  -0.00312  -0.00232   1.86790
   A51        1.91486   0.00028  -0.00053   0.00027  -0.00030   1.91456
   A52        1.92979  -0.00060   0.00004  -0.00408  -0.00404   1.92575
   A53        1.95676  -0.00034   0.00018  -0.00249  -0.00231   1.95444
   A54        1.93526  -0.00042   0.00008  -0.00221  -0.00213   1.93313
   A55        1.88502   0.00041  -0.00005   0.00165   0.00159   1.88661
   A56        1.87728   0.00053  -0.00012   0.00346   0.00335   1.88063
   A57        1.87679   0.00051  -0.00016   0.00421   0.00405   1.88084
   A58        1.94270  -0.00087   0.00011  -0.00499  -0.00490   1.93780
   A59        1.91310   0.00005   0.00073  -0.00014   0.00059   1.91369
   A60        1.94944  -0.00080   0.00011  -0.00676  -0.00668   1.94276
   A61        1.87659   0.00083  -0.00114   0.01116   0.01002   1.88661
   A62        1.88763   0.00061   0.00013   0.00079   0.00088   1.88850
   A63        1.89221   0.00028   0.00000   0.00077   0.00078   1.89298
   A64        1.89667  -0.00201  -0.00007  -0.01164  -0.01171   1.88496
   A65        1.83031   0.00042   0.00183  -0.00215  -0.00032   1.82999
   A66        1.92168   0.00162   0.00067   0.01460   0.01526   1.93694
   A67        2.02535  -0.00110  -0.00069  -0.00123  -0.00199   2.02336
   A68        1.91207  -0.00114  -0.00179  -0.00647  -0.00825   1.90382
   A69        1.87178   0.00000  -0.00048  -0.00722  -0.00771   1.86406
   A70        1.89901   0.00010   0.00032   0.00110   0.00137   1.90038
   A71        1.87552   0.00083   0.00060   0.00344   0.00403   1.87955
   A72        1.95960  -0.00059  -0.00011  -0.00494  -0.00505   1.95454
   A73        1.92928   0.00007   0.00018   0.00123   0.00141   1.93069
   A74        1.92108  -0.00007   0.00075  -0.00182  -0.00108   1.92000
   A75        1.89455   0.00018   0.00017  -0.00017  -0.00001   1.89454
   A76        1.87789   0.00005   0.00014  -0.00251  -0.00238   1.87551
   A77        1.87891   0.00040  -0.00120   0.00872   0.00752   1.88643
   A78        1.98555  -0.00300  -0.00194  -0.00950  -0.01145   1.97410
   A79        1.94431   0.00084   0.00102   0.00102   0.00202   1.94633
   A80        1.87663   0.00110   0.00211   0.00174   0.00392   1.88056
   A81        1.86640   0.00078   0.00142  -0.00378  -0.00241   1.86399
   A82        1.91522   0.00070  -0.00293   0.00880   0.00587   1.92109
   A83        1.87287  -0.00031   0.00024   0.00258   0.00285   1.87572
   A84        1.82554   0.00164   0.00078   0.00773   0.00851   1.83405
    D1        0.05814   0.00040   0.00067   0.00119   0.00190   0.06004
    D2       -3.11359   0.00010   0.00099  -0.00487  -0.00382  -3.11741
    D3        3.13375   0.00078  -0.00033   0.02895   0.02856  -3.12087
    D4       -0.03798   0.00048  -0.00001   0.02289   0.02284  -0.01514
    D5        0.37577   0.00035  -0.00062   0.01111   0.01046   0.38623
    D6       -1.87347   0.00026   0.00023   0.01314   0.01335  -1.86012
    D7        2.39596   0.00036  -0.00089   0.01641   0.01549   2.41145
    D8       -2.69362  -0.00004   0.00061  -0.01923  -0.01863  -2.71225
    D9        1.34033  -0.00014   0.00146  -0.01720  -0.01574   1.32459
   D10       -0.67343  -0.00003   0.00034  -0.01393  -0.01359  -0.68702
   D11       -0.01957  -0.00027  -0.00045  -0.00251  -0.00301  -0.02257
   D12       -3.13818   0.00001   0.00023   0.00536   0.00552  -3.13265
   D13        3.06409  -0.00004  -0.00129   0.02105   0.01993   3.08402
   D14       -0.05452   0.00025  -0.00061   0.02891   0.02846  -0.02606
   D15        0.66490   0.00004  -0.00011   0.00342   0.00324   0.66813
   D16       -1.50783  -0.00016  -0.00028   0.00599   0.00569  -1.50214
   D17        2.78199  -0.00016  -0.00047   0.00489   0.00438   2.78637
   D18       -2.44474   0.00035  -0.00044   0.00993   0.00941  -2.43532
   D19        1.66572   0.00016  -0.00061   0.01250   0.01186   1.67758
   D20       -0.32765   0.00015  -0.00081   0.01140   0.01055  -0.31709
   D21        0.07775  -0.00038   0.00050  -0.03293  -0.03243   0.04532
   D22        2.21683   0.00006   0.00025  -0.02520  -0.02497   2.19186
   D23       -1.91777  -0.00022  -0.00066  -0.02927  -0.02994  -1.94771
   D24       -3.09132  -0.00060   0.00076  -0.03836  -0.03758  -3.12890
   D25       -0.95224  -0.00016   0.00051  -0.03063  -0.03012  -0.98236
   D26        1.19635  -0.00044  -0.00040  -0.03470  -0.03509   1.16126
   D27       -1.34817  -0.00017   0.00009  -0.01890  -0.01878  -1.36695
   D28        2.67923  -0.00149   0.00023  -0.02560  -0.02541   2.65382
   D29        0.70877  -0.00063  -0.00080  -0.02047  -0.02129   0.68748
   D30        0.80672   0.00033   0.00021  -0.02072  -0.02049   0.78624
   D31       -1.44906  -0.00099   0.00035  -0.02742  -0.02712  -1.47618
   D32        2.86367  -0.00013  -0.00068  -0.02229  -0.02300   2.84067
   D33        2.82369   0.00046   0.00076  -0.01908  -0.01828   2.80541
   D34        0.56791  -0.00086   0.00090  -0.02579  -0.02492   0.54299
   D35       -1.40255   0.00000  -0.00013  -0.02066  -0.02080  -1.42335
   D36        0.60708   0.00020  -0.00012   0.01288   0.01269   0.61977
   D37       -1.51718   0.00068  -0.00046   0.01882   0.01834  -1.49884
   D38        2.76184   0.00015  -0.00057   0.00844   0.00781   2.76965
   D39        2.88436  -0.00105  -0.00085   0.00522   0.00431   2.88866
   D40        0.76010  -0.00057  -0.00118   0.01115   0.00995   0.77006
   D41       -1.24407  -0.00109  -0.00130   0.00077  -0.00057  -1.24464
   D42       -1.42681  -0.00007   0.00042   0.01341   0.01381  -1.41300
   D43        2.73212   0.00041   0.00008   0.01935   0.01946   2.75157
   D44        0.72795  -0.00012  -0.00003   0.00897   0.00893   0.73688
   D45       -0.94180  -0.00017  -0.00210  -0.00780  -0.00995  -0.95175
   D46       -2.99728   0.00014  -0.00137  -0.00622  -0.00763  -3.00491
   D47        1.11958  -0.00050  -0.00183  -0.01899  -0.02087   1.09871
   D48        3.06895   0.00034  -0.00151  -0.00183  -0.00328   3.06567
   D49        1.01346   0.00065  -0.00077  -0.00024  -0.00096   1.01251
   D50       -1.15286   0.00001  -0.00123  -0.01302  -0.01420  -1.16706
   D51        1.05011  -0.00033  -0.00171  -0.01018  -0.01189   1.03822
   D52       -1.00538  -0.00002  -0.00097  -0.00859  -0.00957  -1.01494
   D53        3.11149  -0.00066  -0.00143  -0.02137  -0.02281   3.08867
   D54        0.85975  -0.00029  -0.00101   0.00448   0.00343   0.86318
   D55       -1.30822   0.00026  -0.00120   0.01774   0.01653  -1.29169
   D56        2.98191  -0.00012  -0.00053   0.00740   0.00685   2.98876
   D57        3.00825  -0.00025  -0.00033   0.00136   0.00100   3.00925
   D58        0.84028   0.00029  -0.00053   0.01462   0.01410   0.85438
   D59       -1.15277  -0.00008   0.00014   0.00429   0.00442  -1.14836
   D60       -1.29005  -0.00034  -0.00095   0.00691   0.00592  -1.28413
   D61        2.82516   0.00020  -0.00114   0.02017   0.01902   2.84418
   D62        0.83211  -0.00017  -0.00047   0.00983   0.00934   0.84145
   D63       -1.27309  -0.00027   0.00117  -0.02131  -0.02013  -1.29322
   D64        0.96932  -0.00026   0.00034  -0.02455  -0.02421   0.94512
   D65        3.00052  -0.00012   0.00012  -0.02034  -0.02023   2.98030
   D66        0.90615  -0.00045   0.00071  -0.03105  -0.03032   0.87583
   D67       -3.13462  -0.00044  -0.00012  -0.03429  -0.03440   3.11417
   D68       -1.10342  -0.00030  -0.00034  -0.03009  -0.03042  -1.13384
   D69        2.89381  -0.00018   0.00080  -0.02380  -0.02300   2.87081
   D70       -1.14696  -0.00017  -0.00003  -0.02705  -0.02708  -1.17403
   D71        0.88424  -0.00003  -0.00025  -0.02284  -0.02310   0.86114
   D72       -3.11855   0.00024  -0.00110   0.02754   0.02642  -3.09213
   D73        1.06003   0.00036  -0.00119   0.02995   0.02874   1.08877
   D74       -1.03787   0.00024  -0.00116   0.02780   0.02662  -1.01126
   D75        0.92172   0.00008  -0.00070   0.03119   0.03052   0.95224
   D76       -1.18288   0.00021  -0.00079   0.03361   0.03284  -1.15004
   D77        3.00240   0.00009  -0.00076   0.03146   0.03072   3.03312
   D78       -1.11243  -0.00004   0.00044   0.02254   0.02298  -1.08945
   D79        3.06615   0.00009   0.00034   0.02496   0.02530   3.09145
   D80        0.96825  -0.00003   0.00037   0.02281   0.02318   0.99143
   D81        0.06625   0.00001   0.00063  -0.01746  -0.01685   0.04940
   D82        2.17833   0.00003  -0.00005  -0.01308  -0.01319   2.16513
   D83       -2.02765  -0.00016   0.00124  -0.02295  -0.02171  -2.04936
   D84       -3.09818  -0.00026  -0.00009  -0.02519  -0.02524  -3.12343
   D85       -0.98611  -0.00024  -0.00076  -0.02081  -0.02158  -1.00770
   D86        1.09110  -0.00044   0.00052  -0.03068  -0.03010   1.06100
   D87       -0.08276   0.00031  -0.00054   0.02857   0.02802  -0.05475
   D88       -2.22592   0.00022  -0.00142   0.02727   0.02582  -2.20010
   D89        1.94815   0.00006  -0.00055   0.02506   0.02447   1.97262
   D90       -2.18046  -0.00019   0.00129   0.01586   0.01716  -2.16330
   D91        1.95957  -0.00028   0.00041   0.01456   0.01496   1.97453
   D92       -0.14955  -0.00043   0.00128   0.01235   0.01362  -0.13594
   D93        1.96853   0.00073  -0.00189   0.04103   0.03913   2.00766
   D94       -0.17463   0.00064  -0.00277   0.03972   0.03693  -0.13769
   D95       -2.28375   0.00049  -0.00190   0.03751   0.03558  -2.24816
   D96        1.13440  -0.00100   0.00027  -0.04299  -0.04265   1.09175
   D97       -3.07502  -0.00048  -0.00061  -0.03234  -0.03290  -3.10792
   D98       -0.97751  -0.00062  -0.00004  -0.03581  -0.03581  -1.01333
   D99       -3.10054  -0.00010   0.00150  -0.03764  -0.03618  -3.13671
   D100      -1.02677   0.00041   0.00061  -0.02699  -0.02642  -1.05319
   D101       1.07074   0.00028   0.00118  -0.03047  -0.02934   1.04140
   D102      -1.01707  -0.00032   0.00136  -0.03718  -0.03582  -1.05290
   D103       1.05669   0.00019   0.00048  -0.02654  -0.02607   1.03063
   D104      -3.12899   0.00005   0.00104  -0.03001  -0.02898   3.12522
   D105      -1.03965  -0.00013   0.00190  -0.03803  -0.03616  -1.07581
   D106      -2.99657  -0.00076   0.00042  -0.03773  -0.03725  -3.03382
   D107       1.14372  -0.00080   0.00171  -0.04388  -0.04219   1.10153
   D108      -2.85754  -0.00132   0.00070  -0.04409  -0.04340  -2.90095
   D109      -0.79553   0.00024   0.00155  -0.03136  -0.02981  -0.82534
   D110       1.26279  -0.00026   0.00075  -0.03764  -0.03687   1.22592
   D111      -1.20456   0.00009   0.00072  -0.03749  -0.03680  -1.24135
   D112       0.91380  -0.00004   0.00098  -0.04024  -0.03929   0.87451
   D113       2.98716   0.00046   0.00009  -0.02983  -0.02978   2.95738
   D114       3.07440  -0.00067  -0.00082  -0.03941  -0.04021   3.03419
   D115      -1.09043  -0.00080  -0.00055  -0.04216  -0.04270  -1.13313
   D116       0.98293  -0.00031  -0.00144  -0.03176  -0.03319   0.94974
   D117       1.03315  -0.00008   0.00055  -0.02773  -0.02715   1.00600
   D118      -3.13168  -0.00021   0.00082  -0.03048  -0.02964   3.12187
   D119      -1.05832   0.00028  -0.00008  -0.02007  -0.02013  -1.07845
   D120      -1.16446   0.00053   0.00093  -0.01677  -0.01586  -1.18032
   D121       0.94668   0.00001   0.00213  -0.02781  -0.02568   0.92099
   D122       2.99414   0.00078   0.00441  -0.02306  -0.01870   2.97545
   D123       0.87394   0.00040   0.00249  -0.02531  -0.02281   0.85113
   D124       2.98508  -0.00011   0.00368  -0.03635  -0.03264   2.95244
   D125      -1.25064   0.00065   0.00596  -0.03160  -0.02565  -1.27629
   D126       2.94073  -0.00090   0.00029  -0.03639  -0.03608   2.90465
   D127      -1.23131  -0.00141   0.00149  -0.04743  -0.04591  -1.27722
   D128       0.81615  -0.00065   0.00377  -0.04268  -0.03892   0.77723
   D129      -0.80931   0.00000   0.00123  -0.00084   0.00047  -0.80884
   D130      -2.96348   0.00032   0.00021   0.00684   0.00704  -2.95644
   D131       1.29372  -0.00011   0.00070   0.00133   0.00196   1.29568
         Item               Value     Threshold  Converged?
 Maximum Force            0.003892     0.000450     NO 
 RMS     Force            0.000867     0.000300     NO 
 Maximum Displacement     0.183401     0.001800     NO 
 RMS     Displacement     0.041422     0.001200     NO 
 Predicted change in Energy=-7.473865D-04
 GradGradGradGradGradGradGradGradGradGradGradGradGradGradGradGradGradGrad

                          Input orientation:                          
 ---------------------------------------------------------------------
 Center     Atomic      Atomic             Coordinates (Angstroms)
 Number     Number       Type             X           Y           Z
 ---------------------------------------------------------------------
      1          6           0       -1.701876    0.657046   -0.195845
      2          6           0       -0.962120   -0.477743   -0.239953
      3          6           0        0.515317   -0.606368   -0.502482
      4          6           0        1.357501    0.519102    0.148120
      5          6           0        1.307625    1.847663   -0.645851
      6          6           0       -0.030736    2.188484   -1.327117
      7          6           0       -1.299997    2.087696   -0.457600
      8          6           0       -3.101559    0.315546    0.120092
      9          6           0       -3.223307   -1.193260    0.252507
     10          6           0       -1.791446   -1.731880    0.067493
     11          8           0       -4.033795    1.114699    0.225467
     12          6           0       -1.211314    2.915779    0.840975
     13          6           0       -1.687720   -2.800569   -1.024647
     14          8           0       -1.382619   -2.290136    1.335187
     15          6           0        2.815211    0.080223    0.492362
     16          8           0        2.662427   -1.104599    1.313032
     17          6           0        3.537504    1.162975    1.304354
     18          6           0        3.699801   -0.318431   -0.705508
     19          8           0        3.269670   -1.520706   -1.344067
     20          1           0        0.686859   -0.649293   -1.586583
     21          1           0        0.850770   -1.572844   -0.117529
     22          1           0        0.905046    0.698354    1.132073
     23          1           0        2.070871    1.837762   -1.434345
     24          1           0        1.580574    2.667232    0.028058
     25          1           0       -0.169983    1.550426   -2.209719
     26          1           0        0.044284    3.216355   -1.707044
     27          1           0       -2.124304    2.520716   -1.043556
     28          1           0       -3.640512   -1.472666    1.225034
     29          1           0       -3.905083   -1.563812   -0.521638
     30          1           0       -0.966836    3.960511    0.611118
     31          1           0       -0.445312    2.528995    1.522625
     32          1           0       -2.168681    2.906164    1.373888
     33          1           0       -0.657766   -3.162828   -1.123998
     34          1           0       -2.325372   -3.653963   -0.766900
     35          1           0       -2.008232   -2.408991   -1.996886
     36          1           0       -0.446272   -2.545396    1.263422
     37          1           0        3.521806   -1.286939    1.732145
     38          1           0        3.774346    2.041080    0.696525
     39          1           0        2.923307    1.482406    2.153928
     40          1           0        4.483952    0.769255    1.697058
     41          1           0        3.710641    0.460390   -1.472721
     42          1           0        4.732184   -0.434320   -0.336974
     43          1           0        3.103244   -2.148215   -0.617404
 ---------------------------------------------------------------------
                    Distance matrix (angstroms):
                    1          2          3          4          5
     1  C    0.000000
     2  C    1.355334   0.000000
     3  C    2.570250   1.506083   0.000000
     4  C    3.081741   2.554397   1.548948   0.000000
     5  C    3.267594   3.274754   2.582746   1.548533   0.000000
     6  C    2.533335   3.026246   2.964691   2.624950   1.539965
     7  C    1.508901   2.596730   3.248901   3.144786   2.625404
     8  C    1.474975   2.310008   3.784087   4.463792   4.730218
     9  C    2.437089   2.422281   3.858984   4.891511   5.530245
    10  C    2.405065   1.534655   2.629221   3.871601   4.788135
    11  O    2.413462   3.491085   4.917968   5.424648   5.461429
    12  C    2.533283   3.570224   4.146282   3.580912   3.113934
    13  C    3.555589   2.556905   3.152863   4.654994   5.542711
    14  O    3.336445   2.437756   3.132772   4.099903   5.318205
    15  C    4.605478   3.887910   2.598199   1.560780   2.586927
    16  O    4.942393   3.992750   2.855592   2.386683   3.793226
    17  C    5.473359   5.032242   3.940666   2.550267   3.040470
    18  C    5.512660   4.687817   3.203914   2.629926   3.227697
    19  O    5.547728   4.496097   3.021711   3.169200   3.960181
    20  H    3.057242   2.135878   1.098428   2.196384   2.739547
    21  H    3.390361   2.121510   1.093066   2.168774   3.491090
    22  H    2.925938   2.598455   2.127430   1.097730   2.154993
    23  H    4.142655   3.998396   3.043335   2.179898   1.097435
    24  H    3.855575   4.053146   3.483203   2.163016   1.095603
    25  H    2.683377   2.936142   2.834794   2.992699   2.171948
    26  H    3.447153   4.100191   4.035599   3.527230   2.143707
    27  H    2.090532   3.314695   4.127834   4.189215   3.519845
    28  H    3.211368   3.210894   4.583197   5.486987   6.245708
    29  H    3.145230   3.149591   4.522941   5.699289   6.231045
    30  H    3.479131   4.519120   4.928820   4.178542   3.349219
    31  H    2.834834   3.523386   3.854137   3.029698   2.870416
    32  H    2.782175   3.938413   4.802342   4.431087   4.157460
    33  H    4.067318   2.843211   2.880606   4.385909   5.403370
    34  H    4.393136   3.496355   4.174597   5.640504   6.594028
    35  H    3.569060   2.812629   3.442527   4.950044   5.562311
    36  H    3.736528   2.607954   2.793367   3.726747   5.101025
    37  H    5.897718   4.964832   3.807323   3.233439   4.514775
    38  H    5.718468   5.445693   4.366678   2.908317   2.814977
    39  H    5.253091   4.966829   4.149447   2.720839   3.253091
    40  H    6.469941   5.913266   4.741348   3.498068   4.091606
    41  H    5.564568   4.922855   3.505629   2.857943   2.895293
    42  H    6.527490   5.695296   4.223619   3.540171   4.126797
    43  H    5.579998   4.411364   3.014609   3.278448   4.380879
                    6          7          8          9         10
     6  C    0.000000
     7  C    1.541830   0.000000
     8  C    3.877147   2.592272   0.000000
     9  C    4.911610   3.868856   1.519491   0.000000
    10  C    4.518218   3.886696   2.431279   1.540963   0.000000
    11  O    4.425835   2.981100   1.232402   2.446283   3.627134
    12  C    2.573586   1.542687   3.294527   4.612875   4.747164
    13  C    5.265713   4.936295   3.608260   2.563706   1.531543
    14  O    5.382702   4.731419   3.349744   2.400722   1.444243
    15  C    3.981794   4.676250   5.933139   6.176001   4.968453
    16  O    5.006786   5.387642   6.055035   5.981173   4.667101
    17  C    4.550675   5.230775   6.796894   7.236490   6.189323
    18  C    4.537392   5.554177   6.880555   7.043617   5.722689
    19  O    4.964983   5.889672   6.790298   6.694402   5.258516
    20  H    2.938578   3.565572   4.265650   4.355175   3.170168
    21  H    4.048178   4.259225   4.386729   4.108420   2.653457
    22  H    3.023870   3.052793   4.150124   4.625487   3.782913
    23  H    2.133367   3.518416   5.611368   6.329367   5.469493
    24  H    2.159171   2.978156   5.240350   6.166932   5.542947
    25  H    1.097950   2.153023   3.942980   4.786769   4.311424
    26  H    1.098405   2.154547   4.652897   5.827667   5.568117
    27  H    2.138647   1.100151   2.678037   4.084263   4.407925
    28  H    5.740033   4.580988   2.170039   1.094503   2.196847
    29  H    5.453355   4.485988   2.142301   1.096096   2.200632
    30  H    2.788031   2.181878   4.252520   5.637519   5.777441
    31  H    2.899801   2.201481   3.731234   4.815147   4.699420
    32  H    3.518707   2.186058   3.025486   4.378928   4.833262
    33  H    5.391750   5.331468   4.429331   3.515105   2.180022
    34  H    6.301855   5.840694   4.140799   2.810789   2.162334
    35  H    5.049342   4.805330   3.619401   2.830932   2.183377
    36  H    5.412317   5.015606   4.067277   3.249945   1.975233
    37  H    5.835940   6.279564   7.002545   6.906131   5.585667
    38  H    4.312250   5.204146   7.112511   7.721739   6.753440
    39  H    4.619804   5.002275   6.465065   6.968174   6.075668
    40  H    5.616249   6.311490   7.760970   8.083318   6.949229
    41  H    4.123761   5.365173   6.997435   7.334207   6.119744
    42  H    5.526743   6.539290   7.882813   8.013321   6.663708
    43  H    5.397451   6.112038   6.716666   6.457084   4.959880
                   11         12         13         14         15
    11  O    0.000000
    12  C    3.404282   0.000000
    13  C    4.732460   6.031927   0.000000
    14  O    4.455683   5.232126   2.433608   0.000000
    15  C    6.931830   4.937086   5.556679   4.893949   0.000000
    16  O    7.137750   5.602870   5.221574   4.215256   1.449361
    17  C    7.647934   5.083141   6.959662   6.011034   1.534075
    18  C    7.920170   6.080360   5.940391   5.820915   1.541530
    19  O    7.921452   6.673532   5.129892   5.423487   2.478302
    20  H    5.355350   4.712307   3.253059   3.938508   3.063346
    21  H    5.585653   5.031765   2.962112   2.759152   2.638869
    22  H    5.038594   3.079074   4.859664   3.769049   2.107142
    23  H    6.367476   4.136659   5.984060   6.052804   2.712044
    24  H    5.828420   2.918434   6.456530   5.921536   2.903880
    25  H    4.587923   3.500756   4.758055   5.365330   4.286505
    26  H    4.978182   2.856445   6.298324   6.450788   4.727658
    27  H    2.689510   2.130981   5.339199   5.417823   5.719603
    28  H    2.801475   5.030602   3.261562   2.403845   6.680168
    29  H    2.783731   5.401837   2.588297   3.215302   6.992382
    30  H    4.201621   1.097301   6.993398   6.306167   5.419836
    31  H    4.069406   1.095905   6.036260   4.913013   4.205822
    32  H    2.829641   1.095736   6.208953   5.255561   5.796741
    33  H    5.613900   6.412254   1.096316   2.708246   5.019121
    34  H    5.161748   6.854772   1.096044   2.677233   6.477305
    35  H    4.632295   6.086190   1.096043   3.392378   5.971444
    36  H    5.229146   5.530659   2.615639   0.973167   4.257427
    37  H    8.070009   6.392140   6.085239   5.021689   1.976226
    38  H    7.877001   5.063870   7.499211   6.764733   2.192392
    39  H    7.228793   4.568753   7.050446   5.783027   2.176832
    40  H    8.650834   6.146260   7.631570   6.626272   2.170427
    41  H    7.955392   5.967225   6.322731   6.433586   2.192686
    42  H    8.919540   6.923576   6.876569   6.605376   2.151124
    43  H    7.892678   6.810751   4.852294   4.894458   2.506089
                   16         17         18         19         20
    16  O    0.000000
    17  C    2.430581   0.000000
    18  C    2.401813   2.502088   0.000000
    19  O    2.757184   3.779949   1.427669   0.000000
    20  H    3.538070   4.446122   3.156514   2.736619   0.000000
    21  H    2.355389   4.089620   3.168004   2.712598   1.742967
    22  H    2.524238   2.678692   3.495885   4.080067   3.042178
    23  H    4.068846   3.179122   2.798889   3.567152   2.850282
    24  H    4.128955   2.778722   3.734089   4.719596   3.795408
    25  H    5.242278   5.122918   4.553077   4.691739   2.441565
    26  H    5.886101   5.048512   5.182720   5.742353   3.920542
    27  H    6.450520   6.277914   6.488084   6.746729   4.271589
    28  H    6.314290   7.647013   7.677203   7.372462   5.225828
    29  H    6.834403   8.133985   7.708375   7.221864   4.801706
    30  H    6.270532   5.347510   6.466865   7.198227   5.367950
    31  H    4.785915   4.216216   5.500397   6.198314   4.588082
    32  H    6.279294   5.966916   7.011489   7.520646   5.436890
    33  H    4.604248   6.496903   5.220548   4.262598   2.887882
    34  H    5.975241   7.865512   6.887108   6.015679   4.332835
    35  H    5.871290   7.376470   6.214478   5.391796   3.244750
    36  H    3.426714   5.442808   5.101567   4.653731   3.605790
    37  H    0.973363   2.487032   2.629038   3.095368   4.411062
    38  H    3.392896   1.093901   2.745641   4.135824   4.688631
    39  H    2.732720   1.095924   3.467322   4.623269   4.851521
    40  H    2.641356   1.097723   2.751413   3.995853   5.216559
    41  H    3.362791   2.869799   1.093296   2.033654   3.222982
    42  H    2.730510   2.583131   1.102298   2.081687   4.239385
    43  H    2.238311   3.853013   1.926591   0.974426   3.004162
                   21         22         23         24         25
    21  H    0.000000
    22  H    2.592834   0.000000
    23  H    3.854203   3.040378   0.000000
    24  H    4.304887   2.356198   1.751294   0.000000
    25  H    3.895384   3.612380   2.388555   3.052761   0.000000
    26  H    5.110128   3.891250   2.466159   2.381660   1.753258
    27  H    5.144495   4.151063   4.268330   3.859527   2.474019
    28  H    4.688723   5.038260   7.116961   6.769878   5.742925
    29  H    4.772999   5.566820   6.936553   6.949556   5.147725
    30  H    5.869637   3.796973   4.232924   2.915790   3.794813
    31  H    4.603805   2.308083   3.943685   2.521320   3.868306
    32  H    5.603831   3.792189   5.196292   3.990647   4.321464
    33  H    2.411786   4.737189   5.705057   6.350354   4.861223
    34  H    3.852352   5.743200   7.066221   7.473009   5.814903
    35  H    3.522075   5.285183   5.915272   6.538193   4.370520
    36  H    2.129602   3.516422   5.729400   5.727628   5.377249
    37  H    3.261513   3.338998   4.679276   4.723109   6.100675
    38  H    4.719156   3.197734   2.735648   2.377298   4.923893
    39  H    4.334683   2.394223   3.705216   2.779581   5.349251
    40  H    4.688088   3.623922   4.095161   3.849348   6.126357
    41  H    3.761575   3.835745   2.141838   3.414625   4.097632
    42  H    4.050897   4.253003   3.667310   4.436836   5.610493
    43  H    2.377933   3.999462   4.197761   5.091529   5.189357
                   26         27         28         29         30
    26  H    0.000000
    27  H    2.372110   0.000000
    28  H    6.645429   4.836578   0.000000
    29  H    6.312899   4.486306   1.768945   0.000000
    30  H    2.636287   2.480058   6.086449   6.358819   0.000000
    31  H    3.338102   3.066653   5.129441   5.735861   1.775407
    32  H    3.805992   2.448381   4.621969   5.156433   1.771411
    33  H    6.444129   5.870254   4.155885   3.669436   7.338128
    34  H    7.328056   6.184143   3.233488   2.631419   7.856511
    35  H    5.995111   5.022382   3.731194   2.547298   6.961088
    36  H    6.500930   5.814072   3.369776   4.014139   6.559216
    37  H    6.648371   7.353999   7.182649   7.766264   6.995737
    38  H    4.590400   6.168630   8.222278   8.570461   5.115693
    39  H    5.118834   6.064682   7.258031   7.941348   4.863587
    40  H    6.106297   7.365299   8.441323   8.985640   6.408937
    41  H    4.592649   6.202879   8.065608   7.937329   6.202581
    42  H    6.097616   7.499528   8.580214   8.712762   7.258942
    43  H    6.270819   7.021950   7.023474   7.033302   7.442536
                   31         32         33         34         35
    31  H    0.000000
    32  H    1.770418   0.000000
    33  H    6.280653   6.734609   0.000000
    34  H    6.856057   6.902375   1.774723   0.000000
    35  H    6.262059   6.295930   1.775940   1.778594   0.000000
    36  H    5.081007   5.718252   2.475021   2.980292   3.617725
    37  H    5.508473   7.077577   5.398641   6.785094   6.763577
    38  H    4.327357   6.043737   7.073795   8.472407   7.777905
    39  H    3.583502   5.344520   6.719157   7.903299   7.529429
    40  H    5.236866   6.994880   7.060942   8.485448   8.117569
    41  H    5.524777   6.975056   5.686149   7.338905   6.419782
    42  H    6.248664   7.855432   6.092267   7.769172   7.217190
    43  H    6.248861   7.570018   3.928266   5.635556   5.300770
                   36         37         38         39         40
    36  H    0.000000
    37  H    4.189159   0.000000
    38  H    6.258655   3.494567   0.000000
    39  H    5.326373   2.864502   1.777754   0.000000
    40  H    5.956682   2.270439   1.766960   1.775649   0.000000
    41  H    5.813876   3.655131   2.684821   3.849284   3.277332
    42  H    5.816727   2.544254   2.848364   3.626357   2.376446
    43  H    4.036623   2.537197   4.441507   4.571002   3.971740
                   41         42         43
    41  H    0.000000
    42  H    1.770304   0.000000
    43  H    2.811640   2.381076   0.000000
 Stoichiometry    C15H24O4
 Framework group  C1[X(C15H24O4)]
 Deg. of freedom   123
 Full point group                 C1      NOp   1
 Largest Abelian subgroup         C1      NOp   1
 Largest concise Abelian subgroup C1      NOp   1
                         Standard orientation:                         
 ---------------------------------------------------------------------
 Center     Atomic      Atomic             Coordinates (Angstroms)
 Number     Number       Type             X           Y           Z
 ---------------------------------------------------------------------
      1          6           0       -1.741494    0.655831   -0.197688
      2          6           0       -1.017224   -0.489375   -0.227110
      3          6           0        0.457714   -0.641721   -0.490995
      4          6           0        1.316554    0.481464    0.141532
      5          6           0        1.282718    1.799063   -0.671328
      6          6           0       -0.052541    2.148155   -1.354490
      7          6           0       -1.320972    2.077016   -0.480842
      8          6           0       -3.144901    0.337857    0.126182
      9          6           0       -3.286680   -1.167112    0.280520
     10          6           0       -1.862662   -1.727645    0.100131
     11          8           0       -4.066016    1.150974    0.222107
     12          6           0       -1.218034    2.922351    0.805509
     13          6           0       -1.775965   -2.813183   -0.976771
     14          8           0       -1.458387   -2.273153    1.374815
     15          6           0        2.769025    0.027889    0.488854
     16          8           0        2.602222   -1.142876    1.326789
     17          6           0        3.507792    1.112298    1.283629
     18          6           0        3.645301   -0.399820   -0.705098
     19          8           0        3.197468   -1.605196   -1.325382
     20          1           0        0.626081   -0.702495   -1.574739
     21          1           0        0.781012   -1.607029   -0.092934
     22          1           0        0.868902    0.680903    1.123796
     23          1           0        2.043882    1.767539   -1.461265
     24          1           0        1.568304    2.624439   -0.009859
     25          1           0       -0.202485    1.499456   -2.227530
     26          1           0        0.035437    3.169367   -1.749305
     27          1           0       -2.140754    2.512703   -1.071153
     28          1           0       -3.705301   -1.426883    1.257870
     29          1           0       -3.975234   -1.539466   -0.486730
     30          1           0       -0.960029    3.960279    0.560135
     31          1           0       -0.455699    2.535051    1.490966
     32          1           0       -2.174171    2.933324    1.340596
     33          1           0       -0.751231   -3.190726   -1.073161
     34          1           0       -2.424457   -3.654092   -0.705400
     35          1           0       -2.093477   -2.431280   -1.953831
     36          1           0       -0.525743   -2.542057    1.304676
     37          1           0        3.460058   -1.330797    1.746597
     38          1           0        3.755013    1.978318    0.662734
     39          1           0        2.899985    1.452150    2.129869
     40          1           0        4.449774    0.711482    1.679877
     41          1           0        3.664822    0.367707   -1.483440
     42          1           0        4.676901   -0.524368   -0.337196
     43          1           0        3.024321   -2.219918   -0.589418
 ---------------------------------------------------------------------
 Rotational constants (GHZ):      0.5460767      0.2807448      0.2197203
 Standard basis: 6-31G(d) (6D, 7F)
 There are   333 symmetry adapted cartesian basis functions of A   symmetry.
 There are   333 symmetry adapted basis functions of A   symmetry.
   333 basis functions,   628 primitive gaussians,   333 cartesian basis functions
    73 alpha electrons       73 beta electrons
       nuclear repulsion energy      1612.2835658336 Hartrees.
 NAtoms=   43 NActive=   43 NUniq=   43 SFac= 1.00D+00 NAtFMM=   60 NAOKFM=F Big=F
 Integral buffers will be    131072 words long.
 Raffenetti 2 integral format.
 Two-electron integral symmetry is turned on.
 ------------------------------------------------------------------------------
 Polarizable Continuum Model (PCM)
 =================================
 Model                : PCM (using non-symmetric T matrix).
 Atomic radii         : SMD-Coulomb.
 Polarization charges : Total charges.
 Charge compensation  : None.
 Solution method      : On-the-fly selection.
 Cavity type          : VdW (van der Waals Surface) (Alpha=1.000).
 Cavity algorithm     : GePol (No added spheres)
                        Default sphere list used, NSphG=   43.
                        Lebedev-Laikov grids with approx.  5.0 points / Ang**2.
                        Smoothing algorithm: Karplus/York (Gamma=1.0000).
                        Polarization charges: spherical gaussians, with
                                              point-specific exponents (IZeta= 3).
                        Self-potential: point-specific (ISelfS= 7).
                        Self-field    : sphere-specific E.n sum rule (ISelfD= 2).
 1st derivatives      : Analytical E(r).r(x)/FMM algorithm (CHGder, D1EAlg=3).
                        Cavity 1st derivative terms included.
 Solvent              : Methanol, Eps=  32.613000 Eps(inf)=   1.765709
 ------------------------------------------------------------------------------
 ------------------------------------------------------------------------------
 Atomic radii for non-electrostatic terms: SMD-CDS.
 ------------------------------------------------------------------------------
 Nuclear repulsion after PCM non-electrostatic terms =     1612.2850087313 Hartrees.
 One-electron integrals computed using PRISM.
 NBasis=   333 RedAO= T EigKep=  9.25D-04  NBF=   333
 NBsUse=   333 1.00D-06 EigRej= -1.00D+00 NBFU=   333
 Initial guess from the checkpoint file:  "DY-202A-11R_35.chk"
 B after Tr=     0.000000    0.000000    0.000000
         Rot=    0.999998   -0.000237   -0.001863   -0.000635 Ang=  -0.23 deg.
 ExpMin= 1.61D-01 ExpMax= 5.48D+03 ExpMxC= 8.25D+02 IAcc=1 IRadAn=         1 AccDes= 0.00D+00
 Harris functional with IExCor=  402 and IRadAn=       1 diagonalized for initial guess.
 HarFok:  IExCor=  402 AccDes= 0.00D+00 IRadAn=         1 IDoV= 1 UseB2=F ITyADJ=14
 ICtDFT=  3500011 ScaDFX=  1.000000  1.000000  1.000000  1.000000
 FoFCou: FMM=F IPFlag=           0 FMFlag=      100000 FMFlg1=           0
         NFxFlg=           0 DoJE=T BraDBF=F KetDBF=T FulRan=T
         wScrn=  0.000000 ICntrl=     500 IOpCl=  0 I1Cent=   200000004 NGrid=           0
         NMat0=    1 NMatS0=      1 NMatT0=    0 NMatD0=    1 NMtDS0=    0 NMtDT0=    0
 Petite list used in FoFCou.
 Keep R1 ints in memory in canonical form, NReq=1565304907.
 Requested convergence on RMS density matrix=1.00D-08 within 128 cycles.
 Requested convergence on MAX density matrix=1.00D-06.
 Requested convergence on             energy=1.00D-06.
 No special actions if energy rises.
 Inv3:  Mode=1 IEnd=    21659907.
 Iteration    1 A*A^-1 deviation from unit magnitude is 7.55D-15 for   2687.
 Iteration    1 A*A^-1 deviation from orthogonality  is 9.66D-15 for   2687   2600.
 Iteration    1 A^-1*A deviation from unit magnitude is 8.10D-15 for   2687.
 Iteration    1 A^-1*A deviation from orthogonality  is 8.12D-10 for   1813   1776.
 Iteration    2 A*A^-1 deviation from unit magnitude is 3.55D-15 for   1156.
 Iteration    2 A*A^-1 deviation from orthogonality  is 3.35D-15 for   1743    255.
 Iteration    2 A^-1*A deviation from unit magnitude is 9.99D-16 for    908.
 Iteration    2 A^-1*A deviation from orthogonality  is 7.04D-16 for   2662    989.
 Error on total polarization charges =  0.05231
 SCF Done:  E(RB3LYP) =  -886.950287749     A.U. after   11 cycles
            NFock= 11  Conv=0.30D-08     -V/T= 2.0094
 SMD-CDS (non-electrostatic) energy       (kcal/mol) =       0.91
 (included in total energy above)
 D1PCM: PCM CHGder 1st derivatives, ID1Alg=3 FixD1E=F DoIter=F DoCFld=F I1PDM=0.
 Calling FoFJK, ICntrl=      2127 FMM=F ISym2X=0 I1Cent= 0 IOpClX= 0 NMat=1 NMatS=1 NMatT=0.
 ***** Axes restored to original set *****
 -------------------------------------------------------------------
 Center     Atomic                   Forces (Hartrees/Bohr)
 Number     Number              X              Y              Z
 -------------------------------------------------------------------
      1        6          -0.001969317   -0.001483378    0.000843626
      2        6           0.001005906    0.001419093    0.000153284
      3        6          -0.000857319   -0.000883876   -0.000168877
      4        6           0.000514385    0.000220379    0.000159761
      5        6           0.000421229   -0.000372057    0.000201531
      6        6          -0.000440033   -0.000169554   -0.000004941
      7        6           0.000898925    0.000744203    0.000005787
      8        6           0.000679715    0.000183626   -0.001032695
      9        6           0.000996961   -0.000036305   -0.001065928
     10        6          -0.002232009   -0.000033713    0.000268488
     11        8           0.001223762   -0.000925865   -0.000019918
     12        6          -0.000261230   -0.000022980    0.000288756
     13        6           0.000412601    0.000207699    0.000039979
     14        8           0.000630858    0.000620498    0.000527084
     15        6           0.000041846    0.000122697   -0.000388393
     16        8          -0.000602642   -0.000367078    0.001586960
     17        6          -0.000883382   -0.000471836    0.000825990
     18        6          -0.000338964   -0.000296356   -0.001238270
     19        8           0.001048678    0.000826029    0.000454727
     20        1           0.000256023    0.000169981    0.000085102
     21        1          -0.000175535    0.000355098   -0.000412379
     22        1           0.000167646    0.000095950   -0.000140214
     23        1           0.000202918   -0.000279261    0.000016801
     24        1           0.000287233    0.000034812    0.000202035
     25        1           0.000206298    0.000125294    0.000118327
     26        1           0.000086588   -0.000194341    0.000010696
     27        1           0.000138690    0.000205194    0.000014490
     28        1           0.000154809    0.000077141    0.000184328
     29        1          -0.000801918   -0.000131886    0.000620882
     30        1          -0.000086279   -0.000062891   -0.000028308
     31        1          -0.000398804    0.000296051   -0.000170629
     32        1           0.000089957   -0.000129633   -0.000088441
     33        1          -0.000077314    0.000080972   -0.000089230
     34        1           0.000107251    0.000056359   -0.000051362
     35        1          -0.000064974    0.000066973    0.000045538
     36        1          -0.000211059   -0.000760318   -0.000027005
     37        1           0.000229341   -0.000171517   -0.000190299
     38        1          -0.000077191    0.000494692   -0.000474322
     39        1           0.000214898    0.000169326   -0.000112956
     40        1          -0.000273670    0.000114628   -0.000216057
     41        1           0.000006158    0.000267147   -0.000208252
     42        1           0.000013000   -0.000283211   -0.000581634
     43        1          -0.000284036    0.000122212    0.000055939
 -------------------------------------------------------------------
 Cartesian Forces:  Max     0.002232009 RMS     0.000551597

 GradGradGradGradGradGradGradGradGradGradGradGradGradGradGradGradGradGrad
 Berny optimization.
 Using GEDIIS/GDIIS optimizer.
 FormGI is forming the generalized inverse of G from B-inverse, IUseBI=4.
 Internal  Forces:  Max     0.001572119 RMS     0.000363894
 Search for a local minimum.
 Step number   3 out of a maximum of  258
 All quantities printed in internal units (Hartrees-Bohrs-Radians)
 Mixed Optimization -- En-DIIS/RFO-DIIS
 Swapping is turned off.
 Update second derivatives using D2CorX and points    1    2    3
 DE= -7.12D-04 DEPred=-7.47D-04 R= 9.52D-01
 TightC=F SS=  1.41D+00  RLast= 2.87D-01 DXNew= 8.4853D-01 8.6246D-01
 Trust test= 9.52D-01 RLast= 2.87D-01 DXMaxT set to 8.49D-01
 ITU=  1  1  0
     Eigenvalues ---    0.00231   0.00249   0.00277   0.00338   0.00364
     Eigenvalues ---    0.00399   0.00478   0.00701   0.00804   0.00927
     Eigenvalues ---    0.01032   0.01100   0.01234   0.01290   0.01372
     Eigenvalues ---    0.01387   0.02495   0.02523   0.03101   0.03894
     Eigenvalues ---    0.03991   0.04097   0.04417   0.04599   0.04690
     Eigenvalues ---    0.04716   0.04891   0.04949   0.05061   0.05347
     Eigenvalues ---    0.05378   0.05433   0.05531   0.05565   0.05606
     Eigenvalues ---    0.05617   0.05696   0.05727   0.05791   0.05920
     Eigenvalues ---    0.06119   0.06278   0.06862   0.07769   0.08373
     Eigenvalues ---    0.08625   0.09010   0.09036   0.09391   0.09582
     Eigenvalues ---    0.10311   0.11763   0.12175   0.13264   0.14046
     Eigenvalues ---    0.14981   0.15807   0.15952   0.15995   0.16000
     Eigenvalues ---    0.16000   0.16000   0.16000   0.16000   0.16000
     Eigenvalues ---    0.16000   0.16000   0.16000   0.16120   0.16385
     Eigenvalues ---    0.17149   0.17578   0.19253   0.19837   0.20759
     Eigenvalues ---    0.22559   0.22871   0.24867   0.25025   0.26437
     Eigenvalues ---    0.26829   0.27186   0.27770   0.28333   0.28528
     Eigenvalues ---    0.28714   0.28882   0.29241   0.29665   0.29937
     Eigenvalues ---    0.31028   0.31640   0.32272   0.33640   0.33759
     Eigenvalues ---    0.33831   0.33841   0.33851   0.33985   0.34069
     Eigenvalues ---    0.34102   0.34107   0.34139   0.34148   0.34162
     Eigenvalues ---    0.34177   0.34207   0.34212   0.34225   0.34264
     Eigenvalues ---    0.34325   0.34348   0.34360   0.34483   0.34709
     Eigenvalues ---    0.38770   0.41314   0.41937   0.51959   0.52204
     Eigenvalues ---    0.52598   0.52975   0.94488
 En-DIIS/RFO-DIIS IScMMF=        0 using points:     3    2
 RFO step:  Lambda=-9.06292906D-05.
 DidBck=F Rises=F RFO-DIIS coefs:    1.01090   -0.01090
 Iteration  1 RMS(Cart)=  0.02537330 RMS(Int)=  0.00033299
 Iteration  2 RMS(Cart)=  0.00045218 RMS(Int)=  0.00003944
 Iteration  3 RMS(Cart)=  0.00000010 RMS(Int)=  0.00003944
 Variable       Old X    -DE/DX   Delta X   Delta X   Delta X     New X
                                 (Linear)    (Quad)   (Total)
    R1        2.56121  -0.00063  -0.00006  -0.00227  -0.00232   2.55889
    R2        2.85141   0.00099   0.00011   0.00640   0.00651   2.85792
    R3        2.78730  -0.00157  -0.00009  -0.00714  -0.00715   2.78015
    R4        2.84608  -0.00027  -0.00009  -0.00343  -0.00355   2.84254
    R5        2.90008   0.00078   0.00011   0.00637   0.00642   2.90650
    R6        2.92709   0.00044   0.00000   0.00174   0.00175   2.92884
    R7        2.07573  -0.00005   0.00002   0.00055   0.00058   2.07631
    R8        2.06560  -0.00051  -0.00001  -0.00171  -0.00172   2.06388
    R9        2.92630  -0.00098   0.00004  -0.00207  -0.00203   2.92427
   R10        2.94945  -0.00109   0.00007  -0.00291  -0.00284   2.94661
   R11        2.07441  -0.00018   0.00000  -0.00070  -0.00070   2.07371
   R12        2.91011   0.00007  -0.00002   0.00027   0.00026   2.91037
   R13        2.07385   0.00013  -0.00001   0.00031   0.00030   2.07416
   R14        2.07039   0.00022  -0.00002   0.00003   0.00001   2.07040
   R15        2.91364   0.00017  -0.00002   0.00014   0.00016   2.91379
   R16        2.07482  -0.00019  -0.00001  -0.00098  -0.00100   2.07383
   R17        2.07568  -0.00018   0.00001  -0.00041  -0.00040   2.07528
   R18        2.91526   0.00000   0.00001   0.00082   0.00083   2.91609
   R19        2.07898  -0.00003   0.00001   0.00008   0.00009   2.07907
   R20        2.87142  -0.00056   0.00007   0.00081   0.00089   2.87231
   R21        2.32890  -0.00153  -0.00003  -0.00204  -0.00207   2.32683
   R22        2.91200  -0.00099  -0.00007  -0.00472  -0.00485   2.90714
   R23        2.06831   0.00008   0.00002   0.00067   0.00068   2.06899
   R24        2.07132   0.00011   0.00003   0.00111   0.00114   2.07246
   R25        2.89420  -0.00023  -0.00005  -0.00199  -0.00204   2.89216
   R26        2.72922   0.00061   0.00003   0.00294   0.00297   2.73219
   R27        2.07360  -0.00007   0.00000  -0.00015  -0.00015   2.07345
   R28        2.07096  -0.00049   0.00001  -0.00118  -0.00117   2.06979
   R29        2.07064  -0.00012  -0.00001  -0.00056  -0.00057   2.07007
   R30        2.07174  -0.00009  -0.00002  -0.00069  -0.00071   2.07103
   R31        2.07122  -0.00012   0.00000  -0.00044  -0.00044   2.07078
   R32        2.07122   0.00000   0.00000  -0.00006  -0.00006   2.07116
   R33        1.83902  -0.00001   0.00001   0.00037   0.00039   1.83941
   R34        2.73889   0.00128   0.00003   0.00425   0.00428   2.74317
   R35        2.89898  -0.00025  -0.00002  -0.00150  -0.00152   2.89747
   R36        2.91307   0.00126  -0.00006   0.00272   0.00266   2.91573
   R37        1.83939   0.00015   0.00002   0.00076   0.00078   1.84017
   R38        2.06717   0.00064  -0.00001   0.00160   0.00159   2.06876
   R39        2.07100  -0.00016  -0.00001  -0.00074  -0.00075   2.07025
   R40        2.07440  -0.00035   0.00000  -0.00092  -0.00091   2.07348
   R41        2.69790  -0.00125  -0.00005  -0.00435  -0.00440   2.69350
   R42        2.06603   0.00033   0.00000   0.00101   0.00101   2.06704
   R43        2.08304  -0.00015   0.00002   0.00026   0.00028   2.08332
   R44        1.84140   0.00002   0.00001   0.00020   0.00021   1.84160
    A1        2.26900  -0.00018  -0.00012  -0.00422  -0.00439   2.26460
    A2        1.90823   0.00003   0.00006   0.00263   0.00265   1.91088
    A3        2.10531   0.00015   0.00007   0.00172   0.00188   2.10719
    A4        2.23015   0.00022   0.00004   0.00329   0.00331   2.23346
    A5        1.96357  -0.00048  -0.00006  -0.00367  -0.00388   1.95969
    A6        2.08892   0.00027   0.00002   0.00055   0.00072   2.08964
    A7        1.98024   0.00006  -0.00006  -0.00230  -0.00241   1.97783
    A8        1.90559  -0.00001   0.00002   0.00193   0.00194   1.90753
    A9        1.89144   0.00014   0.00000   0.00141   0.00145   1.89289
   A10        1.93696  -0.00022   0.00000  -0.00231  -0.00229   1.93467
   A11        1.90463   0.00006   0.00004   0.00249   0.00254   1.90717
   A12        1.83911  -0.00004   0.00000  -0.00103  -0.00104   1.83807
   A13        1.97199   0.00022  -0.00010  -0.00180  -0.00191   1.97008
   A14        1.97810   0.00101  -0.00013   0.00142   0.00126   1.97936
   A15        1.84527  -0.00021   0.00003   0.00413   0.00417   1.84943
   A16        1.96537  -0.00138   0.00020  -0.00643  -0.00621   1.95916
   A17        1.88200   0.00022   0.00000   0.00191   0.00191   1.88391
   A18        1.80614   0.00018   0.00000   0.00203   0.00202   1.80816
   A19        2.03163  -0.00016  -0.00007  -0.00014  -0.00026   2.03137
   A20        1.91585  -0.00022   0.00003  -0.00451  -0.00447   1.91138
   A21        1.89482  -0.00003   0.00003   0.00127   0.00132   1.89614
   A22        1.86354   0.00027  -0.00003  -0.00172  -0.00173   1.86180
   A23        1.89977   0.00018  -0.00002   0.00384   0.00382   1.90360
   A24        1.84983  -0.00002   0.00007   0.00142   0.00148   1.85131
   A25        2.03923   0.00028  -0.00010   0.00269   0.00258   2.04181
   A26        1.91477  -0.00024   0.00001  -0.00282  -0.00282   1.91195
   A27        1.87629  -0.00010   0.00004  -0.00004   0.00001   1.87630
   A28        1.88699   0.00006  -0.00005  -0.00172  -0.00177   1.88522
   A29        1.88858  -0.00003   0.00005   0.00116   0.00120   1.88978
   A30        1.84879   0.00002   0.00007   0.00069   0.00075   1.84955
   A31        1.95958  -0.00020  -0.00002   0.00107   0.00101   1.96059
   A32        1.95868  -0.00020  -0.00002   0.00038   0.00033   1.95901
   A33        1.84006   0.00018  -0.00002  -0.00200  -0.00201   1.83805
   A34        1.97393   0.00062   0.00000   0.00604   0.00606   1.97999
   A35        1.86577  -0.00008   0.00007  -0.00078  -0.00070   1.86506
   A36        1.85472  -0.00037   0.00000  -0.00588  -0.00589   1.84884
   A37        1.90139   0.00075   0.00001   0.00251   0.00224   1.90362
   A38        2.19692  -0.00045   0.00002  -0.00016  -0.00027   2.19665
   A39        2.18442  -0.00028  -0.00003  -0.00135  -0.00151   2.18291
   A40        1.83606  -0.00045  -0.00003  -0.00103  -0.00133   1.83473
   A41        1.94063   0.00017   0.00011   0.00146   0.00164   1.94227
   A42        1.90073   0.00002   0.00011   0.00531   0.00550   1.90623
   A43        1.95158  -0.00002  -0.00001  -0.00301  -0.00293   1.94865
   A44        1.95519   0.00062   0.00001   0.00717   0.00722   1.96241
   A45        1.87986  -0.00032  -0.00019  -0.00921  -0.00943   1.87043
   A46        1.81373   0.00015   0.00004   0.00205   0.00192   1.81565
   A47        1.97228  -0.00019  -0.00003  -0.00363  -0.00361   1.96866
   A48        1.91639  -0.00010  -0.00004  -0.00199  -0.00198   1.91441
   A49        1.97409  -0.00005   0.00006   0.00322   0.00337   1.97745
   A50        1.86790   0.00006  -0.00003  -0.00054  -0.00055   1.86735
   A51        1.91456   0.00013   0.00000   0.00095   0.00089   1.91545
   A52        1.92575  -0.00008  -0.00004  -0.00168  -0.00172   1.92403
   A53        1.95444   0.00032  -0.00003   0.00153   0.00151   1.95595
   A54        1.93313  -0.00021  -0.00002  -0.00238  -0.00241   1.93072
   A55        1.88661  -0.00006   0.00002   0.00083   0.00085   1.88746
   A56        1.88063   0.00009   0.00004   0.00109   0.00113   1.88175
   A57        1.88084  -0.00007   0.00004   0.00072   0.00076   1.88160
   A58        1.93780   0.00007  -0.00005  -0.00103  -0.00109   1.93672
   A59        1.91369   0.00009   0.00001   0.00062   0.00062   1.91431
   A60        1.94276  -0.00017  -0.00007  -0.00347  -0.00355   1.93922
   A61        1.88661  -0.00003   0.00011   0.00394   0.00405   1.89066
   A62        1.88850   0.00002   0.00001   0.00000   0.00000   1.88851
   A63        1.89298   0.00002   0.00001   0.00017   0.00018   1.89317
   A64        1.88496   0.00041  -0.00013  -0.00102  -0.00115   1.88382
   A65        1.82999   0.00036   0.00000   0.00384   0.00385   1.83384
   A66        1.93694  -0.00059   0.00017  -0.00530  -0.00515   1.93179
   A67        2.02336  -0.00046  -0.00002  -0.00550  -0.00554   2.01782
   A68        1.90382  -0.00022  -0.00009  -0.00117  -0.00126   1.90256
   A69        1.86406   0.00047  -0.00008   0.00855   0.00848   1.87254
   A70        1.90038   0.00048   0.00001   0.00045   0.00042   1.90080
   A71        1.87955  -0.00006   0.00004   0.00061   0.00065   1.88021
   A72        1.95454  -0.00037  -0.00006  -0.00445  -0.00451   1.95003
   A73        1.93069   0.00040   0.00002   0.00316   0.00317   1.93386
   A74        1.92000  -0.00004  -0.00001  -0.00058  -0.00060   1.91941
   A75        1.89454  -0.00009   0.00000  -0.00126  -0.00126   1.89328
   A76        1.87551   0.00015  -0.00003  -0.00037  -0.00040   1.87511
   A77        1.88643  -0.00006   0.00008   0.00368   0.00375   1.89018
   A78        1.97410   0.00024  -0.00012  -0.00162  -0.00174   1.97236
   A79        1.94633  -0.00009   0.00002   0.00040   0.00041   1.94674
   A80        1.88056   0.00049   0.00004   0.00407   0.00411   1.88467
   A81        1.86399  -0.00001  -0.00003  -0.00116  -0.00119   1.86281
   A82        1.92109  -0.00053   0.00006  -0.00155  -0.00148   1.91961
   A83        1.87572  -0.00012   0.00003  -0.00018  -0.00015   1.87557
   A84        1.83405  -0.00009   0.00009   0.00176   0.00185   1.83590
    D1        0.06004  -0.00029   0.00002  -0.00813  -0.00812   0.05192
    D2       -3.11741  -0.00012  -0.00004  -0.00266  -0.00269  -3.12011
    D3       -3.12087  -0.00031   0.00031  -0.00399  -0.00369  -3.12456
    D4       -0.01514  -0.00015   0.00025   0.00149   0.00174  -0.01340
    D5        0.38623  -0.00010   0.00011  -0.01044  -0.01032   0.37591
    D6       -1.86012  -0.00062   0.00015  -0.01998  -0.01983  -1.87996
    D7        2.41145  -0.00018   0.00017  -0.01201  -0.01184   2.39961
    D8       -2.71225  -0.00007  -0.00020  -0.01498  -0.01517  -2.72742
    D9        1.32459  -0.00059  -0.00017  -0.02453  -0.02469   1.29990
   D10       -0.68702  -0.00015  -0.00015  -0.01655  -0.01669  -0.70371
   D11       -0.02257   0.00018  -0.00003   0.02407   0.02404   0.00146
   D12       -3.13265  -0.00015   0.00006  -0.00981  -0.00978   3.14075
   D13        3.08402   0.00015   0.00022   0.02761   0.02783   3.11185
   D14       -0.02606  -0.00019   0.00031  -0.00628  -0.00598  -0.03204
   D15        0.66813   0.00009   0.00004   0.01995   0.02000   0.68814
   D16       -1.50214   0.00033   0.00006   0.02315   0.02324  -1.47890
   D17        2.78637   0.00030   0.00005   0.02262   0.02268   2.80905
   D18       -2.43532  -0.00008   0.00010   0.01420   0.01430  -2.42103
   D19        1.67758   0.00017   0.00013   0.01740   0.01754   1.69512
   D20       -0.31709   0.00014   0.00012   0.01686   0.01698  -0.30011
   D21        0.04532   0.00006  -0.00035  -0.02537  -0.02576   0.01955
   D22        2.19186   0.00000  -0.00027  -0.02213  -0.02242   2.16943
   D23       -1.94771  -0.00004  -0.00033  -0.02492  -0.02525  -1.97295
   D24       -3.12890   0.00021  -0.00041  -0.02032  -0.02077   3.13352
   D25       -0.98236   0.00015  -0.00033  -0.01708  -0.01742  -0.99978
   D26        1.16126   0.00011  -0.00038  -0.01987  -0.02025   1.14101
   D27       -1.36695  -0.00008  -0.00020  -0.00434  -0.00451  -1.37146
   D28        2.65382   0.00076  -0.00028   0.00512   0.00487   2.65869
   D29        0.68748   0.00017  -0.00023  -0.00040  -0.00061   0.68687
   D30        0.78624  -0.00021  -0.00022  -0.00529  -0.00550   0.78074
   D31       -1.47618   0.00063  -0.00030   0.00417   0.00388  -1.47230
   D32        2.84067   0.00004  -0.00025  -0.00135  -0.00161   2.83906
   D33        2.80541  -0.00034  -0.00020  -0.00639  -0.00656   2.79884
   D34        0.54299   0.00050  -0.00027   0.00308   0.00282   0.54581
   D35       -1.42335  -0.00009  -0.00023  -0.00245  -0.00267  -1.42602
   D36        0.61977  -0.00008   0.00014  -0.01275  -0.01260   0.60717
   D37       -1.49884  -0.00014   0.00020  -0.00675  -0.00655  -1.50539
   D38        2.76965   0.00002   0.00009  -0.00670  -0.00662   2.76303
   D39        2.88866   0.00030   0.00005  -0.01817  -0.01810   2.87056
   D40        0.77006   0.00024   0.00011  -0.01217  -0.01205   0.75801
   D41       -1.24464   0.00040  -0.00001  -0.01212  -0.01212  -1.25676
   D42       -1.41300  -0.00008   0.00015  -0.01800  -0.01783  -1.43084
   D43        2.75157  -0.00015   0.00021  -0.01200  -0.01178   2.73979
   D44        0.73688   0.00002   0.00010  -0.01195  -0.01185   0.72503
   D45       -0.95175  -0.00042  -0.00011  -0.00995  -0.01006  -0.96181
   D46       -3.00491  -0.00007  -0.00008  -0.00811  -0.00819  -3.01310
   D47        1.09871   0.00015  -0.00023   0.00027   0.00002   1.09873
   D48        3.06567  -0.00039  -0.00004  -0.00285  -0.00289   3.06279
   D49        1.01251  -0.00004  -0.00001  -0.00101  -0.00101   1.01150
   D50       -1.16706   0.00018  -0.00015   0.00737   0.00720  -1.15986
   D51        1.03822  -0.00010  -0.00013  -0.00326  -0.00338   1.03484
   D52       -1.01494   0.00025  -0.00010  -0.00142  -0.00151  -1.01645
   D53        3.08867   0.00047  -0.00025   0.00696   0.00670   3.09538
   D54        0.86318   0.00008   0.00004   0.01122   0.01126   0.87444
   D55       -1.29169  -0.00001   0.00018   0.01389   0.01407  -1.27762
   D56        2.98876   0.00015   0.00007   0.01455   0.01463   3.00339
   D57        3.00925  -0.00011   0.00001   0.00388   0.00389   3.01313
   D58        0.85438  -0.00020   0.00015   0.00654   0.00670   0.86107
   D59       -1.14836  -0.00004   0.00005   0.00720   0.00725  -1.14110
   D60       -1.28413   0.00009   0.00006   0.00650   0.00657  -1.27756
   D61        2.84418   0.00000   0.00021   0.00916   0.00938   2.85356
   D62        0.84145   0.00016   0.00010   0.00982   0.00993   0.85138
   D63       -1.29322   0.00006  -0.00022   0.00541   0.00520  -1.28803
   D64        0.94512   0.00014  -0.00026   0.01203   0.01178   0.95690
   D65        2.98030  -0.00002  -0.00022   0.00771   0.00750   2.98780
   D66        0.87583  -0.00001  -0.00033   0.00216   0.00184   0.87766
   D67        3.11417   0.00007  -0.00038   0.00879   0.00842   3.12259
   D68       -1.13384  -0.00009  -0.00033   0.00447   0.00414  -1.12970
   D69        2.87081   0.00002  -0.00025   0.00268   0.00243   2.87324
   D70       -1.17403   0.00011  -0.00030   0.00930   0.00901  -1.16502
   D71        0.86114  -0.00005  -0.00025   0.00498   0.00473   0.86588
   D72       -3.09213   0.00015   0.00029   0.02135   0.02163  -3.07050
   D73        1.08877   0.00005   0.00031   0.02043   0.02073   1.10950
   D74       -1.01126   0.00007   0.00029   0.02012   0.02041  -0.99085
   D75        0.95224   0.00006   0.00033   0.01437   0.01470   0.96695
   D76       -1.15004  -0.00003   0.00036   0.01344   0.01380  -1.13624
   D77        3.03312  -0.00002   0.00034   0.01314   0.01348   3.04659
   D78       -1.08945   0.00005   0.00025   0.01572   0.01598  -1.07347
   D79        3.09145  -0.00005   0.00028   0.01479   0.01508   3.10653
   D80        0.99143  -0.00003   0.00025   0.01449   0.01475   1.00618
   D81        0.04940  -0.00014  -0.00018  -0.03863  -0.03882   0.01058
   D82        2.16513  -0.00034  -0.00014  -0.04209  -0.04227   2.12286
   D83       -2.04936  -0.00062  -0.00024  -0.04921  -0.04944  -2.09880
   D84       -3.12343   0.00020  -0.00028  -0.00502  -0.00531  -3.12874
   D85       -1.00770  -0.00001  -0.00024  -0.00848  -0.00876  -1.01646
   D86        1.06100  -0.00029  -0.00033  -0.01560  -0.01592   1.04507
   D87       -0.05475   0.00007   0.00031   0.03738   0.03766  -0.01709
   D88       -2.20010   0.00023   0.00028   0.03863   0.03888  -2.16121
   D89        1.97262   0.00006   0.00027   0.03584   0.03608   2.00870
   D90       -2.16330   0.00015   0.00019   0.03792   0.03813  -2.12518
   D91        1.97453   0.00031   0.00016   0.03918   0.03935   2.01389
   D92       -0.13594   0.00014   0.00015   0.03639   0.03655  -0.09939
   D93        2.00766   0.00014   0.00043   0.04688   0.04728   2.05494
   D94       -0.13769   0.00030   0.00040   0.04813   0.04851  -0.08918
   D95       -2.24816   0.00013   0.00039   0.04535   0.04570  -2.20246
   D96        1.09175  -0.00014  -0.00047  -0.02475  -0.02515   1.06659
   D97       -3.10792  -0.00007  -0.00036  -0.02011  -0.02040  -3.12832
   D98       -1.01333  -0.00010  -0.00039  -0.02170  -0.02203  -1.03535
   D99       -3.13671  -0.00011  -0.00039  -0.02240  -0.02285   3.12362
   D100      -1.05319  -0.00004  -0.00029  -0.01775  -0.01810  -1.07129
   D101       1.04140  -0.00007  -0.00032  -0.01934  -0.01973   1.02167
   D102      -1.05290   0.00002  -0.00039  -0.02034  -0.02073  -1.07362
   D103       1.03063   0.00009  -0.00028  -0.01569  -0.01598   1.01465
   D104       3.12522   0.00007  -0.00032  -0.01728  -0.01760   3.10761
   D105      -1.07581  -0.00032  -0.00039  -0.04333  -0.04379  -1.11961
   D106      -3.03382  -0.00048  -0.00041  -0.04449  -0.04481  -3.07863
   D107       1.10153  -0.00053  -0.00046  -0.04863  -0.04910   1.05243
   D108      -2.90095  -0.00001  -0.00047  -0.02665  -0.02710  -2.92805
   D109      -0.82534  -0.00061  -0.00033  -0.03133  -0.03166  -0.85700
   D110       1.22592   0.00009  -0.00040  -0.02673  -0.02716   1.19877
   D111      -1.24135   0.00025  -0.00040   0.00445   0.00405  -1.23730
   D112       0.87451   0.00016  -0.00043   0.00199   0.00157   0.87608
   D113       2.95738   0.00032  -0.00032   0.00817   0.00785   2.96524
   D114       3.03419   0.00028  -0.00044   0.00346   0.00302   3.03721
   D115      -1.13313   0.00019  -0.00047   0.00101   0.00053  -1.13260
   D116       0.94974   0.00035  -0.00036   0.00718   0.00682   0.95656
   D117       1.00600  -0.00042  -0.00030  -0.00635  -0.00664   0.99936
   D118       3.12187  -0.00051  -0.00032  -0.00880  -0.00912   3.11274
   D119      -1.07845  -0.00035  -0.00022  -0.00262  -0.00284  -1.08129
   D120      -1.18032  -0.00051  -0.00017  -0.01554  -0.01571  -1.19603
   D121       0.92099  -0.00043  -0.00028  -0.01790  -0.01817   0.90282
   D122       2.97545  -0.00033  -0.00020  -0.01540  -0.01560   2.95985
   D123       0.85113   0.00000  -0.00025  -0.00798  -0.00824   0.84288
   D124       2.95244   0.00008  -0.00036  -0.01034  -0.01071   2.94173
   D125      -1.27629   0.00018  -0.00028  -0.00784  -0.00813  -1.28442
   D126       2.90465   0.00024  -0.00039  -0.00447  -0.00486   2.89979
   D127      -1.27722   0.00032  -0.00050  -0.00683  -0.00733  -1.28455
   D128       0.77723   0.00042  -0.00042  -0.00433  -0.00475   0.77248
   D129      -0.80884   0.00006   0.00001   0.01294   0.01295  -0.79589
   D130      -2.95644   0.00003   0.00008   0.01429   0.01437  -2.94208
   D131       1.29568   0.00046   0.00002   0.01595   0.01597   1.31166
         Item               Value     Threshold  Converged?
 Maximum Force            0.001572     0.000450     NO 
 RMS     Force            0.000364     0.000300     NO 
 Maximum Displacement     0.135672     0.001800     NO 
 RMS     Displacement     0.025392     0.001200     NO 
 Predicted change in Energy=-2.188230D-04
 GradGradGradGradGradGradGradGradGradGradGradGradGradGradGradGradGradGrad

                          Input orientation:                          
 ---------------------------------------------------------------------
 Center     Atomic      Atomic             Coordinates (Angstroms)
 Number     Number       Type             X           Y           Z
 ---------------------------------------------------------------------
      1          6           0       -1.700637    0.655187   -0.206990
      2          6           0       -0.957582   -0.476309   -0.241522
      3          6           0        0.517979   -0.606817   -0.502906
      4          6           0        1.360190    0.511405    0.162201
      5          6           0        1.317505    1.844276   -0.622819
      6          6           0       -0.011312    2.183784   -1.323459
      7          6           0       -1.294680    2.087304   -0.474254
      8          6           0       -3.097325    0.315688    0.106722
      9          6           0       -3.214722   -1.189307    0.284190
     10          6           0       -1.790620   -1.730831    0.071264
     11          8           0       -4.027580    1.115337    0.213045
     12          6           0       -1.241018    2.929988    0.817351
     13          6           0       -1.704079   -2.789912   -1.030179
     14          8           0       -1.362001   -2.298817    1.329857
     15          6           0        2.817491    0.071504    0.499998
     16          8           0        2.672390   -1.118291    1.318867
     17          6           0        3.534869    1.154183    1.314920
     18          6           0        3.696736   -0.308742   -0.709545
     19          8           0        3.275919   -1.511635   -1.347948
     20          1           0        0.693406   -0.636024   -1.587151
     21          1           0        0.850439   -1.578262   -0.130652
     22          1           0        0.908078    0.684509    1.146998
     23          1           0        2.090986    1.836075   -1.401520
     24          1           0        1.581667    2.660594    0.058507
     25          1           0       -0.137371    1.540154   -2.203338
     26          1           0        0.070733    3.209055   -1.708315
     27          1           0       -2.109877    2.512437   -1.078533
     28          1           0       -3.599275   -1.443579    1.277263
     29          1           0       -3.927082   -1.584893   -0.449843
     30          1           0       -1.014863    3.976744    0.578493
     31          1           0       -0.478183    2.566698    1.514312
     32          1           0       -2.206351    2.905242    1.334551
     33          1           0       -0.672360   -3.135310   -1.161881
     34          1           0       -2.324667   -3.652445   -0.762401
     35          1           0       -2.057038   -2.392374   -1.988628
     36          1           0       -0.440259   -2.594210    1.226967
     37          1           0        3.540761   -1.314362    1.713486
     38          1           0        3.761867    2.035600    0.706616
     39          1           0        2.923024    1.468890    2.167438
     40          1           0        4.486536    0.765579    1.698655
     41          1           0        3.687776    0.473344   -1.474222
     42          1           0        4.735565   -0.413508   -0.355651
     43          1           0        3.113065   -2.142048   -0.622843
 ---------------------------------------------------------------------
                    Distance matrix (angstroms):
                    1          2          3          4          5
     1  C    0.000000
     2  C    1.354108   0.000000
     3  C    2.569529   1.504205   0.000000
     4  C    3.086363   2.551595   1.549873   0.000000
     5  C    3.270479   3.272083   2.580985   1.547457   0.000000
     6  C    2.537111   3.023592   2.956503   2.623939   1.540103
     7  C    1.512346   2.596135   3.247283   3.152280   2.627670
     8  C    1.471193   2.308036   3.780619   4.462154   4.728587
     9  C    2.436364   2.424752   3.858999   4.882328   5.528687
    10  C    2.403872   1.538054   2.631103   3.868267   4.787858
    11  O    2.408906   3.487816   4.913298   5.421751   5.458933
    12  C    2.536779   3.578325   4.164870   3.611793   3.130319
    13  C    3.542084   2.555778   3.159345   4.659422   5.547217
    14  O    3.347046   2.440148   3.123493   4.083025   5.306404
    15  C    4.610206   3.886016   2.598787   1.559277   2.579418
    16  O    4.959519   4.002955   2.867394   2.390743   3.792447
    17  C    5.475010   5.026244   3.937924   2.543847   3.024527
    18  C    5.505757   4.680790   3.199382   2.625267   3.209945
    19  O    5.546442   4.496511   3.023083   3.169110   3.952637
    20  H    3.050166   2.135881   1.098733   2.195774   2.733372
    21  H    3.391477   2.120267   1.092158   2.170787   3.489147
    22  H    2.939309   2.599264   2.131169   1.097358   2.155212
    23  H    4.147024   3.998310   3.041313   2.175784   1.097596
    24  H    3.855602   4.046969   3.481752   2.163058   1.095610
    25  H    2.685587   2.930460   2.816103   2.982748   2.169608
    26  H    3.451662   4.097660   4.026651   3.526874   2.143680
    27  H    2.091995   3.310736   4.119067   4.193437   3.521514
    28  H    3.195723   3.197008   4.562997   5.446248   6.212490
    29  H    3.167647   3.176521   4.551704   5.720516   6.268557
    30  H    3.481381   4.528288   4.952582   4.221700   3.380904
    31  H    2.848008   3.545796   3.890078   3.071165   2.883352
    32  H    2.773957   3.934249   4.809654   4.452535   4.168273
    33  H    4.041910   2.828197   2.871312   4.379838   5.389474
    34  H    4.387891   3.496867   4.174185   5.636551   6.595366
    35  H    3.548082   2.816468   3.467895   4.973474   5.585892
    36  H    3.768735   2.628609   2.803642   3.744354   5.119727
    37  H    5.919426   4.975889   3.814476   3.239568   4.514220
    38  H    5.707817   5.429720   4.355242   2.896138   2.789069
    39  H    5.261014   4.964473   4.150126   2.716654   3.241010
    40  H    6.474935   5.911428   4.741285   3.492754   4.073768
    41  H    5.538407   4.899055   3.486807   2.845521   2.867495
    42  H    6.526018   5.694637   4.224582   3.537908   4.105132
    43  H    5.582938   4.414777   3.017581   3.275619   4.372050
                    6          7          8          9         10
     6  C    0.000000
     7  C    1.541912   0.000000
     8  C    3.880551   2.593392   0.000000
     9  C    4.921800   3.872722   1.519962   0.000000
    10  C    4.520553   3.888663   2.428368   1.538394   0.000000
    11  O    4.430895   2.980912   1.231308   2.444828   3.622812
    12  C    2.579160   1.543126   3.284119   4.598735   4.752046
    13  C    5.262046   4.925840   3.588653   2.563503   1.530464
    14  O    5.381279   4.743144   3.367944   2.399377   1.445814
    15  C    3.973518   4.682154   5.932902   6.166345   4.966579
    16  O    5.008776   5.406364   6.067553   5.977766   4.674417
    17  C    4.538339   5.234158   6.793292   7.218818   6.183107
    18  C    4.509899   5.541718   6.871351   7.037837   5.722156
    19  O    4.945969   5.882694   6.787740   6.700463   5.266121
    20  H    2.918471   3.550710   4.259647   4.368238   3.181089
    21  H    4.039603   4.260983   4.385000   4.104743   2.653156
    22  H    3.032534   3.073831   4.154691   4.610109   3.778100
    23  H    2.132288   3.519329   5.612926   6.336016   5.473461
    24  H    2.162120   2.980917   5.233915   6.154512   5.536884
    25  H    1.097423   2.151388   3.949306   4.807062   4.313512
    26  H    1.098192   2.155362   4.658596   5.840366   5.570817
    27  H    2.138218   1.100198   2.684323   4.096413   4.407866
    28  H    5.726691   4.565753   2.171897   1.094864   2.192756
    29  H    5.504487   4.518314   2.147200   1.096699   2.203933
    30  H    2.799865   2.180953   4.238225   5.622640   5.782343
    31  H    2.901300   2.202471   3.729378   4.807226   4.719495
    32  H    3.521890   2.184476   3.001198   4.345733   4.823059
    33  H    5.362448   5.304321   4.404451   3.513069   2.178006
    34  H    6.303012   5.838547   4.135027   2.820390   2.161667
    35  H    5.056547   4.789785   3.578588   2.820162   2.179857
    36  H    5.433037   5.053787   4.096639   3.249651   1.975993
    37  H    5.837575   6.303890   7.021605   6.906163   5.594100
    38  H    4.287196   5.192861   7.096935   7.697485   6.739420
    39  H    4.616034   5.014978   6.466918   6.948710   6.070469
    40  H    5.601349   6.315928   7.762190   8.070419   6.948607
    41  H    4.078184   5.331949   6.968632   7.314432   6.104075
    42  H    5.496856   6.529318   7.880335   8.013634   6.671483
    43  H    5.381953   6.110460   6.718755   6.463074   4.969609
                   11         12         13         14         15
    11  O    0.000000
    12  C    3.379804   0.000000
    13  C    4.711182   6.028686   0.000000
    14  O    4.473145   5.255255   2.434741   0.000000
    15  C    6.930146   4.974247   5.565406   4.875986   0.000000
    16  O    7.148533   5.652861   5.240784   4.203579   1.451624
    17  C    7.642400   5.119585   6.964335   5.991892   1.533273
    18  C    7.908491   6.099360   5.952127   5.806064   1.542937
    19  O    7.916993   6.694719   5.151248   5.413003   2.476164
    20  H    5.347492   4.715937   3.270686   3.936815   3.060804
    21  H    5.582891   5.059370   2.966953   2.747212   2.643622
    22  H    5.041686   3.125613   4.861591   3.753257   2.107188
    23  H    6.368919   4.149974   5.995012   6.039940   2.693936
    24  H    5.820253   2.935296   6.456732   5.905698   2.902682
    25  H    4.599250   3.503461   4.751878   5.359187   4.265696
    26  H    4.987128   2.859642   6.292649   6.451346   4.718638
    27  H    2.701415   2.126885   5.318074   5.432111   5.720915
    28  H    2.804292   4.990089   3.275465   2.395745   6.638863
    29  H    2.782223   5.404153   2.594340   3.202602   7.009644
    30  H    4.171051   1.097223   6.989313   6.329907   5.472111
    31  H    4.049439   1.095286   6.055620   4.948576   4.256324
    32  H    2.788980   1.095434   6.187003   5.272113   5.827995
    33  H    5.587121   6.405355   1.095942   2.717367   5.022406
    34  H    5.155885   6.855533   1.095809   2.671437   6.473271
    35  H    4.586332   6.071816   1.096011   3.391781   6.002082
    36  H    5.259054   5.596943   2.594273   0.973371   4.271703
    37  H    8.089162   6.456236   6.100270   5.015316   1.978964
    38  H    7.859134   5.083409   7.495239   6.740151   2.189112
    39  H    7.228800   4.614845   7.054945   5.767027   2.178115
    40  H    8.649828   6.185970   7.642759   6.613011   2.168924
    41  H    7.923746   5.964849   6.318079   6.406870   2.194634
    42  H    8.913669   6.947982   6.897196   6.601185   2.155547
    43  H    7.892913   6.837964   4.877554   4.885062   2.499590
                   16         17         18         19         20
    16  O    0.000000
    17  C    2.430643   0.000000
    18  C    2.412283   2.502961   0.000000
    19  O    2.762403   3.776839   1.425341   0.000000
    20  H    3.548788   4.438555   3.145997   2.737388   0.000000
    21  H    2.373222   4.094155   3.169890   2.714628   1.741799
    22  H    2.528324   2.673728   3.494268   4.080989   3.043922
    23  H    4.057932   3.151003   2.767219   3.551634   2.845867
    24  H    4.130152   2.768185   3.725638   4.717638   3.790104
    25  H    5.231444   5.100241   4.511120   4.657860   2.409486
    26  H    5.887136   5.036138   5.149790   5.717342   3.897054
    27  H    6.465275   6.279859   6.466216   6.728487   4.246161
    28  H    6.280233   7.592483   7.646374   7.359664   5.223420
    29  H    6.848290   8.142336   7.734248   7.259145   4.852085
    30  H    6.332722   5.404557   6.497969   7.228022   5.374553
    31  H    4.852160   4.259055   5.535671   6.238479   4.609677
    32  H    6.323857   6.002349   7.025272   7.533916   5.430054
    33  H    4.627076   6.498852   5.223322   4.273155   2.879688
    34  H    5.976972   7.858314   6.887702   6.024326   4.346007
    35  H    5.910186   7.400063   6.251678   5.443033   3.287992
    36  H    3.446065   5.464415   5.107658   4.648885   3.610949
    37  H    0.973774   2.500521   2.628056   3.079194   4.411550
    38  H    3.392468   1.094741   2.739653   4.127985   4.670589
    39  H    2.734300   1.095528   3.469242   4.622338   4.847556
    40  H    2.642788   1.097240   2.752704   3.991627   5.210456
    41  H    3.371299   2.875107   1.093833   2.031185   3.195263
    42  H    2.749076   2.586530   1.102445   2.078726   4.231449
    43  H    2.238864   3.846815   1.925928   0.974535   3.008779
                   21         22         23         24         25
    21  H    0.000000
    22  H    2.599201   0.000000
    23  H    3.848605   3.036498   0.000000
    24  H    4.305622   2.354452   1.752404   0.000000
    25  H    3.872508   3.612456   2.386641   3.053919   0.000000
    26  H    5.100526   3.902216   2.461833   2.388596   1.753164
    27  H    5.137681   4.171614   4.267205   3.865528   2.470081
    28  H    4.669081   4.986177   7.093030   6.720994   5.744739
    29  H    4.788176   5.574842   6.987550   6.973442   5.215608
    30  H    5.902570   3.854830   4.260190   2.957127   3.800730
    31  H    4.653154   2.366279   3.954304   2.524117   3.871804
    32  H    5.620728   3.829686   5.205411   4.004649   4.319814
    33  H    2.409720   4.734947   5.692818   6.337388   4.819835
    34  H    3.844820   5.736342   7.073211   7.469123   5.815810
    35  H    3.545177   5.300120   5.952359   6.554649   4.381324
    36  H    2.131004   3.546041   5.739649   5.750343   5.380678
    37  H    3.272357   3.353716   4.661584   4.730463   6.084277
    38  H    4.715658   3.188024   2.697386   2.358800   4.890538
    39  H    4.343036   2.390933   3.683012   2.768933   5.336177
    40  H    4.696930   3.621637   4.061490   3.836591   6.099675
    41  H    3.750300   3.826500   2.100490   3.401327   4.037505
    42  H    4.062202   4.255967   3.626054   4.423654   5.565631
    43  H    2.383188   3.997966   4.180484   5.086727   5.159643
                   26         27         28         29         30
    26  H    0.000000
    27  H    2.374228   0.000000
    28  H    6.635482   4.839229   0.000000
    29  H    6.367747   4.526101   1.763611   0.000000
    30  H    2.645252   2.467588   6.045442   6.361627   0.000000
    31  H    3.331554   3.064019   5.087212   5.743563   1.775390
    32  H    3.812668   2.446748   4.566811   5.128965   1.771831
    33  H    6.411064   5.828417   4.168717   3.674779   7.329907
    34  H    7.328907   6.176718   3.265569   2.634425   7.856088
    35  H    5.998499   4.988811   3.734267   2.552832   6.945640
    36  H    6.523410   5.846434   3.362419   3.998544   6.627830
    37  H    6.649144   7.373566   7.154516   7.779579   7.073735
    38  H    4.564358   6.155608   8.161908   8.577022   5.157674
    39  H    5.117148   6.079097   7.198283   7.943532   4.931636
    40  H    6.089116   7.367289   8.392752   8.996095   6.467745
    41  H    4.541136   6.158511   8.021619   7.954354   6.213073
    42  H    6.059152   7.479558   8.555525   8.741994   7.294818
    43  H    6.250467   7.010778   7.010975   7.064278   7.478143
                   31         32         33         34         35
    31  H    0.000000
    32  H    1.770166   0.000000
    33  H    6.301795   6.713685   0.000000
    34  H    6.875367   6.885816   1.776832   0.000000
    35  H    6.273418   6.255442   1.775611   1.778493   0.000000
    36  H    5.169040   5.777077   2.460337   2.937421   3.604826
    37  H    5.590547   7.139884   5.416085   6.782322   6.797287
    38  H    4.348847   6.063844   7.063425   8.459183   7.793007
    39  H    3.633177   5.391410   6.723825   7.896220   7.548727
    40  H    5.284548   7.036011   7.072045   8.483408   8.147827
    41  H    5.537932   6.967357   5.668398   7.326548   6.440484
    42  H    6.289799   7.877886   6.107690   7.778370   7.260990
    43  H    6.295776   7.589645   3.950516   5.645326   5.353316
                   36         37         38         39         40
    36  H    0.000000
    37  H    4.209896   0.000000
    38  H    6.274055   3.504986   0.000000
    39  H    5.357699   2.886895   1.777307   0.000000
    40  H    5.981971   2.284922   1.766986   1.777349   0.000000
    41  H    5.809215   3.657730   2.683690   3.851967   3.284900
    42  H    5.835177   2.553512   2.841590   3.632452   2.381688
    43  H    4.031422   2.515237   4.431834   4.567347   3.966116
                   41         42         43
    41  H    0.000000
    42  H    1.770754   0.000000
    43  H    2.809878   2.385738   0.000000
 Stoichiometry    C15H24O4
 Framework group  C1[X(C15H24O4)]
 Deg. of freedom   123
 Full point group                 C1      NOp   1
 Largest Abelian subgroup         C1      NOp   1
 Largest concise Abelian subgroup C1      NOp   1
                         Standard orientation:                         
 ---------------------------------------------------------------------
 Center     Atomic      Atomic             Coordinates (Angstroms)
 Number     Number       Type             X           Y           Z
 ---------------------------------------------------------------------
      1          6           0       -1.744507    0.650849   -0.204227
      2          6           0       -1.014151   -0.489133   -0.229272
      3          6           0        0.458954   -0.638778   -0.494222
      4          6           0        1.315807    0.476975    0.156166
      5          6           0        1.285152    1.801880   -0.642778
      6          6           0       -0.042255    2.148716   -1.342501
      7          6           0       -1.323649    2.075468   -0.488008
      8          6           0       -3.143767    0.330218    0.117760
      9          6           0       -3.277205   -1.171423    0.311553
     10          6           0       -1.859936   -1.730952    0.099584
     11          8           0       -4.064734    1.141231    0.218737
     12          6           0       -1.256161    2.931088    0.794411
     13          6           0       -1.788965   -2.802494   -0.990866
     14          8           0       -1.433254   -2.290351    1.362673
     15          6           0        2.769315    0.024500    0.493699
     16          8           0        2.613899   -1.154901    1.325607
     17          6           0        3.501471    1.107683    1.294690
     18          6           0        3.640079   -0.378234   -0.714701
     19          8           0        3.203747   -1.583048   -1.338908
     20          1           0        0.630271   -0.681372   -1.578681
     21          1           0        0.781931   -1.609874   -0.112821
     22          1           0        0.869072    0.665475    1.140590
     23          1           0        2.055779    1.776868   -1.423947
     24          1           0        1.560708    2.622357    0.028971
     25          1           0       -0.178497    1.497277   -2.215084
     26          1           0        0.049798    3.168894   -1.738468
     27          1           0       -2.136187    2.503230   -1.094010
     28          1           0       -3.661090   -1.410912    1.308550
     29          1           0       -3.996453   -1.566794   -0.415849
     30          1           0       -1.019262    3.972688    0.543721
     31          1           0       -0.494975    2.566721    1.492610
     32          1           0       -2.219902    2.922527    1.315089
     33          1           0       -0.761599   -3.160704   -1.122372
     34          1           0       -2.418130   -3.655205   -0.711880
     35          1           0       -2.140834   -2.411197   -1.952279
     36          1           0       -0.515203   -2.597035    1.259817
     37          1           0        3.481415   -1.356432    1.719356
     38          1           0        3.736097    1.980055    0.676324
     39          1           0        2.896121    1.438147    2.145881
     40          1           0        4.450107    0.712601    1.679315
     41          1           0        3.637118    0.395789   -1.487584
     42          1           0        4.678910   -0.490795   -0.363214
     43          1           0        3.036448   -2.203925   -0.606623
 ---------------------------------------------------------------------
 Rotational constants (GHZ):      0.5459858      0.2806429      0.2196732
 Standard basis: 6-31G(d) (6D, 7F)
 There are   333 symmetry adapted cartesian basis functions of A   symmetry.
 There are   333 symmetry adapted basis functions of A   symmetry.
   333 basis functions,   628 primitive gaussians,   333 cartesian basis functions
    73 alpha electrons       73 beta electrons
       nuclear repulsion energy      1612.2404447859 Hartrees.
 NAtoms=   43 NActive=   43 NUniq=   43 SFac= 1.00D+00 NAtFMM=   60 NAOKFM=F Big=F
 Integral buffers will be    131072 words long.
 Raffenetti 2 integral format.
 Two-electron integral symmetry is turned on.
 ------------------------------------------------------------------------------
 Polarizable Continuum Model (PCM)
 =================================
 Model                : PCM (using non-symmetric T matrix).
 Atomic radii         : SMD-Coulomb.
 Polarization charges : Total charges.
 Charge compensation  : None.
 Solution method      : On-the-fly selection.
 Cavity type          : VdW (van der Waals Surface) (Alpha=1.000).
 Cavity algorithm     : GePol (No added spheres)
                        Default sphere list used, NSphG=   43.
                        Lebedev-Laikov grids with approx.  5.0 points / Ang**2.
                        Smoothing algorithm: Karplus/York (Gamma=1.0000).
                        Polarization charges: spherical gaussians, with
                                              point-specific exponents (IZeta= 3).
                        Self-potential: point-specific (ISelfS= 7).
                        Self-field    : sphere-specific E.n sum rule (ISelfD= 2).
 1st derivatives      : Analytical E(r).r(x)/FMM algorithm (CHGder, D1EAlg=3).
                        Cavity 1st derivative terms included.
 Solvent              : Methanol, Eps=  32.613000 Eps(inf)=   1.765709
 ------------------------------------------------------------------------------
 ------------------------------------------------------------------------------
 Atomic radii for non-electrostatic terms: SMD-CDS.
 ------------------------------------------------------------------------------
 Nuclear repulsion after PCM non-electrostatic terms =     1612.2419025332 Hartrees.
 One-electron integrals computed using PRISM.
 NBasis=   333 RedAO= T EigKep=  9.23D-04  NBF=   333
 NBsUse=   333 1.00D-06 EigRej= -1.00D+00 NBFU=   333
 Initial guess from the checkpoint file:  "DY-202A-11R_35.chk"
 B after Tr=     0.000000    0.000000    0.000000
         Rot=    0.999998   -0.001869   -0.000102   -0.001190 Ang=  -0.25 deg.
 ExpMin= 1.61D-01 ExpMax= 5.48D+03 ExpMxC= 8.25D+02 IAcc=1 IRadAn=         1 AccDes= 0.00D+00
 Harris functional with IExCor=  402 and IRadAn=       1 diagonalized for initial guess.
 HarFok:  IExCor=  402 AccDes= 0.00D+00 IRadAn=         1 IDoV= 1 UseB2=F ITyADJ=14
 ICtDFT=  3500011 ScaDFX=  1.000000  1.000000  1.000000  1.000000
 FoFCou: FMM=F IPFlag=           0 FMFlag=      100000 FMFlg1=           0
         NFxFlg=           0 DoJE=T BraDBF=F KetDBF=T FulRan=T
         wScrn=  0.000000 ICntrl=     500 IOpCl=  0 I1Cent=   200000004 NGrid=           0
         NMat0=    1 NMatS0=      1 NMatT0=    0 NMatD0=    1 NMtDS0=    0 NMtDT0=    0
 Petite list used in FoFCou.
 Keep R1 ints in memory in canonical form, NReq=1565304907.
 Requested convergence on RMS density matrix=1.00D-08 within 128 cycles.
 Requested convergence on MAX density matrix=1.00D-06.
 Requested convergence on             energy=1.00D-06.
 No special actions if energy rises.
 Inv3:  Mode=1 IEnd=    21579372.
 Iteration    1 A*A^-1 deviation from unit magnitude is 6.44D-15 for   2677.
 Iteration    1 A*A^-1 deviation from orthogonality  is 3.33D-15 for   2387   2160.
 Iteration    1 A^-1*A deviation from unit magnitude is 6.55D-15 for   2677.
 Iteration    1 A^-1*A deviation from orthogonality  is 2.77D-11 for   1708   1501.
 Error on total polarization charges =  0.05229
 SCF Done:  E(RB3LYP) =  -886.950491173     A.U. after   10 cycles
            NFock= 10  Conv=0.64D-08     -V/T= 2.0094
 SMD-CDS (non-electrostatic) energy       (kcal/mol) =       0.91
 (included in total energy above)
 D1PCM: PCM CHGder 1st derivatives, ID1Alg=3 FixD1E=F DoIter=F DoCFld=F I1PDM=0.
 Calling FoFJK, ICntrl=      2127 FMM=F ISym2X=0 I1Cent= 0 IOpClX= 0 NMat=1 NMatS=1 NMatT=0.
 ***** Axes restored to original set *****
 -------------------------------------------------------------------
 Center     Atomic                   Forces (Hartrees/Bohr)
 Number     Number              X              Y              Z
 -------------------------------------------------------------------
      1        6           0.000567699    0.001530646   -0.000566492
      2        6          -0.000867237   -0.001115107    0.000106469
      3        6          -0.000075715   -0.000208941   -0.000091253
      4        6           0.000389467   -0.000626597    0.000019673
      5        6          -0.000087569   -0.000057790   -0.000346214
      6        6          -0.000375291   -0.000138126    0.000604182
      7        6          -0.000652380   -0.000176681    0.000115243
      8        6           0.000581951   -0.000860153    0.003499159
      9        6          -0.000626262   -0.000399458   -0.002792325
     10        6           0.000134705    0.000092446    0.001233270
     11        8          -0.000660695    0.000214021   -0.001333567
     12        6           0.000077983   -0.000411443   -0.000433469
     13        6          -0.000056027    0.000672473   -0.000219403
     14        8           0.000652854    0.000551058   -0.000443054
     15        6           0.000249767    0.000228062    0.000377131
     16        8          -0.000234584    0.000364821   -0.000429212
     17        6          -0.000021373    0.000164956   -0.000113496
     18        6           0.000052975   -0.000360024   -0.000200602
     19        8           0.000375101   -0.000681795   -0.000219314
     20        1           0.000044541    0.000229918    0.000308576
     21        1           0.000263536   -0.000085646    0.000005865
     22        1          -0.000365287    0.000053394    0.000007237
     23        1          -0.000101450    0.000304029    0.000112953
     24        1          -0.000011687    0.000129111    0.000030441
     25        1           0.000124410    0.000164931   -0.000225485
     26        1          -0.000001704   -0.000041580   -0.000000121
     27        1           0.000130792    0.000090304   -0.000300050
     28        1           0.000643625    0.001010949    0.000427837
     29        1          -0.000065459    0.000036568    0.000392623
     30        1           0.000081804   -0.000048265    0.000140834
     31        1           0.000181880   -0.000079259    0.000114953
     32        1           0.000059268   -0.000007254    0.000004608
     33        1           0.000002627   -0.000364961   -0.000113445
     34        1           0.000154574   -0.000136561   -0.000061307
     35        1           0.000069874   -0.000084664   -0.000085121
     36        1          -0.000561421   -0.000602137    0.000147586
     37        1          -0.000025388    0.000237385   -0.000197770
     38        1           0.000067896    0.000161519    0.000021154
     39        1           0.000127098   -0.000063186    0.000130608
     40        1          -0.000117761    0.000077044    0.000180645
     41        1           0.000140313    0.000097102    0.000464031
     42        1          -0.000050251   -0.000004518   -0.000251640
     43        1          -0.000217199    0.000143408   -0.000021737
 -------------------------------------------------------------------
 Cartesian Forces:  Max     0.003499159 RMS     0.000553829

 GradGradGradGradGradGradGradGradGradGradGradGradGradGradGradGradGradGrad
 Berny optimization.
 Using GEDIIS/GDIIS optimizer.
 FormGI is forming the generalized inverse of G from B-inverse, IUseBI=4.
 Internal  Forces:  Max     0.000822041 RMS     0.000241903
 Search for a local minimum.
 Step number   4 out of a maximum of  258
 All quantities printed in internal units (Hartrees-Bohrs-Radians)
 Mixed Optimization -- En-DIIS/RFO-DIIS
 Swapping is turned off.
 Update second derivatives using D2CorX and points    2    3    4
 DE= -2.03D-04 DEPred=-2.19D-04 R= 9.30D-01
 TightC=F SS=  1.41D+00  RLast= 2.27D-01 DXNew= 1.4270D+00 6.8006D-01
 Trust test= 9.30D-01 RLast= 2.27D-01 DXMaxT set to 8.49D-01
 ITU=  1  1  1  0
     Eigenvalues ---    0.00216   0.00250   0.00271   0.00285   0.00346
     Eigenvalues ---    0.00377   0.00431   0.00692   0.00794   0.00917
     Eigenvalues ---    0.01096   0.01135   0.01201   0.01289   0.01373
     Eigenvalues ---    0.01419   0.02505   0.02627   0.03178   0.03893
     Eigenvalues ---    0.03933   0.04322   0.04550   0.04594   0.04701
     Eigenvalues ---    0.04795   0.04912   0.04966   0.05055   0.05397
     Eigenvalues ---    0.05431   0.05554   0.05562   0.05590   0.05623
     Eigenvalues ---    0.05671   0.05697   0.05776   0.05875   0.06061
     Eigenvalues ---    0.06216   0.06262   0.06831   0.07785   0.08376
     Eigenvalues ---    0.08595   0.09053   0.09059   0.09421   0.09573
     Eigenvalues ---    0.10279   0.11760   0.12205   0.13461   0.14031
     Eigenvalues ---    0.15125   0.15879   0.15956   0.16000   0.16000
     Eigenvalues ---    0.16000   0.16000   0.16000   0.16000   0.16000
     Eigenvalues ---    0.16000   0.16011   0.16039   0.16218   0.16661
     Eigenvalues ---    0.17115   0.17522   0.19199   0.20048   0.20806
     Eigenvalues ---    0.22739   0.22948   0.24891   0.25085   0.26441
     Eigenvalues ---    0.27036   0.27526   0.28029   0.28372   0.28506
     Eigenvalues ---    0.28781   0.29102   0.29428   0.29521   0.29938
     Eigenvalues ---    0.31433   0.32052   0.32225   0.33652   0.33733
     Eigenvalues ---    0.33828   0.33844   0.33869   0.33984   0.34088
     Eigenvalues ---    0.34103   0.34114   0.34129   0.34148   0.34171
     Eigenvalues ---    0.34182   0.34206   0.34211   0.34218   0.34283
     Eigenvalues ---    0.34342   0.34353   0.34436   0.34645   0.34707
     Eigenvalues ---    0.39287   0.41397   0.42263   0.52007   0.52423
     Eigenvalues ---    0.52812   0.53500   0.95049
 En-DIIS/RFO-DIIS IScMMF=        0 using points:     4    3    2
 RFO step:  Lambda=-4.72556994D-05.
 DidBck=F Rises=F RFO-DIIS coefs:    0.91409    0.24367   -0.15776
 Iteration  1 RMS(Cart)=  0.02249169 RMS(Int)=  0.00028203
 Iteration  2 RMS(Cart)=  0.00033849 RMS(Int)=  0.00002934
 Iteration  3 RMS(Cart)=  0.00000005 RMS(Int)=  0.00002934
 Variable       Old X    -DE/DX   Delta X   Delta X   Delta X     New X
                                 (Linear)    (Quad)   (Total)
    R1        2.55889   0.00073  -0.00066   0.00009  -0.00056   2.55833
    R2        2.85792  -0.00076   0.00107   0.00223   0.00331   2.86123
    R3        2.78015   0.00017  -0.00064  -0.00406  -0.00462   2.77553
    R4        2.84254   0.00058  -0.00105  -0.00032  -0.00137   2.84116
    R5        2.90650  -0.00027   0.00099   0.00343   0.00433   2.91084
    R6        2.92884   0.00023  -0.00017   0.00169   0.00150   2.93034
    R7        2.07631  -0.00031   0.00030  -0.00044  -0.00014   2.07616
    R8        2.06388   0.00016   0.00006  -0.00073  -0.00067   2.06321
    R9        2.92427   0.00037   0.00077  -0.00069   0.00008   2.92435
   R10        2.94661   0.00016   0.00119  -0.00179  -0.00060   2.94601
   R11        2.07371   0.00017   0.00003  -0.00008  -0.00005   2.07365
   R12        2.91037  -0.00023  -0.00024  -0.00042  -0.00066   2.90972
   R13        2.07416  -0.00015  -0.00012  -0.00011  -0.00022   2.07393
   R14        2.07040   0.00011  -0.00030   0.00035   0.00005   2.07045
   R15        2.91379  -0.00050  -0.00028  -0.00120  -0.00148   2.91231
   R16        2.07383   0.00008  -0.00012  -0.00041  -0.00053   2.07330
   R17        2.07528  -0.00004   0.00011  -0.00039  -0.00028   2.07501
   R18        2.91609  -0.00045   0.00012  -0.00063  -0.00050   2.91558
   R19        2.07907   0.00011   0.00007   0.00029   0.00036   2.07944
   R20        2.87231  -0.00081   0.00087  -0.00162  -0.00070   2.87162
   R21        2.32683   0.00052  -0.00022  -0.00069  -0.00091   2.32593
   R22        2.90714   0.00003  -0.00054  -0.00258  -0.00317   2.90397
   R23        2.06899  -0.00007   0.00016   0.00021   0.00037   2.06936
   R24        2.07246  -0.00023   0.00031   0.00008   0.00039   2.07285
   R25        2.89216   0.00029  -0.00057  -0.00026  -0.00083   2.89133
   R26        2.73219  -0.00020   0.00016   0.00160   0.00176   2.73395
   R27        2.07345  -0.00006   0.00000  -0.00021  -0.00020   2.07325
   R28        2.06979   0.00022   0.00022  -0.00028  -0.00006   2.06973
   R29        2.07007  -0.00005  -0.00006  -0.00046  -0.00052   2.06955
   R30        2.07103   0.00013  -0.00017  -0.00007  -0.00024   2.07079
   R31        2.07078   0.00001  -0.00001  -0.00026  -0.00027   2.07051
   R32        2.07116   0.00002  -0.00005   0.00002  -0.00003   2.07114
   R33        1.83941  -0.00037   0.00015  -0.00035  -0.00020   1.83921
   R34        2.74317  -0.00082   0.00006   0.00099   0.00105   2.74422
   R35        2.89747   0.00039  -0.00013   0.00015   0.00002   2.89749
   R36        2.91573   0.00053  -0.00111   0.00352   0.00240   2.91813
   R37        1.84017  -0.00015   0.00020   0.00018   0.00039   1.84055
   R38        2.06876   0.00013  -0.00029   0.00140   0.00112   2.06988
   R39        2.07025   0.00002  -0.00009  -0.00040  -0.00049   2.06976
   R40        2.07348  -0.00007   0.00012  -0.00076  -0.00064   2.07284
   R41        2.69350   0.00051  -0.00039  -0.00162  -0.00201   2.69150
   R42        2.06704  -0.00026  -0.00007   0.00007  -0.00001   2.06703
   R43        2.08332  -0.00013   0.00023  -0.00014   0.00010   2.08341
   R44        1.84160  -0.00007   0.00012  -0.00004   0.00008   1.84169
    A1        2.26460   0.00041  -0.00138  -0.00085  -0.00228   2.26232
    A2        1.91088  -0.00023   0.00063   0.00103   0.00165   1.91253
    A3        2.10719  -0.00018   0.00092   0.00000   0.00088   2.10807
    A4        2.23346  -0.00054   0.00028   0.00039   0.00072   2.23418
    A5        1.95969  -0.00001  -0.00048  -0.00194  -0.00255   1.95715
    A6        2.08964   0.00056   0.00017   0.00177   0.00200   2.09163
    A7        1.97783  -0.00020  -0.00061  -0.00243  -0.00306   1.97477
    A8        1.90753   0.00015   0.00009   0.00108   0.00116   1.90869
    A9        1.89289   0.00021  -0.00005   0.00370   0.00365   1.89654
   A10        1.93467  -0.00016   0.00020  -0.00400  -0.00380   1.93087
   A11        1.90717  -0.00001   0.00030   0.00221   0.00253   1.90970
   A12        1.83807   0.00002   0.00012  -0.00022  -0.00011   1.83796
   A13        1.97008   0.00016  -0.00121   0.00008  -0.00115   1.96893
   A14        1.97936   0.00023  -0.00200   0.00483   0.00285   1.98221
   A15        1.84943  -0.00019   0.00012  -0.00037  -0.00025   1.84919
   A16        1.95916  -0.00019   0.00337  -0.00370  -0.00033   1.95883
   A17        1.88391  -0.00010  -0.00012  -0.00184  -0.00196   1.88195
   A18        1.80816   0.00006  -0.00018   0.00090   0.00070   1.80887
   A19        2.03137   0.00017  -0.00102  -0.00044  -0.00147   2.02990
   A20        1.91138   0.00016   0.00088   0.00011   0.00099   1.91236
   A21        1.89614  -0.00006   0.00034  -0.00038  -0.00004   1.89611
   A22        1.86180  -0.00008  -0.00025   0.00017  -0.00009   1.86172
   A23        1.90360  -0.00016  -0.00061   0.00074   0.00014   1.90373
   A24        1.85131  -0.00004   0.00083  -0.00017   0.00066   1.85197
   A25        2.04181  -0.00026  -0.00164   0.00074  -0.00091   2.04090
   A26        1.91195   0.00009   0.00032  -0.00051  -0.00020   1.91174
   A27        1.87630   0.00002   0.00062  -0.00105  -0.00043   1.87588
   A28        1.88522   0.00023  -0.00061   0.00142   0.00080   1.88602
   A29        1.88978   0.00004   0.00067  -0.00004   0.00064   1.89042
   A30        1.84955  -0.00011   0.00092  -0.00072   0.00019   1.84974
   A31        1.96059   0.00035  -0.00040   0.00076   0.00037   1.96096
   A32        1.95901  -0.00037  -0.00033  -0.00277  -0.00309   1.95593
   A33        1.83805   0.00010  -0.00015   0.00171   0.00156   1.83961
   A34        1.97999  -0.00022  -0.00047   0.00142   0.00094   1.98093
   A35        1.86506  -0.00019   0.00102  -0.00094   0.00008   1.86514
   A36        1.84884   0.00035   0.00051  -0.00012   0.00039   1.84922
   A37        1.90362   0.00002  -0.00003   0.00098   0.00083   1.90446
   A38        2.19665  -0.00003   0.00026  -0.00013  -0.00011   2.19654
   A39        2.18291   0.00001  -0.00030  -0.00077  -0.00131   2.18161
   A40        1.83473   0.00038  -0.00027   0.00045   0.00008   1.83482
   A41        1.94227  -0.00074   0.00151  -0.00901  -0.00749   1.93477
   A42        1.90623   0.00006   0.00112   0.00708   0.00819   1.91441
   A43        1.94865  -0.00008   0.00017  -0.00406  -0.00388   1.94477
   A44        1.96241   0.00008  -0.00048   0.00820   0.00769   1.97010
   A45        1.87043   0.00027  -0.00190  -0.00250  -0.00438   1.86605
   A46        1.81565  -0.00016   0.00038  -0.00010   0.00018   1.81583
   A47        1.96866  -0.00003  -0.00010  -0.00421  -0.00427   1.96439
   A48        1.91441   0.00016  -0.00041   0.00166   0.00127   1.91568
   A49        1.97745  -0.00003   0.00056   0.00083   0.00143   1.97888
   A50        1.86735   0.00010  -0.00032   0.00072   0.00042   1.86778
   A51        1.91545  -0.00003  -0.00012   0.00131   0.00115   1.91661
   A52        1.92403   0.00017  -0.00049   0.00002  -0.00047   1.92355
   A53        1.95595  -0.00009  -0.00049   0.00036  -0.00013   1.95582
   A54        1.93072   0.00002  -0.00013  -0.00124  -0.00137   1.92935
   A55        1.88746  -0.00008   0.00018  -0.00018  -0.00001   1.88746
   A56        1.88175  -0.00004   0.00043   0.00087   0.00130   1.88306
   A57        1.88160   0.00001   0.00057   0.00021   0.00079   1.88239
   A58        1.93672   0.00036  -0.00068   0.00120   0.00052   1.93723
   A59        1.91431   0.00010   0.00004   0.00056   0.00059   1.91490
   A60        1.93922   0.00012  -0.00075  -0.00106  -0.00182   1.93740
   A61        1.89066  -0.00033   0.00123  -0.00002   0.00121   1.89187
   A62        1.88851  -0.00019   0.00014  -0.00059  -0.00046   1.88805
   A63        1.89317  -0.00008   0.00011  -0.00010   0.00000   1.89317
   A64        1.88382   0.00061  -0.00175   0.00287   0.00112   1.88493
   A65        1.83384  -0.00021  -0.00038  -0.00061  -0.00099   1.83285
   A66        1.93179  -0.00025   0.00285  -0.00448  -0.00162   1.93017
   A67        2.01782   0.00045   0.00016  -0.00022  -0.00005   2.01777
   A68        1.90256   0.00019  -0.00119  -0.00032  -0.00152   1.90104
   A69        1.87254  -0.00023  -0.00195   0.00387   0.00192   1.87446
   A70        1.90080   0.00004   0.00018   0.00193   0.00212   1.90292
   A71        1.88021  -0.00050   0.00058  -0.00234  -0.00176   1.87845
   A72        1.95003   0.00017  -0.00041  -0.00141  -0.00182   1.94821
   A73        1.93386   0.00004  -0.00005   0.00192   0.00186   1.93572
   A74        1.91941   0.00012  -0.00012   0.00001  -0.00011   1.91929
   A75        1.89328  -0.00006   0.00011  -0.00083  -0.00073   1.89255
   A76        1.87511  -0.00008  -0.00034  -0.00001  -0.00036   1.87475
   A77        1.89018  -0.00021   0.00086   0.00031   0.00118   1.89136
   A78        1.97236   0.00038  -0.00166   0.00147  -0.00019   1.97216
   A79        1.94674  -0.00031   0.00028  -0.00120  -0.00092   1.94582
   A80        1.88467   0.00006   0.00027   0.00216   0.00243   1.88709
   A81        1.86281   0.00017  -0.00028   0.00163   0.00135   1.86415
   A82        1.91961  -0.00027   0.00105  -0.00232  -0.00126   1.91834
   A83        1.87557  -0.00006   0.00046  -0.00201  -0.00155   1.87402
   A84        1.83590  -0.00006   0.00118   0.00040   0.00158   1.83748
    D1        0.05192   0.00010   0.00100  -0.00432  -0.00331   0.04861
    D2       -3.12011   0.00009  -0.00037   0.00450   0.00413  -3.11598
    D3       -3.12456   0.00016   0.00482   0.00182   0.00663  -3.11793
    D4       -0.01340   0.00014   0.00345   0.01064   0.01407   0.00067
    D5        0.37591  -0.00002   0.00254  -0.00253  -0.00001   0.37589
    D6       -1.87996   0.00030   0.00381  -0.00277   0.00103  -1.87893
    D7        2.39961   0.00000   0.00346  -0.00226   0.00119   2.40080
    D8       -2.72742  -0.00008  -0.00164  -0.00929  -0.01092  -2.73834
    D9        1.29990   0.00024  -0.00036  -0.00952  -0.00988   1.29002
   D10       -0.70371  -0.00006  -0.00071  -0.00901  -0.00972  -0.71343
   D11        0.00146  -0.00037  -0.00254   0.00219  -0.00039   0.00107
   D12        3.14075   0.00045   0.00171   0.03564   0.03731  -3.10512
   D13        3.11185  -0.00031   0.00075   0.00766   0.00845   3.12030
   D14       -0.03204   0.00051   0.00500   0.04111   0.04615   0.01411
   D15        0.68814  -0.00011  -0.00121   0.00745   0.00623   0.69437
   D16       -1.47890   0.00011  -0.00110   0.01358   0.01248  -1.46642
   D17        2.80905  -0.00011  -0.00126   0.01130   0.01003   2.81908
   D18       -2.42103  -0.00009   0.00026  -0.00188  -0.00165  -2.42267
   D19        1.69512   0.00014   0.00036   0.00424   0.00460   1.69973
   D20       -0.30011  -0.00008   0.00021   0.00196   0.00215  -0.29796
   D21        0.01955   0.00013  -0.00290  -0.01873  -0.02164  -0.00208
   D22        2.16943  -0.00003  -0.00201  -0.02020  -0.02221   2.14723
   D23       -1.97295   0.00003  -0.00255  -0.02023  -0.02277  -1.99572
   D24        3.13352   0.00010  -0.00414  -0.01075  -0.01490   3.11862
   D25       -0.99978  -0.00006  -0.00326  -0.01222  -0.01547  -1.01525
   D26        1.14101  -0.00001  -0.00380  -0.01224  -0.01602   1.12499
   D27       -1.37146   0.00011  -0.00258  -0.00289  -0.00546  -1.37692
   D28        2.65869   0.00003  -0.00443  -0.00207  -0.00651   2.65218
   D29        0.68687  -0.00004  -0.00331  -0.00531  -0.00862   0.67825
   D30        0.78074   0.00005  -0.00276  -0.00633  -0.00908   0.77166
   D31       -1.47230  -0.00003  -0.00461  -0.00551  -0.01013  -1.48243
   D32        2.83906  -0.00010  -0.00349  -0.00875  -0.01224   2.82682
   D33        2.79884  -0.00002  -0.00232  -0.00757  -0.00988   2.78896
   D34        0.54581  -0.00010  -0.00417  -0.00675  -0.01093   0.53487
   D35       -1.42602  -0.00017  -0.00305  -0.00999  -0.01305  -1.43906
   D36        0.60717  -0.00003   0.00309  -0.00224   0.00084   0.60800
   D37       -1.50539  -0.00018   0.00346  -0.00224   0.00121  -1.50417
   D38        2.76303  -0.00018   0.00180  -0.00189  -0.00009   2.76294
   D39        2.87056   0.00026   0.00223   0.00130   0.00352   2.87408
   D40        0.75801   0.00012   0.00261   0.00130   0.00390   0.76191
   D41       -1.25676   0.00011   0.00095   0.00165   0.00259  -1.25417
   D42       -1.43084   0.00017   0.00371  -0.00067   0.00304  -1.42780
   D43        2.73979   0.00003   0.00408  -0.00067   0.00342   2.74321
   D44        0.72503   0.00003   0.00243  -0.00032   0.00211   0.72714
   D45       -0.96181   0.00012  -0.00071  -0.01870  -0.01941  -0.98122
   D46       -3.01310   0.00014  -0.00050  -0.01574  -0.01626  -3.02935
   D47        1.09873  -0.00006  -0.00330  -0.01443  -0.01773   1.08100
   D48        3.06279  -0.00014  -0.00027  -0.01978  -0.02003   3.04275
   D49        1.01150  -0.00012  -0.00006  -0.01681  -0.01687   0.99462
   D50       -1.15986  -0.00032  -0.00286  -0.01551  -0.01835  -1.17821
   D51        1.03484   0.00003  -0.00158  -0.01638  -0.01797   1.01687
   D52       -1.01645   0.00005  -0.00138  -0.01342  -0.01481  -1.03126
   D53        3.09538  -0.00015  -0.00417  -0.01211  -0.01629   3.07909
   D54        0.87444  -0.00003  -0.00043   0.00269   0.00225   0.87669
   D55       -1.27762  -0.00022   0.00140   0.00064   0.00203  -1.27559
   D56        3.00339  -0.00014  -0.00018   0.00231   0.00213   3.00552
   D57        3.01313   0.00023  -0.00018   0.00267   0.00249   3.01562
   D58        0.86107   0.00005   0.00165   0.00062   0.00226   0.86334
   D59       -1.14110   0.00012   0.00007   0.00229   0.00236  -1.13874
   D60       -1.27756   0.00007   0.00037   0.00291   0.00328  -1.27429
   D61        2.85356  -0.00012   0.00220   0.00086   0.00306   2.85662
   D62        0.85138  -0.00004   0.00062   0.00254   0.00316   0.85454
   D63       -1.28803   0.00009  -0.00362   0.00189  -0.00174  -1.28977
   D64        0.95690  -0.00030  -0.00483  -0.00006  -0.00490   0.95200
   D65        2.98780  -0.00011  -0.00384  -0.00002  -0.00386   2.98394
   D66        0.87766   0.00021  -0.00494   0.00293  -0.00201   0.87565
   D67        3.12259  -0.00019  -0.00615   0.00098  -0.00517   3.11742
   D68       -1.12970   0.00001  -0.00515   0.00102  -0.00413  -1.13383
   D69        2.87324   0.00021  -0.00384   0.00278  -0.00105   2.87218
   D70       -1.16502  -0.00018  -0.00505   0.00084  -0.00421  -1.16923
   D71        0.86588   0.00001  -0.00405   0.00088  -0.00317   0.86271
   D72       -3.07050  -0.00011   0.00231   0.00727   0.00958  -3.06092
   D73        1.10950  -0.00006   0.00275   0.00724   0.01000   1.11949
   D74       -0.99085  -0.00003   0.00245   0.00758   0.01003  -0.98082
   D75        0.96695  -0.00008   0.00355   0.00741   0.01096   0.97791
   D76       -1.13624  -0.00004   0.00400   0.00738   0.01138  -1.12486
   D77        3.04659  -0.00001   0.00369   0.00772   0.01141   3.05801
   D78       -1.07347   0.00004   0.00225   0.00786   0.01011  -1.06335
   D79        3.10653   0.00008   0.00270   0.00784   0.01053   3.11706
   D80        1.00618   0.00011   0.00239   0.00818   0.01056   1.01674
   D81        0.01058   0.00043   0.00068  -0.01355  -0.01289  -0.00231
   D82        2.12286   0.00017   0.00155  -0.02312  -0.02158   2.10128
   D83       -2.09880   0.00010   0.00082  -0.02719  -0.02639  -2.12519
   D84       -3.12874  -0.00037  -0.00353  -0.04667  -0.05019   3.10426
   D85       -1.01646  -0.00064  -0.00265  -0.05624  -0.05888  -1.07534
   D86        1.04507  -0.00071  -0.00338  -0.06031  -0.06370   0.98138
   D87       -0.01709  -0.00034   0.00118   0.01844   0.01963   0.00254
   D88       -2.16121  -0.00018   0.00073   0.02322   0.02394  -2.13727
   D89        2.00870  -0.00019   0.00076   0.02057   0.02132   2.03002
   D90       -2.12518   0.00036  -0.00057   0.03129   0.03073  -2.09445
   D91        2.01389   0.00052  -0.00102   0.03607   0.03505   2.04893
   D92       -0.09939   0.00051  -0.00099   0.03342   0.03243  -0.06696
   D93        2.05494   0.00001   0.00211   0.03164   0.03377   2.08870
   D94       -0.08918   0.00017   0.00166   0.03642   0.03808  -0.05110
   D95       -2.20246   0.00016   0.00169   0.03378   0.03546  -2.16700
   D96        1.06659   0.00022  -0.00457  -0.00791  -0.01243   1.05416
   D97       -3.12832   0.00010  -0.00344  -0.00682  -0.01022  -3.13854
   D98       -1.03535   0.00014  -0.00376  -0.00726  -0.01098  -1.04634
   D99        3.12362  -0.00002  -0.00374  -0.01045  -0.01423   3.10939
   D100      -1.07129  -0.00014  -0.00261  -0.00936  -0.01201  -1.08331
   D101       1.02167  -0.00010  -0.00293  -0.00980  -0.01277   1.00890
   D102      -1.07362   0.00006  -0.00387  -0.00807  -0.01194  -1.08556
   D103       1.01465  -0.00006  -0.00274  -0.00698  -0.00972   1.00492
   D104       3.10761  -0.00002  -0.00306  -0.00742  -0.01049   3.09713
   D105      -1.11961  -0.00043  -0.00194  -0.05050  -0.05248  -1.17209
   D106      -3.07863  -0.00037  -0.00203  -0.05153  -0.05352  -3.13215
   D107       1.05243  -0.00038  -0.00244  -0.05379  -0.05623   0.99620
   D108      -2.92805   0.00020  -0.00452  -0.01524  -0.01976  -2.94781
   D109      -0.85700  -0.00011  -0.00198  -0.02095  -0.02294  -0.87993
   D110       1.19877  -0.00010  -0.00348  -0.01670  -0.02018   1.17859
   D111      -1.23730  -0.00023  -0.00615   0.00126  -0.00489  -1.24219
   D112       0.87608  -0.00017  -0.00633   0.00056  -0.00578   0.87031
   D113       2.96524  -0.00032  -0.00537   0.00218  -0.00320   2.96204
   D114       3.03721   0.00005  -0.00660   0.00467  -0.00193   3.03528
   D115      -1.13260   0.00011  -0.00678   0.00397  -0.00281  -1.13540
   D116       0.95656  -0.00004  -0.00582   0.00559  -0.00023   0.95632
   D117       0.99936   0.00020  -0.00371  -0.00085  -0.00456   0.99480
   D118       3.11274   0.00026  -0.00389  -0.00155  -0.00544   3.10730
   D119      -1.08129   0.00011  -0.00293   0.00006  -0.00287  -1.08416
   D120      -1.19603  -0.00002  -0.00115  -0.00322  -0.00438  -1.20040
   D121       0.90282   0.00025  -0.00249  -0.00094  -0.00344   0.89938
   D122       2.95985   0.00003  -0.00161  -0.00275  -0.00436   2.95550
   D123       0.84288  -0.00017  -0.00289  -0.00142  -0.00431   0.83857
   D124       2.94173   0.00010  -0.00423   0.00086  -0.00337   2.93836
   D125      -1.28442  -0.00012  -0.00335  -0.00095  -0.00429  -1.28872
   D126       2.89979  -0.00006  -0.00527   0.00136  -0.00391   2.89588
   D127      -1.28455   0.00021  -0.00661   0.00364  -0.00297  -1.28752
   D128       0.77248  -0.00001  -0.00573   0.00183  -0.00390   0.76859
   D129      -0.79589   0.00009  -0.00104   0.01723   0.01619  -0.77970
   D130      -2.94208   0.00012  -0.00012   0.01666   0.01653  -2.92554
   D131       1.31166   0.00023  -0.00106   0.01933   0.01827   1.32992
         Item               Value     Threshold  Converged?
 Maximum Force            0.000822     0.000450     NO 
 RMS     Force            0.000242     0.000300     YES
 Maximum Displacement     0.134902     0.001800     NO 
 RMS     Displacement     0.022474     0.001200     NO 
 Predicted change in Energy=-1.479751D-04
 GradGradGradGradGradGradGradGradGradGradGradGradGradGradGradGradGradGrad

                          Input orientation:                          
 ---------------------------------------------------------------------
 Center     Atomic      Atomic             Coordinates (Angstroms)
 Number     Number       Type             X           Y           Z
 ---------------------------------------------------------------------
      1          6           0       -1.698588    0.652131   -0.207376
      2          6           0       -0.953070   -0.477384   -0.241989
      3          6           0        0.521215   -0.605842   -0.507377
      4          6           0        1.360828    0.512690    0.162330
      5          6           0        1.318553    1.845908   -0.622209
      6          6           0       -0.009668    2.182431   -1.324653
      7          6           0       -1.292343    2.085794   -0.475839
      8          6           0       -3.089930    0.313728    0.119537
      9          6           0       -3.205649   -1.189872    0.306515
     10          6           0       -1.788733   -1.734077    0.066333
     11          8           0       -4.027013    1.108371    0.192704
     12          6           0       -1.238677    2.924959    0.817736
     13          6           0       -1.719514   -2.774122   -1.053707
     14          8           0       -1.344943   -2.323378    1.310861
     15          6           0        2.817447    0.077130    0.507160
     16          8           0        2.669764   -1.097719    1.347838
     17          6           0        3.533256    1.173061    1.305608
     18          6           0        3.696835   -0.324341   -0.697031
     19          8           0        3.278283   -1.539343   -1.311161
     20          1           0        0.695806   -0.624195   -1.591919
     21          1           0        0.858018   -1.579012   -0.144702
     22          1           0        0.903235    0.686183    1.144490
     23          1           0        2.093089    1.839644   -1.399713
     24          1           0        1.579524    2.662275    0.060328
     25          1           0       -0.133790    1.537159   -2.203251
     26          1           0        0.071947    3.206980   -1.711103
     27          1           0       -2.107507    2.512390   -1.079479
     28          1           0       -3.561498   -1.431227    1.313628
     29          1           0       -3.942860   -1.594207   -0.397920
     30          1           0       -1.022563    3.974043    0.580295
     31          1           0       -0.468759    2.566177    1.509171
     32          1           0       -2.201107    2.889380    1.339116
     33          1           0       -0.689095   -3.111033   -1.213514
     34          1           0       -2.330564   -3.644074   -0.788585
     35          1           0       -2.094361   -2.361020   -1.997131
     36          1           0       -0.443707   -2.665597    1.177042
     37          1           0        3.542588   -1.297895    1.730905
     38          1           0        3.763897    2.042500    0.680604
     39          1           0        2.919457    1.506093    2.149382
     40          1           0        4.482977    0.790264    1.698913
     41          1           0        3.685132    0.443957   -1.475517
     42          1           0        4.737184   -0.420483   -0.345000
     43          1           0        3.103004   -2.152527   -0.574219
 ---------------------------------------------------------------------
                    Distance matrix (angstroms):
                    1          2          3          4          5
     1  C    0.000000
     2  C    1.353809   0.000000
     3  C    2.569051   1.503479   0.000000
     4  C    3.084827   2.549087   1.550668   0.000000
     5  C    3.271136   3.271471   2.580700   1.547501   0.000000
     6  C    2.538223   3.022711   2.953683   2.622483   1.539756
     7  C    1.514099   2.596087   3.245749   3.149799   2.625975
     8  C    1.468748   2.307105   3.778756   4.455409   4.725726
     9  C    2.434808   2.425408   3.859148   4.875676   5.526924
    10  C    2.403546   1.540348   2.633992   3.870001   4.790157
    11  O    2.406196   3.486072   4.910704   5.420756   5.457391
    12  C    2.535373   3.574986   4.161694   3.606388   3.126854
    13  C    3.529296   2.553690   3.165562   4.665875   5.546235
    14  O    3.359131   2.443891   3.120651   4.084557   5.311678
    15  C    4.608228   3.884007   2.601619   1.558961   2.578902
    16  O    4.956124   4.004659   2.880977   2.390012   3.791015
    17  C    5.471077   5.024554   3.940026   2.542168   3.012326
    18  C    5.504894   4.674624   3.193709   2.626033   3.220529
    19  O    5.548888   4.491685   3.019755   3.171537   3.971791
    20  H    3.046161   2.136038   1.098659   2.193662   2.725723
    21  H    3.393843   2.122049   1.091801   2.173086   3.488579
    22  H    2.932267   2.592698   2.131651   1.097329   2.153758
    23  H    4.148334   3.998503   3.040963   2.176463   1.097478
    24  H    3.854654   4.045106   3.481795   2.163088   1.095635
    25  H    2.686147   2.928507   2.810245   2.979832   2.168945
    26  H    3.453005   4.096766   4.023482   3.525644   2.142949
    27  H    2.094837   3.312531   4.118355   4.191687   3.520111
    28  H    3.181865   3.183340   4.545972   5.416050   6.188859
    29  H    3.181053   3.195380   4.573490   5.734283   6.290244
    30  H    3.480306   4.527271   4.953950   4.223295   3.384641
    31  H    2.850015   3.544628   3.886930   3.062382   2.873334
    32  H    2.765762   3.923339   4.799703   4.440818   4.162167
    33  H    4.024027   2.819512   2.870446   4.384803   5.380665
    34  H    4.381161   3.496310   4.176430   5.639973   6.594212
    35  H    3.526888   2.816230   3.484430   4.985961   5.588975
    36  H    3.807711   2.657325   2.830359   3.793085   5.166870
    37  H    5.918570   4.977599   3.823289   3.240173   4.512979
    38  H    5.706171   5.426857   4.352012   2.895457   2.777711
    39  H    5.254512   4.964806   4.155743   2.713770   3.218708
    40  H    6.470299   5.909707   4.744722   3.490837   4.063935
    41  H    5.534976   4.887062   3.471274   2.844231   2.879982
    42  H    6.525995   5.691471   4.223165   3.539488   4.111012
    43  H    5.572788   4.400934   3.010372   3.268189   4.378819
                    6          7          8          9         10
     6  C    0.000000
     7  C    1.541129   0.000000
     8  C    3.881462   2.593455   0.000000
     9  C    4.924167   3.873345   1.519593   0.000000
    10  C    4.520945   3.889957   2.426819   1.536716   0.000000
    11  O    4.426627   2.980054   1.230827   2.443259   3.620135
    12  C    2.579077   1.542860   3.276148   4.589352   4.751188
    13  C    5.250181   4.912758   3.576222   2.562938   1.530025
    14  O    5.388061   4.757715   3.379136   2.399119   1.446746
    15  C    3.972457   4.678824   5.924807   6.158185   4.969074
    16  O    5.008088   5.399893   6.055987   5.967689   4.682457
    17  C    4.526523   5.224274   6.783201   7.210719   6.189573
    18  C    4.518405   5.545230   6.865428   7.028551   5.715028
    19  O    4.966126   5.893217   6.784904   6.691814   5.254528
    20  H    2.906248   3.541527   4.259176   4.375544   3.186624
    21  H    4.036536   4.261984   4.386181   4.107118   2.659675
    22  H    3.028005   3.066747   4.139399   4.593986   3.777138
    23  H    2.131836   3.517852   5.612507   6.337649   5.476250
    24  H    2.161932   2.977822   5.227139   6.147968   5.538330
    25  H    1.097141   2.151092   3.953592   4.813724   4.311709
    26  H    1.098046   2.155046   4.660431   5.843434   5.570947
    27  H    2.137734   1.100390   2.690150   4.102882   4.409873
    28  H    5.712665   4.551999   2.166356   1.095060   2.188643
    29  H    5.530988   4.535826   2.153014   1.096903   2.208021
    30  H    2.804399   2.180295   4.228973   5.613095   5.782197
    31  H    2.896305   2.202118   3.724937   4.800506   4.724013
    32  H    3.521057   2.183040   2.985190   4.326160   4.813146
    33  H    5.338046   5.283472   4.389763   3.512035   2.177893
    34  H    6.294608   5.831560   4.131043   2.826327   2.161609
    35  H    5.043919   4.767778   3.553269   2.813064   2.178152
    36  H    5.472681   5.101756   4.122765   3.250216   1.977498
    37  H    5.836748   6.300447   7.013141   6.897772   5.602146
    38  H    4.275563   5.186984   7.090727   7.691732   6.743261
    39  H    4.594140   4.996708   6.454048   6.941275   6.083160
    40  H    5.591417   6.305733   7.750512   8.060687   6.954995
    41  H    4.086147   5.335751   6.961510   7.302594   6.089690
    42  H    5.501590   6.530983   7.875188   8.006562   6.669507
    43  H    5.389225   6.106727   6.701951   6.442165   4.951211
                   11         12         13         14         15
    11  O    0.000000
    12  C    3.386070   0.000000
    13  C    4.685280   6.017727   0.000000
    14  O    4.496740   5.272524   2.436115   0.000000
    15  C    6.928851   4.965756   5.581216   4.871742   0.000000
    16  O    7.144787   5.633725   5.276695   4.197795   1.452178
    17  C    7.642015   5.106712   6.981276   6.001828   1.533285
    18  C    7.905828   6.100144   5.955291   5.783365   1.544209
    19  O    7.914503   6.698144   5.154507   5.372517   2.476217
    20  H    5.337760   4.705865   3.278053   3.934210   3.065837
    21  H    5.585642   5.060452   2.982994   2.743316   2.647092
    22  H    5.038996   3.115554   4.866683   3.760245   2.107449
    23  H    6.366019   4.146765   5.995207   6.041360   2.695796
    24  H    5.819398   2.930005   6.455938   5.913804   2.900877
    25  H    4.591475   3.503303   4.735306   5.359069   4.264718
    26  H    4.982982   2.862219   6.278143   6.459466   4.717459
    27  H    2.697077   2.127088   5.300794   5.447924   5.718661
    28  H    2.814735   4.961629   3.286418   2.389363   6.604277
    29  H    2.767643   5.404932   2.601062   3.193868   7.022414
    30  H    4.170014   1.097115   6.978068   6.347847   5.471467
    31  H    4.064413   1.095254   6.054051   4.971396   4.242467
    32  H    2.796459   1.095160   6.167073   5.282675   5.812640
    33  H    5.560801   6.392278   1.095815   2.724519   5.041919
    34  H    5.140681   6.850159   1.095668   2.668962   6.482926
    35  H    4.535107   6.049566   1.095998   3.392028   6.028425
    36  H    5.296398   5.658215   2.572101   0.973267   4.313516
    37  H    8.090429   6.444135   6.133762   5.011588   1.978402
    38  H    7.861865   5.081662   7.501699   6.749694   2.188271
    39  H    7.227739   4.590919   7.078140   5.792501   2.179273
    40  H    8.648108   6.170148   7.665028   6.618913   2.168599
    41  H    7.918433   5.971455   6.304297   6.381512   2.195096
    42  H    8.912781   6.946572   6.908751   6.584464   2.158515
    43  H    7.877738   6.824119   4.885997   4.833937   2.494453
                   16         17         18         19         20
    16  O    0.000000
    17  C    2.429782   0.000000
    18  C    2.415467   2.505900   0.000000
    19  O    2.763260   3.777516   1.424279   0.000000
    20  H    3.572522   4.435867   3.145936   2.754181   0.000000
    21  H    2.396193   4.102950   3.152483   2.686984   1.741386
    22  H    2.518785   2.679555   3.495220   4.077259   3.041062
    23  H    4.063212   3.136427   2.783630   3.581910   2.838987
    24  H    4.121148   2.754188   3.738512   4.735014   3.783089
    25  H    5.235717   5.088407   4.517474   4.680057   2.394454
    26  H    5.885253   5.021756   5.161238   5.741787   3.883466
    27  H    6.461197   6.269023   6.471761   6.743660   4.237844
    28  H    6.240274   7.557639   7.612578   7.326924   5.217101
    29  H    6.857183   8.151815   7.750289   7.278869   4.887103
    30  H    6.320219   5.396950   6.510022   7.243777   5.367970
    31  H    4.827058   4.242444   5.529430   6.232968   4.599071
    32  H    6.294634   5.985799   7.018520   7.527368   5.415559
    33  H    4.679305   6.521325   5.221953   4.268470   2.871498
    34  H    6.004290   7.872408   6.881755   6.013497   4.350164
    35  H    5.956646   7.420774   6.275052   5.478231   3.311463
    36  H    3.490145   5.528839   5.112507   4.616581   3.623942
    37  H    0.973978   2.507307   2.620396   3.063057   4.427099
    38  H    3.391652   1.095331   2.739401   4.127051   4.657125
    39  H    2.735809   1.095269   3.472301   4.623721   4.845625
    40  H    2.641112   1.096901   2.756975   3.992355   5.212767
    41  H    3.373288   2.879117   1.093827   2.031260   3.176565
    42  H    2.756552   2.591011   1.102495   2.076946   4.234271
    43  H    2.234865   3.844269   1.926132   0.974578   3.027559
                   21         22         23         24         25
    21  H    0.000000
    22  H    2.606755   0.000000
    23  H    3.845473   3.036313   0.000000
    24  H    4.307101   2.353234   1.752766   0.000000
    25  H    3.864173   3.606516   2.386664   3.053706   0.000000
    26  H    5.096787   3.898701   2.459997   2.389029   1.752951
    27  H    5.138844   4.164809   4.266162   3.862100   2.471739
    28  H    4.656253   4.944277   7.073554   6.690114   5.738374
    29  H    4.807575   5.573495   7.016239   6.987442   5.251066
    30  H    5.907506   3.851887   4.264197   2.960060   3.804793
    31  H    4.655989   2.355788   3.943669   2.510745   3.866932
    32  H    5.614845   3.811679   5.200313   3.997505   4.318642
    33  H    2.425491   4.744950   5.681938   6.332486   4.784729
    34  H    3.853066   5.739805   7.072011   7.468565   5.802781
    35  H    3.572054   5.304791   5.961311   6.554697   4.368309
    36  H    2.149921   3.612443   5.776868   5.807472   5.402369
    37  H    3.286920   3.353600   4.663257   4.725187   6.085300
    38  H    4.715996   3.199715   2.675906   2.353795   4.874830
    39  H    4.362364   2.397333   3.659264   2.737941   5.316831
    40  H    4.706666   3.623916   4.051450   3.823536   6.090918
    41  H    3.722371   3.829106   2.118558   3.422475   4.038422
    42  H    4.053423   4.259397   3.634809   4.431536   5.568829
    43  H    2.356558   3.981359   4.199857   5.089789   5.171496
                   26         27         28         29         30
    26  H    0.000000
    27  H    2.373062   0.000000
    28  H    6.622981   4.836648   0.000000
    29  H    6.394882   4.549416   1.761078   0.000000
    30  H    2.652705   2.463408   6.016720   6.363211   0.000000
    31  H    3.327635   3.064229   5.057916   5.745884   1.775273
    32  H    3.817261   2.449589   4.529785   5.114054   1.772363
    33  H    6.383107   5.801098   4.178384   3.681432   7.316232
    34  H    7.318472   6.167367   3.291076   2.637057   7.849866
    35  H    5.981415   4.959071   3.738733   2.561723   6.922781
    36  H    6.564635   5.888265   3.356031   3.984024   6.691487
    37  H    6.647305   7.371574   7.117580   7.787916   7.068086
    38  H    4.550470   6.147526   8.131969   8.589701   5.162472
    39  H    5.089663   6.058757   7.164433   7.949339   4.908394
    40  H    6.076669   7.356606   8.354462   9.004284   6.457455
    41  H    4.554657   6.163596   7.988071   7.968788   6.232997
    42  H    6.065407   7.482714   8.522956   8.759201   7.303610
    43  H    6.261320   7.011858   6.964181   7.070148   7.475832
                   31         32         33         34         35
    31  H    0.000000
    32  H    1.770427   0.000000
    33  H    6.300181   6.693807   0.000000
    34  H    6.878461   6.872400   1.777391   0.000000
    35  H    6.262109   6.221626   1.775203   1.778371   0.000000
    36  H    5.242366   5.828592   2.444051   2.895053   3.590654
    37  H    5.574148   7.118765   5.464816   6.807812   6.841322
    38  H    4.344668   6.060703   7.069351   8.463929   7.802592
    39  H    3.607444   5.365649   6.756372   7.919506   7.568784
    40  H    5.263987   7.015178   7.103004   8.501490   8.176350
    41  H    5.537778   6.967787   5.642735   7.305646   6.445348
    42  H    6.281715   7.869646   6.118650   7.780834   7.291449
    43  H    6.274087   7.564077   3.963262   5.638645   5.392657
                   36         37         38         39         40
    36  H    0.000000
    37  H    4.250638   0.000000
    38  H    6.333764   3.508611   0.000000
    39  H    5.446036   2.902717   1.777110   0.000000
    40  H    6.040492   2.290363   1.766953   1.777619   0.000000
    41  H    5.809708   3.651781   2.685219   3.854125   3.291426
    42  H    5.847973   2.550744   2.839972   3.638375   2.389165
    43  H    3.988648   2.497444   4.428275   4.564777   3.966292
                   41         42         43
    41  H    0.000000
    42  H    1.769785   0.000000
    43  H    2.809438   2.392293   0.000000
 Stoichiometry    C15H24O4
 Framework group  C1[X(C15H24O4)]
 Deg. of freedom   123
 Full point group                 C1      NOp   1
 Largest Abelian subgroup         C1      NOp   1
 Largest concise Abelian subgroup C1      NOp   1
                         Standard orientation:                         
 ---------------------------------------------------------------------
 Center     Atomic      Atomic             Coordinates (Angstroms)
 Number     Number       Type             X           Y           Z
 ---------------------------------------------------------------------
      1          6           0       -1.743714    0.651707   -0.200555
      2          6           0       -1.012608   -0.487389   -0.227815
      3          6           0        0.458105   -0.637223   -0.501681
      4          6           0        1.316186    0.477884    0.150089
      5          6           0        1.285178    1.802931   -0.648689
      6          6           0       -0.043523    2.148458   -1.345834
      7          6           0       -1.321455    2.077156   -0.487414
      8          6           0       -3.136898    0.334370    0.139382
      9          6           0       -3.270091   -1.165539    0.343576
     10          6           0       -1.861759   -1.730068    0.099848
     11          8           0       -4.063465    1.141464    0.210144
     12          6           0       -1.248452    2.929577    0.796511
     13          6           0       -1.813208   -2.783001   -1.009184
     14          8           0       -1.416838   -2.311348    1.347740
     15          6           0        2.769585    0.027839    0.489870
     16          8           0        2.613015   -1.135866    1.344328
     17          6           0        3.504474    1.123300    1.271450
     18          6           0        3.635617   -0.397694   -0.715737
     19          8           0        3.197731   -1.613941   -1.313709
     20          1           0        0.625014   -0.669541   -1.587106
     21          1           0        0.785213   -1.610550   -0.130650
     22          1           0        0.867538    0.667763    1.133345
     23          1           0        2.054227    1.778501   -1.431265
     24          1           0        1.560992    2.623319    0.023104
     25          1           0       -0.181711    1.495294   -2.216465
     26          1           0        0.048223    3.167645   -1.744012
     27          1           0       -2.135350    2.507375   -1.090195
     28          1           0       -3.622013   -1.391459    1.355637
     29          1           0       -4.017104   -1.568211   -0.351423
     30          1           0       -1.020892    3.973225    0.546158
     31          1           0       -0.478350    2.568685    1.486642
     32          1           0       -2.207654    2.911748    1.324704
     33          1           0       -0.788194   -3.134538   -1.172214
     34          1           0       -2.433237   -3.642281   -0.730458
     35          1           0       -2.189328   -2.375492   -1.954531
     36          1           0       -0.520882   -2.666289    1.211621
     37          1           0        3.485878   -1.342815    1.723688
     38          1           0        3.741660    1.982938    0.635434
     39          1           0        2.900679    1.473155    2.115634
     40          1           0        4.452017    0.732901    1.662530
     41          1           0        3.628167    0.362193   -1.502487
     42          1           0        4.677074   -0.503063   -0.369674
     43          1           0        3.019867   -2.216838   -0.568940
 ---------------------------------------------------------------------
 Rotational constants (GHZ):      0.5455163      0.2810622      0.2197142
 Standard basis: 6-31G(d) (6D, 7F)
 There are   333 symmetry adapted cartesian basis functions of A   symmetry.
 There are   333 symmetry adapted basis functions of A   symmetry.
   333 basis functions,   628 primitive gaussians,   333 cartesian basis functions
    73 alpha electrons       73 beta electrons
       nuclear repulsion energy      1612.3677631111 Hartrees.
 NAtoms=   43 NActive=   43 NUniq=   43 SFac= 1.00D+00 NAtFMM=   60 NAOKFM=F Big=F
 Integral buffers will be    131072 words long.
 Raffenetti 2 integral format.
 Two-electron integral symmetry is turned on.
 ------------------------------------------------------------------------------
 Polarizable Continuum Model (PCM)
 =================================
 Model                : PCM (using non-symmetric T matrix).
 Atomic radii         : SMD-Coulomb.
 Polarization charges : Total charges.
 Charge compensation  : None.
 Solution method      : On-the-fly selection.
 Cavity type          : VdW (van der Waals Surface) (Alpha=1.000).
 Cavity algorithm     : GePol (No added spheres)
                        Default sphere list used, NSphG=   43.
                        Lebedev-Laikov grids with approx.  5.0 points / Ang**2.
                        Smoothing algorithm: Karplus/York (Gamma=1.0000).
                        Polarization charges: spherical gaussians, with
                                              point-specific exponents (IZeta= 3).
                        Self-potential: point-specific (ISelfS= 7).
                        Self-field    : sphere-specific E.n sum rule (ISelfD= 2).
 1st derivatives      : Analytical E(r).r(x)/FMM algorithm (CHGder, D1EAlg=3).
                        Cavity 1st derivative terms included.
 Solvent              : Methanol, Eps=  32.613000 Eps(inf)=   1.765709
 ------------------------------------------------------------------------------
 ------------------------------------------------------------------------------
 Atomic radii for non-electrostatic terms: SMD-CDS.
 ------------------------------------------------------------------------------
 Nuclear repulsion after PCM non-electrostatic terms =     1612.3692437707 Hartrees.
 One-electron integrals computed using PRISM.
 NBasis=   333 RedAO= T EigKep=  9.22D-04  NBF=   333
 NBsUse=   333 1.00D-06 EigRej= -1.00D+00 NBFU=   333
 Initial guess from the checkpoint file:  "DY-202A-11R_35.chk"
 B after Tr=     0.000000    0.000000    0.000000
         Rot=    0.999999    0.000729   -0.000777    0.000558 Ang=   0.14 deg.
 ExpMin= 1.61D-01 ExpMax= 5.48D+03 ExpMxC= 8.25D+02 IAcc=1 IRadAn=         1 AccDes= 0.00D+00
 Harris functional with IExCor=  402 and IRadAn=       1 diagonalized for initial guess.
 HarFok:  IExCor=  402 AccDes= 0.00D+00 IRadAn=         1 IDoV= 1 UseB2=F ITyADJ=14
 ICtDFT=  3500011 ScaDFX=  1.000000  1.000000  1.000000  1.000000
 FoFCou: FMM=F IPFlag=           0 FMFlag=      100000 FMFlg1=           0
         NFxFlg=           0 DoJE=T BraDBF=F KetDBF=T FulRan=T
         wScrn=  0.000000 ICntrl=     500 IOpCl=  0 I1Cent=   200000004 NGrid=           0
         NMat0=    1 NMatS0=      1 NMatT0=    0 NMatD0=    1 NMtDS0=    0 NMtDT0=    0
 Petite list used in FoFCou.
 Keep R1 ints in memory in canonical form, NReq=1565304907.
 Requested convergence on RMS density matrix=1.00D-08 within 128 cycles.
 Requested convergence on MAX density matrix=1.00D-06.
 Requested convergence on             energy=1.00D-06.
 No special actions if energy rises.
 Inv3:  Mode=1 IEnd=    21740592.
 Iteration    1 A*A^-1 deviation from unit magnitude is 6.44D-15 for   2679.
 Iteration    1 A*A^-1 deviation from orthogonality  is 2.64D-15 for   1533    537.
 Iteration    1 A^-1*A deviation from unit magnitude is 6.66D-15 for   2679.
 Iteration    1 A^-1*A deviation from orthogonality  is 8.27D-11 for   1806   1763.
 Error on total polarization charges =  0.05227
 SCF Done:  E(RB3LYP) =  -886.950606957     A.U. after   10 cycles
            NFock= 10  Conv=0.42D-08     -V/T= 2.0094
 SMD-CDS (non-electrostatic) energy       (kcal/mol) =       0.93
 (included in total energy above)
 D1PCM: PCM CHGder 1st derivatives, ID1Alg=3 FixD1E=F DoIter=F DoCFld=F I1PDM=0.
 Calling FoFJK, ICntrl=      2127 FMM=F ISym2X=0 I1Cent= 0 IOpClX= 0 NMat=1 NMatS=1 NMatT=0.
 ***** Axes restored to original set *****
 -------------------------------------------------------------------
 Center     Atomic                   Forces (Hartrees/Bohr)
 Number     Number              X              Y              Z
 -------------------------------------------------------------------
      1        6           0.002662948    0.003290207    0.000941341
      2        6          -0.001866260   -0.002526221    0.000169377
      3        6           0.000567326    0.000332658   -0.000442289
      4        6           0.000245888   -0.000581500    0.000071212
      5        6          -0.000177646   -0.000178122   -0.000392886
      6        6          -0.000136172   -0.000001687    0.000628749
      7        6          -0.001287169   -0.001002775    0.000329421
      8        6          -0.001198248   -0.002178321   -0.002160782
      9        6          -0.001264786   -0.000365689   -0.000708565
     10        6           0.001908676    0.000305949    0.002021171
     11        8          -0.001030115    0.001221745    0.000771583
     12        6           0.000210471   -0.000333354   -0.000703417
     13        6          -0.000405068    0.000779800   -0.000469950
     14        8           0.000381260    0.000457235   -0.001048810
     15        6          -0.000029818    0.000201605    0.000748898
     16        8           0.000134059    0.000297652   -0.001061082
     17        6           0.000447014    0.000535423   -0.000978869
     18        6           0.000029013    0.000042554    0.000471698
     19        8          -0.000108356   -0.001097410   -0.000556122
     20        1          -0.000017081    0.000014676    0.000188712
     21        1           0.000021190   -0.000245068    0.000238869
     22        1          -0.000111296   -0.000055983    0.000098885
     23        1           0.000150040    0.000191032    0.000098373
     24        1          -0.000022290    0.000089194   -0.000082780
     25        1           0.000046124    0.000134054   -0.000381756
     26        1          -0.000059676    0.000056423   -0.000045314
     27        1           0.000101171   -0.000140807   -0.000178327
     28        1           0.000808496    0.000679697    0.000567531
     29        1           0.000437047    0.000660034    0.000123719
     30        1           0.000081428    0.000061246    0.000246264
     31        1           0.000055866   -0.000066988    0.000164486
     32        1          -0.000072483    0.000166792    0.000153068
     33        1           0.000094264   -0.000414792   -0.000042240
     34        1           0.000105432   -0.000222218   -0.000040983
     35        1           0.000117714   -0.000152881   -0.000116780
     36        1          -0.000560034   -0.000373573    0.000184325
     37        1          -0.000202891    0.000235619   -0.000084536
     38        1           0.000061557   -0.000082889    0.000297365
     39        1           0.000011602   -0.000215990    0.000232150
     40        1           0.000015249   -0.000028080    0.000333243
     41        1          -0.000025048    0.000210691    0.000326448
     42        1          -0.000105876    0.000130320    0.000071131
     43        1          -0.000013521    0.000169744    0.000017466
 -------------------------------------------------------------------
 Cartesian Forces:  Max     0.003290207 RMS     0.000733836

 GradGradGradGradGradGradGradGradGradGradGradGradGradGradGradGradGradGrad
 Berny optimization.
 Using GEDIIS/GDIIS optimizer.
 FormGI is forming the generalized inverse of G from B-inverse, IUseBI=4.
 Internal  Forces:  Max     0.001615587 RMS     0.000312887
 Search for a local minimum.
 Step number   5 out of a maximum of  258
 All quantities printed in internal units (Hartrees-Bohrs-Radians)
 Mixed Optimization -- En-DIIS/RFO-DIIS
 Swapping is turned off.
 Update second derivatives using D2CorX and points    3    4    5
 DE= -1.16D-04 DEPred=-1.48D-04 R= 7.82D-01
 TightC=F SS=  1.41D+00  RLast= 2.11D-01 DXNew= 1.4270D+00 6.3225D-01
 Trust test= 7.82D-01 RLast= 2.11D-01 DXMaxT set to 8.49D-01
 ITU=  1  1  1  1  0
     Eigenvalues ---    0.00135   0.00238   0.00254   0.00280   0.00346
     Eigenvalues ---    0.00375   0.00427   0.00714   0.00810   0.00961
     Eigenvalues ---    0.01097   0.01141   0.01167   0.01362   0.01373
     Eigenvalues ---    0.02109   0.02543   0.02651   0.03197   0.03903
     Eigenvalues ---    0.04129   0.04324   0.04559   0.04602   0.04697
     Eigenvalues ---    0.04785   0.04905   0.05017   0.05060   0.05402
     Eigenvalues ---    0.05437   0.05562   0.05575   0.05598   0.05632
     Eigenvalues ---    0.05669   0.05696   0.05773   0.05884   0.06063
     Eigenvalues ---    0.06177   0.06314   0.06976   0.07890   0.08381
     Eigenvalues ---    0.08663   0.09041   0.09056   0.09466   0.09609
     Eigenvalues ---    0.10269   0.11840   0.12185   0.13474   0.13973
     Eigenvalues ---    0.15086   0.15936   0.15959   0.15994   0.16000
     Eigenvalues ---    0.16000   0.16000   0.16000   0.16000   0.16000
     Eigenvalues ---    0.16000   0.16006   0.16088   0.16211   0.16631
     Eigenvalues ---    0.17177   0.17511   0.19124   0.20075   0.20798
     Eigenvalues ---    0.22693   0.23007   0.24888   0.25077   0.26403
     Eigenvalues ---    0.26970   0.27514   0.27954   0.28334   0.28616
     Eigenvalues ---    0.28779   0.29186   0.29486   0.29823   0.30267
     Eigenvalues ---    0.31454   0.31965   0.32485   0.33652   0.33764
     Eigenvalues ---    0.33838   0.33844   0.33982   0.34058   0.34100
     Eigenvalues ---    0.34103   0.34112   0.34133   0.34147   0.34176
     Eigenvalues ---    0.34194   0.34206   0.34213   0.34218   0.34327
     Eigenvalues ---    0.34352   0.34382   0.34509   0.34603   0.35950
     Eigenvalues ---    0.39814   0.41717   0.43525   0.52022   0.52468
     Eigenvalues ---    0.52882   0.54892   0.96949
 En-DIIS/RFO-DIIS IScMMF=        0 using points:     5    4    3    2
 RFO step:  Lambda=-5.14849222D-05.
 DidBck=F Rises=F RFO-DIIS coefs:    0.89719    0.34580   -0.22651   -0.01648
 Iteration  1 RMS(Cart)=  0.02392866 RMS(Int)=  0.00048110
 Iteration  2 RMS(Cart)=  0.00058378 RMS(Int)=  0.00006514
 Iteration  3 RMS(Cart)=  0.00000017 RMS(Int)=  0.00006514
 Variable       Old X    -DE/DX   Delta X   Delta X   Delta X     New X
                                 (Linear)    (Quad)   (Total)
    R1        2.55833   0.00130  -0.00059   0.00084   0.00029   2.55862
    R2        2.86123  -0.00157   0.00141  -0.00120   0.00019   2.86142
    R3        2.77553   0.00129  -0.00139  -0.00105  -0.00236   2.77317
    R4        2.84116   0.00085  -0.00086   0.00100   0.00010   2.84127
    R5        2.91084  -0.00105   0.00128   0.00060   0.00186   2.91270
    R6        2.93034   0.00019   0.00027   0.00151   0.00179   2.93212
    R7        2.07616  -0.00019   0.00019  -0.00055  -0.00036   2.07580
    R8        2.06321   0.00031  -0.00036   0.00016  -0.00019   2.06301
    R9        2.92435   0.00037  -0.00044   0.00119   0.00077   2.92512
   R10        2.94601   0.00004  -0.00053   0.00023  -0.00030   2.94571
   R11        2.07365   0.00013  -0.00017   0.00034   0.00017   2.07382
   R12        2.90972  -0.00003   0.00011  -0.00101  -0.00087   2.90884
   R13        2.07393   0.00003   0.00009  -0.00021  -0.00012   2.07381
   R14        2.07045   0.00001  -0.00003   0.00007   0.00004   2.07049
   R15        2.91231  -0.00012   0.00016  -0.00200  -0.00181   2.91050
   R16        2.07330   0.00023  -0.00021   0.00007  -0.00014   2.07315
   R17        2.07501   0.00006  -0.00006  -0.00006  -0.00012   2.07489
   R18        2.91558  -0.00023   0.00027  -0.00140  -0.00113   2.91445
   R19        2.07944  -0.00003  -0.00001   0.00022   0.00021   2.07965
   R20        2.87162  -0.00064   0.00039  -0.00289  -0.00254   2.86908
   R21        2.32593   0.00162  -0.00045   0.00018  -0.00027   2.32566
   R22        2.90397   0.00071  -0.00095  -0.00127  -0.00232   2.90165
   R23        2.06936   0.00011   0.00015   0.00053   0.00068   2.07004
   R24        2.07285  -0.00061   0.00028  -0.00100  -0.00072   2.07213
   R25        2.89133   0.00050  -0.00049   0.00033  -0.00016   2.89117
   R26        2.73395  -0.00083   0.00058  -0.00066  -0.00007   2.73388
   R27        2.07325   0.00002  -0.00002  -0.00019  -0.00021   2.07304
   R28        2.06973   0.00016  -0.00027   0.00029   0.00003   2.06976
   R29        2.06955   0.00013  -0.00010  -0.00015  -0.00025   2.06931
   R30        2.07079   0.00023  -0.00017   0.00026   0.00009   2.07088
   R31        2.07051   0.00011  -0.00009   0.00002  -0.00006   2.07045
   R32        2.07114   0.00000  -0.00002  -0.00006  -0.00008   2.07106
   R33        1.83921  -0.00041   0.00013  -0.00075  -0.00061   1.83860
   R34        2.74422  -0.00109   0.00098  -0.00137  -0.00039   2.74382
   R35        2.89749   0.00036  -0.00040   0.00105   0.00065   2.89814
   R36        2.91813  -0.00026   0.00031   0.00126   0.00156   2.91969
   R37        1.84055  -0.00026   0.00018   0.00000   0.00018   1.84073
   R38        2.06988  -0.00022   0.00025   0.00039   0.00064   2.07052
   R39        2.06976   0.00011  -0.00015  -0.00017  -0.00032   2.06944
   R40        2.07284   0.00014  -0.00015  -0.00024  -0.00040   2.07245
   R41        2.69150   0.00105  -0.00094   0.00009  -0.00086   2.69064
   R42        2.06703  -0.00008   0.00025  -0.00024   0.00001   2.06704
   R43        2.08341  -0.00009   0.00008  -0.00029  -0.00021   2.08321
   R44        1.84169  -0.00009   0.00006   0.00004   0.00009   1.84178
    A1        2.26232   0.00079  -0.00102   0.00176   0.00072   2.26305
    A2        1.91253  -0.00043   0.00056  -0.00087  -0.00050   1.91203
    A3        2.10807  -0.00037   0.00048  -0.00097  -0.00031   2.10776
    A4        2.23418  -0.00082   0.00079  -0.00139  -0.00058   2.23360
    A5        1.95715   0.00035  -0.00077  -0.00050  -0.00154   1.95561
    A6        2.09163   0.00047  -0.00001   0.00196   0.00219   2.09382
    A7        1.97477  -0.00007  -0.00036  -0.00135  -0.00176   1.97301
    A8        1.90869  -0.00004   0.00038   0.00088   0.00125   1.90995
    A9        1.89654   0.00006  -0.00002   0.00186   0.00188   1.89842
   A10        1.93087   0.00004  -0.00017  -0.00313  -0.00329   1.92758
   A11        1.90970  -0.00002   0.00041   0.00138   0.00181   1.91151
   A12        1.83796   0.00004  -0.00024   0.00059   0.00035   1.83831
   A13        1.96893   0.00012  -0.00049   0.00029  -0.00021   1.96872
   A14        1.98221   0.00012  -0.00019   0.00259   0.00240   1.98461
   A15        1.84919  -0.00017   0.00109  -0.00206  -0.00096   1.84823
   A16        1.95883  -0.00014  -0.00118  -0.00024  -0.00140   1.95743
   A17        1.88195   0.00000   0.00067  -0.00182  -0.00116   1.88079
   A18        1.80887   0.00006   0.00042   0.00086   0.00127   1.81014
   A19        2.02990   0.00009  -0.00002   0.00076   0.00073   2.03063
   A20        1.91236   0.00003  -0.00114   0.00203   0.00088   1.91325
   A21        1.89611   0.00002   0.00037  -0.00069  -0.00031   1.89580
   A22        1.86172   0.00005  -0.00045   0.00072   0.00028   1.86200
   A23        1.90373  -0.00014   0.00088  -0.00206  -0.00118   1.90255
   A24        1.85197  -0.00007   0.00039  -0.00090  -0.00051   1.85146
   A25        2.04090   0.00002   0.00057  -0.00040   0.00016   2.04107
   A26        1.91174  -0.00004  -0.00066   0.00063  -0.00004   1.91170
   A27        1.87588   0.00008   0.00011  -0.00083  -0.00071   1.87517
   A28        1.88602   0.00011  -0.00059   0.00252   0.00193   1.88795
   A29        1.89042  -0.00009   0.00031  -0.00064  -0.00034   1.89009
   A30        1.84974  -0.00010   0.00027  -0.00147  -0.00120   1.84854
   A31        1.96096   0.00010   0.00018   0.00067   0.00081   1.96178
   A32        1.95593  -0.00013   0.00037  -0.00364  -0.00327   1.95265
   A33        1.83961   0.00006  -0.00068   0.00258   0.00191   1.84152
   A34        1.98093  -0.00010   0.00138  -0.00090   0.00049   1.98142
   A35        1.86514  -0.00015  -0.00008  -0.00130  -0.00136   1.86378
   A36        1.84922   0.00023  -0.00147   0.00320   0.00172   1.85094
   A37        1.90446  -0.00035   0.00047   0.00121   0.00128   1.90574
   A38        2.19654   0.00006  -0.00003  -0.00049  -0.00039   2.19615
   A39        2.18161   0.00031  -0.00028  -0.00019  -0.00033   2.18127
   A40        1.83482   0.00060  -0.00037   0.00023  -0.00074   1.83408
   A41        1.93477  -0.00034   0.00134  -0.01018  -0.00871   1.92606
   A42        1.91441  -0.00051   0.00066   0.00420   0.00502   1.91943
   A43        1.94477  -0.00041  -0.00032  -0.00514  -0.00532   1.93945
   A44        1.97010   0.00007   0.00098   0.00822   0.00930   1.97940
   A45        1.86605   0.00054  -0.00212   0.00234   0.00017   1.86622
   A46        1.81583  -0.00018   0.00051  -0.00018   0.00005   1.81587
   A47        1.96439   0.00008  -0.00048  -0.00368  -0.00406   1.96033
   A48        1.91568   0.00016  -0.00067   0.00282   0.00222   1.91790
   A49        1.97888  -0.00014   0.00076  -0.00088  -0.00001   1.97888
   A50        1.86778   0.00014  -0.00021   0.00112   0.00097   1.86875
   A51        1.91661  -0.00005   0.00009   0.00107   0.00108   1.91768
   A52        1.92355   0.00031  -0.00044   0.00115   0.00072   1.92427
   A53        1.95582  -0.00005   0.00034  -0.00045  -0.00011   1.95571
   A54        1.92935   0.00019  -0.00048  -0.00015  -0.00063   1.92872
   A55        1.88746  -0.00015   0.00023  -0.00079  -0.00055   1.88690
   A56        1.88306  -0.00022   0.00019   0.00029   0.00049   1.88354
   A57        1.88239  -0.00011   0.00017  -0.00008   0.00009   1.88248
   A58        1.93723   0.00025  -0.00040   0.00136   0.00096   1.93819
   A59        1.91490   0.00010   0.00010   0.00092   0.00102   1.91592
   A60        1.93740   0.00028  -0.00078   0.00038  -0.00041   1.93699
   A61        1.89187  -0.00033   0.00102  -0.00198  -0.00096   1.89091
   A62        1.88805  -0.00020   0.00006  -0.00071  -0.00065   1.88739
   A63        1.89317  -0.00012   0.00006  -0.00007  -0.00002   1.89315
   A64        1.88493   0.00052  -0.00059   0.00320   0.00261   1.88755
   A65        1.83285  -0.00021   0.00103  -0.00207  -0.00103   1.83181
   A66        1.93017   0.00017  -0.00083   0.00156   0.00073   1.93090
   A67        2.01777   0.00021  -0.00137   0.00097  -0.00041   2.01736
   A68        1.90104   0.00025  -0.00029  -0.00068  -0.00096   1.90008
   A69        1.87446  -0.00022   0.00173  -0.00203  -0.00029   1.87417
   A70        1.90292  -0.00020  -0.00009   0.00184   0.00174   1.90466
   A71        1.87845  -0.00028   0.00041  -0.00246  -0.00206   1.87640
   A72        1.94821   0.00040  -0.00099   0.00122   0.00022   1.94843
   A73        1.93572  -0.00023   0.00060  -0.00005   0.00055   1.93627
   A74        1.91929   0.00011  -0.00015   0.00041   0.00026   1.91955
   A75        1.89255   0.00000  -0.00023   0.00009  -0.00014   1.89241
   A76        1.87475  -0.00012  -0.00010   0.00021   0.00011   1.87486
   A77        1.89136  -0.00018   0.00092  -0.00198  -0.00107   1.89029
   A78        1.97216   0.00042  -0.00059   0.00077   0.00018   1.97234
   A79        1.94582  -0.00040   0.00023  -0.00228  -0.00206   1.94376
   A80        1.88709  -0.00023   0.00081   0.00115   0.00197   1.88906
   A81        1.86415   0.00016  -0.00047   0.00373   0.00327   1.86742
   A82        1.91834  -0.00005  -0.00013  -0.00184  -0.00197   1.91637
   A83        1.87402   0.00009   0.00017  -0.00172  -0.00156   1.87247
   A84        1.83748  -0.00025   0.00043   0.00047   0.00090   1.83838
    D1        0.04861  -0.00006  -0.00160  -0.00192  -0.00352   0.04509
    D2       -3.11598  -0.00011  -0.00114   0.00165   0.00051  -3.11546
    D3       -3.11793  -0.00027  -0.00111  -0.00614  -0.00724  -3.12517
    D4        0.00067  -0.00033  -0.00065  -0.00257  -0.00321  -0.00253
    D5        0.37589  -0.00003  -0.00233  -0.00015  -0.00248   0.37341
    D6       -1.87893   0.00013  -0.00471   0.00366  -0.00104  -1.87997
    D7        2.40080  -0.00012  -0.00274   0.00017  -0.00257   2.39823
    D8       -2.73834   0.00021  -0.00287   0.00447   0.00159  -2.73675
    D9        1.29002   0.00037  -0.00524   0.00828   0.00303   1.29305
   D10       -0.71343   0.00012  -0.00328   0.00479   0.00151  -0.71193
   D11        0.00107   0.00035   0.00583   0.02706   0.03288   0.03395
   D12       -3.10512  -0.00026  -0.00612   0.01099   0.00484  -3.10028
   D13        3.12030   0.00018   0.00622   0.02333   0.02957  -3.13332
   D14        0.01411  -0.00044  -0.00573   0.00726   0.00153   0.01563
   D15        0.69437  -0.00001   0.00427   0.00219   0.00645   0.70082
   D16       -1.46642   0.00002   0.00446   0.00655   0.01102  -1.45540
   D17        2.81908  -0.00004   0.00455   0.00437   0.00893   2.82801
   D18       -2.42267   0.00005   0.00380  -0.00160   0.00218  -2.42049
   D19        1.69973   0.00008   0.00398   0.00276   0.00675   1.70648
   D20       -0.29796   0.00002   0.00408   0.00059   0.00465  -0.29331
   D21       -0.00208   0.00018  -0.00457  -0.02205  -0.02663  -0.02871
   D22        2.14723  -0.00007  -0.00358  -0.02533  -0.02891   2.11831
   D23       -1.99572   0.00003  -0.00429  -0.02447  -0.02874  -2.02446
   D24        3.11862   0.00011  -0.00413  -0.01885  -0.02299   3.09563
   D25       -1.01525  -0.00014  -0.00314  -0.02214  -0.02528  -1.04053
   D26        1.12499  -0.00004  -0.00385  -0.02127  -0.02510   1.09989
   D27       -1.37692   0.00013  -0.00084  -0.00017  -0.00098  -1.37790
   D28        2.65218   0.00012   0.00143  -0.00242  -0.00096   2.65121
   D29        0.67825   0.00009   0.00039  -0.00351  -0.00310   0.67514
   D30        0.77166   0.00006  -0.00074  -0.00236  -0.00309   0.76857
   D31       -1.48243   0.00005   0.00154  -0.00461  -0.00307  -1.48550
   D32        2.82682   0.00002   0.00049  -0.00570  -0.00521   2.82161
   D33        2.78896   0.00012  -0.00088  -0.00262  -0.00349   2.78547
   D34        0.53487   0.00011   0.00140  -0.00487  -0.00347   0.53140
   D35       -1.43906   0.00008   0.00035  -0.00597  -0.00561  -1.44467
   D36        0.60800  -0.00001  -0.00294  -0.00057  -0.00349   0.60451
   D37       -1.50417  -0.00017  -0.00141  -0.00367  -0.00508  -1.50926
   D38        2.76294  -0.00012  -0.00147  -0.00332  -0.00479   2.75815
   D39        2.87408   0.00014  -0.00469   0.00310  -0.00157   2.87251
   D40        0.76191  -0.00003  -0.00316   0.00000  -0.00316   0.75874
   D41       -1.25417   0.00003  -0.00322   0.00035  -0.00287  -1.25703
   D42       -1.42780   0.00013  -0.00442   0.00294  -0.00146  -1.42926
   D43        2.74321  -0.00003  -0.00289  -0.00016  -0.00305   2.74016
   D44        0.72714   0.00002  -0.00295   0.00019  -0.00275   0.72438
   D45       -0.98122   0.00033  -0.00061   0.00551   0.00489  -0.97633
   D46       -3.02935   0.00007  -0.00044   0.00669   0.00625  -3.02310
   D47        1.08100   0.00004   0.00148   0.00212   0.00359   1.08459
   D48        3.04275   0.00019   0.00130   0.00302   0.00432   3.04708
   D49        0.99462  -0.00007   0.00147   0.00420   0.00568   1.00030
   D50       -1.17821  -0.00011   0.00340  -0.00037   0.00302  -1.17519
   D51        1.01687   0.00022   0.00083   0.00479   0.00562   1.02249
   D52       -1.03126  -0.00004   0.00100   0.00597   0.00698  -1.02428
   D53        3.07909  -0.00007   0.00293   0.00139   0.00432   3.08341
   D54        0.87669  -0.00002   0.00256   0.00017   0.00273   0.87943
   D55       -1.27559  -0.00015   0.00348  -0.00346   0.00002  -1.27556
   D56        3.00552  -0.00006   0.00345  -0.00161   0.00184   3.00736
   D57        3.01562   0.00013   0.00071   0.00388   0.00459   3.02021
   D58        0.86334   0.00000   0.00163   0.00025   0.00188   0.86522
   D59       -1.13874   0.00009   0.00159   0.00210   0.00370  -1.13504
   D60       -1.27429   0.00001   0.00136   0.00221   0.00357  -1.27071
   D61        2.85662  -0.00013   0.00228  -0.00142   0.00086   2.85748
   D62        0.85454  -0.00003   0.00224   0.00043   0.00268   0.85722
   D63       -1.28977   0.00012   0.00111   0.00125   0.00238  -1.28739
   D64        0.95200  -0.00005   0.00297  -0.00402  -0.00104   0.95096
   D65        2.98394   0.00009   0.00189  -0.00143   0.00047   2.98441
   D66        0.87565   0.00018   0.00015   0.00390   0.00406   0.87971
   D67        3.11742   0.00000   0.00201  -0.00138   0.00064   3.11806
   D68       -1.13383   0.00014   0.00093   0.00121   0.00215  -1.13168
   D69        2.87218   0.00008   0.00032   0.00314   0.00347   2.87565
   D70       -1.16923  -0.00010   0.00218  -0.00213   0.00005  -1.16919
   D71        0.86271   0.00004   0.00109   0.00046   0.00156   0.86426
   D72       -3.06092  -0.00014   0.00471  -0.00330   0.00139  -3.05953
   D73        1.11949  -0.00013   0.00448  -0.00279   0.00167   1.12117
   D74       -0.98082  -0.00009   0.00437  -0.00229   0.00206  -0.97877
   D75        0.97791  -0.00008   0.00295  -0.00025   0.00271   0.98063
   D76       -1.12486  -0.00007   0.00273   0.00026   0.00299  -1.12186
   D77        3.05801  -0.00003   0.00261   0.00076   0.00338   3.06139
   D78       -1.06335   0.00000   0.00322  -0.00021   0.00302  -1.06034
   D79        3.11706   0.00002   0.00300   0.00030   0.00330   3.12036
   D80        1.01674   0.00005   0.00288   0.00080   0.00368   1.02042
   D81       -0.00231  -0.00023  -0.00839  -0.03950  -0.04792  -0.05023
   D82        2.10128  -0.00054  -0.00827  -0.05100  -0.05933   2.04195
   D83       -2.12519  -0.00040  -0.00966  -0.05168  -0.06131  -2.18650
   D84        3.10426   0.00037   0.00345  -0.02361  -0.02017   3.08408
   D85       -1.07534   0.00006   0.00357  -0.03511  -0.03159  -1.10693
   D86        0.98138   0.00021   0.00218  -0.03579  -0.03357   0.94781
   D87        0.00254   0.00004   0.00759   0.03595   0.04353   0.04606
   D88       -2.13727   0.00015   0.00741   0.04111   0.04849  -2.08877
   D89        2.03002   0.00020   0.00698   0.03954   0.04648   2.07650
   D90       -2.09445   0.00030   0.00639   0.05083   0.05726  -2.03719
   D91        2.04893   0.00041   0.00621   0.05598   0.06222   2.11116
   D92       -0.06696   0.00046   0.00577   0.05441   0.06020  -0.00676
   D93        2.08870  -0.00015   0.00866   0.04573   0.05435   2.14306
   D94       -0.05110  -0.00005   0.00848   0.05088   0.05932   0.00822
   D95       -2.16700   0.00000   0.00805   0.04931   0.05730  -2.10970
   D96        1.05416   0.00030  -0.00554  -0.00083  -0.00626   1.04790
   D97       -3.13854   0.00011  -0.00445  -0.00184  -0.00618   3.13846
   D98       -1.04634   0.00020  -0.00481  -0.00109  -0.00580  -1.05213
   D99        3.10939   0.00003  -0.00469  -0.00427  -0.00906   3.10033
   D100      -1.08331  -0.00016  -0.00360  -0.00528  -0.00899  -1.09229
   D101       1.00890  -0.00007  -0.00396  -0.00453  -0.00860   1.00029
   D102      -1.08556   0.00008  -0.00440  -0.00267  -0.00707  -1.09263
   D103       1.00492  -0.00011  -0.00331  -0.00368  -0.00700   0.99792
   D104       3.09713  -0.00002  -0.00368  -0.00294  -0.00661   3.09051
   D105      -1.17209  -0.00036  -0.00584  -0.05698  -0.06295  -1.23504
   D106      -3.13215  -0.00030  -0.00600  -0.05869  -0.06457   3.08647
   D107       0.99620  -0.00019  -0.00685  -0.05898  -0.06583   0.93038
   D108      -2.94781   0.00001  -0.00527  -0.01231  -0.01757  -2.96538
   D109      -0.87993   0.00022  -0.00583  -0.01192  -0.01775  -0.89768
   D110       1.17859  -0.00001  -0.00513  -0.01123  -0.01636   1.16223
   D111      -1.24219  -0.00007   0.00088  -0.00742  -0.00654  -1.24873
   D112       0.87031   0.00005   0.00033  -0.00651  -0.00618   0.86413
   D113       2.96204  -0.00025   0.00175  -0.00874  -0.00699   2.95504
   D114       3.03528  -0.00005   0.00027  -0.00541  -0.00514   3.03014
   D115      -1.13540   0.00006  -0.00029  -0.00450  -0.00479  -1.14019
   D116       0.95632  -0.00024   0.00113  -0.00673  -0.00560   0.95073
   D117       0.99480   0.00018  -0.00159  -0.00364  -0.00523   0.98957
   D118       3.10730   0.00030  -0.00215  -0.00273  -0.00487   3.10243
   D119      -1.08416   0.00000  -0.00073  -0.00496  -0.00568  -1.08984
   D120      -1.20040   0.00010  -0.00363  -0.00682  -0.01045  -1.21085
   D121       0.89938   0.00032  -0.00449  -0.00310  -0.00759   0.89180
   D122       2.95550   0.00006  -0.00365  -0.00581  -0.00946   2.94604
   D123       0.83857  -0.00018  -0.00194  -0.01026  -0.01220   0.82638
   D124       2.93836   0.00003  -0.00279  -0.00653  -0.00933   2.92903
   D125      -1.28872  -0.00023  -0.00196  -0.00924  -0.01120  -1.29992
   D126       2.89588  -0.00012  -0.00137  -0.01120  -0.01257   2.88331
   D127      -1.28752   0.00009  -0.00223  -0.00747  -0.00970  -1.29722
   D128       0.76859  -0.00017  -0.00140  -0.01018  -0.01157   0.75701
   D129      -0.77970   0.00001   0.00149   0.01563   0.01712  -0.76258
   D130      -2.92554   0.00014   0.00191   0.01540   0.01730  -2.90824
   D131       1.32992  -0.00004   0.00204   0.01632   0.01835   1.34828
         Item               Value     Threshold  Converged?
 Maximum Force            0.001616     0.000450     NO 
 RMS     Force            0.000313     0.000300     NO 
 Maximum Displacement     0.160537     0.001800     NO 
 RMS     Displacement     0.023927     0.001200     NO 
 Predicted change in Energy=-1.231818D-04
 GradGradGradGradGradGradGradGradGradGradGradGradGradGradGradGradGradGrad

                          Input orientation:                          
 ---------------------------------------------------------------------
 Center     Atomic      Atomic             Coordinates (Angstroms)
 Number     Number       Type             X           Y           Z
 ---------------------------------------------------------------------
      1          6           0       -1.695743    0.648957   -0.214401
      2          6           0       -0.949601   -0.480516   -0.242197
      3          6           0        0.524714   -0.609083   -0.507673
      4          6           0        1.362678    0.511137    0.163465
      5          6           0        1.320235    1.844276   -0.622002
      6          6           0       -0.004843    2.177632   -1.330851
      7          6           0       -1.290441    2.082003   -0.488107
      8          6           0       -3.087385    0.310460    0.105447
      9          6           0       -3.195585   -1.185444    0.341352
     10          6           0       -1.788102   -1.735703    0.069460
     11          8           0       -4.025994    1.104076    0.166867
     12          6           0       -1.243538    2.922781    0.803970
     13          6           0       -1.745494   -2.759674   -1.066493
     14          8           0       -1.325387   -2.344166    1.297722
     15          6           0        2.819669    0.080509    0.512183
     16          8           0        2.672313   -1.097638    1.347929
     17          6           0        3.528330    1.175410    1.319038
     18          6           0        3.704667   -0.314832   -0.690988
     19          8           0        3.301248   -1.536526   -1.300905
     20          1           0        0.700984   -0.622809   -1.591819
     21          1           0        0.862833   -1.582789   -0.147984
     22          1           0        0.901197    0.685333    1.143782
     23          1           0        2.099097    1.841448   -1.395102
     24          1           0        1.574500    2.661579    0.061976
     25          1           0       -0.123148    1.531954   -2.209860
     26          1           0        0.077830    3.201609   -1.718409
     27          1           0       -2.102469    2.506177   -1.097854
     28          1           0       -3.505911   -1.387127    1.372354
     29          1           0       -3.964518   -1.613199   -0.312968
     30          1           0       -1.029697    3.972229    0.566582
     31          1           0       -0.474684    2.567257    1.498287
     32          1           0       -2.207528    2.884205    1.321971
     33          1           0       -0.719584   -3.095330   -1.255586
     34          1           0       -2.350685   -3.633485   -0.800756
     35          1           0       -2.141336   -2.332521   -1.994915
     36          1           0       -0.454127   -2.742943    1.128901
     37          1           0        3.548362   -1.304217    1.720328
     38          1           0        3.764041    2.046578    0.697746
     39          1           0        2.907914    1.506573    2.158480
     40          1           0        4.474505    0.792437    1.720058
     41          1           0        3.684863    0.453081   -1.469693
     42          1           0        4.746363   -0.398754   -0.340158
     43          1           0        3.117560   -2.145045   -0.562081
 ---------------------------------------------------------------------
                    Distance matrix (angstroms):
                    1          2          3          4          5
     1  C    0.000000
     2  C    1.353961   0.000000
     3  C    2.568872   1.503533   0.000000
     4  C    3.084755   2.548445   1.551613   0.000000
     5  C    3.269717   3.271248   2.581646   1.547908   0.000000
     6  C    2.538198   3.023819   2.953613   2.623033   1.539294
     7  C    1.514200   2.596756   3.246091   3.151382   2.624895
     8  C    1.467498   2.305780   3.777398   4.454964   4.723229
     9  C    2.433807   2.425262   3.859231   4.867011   5.522670
    10  C    2.403271   1.541333   2.636564   3.870987   4.791255
    11  O    2.404697   3.484603   4.909059   5.421197   5.454574
    12  C    2.532162   3.572575   4.161873   3.608135   3.125620
    13  C    3.513874   2.550975   3.176660   4.676723   5.549111
    14  O    3.373791   2.446581   3.113333   4.082278   5.312975
    15  C    4.608688   3.884744   2.604316   1.558804   2.577897
    16  O    4.956953   4.003449   2.879952   2.388777   3.789934
    17  C    5.469875   5.023088   3.942461   2.542962   3.015079
    18  C    5.506401   4.678790   3.198795   2.626258   3.217456
    19  O    5.561182   4.506189   3.032904   3.177319   3.976826
    20  H    3.042856   2.136857   1.098468   2.191962   2.722228
    21  H    3.395794   2.123394   1.091699   2.175172   3.489798
    22  H    2.930885   2.589517   2.131796   1.097420   2.153308
    23  H    4.149325   4.001908   3.044883   2.177423   1.097414
    24  H    3.849872   4.041827   3.481921   2.163231   1.095655
    25  H    2.689721   2.933387   2.810908   2.980339   2.168454
    26  H    3.453061   4.097909   4.023302   3.525752   2.141969
    27  H    2.096469   3.313848   4.117675   4.192655   3.518444
    28  H    3.152799   3.156491   4.515062   5.363578   6.140937
    29  H    3.205371   3.221444   4.604277   5.754894   6.322836
    30  H    3.478173   4.526309   4.955667   4.226715   3.385719
    31  H    2.846781   3.541716   3.887391   3.063540   2.870551
    32  H    2.760198   3.917952   4.797478   4.440716   4.159999
    33  H    4.007074   2.813737   2.879076   4.399560   5.381635
    34  H    4.371736   3.495173   4.183399   5.647714   6.596474
    35  H    3.501142   2.814636   3.505703   5.002311   5.595802
    36  H    3.853707   2.691464   2.861794   3.849920   5.220785
    37  H    5.921039   4.976109   3.819640   3.239837   4.512656
    38  H    5.709168   5.430296   4.358762   2.899927   2.784753
    39  H    5.249736   4.959053   4.154999   2.712699   3.219604
    40  H    6.467973   5.906927   4.746356   3.490785   4.067067
    41  H    5.528566   4.884322   3.469901   2.839563   2.871492
    42  H    6.527959   5.697393   4.230203   3.539896   4.104750
    43  H    5.576309   4.406222   3.014133   3.265170   4.375918
                    6          7          8          9         10
     6  C    0.000000
     7  C    1.540170   0.000000
     8  C    3.879607   2.592234   0.000000
     9  C    4.928222   3.872181   1.518251   0.000000
    10  C    4.522728   3.890170   2.424090   1.535487   0.000000
    11  O    4.423272   2.978017   1.230685   2.441705   3.616904
    12  C    2.578192   1.542262   3.272908   4.571872   4.747371
    13  C    5.241826   4.897289   3.549626   2.561834   1.529942
    14  O    5.394431   4.772984   3.401941   2.398942   1.446707
    15  C    3.971470   4.679697   5.925505   6.149399   4.972543
    16  O    5.007037   5.402274   6.058104   5.954253   4.683685
    17  C    4.528761   5.225729   6.781492   7.193090   6.188738
    18  C    4.514673   5.544104   6.867116   7.031157   5.724305
    19  O    4.972535   5.902372   6.797339   6.710373   5.274377
    20  H    2.899787   3.535528   4.254814   4.385996   3.192793
    21  H    4.036435   4.264150   4.387807   4.107078   2.664230
    22  H    3.028478   3.068718   4.138534   4.574640   3.774641
    23  H    2.131598   3.517026   5.612056   6.341215   5.481903
    24  H    2.160671   2.974287   5.221381   6.134439   5.535633
    25  H    1.097065   2.151642   3.954668   4.830405   4.317980
    26  H    1.097983   2.153910   4.658732   5.848427   5.572721
    27  H    2.135945   1.100502   2.690570   4.110266   4.410781
    28  H    5.680871   4.517132   2.159171   1.095419   2.184012
    29  H    5.575438   4.564633   2.155202   1.096525   2.213153
    30  H    2.805558   2.180209   4.225551   5.598517   5.779515
    31  H    2.894233   2.201521   3.722814   4.777506   4.720390
    32  H    3.519734   2.181962   2.979638   4.301152   4.805023
    33  H    5.321714   5.264947   4.365581   3.511190   2.178546
    34  H    6.289121   5.821397   4.113227   2.830402   2.162256
    35  H    5.034586   4.741572   3.505978   2.808091   2.177753
    36  H    5.519447   5.156960   4.159901   3.249866   1.978999
    37  H    5.835943   6.305369   7.017704   6.884512   5.602623
    38  H    4.282158   5.191849   7.092740   7.681756   6.747346
    39  H    4.594553   4.996172   6.448973   6.913871   6.076918
    40  H    5.593870   6.306630   7.747352   8.040095   6.952425
    41  H    4.075203   5.326401   6.954477   7.301042   6.092052
    42  H    5.494834   6.528326   7.878398   8.009861   6.682398
    43  H    5.387574   6.107691   6.706449   6.449251   4.963056
                   11         12         13         14         15
    11  O    0.000000
    12  C    3.384620   0.000000
    13  C    4.653002   6.003407   0.000000
    14  O    4.523548   5.290674   2.436935   0.000000
    15  C    6.930371   4.967223   5.603532   4.865965   0.000000
    16  O    7.149110   5.638577   5.301775   4.187834   1.451969
    17  C    7.642016   5.107771   6.999205   5.995536   1.533631
    18  C    7.906475   6.099326   5.985191   5.777076   1.545036
    19  O    7.925630   6.706042   5.198139   5.367578   2.476693
    20  H    5.330988   4.700232   3.290504   3.926665   3.067623
    21  H    5.587397   5.063910   3.005343   2.730946   2.651714
    22  H    5.040529   3.117938   4.874256   3.762877   2.108379
    23  H    6.363977   4.144684   6.004931   6.041338   2.694043
    24  H    5.813979   2.925768   6.456453   5.915564   2.900872
    25  H    4.589567   3.503263   4.728358   5.364031   4.263377
    26  H    4.979486   2.861146   6.267887   6.466969   4.715346
    27  H    2.695433   2.127970   5.278031   5.465206   5.718700
    28  H    2.815986   4.900684   3.306196   2.382473   6.550329
    29  H    2.760000   5.406144   2.608884   3.177050   7.040931
    30  H    4.166998   1.097006   6.964038   6.365442   5.474127
    31  H    4.065143   1.095267   6.047252   4.988587   4.243711
    32  H    2.794627   1.095029   6.145861   5.302323   5.812846
    33  H    5.530889   6.382316   1.095861   2.729583   5.073192
    34  H    5.117367   6.839996   1.095636   2.667805   6.500009
    35  H    4.476096   6.021462   1.095955   3.392251   6.059689
    36  H    5.336975   5.729675   2.547089   0.972943   4.366917
    37  H    8.098394   6.455194   6.157080   5.001352   1.976885
    38  H    7.864782   5.084768   7.521142   6.748399   2.188995
    39  H    7.225484   4.590741   7.089114   5.787050   2.179849
    40  H    8.646850   6.170381   7.685750   6.607223   2.168937
    41  H    7.909453   5.963061   6.322432   6.370697   2.194357
    42  H    8.914585   6.944101   6.945913   6.582813   2.160631
    43  H    7.881531   6.824085   4.927626   4.820612   2.489151
                   16         17         18         19         20
    16  O    0.000000
    17  C    2.429064   0.000000
    18  C    2.415724   2.508410   0.000000
    19  O    2.757626   3.777600   1.423826   0.000000
    20  H    3.571235   4.438532   3.150946   2.771441   0.000000
    21  H    2.397362   4.106665   3.158890   2.697635   1.741384
    22  H    2.521410   2.678193   3.496592   4.083307   3.038887
    23  H    4.060914   3.138928   2.779061   3.586746   2.840067
    24  H    4.121963   2.757962   3.736789   4.739534   3.779586
    25  H    5.233280   5.090534   4.513287   4.687030   2.388341
    26  H    5.883647   5.023696   5.155085   5.745838   3.876921
    27  H    6.462807   6.270423   6.468884   6.751654   4.230119
    28  H    6.185050   7.486654   7.576254   7.314782   5.202736
    29  H    6.860897   8.159814   7.787494   7.333025   4.937939
    30  H    6.326052   5.400370   6.509576   7.251963   5.363611
    31  H    4.832976   4.241873   5.528683   6.239725   4.594287
    32  H    6.298301   5.984986   7.017114   7.534517   5.408212
    33  H    4.719537   6.550778   5.255848   4.312658   2.871311
    34  H    6.023111   7.885545   6.905997   6.049110   4.359201
    35  H    5.989220   7.445333   6.320367   5.544094   3.341315
    36  H    3.539721   5.590135   5.148134   4.632736   3.637522
    37  H    0.974073   2.511969   2.611084   3.040211   4.420656
    38  H    3.391269   1.095671   2.740140   4.128852   4.663695
    39  H    2.737594   1.095102   3.474450   4.624123   4.844539
    40  H    2.637947   1.096692   2.762578   3.990842   5.216408
    41  H    3.371792   2.885010   1.093830   2.033269   3.174269
    42  H    2.764012   2.591241   1.102386   2.075070   4.240513
    43  H    2.223386   3.838328   1.926393   0.974627   3.036018
                   21         22         23         24         25
    21  H    0.000000
    22  H    2.610462   0.000000
    23  H    3.848254   3.036033   0.000000
    24  H    4.308737   2.351423   1.752396   0.000000
    25  H    3.863304   3.607350   2.387046   3.052753   0.000000
    26  H    5.096365   3.898938   2.457658   2.387766   1.752046
    27  H    5.139545   4.166824   4.264197   3.858685   2.470503
    28  H    4.629863   4.875442   7.035525   6.627192   5.726813
    29  H    4.830265   5.574994   7.062084   7.006784   5.314726
    30  H    5.911895   3.855542   4.263540   2.958761   3.805969
    31  H    4.660692   2.358042   3.939904   2.504204   3.865978
    32  H    5.616220   3.811950   5.197772   3.992603   4.318224
    33  H    2.453285   4.762070   5.686493   6.335676   4.762156
    34  H    3.867578   5.745272   7.080162   7.468548   5.799074
    35  H    3.605313   5.311862   5.980223   6.555858   4.365026
    36  H    2.170432   3.686489   5.822902   5.870478   5.434300
    37  H    3.283330   3.361278   4.658485   4.730095   6.080315
    38  H    4.722772   3.201220   2.682188   2.361466   4.881521
    39  H    4.364206   2.393942   3.659819   2.739957   5.316990
    40  H    4.709082   3.621062   4.055516   3.827919   6.093403
    41  H    3.722302   3.825308   2.108977   3.417178   4.026507
    42  H    4.064563   4.261763   3.624836   4.425841   5.561974
    43  H    2.360382   3.979105   4.198014   5.086661   5.170850
                   26         27         28         29         30
    26  H    0.000000
    27  H    2.371164   0.000000
    28  H    6.591852   4.819688   0.000000
    29  H    6.441911   4.588304   1.761176   0.000000
    30  H    2.653611   2.463837   5.958490   6.370540   0.000000
    31  H    3.324877   3.064859   4.984110   5.738972   1.774841
    32  H    3.816741   2.451426   4.464596   5.097713   1.772483
    33  H    6.364080   5.771839   4.193762   3.689829   7.305262
    34  H    7.311517   6.151856   3.332128   2.631340   7.839739
    35  H    5.968898   4.921304   3.754243   2.582705   6.895425
    36  H    6.612704   5.935380   3.348267   3.959565   6.763211
    37  H    6.646200   7.375171   7.063336   7.789295   7.080299
    38  H    4.556320   6.152345   8.068310   8.610815   5.167713
    39  H    5.090461   6.058619   7.080159   7.941748   4.911047
    40  H    6.079303   7.357589   8.280002   9.007629   6.460482
    41  H    4.541691   6.151965   7.948007   8.007531   6.225583
    42  H    6.054535   7.477916   8.485847   8.795173   7.300037
    43  H    6.258096   7.012106   6.941675   7.106388   7.476273
                   31         32         33         34         35
    31  H    0.000000
    32  H    1.770393   0.000000
    33  H    6.301483   6.679267   0.000000
    34  H    6.874168   6.856146   1.776787   0.000000
    35  H    6.244039   6.182260   1.774785   1.778300   0.000000
    36  H    5.323072   5.897159   2.424958   2.848433   3.573982
    37  H    5.587711   7.129645   5.502682   6.824962   6.872634
    38  H    4.344969   6.062253   7.096310   8.479298   7.829458
    39  H    3.605950   5.363335   6.781748   7.926547   7.581838
    40  H    5.262475   7.013097   7.137769   8.516249   8.205836
    41  H    5.529961   6.958737   5.660054   7.319517   6.479200
    42  H    6.279843   7.867470   6.163287   7.813048   7.342892
    43  H    6.273367   7.563040   4.013436   5.672224   5.453820
                   36         37         38         39         40
    36  H    0.000000
    37  H    4.294140   0.000000
    38  H    6.396745   3.509988   0.000000
    39  H    5.515591   2.915938   1.777161   0.000000
    40  H    6.094243   2.292095   1.767131   1.776629   0.000000
    41  H    5.839392   3.644580   2.691337   3.857089   3.303515
    42  H    5.890539   2.549642   2.832287   3.640517   2.395273
    43  H    3.996730   2.470217   4.424342   4.558478   3.959578
                   41         42         43
    41  H    0.000000
    42  H    1.768687   0.000000
    43  H    2.809956   2.398287   0.000000
 Stoichiometry    C15H24O4
 Framework group  C1[X(C15H24O4)]
 Deg. of freedom   123
 Full point group                 C1      NOp   1
 Largest Abelian subgroup         C1      NOp   1
 Largest concise Abelian subgroup C1      NOp   1
                         Standard orientation:                         
 ---------------------------------------------------------------------
 Center     Atomic      Atomic             Coordinates (Angstroms)
 Number     Number       Type             X           Y           Z
 ---------------------------------------------------------------------
      1          6           0       -1.743127    0.652093   -0.199645
      2          6           0       -1.012698   -0.487637   -0.226106
      3          6           0        0.457246   -0.638197   -0.503970
      4          6           0        1.316462    0.475159    0.151540
      5          6           0        1.284977    1.803200   -0.643026
      6          6           0       -0.041866    2.149639   -1.342236
      7          6           0       -1.320893    2.077508   -0.487244
      8          6           0       -3.136264    0.334896    0.135180
      9          6           0       -3.262635   -1.157695    0.382745
     10          6           0       -1.865307   -1.729029    0.102085
     11          8           0       -4.063394    1.141673    0.199405
     12          6           0       -1.250761    2.926626    0.798311
     13          6           0       -1.847005   -2.761445   -1.026855
     14          8           0       -1.399708   -2.335112    1.330435
     15          6           0        2.770587    0.027126    0.490145
     16          8           0        2.614864   -1.142996    1.335593
     17          6           0        3.501412    1.117886    1.282712
     18          6           0        3.639100   -0.388715   -0.718117
     19          8           0        3.213551   -1.609038   -1.315611
     20          1           0        0.623403   -0.661948   -1.589539
     21          1           0        0.785366   -1.613880   -0.140397
     22          1           0        0.866367    0.662528    1.134717
     23          1           0        2.056634    1.784299   -1.423093
     24          1           0        1.556569    2.621739    0.032764
     25          1           0       -0.176963    1.499477   -2.215500
     26          1           0        0.051180    3.169642   -1.737838
     27          1           0       -2.132614    2.508442   -1.092644
     28          1           0       -3.566243   -1.347870    1.417926
     29          1           0       -4.043258   -1.579492   -0.261522
     30          1           0       -1.024846    3.971360    0.551500
     31          1           0       -0.480501    2.565519    1.488175
     32          1           0       -2.210414    2.904865    1.325265
     33          1           0       -0.827525   -3.112406   -1.222807
     34          1           0       -2.461569   -3.625017   -0.749416
     35          1           0       -2.245466   -2.335458   -1.954692
     36          1           0       -0.535529   -2.746931    1.156602
     37          1           0        3.491389   -1.358902    1.701526
     38          1           0        3.743262    1.981365    0.653101
     39          1           0        2.893250    1.463386    2.125337
     40          1           0        4.445915    0.724849    1.677892
     41          1           0        3.622627    0.373906   -1.502083
     42          1           0        4.682719   -0.484394   -0.376126
     43          1           0        3.028362   -2.209785   -0.570824
 ---------------------------------------------------------------------
 Rotational constants (GHZ):      0.5457441      0.2806700      0.2195234
 Standard basis: 6-31G(d) (6D, 7F)
 There are   333 symmetry adapted cartesian basis functions of A   symmetry.
 There are   333 symmetry adapted basis functions of A   symmetry.
   333 basis functions,   628 primitive gaussians,   333 cartesian basis functions
    73 alpha electrons       73 beta electrons
       nuclear repulsion energy      1612.1296797745 Hartrees.
 NAtoms=   43 NActive=   43 NUniq=   43 SFac= 1.00D+00 NAtFMM=   60 NAOKFM=F Big=F
 Integral buffers will be    131072 words long.
 Raffenetti 2 integral format.
 Two-electron integral symmetry is turned on.
 ------------------------------------------------------------------------------
 Polarizable Continuum Model (PCM)
 =================================
 Model                : PCM (using non-symmetric T matrix).
 Atomic radii         : SMD-Coulomb.
 Polarization charges : Total charges.
 Charge compensation  : None.
 Solution method      : On-the-fly selection.
 Cavity type          : VdW (van der Waals Surface) (Alpha=1.000).
 Cavity algorithm     : GePol (No added spheres)
                        Default sphere list used, NSphG=   43.
                        Lebedev-Laikov grids with approx.  5.0 points / Ang**2.
                        Smoothing algorithm: Karplus/York (Gamma=1.0000).
                        Polarization charges: spherical gaussians, with
                                              point-specific exponents (IZeta= 3).
                        Self-potential: point-specific (ISelfS= 7).
                        Self-field    : sphere-specific E.n sum rule (ISelfD= 2).
 1st derivatives      : Analytical E(r).r(x)/FMM algorithm (CHGder, D1EAlg=3).
                        Cavity 1st derivative terms included.
 Solvent              : Methanol, Eps=  32.613000 Eps(inf)=   1.765709
 ------------------------------------------------------------------------------
 ------------------------------------------------------------------------------
 Atomic radii for non-electrostatic terms: SMD-CDS.
 ------------------------------------------------------------------------------
 Nuclear repulsion after PCM non-electrostatic terms =     1612.1311534019 Hartrees.
 One-electron integrals computed using PRISM.
 NBasis=   333 RedAO= T EigKep=  9.25D-04  NBF=   333
 NBsUse=   333 1.00D-06 EigRej= -1.00D+00 NBFU=   333
 Initial guess from the checkpoint file:  "DY-202A-11R_35.chk"
 B after Tr=     0.000000    0.000000    0.000000
         Rot=    0.999999   -0.001657   -0.000402    0.000217 Ang=  -0.20 deg.
 ExpMin= 1.61D-01 ExpMax= 5.48D+03 ExpMxC= 8.25D+02 IAcc=1 IRadAn=         1 AccDes= 0.00D+00
 Harris functional with IExCor=  402 and IRadAn=       1 diagonalized for initial guess.
 HarFok:  IExCor=  402 AccDes= 0.00D+00 IRadAn=         1 IDoV= 1 UseB2=F ITyADJ=14
 ICtDFT=  3500011 ScaDFX=  1.000000  1.000000  1.000000  1.000000
 FoFCou: FMM=F IPFlag=           0 FMFlag=      100000 FMFlg1=           0
         NFxFlg=           0 DoJE=T BraDBF=F KetDBF=T FulRan=T
         wScrn=  0.000000 ICntrl=     500 IOpCl=  0 I1Cent=   200000004 NGrid=           0
         NMat0=    1 NMatS0=      1 NMatT0=    0 NMatD0=    1 NMtDS0=    0 NMtDT0=    0
 Petite list used in FoFCou.
 Keep R1 ints in memory in canonical form, NReq=1565304907.
 Requested convergence on RMS density matrix=1.00D-08 within 128 cycles.
 Requested convergence on MAX density matrix=1.00D-06.
 Requested convergence on             energy=1.00D-06.
 No special actions if energy rises.
 Inv3:  Mode=1 IEnd=    21740592.
 Iteration    1 A*A^-1 deviation from unit magnitude is 5.55D-15 for   2684.
 Iteration    1 A*A^-1 deviation from orthogonality  is 3.96D-15 for   1519     12.
 Iteration    1 A^-1*A deviation from unit magnitude is 5.33D-15 for   2684.
 Iteration    1 A^-1*A deviation from orthogonality  is 6.50D-12 for   2348   2311.
 Error on total polarization charges =  0.05228
 SCF Done:  E(RB3LYP) =  -886.950745445     A.U. after   10 cycles
            NFock= 10  Conv=0.67D-08     -V/T= 2.0094
 SMD-CDS (non-electrostatic) energy       (kcal/mol) =       0.92
 (included in total energy above)
 D1PCM: PCM CHGder 1st derivatives, ID1Alg=3 FixD1E=F DoIter=F DoCFld=F I1PDM=0.
 Calling FoFJK, ICntrl=      2127 FMM=F ISym2X=0 I1Cent= 0 IOpClX= 0 NMat=1 NMatS=1 NMatT=0.
 ***** Axes restored to original set *****
 -------------------------------------------------------------------
 Center     Atomic                   Forces (Hartrees/Bohr)
 Number     Number              X              Y              Z
 -------------------------------------------------------------------
      1        6           0.002996423    0.003173074   -0.000486367
      2        6          -0.002006062   -0.002663130    0.000321381
      3        6           0.000999156    0.000484660   -0.000317186
      4        6          -0.000032478   -0.000316158    0.000048131
      5        6          -0.000100759   -0.000119639   -0.000168553
      6        6           0.000251647    0.000170516    0.000315093
      7        6          -0.001488695   -0.001370795    0.000169862
      8        6          -0.000808831   -0.001439436    0.001253744
      9        6          -0.002070176   -0.000289194   -0.001346750
     10        6           0.003001450   -0.000114342    0.001926753
     11        8          -0.001701117    0.001412705   -0.000331638
     12        6           0.000283347   -0.000096591   -0.000602091
     13        6          -0.000529349    0.000468962   -0.000575103
     14        8           0.000036487    0.000448923   -0.001173959
     15        6          -0.000186690   -0.000304748    0.000710299
     16        8           0.000568209    0.000139780   -0.001002317
     17        6           0.000407335    0.000704077   -0.001402579
     18        6           0.000278190    0.000391582    0.000900543
     19        8          -0.000642306   -0.001045680   -0.000991349
     20        1          -0.000207571   -0.000085291   -0.000014582
     21        1           0.000158436    0.000025636    0.000214700
     22        1           0.000060629   -0.000120712    0.000123241
     23        1           0.000104546    0.000131217    0.000068823
     24        1           0.000074917    0.000050799   -0.000021505
     25        1          -0.000103469    0.000012266   -0.000345151
     26        1          -0.000053383    0.000155705   -0.000056803
     27        1          -0.000006954   -0.000256355    0.000060749
     28        1           0.000770787    0.000738505    0.000410300
     29        1           0.000611115    0.000233871   -0.000031997
     30        1           0.000056833    0.000150812    0.000216903
     31        1           0.000027227   -0.000105577    0.000162990
     32        1          -0.000134743    0.000232777    0.000224328
     33        1           0.000226295   -0.000246908    0.000003627
     34        1           0.000008723   -0.000209635    0.000009930
     35        1           0.000107566   -0.000137302   -0.000093922
     36        1          -0.000546936   -0.000343915    0.000114296
     37        1          -0.000345139    0.000194853    0.000237929
     38        1           0.000009607   -0.000201893    0.000385322
     39        1          -0.000127909   -0.000207087    0.000257331
     40        1           0.000142636   -0.000122244    0.000234163
     41        1          -0.000049663   -0.000046996    0.000106279
     42        1          -0.000076784    0.000254144    0.000380900
     43        1           0.000037455    0.000268765    0.000104235
 -------------------------------------------------------------------
 Cartesian Forces:  Max     0.003173074 RMS     0.000784963

 GradGradGradGradGradGradGradGradGradGradGradGradGradGradGradGradGradGrad
 Berny optimization.
 Using GEDIIS/GDIIS optimizer.
 FormGI is forming the generalized inverse of G from B-inverse, IUseBI=4.
 Internal  Forces:  Max     0.002188784 RMS     0.000347281
 Search for a local minimum.
 Step number   6 out of a maximum of  258
 All quantities printed in internal units (Hartrees-Bohrs-Radians)
 Mixed Optimization -- En-DIIS/RFO-DIIS
 Swapping is turned off.
 Update second derivatives using D2CorX and points    4    5    6
 DE= -1.38D-04 DEPred=-1.23D-04 R= 1.12D+00
 TightC=F SS=  1.41D+00  RLast= 2.50D-01 DXNew= 1.4270D+00 7.5130D-01
 Trust test= 1.12D+00 RLast= 2.50D-01 DXMaxT set to 8.49D-01
 ITU=  1  1  1  1  1  0
     Eigenvalues ---    0.00076   0.00236   0.00273   0.00287   0.00347
     Eigenvalues ---    0.00377   0.00420   0.00716   0.00831   0.00938
     Eigenvalues ---    0.01095   0.01151   0.01218   0.01362   0.01378
     Eigenvalues ---    0.02263   0.02619   0.02682   0.03200   0.03901
     Eigenvalues ---    0.04148   0.04367   0.04539   0.04603   0.04713
     Eigenvalues ---    0.04788   0.04906   0.05058   0.05140   0.05397
     Eigenvalues ---    0.05440   0.05556   0.05579   0.05588   0.05639
     Eigenvalues ---    0.05684   0.05712   0.05757   0.05785   0.05987
     Eigenvalues ---    0.06181   0.06275   0.06977   0.07862   0.08467
     Eigenvalues ---    0.08673   0.09055   0.09057   0.09490   0.09641
     Eigenvalues ---    0.10419   0.11848   0.12184   0.13447   0.14264
     Eigenvalues ---    0.15135   0.15884   0.15958   0.15992   0.16000
     Eigenvalues ---    0.16000   0.16000   0.16000   0.16000   0.16000
     Eigenvalues ---    0.16003   0.16021   0.16185   0.16414   0.16617
     Eigenvalues ---    0.17160   0.17569   0.19237   0.20066   0.20896
     Eigenvalues ---    0.22690   0.23066   0.24911   0.25072   0.26393
     Eigenvalues ---    0.26954   0.27496   0.27918   0.28430   0.28613
     Eigenvalues ---    0.28848   0.29187   0.29451   0.29836   0.30472
     Eigenvalues ---    0.31424   0.31700   0.32453   0.33652   0.33772
     Eigenvalues ---    0.33840   0.33844   0.33985   0.34083   0.34087
     Eigenvalues ---    0.34102   0.34118   0.34143   0.34148   0.34174
     Eigenvalues ---    0.34203   0.34211   0.34218   0.34257   0.34328
     Eigenvalues ---    0.34360   0.34424   0.34494   0.34664   0.37436
     Eigenvalues ---    0.39484   0.41919   0.43593   0.52025   0.52480
     Eigenvalues ---    0.52910   0.54341   0.97676
 En-DIIS/RFO-DIIS IScMMF=        0 using points:     6    5    4    3    2
 RFO step:  Lambda=-5.79221124D-05.
 DidBck=F Rises=F RFO-DIIS coefs:    1.61774   -0.08640   -0.64864   -0.01522    0.13252
 Iteration  1 RMS(Cart)=  0.04237274 RMS(Int)=  0.00157986
 Iteration  2 RMS(Cart)=  0.00178459 RMS(Int)=  0.00012811
 Iteration  3 RMS(Cart)=  0.00000150 RMS(Int)=  0.00012810
 Iteration  4 RMS(Cart)=  0.00000000 RMS(Int)=  0.00012810
 Variable       Old X    -DE/DX   Delta X   Delta X   Delta X     New X
                                 (Linear)    (Quad)   (Total)
    R1        2.55862   0.00148   0.00087   0.00190   0.00284   2.56146
    R2        2.86142  -0.00159  -0.00026  -0.00177  -0.00208   2.85935
    R3        2.77317   0.00191  -0.00202   0.00228   0.00037   2.77354
    R4        2.84127   0.00092   0.00089   0.00083   0.00168   2.84294
    R5        2.91270  -0.00104   0.00140   0.00068   0.00209   2.91478
    R6        2.93212  -0.00009   0.00171   0.00069   0.00241   2.93453
    R7        2.07580  -0.00002  -0.00066   0.00047  -0.00019   2.07561
    R8        2.06301   0.00010  -0.00020  -0.00053  -0.00073   2.06228
    R9        2.92512   0.00035   0.00025   0.00166   0.00198   2.92710
   R10        2.94571  -0.00002  -0.00096  -0.00044  -0.00141   2.94431
   R11        2.07382   0.00007   0.00019  -0.00003   0.00016   2.07399
   R12        2.90884   0.00020  -0.00073   0.00068   0.00000   2.90885
   R13        2.07381   0.00003  -0.00015   0.00013  -0.00003   2.07379
   R14        2.07049   0.00004   0.00030  -0.00018   0.00012   2.07061
   R15        2.91050   0.00019  -0.00170   0.00023  -0.00146   2.90904
   R16        2.07315   0.00029  -0.00008   0.00045   0.00037   2.07352
   R17        2.07489   0.00016  -0.00024   0.00053   0.00029   2.07518
   R18        2.91445   0.00008  -0.00122   0.00058  -0.00065   2.91381
   R19        2.07965  -0.00012   0.00025  -0.00033  -0.00008   2.07956
   R20        2.86908  -0.00012  -0.00284  -0.00029  -0.00320   2.86588
   R21        2.32566   0.00219  -0.00007   0.00175   0.00168   2.32734
   R22        2.90165   0.00134  -0.00175   0.00199   0.00008   2.90172
   R23        2.07004   0.00003   0.00035   0.00098   0.00133   2.07137
   R24        2.07213  -0.00050  -0.00071  -0.00137  -0.00209   2.07005
   R25        2.89117   0.00057   0.00033   0.00083   0.00115   2.89233
   R26        2.73388  -0.00110   0.00019  -0.00201  -0.00182   2.73206
   R27        2.07304   0.00011  -0.00021   0.00029   0.00008   2.07312
   R28        2.06976   0.00015   0.00002   0.00018   0.00021   2.06996
   R29        2.06931   0.00022  -0.00027   0.00044   0.00017   2.06948
   R30        2.07088   0.00029   0.00020   0.00064   0.00085   2.07172
   R31        2.07045   0.00017  -0.00009   0.00042   0.00033   2.07078
   R32        2.07106  -0.00002  -0.00001  -0.00020  -0.00022   2.07084
   R33        1.83860  -0.00037  -0.00069  -0.00080  -0.00149   1.83711
   R34        2.74382  -0.00074  -0.00055  -0.00039  -0.00094   2.74289
   R35        2.89814   0.00007   0.00081  -0.00043   0.00038   2.89852
   R36        2.91969  -0.00062   0.00267  -0.00247   0.00020   2.91990
   R37        1.84073  -0.00026   0.00000   0.00004   0.00003   1.84076
   R38        2.07052  -0.00037   0.00093  -0.00078   0.00016   2.07067
   R39        2.06944   0.00021  -0.00024   0.00024   0.00000   2.06945
   R40        2.07245   0.00025  -0.00051   0.00052   0.00001   2.07245
   R41        2.69064   0.00121  -0.00043   0.00085   0.00041   2.69105
   R42        2.06704  -0.00011  -0.00013   0.00009  -0.00004   2.06699
   R43        2.08321   0.00003  -0.00032   0.00045   0.00013   2.08334
   R44        1.84178  -0.00009  -0.00004   0.00004   0.00001   1.84178
    A1        2.26305   0.00077   0.00123   0.00192   0.00318   2.26623
    A2        1.91203  -0.00028  -0.00046   0.00013  -0.00072   1.91131
    A3        2.10776  -0.00049  -0.00086  -0.00231  -0.00280   2.10496
    A4        2.23360  -0.00091  -0.00084  -0.00217  -0.00301   2.23059
    A5        1.95561   0.00049  -0.00116  -0.00005  -0.00179   1.95382
    A6        2.09382   0.00042   0.00214   0.00247   0.00494   2.09876
    A7        1.97301   0.00016  -0.00175  -0.00007  -0.00188   1.97113
    A8        1.90995  -0.00022   0.00095  -0.00094   0.00000   1.90994
    A9        1.89842   0.00008   0.00287   0.00168   0.00458   1.90299
   A10        1.92758   0.00012  -0.00378  -0.00046  -0.00427   1.92331
   A11        1.91151  -0.00021   0.00173  -0.00058   0.00120   1.91271
   A12        1.83831   0.00007   0.00025   0.00043   0.00068   1.83899
   A13        1.96872   0.00004   0.00064  -0.00097  -0.00035   1.96837
   A14        1.98461  -0.00014   0.00444  -0.00324   0.00119   1.98579
   A15        1.84823   0.00000  -0.00162   0.00216   0.00055   1.84877
   A16        1.95743   0.00010  -0.00270   0.00015  -0.00251   1.95492
   A17        1.88079   0.00001  -0.00202   0.00217   0.00015   1.88094
   A18        1.81014  -0.00002   0.00093   0.00038   0.00130   1.81144
   A19        2.03063   0.00006   0.00058   0.00179   0.00240   2.03303
   A20        1.91325   0.00003   0.00118  -0.00050   0.00066   1.91391
   A21        1.89580  -0.00003  -0.00075  -0.00019  -0.00093   1.89487
   A22        1.86200  -0.00003   0.00066  -0.00037   0.00030   1.86229
   A23        1.90255   0.00002  -0.00087  -0.00020  -0.00109   1.90146
   A24        1.85146  -0.00006  -0.00094  -0.00077  -0.00170   1.84976
   A25        2.04107   0.00007   0.00050   0.00073   0.00119   2.04226
   A26        1.91170  -0.00001   0.00014   0.00064   0.00078   1.91248
   A27        1.87517   0.00009  -0.00119   0.00027  -0.00090   1.87427
   A28        1.88795  -0.00004   0.00246  -0.00061   0.00188   1.88983
   A29        1.89009  -0.00008  -0.00066  -0.00039  -0.00105   1.88904
   A30        1.84854  -0.00005  -0.00155  -0.00079  -0.00235   1.84619
   A31        1.96178   0.00002   0.00084   0.00140   0.00218   1.96396
   A32        1.95265   0.00014  -0.00345  -0.00045  -0.00388   1.94877
   A33        1.84152  -0.00005   0.00252  -0.00178   0.00077   1.84229
   A34        1.98142  -0.00026   0.00005  -0.00005   0.00000   1.98142
   A35        1.86378   0.00004  -0.00152   0.00044  -0.00106   1.86272
   A36        1.85094   0.00012   0.00196   0.00027   0.00222   1.85317
   A37        1.90574  -0.00067   0.00084  -0.00192  -0.00182   1.90392
   A38        2.19615   0.00024  -0.00047   0.00108   0.00096   2.19711
   A39        2.18127   0.00042  -0.00036   0.00089   0.00087   2.18215
   A40        1.83408   0.00072   0.00007   0.00100  -0.00025   1.83383
   A41        1.92606  -0.00053  -0.01094  -0.01007  -0.02083   1.90523
   A42        1.91943  -0.00018   0.00546   0.00775   0.01339   1.93282
   A43        1.93945  -0.00035  -0.00494  -0.00773  -0.01259   1.92686
   A44        1.97940  -0.00029   0.00887   0.00605   0.01508   1.99448
   A45        1.86622   0.00058   0.00116   0.00256   0.00375   1.86998
   A46        1.81587  -0.00025  -0.00056  -0.00161  -0.00271   1.81316
   A47        1.96033   0.00006  -0.00401  -0.00517  -0.00896   1.95136
   A48        1.91790   0.00033   0.00277   0.00722   0.01010   1.92800
   A49        1.97888  -0.00011  -0.00035  -0.00169  -0.00198   1.97690
   A50        1.86875   0.00013   0.00120   0.00097   0.00236   1.87111
   A51        1.91768  -0.00014   0.00121   0.00074   0.00184   1.91952
   A52        1.92427   0.00029   0.00093   0.00145   0.00238   1.92665
   A53        1.95571  -0.00009  -0.00001  -0.00061  -0.00062   1.95509
   A54        1.92872   0.00029  -0.00055   0.00085   0.00030   1.92902
   A55        1.88690  -0.00011  -0.00065  -0.00052  -0.00117   1.88573
   A56        1.88354  -0.00027   0.00042  -0.00084  -0.00042   1.88312
   A57        1.88248  -0.00014  -0.00015  -0.00041  -0.00056   1.88192
   A58        1.93819   0.00000   0.00164  -0.00155   0.00010   1.93830
   A59        1.91592   0.00005   0.00079   0.00094   0.00173   1.91765
   A60        1.93699   0.00028   0.00008   0.00033   0.00041   1.93741
   A61        1.89091  -0.00015  -0.00175   0.00042  -0.00133   1.88958
   A62        1.88739  -0.00011  -0.00076  -0.00057  -0.00132   1.88607
   A63        1.89315  -0.00009  -0.00013   0.00046   0.00033   1.89348
   A64        1.88755   0.00036   0.00390   0.00139   0.00529   1.89284
   A65        1.83181  -0.00010  -0.00157   0.00069  -0.00090   1.83092
   A66        1.93090   0.00014  -0.00183   0.00407   0.00224   1.93313
   A67        2.01736   0.00013   0.00063  -0.00262  -0.00198   2.01538
   A68        1.90008   0.00023  -0.00016   0.00058   0.00042   1.90049
   A69        1.87417  -0.00017   0.00087  -0.00197  -0.00110   1.87308
   A70        1.90466  -0.00022   0.00197  -0.00075   0.00122   1.90588
   A71        1.87640   0.00017  -0.00281   0.00186  -0.00095   1.87544
   A72        1.94843   0.00042   0.00037   0.00222   0.00259   1.95102
   A73        1.93627  -0.00032   0.00077  -0.00178  -0.00100   1.93527
   A74        1.91955  -0.00001   0.00031  -0.00097  -0.00066   1.91890
   A75        1.89241   0.00003  -0.00032   0.00067   0.00035   1.89276
   A76        1.87486  -0.00009   0.00024   0.00025   0.00049   1.87535
   A77        1.89029  -0.00003  -0.00147  -0.00037  -0.00184   1.88845
   A78        1.97234   0.00006   0.00173  -0.00239  -0.00067   1.97167
   A79        1.94376  -0.00001  -0.00208  -0.00161  -0.00369   1.94007
   A80        1.88906  -0.00047   0.00150  -0.00099   0.00051   1.88957
   A81        1.86742  -0.00011   0.00319  -0.00129   0.00190   1.86932
   A82        1.91637   0.00043  -0.00249   0.00590   0.00340   1.91977
   A83        1.87247   0.00013  -0.00214   0.00070  -0.00144   1.87102
   A84        1.83838  -0.00051   0.00005  -0.00175  -0.00170   1.83667
    D1        0.04509   0.00002  -0.00323  -0.00459  -0.00777   0.03731
    D2       -3.11546   0.00005   0.00333   0.01135   0.01465  -3.10081
    D3       -3.12517  -0.00010  -0.00430  -0.01520  -0.01937   3.13865
    D4       -0.00253  -0.00008   0.00227   0.00075   0.00306   0.00052
    D5        0.37341  -0.00003  -0.00172  -0.00444  -0.00616   0.36725
    D6       -1.87997   0.00018   0.00046  -0.00517  -0.00469  -1.88467
    D7        2.39823   0.00000  -0.00162  -0.00425  -0.00585   2.39238
    D8       -2.73675   0.00010  -0.00057   0.00715   0.00650  -2.73025
    D9        1.29305   0.00032   0.00161   0.00641   0.00796   1.30102
   D10       -0.71193   0.00013  -0.00047   0.00733   0.00681  -0.70512
   D11        0.03395  -0.00009   0.01768   0.02642   0.04410   0.07805
   D12       -3.10028   0.00021   0.02323   0.01942   0.04264  -3.05764
   D13       -3.13332  -0.00018   0.01685   0.01700   0.03387  -3.09945
   D14        0.01563   0.00012   0.02240   0.01000   0.03241   0.04804
   D15        0.70082  -0.00001   0.00452   0.00984   0.01430   0.71512
   D16       -1.45540  -0.00010   0.00996   0.01119   0.02114  -1.43425
   D17        2.82801  -0.00011   0.00760   0.01026   0.01784   2.84585
   D18       -2.42049  -0.00003  -0.00245  -0.00719  -0.00970  -2.43019
   D19        1.70648  -0.00013   0.00299  -0.00584  -0.00286   1.70361
   D20       -0.29331  -0.00014   0.00063  -0.00677  -0.00617  -0.29947
   D21       -0.02871   0.00022  -0.02063  -0.02659  -0.04714  -0.07586
   D22        2.11831  -0.00005  -0.02372  -0.03263  -0.05628   2.06204
   D23       -2.02446   0.00005  -0.02292  -0.03006  -0.05291  -2.07737
   D24        3.09563   0.00022  -0.01470  -0.01214  -0.02672   3.06891
   D25       -1.04053  -0.00004  -0.01780  -0.01817  -0.03585  -1.07638
   D26        1.09989   0.00006  -0.01700  -0.01560  -0.03249   1.06740
   D27       -1.37790   0.00006  -0.00049  -0.00080  -0.00126  -1.37916
   D28        2.65121   0.00000  -0.00126   0.00278   0.00155   2.65276
   D29        0.67514   0.00010  -0.00361   0.00265  -0.00093   0.67421
   D30        0.76857  -0.00003  -0.00337  -0.00241  -0.00579   0.76279
   D31       -1.48550  -0.00008  -0.00414   0.00116  -0.00298  -1.48848
   D32        2.82161   0.00001  -0.00649   0.00103  -0.00546   2.81615
   D33        2.78547   0.00000  -0.00421  -0.00249  -0.00670   2.77877
   D34        0.53140  -0.00006  -0.00498   0.00109  -0.00390   0.52750
   D35       -1.44467   0.00004  -0.00733   0.00095  -0.00638  -1.45105
   D36        0.60451  -0.00001  -0.00192  -0.00650  -0.00840   0.59611
   D37       -1.50926  -0.00004  -0.00416  -0.00690  -0.01105  -1.52030
   D38        2.75815   0.00003  -0.00326  -0.00561  -0.00886   2.74929
   D39        2.87251  -0.00008   0.00245  -0.01175  -0.00928   2.86323
   D40        0.75874  -0.00011   0.00021  -0.01215  -0.01193   0.74681
   D41       -1.25703  -0.00004   0.00110  -0.01086  -0.00974  -1.26678
   D42       -1.42926  -0.00005   0.00097  -0.00995  -0.00896  -1.43822
   D43        2.74016  -0.00008  -0.00127  -0.01035  -0.01161   2.72855
   D44        0.72438   0.00000  -0.00037  -0.00906  -0.00942   0.71496
   D45       -0.97633   0.00018  -0.00479  -0.00808  -0.01289  -0.98922
   D46       -3.02310  -0.00010  -0.00281  -0.01117  -0.01398  -3.03709
   D47        1.08459  -0.00002  -0.00444  -0.01151  -0.01596   1.06863
   D48        3.04708   0.00015  -0.00720  -0.00397  -0.01117   3.03590
   D49        1.00030  -0.00013  -0.00521  -0.00706  -0.01227   0.98803
   D50       -1.17519  -0.00005  -0.00684  -0.00740  -0.01425  -1.18943
   D51        1.02249   0.00010  -0.00410  -0.00681  -0.01091   1.01159
   D52       -1.02428  -0.00018  -0.00212  -0.00990  -0.01200  -1.03629
   D53        3.08341  -0.00010  -0.00375  -0.01024  -0.01398   3.06943
   D54        0.87943  -0.00003   0.00111   0.00302   0.00415   0.88358
   D55       -1.27556  -0.00003  -0.00275   0.00276   0.00003  -1.27553
   D56        3.00736  -0.00002  -0.00036   0.00323   0.00288   3.01024
   D57        3.02021   0.00002   0.00357   0.00329   0.00687   3.02708
   D58        0.86522   0.00003  -0.00029   0.00303   0.00275   0.86797
   D59       -1.13504   0.00004   0.00210   0.00350   0.00560  -1.12944
   D60       -1.27071  -0.00005   0.00239   0.00212   0.00452  -1.26619
   D61        2.85748  -0.00005  -0.00146   0.00185   0.00040   2.85788
   D62        0.85722  -0.00003   0.00093   0.00232   0.00325   0.86047
   D63       -1.28739   0.00011   0.00260   0.00526   0.00789  -1.27949
   D64        0.95096   0.00010  -0.00142   0.00582   0.00440   0.95536
   D65        2.98441   0.00013   0.00004   0.00641   0.00645   2.99086
   D66        0.87971   0.00012   0.00524   0.00615   0.01141   0.89112
   D67        3.11806   0.00011   0.00122   0.00670   0.00792   3.12597
   D68       -1.13168   0.00015   0.00268   0.00729   0.00996  -1.12172
   D69        2.87565   0.00000   0.00435   0.00471   0.00908   2.88473
   D70       -1.16919  -0.00001   0.00032   0.00527   0.00559  -1.16360
   D71        0.86426   0.00003   0.00178   0.00585   0.00764   0.87190
   D72       -3.05953  -0.00012  -0.00009  -0.00600  -0.00610  -3.06563
   D73        1.12117  -0.00012   0.00011  -0.00593  -0.00584   1.11533
   D74       -0.97877  -0.00009   0.00068  -0.00558  -0.00493  -0.98369
   D75        0.98063  -0.00005   0.00173  -0.00750  -0.00574   0.97488
   D76       -1.12186  -0.00005   0.00193  -0.00743  -0.00548  -1.12734
   D77        3.06139  -0.00002   0.00250  -0.00709  -0.00456   3.05682
   D78       -1.06034  -0.00004   0.00232  -0.00818  -0.00587  -1.06620
   D79        3.12036  -0.00004   0.00251  -0.00811  -0.00560   3.11476
   D80        1.02042  -0.00001   0.00309  -0.00777  -0.00469   1.01574
   D81       -0.05023   0.00021  -0.02966  -0.04174  -0.07146  -0.12169
   D82        2.04195  -0.00007  -0.04141  -0.05562  -0.09703   1.94492
   D83       -2.18650   0.00022  -0.04322  -0.05385  -0.09705  -2.28355
   D84        3.08408  -0.00008  -0.03516  -0.03481  -0.07002   3.01406
   D85       -1.10693  -0.00036  -0.04691  -0.04869  -0.09559  -1.20251
   D86        0.94781  -0.00008  -0.04872  -0.04692  -0.09561   0.85220
   D87        0.04606  -0.00022   0.02919   0.03982   0.06904   0.11511
   D88       -2.08877  -0.00006   0.03470   0.04821   0.08294  -2.00583
   D89        2.07650   0.00010   0.03257   0.04765   0.08023   2.15672
   D90       -2.03719   0.00017   0.04495   0.05532   0.10033  -1.93686
   D91        2.11116   0.00033   0.05046   0.06372   0.11423   2.22538
   D92       -0.00676   0.00049   0.04833   0.06316   0.11151   0.10475
   D93        2.14306  -0.00012   0.04078   0.05338   0.09415   2.23721
   D94        0.00822   0.00004   0.04629   0.06178   0.10805   0.11627
   D95       -2.10970   0.00019   0.04416   0.06122   0.10534  -2.00436
   D96        1.04790   0.00034  -0.00187  -0.00627  -0.00797   1.03993
   D97        3.13846   0.00019  -0.00250  -0.00612  -0.00844   3.13002
   D98       -1.05213   0.00029  -0.00209  -0.00474  -0.00665  -1.05878
   D99        3.10033  -0.00002  -0.00568  -0.01315  -0.01902   3.08131
   D100      -1.09229  -0.00017  -0.00631  -0.01300  -0.01949  -1.11179
   D101       1.00029  -0.00007  -0.00590  -0.01161  -0.01770   0.98260
   D102      -1.09263  -0.00003  -0.00353  -0.01250  -0.01602  -1.10866
   D103       0.99792  -0.00018  -0.00416  -0.01235  -0.01650   0.98143
   D104       3.09051  -0.00008  -0.00375  -0.01097  -0.01470   3.07581
   D105      -1.23504  -0.00038  -0.05684  -0.08062  -0.13769  -1.37273
   D106       3.08647  -0.00032  -0.05813  -0.08272  -0.14066   2.94581
   D107       0.93038  -0.00018  -0.05919  -0.08172  -0.14087   0.78951
   D108      -2.96538   0.00015  -0.01242  -0.00120  -0.01363  -2.97901
   D109      -0.89768   0.00038  -0.01549   0.00419  -0.01129  -0.90898
   D110       1.16223   0.00014  -0.01276   0.00253  -0.01023   1.15199
   D111      -1.24873   0.00002  -0.00224  -0.00225  -0.00448  -1.25322
   D112       0.86413   0.00013  -0.00186  -0.00110  -0.00296   0.86117
   D113       2.95504  -0.00013  -0.00299  -0.00333  -0.00632   2.94873
   D114       3.03014  -0.00006   0.00077  -0.00565  -0.00488   3.02525
   D115      -1.14019   0.00004   0.00115  -0.00450  -0.00336  -1.14355
   D116       0.95073  -0.00022   0.00002  -0.00673  -0.00672   0.94401
   D117       0.98957   0.00014  -0.00128  -0.00320  -0.00448   0.98509
   D118       3.10243   0.00024  -0.00090  -0.00206  -0.00296   3.09947
   D119      -1.08984  -0.00002  -0.00203  -0.00429  -0.00632  -1.09616
   D120      -1.21085   0.00028  -0.00484   0.02986   0.02503  -1.18583
   D121       0.89180   0.00017  -0.00098   0.02534   0.02437   0.91616
   D122       2.94604   0.00003  -0.00385   0.02465   0.02080   2.96684
   D123       0.82638   0.00012  -0.00584   0.02781   0.02198   0.84835
   D124       2.92903   0.00001  -0.00197   0.02329   0.02132   2.95034
   D125      -1.29992  -0.00013  -0.00485   0.02260   0.01775  -1.28217
   D126       2.88331   0.00017  -0.00449   0.02701   0.02252   2.90583
   D127      -1.29722   0.00006  -0.00063   0.02248   0.02185  -1.27537
   D128       0.75701  -0.00008  -0.00350   0.02179   0.01829   0.77530
   D129      -0.76258   0.00010   0.01760   0.01404   0.03164  -0.73094
   D130      -2.90824   0.00015   0.01686   0.01852   0.03537  -2.87287
   D131       1.34828  -0.00017   0.01891   0.01535   0.03426   1.38254
         Item               Value     Threshold  Converged?
 Maximum Force            0.002189     0.000450     NO 
 RMS     Force            0.000347     0.000300     NO 
 Maximum Displacement     0.316340     0.001800     NO 
 RMS     Displacement     0.042221     0.001200     NO 
 Predicted change in Energy=-1.719410D-04
 GradGradGradGradGradGradGradGradGradGradGradGradGradGradGradGradGradGrad

                          Input orientation:                          
 ---------------------------------------------------------------------
 Center     Atomic      Atomic             Coordinates (Angstroms)
 Number     Number       Type             X           Y           Z
 ---------------------------------------------------------------------
      1          6           0       -1.687886    0.640891   -0.214231
      2          6           0       -0.938278   -0.488364   -0.226676
      3          6           0        0.536953   -0.613016   -0.493959
      4          6           0        1.370822    0.511860    0.177436
      5          6           0        1.323647    1.844817   -0.610134
      6          6           0        0.003004    2.169809   -1.331047
      7          6           0       -1.289379    2.072247   -0.500400
      8          6           0       -3.083128    0.299757    0.087510
      9          6           0       -3.176950   -1.183617    0.388763
     10          6           0       -1.782175   -1.743802    0.074695
     11          8           0       -4.033248    1.083361    0.091468
     12          6           0       -1.260305    2.922748    0.785415
     13          6           0       -1.775761   -2.727979   -1.097459
     14          8           0       -1.304650   -2.398442    1.272025
     15          6           0        2.829989    0.090159    0.524641
     16          8           0        2.688790   -1.078030    1.374446
     17          6           0        3.542079    1.195572    1.314343
     18          6           0        3.707444   -0.320107   -0.679196
     19          8           0        3.281959   -1.534800   -1.288609
     20          1           0        0.712594   -0.619605   -1.578172
     21          1           0        0.881987   -1.585666   -0.139189
     22          1           0        0.908462    0.685368    1.157557
     23          1           0        2.110152    1.849499   -1.375427
     24          1           0        1.565398    2.664210    0.075982
     25          1           0       -0.104048    1.523547   -2.211313
     26          1           0        0.084858    3.193391   -1.720260
     27          1           0       -2.097755    2.484847   -1.122732
     28          1           0       -3.413749   -1.320920    1.450158
     29          1           0       -3.987532   -1.645568   -0.185263
     30          1           0       -1.045212    3.971358    0.545275
     31          1           0       -0.499402    2.573445    1.491717
     32          1           0       -2.230373    2.885761    1.292256
     33          1           0       -0.756266   -3.057816   -1.329258
     34          1           0       -2.373548   -3.611163   -0.845596
     35          1           0       -2.197351   -2.268422   -1.998534
     36          1           0       -0.509534   -2.910343    1.046558
     37          1           0        3.569532   -1.284875    1.735501
     38          1           0        3.778635    2.058919    0.682401
     39          1           0        2.923956    1.537617    2.151110
     40          1           0        4.487687    0.815863    1.719790
     41          1           0        3.697412    0.450146   -1.455742
     42          1           0        4.748685   -0.417890   -0.330398
     43          1           0        3.060586   -2.128869   -0.548352
 ---------------------------------------------------------------------
                    Distance matrix (angstroms):
                    1          2          3          4          5
     1  C    0.000000
     2  C    1.355465   0.000000
     3  C    2.569132   1.504421   0.000000
     4  C    3.086382   2.548666   1.552886   0.000000
     5  C    3.267339   3.272166   2.583278   1.548957   0.000000
     6  C    2.538498   3.028453   2.954645   2.625880   1.539296
     7  C    1.513102   2.599024   3.247486   3.157680   2.625199
     8  C    1.467692   2.306562   3.778392   4.459904   4.721608
     9  C    2.430997   2.423592   3.859774   4.858141   5.515848
    10  C    2.403982   1.542437   2.642045   3.878139   4.795133
    11  O    2.406232   3.485739   4.909904   5.434885   5.456041
    12  C    2.527645   3.572634   4.167560   3.620062   3.128307
    13  C    3.483834   2.544704   3.191540   4.692856   5.545653
    14  O    3.404904   2.455348   3.114153   4.101967   5.334389
    15  C    4.610904   3.885743   2.605766   1.558060   2.575967
    16  O    4.963253   4.008356   2.887487   2.386969   3.787507
    17  C    5.476929   5.028318   3.946103   2.544479   3.007752
    18  C    5.499936   4.670740   3.189376   2.624078   3.220893
    19  O    5.530576   4.475838   3.002701   3.160782   3.964482
    20  H    3.035044   2.137556   1.098367   2.189894   2.717325
    21  H    3.401093   2.127225   1.091310   2.176884   3.490711
    22  H    2.936802   2.589246   2.133383   1.097506   2.154398
    23  H    4.151410   4.009758   3.052200   2.178824   1.097400
    24  H    3.842122   4.037167   3.481773   2.163507   1.095721
    25  H    2.697399   2.946610   2.815153   2.984105   2.169171
    26  H    3.453404   4.102794   4.024542   3.527828   2.141409
    27  H    2.096077   3.314708   4.115069   4.196921   3.518293
    28  H    3.097984   3.103689   4.459683   5.279302   6.058846
    29  H    3.243009   3.261715   4.651066   5.787746   6.369609
    30  H    3.475901   4.527301   4.959812   4.235641   3.386538
    31  H    2.838576   3.538383   3.894928   3.078182   2.876140
    32  H    2.757396   3.919360   4.805215   4.454979   4.163377
    33  H    3.973870   2.801946   2.889151   4.420093   5.373917
    34  H    4.353013   3.492125   4.193274   5.662704   6.594877
    35  H    3.450709   2.809512   3.532780   5.019629   5.589616
    36  H    3.948337   2.769644   2.957370   4.000323   5.358798
    37  H    5.928784   4.980454   3.823405   3.238850   4.510097
    38  H    5.718182   5.437309   4.362518   2.906190   2.782706
    39  H    5.260043   4.967426   4.161658   2.712894   3.206218
    40  H    6.473697   5.910231   4.748755   3.490862   4.061827
    41  H    5.529844   4.886822   3.470424   2.843255   2.880091
    42  H    6.524106   5.688345   4.219421   3.540097   4.114484
    43  H    5.507376   4.334240   2.944400   3.217999   4.337159
                    6          7          8          9         10
     6  C    0.000000
     7  C    1.539399   0.000000
     8  C    3.877320   2.589381   0.000000
     9  C    4.931057   3.867064   1.516560   0.000000
    10  C    4.525408   3.890477   2.422555   1.535527   0.000000
    11  O    4.415342   2.976074   1.231576   2.441480   3.613926
    12  C    2.577262   1.541920   3.269531   4.548966   4.749122
    13  C    5.216022   4.861606   3.504360   2.560710   1.530553
    14  O    5.418012   4.809239   3.441850   2.400303   1.445746
    15  C    3.969933   4.684931   5.932956   6.142010   4.983766
    16  O    5.008153   5.409725   6.072029   5.948918   4.703417
    17  C    4.524631   5.234964   6.797130   7.187670   6.206797
    18  C    4.510816   5.542884   6.861773   7.020047   5.721117
    19  O    4.947471   5.876154   6.765621   6.682395   5.248593
    20  H    2.888843   3.523572   4.245848   4.394940   3.196821
    21  H    4.036920   4.269148   4.396401   4.112827   2.677408
    22  H    3.035880   3.082654   4.150480   4.557932   3.783250
    23  H    2.131817   3.517400   5.613559   6.345519   5.492256
    24  H    2.159917   2.971934   5.215320   6.115020   5.535054
    25  H    1.097261   2.152512   3.956914   4.850965   4.326374
    26  H    1.098138   2.152569   4.655887   5.851972   5.575262
    27  H    2.134440   1.100458   2.685193   4.111801   4.406233
    28  H    5.620898   4.453225   2.143062   1.096123   2.175491
    29  H    5.638643   4.604507   2.162554   1.095421   2.222797
    30  H    2.804447   2.181668   4.224133   5.580553   5.781661
    31  H    2.895398   2.200862   3.717135   4.743552   4.721448
    32  H    3.518846   2.181946   2.977586   4.274593   4.807930
    33  H    5.282476   5.223865   4.323750   3.510545   2.179497
    34  H    6.269234   5.796182   4.082828   2.839379   2.164185
    35  H    4.998499   4.680836   3.425161   2.799215   2.178504
    36  H    5.632374   5.275172   4.224677   3.244901   1.981149
    37  H    5.835982   6.314946   7.034544   6.880333   5.622247
    38  H    4.280381   5.204225   7.108610   7.679871   6.764067
    39  H    4.588796   5.006848   6.471151   6.908838   6.101384
    40  H    5.590452   6.315238   7.761954   8.032198   6.969174
    41  H    4.076941   5.330289   6.955571   7.302619   6.097665
    42  H    5.497178   6.533598   7.875719   7.994949   6.676397
    43  H    5.332921   6.047633   6.636848   6.377973   4.897836
                   11         12         13         14         15
    11  O    0.000000
    12  C    3.399135   0.000000
    13  C    4.586513   5.978430   0.000000
    14  O    4.578418   5.343577   2.438236   0.000000
    15  C    6.948245   4.982175   5.637912   4.883335   0.000000
    16  O    7.176589   5.652303   5.363288   4.207320   1.451473
    17  C    7.674216   5.130867   7.034946   6.034030   1.533832
    18  C    7.904553   6.110624   6.003193   5.766093   1.545143
    19  O    7.891237   6.693539   5.200072   5.323505   2.476417
    20  H    5.311385   4.693308   3.296701   3.918821   3.067401
    21  H    5.597896   5.076426   3.047423   2.726447   2.654011
    22  H    5.071039   3.138137   4.892963   3.797480   2.108821
    23  H    6.362399   4.145008   6.010898   6.059281   2.687694
    24  H    5.817573   2.924848   6.451047   5.941224   2.902796
    25  H    4.575497   3.503580   4.702208   5.381179   4.260120
    26  H    4.969243   2.856768   6.237981   6.492542   4.712258
    27  H    2.680406   2.129344   5.222822   5.496398   5.721104
    28  H    2.830263   4.804990   3.339637   2.375096   6.467766
    29  H    2.743306   5.408280   2.625956   3.144576   7.070736
    30  H    4.180290   1.097048   6.936381   6.416371   5.484643
    31  H    4.082783   1.095376   6.036391   5.041463   4.264597
    32  H    2.817960   1.095119   6.118127   5.364715   5.831971
    33  H    5.468676   6.363415   1.096309   2.739010   5.119367
    34  H    5.066680   6.825796   1.095809   2.664123   6.531013
    35  H    4.355809   5.964618   1.095841   3.392695   6.099465
    36  H    5.410954   5.887003   2.496677   0.972156   4.519715
    37  H    8.131030   6.475653   6.219355   5.021204   1.975810
    38  H    7.894709   5.113485   7.545436   6.786421   2.191080
    39  H    7.269881   4.614299   7.129927   5.843498   2.179305
    40  H    8.679246   6.192853   7.728291   6.639534   2.168637
    41  H    7.909357   5.976246   6.339122   6.369913   2.191787
    42  H    8.919308   6.965117   6.963712   6.567588   2.161156
    43  H    7.813467   6.779960   4.904151   4.737270   2.475596
                   16         17         18         19         20
    16  O    0.000000
    17  C    2.429194   0.000000
    18  C    2.414447   2.509746   0.000000
    19  O    2.766288   3.781263   1.424043   0.000000
    20  H    3.582381   4.434805   3.141175   2.742820   0.000000
    21  H    2.411083   4.113895   3.142683   2.661507   1.741447
    22  H    2.515190   2.687161   3.495561   4.067722   3.037356
    23  H    4.057962   3.116552   2.782673   3.582478   2.844424
    24  H    4.117327   2.756393   3.750307   4.737127   3.774512
    25  H    5.236967   5.082526   4.502656   4.655095   2.379259
    26  H    5.882407   5.015225   5.152826   5.723947   3.866934
    27  H    6.468462   6.277683   6.462571   6.717618   4.212257
    28  H    6.107840   7.398293   7.499811   7.237340   5.166173
    29  H    6.879539   8.186326   7.823903   7.353579   5.008391
    30  H    6.334557   5.416613   6.519489   7.239151   5.354983
    31  H    4.848874   4.273589   5.548248   6.237513   4.592245
    32  H    6.317955   6.014851   7.030070   7.522501   5.402592
    33  H    4.806036   6.599676   5.276584   4.316074   2.857339
    34  H    6.080511   7.922417   6.916444   6.040885   4.360087
    35  H    6.055444   7.477665   6.356350   5.573601   3.370917
    36  H    3.700561   5.774584   5.241226   4.660530   3.691921
    37  H    0.974091   2.516098   2.603951   3.048016   4.425506
    38  H    3.392218   1.095754   2.742039   4.128726   4.656746
    39  H    2.738635   1.095103   3.475000   4.625968   4.842652
    40  H    2.634791   1.096695   2.766648   4.003731   5.214254
    41  H    3.370847   2.872831   1.093806   2.034833   3.173089
    42  H    2.754169   2.600832   1.102454   2.077725   4.229380
    43  H    2.222532   3.841013   1.925400   0.974630   2.975142
                   21         22         23         24         25
    21  H    0.000000
    22  H    2.615310   0.000000
    23  H    3.851887   3.035667   0.000000
    24  H    4.309849   2.348869   1.751314   0.000000
    25  H    3.864346   3.616215   2.389066   3.052848   0.000000
    26  H    5.096527   3.905168   2.454949   2.387157   1.750771
    27  H    5.139581   4.180333   4.263098   3.858468   2.466572
    28  H    4.587969   4.774130   6.967710   6.523920   5.696621
    29  H    4.870105   5.586339   7.128376   7.034022   5.406442
    30  H    5.921410   3.871622   4.260012   2.957052   3.804779
    31  H    4.676140   2.378776   3.943905   2.505183   3.869240
    32  H    5.632892   3.835642   5.199089   3.992028   4.318782
    33  H    2.503471   4.792390   5.683330   6.332963   4.710870
    34  H    3.898738   5.765795   7.085416   7.466251   5.777634
    35  H    3.661372   5.322768   5.991671   6.541617   4.336614
    36  H    2.257675   3.866804   5.948518   6.026857   5.517021
    37  H    3.290568   3.361127   4.651018   4.729253   6.079455
    38  H    4.727428   3.217190   2.657508   2.373297   4.871903
    39  H    4.378357   2.403267   3.632632   2.724161   5.310344
    40  H    4.714257   3.625463   4.037505   3.828611   6.085920
    41  H    3.715436   3.829218   2.117554   3.434202   4.021714
    42  H    4.043713   4.263625   3.632491   4.449472   5.554821
    43  H    2.282275   3.932136   4.173103   5.059544   5.110821
                   26         27         28         29         30
    26  H    0.000000
    27  H    2.371260   0.000000
    28  H    6.532290   4.778647   0.000000
    29  H    6.508156   4.637934   1.763300   0.000000
    30  H    2.648573   2.469779   5.868304   6.382851   0.000000
    31  H    3.323024   3.065604   4.864281   5.725328   1.774210
    32  H    3.811848   2.451629   4.372812   5.079726   1.772317
    33  H    6.319649   5.706432   4.219500   3.707323   7.280567
    34  H    7.287712   6.108535   3.405542   2.627650   7.822635
    35  H    5.925986   4.834306   3.777680   2.623099   6.836171
    36  H    6.727864   6.027963   3.335210   3.900449   6.920696
    37  H    6.643803   7.382306   6.989202   7.805680   7.095103
    38  H    4.550143   6.162133   7.983931   8.648087   5.190927
    39  H    5.078344   6.069009   6.987781   7.959898   4.925048
    40  H    6.072190   7.364339   8.189703   9.028687   6.476851
    41  H    4.543778   6.151006   7.883499   8.066257   6.236625
    42  H    6.060062   7.478463   8.403045   8.823250   7.321307
    43  H    6.209249   6.944405   6.823770   7.073992   7.434135
                   31         32         33         34         35
    31  H    0.000000
    32  H    1.770194   0.000000
    33  H    6.303569   6.661189   0.000000
    34  H    6.872032   6.841121   1.776435   0.000000
    35  H    6.205526   6.115226   1.774204   1.778557   0.000000
    36  H    5.501835   6.051155   2.393142   2.746988   3.540251
    37  H    5.612690   7.157483   5.590045   6.884321   6.940269
    38  H    4.384213   6.096209   7.126927   8.504937   7.850204
    39  H    3.636910   5.396501   6.839226   7.972060   7.611391
    40  H    5.292651   7.042697   7.197300   8.558990   8.247938
    41  H    5.550600   6.972973   5.670719   7.329602   6.514098
    42  H    6.309564   7.890143   6.186390   7.822315   7.379333
    43  H    6.240764   7.518550   4.005136   5.640510   5.456043
                   36         37         38         39         40
    36  H    0.000000
    37  H    4.444723   0.000000
    38  H    6.573779   3.511938   0.000000
    39  H    5.726538   2.925058   1.777453   0.000000
    40  H    6.269774   2.292674   1.767518   1.775449   0.000000
    41  H    5.937406   3.634651   2.677014   3.845805   3.292763
    42  H    5.979732   2.531798   2.846286   3.648496   2.406977
    43  H    3.987504   2.487436   4.423564   4.555095   3.981524
                   41         42         43
    41  H    0.000000
    42  H    1.767784   0.000000
    43  H    2.807173   2.413427   0.000000
 Stoichiometry    C15H24O4
 Framework group  C1[X(C15H24O4)]
 Deg. of freedom   123
 Full point group                 C1      NOp   1
 Largest Abelian subgroup         C1      NOp   1
 Largest concise Abelian subgroup C1      NOp   1
                         Standard orientation:                         
 ---------------------------------------------------------------------
 Center     Atomic      Atomic             Coordinates (Angstroms)
 Number     Number       Type             X           Y           Z
 ---------------------------------------------------------------------
      1          6           0       -1.735352    0.657392   -0.184044
      2          6           0       -1.008038   -0.486222   -0.205129
      3          6           0        0.460174   -0.640098   -0.494891
      4          6           0        1.325997    0.469942    0.160560
      5          6           0        1.292419    1.801730   -0.629681
      6          6           0       -0.032718    2.150611   -1.330912
      7          6           0       -1.313693    2.080076   -0.480102
      8          6           0       -3.132084    0.344097    0.140157
      9          6           0       -3.249927   -1.136473    0.446717
     10          6           0       -1.871308   -1.724345    0.112565
     11          8           0       -4.066675    1.145998    0.156767
     12          6           0       -1.248189    2.932838    0.802872
     13          6           0       -1.902158   -2.711182   -1.056962
     14          8           0       -1.388013   -2.385344    1.304072
     15          6           0        2.781940    0.020815    0.486238
     16          8           0        2.631358   -1.142437    1.341190
     17          6           0        3.527482    1.114034    1.261917
     18          6           0        3.632483   -0.409197   -0.729959
     19          8           0        3.174141   -1.616817   -1.329521
     20          1           0        0.618796   -0.652613   -1.581672
     21          1           0        0.791774   -1.618433   -0.142954
     22          1           0        0.882360    0.654667    1.147263
     23          1           0        2.066889    1.789372   -1.407068
     24          1           0        1.560620    2.617870    0.050458
     25          1           0       -0.165923    1.504505   -2.207716
     26          1           0        0.062889    3.171505   -1.724030
     27          1           0       -2.123494    2.506837   -1.090925
     28          1           0       -3.472829   -1.266689    1.512008
     29          1           0       -4.078119   -1.583941   -0.113477
     30          1           0       -1.016583    3.976516    0.556680
     31          1           0       -0.483315    2.570477    1.498223
     32          1           0       -2.210802    2.915859    1.324766
     33          1           0       -0.892965   -3.061278   -1.303650
     34          1           0       -2.512953   -3.582013   -0.793558
     35          1           0       -2.328712   -2.245626   -1.952605
     36          1           0       -0.606557   -2.913100    1.067666
     37          1           0        3.513430   -1.365494    1.689108
     38          1           0        3.770870    1.971157    0.624126
     39          1           0        2.929168    1.469952    2.107254
     40          1           0        4.471741    0.716990    1.653672
     41          1           0        3.625312    0.359299   -1.508275
     42          1           0        4.676926   -0.526355   -0.397067
     43          1           0        2.952828   -2.204757   -0.584370
 ---------------------------------------------------------------------
 Rotational constants (GHZ):      0.5454709      0.2804595      0.2192802
 Standard basis: 6-31G(d) (6D, 7F)
 There are   333 symmetry adapted cartesian basis functions of A   symmetry.
 There are   333 symmetry adapted basis functions of A   symmetry.
   333 basis functions,   628 primitive gaussians,   333 cartesian basis functions
    73 alpha electrons       73 beta electrons
       nuclear repulsion energy      1611.6731138011 Hartrees.
 NAtoms=   43 NActive=   43 NUniq=   43 SFac= 1.00D+00 NAtFMM=   60 NAOKFM=F Big=F
 Integral buffers will be    131072 words long.
 Raffenetti 2 integral format.
 Two-electron integral symmetry is turned on.
 ------------------------------------------------------------------------------
 Polarizable Continuum Model (PCM)
 =================================
 Model                : PCM (using non-symmetric T matrix).
 Atomic radii         : SMD-Coulomb.
 Polarization charges : Total charges.
 Charge compensation  : None.
 Solution method      : On-the-fly selection.
 Cavity type          : VdW (van der Waals Surface) (Alpha=1.000).
 Cavity algorithm     : GePol (No added spheres)
                        Default sphere list used, NSphG=   43.
                        Lebedev-Laikov grids with approx.  5.0 points / Ang**2.
                        Smoothing algorithm: Karplus/York (Gamma=1.0000).
                        Polarization charges: spherical gaussians, with
                                              point-specific exponents (IZeta= 3).
                        Self-potential: point-specific (ISelfS= 7).
                        Self-field    : sphere-specific E.n sum rule (ISelfD= 2).
 1st derivatives      : Analytical E(r).r(x)/FMM algorithm (CHGder, D1EAlg=3).
                        Cavity 1st derivative terms included.
 Solvent              : Methanol, Eps=  32.613000 Eps(inf)=   1.765709
 ------------------------------------------------------------------------------
 ------------------------------------------------------------------------------
 Atomic radii for non-electrostatic terms: SMD-CDS.
 ------------------------------------------------------------------------------
 Nuclear repulsion after PCM non-electrostatic terms =     1611.6745852924 Hartrees.
 One-electron integrals computed using PRISM.
 NBasis=   333 RedAO= T EigKep=  9.29D-04  NBF=   333
 NBsUse=   333 1.00D-06 EigRej= -1.00D+00 NBFU=   333
 Initial guess from the checkpoint file:  "DY-202A-11R_35.chk"
 B after Tr=     0.000000    0.000000    0.000000
         Rot=    0.999995   -0.001789   -0.001744    0.002068 Ang=  -0.37 deg.
 ExpMin= 1.61D-01 ExpMax= 5.48D+03 ExpMxC= 8.25D+02 IAcc=1 IRadAn=         1 AccDes= 0.00D+00
 Harris functional with IExCor=  402 and IRadAn=       1 diagonalized for initial guess.
 HarFok:  IExCor=  402 AccDes= 0.00D+00 IRadAn=         1 IDoV= 1 UseB2=F ITyADJ=14
 ICtDFT=  3500011 ScaDFX=  1.000000  1.000000  1.000000  1.000000
 FoFCou: FMM=F IPFlag=           0 FMFlag=      100000 FMFlg1=           0
         NFxFlg=           0 DoJE=T BraDBF=F KetDBF=T FulRan=T
         wScrn=  0.000000 ICntrl=     500 IOpCl=  0 I1Cent=   200000004 NGrid=           0
         NMat0=    1 NMatS0=      1 NMatT0=    0 NMatD0=    1 NMtDS0=    0 NMtDT0=    0
 Petite list used in FoFCou.
 Keep R1 ints in memory in canonical form, NReq=1565304907.
 Requested convergence on RMS density matrix=1.00D-08 within 128 cycles.
 Requested convergence on MAX density matrix=1.00D-06.
 Requested convergence on             energy=1.00D-06.
 No special actions if energy rises.
 Inv3:  Mode=1 IEnd=    21886203.
 Iteration    1 A*A^-1 deviation from unit magnitude is 5.33D-15 for   2686.
 Iteration    1 A*A^-1 deviation from orthogonality  is 6.17D-15 for   2700   2612.
 Iteration    1 A^-1*A deviation from unit magnitude is 5.33D-15 for   2686.
 Iteration    1 A^-1*A deviation from orthogonality  is 3.63D-11 for   2206   2199.
 Error on total polarization charges =  0.05226
 SCF Done:  E(RB3LYP) =  -886.950792562     A.U. after   10 cycles
            NFock= 10  Conv=0.78D-08     -V/T= 2.0094
 SMD-CDS (non-electrostatic) energy       (kcal/mol) =       0.92
 (included in total energy above)
 D1PCM: PCM CHGder 1st derivatives, ID1Alg=3 FixD1E=F DoIter=F DoCFld=F I1PDM=0.
 Calling FoFJK, ICntrl=      2127 FMM=F ISym2X=0 I1Cent= 0 IOpClX= 0 NMat=1 NMatS=1 NMatT=0.
 ***** Axes restored to original set *****
 -------------------------------------------------------------------
 Center     Atomic                   Forces (Hartrees/Bohr)
 Number     Number              X              Y              Z
 -------------------------------------------------------------------
      1        6           0.002968514    0.001905921   -0.000648890
      2        6          -0.002195099   -0.001910205    0.000111136
      3        6           0.000921350    0.001015085    0.000065358
      4        6          -0.000413233    0.000135741   -0.000411094
      5        6          -0.000190496   -0.000003823    0.000144077
      6        6           0.000650849    0.000338440   -0.000124910
      7        6          -0.001104236   -0.001297643    0.000158127
      8        6          -0.001240835   -0.000756218    0.000602030
      9        6          -0.002219369    0.000380342   -0.000040974
     10        6           0.003041338   -0.000335238    0.001444581
     11        8          -0.000722549    0.000855146   -0.000059659
     12        6           0.000399742    0.000149657   -0.000371394
     13        6          -0.000594987   -0.000036754   -0.000590604
     14        8          -0.000224199    0.000674248   -0.001308983
     15        6           0.000139448   -0.000546555    0.000363985
     16        8           0.000473685   -0.000045524   -0.000984711
     17        6           0.000456783    0.000519256   -0.001184247
     18        6          -0.000124513    0.001249271    0.000887368
     19        8          -0.000301295   -0.000785370   -0.000493677
     20        1          -0.000414320   -0.000177502    0.000002403
     21        1          -0.001286158   -0.000392236    0.001296574
     22        1           0.000139933   -0.000064891    0.000115695
     23        1           0.000080591   -0.000059082   -0.000004586
     24        1           0.000065890    0.000020610    0.000005771
     25        1          -0.000178785   -0.000137707   -0.000104543
     26        1          -0.000024586    0.000157846    0.000007967
     27        1          -0.000116035   -0.000223383    0.000211880
     28        1           0.000511272    0.000039957    0.000207983
     29        1           0.000663362   -0.000139089   -0.000436991
     30        1          -0.000025287    0.000125892    0.000055495
     31        1           0.000058518   -0.000183429    0.000123239
     32        1          -0.000158293    0.000199686    0.000205027
     33        1           0.000166327   -0.000059230    0.000085337
     34        1          -0.000087432   -0.000048622    0.000089843
     35        1           0.000131906   -0.000075707    0.000005408
     36        1           0.000652544    0.000452720   -0.000741308
     37        1          -0.000377939    0.000068680    0.000213000
     38        1          -0.000142271   -0.000339238    0.000351097
     39        1          -0.000177731   -0.000179169    0.000238271
     40        1           0.000217756   -0.000112360    0.000127880
     41        1          -0.000035197   -0.000148825   -0.000234782
     42        1          -0.000144741   -0.000082539    0.000430177
     43        1           0.000759776   -0.000148157    0.000191642
 -------------------------------------------------------------------
 Cartesian Forces:  Max     0.003041338 RMS     0.000711881

 GradGradGradGradGradGradGradGradGradGradGradGradGradGradGradGradGradGrad
 Berny optimization.
 Using GEDIIS/GDIIS optimizer.
 FormGI is forming the generalized inverse of G from B-inverse, IUseBI=4.
 Internal  Forces:  Max     0.002598847 RMS     0.000451343
 Search for a local minimum.
 Step number   7 out of a maximum of  258
 All quantities printed in internal units (Hartrees-Bohrs-Radians)
 Mixed Optimization -- En-DIIS/RFO-DIIS
 Swapping is turned off.
 Update second derivatives using D2CorX and points    6    7
 DE= -4.71D-05 DEPred=-1.72D-04 R= 2.74D-01
 Trust test= 2.74D-01 RLast= 4.75D-01 DXMaxT set to 8.49D-01
 ITU=  0  1  1  1  1  1  0
     Eigenvalues ---    0.00102   0.00238   0.00279   0.00334   0.00358
     Eigenvalues ---    0.00378   0.00415   0.00735   0.00829   0.01037
     Eigenvalues ---    0.01086   0.01152   0.01230   0.01364   0.01527
     Eigenvalues ---    0.02268   0.02639   0.02678   0.03217   0.03899
     Eigenvalues ---    0.04153   0.04347   0.04536   0.04600   0.04719
     Eigenvalues ---    0.04803   0.04907   0.05092   0.05176   0.05381
     Eigenvalues ---    0.05421   0.05450   0.05559   0.05593   0.05625
     Eigenvalues ---    0.05630   0.05682   0.05793   0.05928   0.06045
     Eigenvalues ---    0.06202   0.06525   0.06940   0.07858   0.08441
     Eigenvalues ---    0.08665   0.09071   0.09081   0.09519   0.09805
     Eigenvalues ---    0.10484   0.11830   0.12323   0.13521   0.14257
     Eigenvalues ---    0.15143   0.15832   0.15992   0.15994   0.16000
     Eigenvalues ---    0.16000   0.16000   0.16000   0.16000   0.16001
     Eigenvalues ---    0.16020   0.16111   0.16312   0.16610   0.16811
     Eigenvalues ---    0.17190   0.17603   0.19238   0.19800   0.20935
     Eigenvalues ---    0.22544   0.23346   0.24936   0.25212   0.26633
     Eigenvalues ---    0.26991   0.27545   0.28034   0.28498   0.28645
     Eigenvalues ---    0.28839   0.29299   0.29356   0.29835   0.30636
     Eigenvalues ---    0.31641   0.32071   0.32372   0.33650   0.33772
     Eigenvalues ---    0.33840   0.33845   0.33982   0.34043   0.34087
     Eigenvalues ---    0.34102   0.34118   0.34142   0.34149   0.34173
     Eigenvalues ---    0.34201   0.34214   0.34218   0.34266   0.34327
     Eigenvalues ---    0.34358   0.34391   0.34522   0.34662   0.35485
     Eigenvalues ---    0.39274   0.41826   0.42277   0.52011   0.52480
     Eigenvalues ---    0.52804   0.53434   0.95539
 En-DIIS/RFO-DIIS IScMMF=        0 using points:     7    6    5    4    3
 RFO step:  Lambda=-1.21176012D-04.
 DidBck=T Rises=F RFO-DIIS coefs:    0.47149    0.90100   -0.37605   -0.39647    0.40003
 Iteration  1 RMS(Cart)=  0.01795597 RMS(Int)=  0.00023023
 Iteration  2 RMS(Cart)=  0.00029447 RMS(Int)=  0.00009919
 Iteration  3 RMS(Cart)=  0.00000007 RMS(Int)=  0.00009919
 Variable       Old X    -DE/DX   Delta X   Delta X   Delta X     New X
                                 (Linear)    (Quad)   (Total)
    R1        2.56146  -0.00029  -0.00047   0.00074   0.00021   2.56166
    R2        2.85935  -0.00105  -0.00145  -0.00393  -0.00535   2.85400
    R3        2.77354   0.00201   0.00180   0.00442   0.00609   2.77963
    R4        2.84294  -0.00080   0.00058   0.00051   0.00112   2.84406
    R5        2.91478  -0.00260  -0.00300  -0.00459  -0.00754   2.90724
    R6        2.93453  -0.00026  -0.00131   0.00045  -0.00088   2.93365
    R7        2.07561  -0.00007  -0.00026   0.00008  -0.00019   2.07543
    R8        2.06228   0.00037   0.00100  -0.00043   0.00057   2.06285
    R9        2.92710   0.00001   0.00005   0.00031   0.00032   2.92743
   R10        2.94431   0.00082   0.00177   0.00004   0.00181   2.94612
   R11        2.07399   0.00003   0.00026   0.00000   0.00026   2.07424
   R12        2.90885   0.00022  -0.00043   0.00058   0.00012   2.90897
   R13        2.07379   0.00006  -0.00015   0.00020   0.00005   2.07383
   R14        2.07061   0.00003  -0.00006   0.00037   0.00031   2.07093
   R15        2.90904   0.00074   0.00004   0.00098   0.00099   2.91003
   R16        2.07352   0.00019   0.00015   0.00061   0.00076   2.07428
   R17        2.07518   0.00014  -0.00004   0.00051   0.00047   2.07565
   R18        2.91381   0.00016  -0.00041   0.00015  -0.00026   2.91355
   R19        2.07956  -0.00012   0.00009  -0.00059  -0.00051   2.07906
   R20        2.86588   0.00072   0.00039  -0.00113  -0.00070   2.86519
   R21        2.32734   0.00110  -0.00016   0.00125   0.00109   2.32843
   R22        2.90172   0.00140   0.00105   0.00292   0.00412   2.90584
   R23        2.07137   0.00009  -0.00072   0.00078   0.00005   2.07142
   R24        2.07005  -0.00020   0.00038  -0.00143  -0.00105   2.06899
   R25        2.89233   0.00045   0.00015   0.00127   0.00143   2.89375
   R26        2.73206  -0.00206  -0.00026  -0.00488  -0.00514   2.72692
   R27        2.07312   0.00010  -0.00006   0.00026   0.00020   2.07332
   R28        2.06996   0.00018   0.00037  -0.00018   0.00019   2.07015
   R29        2.06948   0.00023   0.00005   0.00064   0.00069   2.07017
   R30        2.07172   0.00016  -0.00013   0.00076   0.00063   2.07236
   R31        2.07078   0.00011  -0.00002   0.00045   0.00043   2.07121
   R32        2.07084  -0.00009   0.00011  -0.00032  -0.00021   2.07063
   R33        1.83711   0.00047   0.00040  -0.00036   0.00005   1.83715
   R34        2.74289  -0.00048  -0.00137  -0.00006  -0.00143   2.74146
   R35        2.89852  -0.00015   0.00065  -0.00078  -0.00013   2.89839
   R36        2.91990  -0.00055  -0.00060  -0.00108  -0.00168   2.91822
   R37        1.84076  -0.00028  -0.00026  -0.00020  -0.00047   1.84030
   R38        2.07067  -0.00050  -0.00048  -0.00075  -0.00123   2.06944
   R39        2.06945   0.00023   0.00018   0.00050   0.00068   2.07013
   R40        2.07245   0.00027   0.00022   0.00045   0.00067   2.07312
   R41        2.69105   0.00079   0.00123   0.00092   0.00215   2.69320
   R42        2.06699   0.00006  -0.00038   0.00036  -0.00002   2.06698
   R43        2.08334   0.00001  -0.00026  -0.00016  -0.00041   2.08292
   R44        1.84178   0.00007  -0.00005   0.00017   0.00012   1.84191
[truncated: 1,219,293 more chars]
