# Supplementary material for: New patchoulol- and guaiane-type sesquiterpenoids from Sanguisorba officinalis with anti-melanogenic activity
Source: Nat Prod Bioprospect. 2026 May 12;16(1):63. doi: 10.1007/s13659-026-00616-0 (PMC13161421; doi:10.1007/s13659-026-00616-0)
Supplement: Supplementary file 2 — Additional file 2. It includes the calculated NMR data of compound 11. [file 13659_2026_616_MOESM2_ESM.zip › New folder/11R-opt_freq-conf-36.log]

 Entering Gaussian System, Link 0=/gpfs/home/zhengshan/software/Gaussian/g09/g09
 Input=DY-202A-11R_36.gjf
 Output=DY-202A-11R_36.log
 Initial command:
 /gpfs/home/zhengshan/software/Gaussian/g09/l1.exe "/gpfs/home/zhengshan/software/Gaussian/g09/scratch/zhengshan/%J/Gau-7902.inp" -scrdir="/gpfs/home/zhengshan/software/Gaussian/g09/scratch/zhengshan/%J/"
 Entering Link 1 = /gpfs/home/zhengshan/software/Gaussian/g09/l1.exe PID=      7903.
  
 Copyright (c) 1988,1990,1992,1993,1995,1998,2003,2009,2013,
            Gaussian, Inc.  All Rights Reserved.
  
 This is part of the Gaussian(R) 09 program.  It is based on
 the Gaussian(R) 03 system (copyright 2003, Gaussian, Inc.),
 the Gaussian(R) 98 system (copyright 1998, Gaussian, Inc.),
 the Gaussian(R) 94 system (copyright 1995, Gaussian, Inc.),
 the Gaussian 92(TM) system (copyright 1992, Gaussian, Inc.),
 the Gaussian 90(TM) system (copyright 1990, Gaussian, Inc.),
 the Gaussian 88(TM) system (copyright 1988, Gaussian, Inc.),
 the Gaussian 86(TM) system (copyright 1986, Carnegie Mellon
 University), and the Gaussian 82(TM) system (copyright 1983,
 Carnegie Mellon University). Gaussian is a federally registered
 trademark of Gaussian, Inc.
  
 This software contains proprietary and confidential information,
 including trade secrets, belonging to Gaussian, Inc.
  
 This software is provided under written license and may be
 used, copied, transmitted, or stored only in accord with that
 written license.
  
 The following legend is applicable only to US Government
 contracts under FAR:
  
                    RESTRICTED RIGHTS LEGEND
  
 Use, reproduction and disclosure by the US Government is
 subject to restrictions as set forth in subparagraphs (a)
 and (c) of the Commercial Computer Software - Restricted
 Rights clause in FAR 52.227-19.
  
 Gaussian, Inc.
 340 Quinnipiac St., Bldg. 40, Wallingford CT 06492
  
  
 ---------------------------------------------------------------
 Warning -- This program may not be used in any manner that
 competes with the business of Gaussian, Inc. or will provide
 assistance to any competitor of Gaussian, Inc.  The licensee
 of this program is prohibited from giving any competitor of
 Gaussian, Inc. access to this program.  By using this program,
 the user acknowledges that Gaussian, Inc. is engaged in the
 business of creating and licensing software in the field of
 computational chemistry and represents and warrants to the
 licensee that it is not a competitor of Gaussian, Inc. and that
 it will not use this program in any manner prohibited above.
 ---------------------------------------------------------------
  

 Cite this work as:
 Gaussian 09, Revision D.01,
 M. J. Frisch, G. W. Trucks, H. B. Schlegel, G. E. Scuseria, 
 M. A. Robb, J. R. Cheeseman, G. Scalmani, V. Barone, B. Mennucci, 
 G. A. Petersson, H. Nakatsuji, M. Caricato, X. Li, H. P. Hratchian, 
 A. F. Izmaylov, J. Bloino, G. Zheng, J. L. Sonnenberg, M. Hada, 
 M. Ehara, K. Toyota, R. Fukuda, J. Hasegawa, M. Ishida, T. Nakajima, 
 Y. Honda, O. Kitao, H. Nakai, T. Vreven, J. A. Montgomery, Jr., 
 J. E. Peralta, F. Ogliaro, M. Bearpark, J. J. Heyd, E. Brothers, 
 K. N. Kudin, V. N. Staroverov, T. Keith, R. Kobayashi, J. Normand, 
 K. Raghavachari, A. Rendell, J. C. Burant, S. S. Iyengar, J. Tomasi, 
 M. Cossi, N. Rega, J. M. Millam, M. Klene, J. E. Knox, J. B. Cross, 
 V. Bakken, C. Adamo, J. Jaramillo, R. Gomperts, R. E. Stratmann, 
 O. Yazyev, A. J. Austin, R. Cammi, C. Pomelli, J. W. Ochterski, 
 R. L. Martin, K. Morokuma, V. G. Zakrzewski, G. A. Voth, 
 P. Salvador, J. J. Dannenberg, S. Dapprich, A. D. Daniels, 
 O. Farkas, J. B. Foresman, J. V. Ortiz, J. Cioslowski, 
 and D. J. Fox, Gaussian, Inc., Wallingford CT, 2013.
 
 ******************************************
 Gaussian 09:  ES64L-G09RevD.01 24-Apr-2013
                10-Mar-2024 
 ******************************************
 %nprocshared=4
 Will use up to    4 processors via shared memory.
 %mem=12GB
 %chk=DY-202A-11R_36.chk
 ----------------------------------------------------------
 # opt freq b3lyp/6-31g(d) scrf=(smd,solvent=methanol,read)
 ----------------------------------------------------------
 1/14=-1,18=20,19=15,26=3,38=1,40=2/1,3;
 2/9=110,12=2,17=6,18=5,40=1/2;
 3/5=1,6=6,7=1,11=2,16=1,25=1,30=1,70=32203,71=1,72=3,74=-5/1,2,3;
 4//1;
 5/5=2,38=5,53=3/2;
 6/7=2,8=2,9=2,10=2,28=1/1;
 7//1,2,3,16;
 1/14=-1,18=20,19=15,26=3/3(2);
 2/9=110/2;
 99//99;
 2/9=110/2;
 3/5=1,6=6,7=1,11=2,16=1,25=1,30=1,70=32205,71=1,72=3,74=-5/1,2,3;
 4/5=5,16=3,69=1/1;
 5/5=2,38=5,53=3/2;
 7//1,2,3,16;
 1/14=-1,18=20,19=15,26=3/3(-5);
 2/9=110/2;
 6/7=2,8=2,9=2,10=2,19=2,28=1/1;
 99/9=1/99;
 --------
 opt+freq
 --------
 Symbolic Z-matrix:
 Charge =  0 Multiplicity = 1
 C                     1.7819    0.6384    0.0353 
 C                     1.097    -0.4774    0.328 
 C                    -0.3432   -0.5605    0.7659 
 C                    -1.2733    0.4832    0.1121 
 C                    -1.118     1.9011    0.7178 
 C                     0.2862    2.3441    1.1365 
 C                     1.4284    2.087     0.1417 
 C                     3.137     0.1949   -0.3536 
 C                     3.29     -1.2932   -0.289 
 C                     1.898    -1.7467    0.1565 
 O                     4.0268    0.9652   -0.6837 
 C                     1.1689    2.7161   -1.2283 
 C                     1.966    -2.5925    1.4259 
 O                     1.2868   -2.5266   -0.8677 
 C                    -2.774     0.0309    0.0855 
 O                    -3.5576    1.1216   -0.4384 
 C                    -3.3287   -0.3152    1.4767 
 C                    -2.9823   -1.1626   -0.8797 
 O                    -4.3778   -1.3681   -1.1193 
 H                    -0.3908   -0.4921    1.8596 
 H                    -0.7044   -1.5617    0.5115 
 H                    -0.9776    0.5768   -0.9426 
 H                    -1.7553    2.004     1.6031 
 H                    -1.5052    2.6296   -0.0068 
 H                     0.5335    1.8737    2.0982 
 H                     0.2446    3.4214    1.3475 
 H                     2.3035    2.5993    0.5663 
 H                     3.5668   -1.6792   -1.2746 
 H                     4.0677   -1.5275    0.4448 
 H                     0.9155    3.7766   -1.1236 
 H                     0.3511    2.226    -1.7647 
 H                     2.0596    2.6527   -1.8632 
 H                     0.9754   -2.9641    1.7121 
 H                     2.589    -3.4797    1.2633 
 H                     2.3797   -2.0296    2.2696 
 H                     1.2135   -1.9752   -1.666 
 H                    -4.4924    0.8767   -0.3075 
 H                    -2.7989   -1.1583    1.9302 
 H                    -3.2716    0.539     2.158 
 H                    -4.3915   -0.5786    1.4223 
 H                    -2.5103   -0.9755   -1.8506 
 H                    -2.5758   -2.093    -0.4739 
 H                    -4.6287   -0.7255   -1.8076 
 

 GradGradGradGradGradGradGradGradGradGradGradGradGradGradGradGradGradGrad
 Berny optimization.
 Initialization pass.
                           ----------------------------
                           !    Initial Parameters    !
                           ! (Angstroms and Degrees)  !
 --------------------------                            --------------------------
 ! Name  Definition              Value          Derivative Info.                !
 --------------------------------------------------------------------------------
 ! R1    R(1,2)                  1.3416         estimate D2E/DX2                !
 ! R2    R(1,7)                  1.4949         estimate D2E/DX2                !
 ! R3    R(1,8)                  1.4779         estimate D2E/DX2                !
 ! R4    R(2,3)                  1.5076         estimate D2E/DX2                !
 ! R5    R(2,10)                 1.5107         estimate D2E/DX2                !
 ! R6    R(3,4)                  1.5433         estimate D2E/DX2                !
 ! R7    R(3,20)                 1.0969         estimate D2E/DX2                !
 ! R8    R(3,21)                 1.0943         estimate D2E/DX2                !
 ! R9    R(4,5)                  1.5497         estimate D2E/DX2                !
 ! R10   R(4,15)                 1.5676         estimate D2E/DX2                !
 ! R11   R(4,22)                 1.0994         estimate D2E/DX2                !
 ! R12   R(5,6)                  1.5308         estimate D2E/DX2                !
 ! R13   R(5,23)                 1.0957         estimate D2E/DX2                !
 ! R14   R(5,24)                 1.098          estimate D2E/DX2                !
 ! R15   R(6,7)                  1.5363         estimate D2E/DX2                !
 ! R16   R(6,25)                 1.0988         estimate D2E/DX2                !
 ! R17   R(6,26)                 1.0986         estimate D2E/DX2                !
 ! R18   R(7,12)                 1.5297         estimate D2E/DX2                !
 ! R19   R(7,27)                 1.0993         estimate D2E/DX2                !
 ! R20   R(8,9)                  1.4973         estimate D2E/DX2                !
 ! R21   R(8,11)                 1.2223         estimate D2E/DX2                !
 ! R22   R(9,10)                 1.5303         estimate D2E/DX2                !
 ! R23   R(9,28)                 1.0941         estimate D2E/DX2                !
 ! R24   R(9,29)                 1.0946         estimate D2E/DX2                !
 ! R25   R(10,13)                1.5269         estimate D2E/DX2                !
 ! R26   R(10,14)                1.4251         estimate D2E/DX2                !
 ! R27   R(12,30)                1.0954         estimate D2E/DX2                !
 ! R28   R(12,31)                1.0939         estimate D2E/DX2                !
 ! R29   R(12,32)                1.0957         estimate D2E/DX2                !
 ! R30   R(13,33)                1.096          estimate D2E/DX2                !
 ! R31   R(13,34)                1.0962         estimate D2E/DX2                !
 ! R32   R(13,35)                1.0954         estimate D2E/DX2                !
 ! R33   R(14,36)                0.973          estimate D2E/DX2                !
 ! R34   R(15,16)                1.4416         estimate D2E/DX2                !
 ! R35   R(15,17)                1.5372         estimate D2E/DX2                !
 ! R36   R(15,18)                1.549          estimate D2E/DX2                !
 ! R37   R(16,37)                0.9752         estimate D2E/DX2                !
 ! R38   R(17,38)                1.0942         estimate D2E/DX2                !
 ! R39   R(17,39)                1.0941         estimate D2E/DX2                !
 ! R40   R(17,40)                1.0963         estimate D2E/DX2                !
 ! R41   R(18,19)                1.4308         estimate D2E/DX2                !
 ! R42   R(18,41)                1.0956         estimate D2E/DX2                !
 ! R43   R(18,42)                1.0934         estimate D2E/DX2                !
 ! R44   R(19,43)                0.9745         estimate D2E/DX2                !
 ! A1    A(2,1,7)              132.0445         estimate D2E/DX2                !
 ! A2    A(2,1,8)              106.0173         estimate D2E/DX2                !
 ! A3    A(7,1,8)              121.7585         estimate D2E/DX2                !
 ! A4    A(1,2,3)              126.6499         estimate D2E/DX2                !
 ! A5    A(1,2,10)             113.7887         estimate D2E/DX2                !
 ! A6    A(3,2,10)             119.5502         estimate D2E/DX2                !
 ! A7    A(2,3,4)              114.5441         estimate D2E/DX2                !
 ! A8    A(2,3,20)             109.1257         estimate D2E/DX2                !
 ! A9    A(2,3,21)             107.3503         estimate D2E/DX2                !
 ! A10   A(4,3,20)             110.7372         estimate D2E/DX2                !
 ! A11   A(4,3,21)             108.7423         estimate D2E/DX2                !
 ! A12   A(20,3,21)            105.9337         estimate D2E/DX2                !
 ! A13   A(3,4,5)              113.1284         estimate D2E/DX2                !
 ! A14   A(3,4,15)             112.8926         estimate D2E/DX2                !
 ! A15   A(3,4,22)             107.5717         estimate D2E/DX2                !
 ! A16   A(5,4,15)             111.5042         estimate D2E/DX2                !
 ! A17   A(5,4,22)             105.6718         estimate D2E/DX2                !
 ! A18   A(15,4,22)            105.4134         estimate D2E/DX2                !
 ! A19   A(4,5,6)              117.6211         estimate D2E/DX2                !
 ! A20   A(4,5,23)             110.0875         estimate D2E/DX2                !
 ! A21   A(4,5,24)             108.2871         estimate D2E/DX2                !
 ! A22   A(6,5,23)             106.581          estimate D2E/DX2                !
 ! A23   A(6,5,24)             108.1776         estimate D2E/DX2                !
 ! A24   A(23,5,24)            105.4137         estimate D2E/DX2                !
 ! A25   A(5,6,7)              117.1574         estimate D2E/DX2                !
 ! A26   A(5,6,25)             108.7815         estimate D2E/DX2                !
 ! A27   A(5,6,26)             107.5532         estimate D2E/DX2                !
 ! A28   A(7,6,25)             109.133          estimate D2E/DX2                !
 ! A29   A(7,6,26)             108.4591         estimate D2E/DX2                !
 ! A30   A(25,6,26)            105.0845         estimate D2E/DX2                !
 ! A31   A(1,7,6)              112.5851         estimate D2E/DX2                !
 ! A32   A(1,7,12)             112.0174         estimate D2E/DX2                !
 ! A33   A(1,7,27)             106.9076         estimate D2E/DX2                !
 ! A34   A(6,7,12)             112.6417         estimate D2E/DX2                !
 ! A35   A(6,7,27)             105.2917         estimate D2E/DX2                !
 ! A36   A(12,7,27)            106.816          estimate D2E/DX2                !
 ! A37   A(1,8,9)              112.369          estimate D2E/DX2                !
 ! A38   A(1,8,11)             123.327          estimate D2E/DX2                !
 ! A39   A(9,8,11)             124.3032         estimate D2E/DX2                !
 ! A40   A(8,9,10)             102.3647         estimate D2E/DX2                !
 ! A41   A(8,9,28)             109.7317         estimate D2E/DX2                !
 ! A42   A(8,9,29)             108.3154         estimate D2E/DX2                !
 ! A43   A(10,9,28)            112.8198         estimate D2E/DX2                !
 ! A44   A(10,9,29)            112.8103         estimate D2E/DX2                !
 ! A45   A(28,9,29)            110.4039         estimate D2E/DX2                !
 ! A46   A(2,10,9)             105.4479         estimate D2E/DX2                !
 ! A47   A(2,10,13)            113.245          estimate D2E/DX2                !
 ! A48   A(2,10,14)            108.3012         estimate D2E/DX2                !
 ! A49   A(9,10,13)            111.4492         estimate D2E/DX2                !
 ! A50   A(9,10,14)            110.0652         estimate D2E/DX2                !
 ! A51   A(13,10,14)           108.2674         estimate D2E/DX2                !
 ! A52   A(7,12,30)            110.5976         estimate D2E/DX2                !
 ! A53   A(7,12,31)            112.4398         estimate D2E/DX2                !
 ! A54   A(7,12,32)            110.9324         estimate D2E/DX2                !
 ! A55   A(30,12,31)           107.9193         estimate D2E/DX2                !
 ! A56   A(30,12,32)           107.426          estimate D2E/DX2                !
 ! A57   A(31,12,32)           107.3176         estimate D2E/DX2                !
 ! A58   A(10,13,33)           111.3858         estimate D2E/DX2                !
 ! A59   A(10,13,34)           110.5065         estimate D2E/DX2                !
 ! A60   A(10,13,35)           111.8705         estimate D2E/DX2                !
 ! A61   A(33,13,34)           106.14           estimate D2E/DX2                !
 ! A62   A(33,13,35)           108.3277         estimate D2E/DX2                !
 ! A63   A(34,13,35)           108.3917         estimate D2E/DX2                !
 ! A64   A(10,14,36)           108.1701         estimate D2E/DX2                !
 ! A65   A(4,15,16)            107.9531         estimate D2E/DX2                !
 ! A66   A(4,15,17)            113.2698         estimate D2E/DX2                !
 ! A67   A(4,15,18)            111.1995         estimate D2E/DX2                !
 ! A68   A(16,15,17)           107.6445         estimate D2E/DX2                !
 ! A69   A(16,15,18)           106.4638         estimate D2E/DX2                !
 ! A70   A(17,15,18)           109.9945         estimate D2E/DX2                !
 ! A71   A(15,16,37)           106.3961         estimate D2E/DX2                !
 ! A72   A(15,17,38)           111.9549         estimate D2E/DX2                !
 ! A73   A(15,17,39)           111.6507         estimate D2E/DX2                !
 ! A74   A(15,17,40)           111.0397         estimate D2E/DX2                !
 ! A75   A(38,17,39)           108.5556         estimate D2E/DX2                !
 ! A76   A(38,17,40)           107.7489         estimate D2E/DX2                !
 ! A77   A(39,17,40)           105.6089         estimate D2E/DX2                !
 ! A78   A(15,18,19)           110.2534         estimate D2E/DX2                !
 ! A79   A(15,18,41)           111.2635         estimate D2E/DX2                !
 ! A80   A(15,18,42)           111.9855         estimate D2E/DX2                !
 ! A81   A(19,18,41)           107.2362         estimate D2E/DX2                !
 ! A82   A(19,18,42)           107.6105         estimate D2E/DX2                !
 ! A83   A(41,18,42)           108.302          estimate D2E/DX2                !
 ! A84   A(18,19,43)           105.9437         estimate D2E/DX2                !
 ! D1    D(7,1,2,3)              5.6386         estimate D2E/DX2                !
 ! D2    D(7,1,2,10)          -175.5959         estimate D2E/DX2                !
 ! D3    D(8,1,2,3)           -179.3138         estimate D2E/DX2                !
 ! D4    D(8,1,2,10)            -0.5483         estimate D2E/DX2                !
 ! D5    D(2,1,7,6)             21.2975         estimate D2E/DX2                !
 ! D6    D(2,1,7,12)          -106.8687         estimate D2E/DX2                !
 ! D7    D(2,1,7,27)           136.447          estimate D2E/DX2                !
 ! D8    D(8,1,7,6)           -153.1022         estimate D2E/DX2                !
 ! D9    D(8,1,7,12)            78.7315         estimate D2E/DX2                !
 ! D10   D(8,1,7,27)           -37.9528         estimate D2E/DX2                !
 ! D11   D(2,1,8,9)             -0.2102         estimate D2E/DX2                !
 ! D12   D(2,1,8,11)          -179.9238         estimate D2E/DX2                !
 ! D13   D(7,1,8,9)            175.4657         estimate D2E/DX2                !
 ! D14   D(7,1,8,11)            -4.2478         estimate D2E/DX2                !
 ! D15   D(1,2,3,4)             35.3601         estimate D2E/DX2                !
 ! D16   D(1,2,3,20)           -89.415          estimate D2E/DX2                !
 ! D17   D(1,2,3,21)           156.2067         estimate D2E/DX2                !
 ! D18   D(10,2,3,4)          -143.3413         estimate D2E/DX2                !
 ! D19   D(10,2,3,20)           91.8835         estimate D2E/DX2                !
 ! D20   D(10,2,3,21)          -22.4948         estimate D2E/DX2                !
 ! D21   D(1,2,10,9)             1.071          estimate D2E/DX2                !
 ! D22   D(1,2,10,13)          123.1845         estimate D2E/DX2                !
 ! D23   D(1,2,10,14)         -116.724          estimate D2E/DX2                !
 ! D24   D(3,2,10,9)           179.9325         estimate D2E/DX2                !
 ! D25   D(3,2,10,13)          -57.9541         estimate D2E/DX2                !
 ! D26   D(3,2,10,14)           62.1374         estimate D2E/DX2                !
 ! D27   D(2,3,4,5)            -76.4634         estimate D2E/DX2                !
 ! D28   D(2,3,4,15)           155.7266         estimate D2E/DX2                !
 ! D29   D(2,3,4,22)            39.8556         estimate D2E/DX2                !
 ! D30   D(20,3,4,5)            47.4566         estimate D2E/DX2                !
 ! D31   D(20,3,4,15)          -80.3534         estimate D2E/DX2                !
 ! D32   D(20,3,4,22)          163.7757         estimate D2E/DX2                !
 ! D33   D(21,3,4,5)           163.4612         estimate D2E/DX2                !
 ! D34   D(21,3,4,15)           35.6513         estimate D2E/DX2                !
 ! D35   D(21,3,4,22)          -80.2197         estimate D2E/DX2                !
 ! D36   D(3,4,5,6)             36.4889         estimate D2E/DX2                !
 ! D37   D(3,4,5,23)           -85.8071         estimate D2E/DX2                !
 ! D38   D(3,4,5,24)           159.4274         estimate D2E/DX2                !
 ! D39   D(15,4,5,6)           165.0196         estimate D2E/DX2                !
 ! D40   D(15,4,5,23)           42.7236         estimate D2E/DX2                !
 ! D41   D(15,4,5,24)          -72.0419         estimate D2E/DX2                !
 ! D42   D(22,4,5,6)           -80.9493         estimate D2E/DX2                !
 ! D43   D(22,4,5,23)          156.7548         estimate D2E/DX2                !
 ! D44   D(22,4,5,24)           41.9893         estimate D2E/DX2                !
 ! D45   D(3,4,15,16)          175.2017         estimate D2E/DX2                !
 ! D46   D(3,4,15,17)           56.112          estimate D2E/DX2                !
 ! D47   D(3,4,15,18)          -68.3613         estimate D2E/DX2                !
 ! D48   D(5,4,15,16)           46.5455         estimate D2E/DX2                !
 ! D49   D(5,4,15,17)          -72.5442         estimate D2E/DX2                !
 ! D50   D(5,4,15,18)          162.9825         estimate D2E/DX2                !
 ! D51   D(22,4,15,16)         -67.6462         estimate D2E/DX2                !
 ! D52   D(22,4,15,17)         173.2641         estimate D2E/DX2                !
 ! D53   D(22,4,15,18)          48.7908         estimate D2E/DX2                !
 ! D54   D(4,5,6,7)             46.4352         estimate D2E/DX2                !
 ! D55   D(4,5,6,25)           -77.866          estimate D2E/DX2                !
 ! D56   D(4,5,6,26)           168.8135         estimate D2E/DX2                !
 ! D57   D(23,5,6,7)           170.5083         estimate D2E/DX2                !
 ! D58   D(23,5,6,25)           46.2071         estimate D2E/DX2                !
 ! D59   D(23,5,6,26)          -67.1134         estimate D2E/DX2                !
 ! D60   D(24,5,6,7)           -76.5589         estimate D2E/DX2                !
 ! D61   D(24,5,6,25)          159.1399         estimate D2E/DX2                !
 ! D62   D(24,5,6,26)           45.8194         estimate D2E/DX2                !
 ! D63   D(5,6,7,1)            -71.676          estimate D2E/DX2                !
 ! D64   D(5,6,7,12)            56.1621         estimate D2E/DX2                !
 ! D65   D(5,6,7,27)           172.2026         estimate D2E/DX2                !
 ! D66   D(25,6,7,1)            52.4476         estimate D2E/DX2                !
 ! D67   D(25,6,7,12)         -179.7143         estimate D2E/DX2                !
 ! D68   D(25,6,7,27)          -63.6738         estimate D2E/DX2                !
 ! D69   D(26,6,7,1)           166.4143         estimate D2E/DX2                !
 ! D70   D(26,6,7,12)          -65.7476         estimate D2E/DX2                !
 ! D71   D(26,6,7,27)           50.293          estimate D2E/DX2                !
 ! D72   D(1,7,12,30)         -179.8169         estimate D2E/DX2                !
 ! D73   D(1,7,12,31)           59.4643         estimate D2E/DX2                !
 ! D74   D(1,7,12,32)          -60.7199         estimate D2E/DX2                !
 ! D75   D(6,7,12,30)           52.0469         estimate D2E/DX2                !
 ! D76   D(6,7,12,31)          -68.6719         estimate D2E/DX2                !
 ! D77   D(6,7,12,32)          171.1439         estimate D2E/DX2                !
 ! D78   D(27,7,12,30)         -63.0774         estimate D2E/DX2                !
 ! D79   D(27,7,12,31)         176.2037         estimate D2E/DX2                !
 ! D80   D(27,7,12,32)          56.0196         estimate D2E/DX2                !
 ! D81   D(1,8,9,10)             0.8244         estimate D2E/DX2                !
 ! D82   D(1,8,9,28)           120.8535         estimate D2E/DX2                !
 ! D83   D(1,8,9,29)          -118.5576         estimate D2E/DX2                !
 ! D84   D(11,8,9,10)         -179.4654         estimate D2E/DX2                !
 ! D85   D(11,8,9,28)          -59.4363         estimate D2E/DX2                !
 ! D86   D(11,8,9,29)           61.1526         estimate D2E/DX2                !
 ! D87   D(8,9,10,2)            -1.0593         estimate D2E/DX2                !
 ! D88   D(8,9,10,13)         -124.3232         estimate D2E/DX2                !
 ! D89   D(8,9,10,14)          115.5415         estimate D2E/DX2                !
 ! D90   D(28,9,10,2)         -118.9135         estimate D2E/DX2                !
 ! D91   D(28,9,10,13)         117.8226         estimate D2E/DX2                !
 ! D92   D(28,9,10,14)          -2.3127         estimate D2E/DX2                !
 ! D93   D(29,9,10,2)          115.1212         estimate D2E/DX2                !
 ! D94   D(29,9,10,13)          -8.1427         estimate D2E/DX2                !
 ! D95   D(29,9,10,14)        -128.278          estimate D2E/DX2                !
 ! D96   D(2,10,13,33)          64.5311         estimate D2E/DX2                !
 ! D97   D(2,10,13,34)        -177.7453         estimate D2E/DX2                !
 ! D98   D(2,10,13,35)         -56.874          estimate D2E/DX2                !
 ! D99   D(9,10,13,33)        -176.769          estimate D2E/DX2                !
 ! D100  D(9,10,13,34)         -59.0455         estimate D2E/DX2                !
 ! D101  D(9,10,13,35)          61.8258         estimate D2E/DX2                !
 ! D102  D(14,10,13,33)        -55.5797         estimate D2E/DX2                !
 ! D103  D(14,10,13,34)         62.1439         estimate D2E/DX2                !
 ! D104  D(14,10,13,35)       -176.9848         estimate D2E/DX2                !
 ! D105  D(2,10,14,36)          54.7302         estimate D2E/DX2                !
 ! D106  D(9,10,14,36)         -60.0721         estimate D2E/DX2                !
 ! D107  D(13,10,14,36)        177.8864         estimate D2E/DX2                !
 ! D108  D(4,15,16,37)        -170.7914         estimate D2E/DX2                !
 ! D109  D(17,15,16,37)        -48.1864         estimate D2E/DX2                !
 ! D110  D(18,15,16,37)         69.7278         estimate D2E/DX2                !
 ! D111  D(4,15,17,38)         -62.308          estimate D2E/DX2                !
 ! D112  D(4,15,17,39)          59.6411         estimate D2E/DX2                !
 ! D113  D(4,15,17,40)         177.2132         estimate D2E/DX2                !
 ! D114  D(16,15,17,38)        178.4249         estimate D2E/DX2                !
 ! D115  D(16,15,17,39)        -59.626          estimate D2E/DX2                !
 ! D116  D(16,15,17,40)         57.946          estimate D2E/DX2                !
 ! D117  D(18,15,17,38)         62.8169         estimate D2E/DX2                !
 ! D118  D(18,15,17,39)       -175.234          estimate D2E/DX2                !
 ! D119  D(18,15,17,40)        -57.662          estimate D2E/DX2                !
 ! D120  D(4,15,18,19)        -167.1668         estimate D2E/DX2                !
 ! D121  D(4,15,18,41)         -48.3178         estimate D2E/DX2                !
 ! D122  D(4,15,18,42)          73.0482         estimate D2E/DX2                !
 ! D123  D(16,15,18,19)        -49.8203         estimate D2E/DX2                !
 ! D124  D(16,15,18,41)         69.0287         estimate D2E/DX2                !
 ! D125  D(16,15,18,42)       -169.6052         estimate D2E/DX2                !
 ! D126  D(17,15,18,19)         66.531          estimate D2E/DX2                !
 ! D127  D(17,15,18,41)       -174.62           estimate D2E/DX2                !
 ! D128  D(17,15,18,42)        -53.254          estimate D2E/DX2                !
 ! D129  D(15,18,19,43)         81.8146         estimate D2E/DX2                !
 ! D130  D(41,18,19,43)        -39.4647         estimate D2E/DX2                !
 ! D131  D(42,18,19,43)       -155.7879         estimate D2E/DX2                !
 --------------------------------------------------------------------------------
 Trust Radius=3.00D-01 FncErr=1.00D-07 GrdErr=1.00D-06
 Number of steps in this run=    258 maximum allowed number of steps=    258.
 GradGradGradGradGradGradGradGradGradGradGradGradGradGradGradGradGradGrad

                          Input orientation:                          
 ---------------------------------------------------------------------
 Center     Atomic      Atomic             Coordinates (Angstroms)
 Number     Number       Type             X           Y           Z
 ---------------------------------------------------------------------
      1          6           0        1.781900    0.638400    0.035300
      2          6           0        1.097000   -0.477400    0.328000
      3          6           0       -0.343200   -0.560500    0.765900
      4          6           0       -1.273300    0.483200    0.112100
      5          6           0       -1.118000    1.901100    0.717800
      6          6           0        0.286200    2.344100    1.136500
      7          6           0        1.428400    2.087000    0.141700
      8          6           0        3.137000    0.194900   -0.353600
      9          6           0        3.290000   -1.293200   -0.289000
     10          6           0        1.898000   -1.746700    0.156500
     11          8           0        4.026800    0.965200   -0.683700
     12          6           0        1.168900    2.716100   -1.228300
     13          6           0        1.966000   -2.592500    1.425900
     14          8           0        1.286800   -2.526600   -0.867700
     15          6           0       -2.774000    0.030900    0.085500
     16          8           0       -3.557600    1.121600   -0.438400
     17          6           0       -3.328700   -0.315200    1.476700
     18          6           0       -2.982300   -1.162600   -0.879700
     19          8           0       -4.377800   -1.368100   -1.119300
     20          1           0       -0.390800   -0.492100    1.859600
     21          1           0       -0.704400   -1.561700    0.511500
     22          1           0       -0.977600    0.576800   -0.942600
     23          1           0       -1.755300    2.004000    1.603100
     24          1           0       -1.505200    2.629600   -0.006800
     25          1           0        0.533500    1.873700    2.098200
     26          1           0        0.244600    3.421400    1.347500
     27          1           0        2.303500    2.599300    0.566300
     28          1           0        3.566800   -1.679200   -1.274600
     29          1           0        4.067700   -1.527500    0.444800
     30          1           0        0.915500    3.776600   -1.123600
     31          1           0        0.351100    2.226000   -1.764700
     32          1           0        2.059600    2.652700   -1.863200
     33          1           0        0.975400   -2.964100    1.712100
     34          1           0        2.589000   -3.479700    1.263300
     35          1           0        2.379700   -2.029600    2.269600
     36          1           0        1.213500   -1.975200   -1.666000
     37          1           0       -4.492400    0.876700   -0.307500
     38          1           0       -2.798900   -1.158300    1.930200
     39          1           0       -3.271600    0.539000    2.158000
     40          1           0       -4.391500   -0.578600    1.422300
     41          1           0       -2.510300   -0.975500   -1.850600
     42          1           0       -2.575800   -2.093000   -0.473900
     43          1           0       -4.628700   -0.725500   -1.807600
 ---------------------------------------------------------------------
                    Distance matrix (angstroms):
                    1          2          3          4          5
     1  C    0.000000
     2  C    1.341555   0.000000
     3  C    2.546996   1.507593   0.000000
     4  C    3.060103   2.566649   1.543324   0.000000
     5  C    3.235682   3.273443   2.581105   1.549655   0.000000
     6  C    2.521740   3.044985   2.995028   2.635220   1.530796
     7  C    1.494900   2.592428   3.246144   3.142011   2.617366
     8  C    1.477915   2.253479   3.733055   4.444180   4.707870
     9  C    2.471966   2.419807   3.853545   4.913266   5.536033
    10  C    2.390998   1.510674   2.607952   3.877057   4.766315
    11  O    2.379776   3.418824   4.850361   5.381141   5.413786
    12  C    2.507846   3.553264   4.123031   3.570274   3.111502
    13  C    3.522269   2.536571   3.145954   4.656078   5.495899
    14  O    3.328327   2.380114   3.031682   4.070997   5.282178
    15  C    4.596499   3.911754   2.592583   1.567604   2.576778
    16  O    5.382205   4.980911   3.822586   2.434878   2.809994
    17  C    5.394925   4.575220   3.078737   2.593115   3.221042
    18  C    5.174788   4.309145   3.167866   2.571577   3.926051
    19  O    6.580353   5.732492   4.525947   3.818583   4.968793
    20  H    3.053969   2.135313   1.096870   2.187184   2.749533
    21  H    3.353937   2.110550   1.094343   2.159811   3.493509
    22  H    2.928297   2.651363   2.148229   1.099360   2.128476
    23  H    4.103004   3.989842   3.044929   2.183629   1.095671
    24  H    3.843394   4.066569   3.481960   2.162163   1.098035
    25  H    2.709248   2.996467   2.910147   3.023675   2.152605
    26  H    3.439513   4.119054   4.066853   3.530333   2.136472
    27  H    2.097417   3.313384   4.126645   4.180631   3.495297
    28  H    3.205148   3.180025   4.550080   5.479551   6.223790
    29  H    3.175483   3.153000   4.527056   5.716632   6.222645
    30  H    3.455720   4.498511   4.895403   4.142980   3.323158
    31  H    2.794219   3.499162   3.827606   3.032887   2.902864
    32  H    2.781874   3.940239   4.796902   4.440356   4.162164
    33  H    4.054640   2.848543   2.900223   4.415940   5.388982
    34  H    4.372430   3.480611   4.167365   5.652185   6.556861
    35  H    3.530961   2.797223   3.439993   4.930860   5.485653
    36  H    3.169922   2.496600   3.215405   3.922951   5.113130
    37  H    6.288175   5.786090   4.520353   3.270093   3.672494
    38  H    5.272808   4.267166   2.782700   2.885735   3.695303
    39  H    5.482116   4.844237   3.423795   2.860424   2.927027
    40  H    6.443270   5.597443   4.101210   3.545027   4.166657
    41  H    4.958253   4.243467   3.422663   2.740468   4.100001
    42  H    5.168112   4.091780   2.978282   2.945625   4.415673
    43  H    6.808252   6.116043   5.001564   4.050298   5.059811
                    6          7          8          9         10
     6  C    0.000000
     7  C    1.536343   0.000000
     8  C    3.868659   2.597052   0.000000
     9  C    4.927963   3.882887   1.497339   0.000000
    10  C    4.504769   3.862383   2.359054   1.530293   0.000000
    11  O    4.382531   2.948119   1.222322   2.408118   3.548539
    12  C    2.551435   1.529708   3.315866   4.632044   4.729254
    13  C    5.222595   4.882203   3.508199   2.526270   1.526885
    14  O    5.361132   4.724854   3.330781   2.422598   1.425060
    15  C    3.977476   4.678768   5.929555   6.218166   4.999249
    16  O    4.330083   5.111625   6.758967   7.262452   6.192303
    17  C    4.500568   5.493887   6.739101   6.919637   5.577680
    18  C    5.200490   5.572920   6.290105   6.301407   5.023167
    19  O    6.373536   6.873121   7.713721   7.712987   6.415346
    20  H    3.004203   3.593386   4.220853   4.336650   3.116597
    21  H    4.077645   4.242476   4.311658   4.082661   2.633009
    22  H    3.007191   3.040600   4.174051   4.704944   3.856909
    23  H    2.121581   3.504073   5.571007   6.317169   5.432035
    24  H    2.144239   2.987051   5.253385   6.201769   5.546209
    25  H    1.098772   2.161998   3.950684   4.829728   4.328898
    26  H    1.098557   2.153128   4.655107   5.846370   5.555310
    27  H    2.111813   1.099335   2.705934   4.105640   4.384071
    28  H    5.723870   4.556635   2.131952   1.094085   2.199431
    29  H    5.455958   4.485798   2.114310   1.094612   2.199719
    30  H    2.748841   2.172280   4.284453   5.660184   5.754199
    31  H    2.904328   2.194142   3.725293   4.816596   4.676137
    32  H    3.498340   2.176707   3.079036   4.422908   4.843555
    33  H    5.383614   5.308952   4.349588   3.486213   2.180171
    34  H    6.263834   5.795958   4.051834   2.771609   2.169280
    35  H    4.979549   4.730679   3.521801   2.813781   2.185694
    36  H    5.231658   4.451453   3.183014   2.583235   1.960168
    37  H    5.203212   6.059908   7.659943   8.079267   6.923492
    38  H    4.734407   5.621456   6.502446   6.482110   5.055007
    39  H    4.118226   5.343386   6.891784   7.238740   5.996265
    40  H    5.523109   6.528139   7.773702   7.902192   6.521083
    41  H    5.269053   5.372292   5.958426   6.015231   4.904723
    42  H    5.520171   5.821081   6.155083   5.922962   4.531249
    43  H    6.499724   6.956895   7.954077   8.082960   6.891905
                   11         12         13         14         15
    11  O    0.000000
    12  C    3.395561   0.000000
    13  C    4.621097   5.988437   0.000000
    14  O    4.442311   5.256409   2.392960   0.000000
    15  C    6.907638   4.948013   5.580905   4.892800   0.000000
    16  O    7.589977   5.050364   6.912330   6.079628   1.441571
    17  C    7.772396   6.060875   5.763898   5.629329   1.537178
    18  C    7.327580   5.691950   5.643233   4.481725   1.549013
    19  O    8.733346   6.889009   6.944134   5.787324   2.445592
    20  H    5.301631   4.718086   3.186578   3.793639   3.016720
    21  H    5.495269   4.983546   3.004948   2.607317   2.645958
    22  H    5.026122   3.043960   4.931433   3.842422   2.140572
    23  H    6.304065   4.132174   5.916696   5.990456   2.689606
    24  H    5.816480   2.941149   6.432122   5.926450   2.893374
    25  H    4.557136   3.489839   4.738247   5.359726   4.287940
    26  H    4.946082   2.826044   6.255906   6.432107   4.711696
    27  H    2.683756   2.126393   5.273292   5.418938   5.710416
    28  H    2.748384   5.007068   3.269461   2.466182   6.706717
    29  H    2.736556   5.404669   2.552239   3.233305   7.026134
    30  H    4.216357   1.095369   6.940384   6.319310   5.394868
    31  H    4.033478   1.093947   6.000481   4.926190   4.243578
    32  H    2.847587   1.095657   6.191855   5.330421   5.833949
    33  H    5.521802   6.399068   1.096032   2.635099   5.066937
    34  H    5.061147   6.827349   1.096217   2.673067   6.517154
    35  H    4.517051   6.018555   1.095369   3.359180   5.964610
    36  H    4.186350   4.711886   3.241475   0.972984   4.795033
    37  H    8.527961   6.023420   7.533323   6.730188   1.955179
    38  H    7.611301   6.382048   5.001552   5.137454   2.194934
    39  H    7.843695   5.993733   6.146114   6.271505   2.191125
    40  H    8.813985   6.985612   6.668854   6.425099   2.185139
    41  H    6.918211   5.248969   5.778183   4.217816   2.197922
    42  H    7.279487   6.141607   4.948403   3.906759   2.205258
    43  H    8.890405   6.767006   7.578343   6.254639   2.756063
                   16         17         18         19         20
    16  O    0.000000
    17  C    2.405077   0.000000
    18  C    2.396515   2.527984   0.000000
    19  O    2.708313   2.991392   1.430755   0.000000
    20  H    4.232429   2.968023   3.830040   5.053453   0.000000
    21  H    4.030280   3.061425   2.698805   4.023786   1.749218
    22  H    2.684665   3.489462   2.654862   3.921125   3.056012
    23  H    2.862628   2.805397   4.206802   5.065573   2.856251
    24  H    2.583155   3.767993   4.162278   5.046889   3.803991
    25  H    4.872073   4.482648   5.517958   6.706895   2.551131
    26  H    4.789075   5.171784   6.032111   7.098661   3.997682
    27  H    6.127439   6.406623   6.646991   7.951181   4.299841
    28  H    7.700700   7.548382   6.581302   7.952205   5.186040
    29  H    8.120528   7.565793   7.182615   8.590593   4.790818
    30  H    5.246632   6.443417   6.296668   7.381530   5.369143
    31  H    4.272787   5.523160   4.835017   5.974662   4.590646
    32  H    5.993935   6.999796   6.398792   7.626293   5.454674
    33  H    6.470370   5.059383   5.062235   6.262651   2.828258
    34  H    7.864378   6.714073   6.403186   7.659761   4.261518
    35  H    7.246714   6.012794   6.278600   7.588546   3.194945
    36  H    5.818983   5.767473   4.345495   5.650671   4.147676
    37  H    0.975173   2.440941   2.601261   2.389828   4.836637
    38  H    3.373994   1.094152   2.815882   3.440406   2.499550
    39  H    2.676287   1.094115   3.493817   3.949861   3.074283
    40  H    2.654859   1.096304   2.761540   2.661434   4.025458
    41  H    2.736599   3.489513   1.095645   2.043646   4.300179
    42  H    3.361375   2.744498   1.093417   2.046760   3.575238
    43  H    2.536482   3.555977   1.939765   0.974496   5.609156
                   21         22         23         24         25
    21  H    0.000000
    22  H    2.600428   0.000000
    23  H    3.874300   3.020315   0.000000
    24  H    4.298478   2.316910   1.745194   0.000000
    25  H    3.981455   3.634809   2.345359   3.026336   0.000000
    26  H    5.141088   3.850984   2.464539   2.350080   1.744245
    27  H    5.134626   4.139191   4.231217   3.851695   2.450737
    28  H    4.631102   5.084420   7.083210   6.774825   5.761926
    29  H    4.772689   5.639859   6.908001   6.967255   5.176144
    30  H    5.813353   3.722272   4.208346   2.902178   3.761243
    31  H    4.543329   2.271817   3.978477   2.588234   3.883218
    32  H    5.571361   3.792288   5.195143   4.019273   4.316076
    33  H    2.495976   4.837315   5.670152   6.355901   4.873259
    34  H    3.884638   5.834537   7.004240   7.463188   5.794914
    35  H    3.580715   5.327571   5.814841   6.479397   4.321294
    36  H    2.931012   3.440484   5.944310   5.598969   5.426383
    37  H    4.578810   3.584287   3.523197   3.476556   5.660483
    38  H    2.561713   3.818466   3.346078   4.446776   4.508452
    39  H    3.703298   3.857147   2.180207   3.489575   4.032838
    40  H    3.923104   4.310732   3.694870   4.545943   5.543126
    41  H    3.030581   2.362894   4.623363   4.172118   5.742446
    42  H    2.180695   3.146705   4.666107   4.864907   5.658459
    43  H    4.634392   3.971743   5.228716   4.925021   6.975631
                   26         27         28         29         30
    26  H    0.000000
    27  H    2.350572   0.000000
    28  H    6.627861   4.826013   0.000000
    29  H    6.318431   4.489726   1.797290   0.000000
    30  H    2.585074   2.483615   6.067779   6.366296   0.000000
    31  H    3.335583   3.063459   5.082471   5.725711   1.770287
    32  H    3.767455   2.442296   4.624225   5.180097   1.766104
    33  H    6.437516   5.833363   4.157728   3.637607   7.313126
    34  H    7.288929   6.125484   3.261722   2.582166   7.819961
    35  H    5.926409   4.932925   3.754110   2.536009   6.882561
    36  H    6.256456   5.205508   2.403920   3.578040   5.784998
    37  H    5.626161   7.065064   8.509913   8.923085   6.190381
    38  H    5.529565   6.481841   7.145923   7.035120   6.890261
    39  H    4.618312   6.153055   7.966610   7.814781   6.227580
    40  H    6.123644   7.460215   8.474617   8.568196   7.322132
    41  H    6.095084   6.464772   6.144763   6.988823   5.903142
    42  H    6.456064   6.848888   6.208372   6.730519   6.860284
    43  H    7.134458   8.046434   8.268002   9.019084   7.174602
                   31         32         33         34         35
    31  H    0.000000
    32  H    1.763731   0.000000
    33  H    6.278139   6.745866   0.000000
    34  H    6.836080   6.903738   1.752418   0.000000
    35  H    6.204911   6.253514   1.776557   1.777424   0.000000
    36  H    4.289937   4.708740   3.527914   3.568798   4.105110
    37  H    5.234839   6.964415   6.980499   8.461197   7.893908
    38  H    5.918469   7.246974   4.189728   5.904500   5.262343
    39  H    5.599777   7.004247   5.523364   7.162197   6.208651
    40  H    6.365140   7.927957   5.880324   7.561021   6.976566
    41  H    4.294717   5.835065   5.366327   6.478445   6.480685
    42  H    5.374632   6.777814   4.260098   5.622807   5.664609
    43  H    5.788921   7.493243   6.986097   8.313317   8.212302
                   36         37         38         39         40
    36  H    0.000000
    37  H    6.521974   0.000000
    38  H    5.449710   3.466478   0.000000
    39  H    6.407831   2.771838   1.776560   0.000000
    40  H    6.550123   2.262805   1.769291   1.744838   0.000000
    41  H    3.860073   3.120981   3.796203   4.352259   3.795829
    42  H    3.974138   3.538384   2.589041   3.786616   3.030800
    43  H    5.976044   2.199073   4.184093   4.377975   3.241928
                   41         42         43
    41  H    0.000000
    42  H    1.774373   0.000000
    43  H    2.133534   2.804142   0.000000
 Stoichiometry    C15H24O4
 Framework group  C1[X(C15H24O4)]
 Deg. of freedom   123
 Full point group                 C1      NOp   1
 Largest Abelian subgroup         C1      NOp   1
 Largest concise Abelian subgroup C1      NOp   1
                         Standard orientation:                         
 ---------------------------------------------------------------------
 Center     Atomic      Atomic             Coordinates (Angstroms)
 Number     Number       Type             X           Y           Z
 ---------------------------------------------------------------------
      1          6           0        1.806570    0.646297    0.029291
      2          6           0        1.130351   -0.480095    0.300843
      3          6           0       -0.309891   -0.582748    0.734436
      4          6           0       -1.247382    0.464739    0.097465
      5          6           0       -1.104821    1.872890    0.728513
      6          6           0        0.294944    2.319875    1.157696
      7          6           0        1.440981    2.089837    0.160686
      8          6           0        3.165959    0.220884   -0.364812
      9          6           0        3.331076   -1.266825   -0.326319
     10          6           0        1.942065   -1.739547    0.108396
     11          8           0        4.049978    1.004185   -0.679491
     12          6           0        1.178746    2.741008   -1.198437
     13          6           0        2.014768   -2.607160    1.362725
     14          8           0        1.339116   -2.506125   -0.930644
     15          6           0       -2.744262    0.000706    0.059969
     16          8           0       -3.535875    1.094078   -0.446008
     17          6           0       -3.298563   -0.374565    1.443745
     18          6           0       -2.941028   -1.177140   -0.926643
     19          8           0       -4.334364   -1.389778   -1.172527
     20          1           0       -0.359991   -0.534163    1.829084
     21          1           0       -0.662393   -1.582199    0.461628
     22          1           0       -0.950592    0.579464   -0.954840
     23          1           0       -1.744514    1.954836    1.614274
     24          1           0       -1.496714    2.610940    0.016204
     25          1           0        0.544398    1.834520    2.111375
     26          1           0        0.244112    3.392883    1.387688
     27          1           0        2.311085    2.601670    0.595983
     28          1           0        3.612788   -1.632990   -1.318077
     29          1           0        4.109375   -1.507735    0.404701
     30          1           0        0.916448    3.797371   -1.075432
     31          1           0        0.365956    2.253824   -1.745012
     32          1           0        2.071062    2.696185   -1.832651
     33          1           0        1.026751   -2.991883    1.640389
     34          1           0        2.645330   -3.486201    1.185612
     35          1           0        2.422328   -2.055954    2.217067
     36          1           0        1.262700   -1.941261   -1.719179
     37          1           0       -4.468860    0.839245   -0.321266
     38          1           0       -2.762652   -1.221213    1.883238
     39          1           0       -3.249697    0.467847    2.140195
     40          1           0       -4.359062   -0.645654    1.382644
     41          1           0       -2.468862   -0.968977   -1.893165
     42          1           0       -2.527611   -2.111236   -0.536628
     43          1           0       -4.589319   -0.737139   -1.849803
 ---------------------------------------------------------------------
 Rotational constants (GHZ):      0.5616570      0.2581455      0.2069196
 Standard basis: 6-31G(d) (6D, 7F)
 There are   333 symmetry adapted cartesian basis functions of A   symmetry.
 There are   333 symmetry adapted basis functions of A   symmetry.
   333 basis functions,   628 primitive gaussians,   333 cartesian basis functions
    73 alpha electrons       73 beta electrons
       nuclear repulsion energy      1602.3636185709 Hartrees.
 NAtoms=   43 NActive=   43 NUniq=   43 SFac= 1.00D+00 NAtFMM=   60 NAOKFM=F Big=F
 Integral buffers will be    131072 words long.
 Raffenetti 2 integral format.
 Two-electron integral symmetry is turned on.
 Using the following non-standard input for PCM:
 --- end of non-standard input.
 ------------------------------------------------------------------------------
 Polarizable Continuum Model (PCM)
 =================================
 Model                : PCM (using non-symmetric T matrix).
 Atomic radii         : SMD-Coulomb.
 Polarization charges : Total charges.
 Charge compensation  : None.
 Solution method      : On-the-fly selection.
 Cavity type          : VdW (van der Waals Surface) (Alpha=1.000).
 Cavity algorithm     : GePol (No added spheres)
                        Default sphere list used, NSphG=   43.
                        Lebedev-Laikov grids with approx.  5.0 points / Ang**2.
                        Smoothing algorithm: Karplus/York (Gamma=1.0000).
                        Polarization charges: spherical gaussians, with
                                              point-specific exponents (IZeta= 3).
                        Self-potential: point-specific (ISelfS= 7).
                        Self-field    : sphere-specific E.n sum rule (ISelfD= 2).
 1st derivatives      : Analytical E(r).r(x)/FMM algorithm (CHGder, D1EAlg=3).
                        Cavity 1st derivative terms included.
 Solvent              : Methanol, Eps=  32.613000 Eps(inf)=   1.765709
 ------------------------------------------------------------------------------
 ------------------------------------------------------------------------------
 Atomic radii for non-electrostatic terms: SMD-CDS.
 ------------------------------------------------------------------------------
 Nuclear repulsion after PCM non-electrostatic terms =     1602.3649029571 Hartrees.
 One-electron integrals computed using PRISM.
 NBasis=   333 RedAO= T EigKep=  8.46D-04  NBF=   333
 NBsUse=   333 1.00D-06 EigRej= -1.00D+00 NBFU=   333
 ExpMin= 1.61D-01 ExpMax= 5.48D+03 ExpMxC= 8.25D+02 IAcc=1 IRadAn=         1 AccDes= 0.00D+00
 Harris functional with IExCor=  402 and IRadAn=       1 diagonalized for initial guess.
 HarFok:  IExCor=  402 AccDes= 0.00D+00 IRadAn=         1 IDoV= 1 UseB2=F ITyADJ=14
 ICtDFT=  3500011 ScaDFX=  1.000000  1.000000  1.000000  1.000000
 FoFCou: FMM=F IPFlag=           0 FMFlag=      100000 FMFlg1=           0
         NFxFlg=           0 DoJE=T BraDBF=F KetDBF=T FulRan=T
         wScrn=  0.000000 ICntrl=     500 IOpCl=  0 I1Cent=   200000004 NGrid=           0
         NMat0=    1 NMatS0=      1 NMatT0=    0 NMatD0=    1 NMtDS0=    0 NMtDT0=    0
 Petite list used in FoFCou.
 Keep R1 ints in memory in canonical form, NReq=1565304907.
 Requested convergence on RMS density matrix=1.00D-08 within 128 cycles.
 Requested convergence on MAX density matrix=1.00D-06.
 Requested convergence on             energy=1.00D-06.
 No special actions if energy rises.
 Inv3:  Mode=1 IEnd=    21708300.
 Iteration    1 A*A^-1 deviation from unit magnitude is 4.77D-15 for   2662.
 Iteration    1 A*A^-1 deviation from orthogonality  is 3.25D-15 for   2566   2064.
 Iteration    1 A^-1*A deviation from unit magnitude is 5.22D-15 for   2662.
 Iteration    1 A^-1*A deviation from orthogonality  is 2.97D-10 for   1843   1839.
 Iteration    2 A*A^-1 deviation from unit magnitude is 8.66D-15 for    673.
 Iteration    2 A*A^-1 deviation from orthogonality  is 4.40D-15 for   1730    673.
 Iteration    2 A^-1*A deviation from unit magnitude is 8.88D-16 for    473.
 Iteration    2 A^-1*A deviation from orthogonality  is 3.76D-16 for   1988    937.
 Error on total polarization charges =  0.05185
 SCF Done:  E(RB3LYP) =  -886.943706465     A.U. after   12 cycles
            NFock= 12  Conv=0.68D-08     -V/T= 2.0091
 SMD-CDS (non-electrostatic) energy       (kcal/mol) =       0.81
 (included in total energy above)

 **********************************************************************

            Population analysis using the SCF density.

 **********************************************************************

 Orbital symmetries:
       Occupied  (A) (A) (A) (A) (A) (A) (A) (A) (A) (A) (A) (A)
                 (A) (A) (A) (A) (A) (A) (A) (A) (A) (A) (A) (A)
                 (A) (A) (A) (A) (A) (A) (A) (A) (A) (A) (A) (A)
                 (A) (A) (A) (A) (A) (A) (A) (A) (A) (A) (A) (A)
                 (A) (A) (A) (A) (A) (A) (A) (A) (A) (A) (A) (A)
                 (A) (A) (A) (A) (A) (A) (A) (A) (A) (A) (A) (A)
                 (A)
       Virtual   (A) (A) (A) (A) (A) (A) (A) (A) (A) (A) (A) (A)
                 (A) (A) (A) (A) (A) (A) (A) (A) (A) (A) (A) (A)
                 (A) (A) (A) (A) (A) (A) (A) (A) (A) (A) (A) (A)
                 (A) (A) (A) (A) (A) (A) (A) (A) (A) (A) (A) (A)
                 (A) (A) (A) (A) (A) (A) (A) (A) (A) (A) (A) (A)
                 (A) (A) (A) (A) (A) (A) (A) (A) (A) (A) (A) (A)
                 (A) (A) (A) (A) (A) (A) (A) (A) (A) (A) (A) (A)
                 (A) (A) (A) (A) (A) (A) (A) (A) (A) (A) (A) (A)
                 (A) (A) (A) (A) (A) (A) (A) (A) (A) (A) (A) (A)
                 (A) (A) (A) (A) (A) (A) (A) (A) (A) (A) (A) (A)
                 (A) (A) (A) (A) (A) (A) (A) (A) (A) (A) (A) (A)
                 (A) (A) (A) (A) (A) (A) (A) (A) (A) (A) (A) (A)
                 (A) (A) (A) (A) (A) (A) (A) (A) (A) (A) (A) (A)
                 (A) (A) (A) (A) (A) (A) (A) (A) (A) (A) (A) (A)
                 (A) (A) (A) (A) (A) (A) (A) (A) (A) (A) (A) (A)
                 (A) (A) (A) (A) (A) (A) (A) (A) (A) (A) (A) (A)
                 (A) (A) (A) (A) (A) (A) (A) (A) (A) (A) (A) (A)
                 (A) (A) (A) (A) (A) (A) (A) (A) (A) (A) (A) (A)
                 (A) (A) (A) (A) (A) (A) (A) (A) (A) (A) (A) (A)
                 (A) (A) (A) (A) (A) (A) (A) (A) (A) (A) (A) (A)
                 (A) (A) (A) (A) (A) (A) (A) (A) (A) (A) (A) (A)
                 (A) (A) (A) (A) (A) (A) (A) (A)
 The electronic state is 1-A.
 Alpha  occ. eigenvalues --  -19.14607 -19.14539 -19.14111 -19.13048 -10.26377
 Alpha  occ. eigenvalues --  -10.24456 -10.23637 -10.21906 -10.20228 -10.18655
 Alpha  occ. eigenvalues --  -10.18598 -10.18423 -10.18277 -10.17670 -10.17230
 Alpha  occ. eigenvalues --  -10.17065 -10.16768 -10.16584 -10.16449  -1.03378
 Alpha  occ. eigenvalues --   -1.02768  -1.02398  -0.99894  -0.85768  -0.80989
 Alpha  occ. eigenvalues --   -0.78924  -0.74423  -0.73901  -0.72159  -0.68714
 Alpha  occ. eigenvalues --   -0.67394  -0.65602  -0.63227  -0.59904  -0.56965
 Alpha  occ. eigenvalues --   -0.55271  -0.53585  -0.51678  -0.49951  -0.49791
 Alpha  occ. eigenvalues --   -0.48555  -0.46606  -0.46409  -0.45425  -0.44796
 Alpha  occ. eigenvalues --   -0.44515  -0.43090  -0.42209  -0.41180  -0.41018
 Alpha  occ. eigenvalues --   -0.40035  -0.39377  -0.38461  -0.38406  -0.37827
 Alpha  occ. eigenvalues --   -0.37258  -0.36868  -0.36309  -0.35407  -0.35026
 Alpha  occ. eigenvalues --   -0.34797  -0.34511  -0.33732  -0.32553  -0.31911
 Alpha  occ. eigenvalues --   -0.30849  -0.30227  -0.29808  -0.28653  -0.27735
 Alpha  occ. eigenvalues --   -0.25564  -0.24937  -0.23808
 Alpha virt. eigenvalues --   -0.03816   0.05435   0.07673   0.08032   0.10234
 Alpha virt. eigenvalues --    0.10762   0.11733   0.12524   0.13667   0.13876
 Alpha virt. eigenvalues --    0.14425   0.14792   0.15316   0.15625   0.16651
 Alpha virt. eigenvalues --    0.17040   0.17171   0.17934   0.18300   0.18814
 Alpha virt. eigenvalues --    0.19358   0.19498   0.20443   0.21003   0.21171
 Alpha virt. eigenvalues --    0.21513   0.22379   0.22437   0.23816   0.24747
 Alpha virt. eigenvalues --    0.24841   0.25649   0.26057   0.26628   0.27557
 Alpha virt. eigenvalues --    0.28509   0.29569   0.30169   0.31003   0.31854
 Alpha virt. eigenvalues --    0.33813   0.34277   0.35998   0.37641   0.45989
 Alpha virt. eigenvalues --    0.47478   0.49468   0.51867   0.52436   0.53042
 Alpha virt. eigenvalues --    0.53447   0.53875   0.54853   0.55296   0.57063
 Alpha virt. eigenvalues --    0.58208   0.59044   0.60084   0.61143   0.61867
 Alpha virt. eigenvalues --    0.62854   0.63468   0.63681   0.64415   0.65462
 Alpha virt. eigenvalues --    0.65907   0.67623   0.68661   0.69590   0.71930
 Alpha virt. eigenvalues --    0.72607   0.73032   0.74201   0.74714   0.75491
 Alpha virt. eigenvalues --    0.77552   0.78134   0.78375   0.79718   0.80885
 Alpha virt. eigenvalues --    0.81398   0.81993   0.82406   0.82663   0.83295
 Alpha virt. eigenvalues --    0.84119   0.85128   0.86202   0.86472   0.86942
 Alpha virt. eigenvalues --    0.88188   0.88450   0.89105   0.89989   0.90225
 Alpha virt. eigenvalues --    0.90631   0.90928   0.91727   0.92659   0.92985
 Alpha virt. eigenvalues --    0.94453   0.95046   0.95383   0.96884   0.97586
 Alpha virt. eigenvalues --    0.98088   0.98222   0.98895   1.00605   1.00998
 Alpha virt. eigenvalues --    1.01565   1.03178   1.03787   1.05128   1.05487
 Alpha virt. eigenvalues --    1.05826   1.06425   1.08207   1.09218   1.10774
 Alpha virt. eigenvalues --    1.11627   1.13039   1.13341   1.15040   1.17207
 Alpha virt. eigenvalues --    1.18011   1.19944   1.21951   1.25053   1.26230
 Alpha virt. eigenvalues --    1.29602   1.33585   1.35766   1.37649   1.39121
 Alpha virt. eigenvalues --    1.40567   1.42371   1.42658   1.45978   1.48742
 Alpha virt. eigenvalues --    1.49595   1.51203   1.54860   1.59078   1.60378
 Alpha virt. eigenvalues --    1.62235   1.63228   1.64657   1.67200   1.68831
 Alpha virt. eigenvalues --    1.68910   1.69232   1.70713   1.72332   1.73996
 Alpha virt. eigenvalues --    1.75404   1.75738   1.76886   1.78728   1.79612
 Alpha virt. eigenvalues --    1.81402   1.81596   1.82206   1.83658   1.84477
 Alpha virt. eigenvalues --    1.85902   1.87425   1.88865   1.89082   1.90493
 Alpha virt. eigenvalues --    1.90995   1.92925   1.93955   1.94572   1.96491
 Alpha virt. eigenvalues --    1.96680   1.97822   1.98279   2.01562   2.03514
 Alpha virt. eigenvalues --    2.04367   2.05429   2.06286   2.07387   2.08150
 Alpha virt. eigenvalues --    2.11238   2.11821   2.13986   2.15400   2.15711
 Alpha virt. eigenvalues --    2.18749   2.20832   2.22165   2.24176   2.25115
 Alpha virt. eigenvalues --    2.25676   2.26705   2.27743   2.28918   2.29388
 Alpha virt. eigenvalues --    2.30650   2.31607   2.32549   2.33898   2.35563
 Alpha virt. eigenvalues --    2.36222   2.38080   2.38656   2.41099   2.42331
 Alpha virt. eigenvalues --    2.43092   2.44031   2.46109   2.47511   2.48813
 Alpha virt. eigenvalues --    2.50105   2.52348   2.54159   2.55043   2.58398
 Alpha virt. eigenvalues --    2.59549   2.62251   2.64091   2.67538   2.67607
 Alpha virt. eigenvalues --    2.69895   2.73404   2.75054   2.76464   2.77128
 Alpha virt. eigenvalues --    2.80272   2.81683   2.84868   2.87521   2.89848
 Alpha virt. eigenvalues --    2.93614   2.95486   2.98998   3.03439   3.18032
 Alpha virt. eigenvalues --    3.21373   3.79470   3.82988   3.86608   4.01180
 Alpha virt. eigenvalues --    4.13132   4.21365   4.23512   4.27134   4.28624
 Alpha virt. eigenvalues --    4.32312   4.37401   4.40875   4.45989   4.54439
 Alpha virt. eigenvalues --    4.60906   4.66812   4.73588   4.76941   4.77743
          Condensed to atoms (all electrons):
               1          2          3          4          5          6
     1  C    5.110810   0.530634  -0.052522  -0.003451  -0.005020  -0.028371
     2  C    0.530634   4.989854   0.321229  -0.016296  -0.005474  -0.007600
     3  C   -0.052522   0.321229   5.242783   0.333690  -0.038674  -0.000691
     4  C   -0.003451  -0.016296   0.333690   5.064700   0.352339  -0.041877
     5  C   -0.005020  -0.005474  -0.038674   0.352339   5.060941   0.358098
     6  C   -0.028371  -0.007600  -0.000691  -0.041877   0.358098   5.078053
     7  C    0.345279  -0.066790  -0.011144  -0.000205  -0.040761   0.357487
     8  C    0.346364   0.010038   0.005489  -0.000161  -0.000049   0.004274
     9  C   -0.145132  -0.077619   0.007872  -0.000174  -0.000004  -0.000099
    10  C   -0.009382   0.405818  -0.056915   0.002400  -0.000043  -0.000155
    11  O   -0.086608   0.005315  -0.000109   0.000002  -0.000005   0.000278
    12  C   -0.036126  -0.002019   0.001395  -0.003645  -0.003132  -0.049708
    13  C    0.002965  -0.063719  -0.006203   0.000266  -0.000005   0.000013
    14  O   -0.000899  -0.052059  -0.004750  -0.000410  -0.000002   0.000000
    15  C    0.000341   0.002592  -0.026827   0.347587  -0.023571   0.003315
    16  O   -0.000002  -0.000032   0.001944  -0.048493   0.002054   0.000420
    17  C   -0.000026   0.000416  -0.005209  -0.050947  -0.010266   0.000035
    18  C    0.000018  -0.000004  -0.003775  -0.056333   0.004358  -0.000031
    19  O    0.000000   0.000000   0.000070   0.002293  -0.000049   0.000000
    20  H   -0.004982  -0.024084   0.352236  -0.027392  -0.006506  -0.000082
    21  H    0.004337  -0.040393   0.360704  -0.042997   0.004652   0.000046
    22  H   -0.002175   0.001065  -0.055628   0.368725  -0.046254  -0.002969
    23  H   -0.000031  -0.000005  -0.004013  -0.039275   0.367802  -0.033776
    24  H   -0.000364   0.000002   0.005306  -0.030839   0.368501  -0.037585
    25  H   -0.004513  -0.000132   0.003976  -0.005305  -0.037586   0.370202
    26  H    0.005433   0.000333  -0.000114   0.004684  -0.033151   0.365336
    27  H   -0.051472   0.004218  -0.000206  -0.000067   0.004883  -0.042223
    28  H    0.004370   0.001184  -0.000102   0.000005   0.000000   0.000001
    29  H    0.003771   0.001294  -0.000147   0.000002   0.000000   0.000003
    30  H    0.004624  -0.000007  -0.000034   0.000222  -0.001048  -0.003346
    31  H   -0.005872   0.001422  -0.000398  -0.000823   0.003494  -0.006335
    32  H   -0.007619  -0.000056  -0.000015   0.000056  -0.000007   0.005266
    33  H   -0.000156  -0.008517   0.003248   0.000017   0.000001   0.000000
    34  H   -0.000111   0.005323  -0.000029  -0.000002   0.000000   0.000000
    35  H    0.000224   0.001519   0.000046  -0.000012   0.000000   0.000000
    36  H    0.003206  -0.000298  -0.000972   0.000101   0.000001   0.000001
    37  H    0.000000   0.000002  -0.000181   0.007299  -0.000028   0.000000
    38  H   -0.000001   0.000133   0.001964  -0.004396   0.000506  -0.000008
    39  H    0.000003  -0.000032   0.000039  -0.006774   0.001329  -0.000138
    40  H    0.000000  -0.000003  -0.000022   0.005426   0.000035   0.000002
    41  H   -0.000009   0.000011  -0.000165  -0.002751  -0.000020  -0.000002
    42  H   -0.000004   0.000013   0.000071   0.001570  -0.000209  -0.000001
    43  H    0.000000   0.000000   0.000003   0.000050  -0.000013   0.000000
               7          8          9         10         11         12
     1  C    0.345279   0.346364  -0.145132  -0.009382  -0.086608  -0.036126
     2  C   -0.066790   0.010038  -0.077619   0.405818   0.005315  -0.002019
     3  C   -0.011144   0.005489   0.007872  -0.056915  -0.000109   0.001395
     4  C   -0.000205  -0.000161  -0.000174   0.002400   0.000002  -0.003645
     5  C   -0.040761  -0.000049  -0.000004  -0.000043  -0.000005  -0.003132
     6  C    0.357487   0.004274  -0.000099  -0.000155   0.000278  -0.049708
     7  C    5.024067  -0.052899   0.007869   0.005615   0.000771   0.354210
     8  C   -0.052899   4.531837   0.331169  -0.059734   0.526117  -0.000984
     9  C    0.007869   0.331169   5.485348   0.288443  -0.077961  -0.000228
    10  C    0.005615  -0.059734   0.288443   4.736983   0.004143  -0.000171
    11  O    0.000771   0.526117  -0.077961   0.004143   8.201111  -0.003759
    12  C    0.354210  -0.000984  -0.000228  -0.000171  -0.003759   5.150715
    13  C   -0.000145   0.000172  -0.053725   0.369781  -0.000080  -0.000003
    14  O   -0.000076   0.000816  -0.048124   0.202824  -0.000017   0.000009
    15  C   -0.000067  -0.000001   0.000002  -0.000095   0.000000   0.000017
    16  O   -0.000002   0.000000   0.000000   0.000000   0.000000  -0.000003
    17  C    0.000009   0.000000   0.000000   0.000004   0.000000  -0.000002
    18  C   -0.000003   0.000000   0.000000  -0.000022   0.000000   0.000002
    19  O    0.000000   0.000000   0.000000   0.000000   0.000000   0.000000
    20  H    0.001045  -0.000101  -0.000197   0.000409   0.000002  -0.000064
    21  H   -0.000089  -0.000112   0.000673  -0.006465   0.000001   0.000005
    22  H    0.003772  -0.000063  -0.000047   0.000220   0.000000  -0.001335
    23  H    0.005283   0.000003   0.000000   0.000001   0.000000  -0.000029
    24  H   -0.006159  -0.000003   0.000000   0.000004   0.000000   0.004736
    25  H   -0.037856   0.000070  -0.000008  -0.000056  -0.000001   0.005768
    26  H   -0.031718  -0.000108   0.000004   0.000002   0.000003  -0.004599
    27  H    0.375541  -0.006594   0.000566  -0.000198   0.009483  -0.044075
    28  H   -0.000073  -0.018166   0.345282  -0.023288  -0.000190   0.000017
    29  H   -0.000070  -0.017144   0.340882  -0.024479  -0.000360  -0.000004
    30  H   -0.031162  -0.000041   0.000004   0.000003   0.000026   0.368135
    31  H   -0.030960  -0.000202   0.000017  -0.000019   0.000053   0.372975
    32  H   -0.027256   0.002958   0.000107  -0.000003   0.006923   0.365225
    33  H   -0.000002  -0.000075   0.005323  -0.023127   0.000001   0.000000
    34  H    0.000004   0.000272  -0.007910  -0.022260   0.000000   0.000000
    35  H   -0.000027  -0.000014  -0.001748  -0.025030  -0.000008   0.000000
    36  H   -0.000053   0.000053  -0.002313  -0.021436  -0.000066  -0.000007
    37  H    0.000000   0.000000   0.000000   0.000000   0.000000   0.000000
    38  H    0.000000   0.000000   0.000000   0.000001   0.000000   0.000000
    39  H    0.000000   0.000000   0.000000   0.000000   0.000000   0.000000
    40  H    0.000000   0.000000   0.000000   0.000000   0.000000   0.000000
    41  H    0.000002   0.000000   0.000000  -0.000003   0.000000  -0.000004
    42  H    0.000000   0.000000   0.000000  -0.000016   0.000000   0.000000
    43  H    0.000000   0.000000   0.000000   0.000000   0.000000   0.000000
              13         14         15         16         17         18
     1  C    0.002965  -0.000899   0.000341  -0.000002  -0.000026   0.000018
     2  C   -0.063719  -0.052059   0.002592  -0.000032   0.000416  -0.000004
     3  C   -0.006203  -0.004750  -0.026827   0.001944  -0.005209  -0.003775
     4  C    0.000266  -0.000410   0.347587  -0.048493  -0.050947  -0.056333
     5  C   -0.000005  -0.000002  -0.023571   0.002054  -0.010266   0.004358
     6  C    0.000013   0.000000   0.003315   0.000420   0.000035  -0.000031
     7  C   -0.000145  -0.000076  -0.000067  -0.000002   0.000009  -0.000003
     8  C    0.000172   0.000816  -0.000001   0.000000   0.000000   0.000000
     9  C   -0.053725  -0.048124   0.000002   0.000000   0.000000   0.000000
    10  C    0.369781   0.202824  -0.000095   0.000000   0.000004  -0.000022
    11  O   -0.000080  -0.000017   0.000000   0.000000   0.000000   0.000000
    12  C   -0.000003   0.000009   0.000017  -0.000003  -0.000002   0.000002
    13  C    5.201752  -0.054990   0.000005   0.000000  -0.000001   0.000001
    14  O   -0.054990   8.395796  -0.000024   0.000000   0.000001  -0.000014
    15  C    0.000005  -0.000024   4.756565   0.214767   0.362872   0.340015
    16  O    0.000000   0.000000   0.214767   8.405811  -0.050706  -0.049014
    17  C   -0.000001   0.000001   0.362872  -0.050706   5.239628  -0.062628
    18  C    0.000001  -0.000014   0.340015  -0.049014  -0.062628   4.973999
    19  O    0.000000   0.000000  -0.048502  -0.009445  -0.005432   0.236011
    20  H    0.001445   0.000296  -0.004452  -0.000025   0.002606  -0.000068
    21  H   -0.002481   0.014446  -0.003792   0.000045  -0.001799   0.002439
    22  H    0.000010   0.000152  -0.039576   0.000875   0.006608  -0.009681
    23  H    0.000000   0.000000  -0.006197   0.000041   0.002391   0.000140
    24  H    0.000000   0.000000  -0.004894   0.006926   0.000348   0.000084
    25  H   -0.000003   0.000001  -0.000111  -0.000003   0.000026  -0.000003
    26  H    0.000000   0.000000  -0.000073   0.000001  -0.000005   0.000001
    27  H    0.000020  -0.000001   0.000002   0.000000   0.000000   0.000000
    28  H    0.001328   0.002043   0.000000   0.000000   0.000000   0.000000
    29  H   -0.002776   0.002691   0.000000   0.000000   0.000000   0.000000
    30  H    0.000000   0.000000  -0.000002   0.000000   0.000000   0.000000
    31  H    0.000001  -0.000002   0.000033  -0.000009   0.000000  -0.000008
    32  H    0.000000   0.000000   0.000000   0.000000   0.000000   0.000000
    33  H    0.360787   0.000000   0.000000   0.000000   0.000002  -0.000006
    34  H    0.360850   0.001474   0.000000   0.000000   0.000000   0.000000
    35  H    0.365449   0.002922   0.000000   0.000000   0.000000   0.000000
    36  H    0.007517   0.235523  -0.000012   0.000000   0.000001   0.000031
    37  H    0.000000   0.000000  -0.021586   0.229266  -0.006250  -0.006886
    38  H   -0.000001  -0.000002  -0.022505   0.003766   0.350385   0.000408
    39  H    0.000000   0.000000  -0.026216   0.000230   0.367067   0.005195
    40  H    0.000000   0.000000  -0.025871  -0.003365   0.359706  -0.009491
    41  H    0.000000   0.000014  -0.038871  -0.001224   0.006315   0.364124
    42  H    0.000000   0.000029  -0.037356   0.003515  -0.003348   0.361874
    43  H    0.000000   0.000000  -0.005042   0.011144   0.000428  -0.024145
              19         20         21         22         23         24
     1  C    0.000000  -0.004982   0.004337  -0.002175  -0.000031  -0.000364
     2  C    0.000000  -0.024084  -0.040393   0.001065  -0.000005   0.000002
     3  C    0.000070   0.352236   0.360704  -0.055628  -0.004013   0.005306
     4  C    0.002293  -0.027392  -0.042997   0.368725  -0.039275  -0.030839
     5  C   -0.000049  -0.006506   0.004652  -0.046254   0.367802   0.368501
     6  C    0.000000  -0.000082   0.000046  -0.002969  -0.033776  -0.037585
     7  C    0.000000   0.001045  -0.000089   0.003772   0.005283  -0.006159
     8  C    0.000000  -0.000101  -0.000112  -0.000063   0.000003  -0.000003
     9  C    0.000000  -0.000197   0.000673  -0.000047   0.000000   0.000000
    10  C    0.000000   0.000409  -0.006465   0.000220   0.000001   0.000004
    11  O    0.000000   0.000002   0.000001   0.000000   0.000000   0.000000
    12  C    0.000000  -0.000064   0.000005  -0.001335  -0.000029   0.004736
    13  C    0.000000   0.001445  -0.002481   0.000010   0.000000   0.000000
    14  O    0.000000   0.000296   0.014446   0.000152   0.000000   0.000000
    15  C   -0.048502  -0.004452  -0.003792  -0.039576  -0.006197  -0.004894
    16  O   -0.009445  -0.000025   0.000045   0.000875   0.000041   0.006926
    17  C   -0.005432   0.002606  -0.001799   0.006608   0.002391   0.000348
    18  C    0.236011  -0.000068   0.002439  -0.009681   0.000140   0.000084
    19  O    8.314458  -0.000001  -0.000071   0.000009  -0.000001   0.000001
    20  H   -0.000001   0.544407  -0.030379   0.005373   0.002520   0.000061
    21  H   -0.000071  -0.030379   0.561860  -0.001336  -0.000121  -0.000152
    22  H    0.000009   0.005373  -0.001336   0.614570   0.006039  -0.008198
    23  H   -0.000001   0.002520  -0.000121   0.006039   0.594958  -0.036572
    24  H    0.000001   0.000061  -0.000152  -0.008198  -0.036572   0.598167
    25  H    0.000000   0.000936  -0.000005  -0.000152  -0.006781   0.005904
    26  H    0.000000  -0.000085   0.000001  -0.000117  -0.000785  -0.006639
    27  H    0.000000   0.000045   0.000003   0.000029  -0.000166  -0.000080
    28  H    0.000000  -0.000004  -0.000002  -0.000001   0.000000   0.000000
    29  H    0.000000   0.000013  -0.000030   0.000000   0.000000   0.000000
    30  H    0.000000   0.000002   0.000000   0.000008  -0.000017   0.000569
    31  H    0.000000   0.000012   0.000004   0.005840  -0.000018  -0.000374
    32  H    0.000000   0.000000   0.000000  -0.000037   0.000000  -0.000052
    33  H    0.000000   0.000143   0.003286   0.000000   0.000000   0.000000
    34  H    0.000000   0.000002  -0.000133   0.000000   0.000000   0.000000
    35  H    0.000000   0.000123   0.000128   0.000000   0.000000   0.000000
    36  H    0.000000   0.000023  -0.000470   0.000242   0.000000   0.000000
    37  H    0.016202   0.000003  -0.000007  -0.000186  -0.000221  -0.000131
    38  H   -0.000020   0.000793   0.001084  -0.000093  -0.000024  -0.000029
    39  H    0.000055   0.000219   0.000106  -0.000028   0.006128   0.000052
    40  H    0.010238  -0.000021  -0.000070  -0.000119  -0.000202  -0.000014
    41  H   -0.032180   0.000010   0.000053   0.008339   0.000010  -0.000014
    42  H   -0.033666   0.000083   0.003445   0.000262  -0.000004  -0.000004
    43  H    0.238122   0.000000   0.000004   0.000022   0.000000   0.000001
              25         26         27         28         29         30
     1  C   -0.004513   0.005433  -0.051472   0.004370   0.003771   0.004624
     2  C   -0.000132   0.000333   0.004218   0.001184   0.001294  -0.000007
     3  C    0.003976  -0.000114  -0.000206  -0.000102  -0.000147  -0.000034
     4  C   -0.005305   0.004684  -0.000067   0.000005   0.000002   0.000222
     5  C   -0.037586  -0.033151   0.004883   0.000000   0.000000  -0.001048
     6  C    0.370202   0.365336  -0.042223   0.000001   0.000003  -0.003346
     7  C   -0.037856  -0.031718   0.375541  -0.000073  -0.000070  -0.031162
     8  C    0.000070  -0.000108  -0.006594  -0.018166  -0.017144  -0.000041
     9  C   -0.000008   0.000004   0.000566   0.345282   0.340882   0.000004
    10  C   -0.000056   0.000002  -0.000198  -0.023288  -0.024479   0.000003
    11  O   -0.000001   0.000003   0.009483  -0.000190  -0.000360   0.000026
    12  C    0.005768  -0.004599  -0.044075   0.000017  -0.000004   0.368135
    13  C   -0.000003   0.000000   0.000020   0.001328  -0.002776   0.000000
    14  O    0.000001   0.000000  -0.000001   0.002043   0.002691   0.000000
    15  C   -0.000111  -0.000073   0.000002   0.000000   0.000000  -0.000002
    16  O   -0.000003   0.000001   0.000000   0.000000   0.000000   0.000000
    17  C    0.000026  -0.000005   0.000000   0.000000   0.000000   0.000000
    18  C   -0.000003   0.000001   0.000000   0.000000   0.000000   0.000000
    19  O    0.000000   0.000000   0.000000   0.000000   0.000000   0.000000
    20  H    0.000936  -0.000085   0.000045  -0.000004   0.000013   0.000002
    21  H   -0.000005   0.000001   0.000003  -0.000002  -0.000030   0.000000
    22  H   -0.000152  -0.000117   0.000029  -0.000001   0.000000   0.000008
    23  H   -0.006781  -0.000785  -0.000166   0.000000   0.000000  -0.000017
    24  H    0.005904  -0.006639  -0.000080   0.000000   0.000000   0.000569
    25  H    0.603958  -0.036677  -0.002782   0.000000   0.000000  -0.000016
    26  H   -0.036677   0.597694  -0.004972   0.000000   0.000000   0.003873
    27  H   -0.002782  -0.004972   0.612090  -0.000015  -0.000004  -0.002787
    28  H    0.000000   0.000000  -0.000015   0.503529  -0.016376   0.000000
    29  H    0.000000   0.000000  -0.000004  -0.016376   0.510555   0.000000
    30  H   -0.000016   0.003873  -0.002787   0.000000   0.000000   0.564192
    31  H   -0.000058  -0.000158   0.005546  -0.000002   0.000000  -0.028871
    32  H   -0.000162  -0.000033  -0.004332  -0.000002   0.000001  -0.028396
    33  H   -0.000002   0.000000   0.000000  -0.000175   0.000131   0.000000
    34  H    0.000000   0.000000   0.000000   0.000607   0.001480   0.000000
    35  H    0.000014   0.000000  -0.000001   0.000108   0.001269   0.000000
    36  H    0.000000   0.000000   0.000003   0.001587  -0.000035   0.000000
    37  H    0.000000   0.000000   0.000000   0.000000   0.000000   0.000000
    38  H   -0.000006   0.000000   0.000000   0.000000   0.000000   0.000000
    39  H   -0.000008   0.000009   0.000000   0.000000   0.000000   0.000000
    40  H   -0.000001   0.000000   0.000000   0.000000   0.000000   0.000000
    41  H    0.000000   0.000000   0.000000   0.000000   0.000000   0.000000
    42  H    0.000000   0.000000   0.000000   0.000000   0.000000   0.000000
    43  H    0.000000   0.000000   0.000000   0.000000   0.000000   0.000000
              31         32         33         34         35         36
     1  C   -0.005872  -0.007619  -0.000156  -0.000111   0.000224   0.003206
     2  C    0.001422  -0.000056  -0.008517   0.005323   0.001519  -0.000298
     3  C   -0.000398  -0.000015   0.003248  -0.000029   0.000046  -0.000972
     4  C   -0.000823   0.000056   0.000017  -0.000002  -0.000012   0.000101
     5  C    0.003494  -0.000007   0.000001   0.000000   0.000000   0.000001
     6  C   -0.006335   0.005266   0.000000   0.000000   0.000000   0.000001
     7  C   -0.030960  -0.027256  -0.000002   0.000004  -0.000027  -0.000053
     8  C   -0.000202   0.002958  -0.000075   0.000272  -0.000014   0.000053
     9  C    0.000017   0.000107   0.005323  -0.007910  -0.001748  -0.002313
    10  C   -0.000019  -0.000003  -0.023127  -0.022260  -0.025030  -0.021436
    11  O    0.000053   0.006923   0.000001   0.000000  -0.000008  -0.000066
    12  C    0.372975   0.365225   0.000000   0.000000   0.000000  -0.000007
    13  C    0.000001   0.000000   0.360787   0.360850   0.365449   0.007517
    14  O   -0.000002   0.000000   0.000000   0.001474   0.002922   0.235523
    15  C    0.000033   0.000000   0.000000   0.000000   0.000000  -0.000012
    16  O   -0.000009   0.000000   0.000000   0.000000   0.000000   0.000000
    17  C    0.000000   0.000000   0.000002   0.000000   0.000000   0.000001
    18  C   -0.000008   0.000000  -0.000006   0.000000   0.000000   0.000031
    19  O    0.000000   0.000000   0.000000   0.000000   0.000000   0.000000
    20  H    0.000012   0.000000   0.000143   0.000002   0.000123   0.000023
    21  H    0.000004   0.000000   0.003286  -0.000133   0.000128  -0.000470
    22  H    0.005840  -0.000037   0.000000   0.000000   0.000000   0.000242
    23  H   -0.000018   0.000000   0.000000   0.000000   0.000000   0.000000
    24  H   -0.000374  -0.000052   0.000000   0.000000   0.000000   0.000000
    25  H   -0.000058  -0.000162  -0.000002   0.000000   0.000014   0.000000
    26  H   -0.000158  -0.000033   0.000000   0.000000   0.000000   0.000000
    27  H    0.005546  -0.004332   0.000000   0.000000  -0.000001   0.000003
    28  H   -0.000002  -0.000002  -0.000175   0.000607   0.000108   0.001587
    29  H    0.000000   0.000001   0.000131   0.001480   0.001269  -0.000035
    30  H   -0.028871  -0.028396   0.000000   0.000000   0.000000   0.000000
    31  H    0.552381  -0.030293   0.000000   0.000000   0.000000   0.000018
    32  H   -0.030293   0.564559   0.000000   0.000000   0.000000   0.000000
    33  H    0.000000   0.000000   0.550723  -0.030659  -0.025773  -0.000145
    34  H    0.000000   0.000000  -0.030659   0.549039  -0.025268  -0.000208
    35  H    0.000000   0.000000  -0.025773  -0.025268   0.533990  -0.000235
    36  H    0.000018   0.000000  -0.000145  -0.000208  -0.000235   0.344714
    37  H    0.000000   0.000000   0.000000   0.000000   0.000000   0.000000
    38  H    0.000000   0.000000   0.000015   0.000000   0.000000   0.000000
    39  H    0.000000   0.000000   0.000000   0.000000   0.000000   0.000000
    40  H    0.000000   0.000000   0.000000   0.000000   0.000000   0.000000
    41  H   -0.000006   0.000000   0.000000   0.000000   0.000000   0.000062
    42  H    0.000000   0.000000   0.000002   0.000000   0.000000   0.000006
    43  H    0.000000   0.000000   0.000000   0.000000   0.000000   0.000000
              37         38         39         40         41         42
     1  C    0.000000  -0.000001   0.000003   0.000000  -0.000009  -0.000004
     2  C    0.000002   0.000133  -0.000032  -0.000003   0.000011   0.000013
     3  C   -0.000181   0.001964   0.000039  -0.000022  -0.000165   0.000071
     4  C    0.007299  -0.004396  -0.006774   0.005426  -0.002751   0.001570
     5  C   -0.000028   0.000506   0.001329   0.000035  -0.000020  -0.000209
     6  C    0.000000  -0.000008  -0.000138   0.000002  -0.000002  -0.000001
     7  C    0.000000   0.000000   0.000000   0.000000   0.000002   0.000000
     8  C    0.000000   0.000000   0.000000   0.000000   0.000000   0.000000
     9  C    0.000000   0.000000   0.000000   0.000000   0.000000   0.000000
    10  C    0.000000   0.000001   0.000000   0.000000  -0.000003  -0.000016
    11  O    0.000000   0.000000   0.000000   0.000000   0.000000   0.000000
    12  C    0.000000   0.000000   0.000000   0.000000  -0.000004   0.000000
    13  C    0.000000  -0.000001   0.000000   0.000000   0.000000   0.000000
    14  O    0.000000  -0.000002   0.000000   0.000000   0.000014   0.000029
    15  C   -0.021586  -0.022505  -0.026216  -0.025871  -0.038871  -0.037356
    16  O    0.229266   0.003766   0.000230  -0.003365  -0.001224   0.003515
    17  C   -0.006250   0.350385   0.367067   0.359706   0.006315  -0.003348
    18  C   -0.006886   0.000408   0.005195  -0.009491   0.364124   0.361874
    19  O    0.016202  -0.000020   0.000055   0.010238  -0.032180  -0.033666
    20  H    0.000003   0.000793   0.000219  -0.000021   0.000010   0.000083
    21  H   -0.000007   0.001084   0.000106  -0.000070   0.000053   0.003445
    22  H   -0.000186  -0.000093  -0.000028  -0.000119   0.008339   0.000262
    23  H   -0.000221  -0.000024   0.006128  -0.000202   0.000010  -0.000004
    24  H   -0.000131  -0.000029   0.000052  -0.000014  -0.000014  -0.000004
    25  H    0.000000  -0.000006  -0.000008  -0.000001   0.000000   0.000000
    26  H    0.000000   0.000000   0.000009   0.000000   0.000000   0.000000
    27  H    0.000000   0.000000   0.000000   0.000000   0.000000   0.000000
    28  H    0.000000   0.000000   0.000000   0.000000   0.000000   0.000000
    29  H    0.000000   0.000000   0.000000   0.000000   0.000000   0.000000
    30  H    0.000000   0.000000   0.000000   0.000000   0.000000   0.000000
    31  H    0.000000   0.000000   0.000000   0.000000  -0.000006   0.000000
    32  H    0.000000   0.000000   0.000000   0.000000   0.000000   0.000000
    33  H    0.000000   0.000015   0.000000   0.000000   0.000000   0.000002
    34  H    0.000000   0.000000   0.000000   0.000000   0.000000   0.000000
    35  H    0.000000   0.000000   0.000000   0.000000   0.000000   0.000000
    36  H    0.000000   0.000000   0.000000   0.000000   0.000062   0.000006
    37  H    0.347339  -0.000041  -0.000400   0.007153   0.000305   0.000105
    38  H   -0.000041   0.557490  -0.025261  -0.026420  -0.000084   0.000480
    39  H   -0.000400  -0.025261   0.547638  -0.032949  -0.000146  -0.000048
    40  H    0.007153  -0.026420  -0.032949   0.560138   0.000251   0.000554
    41  H    0.000305  -0.000084  -0.000146   0.000251   0.590121  -0.035594
    42  H    0.000105   0.000480  -0.000048   0.000554  -0.035594   0.567483
    43  H    0.000599  -0.000066  -0.000021  -0.000185  -0.008010   0.006448
              43
     1  C    0.000000
     2  C    0.000000
     3  C    0.000003
     4  C    0.000050
     5  C   -0.000013
     6  C    0.000000
     7  C    0.000000
     8  C    0.000000
     9  C    0.000000
    10  C    0.000000
    11  O    0.000000
    12  C    0.000000
    13  C    0.000000
    14  O    0.000000
    15  C   -0.005042
    16  O    0.011144
    17  C    0.000428
    18  C   -0.024145
    19  O    0.238122
    20  H    0.000000
    21  H    0.000004
    22  H    0.000022
    23  H    0.000000
    24  H    0.000001
    25  H    0.000000
    26  H    0.000000
    27  H    0.000000
    28  H    0.000000
    29  H    0.000000
    30  H    0.000000
    31  H    0.000000
    32  H    0.000000
    33  H    0.000000
    34  H    0.000000
    35  H    0.000000
    36  H    0.000000
    37  H    0.000599
    38  H   -0.000066
    39  H   -0.000021
    40  H   -0.000185
    41  H   -0.008010
    42  H    0.006448
    43  H    0.346320
 Mulliken charges:
               1
     1  C    0.082469
     2  C    0.082725
     3  C   -0.373219
     4  C   -0.108807
     5  C   -0.277121
     6  C   -0.287834
     7  C   -0.143436
     8  C    0.396821
     9  C   -0.398272
    10  C    0.256243
    11  O   -0.585062
    12  C   -0.473313
    13  C   -0.488230
    14  O   -0.697668
    15  C    0.307529
    16  O   -0.718485
    17  C   -0.502228
    18  C   -0.066589
    19  O   -0.688090
    20  H    0.185637
    21  H    0.173584
    22  H    0.145836
    23  H    0.142923
    24  H    0.141439
    25  H    0.141372
    26  H    0.141859
    27  H    0.147546
    28  H    0.198335
    29  H    0.199333
    30  H    0.154072
    31  H    0.162612
    32  H    0.153169
    33  H    0.164959
    34  H    0.167528
    35  H    0.172322
    36  H    0.433163
    37  H    0.427645
    38  H    0.161930
    39  H    0.163953
    40  H    0.155234
    41  H    0.149466
    42  H    0.164307
    43  H    0.434341
 Sum of Mulliken charges =   0.00000
 Mulliken charges with hydrogens summed into heavy atoms:
               1
     1  C    0.082469
     2  C    0.082725
     3  C   -0.013997
     4  C    0.037029
     5  C    0.007242
     6  C   -0.004602
     7  C    0.004110
     8  C    0.396821
     9  C   -0.000604
    10  C    0.256243
    11  O   -0.585062
    12  C   -0.003460
    13  C    0.016579
    14  O   -0.264505
    15  C    0.307529
    16  O   -0.290840
    17  C   -0.021112
    18  C    0.247183
    19  O   -0.253749
 Electronic spatial extent (au):  <R**2>=           5554.6347
 Charge=              0.0000 electrons
 Dipole moment (field-independent basis, Debye):
    X=             -3.1478    Y=             -1.1563    Z=              1.2156  Tot=              3.5670
 Quadrupole moment (field-independent basis, Debye-Ang):
   XX=           -131.6426   YY=           -125.2128   ZZ=           -106.1562
   XY=            -13.8486   XZ=              6.7224   YZ=              0.0275
 Traceless Quadrupole moment (field-independent basis, Debye-Ang):
   XX=            -10.6388   YY=             -4.2089   ZZ=             14.8477
   XY=            -13.8486   XZ=              6.7224   YZ=              0.0275
 Octapole moment (field-independent basis, Debye-Ang**2):
  XXX=           -132.9989  YYY=             19.1195  ZZZ=            -27.3316  XYY=              9.5076
  XXY=            -23.1929  XXZ=              8.8969  XZZ=            -15.5066  YZZ=            -11.4111
  YYZ=             13.8926  XYZ=              8.5564
 Hexadecapole moment (field-independent basis, Debye-Ang**3):
 XXXX=          -4625.0305 YYYY=          -2037.5210 ZZZZ=           -662.9761 XXXY=           -393.9666
 XXXZ=            198.5390 YYYX=              1.0517 YYYZ=            -20.2064 ZZZX=             46.3871
 ZZZY=             34.1592 XXYY=          -1193.5329 XXZZ=           -775.5868 YYZZ=           -449.3746
 XXYZ=              6.4645 YYXZ=              0.7958 ZZXY=            -16.1599
 N-N= 1.602364902957D+03 E-N=-5.270224204546D+03  KE= 8.789833252619D+02
 D1PCM: PCM CHGder 1st derivatives, ID1Alg=3 FixD1E=F DoIter=F DoCFld=F I1PDM=0.
 Calling FoFJK, ICntrl=      2127 FMM=F ISym2X=0 I1Cent= 0 IOpClX= 0 NMat=1 NMatS=1 NMatT=0.
 ***** Axes restored to original set *****
 -------------------------------------------------------------------
 Center     Atomic                   Forces (Hartrees/Bohr)
 Number     Number              X              Y              Z
 -------------------------------------------------------------------
      1        6           0.017102288   -0.011796605    0.000474823
      2        6          -0.021546800    0.005391145    0.010925402
      3        6          -0.002762237   -0.006374597   -0.003885182
      4        6          -0.004483421    0.009506761   -0.003806271
      5        6          -0.006199720    0.004487308   -0.002205185
      6        6          -0.000292732   -0.002618725    0.005592862
      7        6          -0.003098388    0.005366179    0.003990505
      8        6          -0.000273132    0.018319170   -0.002812291
      9        6          -0.003890118    0.007193850    0.004950791
     10        6           0.006606629   -0.007918293   -0.000596049
     11        8           0.016424207    0.010977049   -0.004727765
     12        6           0.001447404    0.003323656   -0.006606959
     13        6          -0.006965681   -0.008422747    0.000840554
     14        8          -0.009315399   -0.014823467   -0.003056835
     15        6          -0.000292178   -0.005131326    0.005743707
     16        8           0.003204862    0.005202504   -0.002138798
     17        6           0.000635462   -0.000111870    0.002484066
     18        6          -0.001111982    0.002772752   -0.002640873
     19        8          -0.004062436   -0.002434084   -0.001770137
     20        1          -0.000615192    0.000487951    0.001649019
     21        1           0.000905528   -0.001338818    0.001494047
     22        1           0.000215331   -0.003266119    0.000336923
     23        1          -0.001212642   -0.000697556    0.000676427
     24        1          -0.001006536   -0.002370972    0.000158527
     25        1           0.002603455   -0.000937062   -0.001020801
     26        1           0.000269471   -0.000021176   -0.000908544
     27        1           0.002732230   -0.002009914   -0.002157749
     28        1           0.001267298   -0.002960359    0.001918839
     29        1           0.002439303   -0.002328134   -0.002685125
     30        1          -0.000218430    0.001233451    0.000237973
     31        1          -0.001119080   -0.000457042    0.000054268
     32        1           0.000465131   -0.000352703    0.000009582
     33        1          -0.001052635    0.002167260    0.000509062
     34        1           0.001812672    0.001314020   -0.001437039
     35        1           0.000243453    0.001191428   -0.002161510
     36        1           0.000797782    0.000010981    0.000529760
     37        1           0.003314375    0.000316109   -0.000923583
     38        1           0.000256668   -0.000503794    0.000584791
     39        1           0.002731247    0.000828911    0.000099468
     40        1           0.000333437   -0.002294340   -0.003222330
     41        1           0.006115370    0.002103324    0.001589044
     42        1          -0.001570776   -0.000356921    0.000899238
     43        1          -0.000834090   -0.002667183    0.003013347
 -------------------------------------------------------------------
 Cartesian Forces:  Max     0.021546800 RMS     0.004977935

 GradGradGradGradGradGradGradGradGradGradGradGradGradGradGradGradGradGrad
 Berny optimization.
 FormGI is forming the generalized inverse of G from B-inverse, IUseBI=4.
 Internal  Forces:  Max     0.020154418 RMS     0.003548138
 Search for a local minimum.
 Step number   1 out of a maximum of  258
 All quantities printed in internal units (Hartrees-Bohrs-Radians)
 Mixed Optimization -- RFO/linear search
 Second derivative matrix not updated -- first step.
 ITU=  0
     Eigenvalues ---    0.00230   0.00230   0.00274   0.00340   0.00373
     Eigenvalues ---    0.00410   0.00534   0.00679   0.00760   0.00901
     Eigenvalues ---    0.01104   0.01142   0.01204   0.01285   0.01360
     Eigenvalues ---    0.01394   0.02453   0.02523   0.03093   0.03892
     Eigenvalues ---    0.04016   0.04289   0.04424   0.04607   0.04705
     Eigenvalues ---    0.04830   0.04849   0.04947   0.05084   0.05245
     Eigenvalues ---    0.05367   0.05387   0.05443   0.05471   0.05487
     Eigenvalues ---    0.05568   0.05606   0.05620   0.05836   0.05927
     Eigenvalues ---    0.05987   0.06022   0.06627   0.07797   0.08079
     Eigenvalues ---    0.08453   0.09004   0.09110   0.09163   0.09721
     Eigenvalues ---    0.10371   0.11606   0.12107   0.13602   0.13800
     Eigenvalues ---    0.14680   0.15978   0.16000   0.16000   0.16000
     Eigenvalues ---    0.16000   0.16000   0.16000   0.16000   0.16000
     Eigenvalues ---    0.16000   0.16000   0.16000   0.16000   0.16268
     Eigenvalues ---    0.16537   0.17200   0.18470   0.19608   0.20768
     Eigenvalues ---    0.22001   0.23406   0.24652   0.24999   0.26207
     Eigenvalues ---    0.26928   0.27150   0.27735   0.27936   0.28493
     Eigenvalues ---    0.28770   0.28887   0.29450   0.29713   0.30076
     Eigenvalues ---    0.31043   0.32094   0.32245   0.33753   0.33756
     Eigenvalues ---    0.33818   0.33833   0.33842   0.33900   0.34031
     Eigenvalues ---    0.34094   0.34104   0.34125   0.34165   0.34167
     Eigenvalues ---    0.34168   0.34199   0.34199   0.34285   0.34316
     Eigenvalues ---    0.34337   0.34341   0.34345   0.34360   0.34421
     Eigenvalues ---    0.39371   0.40881   0.41707   0.51538   0.52334
     Eigenvalues ---    0.52469   0.52772   0.94362
 RFO step:  Lambda=-1.39473047D-02 EMin= 2.30000000D-03
 Linear search not attempted -- first point.
 Iteration  1 RMS(Cart)=  0.03914790 RMS(Int)=  0.00067867
 Iteration  2 RMS(Cart)=  0.00094252 RMS(Int)=  0.00022034
 Iteration  3 RMS(Cart)=  0.00000085 RMS(Int)=  0.00022034
 Variable       Old X    -DE/DX   Delta X   Delta X   Delta X     New X
                                 (Linear)    (Quad)   (Total)
    R1        2.53517   0.01610   0.00000   0.03214   0.03218   2.56735
    R2        2.82495   0.00529   0.00000   0.01695   0.01703   2.84198
    R3        2.79285   0.00189   0.00000   0.00519   0.00522   2.79808
    R4        2.84894  -0.00084   0.00000   0.00059   0.00060   2.84953
    R5        2.85476   0.00975   0.00000   0.03270   0.03265   2.88741
    R6        2.91646   0.00080   0.00000   0.00164   0.00160   2.91806
    R7        2.07278   0.00170   0.00000   0.00480   0.00480   2.07759
    R8        2.06801   0.00058   0.00000   0.00162   0.00162   2.06963
    R9        2.92842   0.00029   0.00000  -0.00090  -0.00097   2.92745
   R10        2.96234  -0.00774   0.00000  -0.02806  -0.02806   2.93429
   R11        2.07749  -0.00054   0.00000  -0.00155  -0.00155   2.07594
   R12        2.89279   0.00681   0.00000   0.01951   0.01948   2.91227
   R13        2.07052   0.00119   0.00000   0.00334   0.00334   2.07386
   R14        2.07499  -0.00132   0.00000  -0.00375  -0.00375   2.07124
   R15        2.90327   0.00461   0.00000   0.01221   0.01223   2.91550
   R16        2.07638   0.00009   0.00000   0.00026   0.00026   2.07664
   R17        2.07597  -0.00020   0.00000  -0.00058  -0.00058   2.07539
   R18        2.89073   0.00711   0.00000   0.02305   0.02305   2.91378
   R19        2.07744   0.00040   0.00000   0.00114   0.00114   2.07858
   R20        2.82956   0.01419   0.00000   0.03775   0.03779   2.86735
   R21        2.30985   0.02015   0.00000   0.02105   0.02105   2.33090
   R22        2.89183   0.01440   0.00000   0.04409   0.04409   2.93593
   R23        2.06752  -0.00036   0.00000  -0.00101  -0.00101   2.06651
   R24        2.06852   0.00043   0.00000   0.00120   0.00120   2.06972
   R25        2.88539  -0.00007   0.00000  -0.00022  -0.00022   2.88517
   R26        2.69297   0.01357   0.00000   0.03149   0.03149   2.72446
   R27        2.06995   0.00127   0.00000   0.00357   0.00357   2.07352
   R28        2.06726   0.00102   0.00000   0.00285   0.00285   2.07012
   R29        2.07049   0.00039   0.00000   0.00110   0.00110   2.07159
   R30        2.07120   0.00034   0.00000   0.00096   0.00096   2.07216
   R31        2.07155   0.00018   0.00000   0.00051   0.00051   2.07206
   R32        2.06995  -0.00096   0.00000  -0.00269  -0.00269   2.06726
   R33        1.83867  -0.00049   0.00000  -0.00090  -0.00090   1.83777
   R34        2.72417   0.00173   0.00000   0.00425   0.00425   2.72843
   R35        2.90484  -0.00099   0.00000  -0.00329  -0.00329   2.90156
   R36        2.92721  -0.00003   0.00000  -0.00009  -0.00009   2.92712
   R37        1.84281  -0.00338   0.00000  -0.00628  -0.00628   1.83653
   R38        2.06765   0.00076   0.00000   0.00213   0.00213   2.06978
   R39        2.06758   0.00085   0.00000   0.00238   0.00238   2.06996
   R40        2.07171   0.00039   0.00000   0.00109   0.00109   2.07280
   R41        2.70373   0.00530   0.00000   0.01254   0.01254   2.71627
   R42        2.07047   0.00158   0.00000   0.00444   0.00444   2.07491
   R43        2.06626   0.00006   0.00000   0.00017   0.00017   2.06643
   R44        1.84153  -0.00368   0.00000  -0.00684  -0.00684   1.83469
    A1        2.30461  -0.00704   0.00000  -0.02592  -0.02588   2.27873
    A2        1.85035   0.01319   0.00000   0.05333   0.05337   1.90372
    A3        2.12509  -0.00612   0.00000  -0.02625  -0.02643   2.09866
    A4        2.21046   0.00537   0.00000   0.02201   0.02205   2.23251
    A5        1.98599  -0.00458   0.00000  -0.01329  -0.01329   1.97270
    A6        2.08654  -0.00080   0.00000  -0.00895  -0.00906   2.07748
    A7        1.99917  -0.00102   0.00000  -0.00864  -0.00868   1.99049
    A8        1.90460   0.00055   0.00000   0.00111   0.00103   1.90563
    A9        1.87362  -0.00024   0.00000   0.00099   0.00104   1.87465
   A10        1.93273  -0.00070   0.00000  -0.00592  -0.00590   1.92683
   A11        1.89791   0.00209   0.00000   0.01782   0.01780   1.91571
   A12        1.84889  -0.00063   0.00000  -0.00476  -0.00474   1.84415
   A13        1.97446   0.00207   0.00000   0.00875   0.00874   1.98320
   A14        1.97035  -0.00352   0.00000  -0.02122  -0.02128   1.94907
   A15        1.87748  -0.00017   0.00000  -0.01158  -0.01181   1.86567
   A16        1.94612   0.00063   0.00000   0.00242   0.00246   1.94857
   A17        1.84432   0.00063   0.00000   0.02359   0.02358   1.86790
   A18        1.83981   0.00050   0.00000   0.00000  -0.00027   1.83954
   A19        2.05288  -0.00179   0.00000  -0.01624  -0.01629   2.03659
   A20        1.92139  -0.00104   0.00000  -0.00614  -0.00610   1.91529
   A21        1.88997   0.00003   0.00000  -0.00512  -0.00502   1.88494
   A22        1.86019   0.00182   0.00000   0.00803   0.00789   1.86808
   A23        1.88806   0.00140   0.00000   0.02009   0.02005   1.90811
   A24        1.83982  -0.00023   0.00000   0.00164   0.00148   1.84130
   A25        2.04478   0.00255   0.00000   0.00601   0.00603   2.05081
   A26        1.89860   0.00097   0.00000   0.01517   0.01524   1.91383
   A27        1.87716  -0.00074   0.00000  -0.00244  -0.00246   1.87469
   A28        1.90473  -0.00205   0.00000  -0.01776  -0.01783   1.88690
   A29        1.89297  -0.00177   0.00000  -0.00806  -0.00806   1.88491
   A30        1.83407   0.00092   0.00000   0.00757   0.00746   1.84153
   A31        1.96498  -0.00036   0.00000  -0.00611  -0.00616   1.95882
   A32        1.95507   0.00088   0.00000   0.00900   0.00899   1.96406
   A33        1.86589  -0.00167   0.00000  -0.02685  -0.02684   1.83905
   A34        1.96597   0.00023   0.00000   0.01199   0.01191   1.97788
   A35        1.83769   0.00184   0.00000   0.02075   0.02072   1.85840
   A36        1.86429  -0.00104   0.00000  -0.01090  -0.01105   1.85324
   A37        1.96121  -0.01406   0.00000  -0.05950  -0.05936   1.90185
   A38        2.15246   0.00971   0.00000   0.03984   0.03967   2.19213
   A39        2.16950   0.00435   0.00000   0.01957   0.01941   2.18891
   A40        1.78660   0.01192   0.00000   0.05029   0.05011   1.83671
   A41        1.91518  -0.00198   0.00000   0.00862   0.00878   1.92395
   A42        1.89046  -0.00342   0.00000   0.00170   0.00127   1.89173
   A43        1.96908  -0.00407   0.00000  -0.02104  -0.02180   1.94728
   A44        1.96891  -0.00136   0.00000   0.00174   0.00114   1.97005
   A45        1.92691  -0.00041   0.00000  -0.03368  -0.03394   1.89297
   A46        1.84041  -0.00649   0.00000  -0.03120  -0.03135   1.80906
   A47        1.97650   0.00089   0.00000  -0.01043  -0.01033   1.96617
   A48        1.89021   0.00436   0.00000   0.02904   0.02879   1.91901
   A49        1.94516   0.00472   0.00000   0.02168   0.02185   1.96701
   A50        1.92100   0.00528   0.00000   0.04693   0.04720   1.96820
   A51        1.88962  -0.00826   0.00000  -0.05186  -0.05206   1.83757
   A52        1.93029   0.00001   0.00000  -0.00007  -0.00007   1.93022
   A53        1.96244  -0.00058   0.00000  -0.00364  -0.00365   1.95880
   A54        1.93614  -0.00037   0.00000  -0.00172  -0.00172   1.93441
   A55        1.88355   0.00019   0.00000   0.00033   0.00033   1.88387
   A56        1.87494   0.00028   0.00000   0.00221   0.00221   1.87715
   A57        1.87305   0.00054   0.00000   0.00328   0.00328   1.87633
   A58        1.94405  -0.00012   0.00000   0.00274   0.00272   1.94677
   A59        1.92870  -0.00195   0.00000  -0.00944  -0.00958   1.91912
   A60        1.95251  -0.00308   0.00000  -0.02302  -0.02318   1.92932
   A61        1.85249   0.00260   0.00000   0.02535   0.02536   1.87785
   A62        1.89068   0.00124   0.00000   0.00378   0.00374   1.89441
   A63        1.89179   0.00171   0.00000   0.00332   0.00305   1.89484
   A64        1.88792  -0.00112   0.00000  -0.00642  -0.00642   1.88150
   A65        1.88414  -0.00501   0.00000  -0.04458  -0.04445   1.83969
   A66        1.97693   0.00138   0.00000   0.00265   0.00288   1.97981
   A67        1.94080  -0.00011   0.00000  -0.01305  -0.01302   1.92778
   A68        1.87875   0.00347   0.00000   0.03703   0.03685   1.91560
   A69        1.85814   0.00223   0.00000   0.01957   0.01885   1.87699
   A70        1.91977  -0.00183   0.00000   0.00038   0.00001   1.91978
   A71        1.85696  -0.00054   0.00000  -0.00310  -0.00310   1.85387
   A72        1.95398   0.00091   0.00000   0.00112   0.00107   1.95505
   A73        1.94867  -0.00126   0.00000  -0.00413  -0.00412   1.94456
   A74        1.93801  -0.00364   0.00000  -0.01997  -0.02001   1.91800
   A75        1.89465  -0.00007   0.00000  -0.00213  -0.00213   1.89252
   A76        1.88057   0.00064   0.00000  -0.00213  -0.00223   1.87834
   A77        1.84322   0.00367   0.00000   0.02904   0.02907   1.87229
   A78        1.92429   0.00597   0.00000   0.02966   0.02953   1.95382
   A79        1.94191  -0.00572   0.00000  -0.02806  -0.02906   1.91285
   A80        1.95452  -0.00096   0.00000  -0.01694  -0.01712   1.93740
   A81        1.87162   0.00389   0.00000   0.05346   0.05357   1.92520
   A82        1.87816  -0.00436   0.00000  -0.03188  -0.03153   1.84662
   A83        1.89023   0.00136   0.00000  -0.00383  -0.00419   1.88604
   A84        1.84907   0.00327   0.00000   0.01877   0.01877   1.86784
    D1        0.09841  -0.00075   0.00000  -0.01052  -0.01051   0.08791
    D2       -3.06473  -0.00108   0.00000  -0.02361  -0.02361  -3.08834
    D3       -3.12962  -0.00034   0.00000   0.00511   0.00521  -3.12441
    D4       -0.00957  -0.00067   0.00000  -0.00798  -0.00789  -0.01746
    D5        0.37171   0.00046   0.00000   0.01584   0.01557   0.38728
    D6       -1.86521  -0.00030   0.00000  -0.00308  -0.00329  -1.86850
    D7        2.38145   0.00148   0.00000   0.02145   0.02129   2.40274
    D8       -2.67214  -0.00074   0.00000  -0.00495  -0.00479  -2.67693
    D9        1.37412  -0.00150   0.00000  -0.02387  -0.02365   1.35047
   D10       -0.66240   0.00028   0.00000   0.00067   0.00093  -0.66147
   D11       -0.00367  -0.00009   0.00000  -0.00322  -0.00318  -0.00685
   D12       -3.14026   0.00040   0.00000   0.01656   0.01674  -3.12352
   D13        3.06245   0.00007   0.00000   0.00988   0.01011   3.07256
   D14       -0.07414   0.00056   0.00000   0.02966   0.03003  -0.04411
   D15        0.61715  -0.00109   0.00000  -0.00370  -0.00363   0.61352
   D16       -1.56059   0.00016   0.00000   0.00964   0.00967  -1.55092
   D17        2.72632   0.00075   0.00000   0.01414   0.01416   2.74048
   D18       -2.50178  -0.00070   0.00000   0.01009   0.01017  -2.49161
   D19        1.60367   0.00054   0.00000   0.02343   0.02348   1.62715
   D20       -0.39261   0.00113   0.00000   0.02793   0.02797  -0.36464
   D21        0.01869   0.00106   0.00000   0.01533   0.01483   0.03352
   D22        2.14997   0.00303   0.00000   0.01479   0.01497   2.16494
   D23       -2.03722  -0.00381   0.00000  -0.03705  -0.03742  -2.07464
   D24        3.14041   0.00085   0.00000   0.00368   0.00344  -3.13934
   D25       -1.01149   0.00281   0.00000   0.00314   0.00358  -1.00791
   D26        1.08450  -0.00403   0.00000  -0.04870  -0.04881   1.03569
   D27       -1.33454  -0.00021   0.00000  -0.00423  -0.00419  -1.33872
   D28        2.71794   0.00019   0.00000   0.00326   0.00332   2.72126
   D29        0.69561   0.00163   0.00000   0.02228   0.02217   0.71778
   D30        0.82827  -0.00082   0.00000  -0.01410  -0.01401   0.81426
   D31       -1.40243  -0.00042   0.00000  -0.00661  -0.00651  -1.40894
   D32        2.85842   0.00102   0.00000   0.01241   0.01234   2.87077
   D33        2.85294  -0.00074   0.00000  -0.01272  -0.01265   2.84028
   D34        0.62223  -0.00035   0.00000  -0.00524  -0.00515   0.61708
   D35       -1.40010   0.00110   0.00000   0.01379   0.01370  -1.38640
   D36        0.63685   0.00185   0.00000   0.00747   0.00755   0.64440
   D37       -1.49762   0.00163   0.00000   0.01415   0.01417  -1.48345
   D38        2.78253   0.00244   0.00000   0.01831   0.01838   2.80091
   D39        2.88013  -0.00071   0.00000  -0.01227  -0.01228   2.86786
   D40        0.74567  -0.00093   0.00000  -0.00559  -0.00566   0.74001
   D41       -1.25737  -0.00011   0.00000  -0.00143  -0.00144  -1.25881
   D42       -1.41283   0.00054   0.00000   0.00203   0.00202  -1.41081
   D43        2.73589   0.00032   0.00000   0.00870   0.00864   2.74452
   D44        0.73285   0.00114   0.00000   0.01287   0.01285   0.74570
   D45        3.05785   0.00151   0.00000   0.02126   0.02111   3.07896
   D46        0.97934  -0.00029   0.00000   0.00341   0.00340   0.98274
   D47       -1.19313   0.00117   0.00000   0.01116   0.01139  -1.18174
   D48        0.81237   0.00110   0.00000   0.02504   0.02484   0.83722
   D49       -1.26613  -0.00071   0.00000   0.00719   0.00713  -1.25900
   D50        2.84458   0.00076   0.00000   0.01494   0.01512   2.85970
   D51       -1.18065  -0.00023   0.00000  -0.00388  -0.00405  -1.18470
   D52        3.02403  -0.00203   0.00000  -0.02173  -0.02176   3.00227
   D53        0.85156  -0.00057   0.00000  -0.01398  -0.01378   0.83779
   D54        0.81045   0.00157   0.00000   0.01543   0.01538   0.82582
   D55       -1.35902   0.00159   0.00000   0.02202   0.02195  -1.33707
   D56        2.94635   0.00041   0.00000   0.00699   0.00692   2.95328
   D57        2.97593   0.00041   0.00000   0.00233   0.00226   2.97819
   D58        0.80647   0.00043   0.00000   0.00892   0.00884   0.81530
   D59       -1.17135  -0.00075   0.00000  -0.00611  -0.00619  -1.17754
   D60       -1.33621   0.00167   0.00000   0.01738   0.01747  -1.31874
   D61        2.77752   0.00169   0.00000   0.02397   0.02404   2.80155
   D62        0.79970   0.00051   0.00000   0.00894   0.00901   0.80871
   D63       -1.25098  -0.00140   0.00000  -0.02488  -0.02496  -1.27594
   D64        0.98021  -0.00029   0.00000  -0.00749  -0.00758   0.97263
   D65        3.00550  -0.00032   0.00000  -0.00204  -0.00195   3.00355
   D66        0.91538   0.00012   0.00000  -0.01482  -0.01493   0.90045
   D67       -3.13661   0.00122   0.00000   0.00258   0.00245  -3.13416
   D68       -1.11132   0.00120   0.00000   0.00803   0.00807  -1.10324
   D69        2.90448  -0.00079   0.00000  -0.01937  -0.01941   2.88507
   D70       -1.14751   0.00031   0.00000  -0.00198  -0.00203  -1.14954
   D71        0.87778   0.00028   0.00000   0.00347   0.00359   0.88137
   D72       -3.13840   0.00093   0.00000   0.02157   0.02162  -3.11678
   D73        1.03785   0.00108   0.00000   0.02368   0.02373   1.06158
   D74       -1.05976   0.00104   0.00000   0.02317   0.02322  -1.03654
   D75        0.90839   0.00048   0.00000   0.01223   0.01213   0.92052
   D76       -1.19855   0.00063   0.00000   0.01435   0.01425  -1.18430
   D77        2.98702   0.00059   0.00000   0.01384   0.01374   3.00076
   D78       -1.10091  -0.00123   0.00000  -0.01257  -0.01252  -1.11343
   D79        3.07534  -0.00108   0.00000  -0.01046  -0.01041   3.06493
   D80        0.97773  -0.00112   0.00000  -0.01097  -0.01092   0.96681
   D81        0.01439   0.00081   0.00000   0.01246   0.01255   0.02693
   D82        2.10929   0.00163   0.00000   0.01927   0.01956   2.12885
   D83       -2.06922  -0.00214   0.00000  -0.01558  -0.01578  -2.08500
   D84       -3.13226   0.00033   0.00000  -0.00747  -0.00726  -3.13953
   D85       -1.03736   0.00116   0.00000  -0.00066  -0.00025  -1.03761
   D86        1.06731  -0.00262   0.00000  -0.03552  -0.03559   1.03173
   D87       -0.01849  -0.00117   0.00000  -0.01602  -0.01618  -0.03467
   D88       -2.16985  -0.00081   0.00000   0.00432   0.00432  -2.16553
   D89        2.01658   0.00298   0.00000   0.02407   0.02335   2.03993
   D90       -2.07543  -0.00397   0.00000  -0.04607  -0.04572  -2.12115
   D91        2.05639  -0.00360   0.00000  -0.02573  -0.02522   2.03117
   D92       -0.04036   0.00019   0.00000  -0.00598  -0.00619  -0.04655
   D93        2.00924   0.00106   0.00000   0.01576   0.01590   2.02515
   D94       -0.14212   0.00143   0.00000   0.03610   0.03640  -0.10571
   D95       -2.23887   0.00522   0.00000   0.05585   0.05544  -2.18344
   D96        1.12628   0.00054   0.00000  -0.01414  -0.01383   1.11245
   D97       -3.10224   0.00245   0.00000   0.01310   0.01332  -3.08892
   D98       -0.99264   0.00120   0.00000  -0.00476  -0.00439  -0.99703
   D99       -3.08520  -0.00387   0.00000  -0.04607  -0.04593  -3.13113
   D100      -1.03054  -0.00196   0.00000  -0.01884  -0.01878  -1.04932
   D101       1.07906  -0.00321   0.00000  -0.03669  -0.03650   1.04257
   D102      -0.97005   0.00019   0.00000  -0.00842  -0.00884  -0.97889
   D103       1.08462   0.00210   0.00000   0.01882   0.01831   1.10292
   D104      -3.08897   0.00084   0.00000   0.00097   0.00059  -3.08838
   D105       0.95522  -0.00007   0.00000   0.02200   0.02276   0.97798
   D106      -1.04846   0.00242   0.00000   0.01800   0.01703  -1.03142
   D107       3.10470  -0.00138   0.00000  -0.00464  -0.00442   3.10028
   D108      -2.98087  -0.00116   0.00000  -0.02418  -0.02403  -3.00490
   D109      -0.84101  -0.00038   0.00000  -0.02529  -0.02586  -0.86687
   D110       1.21698   0.00038   0.00000   0.00389   0.00431   1.22129
   D111      -1.08748  -0.00097   0.00000  -0.00098  -0.00092  -1.08840
   D112       1.04093  -0.00131   0.00000  -0.00591  -0.00588   1.03506
   D113       3.09295   0.00011   0.00000   0.01485   0.01484   3.10780
   D114       3.11410   0.00211   0.00000   0.02810   0.02813  -3.14095
   D115      -1.04067   0.00176   0.00000   0.02316   0.02318  -1.01749
   D116       1.01135   0.00319   0.00000   0.04393   0.04390   1.05525
   D117       1.09636  -0.00151   0.00000  -0.01593  -0.01593   1.08043
   D118      -3.05841  -0.00185   0.00000  -0.02087  -0.02089  -3.07930
   D119      -1.00639  -0.00042   0.00000  -0.00010  -0.00017  -1.00656
   D120      -2.91761  -0.00088   0.00000  -0.03003  -0.02983  -2.94744
   D121      -0.84330   0.00420   0.00000   0.03801   0.03782  -0.80549
   D122       1.27493   0.00122   0.00000   0.00127   0.00160   1.27653
   D123      -0.86953  -0.00562   0.00000  -0.07886  -0.07887  -0.94840
   D124       1.20478  -0.00054   0.00000  -0.01082  -0.01122   1.19355
   D125      -2.96017  -0.00352   0.00000  -0.04756  -0.04744  -3.00761
   D126       1.16118  -0.00123   0.00000  -0.02415  -0.02408   1.13710
   D127      -3.04769   0.00385   0.00000   0.04389   0.04356  -3.00413
   D128      -0.92946   0.00087   0.00000   0.00715   0.00735  -0.92211
   D129       1.42793  -0.00055   0.00000   0.00165   0.00243   1.43037
   D130      -0.68879   0.00049   0.00000  -0.01478  -0.01577  -0.70456
   D131      -2.71901  -0.00087   0.00000  -0.02142  -0.02122  -2.74023
         Item               Value     Threshold  Converged?
 Maximum Force            0.020154     0.000450     NO 
 RMS     Force            0.003548     0.000300     NO 
 Maximum Displacement     0.233690     0.001800     NO 
 RMS     Displacement     0.039358     0.001200     NO 
 Predicted change in Energy=-7.690791D-03
 GradGradGradGradGradGradGradGradGradGradGradGradGradGradGradGradGradGrad

                          Input orientation:                          
 ---------------------------------------------------------------------
 Center     Atomic      Atomic             Coordinates (Angstroms)
 Number     Number       Type             X           Y           Z
 ---------------------------------------------------------------------
      1          6           0        1.793272    0.644988    0.036308
      2          6           0        1.075339   -0.469528    0.333250
      3          6           0       -0.365722   -0.554610    0.769015
      4          6           0       -1.284238    0.500301    0.114835
      5          6           0       -1.136170    1.916496    0.725005
      6          6           0        0.283316    2.343643    1.146441
      7          6           0        1.428421    2.100165    0.141589
      8          6           0        3.161121    0.246335   -0.366768
      9          6           0        3.275721   -1.264960   -0.294892
     10          6           0        1.869560   -1.760726    0.141779
     11          8           0        4.070205    1.017903   -0.682481
     12          6           0        1.180463    2.748269   -1.235348
     13          6           0        1.912792   -2.617301    1.404881
     14          8           0        1.234288   -2.585759   -0.855375
     15          6           0       -2.766199    0.037199    0.095202
     16          8           0       -3.507224    1.145907   -0.458214
     17          6           0       -3.315459   -0.311571    1.485973
     18          6           0       -2.944179   -1.167567   -0.861960
     19          8           0       -4.330289   -1.460805   -1.104451
     20          1           0       -0.416796   -0.480532    1.864740
     21          1           0       -0.723423   -1.560252    0.523668
     22          1           0       -0.987066    0.572055   -0.940309
     23          1           0       -1.775694    2.006492    1.612294
     24          1           0       -1.533250    2.639472    0.003227
     25          1           0        0.550421    1.854902    2.093746
     26          1           0        0.250440    3.418491    1.369539
     27          1           0        2.318701    2.594604    0.557282
     28          1           0        3.559652   -1.669552   -1.270360
     29          1           0        4.059544   -1.518067    0.427000
     30          1           0        0.941860    3.813385   -1.123228
     31          1           0        0.354210    2.272377   -1.774662
     32          1           0        2.072973    2.674173   -1.867544
     33          1           0        0.912736   -2.965354    1.689750
     34          1           0        2.536164   -3.503231    1.235134
     35          1           0        2.334354   -2.049490    2.239504
     36          1           0        1.153374   -2.059465   -1.669155
     37          1           0       -4.447352    0.920126   -0.359877
     38          1           0       -2.777716   -1.150075    1.941362
     39          1           0       -3.258676    0.546058    2.165013
     40          1           0       -4.371791   -0.596927    1.409290
     41          1           0       -2.426179   -0.965403   -1.808745
     42          1           0       -2.518400   -2.077501   -0.430118
     43          1           0       -4.633606   -0.849163   -1.794739
 ---------------------------------------------------------------------
                    Distance matrix (angstroms):
                    1          2          3          4          5
     1  C    0.000000
     2  C    1.358582   0.000000
     3  C    2.576267   1.507909   0.000000
     4  C    3.081910   2.560445   1.544170   0.000000
     5  C    3.266905   3.276790   2.588801   1.549141   0.000000
     6  C    2.529386   3.033564   2.993922   2.630465   1.541105
     7  C    1.503909   2.600908   3.265034   3.149413   2.636520
     8  C    1.480678   2.313649   3.790797   4.478578   4.737944
     9  C    2.440338   2.422593   3.859613   4.906858   5.534134
    10  C    2.409232   1.527953   2.616224   3.880646   4.785031
    11  O    2.416639   3.494764   4.925149   5.438169   5.467616
    12  C    2.533069   3.581308   4.161391   3.598765   3.146684
    13  C    3.539746   2.542174   3.138574   4.648082   5.505789
    14  O    3.397835   2.432392   3.053562   4.099763   5.327942
    15  C    4.600179   3.882120   2.562528   1.552758   2.566204
    16  O    5.347030   4.923001   3.777153   2.384714   2.759658
    17  C    5.395893   4.542337   3.045331   2.581669   3.208216
    18  C    5.151280   4.251154   3.111950   2.547806   3.911368
    19  O    6.575233   5.680707   4.477594   3.822437   4.995545
    20  H    3.081291   2.138235   1.099413   2.185556   2.749952
    21  H    3.381473   2.112223   1.095199   2.174291   3.506946
    22  H    2.947775   2.638250   2.139447   1.098539   2.145466
    23  H    4.132184   3.986856   3.042759   2.180028   1.097439
    24  H    3.878764   4.071797   3.485930   2.156505   1.096052
    25  H    2.691027   2.962745   2.898272   3.019438   2.172978
    26  H    3.442406   4.107438   4.065196   3.527796   2.143385
    27  H    2.085304   3.314369   4.143490   4.190827   3.524782
    28  H    3.191329   3.191150   4.561876   5.485463   6.236343
    29  H    3.157124   3.164443   4.541829   5.720775   6.235421
    30  H    3.479679   4.525758   4.936572   4.179095   3.366358
    31  H    2.828234   3.532897   3.870459   3.065121   2.931932
    32  H    2.796512   3.965051   4.829464   4.463901   4.194518
    33  H    4.067404   2.845291   2.879912   4.395204   5.381561
    34  H    4.381414   3.485794   4.163241   5.646133   6.566560
    35  H    3.522365   2.777625   3.418686   4.910179   5.483364
    36  H    3.260696   2.558050   3.242980   3.959417   5.175160
    37  H    6.259238   5.736871   4.484300   3.225972   3.624038
    38  H    5.267391   4.230272   2.747123   2.879308   3.684841
    39  H    5.483005   4.813570   3.395506   2.846704   2.908050
    40  H    6.437036   5.553857   4.057133   3.523139   4.153888
    41  H    4.878663   4.134570   3.325520   2.674412   4.048377
    42  H    5.120548   4.010395   2.896746   2.909501   4.381424
    43  H    6.847626   6.104467   4.987427   4.084825   5.121527
                    6          7          8          9         10
     6  C    0.000000
     7  C    1.542814   0.000000
     8  C    3.869143   2.587927   0.000000
     9  C    4.904482   3.863561   1.517337   0.000000
    10  C    4.513464   3.886011   2.440295   1.553626   0.000000
    11  O    4.409429   2.971431   1.233460   2.448038   3.639096
    12  C    2.577114   1.541907   3.307131   4.623913   4.764701
    13  C    5.228092   4.907648   3.591306   2.564300   1.526766
    14  O    5.404685   4.794738   3.460084   2.495216   1.441724
    15  C    3.965392   4.674700   5.948973   6.192947   4.972421
    16  O    4.286921   5.062704   6.729370   7.200507   6.141524
    17  C    4.485156   5.488920   6.759438   6.893772   5.548994
    18  C    5.174842   5.550209   6.286416   6.246456   4.952920
    19  O    6.389499   6.884466   7.718790   7.651479   6.330969
    20  H    2.997011   3.610274   4.278955   4.349025   3.136067
    21  H    4.079432   4.263224   4.375651   4.092725   2.628610
    22  H    3.017768   3.056175   4.200298   4.686421   3.843579
    23  H    2.137806   3.526769   5.602409   6.313205   5.444467
    24  H    2.166649   3.013551   5.282151   6.201586   5.564176
    25  H    1.098908   2.154520   3.931587   4.781882   4.315446
    26  H    1.098250   2.152553   4.642134   5.818709   5.563563
    27  H    2.133748   1.099940   2.660434   4.066734   4.398098
    28  H    5.716734   4.554835   2.155442   1.093549   2.204283
    29  H    5.448880   4.482842   2.133154   1.095249   2.221770
    30  H    2.783024   2.184405   4.268630   5.650012   5.790646
    31  H    2.922833   2.203544   3.737079   4.820550   4.715395
    32  H    3.520828   2.186675   3.054635   4.408697   4.873098
    33  H    5.373714   5.321863   4.427126   3.523329   2.182397
    34  H    6.266508   5.815582   4.125034   2.810300   2.162432
    35  H    4.970026   4.737257   3.570296   2.815107   2.167918
    36  H    5.298296   4.544994   3.323248   2.650320   1.970191
    37  H    5.164748   6.014040   7.638253   8.026499   6.880553
    38  H    4.712524   5.612026   6.522822   6.454311   5.020813
    39  H    4.100550   5.336513   6.907499   7.213132   5.976080
    40  H    5.512356   6.521031   7.785258   7.863521   6.474217
    41  H    5.198488   5.297118   5.896231   5.907043   4.784398
    42  H    5.466412   5.775564   6.136871   5.852380   4.436396
    43  H    6.559015   7.013992   7.999812   8.061010   6.846329
                   11         12         13         14         15
    11  O    0.000000
    12  C    3.413274   0.000000
    13  C    4.714469   6.024654   0.000000
    14  O    4.588975   5.347816   2.360109   0.000000
    15  C    6.950035   4.969548   5.536659   4.877233   0.000000
    16  O    7.581828   5.014570   6.856342   6.046901   1.443821
    17  C    7.811384   6.081244   5.714681   5.599468   1.535439
    18  C    7.349155   5.699637   5.552519   4.412585   1.548966
    19  O    8.768714   6.935548   6.827172   5.682612   2.475795
    20  H    5.372785   4.752572   3.194406   3.815374   2.986470
    21  H    5.574993   5.028149   2.973805   2.605006   2.628378
    22  H    5.083428   3.085634   4.907248   3.861790   2.126891
    23  H    6.357502   4.171110   5.918396   6.019814   2.675964
    24  H    5.873533   2.984986   6.439992   5.974906   2.881049
    25  H    4.560360   3.503987   4.725589   5.374427   4.277639
    26  H    4.956230   2.845975   6.260627   6.478366   4.707141
    27  H    2.662849   2.129019   5.295955   5.477929   5.710520
    28  H    2.797978   5.017860   3.281355   2.533568   6.692844
    29  H    2.768069   5.408709   2.602520   3.281238   7.008546
    30  H    4.218473   1.097257   6.977662   6.411420   5.430824
    31  H    4.071263   1.095458   6.037187   5.022063   4.269586
    32  H    2.852463   1.096237   6.223675   5.421694   5.850093
    33  H    5.609227   6.424435   1.096541   2.593289   5.009239
    34  H    5.145015   6.857293   1.096485   2.628091   6.476817
    35  H    4.578217   6.035276   1.093947   3.328063   5.913370
    36  H    4.353346   4.827343   3.215213   0.972507   4.782469
    37  H    8.524225   5.981711   7.488604   6.694609   1.952673
    38  H    7.647136   6.399668   4.943827   5.096969   2.195008
    39  H    7.876760   6.009837   6.109723   6.254418   2.187599
    40  H    8.845930   7.000855   6.601357   6.364926   2.169532
    41  H    6.885128   5.208456   5.646488   4.115032   2.178495
    42  H    7.283881   6.133355   4.826393   3.810753   2.193017
    43  H    8.971030   6.859872   7.497946   6.191151   2.800843
                   16         17         18         19         20
    16  O    0.000000
    17  C    2.437391   0.000000
    18  C    2.414993   2.526532   0.000000
    19  O    2.808915   3.010135   1.437390   0.000000
    20  H    4.194302   2.928184   3.780816   5.009237   0.000000
    21  H    4.004615   3.033790   2.646871   3.958553   1.748796
    22  H    2.629243   3.476931   2.619678   3.916197   3.049827
    23  H    2.832986   2.785723   4.190697   5.092034   2.845281
    24  H    2.517983   3.752793   4.151242   5.085533   3.800805
    25  H    4.845582   4.473033   5.484865   6.711461   2.538150
    26  H    4.756612   5.161642   6.018065   7.135211   3.986579
    27  H    6.088625   6.407189   6.623147   7.963464   4.318431
    28  H    7.650303   7.530514   6.535947   7.894446   5.201419
    29  H    8.070709   7.547697   7.129965   8.528653   4.814685
    30  H    5.229917   6.476724   6.322930   7.457412   5.404778
    31  H    4.232334   5.547522   4.852382   6.027467   4.627981
    32  H    5.954865   7.013982   6.398592   7.660426   5.484620
    33  H    6.407204   4.996171   4.961759   6.128665   2.823582
    34  H    7.810535   6.670166   6.315639   7.536136   4.272363
    35  H    7.184169   5.958906   6.185449   7.479709   3.189185
    36  H    5.784632   5.742859   4.270479   5.545073   4.176946
    37  H    0.971848   2.491068   2.621083   2.497384   4.812083
    38  H    3.400247   1.095279   2.808314   3.432785   2.455219
    39  H    2.702390   1.095375   3.492561   3.983121   3.036500
    40  H    2.696760   1.096880   2.742678   2.658365   3.982834
    41  H    2.729510   3.474691   1.097997   2.089757   4.215117
    42  H    3.371783   2.724925   1.093506   2.029280   3.497631
    43  H    2.652421   3.576253   1.955919   0.970878   5.595459
                   21         22         23         24         25
    21  H    0.000000
    22  H    2.599898   0.000000
    23  H    3.874796   3.032379   0.000000
    24  H    4.308638   2.337261   1.746006   0.000000
    25  H    3.968766   3.635252   2.380249   3.054096   0.000000
    26  H    5.143131   3.868981   2.481509   2.378072   1.749079
    27  H    5.149609   4.154705   4.268840   3.891852   2.456561
    28  H    4.644914   5.079999   7.091468   6.791713   5.726646
    29  H    4.784130   5.630845   6.919353   6.981694   5.144795
    30  H    5.861861   3.776299   4.258291   2.961949   3.786529
    31  H    4.597028   2.320832   4.009820   2.618808   3.895814
    32  H    5.609643   3.826553   5.231377   4.062737   4.322175
    33  H    2.451749   4.799971   5.652691   6.343601   4.850707
    34  H    3.860863   5.809790   7.006527   7.470644   5.778407
    35  H    3.540261   5.292971   5.808346   6.476546   4.295107
    36  H    2.929173   3.469524   5.989938   5.665229   5.463081
    37  H    4.560765   3.525852   3.493910   3.402938   5.645513
    38  H    2.529470   3.804758   3.328100   4.434605   4.486603
    39  H    3.682127   3.847585   2.153509   3.468831   4.028321
    40  H    3.875940   4.282931   3.682217   4.528643   5.541491
    41  H    2.948453   2.277939   4.578078   4.132274   5.660717
    42  H    2.097426   3.102487   4.626236   4.838196   5.590290
    43  H    4.601107   4.005891   5.284912   5.001546   7.021853
                   26         27         28         29         30
    26  H    0.000000
    27  H    2.369864   0.000000
    28  H    6.618772   4.802423   0.000000
    29  H    6.306129   4.467838   1.775914   0.000000
    30  H    2.616848   2.491030   6.077589   6.367695   0.000000
    31  H    3.348186   3.066108   5.105682   5.739711   1.773247
    32  H    3.788713   2.438544   4.629773   5.175546   1.769527
    33  H    6.426091   5.845712   4.177023   3.686676   7.339277
    34  H    7.290600   6.139248   3.269160   2.629571   7.850895
    35  H    5.915941   4.939405   3.736959   2.558098   6.900747
    36  H    6.329057   5.289175   2.470070   3.623921   5.901961
    37  H    5.594815   7.030258   8.464487   8.884326   6.164192
    38  H    5.510763   6.473929   7.123710   7.012619   6.918301
    39  H    4.604079   6.155361   7.949863   7.799849   6.255594
    40  H    6.122923   7.461532   8.440311   8.538197   7.355229
    41  H    6.040224   6.386362   6.051105   6.882485   5.886462
    42  H    6.411799   6.797136   6.149403   6.657099   6.867047
    43  H    7.216608   8.107163   8.250909   8.997467   7.299048
                   31         32         33         34         35
    31  H    0.000000
    32  H    1.767544   0.000000
    33  H    6.304596   6.767921   0.000000
    34  H    6.868584   6.928311   1.769607   0.000000
    35  H    6.221980   6.264915   1.778211   1.778440   0.000000
    36  H    4.406206   4.826216   3.487231   3.525828   4.083189
    37  H    5.185094   6.918409   6.930258   8.419006   7.846460
    38  H    5.943986   7.256846   4.120434   5.854351   5.199143
    39  H    5.617309   7.015473   5.473259   7.130329   6.166393
    40  H    6.380090   7.935536   5.797787   7.496452   6.911699
    41  H    4.267897   5.787257   5.233319   6.350640   6.342416
    42  H    5.383412   6.762049   4.129748   5.509482   5.538672
    43  H    5.884108   7.576107   6.883446   8.223735   8.140538
                   36         37         38         39         40
    36  H    0.000000
    37  H    6.477678   0.000000
    38  H    5.414452   3.516976   0.000000
    39  H    6.399670   2.815661   1.777135   0.000000
    40  H    6.491786   2.331761   1.769223   1.765378   0.000000
    41  H    3.745619   3.120830   3.771072   4.332242   3.778483
    42  H    3.875237   3.565327   2.559547   3.763745   3.001763
    43  H    5.913522   2.285586   4.182502   4.417772   3.224588
                   41         42         43
    41  H    0.000000
    42  H    1.773662   0.000000
    43  H    2.210529   2.800910   0.000000
 Stoichiometry    C15H24O4
 Framework group  C1[X(C15H24O4)]
 Deg. of freedom   123
 Full point group                 C1      NOp   1
 Largest Abelian subgroup         C1      NOp   1
 Largest concise Abelian subgroup C1      NOp   1
                         Standard orientation:                         
 ---------------------------------------------------------------------
 Center     Atomic      Atomic             Coordinates (Angstroms)
 Number     Number       Type             X           Y           Z
 ---------------------------------------------------------------------
      1          6           0        1.825330    0.624412    0.035634
      2          6           0        1.098169   -0.489610    0.311201
      3          6           0       -0.346034   -0.571555    0.737056
      4          6           0       -1.253498    0.499443    0.093679
      5          6           0       -1.099632    1.905109    0.726344
      6          6           0        0.320114    2.316118    1.162688
      7          6           0        1.469606    2.080255    0.161032
      8          6           0        3.192885    0.222687   -0.365383
      9          6           0        3.296924   -1.290272   -0.315993
     10          6           0        1.884864   -1.783094    0.104683
     11          8           0        4.109005    0.992800   -0.663839
     12          6           0        1.234308    2.750994   -1.207259
     13          6           0        1.914734   -2.659146    1.354746
     14          8           0        1.250109   -2.588461   -0.908746
     15          6           0       -2.738383    0.046768    0.058163
     16          8           0       -3.468612    1.168809   -0.482586
     17          6           0       -3.298349   -0.319477    1.440144
     18          6           0       -2.918649   -1.141994   -0.918384
     19          8           0       -4.305204   -1.422075   -1.173558
     20          1           0       -0.403222   -0.513885    1.833465
     21          1           0       -0.708976   -1.570878    0.474212
     22          1           0       -0.949491    0.585293   -0.958460
     23          1           0       -1.743882    1.985876    1.611099
     24          1           0       -1.487498    2.641710    0.013386
     25          1           0        0.578218    1.811156    2.103961
     26          1           0        0.293092    3.387630    1.402029
     27          1           0        2.360652    2.562227    0.589526
     28          1           0        3.584020   -1.681829   -1.295845
     29          1           0        4.074663   -1.559698    0.406572
     30          1           0        1.002173    3.815867   -1.080250
     31          1           0        0.408156    2.289020   -1.758693
     32          1           0        2.130100    2.680510   -1.835211
     33          1           0        0.910668   -3.004713    1.628312
     34          1           0        2.533171   -3.546591    1.175145
     35          1           0        2.335045   -2.107031    2.200457
     36          1           0        1.177634   -2.049255   -1.714832
     37          1           0       -4.410807    0.947940   -0.393298
     38          1           0       -2.768993   -1.168475    1.885814
     39          1           0       -3.239921    0.527269    2.132570
     40          1           0       -4.356087   -0.596449    1.352834
     41          1           0       -2.393603   -0.928908   -1.858872
     42          1           0       -2.501589   -2.061291   -0.498018
     43          1           0       -4.600246   -0.797910   -1.856179
 ---------------------------------------------------------------------
 Rotational constants (GHZ):      0.5512495      0.2604648      0.2068075
 Standard basis: 6-31G(d) (6D, 7F)
 There are   333 symmetry adapted cartesian basis functions of A   symmetry.
 There are   333 symmetry adapted basis functions of A   symmetry.
   333 basis functions,   628 primitive gaussians,   333 cartesian basis functions
    73 alpha electrons       73 beta electrons
       nuclear repulsion energy      1597.8937897392 Hartrees.
 NAtoms=   43 NActive=   43 NUniq=   43 SFac= 1.00D+00 NAtFMM=   60 NAOKFM=F Big=F
 Integral buffers will be    131072 words long.
 Raffenetti 2 integral format.
 Two-electron integral symmetry is turned on.
 ------------------------------------------------------------------------------
 Polarizable Continuum Model (PCM)
 =================================
 Model                : PCM (using non-symmetric T matrix).
 Atomic radii         : SMD-Coulomb.
 Polarization charges : Total charges.
 Charge compensation  : None.
 Solution method      : On-the-fly selection.
 Cavity type          : VdW (van der Waals Surface) (Alpha=1.000).
 Cavity algorithm     : GePol (No added spheres)
                        Default sphere list used, NSphG=   43.
                        Lebedev-Laikov grids with approx.  5.0 points / Ang**2.
                        Smoothing algorithm: Karplus/York (Gamma=1.0000).
                        Polarization charges: spherical gaussians, with
                                              point-specific exponents (IZeta= 3).
                        Self-potential: point-specific (ISelfS= 7).
                        Self-field    : sphere-specific E.n sum rule (ISelfD= 2).
 1st derivatives      : Analytical E(r).r(x)/FMM algorithm (CHGder, D1EAlg=3).
                        Cavity 1st derivative terms included.
 Solvent              : Methanol, Eps=  32.613000 Eps(inf)=   1.765709
 ------------------------------------------------------------------------------
 ------------------------------------------------------------------------------
 Atomic radii for non-electrostatic terms: SMD-CDS.
 ------------------------------------------------------------------------------
 Nuclear repulsion after PCM non-electrostatic terms =     1597.8952118945 Hartrees.
 One-electron integrals computed using PRISM.
 NBasis=   333 RedAO= T EigKep=  9.22D-04  NBF=   333
 NBsUse=   333 1.00D-06 EigRej= -1.00D+00 NBFU=   333
 Initial guess from the checkpoint file:  "DY-202A-11R_36.chk"
 B after Tr=     0.000000    0.000000    0.000000
         Rot=    0.999974    0.001699    0.002080    0.006703 Ang=   0.83 deg.
 ExpMin= 1.61D-01 ExpMax= 5.48D+03 ExpMxC= 8.25D+02 IAcc=1 IRadAn=         1 AccDes= 0.00D+00
 Harris functional with IExCor=  402 and IRadAn=       1 diagonalized for initial guess.
 HarFok:  IExCor=  402 AccDes= 0.00D+00 IRadAn=         1 IDoV= 1 UseB2=F ITyADJ=14
 ICtDFT=  3500011 ScaDFX=  1.000000  1.000000  1.000000  1.000000
 FoFCou: FMM=F IPFlag=           0 FMFlag=      100000 FMFlg1=           0
         NFxFlg=           0 DoJE=T BraDBF=F KetDBF=T FulRan=T
         wScrn=  0.000000 ICntrl=     500 IOpCl=  0 I1Cent=   200000004 NGrid=           0
         NMat0=    1 NMatS0=      1 NMatT0=    0 NMatD0=    1 NMtDS0=    0 NMtDT0=    0
 Petite list used in FoFCou.
 Keep R1 ints in memory in canonical form, NReq=1565304907.
 Requested convergence on RMS density matrix=1.00D-08 within 128 cycles.
 Requested convergence on MAX density matrix=1.00D-06.
 Requested convergence on             energy=1.00D-06.
 No special actions if energy rises.
 Inv3:  Mode=1 IEnd=    21934848.
 Iteration    1 A*A^-1 deviation from unit magnitude is 7.88D-15 for   2700.
 Iteration    1 A*A^-1 deviation from orthogonality  is 4.05D-15 for   2302    118.
 Iteration    1 A^-1*A deviation from unit magnitude is 7.99D-15 for   2700.
 Iteration    1 A^-1*A deviation from orthogonality  is 8.88D-08 for   2426   2404.
 Iteration    2 A*A^-1 deviation from unit magnitude is 2.44D-15 for    282.
 Iteration    2 A*A^-1 deviation from orthogonality  is 2.62D-15 for   1886     65.
 Iteration    2 A^-1*A deviation from unit magnitude is 8.88D-16 for    227.
 Iteration    2 A^-1*A deviation from orthogonality  is 2.91D-16 for    591    570.
 Error on total polarization charges =  0.05181
 SCF Done:  E(RB3LYP) =  -886.950186075     A.U. after   11 cycles
            NFock= 11  Conv=0.32D-08     -V/T= 2.0094
 SMD-CDS (non-electrostatic) energy       (kcal/mol) =       0.89
 (included in total energy above)
 D1PCM: PCM CHGder 1st derivatives, ID1Alg=3 FixD1E=F DoIter=F DoCFld=F I1PDM=0.
 Calling FoFJK, ICntrl=      2127 FMM=F ISym2X=0 I1Cent= 0 IOpClX= 0 NMat=1 NMatS=1 NMatT=0.
 ***** Axes restored to original set *****
 -------------------------------------------------------------------
 Center     Atomic                   Forces (Hartrees/Bohr)
 Number     Number              X              Y              Z
 -------------------------------------------------------------------
      1        6           0.004655660   -0.006925789   -0.000183267
      2        6          -0.003304899    0.005455400    0.000265096
      3        6           0.002251518   -0.000809093   -0.001204458
      4        6          -0.000095925    0.002277743   -0.001184999
      5        6           0.000659105    0.000867778   -0.000162716
      6        6          -0.000259884    0.000100457    0.000811661
      7        6          -0.003313377    0.002715964    0.001299537
      8        6          -0.003016894    0.002816765    0.000511556
      9        6          -0.003600116    0.000743241    0.000109381
     10        6           0.004504078    0.000709191   -0.000955796
     11        8          -0.002241658   -0.002586831    0.001142260
     12        6           0.000318838   -0.000002856   -0.001507123
     13        6          -0.000195725   -0.002056253    0.001466881
     14        8           0.000723537    0.000113303    0.000519553
     15        6           0.000592077   -0.002490803    0.000963334
     16        8          -0.001005126   -0.001179094    0.000609463
     17        6          -0.002101298    0.002136952    0.000079470
     18        6          -0.002304531   -0.000136687    0.000615732
     19        8           0.003263556    0.000389016   -0.000372847
     20        1           0.000113856    0.000355912    0.000282017
     21        1           0.001318609    0.000588173    0.000619611
     22        1           0.000355388   -0.000337338    0.000193380
     23        1           0.000533891   -0.000170108    0.000043077
     24        1           0.000698745   -0.000633749    0.000193504
     25        1           0.000065562   -0.000524073   -0.000824734
     26        1          -0.000096240    0.000156768    0.000030724
     27        1           0.000202317    0.000164021   -0.000380556
     28        1           0.001141838   -0.001679398   -0.000258152
     29        1           0.000804085   -0.002035625   -0.000807999
     30        1           0.000126664   -0.000146429    0.000524961
     31        1          -0.000332605   -0.000146171    0.000366024
     32        1           0.000008773   -0.000344025    0.000494127
     33        1           0.000394836    0.001447184   -0.000629231
     34        1           0.000297638    0.000590347   -0.000252635
     35        1           0.000597363   -0.000146010    0.000549426
     36        1           0.000312420    0.000258860   -0.001006660
     37        1          -0.001220394    0.000416882   -0.000943002
     38        1           0.000071111    0.000248304   -0.000575754
     39        1           0.000331976   -0.000450905   -0.000014822
     40        1           0.000321256   -0.000715724   -0.000458680
     41        1          -0.000715885    0.000157442   -0.000325956
     42        1          -0.000362437    0.000080948    0.000108988
     43        1          -0.000497702    0.000726314    0.000249622
 -------------------------------------------------------------------
 Cartesian Forces:  Max     0.006925789 RMS     0.001483643

 GradGradGradGradGradGradGradGradGradGradGradGradGradGradGradGradGradGrad
 Berny optimization.
 Using GEDIIS/GDIIS optimizer.
 FormGI is forming the generalized inverse of G from B-inverse, IUseBI=4.
 Internal  Forces:  Max     0.004263736 RMS     0.000845693
 Search for a local minimum.
 Step number   2 out of a maximum of  258
 All quantities printed in internal units (Hartrees-Bohrs-Radians)
 Mixed Optimization -- En-DIIS/RFO-DIIS
 Update second derivatives using D2CorX and points    1    2
 DE= -6.48D-03 DEPred=-7.69D-03 R= 8.43D-01
 TightC=F SS=  1.41D+00  RLast= 3.22D-01 DXNew= 5.0454D-01 9.6686D-01
 Trust test= 8.43D-01 RLast= 3.22D-01 DXMaxT set to 5.05D-01
 ITU=  1  0
 Use linear search instead of GDIIS.
     Eigenvalues ---    0.00230   0.00231   0.00274   0.00342   0.00373
     Eigenvalues ---    0.00410   0.00530   0.00682   0.00760   0.00905
     Eigenvalues ---    0.01114   0.01141   0.01227   0.01283   0.01359
     Eigenvalues ---    0.01390   0.02478   0.02557   0.03126   0.03858
     Eigenvalues ---    0.04036   0.04088   0.04416   0.04593   0.04712
     Eigenvalues ---    0.04831   0.04879   0.04984   0.05019   0.05303
     Eigenvalues ---    0.05395   0.05497   0.05523   0.05537   0.05577
     Eigenvalues ---    0.05597   0.05653   0.05689   0.05909   0.05942
     Eigenvalues ---    0.06012   0.06134   0.06727   0.07796   0.08210
     Eigenvalues ---    0.08682   0.09013   0.09147   0.09211   0.09678
     Eigenvalues ---    0.10345   0.11639   0.12084   0.13333   0.13885
     Eigenvalues ---    0.14589   0.15763   0.16000   0.16000   0.16000
     Eigenvalues ---    0.16000   0.16000   0.16000   0.16000   0.16000
     Eigenvalues ---    0.16000   0.16000   0.16012   0.16060   0.16112
     Eigenvalues ---    0.16702   0.17339   0.18356   0.20455   0.20731
     Eigenvalues ---    0.22067   0.23204   0.24573   0.24992   0.26586
     Eigenvalues ---    0.26902   0.27300   0.27719   0.27904   0.28646
     Eigenvalues ---    0.28825   0.28862   0.29383   0.29732   0.30468
     Eigenvalues ---    0.31158   0.31662   0.32224   0.33752   0.33756
     Eigenvalues ---    0.33818   0.33842   0.33893   0.34025   0.34077
     Eigenvalues ---    0.34095   0.34106   0.34147   0.34166   0.34167
     Eigenvalues ---    0.34185   0.34199   0.34247   0.34287   0.34328
     Eigenvalues ---    0.34338   0.34341   0.34359   0.34420   0.34677
     Eigenvalues ---    0.39358   0.41070   0.41821   0.52247   0.52439
     Eigenvalues ---    0.52676   0.53063   0.95093
 RFO step:  Lambda=-1.12478255D-03 EMin= 2.29999577D-03
 Quartic linear search produced a step of -0.06132.
 Iteration  1 RMS(Cart)=  0.03620354 RMS(Int)=  0.00048233
 Iteration  2 RMS(Cart)=  0.00066040 RMS(Int)=  0.00003385
 Iteration  3 RMS(Cart)=  0.00000020 RMS(Int)=  0.00003385
 Variable       Old X    -DE/DX   Delta X   Delta X   Delta X     New X
                                 (Linear)    (Quad)   (Total)
    R1        2.56735  -0.00426  -0.00197  -0.00378  -0.00570   2.56165
    R2        2.84198   0.00308  -0.00104   0.01003   0.00898   2.85095
    R3        2.79808  -0.00318  -0.00032  -0.00787  -0.00814   2.78994
    R4        2.84953  -0.00151  -0.00004  -0.00445  -0.00447   2.84507
    R5        2.88741   0.00313  -0.00200   0.01299   0.01097   2.89838
    R6        2.91806   0.00207  -0.00010   0.00791   0.00780   2.92586
    R7        2.07759   0.00030  -0.00029   0.00143   0.00114   2.07873
    R8        2.06963  -0.00111  -0.00010  -0.00281  -0.00291   2.06671
    R9        2.92745  -0.00021   0.00006   0.00004   0.00011   2.92757
   R10        2.93429   0.00371   0.00172   0.00964   0.01136   2.94564
   R11        2.07594  -0.00011   0.00010  -0.00051  -0.00041   2.07552
   R12        2.91227  -0.00093  -0.00119  -0.00031  -0.00150   2.91076
   R13        2.07386  -0.00029  -0.00020  -0.00037  -0.00057   2.07329
   R14        2.07124  -0.00080   0.00023  -0.00268  -0.00245   2.06879
   R15        2.91550  -0.00065  -0.00075  -0.00060  -0.00137   2.91412
   R16        2.07664  -0.00046  -0.00002  -0.00125  -0.00126   2.07537
   R17        2.07539   0.00016   0.00004   0.00038   0.00041   2.07580
   R18        2.91378  -0.00017  -0.00141   0.00240   0.00099   2.91477
   R19        2.07858   0.00009  -0.00007   0.00040   0.00033   2.07891
   R20        2.86735   0.00032  -0.00232   0.00638   0.00406   2.87141
   R21        2.33090  -0.00356  -0.00129  -0.00088  -0.00217   2.32873
   R22        2.93593  -0.00420  -0.00270  -0.00729  -0.01005   2.92588
   R23        2.06651   0.00115   0.00006   0.00300   0.00306   2.06957
   R24        2.06972   0.00051  -0.00007   0.00154   0.00147   2.07119
   R25        2.88517   0.00105   0.00001   0.00327   0.00328   2.88846
   R26        2.72446  -0.00033  -0.00193   0.00324   0.00131   2.72578
   R27        2.07352  -0.00011  -0.00022   0.00014  -0.00008   2.07344
   R28        2.07012   0.00014  -0.00018   0.00074   0.00056   2.07068
   R29        2.07159  -0.00026  -0.00007  -0.00056  -0.00063   2.07096
   R30        2.07216  -0.00099  -0.00006  -0.00258  -0.00264   2.06952
   R31        2.07206  -0.00027  -0.00003  -0.00067  -0.00070   2.07136
   R32        2.06726   0.00057   0.00016   0.00123   0.00139   2.06865
   R33        1.83777   0.00096   0.00006   0.00158   0.00164   1.83941
   R34        2.72843   0.00068  -0.00026   0.00215   0.00189   2.73031
   R35        2.90156  -0.00065   0.00020  -0.00252  -0.00232   2.89924
   R36        2.92712  -0.00105   0.00001  -0.00353  -0.00352   2.92360
   R37        1.83653   0.00099   0.00039   0.00098   0.00136   1.83789
   R38        2.06978  -0.00039  -0.00013  -0.00079  -0.00092   2.06886
   R39        2.06996  -0.00034  -0.00015  -0.00063  -0.00078   2.06918
   R40        2.07280  -0.00009  -0.00007  -0.00011  -0.00018   2.07262
   R41        2.71627  -0.00287  -0.00077  -0.00497  -0.00574   2.71053
   R42        2.07491  -0.00003  -0.00027   0.00048   0.00021   2.07512
   R43        2.06643  -0.00016  -0.00001  -0.00042  -0.00043   2.06600
   R44        1.83469   0.00043   0.00042  -0.00010   0.00032   1.83501
    A1        2.27873  -0.00127   0.00159  -0.01219  -0.01069   2.26804
    A2        1.90372   0.00040  -0.00327   0.00857   0.00523   1.90895
    A3        2.09866   0.00087   0.00162   0.00479   0.00642   2.10507
    A4        2.23251   0.00094  -0.00135   0.00303   0.00170   2.23421
    A5        1.97270  -0.00128   0.00082  -0.00757  -0.00687   1.96583
    A6        2.07748   0.00033   0.00056   0.00434   0.00496   2.08245
    A7        1.99049   0.00063   0.00053   0.00016   0.00065   1.99115
    A8        1.90563  -0.00005  -0.00006  -0.00193  -0.00198   1.90365
    A9        1.87465  -0.00105  -0.00006  -0.00572  -0.00579   1.86886
   A10        1.92683  -0.00021   0.00036  -0.00310  -0.00273   1.92410
   A11        1.91571   0.00059  -0.00109   0.01097   0.00989   1.92559
   A12        1.84415   0.00003   0.00029  -0.00046  -0.00018   1.84397
   A13        1.98320  -0.00132  -0.00054  -0.00803  -0.00862   1.97458
   A14        1.94907   0.00114   0.00130   0.00679   0.00813   1.95720
   A15        1.86567  -0.00023   0.00072  -0.00832  -0.00761   1.85806
   A16        1.94857   0.00053  -0.00015   0.00858   0.00843   1.95700
   A17        1.86790   0.00038  -0.00145   0.00259   0.00109   1.86899
   A18        1.83954  -0.00052   0.00002  -0.00229  -0.00224   1.83730
   A19        2.03659   0.00047   0.00100  -0.00591  -0.00493   2.03166
   A20        1.91529   0.00008   0.00037   0.00027   0.00067   1.91596
   A21        1.88494  -0.00030   0.00031  -0.00025   0.00002   1.88496
   A22        1.86808  -0.00039  -0.00048  -0.00006  -0.00055   1.86753
   A23        1.90811  -0.00018  -0.00123   0.00164   0.00043   1.90854
   A24        1.84130   0.00032  -0.00009   0.00549   0.00541   1.84671
   A25        2.05081  -0.00046  -0.00037  -0.00612  -0.00655   2.04426
   A26        1.91383   0.00054  -0.00093   0.00212   0.00117   1.91501
   A27        1.87469  -0.00028   0.00015   0.00188   0.00204   1.87673
   A28        1.88690  -0.00035   0.00109  -0.00541  -0.00433   1.88256
   A29        1.88491   0.00045   0.00049   0.00269   0.00324   1.88815
   A30        1.84153   0.00017  -0.00046   0.00633   0.00587   1.84740
   A31        1.95882   0.00041   0.00038  -0.00185  -0.00154   1.95727
   A32        1.96406  -0.00034  -0.00055  -0.00289  -0.00339   1.96067
   A33        1.83905  -0.00029   0.00165  -0.00360  -0.00195   1.83710
   A34        1.97788   0.00010  -0.00073   0.00262   0.00191   1.97979
   A35        1.85840   0.00004  -0.00127   0.00774   0.00649   1.86489
   A36        1.85324   0.00005   0.00068  -0.00180  -0.00115   1.85210
   A37        1.90185   0.00164   0.00364  -0.00265   0.00089   1.90275
   A38        2.19213  -0.00026  -0.00243   0.00480   0.00240   2.19453
   A39        2.18891  -0.00138  -0.00119  -0.00196  -0.00312   2.18579
   A40        1.83671  -0.00187  -0.00307   0.00107  -0.00217   1.83453
   A41        1.92395   0.00133  -0.00054   0.01328   0.01277   1.93673
   A42        1.89173   0.00132  -0.00008   0.01219   0.01221   1.90393
   A43        1.94728   0.00046   0.00134  -0.00189  -0.00049   1.94679
   A44        1.97005   0.00008  -0.00007  -0.00340  -0.00341   1.96664
   A45        1.89297  -0.00122   0.00208  -0.01927  -0.01728   1.87569
   A46        1.80906   0.00112   0.00192   0.00182   0.00363   1.81270
   A47        1.96617  -0.00018   0.00063   0.00201   0.00266   1.96883
   A48        1.91901  -0.00035  -0.00177   0.00306   0.00135   1.92036
   A49        1.96701  -0.00041  -0.00134   0.00145   0.00014   1.96715
   A50        1.96820  -0.00109  -0.00289  -0.00415  -0.00704   1.96116
   A51        1.83757   0.00083   0.00319  -0.00398  -0.00082   1.83675
   A52        1.93022  -0.00059   0.00000  -0.00376  -0.00376   1.92646
   A53        1.95880  -0.00035   0.00022  -0.00248  -0.00226   1.95654
   A54        1.93441  -0.00051   0.00011  -0.00287  -0.00277   1.93165
   A55        1.88387   0.00044  -0.00002   0.00202   0.00200   1.88587
   A56        1.87715   0.00057  -0.00014   0.00358   0.00344   1.88059
   A57        1.87633   0.00053  -0.00020   0.00408   0.00388   1.88020
   A58        1.94677  -0.00142  -0.00017  -0.00755  -0.00772   1.93905
   A59        1.91912  -0.00050   0.00059  -0.00375  -0.00316   1.91597
   A60        1.92932   0.00079   0.00142   0.00085   0.00228   1.93160
   A61        1.87785   0.00114  -0.00156   0.01132   0.00976   1.88761
   A62        1.89441   0.00025  -0.00023   0.00126   0.00103   1.89545
   A63        1.89484  -0.00023  -0.00019  -0.00169  -0.00186   1.89298
   A64        1.88150   0.00023   0.00039   0.00049   0.00089   1.88239
   A65        1.83969   0.00059   0.00273  -0.00114   0.00159   1.84127
   A66        1.97981   0.00081  -0.00018   0.01245   0.01225   1.99206
   A67        1.92778  -0.00030   0.00080   0.00054   0.00129   1.92907
   A68        1.91560  -0.00066  -0.00226  -0.00311  -0.00539   1.91021
   A69        1.87699  -0.00075  -0.00116  -0.01142  -0.01255   1.86445
   A70        1.91978   0.00022   0.00000   0.00120   0.00114   1.92092
   A71        1.85387   0.00196   0.00019   0.01102   0.01121   1.86507
   A72        1.95505  -0.00085  -0.00007  -0.00712  -0.00720   1.94785
   A73        1.94456   0.00051   0.00025   0.00424   0.00449   1.94905
   A74        1.91800  -0.00037   0.00123  -0.00432  -0.00312   1.91488
   A75        1.89252   0.00009   0.00013  -0.00056  -0.00042   1.89210
   A76        1.87834   0.00022   0.00014  -0.00263  -0.00253   1.87581
   A77        1.87229   0.00046  -0.00178   0.01098   0.00919   1.88148
   A78        1.95382  -0.00055  -0.00181   0.00014  -0.00167   1.95214
   A79        1.91285   0.00008   0.00178  -0.00513  -0.00329   1.90956
   A80        1.93740   0.00047   0.00105   0.00340   0.00446   1.94186
   A81        1.92520  -0.00034  -0.00329  -0.00070  -0.00401   1.92119
   A82        1.84662   0.00019   0.00193  -0.00167   0.00025   1.84687
   A83        1.88604   0.00019   0.00026   0.00432   0.00460   1.89064
   A84        1.86784   0.00032  -0.00115   0.00426   0.00311   1.87095
    D1        0.08791   0.00034   0.00064  -0.00227  -0.00160   0.08630
    D2       -3.08834   0.00021   0.00145  -0.00955  -0.00806  -3.09639
    D3       -3.12441   0.00048  -0.00032   0.01797   0.01758  -3.10683
    D4       -0.01746   0.00035   0.00048   0.01068   0.01112  -0.00634
    D5        0.38728   0.00015  -0.00095   0.01138   0.01040   0.39768
    D6       -1.86850  -0.00006   0.00020   0.01186   0.01203  -1.85647
    D7        2.40274   0.00023  -0.00131   0.01756   0.01622   2.41896
    D8       -2.67693   0.00003   0.00029  -0.01078  -0.01048  -2.68741
    D9        1.35047  -0.00018   0.00145  -0.01030  -0.00885   1.34162
   D10       -0.66147   0.00010  -0.00006  -0.00460  -0.00467  -0.66613
   D11       -0.00685  -0.00001   0.00020   0.01021   0.01034   0.00349
   D12       -3.12352   0.00003  -0.00103   0.00212   0.00100  -3.12252
   D13        3.07256   0.00002  -0.00062   0.02717   0.02662   3.09918
   D14       -0.04411   0.00006  -0.00184   0.01908   0.01727  -0.02684
   D15        0.61352   0.00015   0.00022   0.00424   0.00446   0.61798
   D16       -1.55092   0.00001  -0.00059   0.00968   0.00909  -1.54183
   D17        2.74048   0.00054  -0.00087   0.01416   0.01328   2.75376
   D18       -2.49161   0.00032  -0.00062   0.01211   0.01150  -2.48010
   D19        1.62715   0.00018  -0.00144   0.01756   0.01613   1.64328
   D20       -0.36464   0.00071  -0.00172   0.02204   0.02032  -0.34432
   D21        0.03352  -0.00047  -0.00091  -0.02609  -0.02700   0.00652
   D22        2.16494  -0.00035  -0.00092  -0.02205  -0.02299   2.14195
   D23       -2.07464   0.00035   0.00229  -0.02377  -0.02147  -2.09610
   D24       -3.13934  -0.00058  -0.00021  -0.03267  -0.03288   3.11097
   D25       -1.00791  -0.00045  -0.00022  -0.02863  -0.02887  -1.03678
   D26        1.03569   0.00024   0.00299  -0.03035  -0.02734   1.00835
   D27       -1.33872  -0.00003   0.00026  -0.01083  -0.01060  -1.34932
   D28        2.72126  -0.00064  -0.00020  -0.02172  -0.02193   2.69934
   D29        0.71778  -0.00048  -0.00136  -0.01770  -0.01902   0.69876
   D30        0.81426   0.00020   0.00086  -0.01568  -0.01485   0.79942
   D31       -1.40894  -0.00040   0.00040  -0.02657  -0.02618  -1.43512
   D32        2.87077  -0.00024  -0.00076  -0.02254  -0.02328   2.84749
   D33        2.84028   0.00047   0.00078  -0.01157  -0.01082   2.82946
   D34        0.61708  -0.00014   0.00032  -0.02246  -0.02215   0.59493
   D35       -1.38640   0.00002  -0.00084  -0.01843  -0.01925  -1.40565
   D36        0.64440  -0.00059  -0.00046   0.00098   0.00050   0.64490
   D37       -1.48345  -0.00048  -0.00087   0.00519   0.00431  -1.47914
   D38        2.80091  -0.00074  -0.00113  -0.00131  -0.00246   2.79846
   D39        2.86786   0.00033   0.00075   0.01095   0.01168   2.87954
   D40        0.74001   0.00044   0.00035   0.01516   0.01548   0.75550
   D41       -1.25881   0.00018   0.00009   0.00865   0.00872  -1.25010
   D42       -1.41081   0.00021  -0.00012   0.01418   0.01406  -1.39676
   D43        2.74452   0.00031  -0.00053   0.01839   0.01786   2.76239
   D44        0.74570   0.00005  -0.00079   0.01188   0.01110   0.75680
   D45        3.07896   0.00011  -0.00129   0.00925   0.00801   3.08697
   D46        0.98274   0.00006  -0.00021   0.00673   0.00656   0.98930
   D47       -1.18174  -0.00059  -0.00070  -0.00452  -0.00521  -1.18695
   D48        0.83722   0.00052  -0.00152   0.00748   0.00594   0.84316
   D49       -1.25900   0.00048  -0.00044   0.00496   0.00449  -1.25451
   D50        2.85970  -0.00018  -0.00093  -0.00629  -0.00728   2.85242
   D51       -1.18470   0.00011   0.00025   0.00145   0.00172  -1.18297
   D52        3.00227   0.00006   0.00133  -0.00107   0.00027   3.00254
   D53        0.83779  -0.00059   0.00084  -0.01232  -0.01149   0.82629
   D54        0.82582  -0.00032  -0.00094   0.01054   0.00954   0.83537
   D55       -1.33707   0.00005  -0.00135   0.02089   0.01952  -1.31754
   D56        2.95328  -0.00027  -0.00042   0.01138   0.01092   2.96420
   D57        2.97819  -0.00020  -0.00014   0.00673   0.00656   2.98475
   D58        0.81530   0.00017  -0.00054   0.01708   0.01654   0.83184
   D59       -1.17754  -0.00015   0.00038   0.00757   0.00794  -1.16960
   D60       -1.31874  -0.00011  -0.00107   0.01391   0.01281  -1.30593
   D61        2.80155   0.00026  -0.00147   0.02426   0.02279   2.82434
   D62        0.80871  -0.00006  -0.00055   0.01475   0.01418   0.82289
   D63       -1.27594  -0.00054   0.00153  -0.02321  -0.02170  -1.29764
   D64        0.97263  -0.00055   0.00046  -0.02658  -0.02613   0.94650
   D65        3.00355  -0.00042   0.00012  -0.02249  -0.02238   2.98117
   D66        0.90045  -0.00045   0.00092  -0.02961  -0.02871   0.87175
   D67       -3.13416  -0.00047  -0.00015  -0.03299  -0.03314   3.11589
   D68       -1.10324  -0.00033  -0.00050  -0.02889  -0.02938  -1.13263
   D69        2.88507  -0.00021   0.00119  -0.02359  -0.02242   2.86265
   D70       -1.14954  -0.00022   0.00012  -0.02697  -0.02685  -1.17640
   D71        0.88137  -0.00009  -0.00022  -0.02287  -0.02310   0.85827
   D72       -3.11678   0.00035  -0.00133   0.02129   0.01994  -3.09684
   D73        1.06158   0.00044  -0.00146   0.02302   0.02154   1.08311
   D74       -1.03654   0.00035  -0.00142   0.02149   0.02004  -1.01650
   D75        0.92052  -0.00001  -0.00074   0.02414   0.02343   0.94395
   D76       -1.18430   0.00007  -0.00087   0.02586   0.02502  -1.15928
   D77        3.00076  -0.00001  -0.00084   0.02434   0.02353   3.02429
   D78       -1.11343  -0.00014   0.00077   0.01445   0.01521  -1.09822
   D79        3.06493  -0.00005   0.00064   0.01617   0.01681   3.08173
   D80        0.96681  -0.00014   0.00067   0.01465   0.01531   0.98212
   D81        0.02693  -0.00028  -0.00077  -0.02554  -0.02631   0.00062
   D82        2.12885  -0.00011  -0.00120  -0.02009  -0.02134   2.10752
   D83       -2.08500  -0.00003   0.00097  -0.02845  -0.02744  -2.11244
   D84       -3.13953  -0.00030   0.00045  -0.01735  -0.01693   3.12673
   D85       -1.03761  -0.00013   0.00002  -0.01190  -0.01195  -1.04956
   D86        1.03173  -0.00004   0.00218  -0.02026  -0.01805   1.01368
   D87       -0.03467   0.00047   0.00099   0.02974   0.03074  -0.00393
   D88       -2.16553   0.00019  -0.00026   0.02533   0.02506  -2.14047
   D89        2.03993   0.00019  -0.00143   0.03240   0.03099   2.07092
   D90       -2.12115  -0.00025   0.00280   0.01414   0.01696  -2.10419
   D91        2.03117  -0.00053   0.00155   0.00973   0.01128   2.04245
   D92       -0.04655  -0.00053   0.00038   0.01681   0.01722  -0.02934
   D93        2.02515   0.00095  -0.00098   0.04334   0.04232   2.06747
   D94       -0.10571   0.00067  -0.00223   0.03893   0.03664  -0.06907
   D95       -2.18344   0.00066  -0.00340   0.04600   0.04258  -2.14086
   D96        1.11245  -0.00061   0.00085  -0.03654  -0.03567   1.07678
   D97       -3.08892  -0.00041  -0.00082  -0.02967  -0.03046  -3.11938
   D98       -0.99703  -0.00051   0.00027  -0.03364  -0.03335  -1.03038
   D99       -3.13113   0.00042   0.00282  -0.03186  -0.02909   3.12296
   D100      -1.04932   0.00062   0.00115  -0.02499  -0.02388  -1.07320
   D101       1.04257   0.00052   0.00224  -0.02896  -0.02677   1.01580
   D102      -0.97889  -0.00061   0.00054  -0.03884  -0.03828  -1.01716
   D103       1.10292  -0.00041  -0.00112  -0.03197  -0.03306   1.06986
   D104      -3.08838  -0.00052  -0.00004  -0.03594  -0.03596  -3.12433
   D105       0.97798   0.00043  -0.00140   0.02042   0.01893   0.99690
   D106      -1.03142  -0.00008  -0.00104   0.01871   0.01778  -1.01364
   D107       3.10028   0.00052   0.00027   0.02211   0.02236   3.12264
   D108      -3.00490  -0.00083   0.00147  -0.03695  -0.03549  -3.04039
   D109      -0.86687   0.00013   0.00159  -0.02444  -0.02285  -0.88973
   D110       1.22129  -0.00043  -0.00026  -0.03153  -0.03180   1.18949
   D111      -1.08840   0.00009   0.00006   0.01683   0.01688  -1.07152
   D112       1.03506  -0.00003   0.00036   0.01410   0.01443   1.04949
   D113       3.10780   0.00062  -0.00091   0.02763   0.02670   3.13449
   D114      -3.14095  -0.00072  -0.00173   0.01251   0.01080  -3.13015
   D115      -1.01749  -0.00084  -0.00142   0.00977   0.00835  -1.00914
   D116       1.05525  -0.00019  -0.00269   0.02331   0.02062   1.07586
   D117       1.08043   0.00046   0.00098   0.02763   0.02863   1.10906
   D118      -3.07930   0.00034   0.00128   0.02489   0.02618  -3.05312
   D119      -1.00656   0.00099   0.00001   0.03843   0.03845  -0.96811
   D120      -2.94744   0.00063   0.00183   0.01496   0.01676  -2.93069
   D121      -0.80549  -0.00013  -0.00232   0.01053   0.00821  -0.79728
   D122       1.27653   0.00044  -0.00010   0.01472   0.01459   1.29112
   D123      -0.94840   0.00076   0.00484   0.00755   0.01238  -0.93602
   D124       1.19355   0.00000   0.00069   0.00312   0.00384   1.19739
   D125      -3.00761   0.00057   0.00291   0.00731   0.01021  -2.99739
   D126       1.13710  -0.00035   0.00148  -0.00234  -0.00086   1.13624
   D127      -3.00413  -0.00111  -0.00267  -0.00676  -0.00940  -3.01353
   D128      -0.92211  -0.00054  -0.00045  -0.00257  -0.00302  -0.92513
   D129       1.43037  -0.00076  -0.00015  -0.03619  -0.03639   1.39398
   D130      -0.70456  -0.00023   0.00097  -0.02922  -0.02820  -0.73276
   D131      -2.74023  -0.00039   0.00130  -0.03303  -0.03174  -2.77197
         Item               Value     Threshold  Converged?
 Maximum Force            0.004264     0.000450     NO 
 RMS     Force            0.000846     0.000300     NO 
 Maximum Displacement     0.195049     0.001800     NO 
 RMS     Displacement     0.036166     0.001200     NO 
 Predicted change in Energy=-6.277724D-04
 GradGradGradGradGradGradGradGradGradGradGradGradGradGradGradGradGradGrad

                          Input orientation:                          
 ---------------------------------------------------------------------
 Center     Atomic      Atomic             Coordinates (Angstroms)
 Number     Number       Type             X           Y           Z
 ---------------------------------------------------------------------
      1          6           0        1.798349    0.641530    0.047594
      2          6           0        1.079170   -0.465784    0.354502
      3          6           0       -0.357824   -0.544933    0.796601
      4          6           0       -1.281532    0.506274    0.134061
      5          6           0       -1.131686    1.921000    0.747348
      6          6           0        0.290222    2.338374    1.167501
      7          6           0        1.423080    2.099253    0.148931
      8          6           0        3.153208    0.242112   -0.381937
      9          6           0        3.261753   -1.272700   -0.332964
     10          6           0        1.876148   -1.761060    0.155770
     11          8           0        4.059460    1.009593   -0.710982
     12          6           0        1.150671    2.731785   -1.231209
     13          6           0        1.962628   -2.604523    1.427547
     14          8           0        1.217639   -2.602543   -0.813170
     15          6           0       -2.767997    0.038918    0.092159
     16          8           0       -3.504188    1.143940   -0.477447
     17          6           0       -3.354413   -0.311510    1.465882
     18          6           0       -2.933830   -1.156221   -0.876173
     19          8           0       -4.314070   -1.432059   -1.152243
     20          1           0       -0.402383   -0.454302    1.891970
     21          1           0       -0.708471   -1.555689    0.569654
     22          1           0       -0.970379    0.575599   -0.916979
     23          1           0       -1.767941    2.009322    1.636779
     24          1           0       -1.524346    2.645487    0.026634
     25          1           0        0.564614    1.830675    2.101890
     26          1           0        0.263671    3.410478    1.405240
     27          1           0        2.318396    2.601907    0.543898
     28          1           0        3.506714   -1.680126   -1.319571
     29          1           0        4.073001   -1.552037    0.349033
     30          1           0        0.925821    3.800358   -1.124079
     31          1           0        0.306228    2.256744   -1.743000
     32          1           0        2.029153    2.638601   -1.879739
     33          1           0        0.967897   -2.919715    1.759971
     34          1           0        2.559608   -3.503703    1.236347
     35          1           0        2.437569   -2.038400    2.235178
     36          1           0        1.126707   -2.093402   -1.637769
     37          1           0       -4.447001    0.910559   -0.427185
     38          1           0       -2.813781   -1.139541    1.935619
     39          1           0       -3.331732    0.546320    2.145997
     40          1           0       -4.400108   -0.622620    1.353340
     41          1           0       -2.397219   -0.945776   -1.810838
     42          1           0       -2.526704   -2.074895   -0.445425
     43          1           0       -4.606602   -0.791792   -1.821135
 ---------------------------------------------------------------------
                    Distance matrix (angstroms):
                    1          2          3          4          5
     1  C    0.000000
     2  C    1.355564   0.000000
     3  C    2.572505   1.505545   0.000000
     4  C    3.084062   2.562500   1.548300   0.000000
     5  C    3.272889   3.277033   2.584978   1.549201   0.000000
     6  C    2.531387   3.024352   2.978421   2.625833   1.540308
     7  C    1.508659   2.596141   3.253123   3.138906   2.629963
     8  C    1.476372   2.311946   3.786256   4.472467   4.738593
     9  C    2.439395   2.426395   3.860945   4.901459   5.537968
    10  C    2.406281   1.533756   2.623024   3.887444   4.791095
    11  O    2.413200   3.492009   4.919528   5.430804   5.468582
    12  C    2.534559   3.569879   4.138169   3.568259   3.127493
    13  C    3.531022   2.550712   3.166149   4.677044   5.524292
    14  O    3.406192   2.438929   3.050771   4.099738   5.330759
    15  C    4.606153   3.888990   2.577995   1.558767   2.578570
    16  O    5.352101   4.928541   3.791451   2.391811   2.780776
    17  C    5.428699   4.573359   3.079281   2.596026   3.231239
    18  C    5.145753   4.253873   3.131717   2.552361   3.918269
    19  O    6.565138   5.682517   4.498540   3.822041   4.997901
    20  H    3.073400   2.135166   1.100015   2.187659   2.735708
    21  H    3.374087   2.104719   1.093657   2.183995   3.506858
    22  H    2.932679   2.627127   2.137094   1.098320   2.146185
    23  H    4.137003   3.984522   3.036206   2.180346   1.097137
    24  H    3.880282   4.070110   3.483160   2.155628   1.094757
    25  H    2.675126   2.931186   2.863247   3.005769   2.172642
    26  H    3.444635   4.098108   4.049935   3.526747   2.144384
    27  H    2.088024   3.313952   4.138672   4.185585   3.522511
    28  H    3.190256   3.189063   4.549890   5.460833   6.225353
    29  H    3.174373   3.184808   4.565828   5.740548   6.269721
    30  H    3.480275   4.517707   4.921210   4.160086   3.356719
    31  H    2.835766   3.522657   3.839261   3.018027   2.895195
    32  H    2.784992   3.941004   4.795346   4.422991   4.172223
    33  H    4.037865   2.830107   2.885344   4.409186   5.372725
    34  H    4.378995   3.492607   4.178409   5.661211   6.579678
    35  H    3.517975   2.802733   3.480542   4.972100   5.534444
    36  H    3.281982   2.573043   3.244649   3.961984   5.186960
    37  H    6.269146   5.748384   4.509710   3.240160   3.659486
    38  H    5.292315   4.255460   2.771759   2.881337   3.688948
    39  H    5.543473   4.867223   3.443230   2.872770   2.947230
    40  H    6.459406   5.571783   4.081184   3.533633   4.185668
    41  H    4.855523   4.123636   3.334448   2.671299   4.045281
    42  H    5.131093   4.028827   2.930436   2.923814   4.397268
    43  H    6.824218   6.096530   4.996558   4.069871   5.102097
                    6          7          8          9         10
     6  C    0.000000
     7  C    1.542087   0.000000
     8  C    3.871920   2.593095   0.000000
     9  C    4.911339   3.870789   1.519484   0.000000
    10  C    4.510445   3.886815   2.435715   1.548308   0.000000
    11  O    4.416052   2.979482   1.232312   2.447059   3.632442
    12  C    2.578556   1.542429   3.306038   4.615128   4.757697
    13  C    5.224634   4.904231   3.577016   2.561421   1.528505
    14  O    5.403316   4.803616   3.467629   2.485454   1.442419
    15  C    3.974489   4.670474   5.943629   6.185382   4.981169
    16  O    4.304658   5.057958   6.718880   7.186027   6.147195
    17  C    4.516002   5.510950   6.787493   6.923394   5.583578
    18  C    5.175259   5.534583   6.265113   6.220441   4.956473
    19  O    6.387243   6.861348   7.691324   7.621660   6.335450
    20  H    2.967085   3.590423   4.277601   4.364172   3.148604
    21  H    4.064300   4.251954   4.364651   4.081358   2.625591
    22  H    3.006917   3.030896   4.171505   4.654914   3.835816
    23  H    2.136477   3.521987   5.604994   6.320552   5.448720
    24  H    2.165307   3.000108   5.274719   6.195825   5.567557
    25  H    1.098241   2.150151   3.923488   4.778495   4.290462
    26  H    1.098468   2.154496   4.645640   5.825976   5.559321
    27  H    2.138181   1.100114   2.668842   4.083061   4.402466
    28  H    5.716615   4.558699   2.167745   1.095169   2.200439
    29  H    5.487678   4.515976   2.144599   1.096026   2.215221
    30  H    2.791545   2.182104   4.262997   5.640776   5.785369
    31  H    2.911690   2.202627   3.743866   4.814592   4.713037
    32  H    3.521319   2.184885   3.041393   4.382932   4.850126
    33  H    5.334582   5.290811   4.400058   3.514942   2.177352
    34  H    6.267752   5.819560   4.123388   2.816579   2.161381
    35  H    4.990710   4.743605   3.544315   2.803735   2.171647
    36  H    5.311298   4.567110   3.337431   2.633342   1.972028
    37  H    5.198361   6.016872   7.629682   8.012514   6.889093
    38  H    4.724482   5.624325   6.548663   6.486626   5.054659
    39  H    4.157819   5.385918   6.966882   7.275172   6.033822
    40  H    5.549885   6.539779   7.798175   7.872124   6.490116
    41  H    5.184446   5.263799   5.853211   5.857896   4.774295
    42  H    5.478462   5.777332   6.134652   5.844861   4.454776
    43  H    6.535194   6.971109   7.959579   8.022277   6.846435
                   11         12         13         14         15
    11  O    0.000000
    12  C    3.420180   0.000000
    13  C    4.693810   6.017012   0.000000
    14  O    4.597164   5.351102   2.361318   0.000000
    15  C    6.942724   4.935463   5.581206   4.866440   0.000000
    16  O    7.568446   4.975653   6.896815   6.036928   1.444819
    17  C    7.838977   6.068914   5.790535   5.598801   1.534210
    18  C    7.322851   5.650291   5.601786   4.396648   1.547102
    19  O    8.733406   6.870751   6.886721   5.664346   2.470354
    20  H    5.369021   4.724126   3.229925   3.815389   3.013091
    21  H    5.563620   5.008188   2.995130   2.591912   2.648098
    22  H    5.052729   3.040844   4.920621   3.859895   2.130215
    23  H    6.361607   4.155190   5.937044   6.015417   2.696007
    24  H    5.865076   2.957251   6.456327   5.980433   2.888800
    25  H    4.560744   3.502144   4.698953   5.345787   4.284356
    26  H    4.964943   2.863259   6.250375   6.479801   4.720446
    27  H    2.672357   2.128721   5.292855   5.489954   5.713525
    28  H    2.812560   5.002369   3.284109   2.519357   6.657334
    29  H    2.772321   5.421098   2.593182   3.256895   7.028256
    30  H    4.216481   1.097216   6.971962   6.417084   5.410356
    31  H    4.087444   1.095755   6.035557   5.030698   4.211581
    32  H    2.853385   1.095904   6.199429   5.409780   5.801671
    33  H    5.576992   6.396875   1.095145   2.604615   5.048962
    34  H    5.139211   6.852389   1.096115   2.610265   6.499439
    35  H    4.538795   6.035446   1.094684   3.331503   6.000475
    36  H    4.369045   4.842344   3.218101   0.973374   4.765308
    37  H    8.511770   5.941149   7.541829   6.676753   1.961767
    38  H    7.672335   6.382228   5.021792   5.093974   2.188425
    39  H    7.937675   6.022766   6.202760   6.274455   2.189408
    40  H    8.859450   6.981624   6.664673   6.338214   2.166102
    41  H    6.835339   5.142757   5.678631   4.099685   2.174511
    42  H    7.277510   6.102845   4.893121   3.799178   2.194408
    43  H    8.920654   6.775677   7.549484   6.181958   2.780510
                   16         17         18         19         20
    16  O    0.000000
    17  C    2.432549   0.000000
    18  C    2.403129   2.525005   0.000000
    19  O    2.783348   3.005187   1.434351   0.000000
    20  H    4.217785   2.986037   3.816219   5.052181   0.000000
    21  H    4.024979   3.058139   2.683694   3.997569   1.747931
    22  H    2.633702   3.485485   2.618397   3.907212   3.045244
    23  H    2.869390   2.816444   4.206529   5.109258   2.828305
    24  H    2.535452   3.763563   4.153877   5.079241   3.787739
    25  H    4.866183   4.511344   5.479919   6.710914   2.490033
    26  H    4.783144   5.191088   6.023586   7.137688   3.951842
    27  H    6.088621   6.443509   6.612564   7.946029   4.308172
    28  H    7.605082   7.530400   6.477012   7.826506   5.205543
    29  H    8.084872   7.612669   7.124148   8.521219   4.859500
    30  H    5.205735   6.475782   6.286973   7.405095   5.381710
    31  H    4.166441   5.503920   4.785153   5.941667   4.589652
    32  H    5.900704   6.991360   6.327639   7.572054   5.450156
    33  H    6.443515   5.056835   5.028185   6.212349   2.823713
    34  H    7.829898   6.724465   6.336503   7.566011   4.301404
    35  H    7.265680   6.092702   6.269823   7.578054   3.269937
    36  H    5.768182   5.734826   4.236307   5.502287   4.181366
    37  H    0.972568   2.504178   2.600550   2.455858   4.858010
    38  H    3.393204   1.094792   2.814403   3.445478   2.507250
    39  H    2.696174   1.094962   3.491488   3.969554   3.105939
    40  H    2.697255   1.096784   2.721292   2.634490   4.037359
    41  H    2.714816   3.472090   1.098106   2.084355   4.234584
    42  H    3.364135   2.729052   1.093279   2.026699   3.549997
    43  H    2.601513   3.550089   1.955486   0.971047   5.619297
                   21         22         23         24         25
    21  H    0.000000
    22  H    2.611717   0.000000
    23  H    3.869178   3.035350   0.000000
    24  H    4.313978   2.341308   1.748317   0.000000
    25  H    3.928861   3.611785   2.385174   3.055218   0.000000
    26  H    5.128945   3.866796   2.478769   2.383856   1.752617
    27  H    5.142780   4.129906   4.271264   3.877644   2.469391
    28  H    4.620870   5.029388   7.083362   6.770138   5.717349
    29  H    4.786560   5.618301   6.961190   7.003816   5.179192
    30  H    5.850374   3.746670   4.252823   2.942989   3.796972
    31  H    4.573033   2.266778   3.973198   2.575602   3.877045
    32  H    5.575498   3.765644   5.213427   4.032575   4.318679
    33  H    2.467312   4.810426   5.638740   6.339338   4.779723
    34  H    3.862587   5.808470   7.020076   7.480282   5.760621
    35  H    3.592290   5.327589   5.867576   6.520218   4.300636
    36  H    2.920570   3.469997   5.994498   5.679383   5.449714
    37  H    4.588320   3.526896   3.555923   3.428971   5.688507
    38  H    2.543889   3.804885   3.331429   4.430948   4.501486
    39  H    3.712788   3.867644   2.201163   3.487814   4.102806
    40  H    3.887540   4.284054   3.733063   4.550899   5.588152
    41  H    2.981712   2.269237   4.584175   4.127394   5.638313
    42  H    2.146143   3.109603   4.646733   4.848667   5.594509
    43  H    4.636252   3.988655   5.278390   4.972870   7.000638
                   26         27         28         29         30
    26  H    0.000000
    27  H    2.370146   0.000000
    28  H    6.622399   4.818757   0.000000
    29  H    6.344535   4.513520   1.766728   0.000000
    30  H    2.643464   2.481470   6.060934   6.381452   0.000000
    31  H    3.353256   3.065593   5.091301   5.750825   1.774740
    32  H    3.808386   2.441111   4.598736   5.167803   1.771452
    33  H    6.379116   5.813002   4.179205   3.674638   7.312927
    34  H    7.287369   6.149483   3.279506   2.624249   7.847940
    35  H    5.924939   4.940352   3.729300   2.543370   6.903701
    36  H    6.348026   5.312789   2.436490   3.594594   5.919514
    37  H    5.638954   7.040898   8.412467   8.902659   6.140343
    38  H    5.518576   6.501889   7.130018   7.079207   6.910063
    39  H    4.656076   6.222226   7.983206   7.903306   6.277652
    40  H    6.165988   7.496070   8.413122   8.582892   7.352949
    41  H    6.033278   6.353570   5.969677   6.848090   5.834382
    42  H    6.426544   6.806337   6.109183   6.667882   6.848292
    43  H    7.196396   8.066360   8.177200   8.979037   7.223672
                   31         32         33         34         35
    31  H    0.000000
    32  H    1.770024   0.000000
    33  H    6.285248   6.728197   0.000000
    34  H    6.865637   6.907914   1.774477   0.000000
    35  H    6.230311   6.242891   1.778335   1.777546   0.000000
    36  H    4.428096   4.823361   3.500379   3.507520   4.089145
    37  H    5.112413   6.858324   6.983966   8.446634   7.948701
    38  H    5.899275   7.230859   4.183415   5.911984   5.336138
    39  H    5.593264   7.023054   5.536174   7.206805   6.322465
    40  H    6.326741   7.900871   5.852989   7.533391   7.038175
    41  H    4.191582   5.696075   5.288773   6.355978   6.398379
    42  H    5.335944   6.710450   4.217786   5.544404   5.641894
    43  H    5.782350   7.470226   6.958980   8.249680   8.223628
                   36         37         38         39         40
    36  H    0.000000
    37  H    6.446357   0.000000
    38  H    5.404295   3.528903   0.000000
    39  H    6.415816   2.828032   1.776135   0.000000
    40  H    6.454117   2.350129   1.767113   1.770919   0.000000
    41  H    3.710129   3.092262   3.774521   4.330844   3.758726
    42  H    3.843103   3.549763   2.574232   3.772838   2.975618
    43  H    5.882061   2.206030   4.177120   4.376525   3.185678
                   41         42         43
    41  H    0.000000
    42  H    1.776523   0.000000
    43  H    2.214766   2.804444   0.000000
 Stoichiometry    C15H24O4
 Framework group  C1[X(C15H24O4)]
 Deg. of freedom   123
 Full point group                 C1      NOp   1
 Largest Abelian subgroup         C1      NOp   1
 Largest concise Abelian subgroup C1      NOp   1
                         Standard orientation:                         
 ---------------------------------------------------------------------
 Center     Atomic      Atomic             Coordinates (Angstroms)
 Number     Number       Type             X           Y           Z
 ---------------------------------------------------------------------
      1          6           0        1.826100    0.634154    0.040233
      2          6           0        1.107056   -0.478154    0.328850
      3          6           0       -0.330996   -0.564983    0.766037
      4          6           0       -1.253879    0.495200    0.116782
      5          6           0       -1.106770    1.900798    0.751352
      6          6           0        0.313714    2.313021    1.181292
      7          6           0        1.449367    2.089918    0.162200
      8          6           0        3.182382    0.242217   -0.391693
      9          6           0        3.292055   -1.273068   -0.364898
     10          6           0        1.905610   -1.769713    0.112988
     11          8           0        4.088836    1.015207   -0.707001
     12          6           0        1.179961    2.742623   -1.209108
     13          6           0        1.989540   -2.631866    1.372342
     14          8           0        1.250276   -2.597261   -0.870004
     15          6           0       -2.739845    0.027343    0.064144
     16          8           0       -3.475493    1.140105   -0.490910
     17          6           0       -3.329477   -0.343872    1.431013
     18          6           0       -2.902215   -1.153442   -0.922217
     19          8           0       -4.281516   -1.426247   -1.205885
     20          1           0       -0.378428   -0.490633    1.862511
     21          1           0       -0.680226   -1.572540    0.523236
     22          1           0       -0.940100    0.580343   -0.932313
     23          1           0       -1.745368    1.975423    1.640359
     24          1           0       -1.498188    2.635578    0.040449
     25          1           0        0.586138    1.791744    2.108755
     26          1           0        0.285669    3.381461    1.434825
     27          1           0        2.343255    2.587369    0.566869
     28          1           0        3.539872   -1.665631   -1.356803
     29          1           0        4.101789   -1.561843    0.314964
     30          1           0        0.953954    3.809313   -1.086730
     31          1           0        0.337221    2.274554   -1.730049
     32          1           0        2.060173    2.659756   -1.856692
     33          1           0        0.994224   -2.952737    1.697504
     34          1           0        2.587751   -3.527641    1.169368
     35          1           0        2.461949   -2.077402    2.189491
     36          1           0        1.161028   -2.076025   -1.687197
     37          1           0       -4.418238    0.905261   -0.446531
     38          1           0       -2.789362   -1.178347    1.889812
     39          1           0       -3.309243    0.503800    2.123823
     40          1           0       -4.374624   -0.654105    1.311189
     41          1           0       -2.363393   -0.928742   -1.852281
     42          1           0       -2.495430   -2.078079   -0.504088
     43          1           0       -4.572869   -0.776367   -1.865963
 ---------------------------------------------------------------------
 Rotational constants (GHZ):      0.5504466      0.2601062      0.2072063
 Standard basis: 6-31G(d) (6D, 7F)
 There are   333 symmetry adapted cartesian basis functions of A   symmetry.
 There are   333 symmetry adapted basis functions of A   symmetry.
   333 basis functions,   628 primitive gaussians,   333 cartesian basis functions
    73 alpha electrons       73 beta electrons
       nuclear repulsion energy      1597.7446097989 Hartrees.
 NAtoms=   43 NActive=   43 NUniq=   43 SFac= 1.00D+00 NAtFMM=   60 NAOKFM=F Big=F
 Integral buffers will be    131072 words long.
 Raffenetti 2 integral format.
 Two-electron integral symmetry is turned on.
 ------------------------------------------------------------------------------
 Polarizable Continuum Model (PCM)
 =================================
 Model                : PCM (using non-symmetric T matrix).
 Atomic radii         : SMD-Coulomb.
 Polarization charges : Total charges.
 Charge compensation  : None.
 Solution method      : On-the-fly selection.
 Cavity type          : VdW (van der Waals Surface) (Alpha=1.000).
 Cavity algorithm     : GePol (No added spheres)
                        Default sphere list used, NSphG=   43.
                        Lebedev-Laikov grids with approx.  5.0 points / Ang**2.
                        Smoothing algorithm: Karplus/York (Gamma=1.0000).
                        Polarization charges: spherical gaussians, with
                                              point-specific exponents (IZeta= 3).
                        Self-potential: point-specific (ISelfS= 7).
                        Self-field    : sphere-specific E.n sum rule (ISelfD= 2).
 1st derivatives      : Analytical E(r).r(x)/FMM algorithm (CHGder, D1EAlg=3).
                        Cavity 1st derivative terms included.
 Solvent              : Methanol, Eps=  32.613000 Eps(inf)=   1.765709
 ------------------------------------------------------------------------------
 ------------------------------------------------------------------------------
 Atomic radii for non-electrostatic terms: SMD-CDS.
 ------------------------------------------------------------------------------
 Nuclear repulsion after PCM non-electrostatic terms =     1597.7460899239 Hartrees.
 One-electron integrals computed using PRISM.
 NBasis=   333 RedAO= T EigKep=  9.19D-04  NBF=   333
 NBsUse=   333 1.00D-06 EigRej= -1.00D+00 NBFU=   333
 Initial guess from the checkpoint file:  "DY-202A-11R_36.chk"
 B after Tr=     0.000000    0.000000    0.000000
         Rot=    0.999993    0.000507   -0.001122   -0.003494 Ang=   0.42 deg.
 ExpMin= 1.61D-01 ExpMax= 5.48D+03 ExpMxC= 8.25D+02 IAcc=1 IRadAn=         1 AccDes= 0.00D+00
 Harris functional with IExCor=  402 and IRadAn=       1 diagonalized for initial guess.
 HarFok:  IExCor=  402 AccDes= 0.00D+00 IRadAn=         1 IDoV= 1 UseB2=F ITyADJ=14
 ICtDFT=  3500011 ScaDFX=  1.000000  1.000000  1.000000  1.000000
 FoFCou: FMM=F IPFlag=           0 FMFlag=      100000 FMFlg1=           0
         NFxFlg=           0 DoJE=T BraDBF=F KetDBF=T FulRan=T
         wScrn=  0.000000 ICntrl=     500 IOpCl=  0 I1Cent=   200000004 NGrid=           0
         NMat0=    1 NMatS0=      1 NMatT0=    0 NMatD0=    1 NMtDS0=    0 NMtDT0=    0
 Petite list used in FoFCou.
 Keep R1 ints in memory in canonical form, NReq=1565304907.
 Requested convergence on RMS density matrix=1.00D-08 within 128 cycles.
 Requested convergence on MAX density matrix=1.00D-06.
 Requested convergence on             energy=1.00D-06.
 No special actions if energy rises.
 Inv3:  Mode=1 IEnd=    22016043.
 Iteration    1 A*A^-1 deviation from unit magnitude is 4.44D-15 for   1116.
 Iteration    1 A*A^-1 deviation from orthogonality  is 3.21D-15 for   2121   1130.
 Iteration    1 A^-1*A deviation from unit magnitude is 4.44D-15 for   2697.
 Iteration    1 A^-1*A deviation from orthogonality  is 3.37D-12 for   2604   2585.
 Error on total polarization charges =  0.05183
 SCF Done:  E(RB3LYP) =  -886.950806924     A.U. after   11 cycles
            NFock= 11  Conv=0.30D-08     -V/T= 2.0094
 SMD-CDS (non-electrostatic) energy       (kcal/mol) =       0.93
 (included in total energy above)
 D1PCM: PCM CHGder 1st derivatives, ID1Alg=3 FixD1E=F DoIter=F DoCFld=F I1PDM=0.
 Calling FoFJK, ICntrl=      2127 FMM=F ISym2X=0 I1Cent= 0 IOpClX= 0 NMat=1 NMatS=1 NMatT=0.
 ***** Axes restored to original set *****
 -------------------------------------------------------------------
 Center     Atomic                   Forces (Hartrees/Bohr)
 Number     Number              X              Y              Z
 -------------------------------------------------------------------
      1        6           0.002053987   -0.001647348   -0.000330628
      2        6          -0.001135399    0.001141798   -0.000556650
      3        6           0.000552843   -0.000511027    0.000424391
      4        6          -0.000474750    0.000261748   -0.000919494
      5        6          -0.000020259   -0.000452770    0.000265971
      6        6           0.000255041   -0.000010809    0.000060906
      7        6          -0.000871328    0.000751397    0.000146040
      8        6          -0.001045090    0.000052581   -0.000583189
      9        6          -0.001294827    0.000531419    0.001382396
     10        6           0.001888731    0.000050084   -0.001292254
     11        8          -0.001032648   -0.000904818    0.000871563
     12        6           0.000146688   -0.000174162   -0.000367437
     13        6          -0.000356999    0.000092433    0.000527126
     14        8          -0.000211026    0.000386267    0.000514781
     15        6           0.000199217   -0.000669648    0.000374203
     16        8           0.000216270    0.001489843    0.000105784
     17        6          -0.000071225    0.000761019   -0.000142775
     18        6          -0.000602419   -0.000428618   -0.000092133
     19        8           0.001281374   -0.000307672   -0.000161396
     20        1          -0.000222119    0.000135987    0.000026490
     21        1          -0.000285234   -0.000122782    0.000027659
     22        1          -0.000294658   -0.000044450    0.000101580
     23        1          -0.000167222   -0.000261828    0.000133386
     24        1           0.000113948    0.000088656   -0.000035294
     25        1          -0.000256061    0.000075003   -0.000102569
     26        1          -0.000087192   -0.000129869    0.000058274
     27        1          -0.000107527    0.000173581   -0.000003695
     28        1          -0.000039812    0.000140196   -0.000209787
     29        1           0.000570942   -0.000508425   -0.000566810
     30        1           0.000088527   -0.000074341    0.000064208
     31        1           0.000121447    0.000263718    0.000085203
     32        1          -0.000065759   -0.000060560    0.000143881
     33        1          -0.000017316    0.000179440    0.000036561
     34        1          -0.000066287    0.000152711   -0.000129189
     35        1           0.000140628   -0.000045285    0.000063032
     36        1           0.000303055   -0.000052397   -0.000115258
     37        1           0.000052515   -0.000221239    0.000131958
     38        1           0.000321639   -0.000150279    0.000190555
     39        1           0.000163191    0.000034922   -0.000142154
     40        1           0.000299734   -0.000015391   -0.000065290
     41        1          -0.000085947   -0.000215790   -0.000122486
     42        1           0.000108802   -0.000028268    0.000181777
     43        1          -0.000067475    0.000274971    0.000020762
 -------------------------------------------------------------------
 Cartesian Forces:  Max     0.002053987 RMS     0.000528566

 GradGradGradGradGradGradGradGradGradGradGradGradGradGradGradGradGradGrad
 Berny optimization.
 Using GEDIIS/GDIIS optimizer.
 FormGI is forming the generalized inverse of G from B-inverse, IUseBI=4.
 Internal  Forces:  Max     0.001888636 RMS     0.000322784
 Search for a local minimum.
 Step number   3 out of a maximum of  258
 All quantities printed in internal units (Hartrees-Bohrs-Radians)
 Mixed Optimization -- En-DIIS/RFO-DIIS
 Swapping is turned off.
 Update second derivatives using D2CorX and points    1    2    3
 DE= -6.21D-04 DEPred=-6.28D-04 R= 9.89D-01
 TightC=F SS=  1.41D+00  RLast= 2.47D-01 DXNew= 8.4853D-01 7.3955D-01
 Trust test= 9.89D-01 RLast= 2.47D-01 DXMaxT set to 7.40D-01
 ITU=  1  1  0
     Eigenvalues ---    0.00225   0.00231   0.00272   0.00341   0.00367
     Eigenvalues ---    0.00400   0.00488   0.00696   0.00778   0.00897
     Eigenvalues ---    0.01124   0.01150   0.01218   0.01259   0.01347
     Eigenvalues ---    0.01387   0.02489   0.02587   0.03162   0.03858
     Eigenvalues ---    0.03987   0.04096   0.04406   0.04579   0.04693
     Eigenvalues ---    0.04797   0.04860   0.04983   0.05029   0.05289
     Eigenvalues ---    0.05401   0.05439   0.05544   0.05571   0.05609
     Eigenvalues ---    0.05612   0.05649   0.05716   0.05918   0.05972
     Eigenvalues ---    0.06070   0.06674   0.07011   0.07746   0.08136
     Eigenvalues ---    0.08657   0.08954   0.09096   0.09218   0.09819
     Eigenvalues ---    0.10373   0.11639   0.12094   0.13277   0.13937
     Eigenvalues ---    0.14567   0.15573   0.15997   0.16000   0.16000
     Eigenvalues ---    0.16000   0.16000   0.16000   0.16000   0.16000
     Eigenvalues ---    0.16000   0.16000   0.16031   0.16101   0.16255
     Eigenvalues ---    0.16778   0.17653   0.18400   0.20249   0.20796
     Eigenvalues ---    0.22067   0.23089   0.24820   0.24984   0.26662
     Eigenvalues ---    0.26991   0.27526   0.27831   0.28279   0.28586
     Eigenvalues ---    0.28809   0.28917   0.29374   0.29736   0.30541
     Eigenvalues ---    0.30893   0.31807   0.32239   0.33734   0.33757
     Eigenvalues ---    0.33777   0.33821   0.33847   0.33933   0.34035
     Eigenvalues ---    0.34098   0.34103   0.34135   0.34166   0.34171
     Eigenvalues ---    0.34180   0.34202   0.34209   0.34279   0.34325
     Eigenvalues ---    0.34336   0.34342   0.34362   0.34416   0.34716
     Eigenvalues ---    0.39349   0.40800   0.41810   0.52070   0.52426
     Eigenvalues ---    0.52532   0.52815   0.94709
 En-DIIS/RFO-DIIS IScMMF=        0 using points:     3    2
 RFO step:  Lambda=-7.06749282D-05.
 DidBck=F Rises=F RFO-DIIS coefs:    1.07622   -0.07622
 Iteration  1 RMS(Cart)=  0.04721608 RMS(Int)=  0.00078720
 Iteration  2 RMS(Cart)=  0.00124048 RMS(Int)=  0.00002743
 Iteration  3 RMS(Cart)=  0.00000053 RMS(Int)=  0.00002743
 Variable       Old X    -DE/DX   Delta X   Delta X   Delta X     New X
                                 (Linear)    (Quad)   (Total)
    R1        2.56165  -0.00087  -0.00043  -0.00277  -0.00319   2.55845
    R2        2.85095   0.00097   0.00068   0.00586   0.00654   2.85749
    R3        2.78994  -0.00153  -0.00062  -0.00674  -0.00730   2.78264
    R4        2.84507  -0.00063  -0.00034  -0.00381  -0.00416   2.84091
    R5        2.89838   0.00001   0.00084   0.00326   0.00406   2.90244
    R6        2.92586  -0.00032   0.00059   0.00059   0.00119   2.92705
    R7        2.07873   0.00005   0.00009   0.00052   0.00061   2.07933
    R8        2.06671   0.00020  -0.00022  -0.00006  -0.00029   2.06643
    R9        2.92757  -0.00051   0.00001  -0.00207  -0.00206   2.92551
   R10        2.94564  -0.00189   0.00087  -0.00550  -0.00463   2.94101
   R11        2.07552  -0.00019  -0.00003  -0.00073  -0.00076   2.07477
   R12        2.91076  -0.00025  -0.00011  -0.00058  -0.00069   2.91007
   R13        2.07329   0.00019  -0.00004   0.00051   0.00047   2.07376
   R14        2.06879   0.00004  -0.00019  -0.00055  -0.00074   2.06805
   R15        2.91412  -0.00006  -0.00010   0.00028   0.00018   2.91430
   R16        2.07537  -0.00019  -0.00010  -0.00090  -0.00100   2.07437
   R17        2.07580  -0.00011   0.00003  -0.00027  -0.00024   2.07557
   R18        2.91477   0.00000   0.00008   0.00068   0.00076   2.91553
   R19        2.07891  -0.00001   0.00003   0.00007   0.00009   2.07901
   R20        2.87141  -0.00065   0.00031  -0.00031   0.00002   2.87143
   R21        2.32873  -0.00155  -0.00017  -0.00193  -0.00210   2.32663
   R22        2.92588  -0.00143  -0.00077  -0.00681  -0.00762   2.91826
   R23        2.06957   0.00013   0.00023   0.00115   0.00139   2.07096
   R24        2.07119   0.00020   0.00011   0.00101   0.00112   2.07231
   R25        2.88846   0.00017   0.00025   0.00144   0.00169   2.89014
   R26        2.72578  -0.00051   0.00010  -0.00040  -0.00030   2.72547
   R27        2.07344  -0.00008  -0.00001  -0.00021  -0.00022   2.07322
   R28        2.07068  -0.00024   0.00004  -0.00058  -0.00054   2.07014
   R29        2.07096  -0.00014  -0.00005  -0.00057  -0.00062   2.07034
   R30        2.06952  -0.00003  -0.00020  -0.00074  -0.00094   2.06859
   R31        2.07136  -0.00014  -0.00005  -0.00060  -0.00065   2.07070
   R32        2.06865   0.00008   0.00011   0.00056   0.00067   2.06932
   R33        1.83941   0.00005   0.00012   0.00048   0.00061   1.84002
   R34        2.73031   0.00073   0.00014   0.00256   0.00270   2.73301
   R35        2.89924  -0.00055  -0.00018  -0.00269  -0.00287   2.89637
   R36        2.92360   0.00059  -0.00027   0.00142   0.00115   2.92475
   R37        1.83789   0.00001   0.00010   0.00025   0.00035   1.83824
   R38        2.06886   0.00036  -0.00007   0.00095   0.00088   2.06973
   R39        2.06918  -0.00006  -0.00006  -0.00034  -0.00039   2.06878
   R40        2.07262  -0.00028  -0.00001  -0.00090  -0.00091   2.07171
   R41        2.71053  -0.00113  -0.00044  -0.00420  -0.00464   2.70590
   R42        2.07512   0.00002   0.00002   0.00019   0.00021   2.07533
   R43        2.06600   0.00014  -0.00003   0.00034   0.00030   2.06630
   R44        1.83501   0.00018   0.00002   0.00033   0.00035   1.83537
    A1        2.26804  -0.00037  -0.00081  -0.00513  -0.00598   2.26207
    A2        1.90895  -0.00013   0.00040   0.00134   0.00168   1.91064
    A3        2.10507   0.00051   0.00049   0.00401   0.00456   2.10964
    A4        2.23421   0.00060   0.00013   0.00228   0.00240   2.23661
    A5        1.96583  -0.00027  -0.00052  -0.00286  -0.00353   1.96229
    A6        2.08245  -0.00032   0.00038   0.00101   0.00149   2.08393
    A7        1.99115  -0.00044   0.00005  -0.00412  -0.00412   1.98703
    A8        1.90365   0.00034  -0.00015   0.00220   0.00206   1.90570
    A9        1.86886   0.00026  -0.00044   0.00159   0.00117   1.87004
   A10        1.92410  -0.00006  -0.00021  -0.00165  -0.00185   1.92225
   A11        1.92559  -0.00002   0.00075   0.00208   0.00285   1.92845
   A12        1.84397  -0.00004  -0.00001   0.00032   0.00030   1.84428
   A13        1.97458   0.00011  -0.00066  -0.00449  -0.00518   1.96940
   A14        1.95720  -0.00045   0.00062  -0.00507  -0.00446   1.95274
   A15        1.85806   0.00014  -0.00058   0.00229   0.00172   1.85979
   A16        1.95700  -0.00001   0.00064  -0.00077  -0.00016   1.95685
   A17        1.86899   0.00017   0.00008   0.00765   0.00772   1.87671
   A18        1.83730   0.00008  -0.00017   0.00186   0.00168   1.83898
   A19        2.03166  -0.00001  -0.00038  -0.00158  -0.00198   2.02968
   A20        1.91596  -0.00022   0.00005  -0.00327  -0.00322   1.91274
   A21        1.88496   0.00012   0.00000   0.00174   0.00175   1.88671
   A22        1.86753   0.00013  -0.00004   0.00027   0.00022   1.86775
   A23        1.90854  -0.00008   0.00003   0.00055   0.00059   1.90913
   A24        1.84671   0.00006   0.00041   0.00269   0.00310   1.84981
   A25        2.04426  -0.00018  -0.00050  -0.00086  -0.00137   2.04289
   A26        1.91501  -0.00011   0.00009  -0.00169  -0.00161   1.91340
   A27        1.87673   0.00002   0.00016   0.00008   0.00024   1.87697
   A28        1.88256   0.00020  -0.00033  -0.00007  -0.00040   1.88216
   A29        1.88815   0.00014   0.00025   0.00172   0.00197   1.89012
   A30        1.84740  -0.00004   0.00045   0.00109   0.00154   1.84894
   A31        1.95727  -0.00015  -0.00012   0.00027   0.00012   1.95739
   A32        1.96067  -0.00007  -0.00026  -0.00053  -0.00078   1.95989
   A33        1.83710   0.00012  -0.00015  -0.00075  -0.00090   1.83620
   A34        1.97979   0.00031   0.00015   0.00314   0.00330   1.98309
   A35        1.86489  -0.00002   0.00049   0.00083   0.00134   1.86623
   A36        1.85210  -0.00020  -0.00009  -0.00345  -0.00355   1.84855
   A37        1.90275   0.00062   0.00007   0.00150   0.00147   1.90421
   A38        2.19453  -0.00038   0.00018  -0.00021   0.00002   2.19455
   A39        2.18579  -0.00025  -0.00024  -0.00137  -0.00157   2.18422
   A40        1.83453  -0.00045  -0.00017  -0.00124  -0.00162   1.83292
   A41        1.93673   0.00005   0.00097   0.00006   0.00108   1.93781
   A42        1.90393   0.00024   0.00093   0.00794   0.00894   1.91288
   A43        1.94679   0.00014  -0.00004  -0.00122  -0.00120   1.94559
   A44        1.96664   0.00035  -0.00026   0.00361   0.00338   1.97002
   A45        1.87569  -0.00031  -0.00132  -0.00856  -0.00991   1.86578
   A46        1.81270   0.00024   0.00028   0.00141   0.00156   1.81426
   A47        1.96883  -0.00035   0.00020  -0.00366  -0.00342   1.96541
   A48        1.92036  -0.00014   0.00010  -0.00077  -0.00062   1.91975
   A49        1.96715   0.00012   0.00001   0.00301   0.00308   1.97024
   A50        1.96116  -0.00007  -0.00054  -0.00035  -0.00086   1.96030
   A51        1.83675   0.00018  -0.00006   0.00019   0.00008   1.83683
   A52        1.92646  -0.00014  -0.00029  -0.00220  -0.00249   1.92397
   A53        1.95654   0.00022  -0.00017   0.00116   0.00099   1.95753
   A54        1.93165  -0.00014  -0.00021  -0.00168  -0.00189   1.92975
   A55        1.88587  -0.00004   0.00015   0.00022   0.00037   1.88624
   A56        1.88059   0.00009   0.00026   0.00090   0.00115   1.88174
   A57        1.88020   0.00002   0.00030   0.00173   0.00202   1.88223
   A58        1.93905  -0.00006  -0.00059  -0.00206  -0.00265   1.93641
   A59        1.91597  -0.00024  -0.00024  -0.00272  -0.00296   1.91300
   A60        1.93160   0.00012   0.00017   0.00090   0.00107   1.93267
   A61        1.88761   0.00017   0.00074   0.00413   0.00487   1.89248
   A62        1.89545  -0.00001   0.00008   0.00050   0.00058   1.89602
   A63        1.89298   0.00002  -0.00014  -0.00061  -0.00075   1.89223
   A64        1.88239  -0.00009   0.00007  -0.00047  -0.00041   1.88198
   A65        1.84127  -0.00003   0.00012  -0.00281  -0.00269   1.83859
   A66        1.99206  -0.00030   0.00093  -0.00374  -0.00280   1.98925
   A67        1.92907  -0.00048   0.00010  -0.00465  -0.00455   1.92452
   A68        1.91021  -0.00021  -0.00041  -0.00053  -0.00098   1.90923
   A69        1.86445   0.00056  -0.00096   0.00767   0.00670   1.87115
   A70        1.92092   0.00050   0.00009   0.00459   0.00465   1.92557
   A71        1.86507  -0.00049   0.00085  -0.00061   0.00024   1.86532
   A72        1.94785  -0.00004  -0.00055  -0.00234  -0.00290   1.94496
   A73        1.94905  -0.00025   0.00034  -0.00099  -0.00065   1.94840
   A74        1.91488  -0.00001  -0.00024  -0.00064  -0.00088   1.91400
   A75        1.89210   0.00005  -0.00003  -0.00087  -0.00090   1.89120
   A76        1.87581   0.00008  -0.00019   0.00044   0.00024   1.87605
   A77        1.88148   0.00019   0.00070   0.00470   0.00540   1.88688
   A78        1.95214   0.00071  -0.00013   0.00390   0.00377   1.95591
   A79        1.90956   0.00007  -0.00025  -0.00030  -0.00055   1.90900
   A80        1.94186  -0.00032   0.00034  -0.00117  -0.00083   1.94103
   A81        1.92119  -0.00042  -0.00031  -0.00242  -0.00273   1.91846
   A82        1.84687  -0.00011   0.00002  -0.00032  -0.00030   1.84656
   A83        1.89064   0.00004   0.00035   0.00018   0.00053   1.89117
   A84        1.87095  -0.00009   0.00024   0.00054   0.00077   1.87173
    D1        0.08630  -0.00006  -0.00012  -0.00500  -0.00512   0.08118
    D2       -3.09639   0.00004  -0.00061   0.00775   0.00713  -3.08926
    D3       -3.10683   0.00000   0.00134   0.00041   0.00172  -3.10511
    D4       -0.00634   0.00010   0.00085   0.01316   0.01398   0.00763
    D5        0.39768  -0.00002   0.00079  -0.00597  -0.00518   0.39250
    D6       -1.85647  -0.00026   0.00092  -0.01008  -0.00917  -1.86564
    D7        2.41896  -0.00006   0.00124  -0.00528  -0.00405   2.41491
    D8       -2.68741  -0.00006  -0.00080  -0.01179  -0.01258  -2.69999
    D9        1.34162  -0.00030  -0.00067  -0.01590  -0.01657   1.32505
   D10       -0.66613  -0.00010  -0.00036  -0.01110  -0.01145  -0.67758
   D11        0.00349  -0.00008   0.00079   0.00719   0.00794   0.01143
   D12       -3.12252   0.00007   0.00008   0.01288   0.01292  -3.10960
   D13        3.09918  -0.00006   0.00203   0.01169   0.01373   3.11291
   D14       -0.02684   0.00010   0.00132   0.01739   0.01871  -0.00812
   D15        0.61798   0.00007   0.00034   0.01688   0.01722   0.63520
   D16       -1.54183   0.00021   0.00069   0.02029   0.02100  -1.52083
   D17        2.75376  -0.00005   0.00101   0.01802   0.01903   2.77280
   D18       -2.48010  -0.00003   0.00088   0.00346   0.00432  -2.47578
   D19        1.64328   0.00010   0.00123   0.00687   0.00810   1.65138
   D20       -0.34432  -0.00015   0.00155   0.00460   0.00613  -0.33819
   D21        0.00652  -0.00007  -0.00206  -0.02730  -0.02937  -0.02285
   D22        2.14195   0.00003  -0.00175  -0.02475  -0.02651   2.11544
   D23       -2.09610  -0.00006  -0.00164  -0.02731  -0.02894  -2.12504
   D24        3.11097   0.00004  -0.00251  -0.01574  -0.01828   3.09270
   D25       -1.03678   0.00014  -0.00220  -0.01319  -0.01541  -1.05219
   D26        1.00835   0.00005  -0.00208  -0.01575  -0.01784   0.99051
   D27       -1.34932  -0.00028  -0.00081  -0.01148  -0.01226  -1.36158
   D28        2.69934   0.00002  -0.00167  -0.00222  -0.00390   2.69544
   D29        0.69876   0.00007  -0.00145  -0.00318  -0.00462   0.69413
   D30        0.79942  -0.00020  -0.00113  -0.01286  -0.01398   0.78544
   D31       -1.43512   0.00010  -0.00200  -0.00361  -0.00562  -1.44073
   D32        2.84749   0.00015  -0.00177  -0.00457  -0.00634   2.84115
   D33        2.82946  -0.00030  -0.00082  -0.01222  -0.01302   2.81644
   D34        0.59493   0.00001  -0.00169  -0.00296  -0.00466   0.59028
   D35       -1.40565   0.00006  -0.00147  -0.00392  -0.00538  -1.41103
   D36        0.64490   0.00026   0.00004  -0.00344  -0.00341   0.64149
   D37       -1.47914   0.00027   0.00033   0.00000   0.00031  -1.47882
   D38        2.79846   0.00024  -0.00019  -0.00243  -0.00263   2.79583
   D39        2.87954  -0.00027   0.00089  -0.01492  -0.01404   2.86550
   D40        0.75550  -0.00026   0.00118  -0.01149  -0.01032   0.74518
   D41       -1.25010  -0.00029   0.00066  -0.01392  -0.01326  -1.26335
   D42       -1.39676  -0.00008   0.00107  -0.00857  -0.00749  -1.40425
   D43        2.76239  -0.00007   0.00136  -0.00514  -0.00377   2.75862
   D44        0.75680  -0.00009   0.00085  -0.00756  -0.00671   0.75009
   D45        3.08697  -0.00023   0.00061   0.05304   0.05364   3.14061
   D46        0.98930   0.00022   0.00050   0.05778   0.05828   1.04758
   D47       -1.18695   0.00017  -0.00040   0.05825   0.05785  -1.12910
   D48        0.84316   0.00000   0.00045   0.06413   0.06458   0.90774
   D49       -1.25451   0.00046   0.00034   0.06887   0.06922  -1.18530
   D50        2.85242   0.00041  -0.00055   0.06934   0.06878   2.92120
   D51       -1.18297  -0.00024   0.00013   0.05432   0.05445  -1.12852
   D52        3.00254   0.00021   0.00002   0.05906   0.05909   3.06163
   D53        0.82629   0.00016  -0.00088   0.05953   0.05865   0.88495
   D54        0.83537   0.00007   0.00073   0.00784   0.00856   0.84392
   D55       -1.31754   0.00004   0.00149   0.01003   0.01151  -1.30603
   D56        2.96420   0.00014   0.00083   0.00957   0.01040   2.97459
   D57        2.98475  -0.00012   0.00050   0.00267   0.00316   2.98791
   D58        0.83184  -0.00015   0.00126   0.00486   0.00611   0.83796
   D59       -1.16960  -0.00005   0.00061   0.00440   0.00500  -1.16460
   D60       -1.30593  -0.00001   0.00098   0.00622   0.00720  -1.29874
   D61        2.82434  -0.00005   0.00174   0.00841   0.01015   2.83449
   D62        0.82289   0.00005   0.00108   0.00796   0.00904   0.83193
   D63       -1.29764   0.00005  -0.00165  -0.00049  -0.00214  -1.29978
   D64        0.94650   0.00009  -0.00199   0.00173  -0.00025   0.94625
   D65        2.98117   0.00000  -0.00171  -0.00021  -0.00191   2.97926
   D66        0.87175  -0.00007  -0.00219  -0.00346  -0.00565   0.86610
   D67        3.11589  -0.00004  -0.00253  -0.00124  -0.00377   3.11212
   D68       -1.13263  -0.00012  -0.00224  -0.00319  -0.00542  -1.13805
   D69        2.86265   0.00005  -0.00171  -0.00137  -0.00307   2.85957
   D70       -1.17640   0.00008  -0.00205   0.00085  -0.00119  -1.17759
   D71        0.85827   0.00000  -0.00176  -0.00109  -0.00285   0.85542
   D72       -3.09684   0.00007   0.00152   0.02061   0.02212  -3.07472
   D73        1.08311   0.00007   0.00164   0.02108   0.02271   1.10582
   D74       -1.01650   0.00000   0.00153   0.01925   0.02077  -0.99573
   D75        0.94395   0.00008   0.00179   0.01798   0.01977   0.96372
   D76       -1.15928   0.00008   0.00191   0.01844   0.02036  -1.13893
   D77        3.02429   0.00001   0.00179   0.01662   0.01842   3.04271
   D78       -1.09822   0.00006   0.00116   0.01744   0.01860  -1.07962
   D79        3.08173   0.00006   0.00128   0.01790   0.01918   3.10092
   D80        0.98212  -0.00001   0.00117   0.01608   0.01725   0.99937
   D81        0.00062   0.00003  -0.00201  -0.02352  -0.02554  -0.02492
   D82        2.10752  -0.00004  -0.00163  -0.02571  -0.02737   2.08015
   D83       -2.11244  -0.00025  -0.00209  -0.03124  -0.03333  -2.14577
   D84        3.12673  -0.00012  -0.00129  -0.02917  -0.03046   3.09627
   D85       -1.04956  -0.00019  -0.00091  -0.03136  -0.03230  -1.08185
   D86        1.01368  -0.00040  -0.00138  -0.03689  -0.03826   0.97542
   D87       -0.00393   0.00002   0.00234   0.02918   0.03151   0.02758
   D88       -2.14047   0.00022   0.00191   0.03105   0.03294  -2.10753
   D89        2.07092  -0.00004   0.00236   0.02895   0.03128   2.10221
   D90       -2.10419   0.00016   0.00129   0.03054   0.03185  -2.07234
   D91        2.04245   0.00036   0.00086   0.03241   0.03328   2.07573
   D92       -0.02934   0.00010   0.00131   0.03030   0.03162   0.00228
   D93        2.06747   0.00021   0.00323   0.03995   0.04316   2.11063
   D94       -0.06907   0.00042   0.00279   0.04182   0.04459  -0.02449
   D95       -2.14086   0.00015   0.00325   0.03972   0.04293  -2.09793
   D96        1.07678  -0.00019  -0.00272  -0.02683  -0.02949   1.04729
   D97       -3.11938  -0.00018  -0.00232  -0.02475  -0.02702   3.13679
   D98       -1.03038  -0.00023  -0.00254  -0.02668  -0.02917  -1.05955
   D99        3.12296  -0.00005  -0.00222  -0.02546  -0.02772   3.09524
   D100      -1.07320  -0.00003  -0.00182  -0.02339  -0.02525  -1.09845
   D101       1.01580  -0.00008  -0.00204  -0.02531  -0.02740   0.98839
   D102      -1.01716   0.00006  -0.00292  -0.02397  -0.02690  -1.04406
   D103       1.06986   0.00008  -0.00252  -0.02190  -0.02443   1.04544
   D104      -3.12433   0.00003  -0.00274  -0.02383  -0.02657   3.13228
   D105       0.99690   0.00037   0.00144   0.02186   0.02324   1.02015
   D106      -1.01364   0.00021   0.00136   0.02080   0.02221  -0.99143
   D107       3.12264  -0.00002   0.00170   0.01717   0.01887   3.14151
   D108      -3.04039   0.00008  -0.00270  -0.00495  -0.00766  -3.04804
   D109      -0.88973  -0.00042  -0.00174  -0.01143  -0.01317  -0.90290
   D110       1.18949   0.00038  -0.00242  -0.00186  -0.00429   1.18521
   D111      -1.07152   0.00014   0.00129   0.02231   0.02360  -1.04792
   D112       1.04949   0.00001   0.00110   0.01883   0.01994   1.06942
   D113       3.13449   0.00008   0.00203   0.02366   0.02569  -3.12300
   D114      -3.13015   0.00052   0.00082   0.02863   0.02945  -3.10070
   D115      -1.00914   0.00038   0.00064   0.02515   0.02578  -0.98336
   D116       1.07586   0.00045   0.00157   0.02997   0.03154   1.10740
   D117       1.10906  -0.00033   0.00218   0.01696   0.01914   1.12820
   D118      -3.05312  -0.00047   0.00200   0.01348   0.01548  -3.03764
   D119      -0.96811  -0.00040   0.00293   0.01830   0.02123  -0.94688
   D120      -2.93069  -0.00008   0.00128   0.00723   0.00851  -2.92218
   D121      -0.79728  -0.00008   0.00063   0.00656   0.00719  -0.79009
   D122       1.29112  -0.00019   0.00111   0.00586   0.00697   1.29810
   D123      -0.93602  -0.00005   0.00094   0.00578   0.00671  -0.92931
   D124       1.19739  -0.00006   0.00029   0.00511   0.00539   1.20278
   D125      -2.99739  -0.00017   0.00078   0.00441   0.00517  -2.99222
   D126       1.13624   0.00029  -0.00007   0.01211   0.01206   1.14830
   D127      -3.01353   0.00029  -0.00072   0.01144   0.01073  -3.00280
   D128      -0.92513   0.00018  -0.00023   0.01073   0.01052  -0.91461
   D129       1.39398  -0.00001  -0.00277  -0.01821  -0.02099   1.37300
   D130      -0.73276  -0.00029  -0.00215  -0.01878  -0.02093  -0.75369
   D131      -2.77197  -0.00006  -0.00242  -0.01760  -0.02002  -2.79199
         Item               Value     Threshold  Converged?
 Maximum Force            0.001889     0.000450     NO 
 RMS     Force            0.000323     0.000300     NO 
 Maximum Displacement     0.227720     0.001800     NO 
 RMS     Displacement     0.047318     0.001200     NO 
 Predicted change in Energy=-1.947420D-04
 GradGradGradGradGradGradGradGradGradGradGradGradGradGradGradGradGradGrad

                          Input orientation:                          
 ---------------------------------------------------------------------
 Center     Atomic      Atomic             Coordinates (Angstroms)
 Number     Number       Type             X           Y           Z
 ---------------------------------------------------------------------
      1          6           0        1.795913    0.639496    0.052115
      2          6           0        1.069911   -0.465730    0.342585
      3          6           0       -0.364010   -0.544486    0.787226
      4          6           0       -1.284173    0.510333    0.124026
      5          6           0       -1.136799    1.916996    0.753493
      6          6           0        0.282496    2.322693    1.192172
      7          6           0        1.421242    2.099174    0.176485
      8          6           0        3.142647    0.240052   -0.389514
      9          6           0        3.239841   -1.276298   -0.379717
     10          6           0        1.867130   -1.761961    0.134659
     11          8           0        4.055752    1.006837   -0.696330
     12          6           0        1.163782    2.756279   -1.195468
     13          6           0        1.972143   -2.598734    1.410526
     14          8           0        1.192894   -2.607930   -0.819200
     15          6           0       -2.767241    0.040581    0.079781
     16          8           0       -3.491166    1.118288   -0.557488
     17          6           0       -3.374863   -0.234468    1.459741
     18          6           0       -2.908173   -1.205202   -0.827728
     19          8           0       -4.276754   -1.498713   -1.129668
     20          1           0       -0.408633   -0.450927    1.882668
     21          1           0       -0.716144   -1.555065    0.562537
     22          1           0       -0.970671    0.583303   -0.925649
     23          1           0       -1.780649    1.993233    1.638872
     24          1           0       -1.519757    2.651396    0.038204
     25          1           0        0.547966    1.793929    2.116783
     26          1           0        0.256495    3.389604    1.451752
     27          1           0        2.315764    2.592966    0.584355
     28          1           0        3.452190   -1.663227   -1.382811
     29          1           0        4.070890   -1.587487    0.264557
     30          1           0        0.962106    3.827510   -1.071276
     31          1           0        0.309872    2.307653   -1.714726
     32          1           0        2.041948    2.653310   -1.842392
     33          1           0        0.979982   -2.886298    1.772716
     34          1           0        2.544078   -3.510765    1.206072
     35          1           0        2.484212   -2.038991    2.200196
     36          1           0        1.105564   -2.108980   -1.650769
     37          1           0       -4.434943    0.885707   -0.519530
     38          1           0       -2.824733   -1.019036    1.990208
     39          1           0       -3.381408    0.664586    2.084356
     40          1           0       -4.409809   -0.577522    1.345398
     41          1           0       -2.346110   -1.044261   -1.757384
     42          1           0       -2.513279   -2.098944   -0.336920
     43          1           0       -4.556003   -0.883400   -1.827310
 ---------------------------------------------------------------------
                    Distance matrix (angstroms):
                    1          2          3          4          5
     1  C    0.000000
     2  C    1.353874   0.000000
     3  C    2.570500   1.503342   0.000000
     4  C    3.083632   2.557768   1.548927   0.000000
     5  C    3.274865   3.273500   2.580162   1.548111   0.000000
     6  C    2.534426   3.019457   2.966928   2.622982   1.539944
     7  C    1.512120   2.594177   3.247933   3.137904   2.628631
     8  C    1.472509   2.308751   3.781119   4.464696   4.736271
     9  C    2.437555   2.426384   3.858115   4.890042   5.535004
    10  C    2.403930   1.535905   2.624133   3.885118   4.789705
    11  O    2.408730   3.487556   4.913435   5.425339   5.467446
    12  C    2.537090   3.571521   4.142496   3.574608   3.129779
    13  C    3.516031   2.550339   3.172704   4.682411   5.521688
    14  O    3.415933   2.440059   3.043413   4.092567   5.326893
    15  C    4.602373   3.879324   2.572606   1.556315   2.575493
    16  O    5.343600   4.911483   3.788427   2.388491   2.810631
    17  C    5.429747   4.588849   3.100584   2.590337   3.183790
    18  C    5.128884   4.212078   3.085026   2.546816   3.922517
    19  O    6.545673   5.641047   4.460336   3.816223   5.007263
    20  H    3.065937   2.134987   1.100335   2.187101   2.722558
    21  H    3.374472   2.103574   1.093505   2.186508   3.502660
    22  H    2.934820   2.621615   2.138664   1.097919   2.150780
    23  H    4.140314   3.981527   3.028561   2.177209   1.097384
    24  H    3.878351   4.063927   3.480007   2.155694   1.094367
    25  H    2.674498   2.919977   2.840353   2.995903   2.170747
    26  H    3.448462   4.093348   4.037782   3.525154   2.144157
    27  H    2.090352   3.311529   4.131096   4.184354   3.522178
    28  H    3.178804   3.175885   4.530345   5.424764   6.200050
    29  H    3.190627   3.204731   4.585780   5.753025   6.296069
    30  H    3.481476   4.521342   4.932237   4.180691   3.374203
    31  H    2.848296   3.535794   3.853385   3.025285   2.887485
    32  H    2.775813   3.930317   4.788468   4.418397   4.169557
    33  H    4.007172   2.812918   2.874298   4.402462   5.347075
    34  H    4.372188   3.491563   4.175071   5.656461   6.573756
    35  H    3.501756   2.815336   3.513175   5.001026   5.554683
    36  H    3.306133   2.583602   3.248247   3.965040   5.197803
    37  H    6.261866   5.733502   4.508387   3.237657   3.682648
    38  H    5.278002   4.264864   2.779842   2.862679   3.605395
    39  H    5.561950   4.911784   3.499870   2.874905   2.894477
    40  H    6.454820   5.571846   4.084255   3.527716   4.157592
    41  H    4.823451   4.051391   3.263975   2.661612   4.066446
    42  H    5.120502   3.996044   2.880868   2.920873   4.383089
    43  H    6.796932   6.044319   4.952117   4.056485   5.117980
                    6          7          8          9         10
     6  C    0.000000
     7  C    1.542181   0.000000
     8  C    3.875511   2.596137   0.000000
     9  C    4.916245   3.874335   1.519493   0.000000
    10  C    4.507082   3.887020   2.430998   1.544276   0.000000
    11  O    4.419884   2.982557   1.231202   2.445130   3.625859
    12  C    2.581760   1.542831   3.301041   4.608378   4.762187
    13  C    5.207977   4.888424   3.559344   2.561419   1.529397
    14  O    5.402359   4.816675   3.478098   2.481206   1.442257
    15  C    3.968166   4.668035   5.931846   6.166875   4.972883
    16  O    4.330407   5.062865   6.693802   7.146475   6.122601
    17  C    4.470675   5.485914   6.791380   6.944302   5.618502
    18  C    5.167823   5.538156   6.236442   6.164726   4.903028
    19  O    6.385988   6.864254   7.656281   7.557189   6.278147
    20  H    2.940647   3.572466   4.272218   4.371612   3.154908
    21  H    4.053483   4.250990   4.361091   4.076196   2.626631
    22  H    3.013482   3.038720   4.162289   4.635145   3.831140
    23  H    2.136505   3.521634   5.605965   6.322172   5.447057
    24  H    2.165133   2.995588   5.266454   6.185080   5.563994
    25  H    1.097712   2.149544   3.927904   4.785917   4.279411
    26  H    1.098343   2.155957   4.651862   5.833119   5.555853
    27  H    2.139315   1.100163   2.677380   4.093233   4.401010
    28  H    5.706580   4.551023   2.169084   1.095903   2.196561
    29  H    5.522853   4.540910   2.151590   1.096618   2.214469
    30  H    2.801704   2.180564   4.253165   5.631623   5.789260
    31  H    2.907065   2.203471   3.749103   4.817849   4.733607
    32  H    3.523288   2.183623   3.024270   4.360755   4.840858
    33  H    5.287447   5.253341   4.373376   3.511699   2.175867
    34  H    6.256530   5.813108   4.119806   2.826952   2.159745
    35  H    4.988782   4.727549   3.512004   2.794393   2.173472
    36  H    5.329116   4.598594   3.355357   2.619937   1.971841
    37  H    5.220065   6.020950   7.606158   7.974718   6.866894
    38  H    4.632374   5.571457   6.546602   6.516271   5.099861
    39  H    4.119406   5.363158   6.990247   7.326638   6.102180
    40  H    5.518374   6.521673   7.792172   7.872831   6.501442
    41  H    5.190937   5.273896   5.800602   5.758008   4.674004
    42  H    5.450261   5.776525   6.120716   5.811796   4.418589
    43  H    6.542734   6.974123   7.911928   7.938834   6.773317
                   11         12         13         14         15
    11  O    0.000000
    12  C    3.416603   0.000000
    13  C    4.666950   6.010060   0.000000
    14  O    4.612765   5.377468   2.361989   0.000000
    15  C    6.934640   4.945121   5.585573   4.848242   0.000000
    16  O    7.549018   4.975799   6.894714   5.991128   1.446248
    17  C    7.836040   6.049298   5.846593   5.629503   1.532692
    18  C    7.307984   5.692923   5.546999   4.334336   1.547710
    19  O    8.711844   6.907150   6.834570   5.589616   2.472008
    20  H    5.357895   4.715249   3.241001   3.810203   3.009155
    21  H    5.560493   5.021194   3.005864   2.581114   2.643130
    22  H    5.049446   3.057862   4.923742   3.856983   2.129108
    23  H    6.363154   4.157571   5.934792   6.004564   2.686444
    24  H    5.859216   2.955389   6.452945   5.979476   2.893839
    25  H    4.564831   3.503763   4.671463   5.330318   4.267810
    26  H    4.972544   2.869154   6.229394   6.481087   4.716062
    27  H    2.680208   2.126383   5.268243   5.502738   5.710185
    28  H    2.822195   4.980355   3.296733   2.512875   6.612372
    29  H    2.766596   5.426901   2.596268   3.240169   7.031699
    30  H    4.203263   1.097102   6.962480   6.444509   5.438179
    31  H    4.094004   1.095471   6.050040   5.073919   4.222380
    32  H    2.842488   1.095577   6.178214   5.426644   5.800811
    33  H    5.541936   6.378289   1.094649   2.615502   5.047210
    34  H    5.129622   6.851894   1.095769   2.596640   6.487734
    35  H    4.487390   6.022348   1.095037   3.332859   6.033120
    36  H    4.395780   4.886863   3.219060   0.973696   4.755422
    37  H    8.493399   5.941519   7.544349   6.630826   1.963324
    38  H    7.659160   6.348999   5.083453   5.153512   2.185366
    39  H    7.947371   5.982573   6.305855   6.329632   2.187442
    40  H    8.851247   6.973890   6.694689   6.340215   2.163762
    41  H    6.805636   5.203768   5.576679   3.981180   2.174721
    42  H    7.275110   6.150697   4.839666   3.771920   2.194471
    43  H    8.889007   6.808996   7.486163   6.086058   2.773158
                   16         17         18         19         20
    16  O    0.000000
    17  C    2.431603   0.000000
    18  C    2.410709   2.528366   0.000000
    19  O    2.791637   3.019398   1.431898   0.000000
    20  H    4.233061   3.004038   3.763360   5.013421   0.000000
    21  H    4.012732   3.101248   2.619204   3.942674   1.748265
    22  H    2.602815   3.484103   2.638607   3.912365   3.045023
    23  H    2.918115   2.745225   4.193496   5.107744   2.813500
    24  H    2.567435   3.713543   4.189378   5.117458   3.776381
    25  H    4.891095   4.464828   5.441491   6.682729   2.451381
    26  H    4.820880   5.130372   6.026889   7.149106   3.921448
    27  H    6.099092   6.414353   6.611322   7.946132   4.286402
    28  H    7.525170   7.531939   6.400947   7.734839   5.199902
    29  H    8.073517   7.661486   7.074359   8.463741   4.896548
    30  H    5.237890   6.458716   6.353468   7.471126   5.376777
    31  H    4.147490   5.487886   4.845898   5.988978   4.589907
    32  H    5.884099   6.970308   6.357779   7.594292   5.433020
    33  H    6.438767   5.108310   4.970527   6.162994   2.805597
    34  H    7.807845   6.769958   6.259313   7.485171   4.305681
    35  H    7.299204   6.175219   6.240300   7.555829   3.315316
    36  H    5.721927   5.767434   4.195748   5.441812   4.186539
    37  H    0.972754   2.509198   2.607281   2.466324   4.875276
    38  H    3.391614   1.095256   2.825311   3.474490   2.484322
    39  H    2.682766   1.094753   3.492891   3.976362   3.181578
    40  H    2.709364   1.096300   2.715027   2.644286   4.039072
    41  H    2.725349   3.473326   1.098216   2.080371   4.166035
    42  H    3.369792   2.728844   1.093439   2.024493   3.474488
    43  H    2.598669   3.552592   1.953987   0.971234   5.581366
                   21         22         23         24         25
    21  H    0.000000
    22  H    2.617651   0.000000
    23  H    3.857731   3.036567   0.000000
    24  H    4.314515   2.346811   1.750252   0.000000
    25  H    3.902489   3.609470   2.385492   3.054705   0.000000
    26  H    5.117273   3.877280   2.476857   2.387077   1.753112
    27  H    5.138006   4.137574   4.272270   3.874651   2.472227
    28  H    4.601205   4.981726   7.062781   6.734650   5.712583
    29  H    4.796409   5.616606   6.996486   7.019594   5.222615
    30  H    5.870092   3.779116   4.269916   2.962066   3.804035
    31  H    4.599916   2.288191   3.964310   2.557042   3.873120
    32  H    5.576843   3.768451   5.212212   4.027702   4.318054
    33  H    2.472561   4.808778   5.607925   6.318487   4.712700
    34  H    3.855898   5.801645   7.013171   7.473346   5.740525
    35  H    3.627449   5.346359   5.896011   6.534960   4.295029
    36  H    2.919617   3.476340   5.998343   5.692638   5.453262
    37  H    4.577958   3.501080   3.595912   3.453554   5.710026
    38  H    2.602253   3.808839   3.207384   4.357219   4.393620
    39  H    3.787666   3.857252   2.127484   3.405863   4.088576
    40  H    3.900208   4.281686   3.688820   4.526265   5.549626
    41  H    2.880927   2.287483   4.591370   4.191048   5.607154
    42  H    2.081951   3.149712   4.602870   4.867601   5.526874
    43  H    4.572419   3.977287   5.290749   5.019334   6.983871
                   26         27         28         29         30
    26  H    0.000000
    27  H    2.372257   0.000000
    28  H    6.616519   4.824561   0.000000
    29  H    6.382043   4.545209   1.761349   0.000000
    30  H    2.656186   2.469333   6.037032   6.385231   0.000000
    31  H    3.346647   3.064438   5.074664   5.764975   1.774655
    32  H    3.818555   2.442892   4.564262   5.151718   1.771841
    33  H    6.325614   5.763580   4.191070   3.676298   7.291352
    34  H    7.273822   6.139559   3.307625   2.629944   7.844694
    35  H    5.915448   4.908599   3.730432   2.543247   6.887319
    36  H    6.370320   5.344966   2.403571   3.568415   5.966431
    37  H    5.671423   7.050202   8.333618   8.892732   6.171448
    38  H    5.405553   6.437989   7.154859   7.130963   6.870360
    39  H    4.589145   6.198906   8.008622   7.995014   6.231230
    40  H    6.125666   7.474257   8.392432   8.608746   7.355413
    41  H    6.060633   6.359736   5.843262   6.749906   5.928675
    42  H    6.402746   6.795766   6.072114   6.631338   6.909445
    43  H    7.222945   8.069847   8.058341   8.904770   7.294778
                   31         32         33         34         35
    31  H    0.000000
    32  H    1.770837   0.000000
    33  H    6.291933   6.699555   0.000000
    34  H    6.883075   6.895005   1.776919   0.000000
    35  H    6.240807   6.209332   1.778588   1.777072   0.000000
    36  H    4.488192   4.857256   3.512868   3.492258   4.090905
    37  H    5.095458   6.842843   6.985973   8.426945   7.989084
    38  H    5.883803   7.201357   4.243798   5.970570   5.410110
    39  H    5.546011   6.984781   5.632727   7.301802   6.459740
    40  H    6.321707   7.888311   5.879022   7.548501   7.098880
    41  H    4.276843   5.738842   5.188217   6.227331   6.323285
    42  H    5.411712   6.752811   4.156123   5.472744   5.604950
    43  H    5.819985   7.486087   6.900646   8.155710   8.192730
                   36         37         38         39         40
    36  H    0.000000
    37  H    6.398834   0.000000
    38  H    5.467351   3.538306   0.000000
    39  H    6.463493   2.817632   1.775763   0.000000
    40  H    6.460784   2.370575   1.767253   1.773837   0.000000
    41  H    3.613730   3.101659   3.778116   4.330239   3.755524
    42  H    3.849977   3.554474   2.584324   3.775357   2.956644
    43  H    5.795391   2.203335   4.193941   4.367730   3.190769
                   41         42         43
    41  H    0.000000
    42  H    1.777082   0.000000
    43  H    2.216843   2.805625   0.000000
 Stoichiometry    C15H24O4
 Framework group  C1[X(C15H24O4)]
 Deg. of freedom   123
 Full point group                 C1      NOp   1
 Largest Abelian subgroup         C1      NOp   1
 Largest concise Abelian subgroup C1      NOp   1
                         Standard orientation:                         
 ---------------------------------------------------------------------
 Center     Atomic      Atomic             Coordinates (Angstroms)
 Number     Number       Type             X           Y           Z
 ---------------------------------------------------------------------
      1          6           0        1.826890    0.628449    0.039670
      2          6           0        1.096072   -0.474396    0.327094
      3          6           0       -0.339699   -0.548413    0.766549
      4          6           0       -1.253858    0.509802    0.100464
      5          6           0       -1.103936    1.915712    0.731010
      6          6           0        0.315153    2.316381    1.174945
      7          6           0        1.456771    2.089354    0.163268
      8          6           0        3.173828    0.224567   -0.397275
      9          6           0        3.265799   -1.292110   -0.387727
     10          6           0        1.889594   -1.773268    0.121523
     11          8           0        4.090649    0.988340   -0.700506
     12          6           0        1.206493    2.747860   -1.209342
     13          6           0        1.987157   -2.610883    1.397429
     14          8           0        1.215900   -2.616561   -0.835086
     15          6           0       -2.738356    0.045145    0.050705
     16          8           0       -3.456294    1.125567   -0.588736
     17          6           0       -3.351871   -0.228349    1.428364
     18          6           0       -2.880286   -1.199801   -0.857795
     19          8           0       -4.248770   -1.488512   -1.164766
     20          1           0       -0.387938   -0.455120    1.861861
     21          1           0       -0.694478   -1.557696    0.540198
     22          1           0       -0.936338    0.582099   -0.948050
     23          1           0       -1.750700    1.993814    1.614100
     24          1           0       -1.481805    2.651692    0.014639
     25          1           0        0.575488    1.786359    2.100296
     26          1           0        0.291869    3.383276    1.434851
     27          1           0        2.351506    2.579926    0.574544
     28          1           0        3.480427   -1.679380   -1.390204
     29          1           0        4.093457   -1.606387    0.259407
     30          1           0        1.008038    3.819727   -1.085454
     31          1           0        0.352925    2.302357   -1.731841
     32          1           0        2.086621    2.642133   -1.853148
     33          1           0        0.992723   -2.895187    1.755939
     34          1           0        2.556700   -3.524787    1.194673
     35          1           0        2.498296   -2.053197    2.189155
     36          1           0        1.133268   -2.116997   -1.666766
     37          1           0       -4.400992    0.896204   -0.554260
     38          1           0       -2.806339   -1.014998    1.960495
     39          1           0       -3.357586    0.670483    2.053306
     40          1           0       -4.387568   -0.567815    1.310168
     41          1           0       -2.314338   -1.040431   -1.785363
     42          1           0       -2.490219   -2.095077   -0.365924
     43          1           0       -4.523402   -0.871979   -1.863165
 ---------------------------------------------------------------------
 Rotational constants (GHZ):      0.5491591      0.2618523      0.2077829
 Standard basis: 6-31G(d) (6D, 7F)
 There are   333 symmetry adapted cartesian basis functions of A   symmetry.
 There are   333 symmetry adapted basis functions of A   symmetry.
   333 basis functions,   628 primitive gaussians,   333 cartesian basis functions
    73 alpha electrons       73 beta electrons
       nuclear repulsion energy      1599.0522706132 Hartrees.
 NAtoms=   43 NActive=   43 NUniq=   43 SFac= 1.00D+00 NAtFMM=   60 NAOKFM=F Big=F
 Integral buffers will be    131072 words long.
 Raffenetti 2 integral format.
 Two-electron integral symmetry is turned on.
 ------------------------------------------------------------------------------
 Polarizable Continuum Model (PCM)
 =================================
 Model                : PCM (using non-symmetric T matrix).
 Atomic radii         : SMD-Coulomb.
 Polarization charges : Total charges.
 Charge compensation  : None.
 Solution method      : On-the-fly selection.
 Cavity type          : VdW (van der Waals Surface) (Alpha=1.000).
 Cavity algorithm     : GePol (No added spheres)
                        Default sphere list used, NSphG=   43.
                        Lebedev-Laikov grids with approx.  5.0 points / Ang**2.
                        Smoothing algorithm: Karplus/York (Gamma=1.0000).
                        Polarization charges: spherical gaussians, with
                                              point-specific exponents (IZeta= 3).
                        Self-potential: point-specific (ISelfS= 7).
                        Self-field    : sphere-specific E.n sum rule (ISelfD= 2).
 1st derivatives      : Analytical E(r).r(x)/FMM algorithm (CHGder, D1EAlg=3).
                        Cavity 1st derivative terms included.
 Solvent              : Methanol, Eps=  32.613000 Eps(inf)=   1.765709
 ------------------------------------------------------------------------------
 ------------------------------------------------------------------------------
 Atomic radii for non-electrostatic terms: SMD-CDS.
 ------------------------------------------------------------------------------
 Nuclear repulsion after PCM non-electrostatic terms =     1599.0538274923 Hartrees.
 One-electron integrals computed using PRISM.
 NBasis=   333 RedAO= T EigKep=  9.14D-04  NBF=   333
 NBsUse=   333 1.00D-06 EigRej= -1.00D+00 NBFU=   333
 Initial guess from the checkpoint file:  "DY-202A-11R_36.chk"
 B after Tr=     0.000000    0.000000    0.000000
         Rot=    0.999970    0.007513    0.000945    0.001465 Ang=   0.88 deg.
 ExpMin= 1.61D-01 ExpMax= 5.48D+03 ExpMxC= 8.25D+02 IAcc=1 IRadAn=         1 AccDes= 0.00D+00
 Harris functional with IExCor=  402 and IRadAn=       1 diagonalized for initial guess.
 HarFok:  IExCor=  402 AccDes= 0.00D+00 IRadAn=         1 IDoV= 1 UseB2=F ITyADJ=14
 ICtDFT=  3500011 ScaDFX=  1.000000  1.000000  1.000000  1.000000
 FoFCou: FMM=F IPFlag=           0 FMFlag=      100000 FMFlg1=           0
         NFxFlg=           0 DoJE=T BraDBF=F KetDBF=T FulRan=T
         wScrn=  0.000000 ICntrl=     500 IOpCl=  0 I1Cent=   200000004 NGrid=           0
         NMat0=    1 NMatS0=      1 NMatT0=    0 NMatD0=    1 NMtDS0=    0 NMtDT0=    0
 Petite list used in FoFCou.
 Keep R1 ints in memory in canonical form, NReq=1565304907.
 Requested convergence on RMS density matrix=1.00D-08 within 128 cycles.
 Requested convergence on MAX density matrix=1.00D-06.
 Requested convergence on             energy=1.00D-06.
 No special actions if energy rises.
 Inv3:  Mode=1 IEnd=    21902412.
 Iteration    1 A*A^-1 deviation from unit magnitude is 4.88D-15 for   2684.
 Iteration    1 A*A^-1 deviation from orthogonality  is 5.55D-15 for   2702   1506.
 Iteration    1 A^-1*A deviation from unit magnitude is 4.66D-15 for   2684.
 Iteration    1 A^-1*A deviation from orthogonality  is 3.75D-11 for   1798   1755.
 Error on total polarization charges =  0.05178
 SCF Done:  E(RB3LYP) =  -886.950924531     A.U. after   11 cycles
            NFock= 11  Conv=0.26D-08     -V/T= 2.0094
 SMD-CDS (non-electrostatic) energy       (kcal/mol) =       0.98
 (included in total energy above)
 D1PCM: PCM CHGder 1st derivatives, ID1Alg=3 FixD1E=F DoIter=F DoCFld=F I1PDM=0.
 Calling FoFJK, ICntrl=      2127 FMM=F ISym2X=0 I1Cent= 0 IOpClX= 0 NMat=1 NMatS=1 NMatT=0.
 ***** Axes restored to original set *****
 -------------------------------------------------------------------
 Center     Atomic                   Forces (Hartrees/Bohr)
 Number     Number              X              Y              Z
 -------------------------------------------------------------------
      1        6          -0.000583925    0.001754840   -0.000581236
      2        6           0.000571005   -0.001379851    0.000402195
      3        6           0.000159662   -0.000459188    0.000728773
      4        6          -0.000249434   -0.000495390    0.000468826
      5        6           0.000272861   -0.000319030    0.000040251
      6        6           0.000242509    0.000084216   -0.000531235
      7        6           0.000454184   -0.000410887   -0.000361411
      8        6           0.000301190   -0.001061445    0.000242186
      9        6           0.000616310   -0.000060627    0.001281505
     10        6          -0.000701130   -0.000192448   -0.001356501
     11        8           0.000462986    0.000476631   -0.000120528
     12        6           0.000004365   -0.000205461    0.000411689
     13        6          -0.000009171    0.000984477   -0.000002703
     14        8          -0.000309957   -0.000006173    0.000252782
     15        6           0.000672668    0.000070834   -0.000143813
     16        8           0.000426739    0.000218878   -0.000195294
     17        6           0.000252328   -0.000559638   -0.000069736
     18        6          -0.000465898    0.000106822   -0.000501676
     19        8          -0.000192086   -0.000188969    0.000084235
     20        1          -0.000101106    0.000040297   -0.000249701
     21        1           0.000232916    0.000170561    0.000200581
     22        1          -0.000407360    0.000188296   -0.000081825
     23        1           0.000352874    0.000227303   -0.000305545
     24        1          -0.000210922    0.000423651   -0.000143897
     25        1          -0.000084378    0.000215003    0.000252857
     26        1           0.000061931   -0.000072829    0.000035225
     27        1          -0.000124101    0.000064944    0.000234334
     28        1          -0.000597059    0.000733283   -0.000270472
     29        1           0.000123268    0.000333788   -0.000342472
     30        1          -0.000049401    0.000008618   -0.000149346
     31        1           0.000076885    0.000049009   -0.000045165
     32        1          -0.000056013    0.000031610   -0.000038523
     33        1          -0.000037555   -0.000359979    0.000242371
     34        1          -0.000137313   -0.000174819    0.000017556
     35        1          -0.000155050    0.000007197   -0.000088679
     36        1           0.000150550   -0.000180078    0.000285122
     37        1          -0.000096047    0.000071306    0.000297931
     38        1          -0.000003542   -0.000141217    0.000191398
     39        1          -0.000519955   -0.000274941   -0.000319874
     40        1          -0.000225631    0.000098747    0.000137007
     41        1           0.000332265   -0.000221277    0.000113532
     42        1          -0.000507006    0.000216348   -0.000124791
     43        1           0.000056544    0.000187590    0.000104067
 -------------------------------------------------------------------
 Cartesian Forces:  Max     0.001754840 RMS     0.000409599

 GradGradGradGradGradGradGradGradGradGradGradGradGradGradGradGradGradGrad
 Berny optimization.
 Using GEDIIS/GDIIS optimizer.
 FormGI is forming the generalized inverse of G from B-inverse, IUseBI=4.
 Internal  Forces:  Max     0.001051325 RMS     0.000275474
 Search for a local minimum.
 Step number   4 out of a maximum of  258
 All quantities printed in internal units (Hartrees-Bohrs-Radians)
 Mixed Optimization -- En-DIIS/RFO-DIIS
 Swapping is turned off.
 Update second derivatives using D2CorX and points    2    3    4
 DE= -1.18D-04 DEPred=-1.95D-04 R= 6.04D-01
 TightC=F SS=  1.41D+00  RLast= 2.82D-01 DXNew= 1.2438D+00 8.4483D-01
 Trust test= 6.04D-01 RLast= 2.82D-01 DXMaxT set to 8.45D-01
 ITU=  1  1  1  0
     Eigenvalues ---    0.00169   0.00247   0.00306   0.00339   0.00382
     Eigenvalues ---    0.00406   0.00460   0.00697   0.00783   0.00897
     Eigenvalues ---    0.01123   0.01179   0.01221   0.01249   0.01342
     Eigenvalues ---    0.01390   0.02492   0.02660   0.03241   0.03854
     Eigenvalues ---    0.03932   0.04156   0.04433   0.04632   0.04726
     Eigenvalues ---    0.04828   0.04925   0.05018   0.05050   0.05379
     Eigenvalues ---    0.05426   0.05555   0.05581   0.05607   0.05617
     Eigenvalues ---    0.05634   0.05669   0.05736   0.05958   0.06092
     Eigenvalues ---    0.06277   0.06721   0.06961   0.07730   0.08158
     Eigenvalues ---    0.08636   0.08952   0.09076   0.09286   0.09782
     Eigenvalues ---    0.10362   0.11661   0.12088   0.13242   0.13954
     Eigenvalues ---    0.14552   0.15653   0.15993   0.16000   0.16000
     Eigenvalues ---    0.16000   0.16000   0.16000   0.16000   0.16000
     Eigenvalues ---    0.16000   0.16022   0.16031   0.16102   0.16298
     Eigenvalues ---    0.17446   0.17905   0.18292   0.20461   0.20963
     Eigenvalues ---    0.22220   0.23026   0.24815   0.25000   0.26820
     Eigenvalues ---    0.26994   0.27657   0.27851   0.28557   0.28760
     Eigenvalues ---    0.28791   0.29227   0.29428   0.29739   0.30418
     Eigenvalues ---    0.30868   0.31944   0.32274   0.33523   0.33757
     Eigenvalues ---    0.33761   0.33819   0.33847   0.33953   0.34037
     Eigenvalues ---    0.34100   0.34103   0.34146   0.34166   0.34172
     Eigenvalues ---    0.34198   0.34202   0.34218   0.34280   0.34332
     Eigenvalues ---    0.34334   0.34357   0.34387   0.34669   0.34797
     Eigenvalues ---    0.39321   0.40712   0.41734   0.52341   0.52458
     Eigenvalues ---    0.52609   0.53268   0.94971
 En-DIIS/RFO-DIIS IScMMF=        0 using points:     4    3    2
 RFO step:  Lambda=-5.71073952D-05.
 DidBck=T Rises=F RFO-DIIS coefs:    0.64266    0.57827   -0.22093
 Iteration  1 RMS(Cart)=  0.03630785 RMS(Int)=  0.00040230
 Iteration  2 RMS(Cart)=  0.00070311 RMS(Int)=  0.00002448
 Iteration  3 RMS(Cart)=  0.00000027 RMS(Int)=  0.00002448
 Variable       Old X    -DE/DX   Delta X   Delta X   Delta X     New X
                                 (Linear)    (Quad)   (Total)
    R1        2.55845   0.00105  -0.00012  -0.00050  -0.00059   2.55787
    R2        2.85749  -0.00077  -0.00035   0.00305   0.00269   2.86018
    R3        2.78264   0.00026   0.00081  -0.00443  -0.00357   2.77907
    R4        2.84091   0.00028   0.00050  -0.00214  -0.00165   2.83926
    R5        2.90244  -0.00079   0.00097   0.00043   0.00138   2.90382
    R6        2.92705   0.00066   0.00130   0.00058   0.00188   2.92892
    R7        2.07933  -0.00024   0.00004  -0.00005  -0.00002   2.07931
    R8        2.06643  -0.00027  -0.00054  -0.00019  -0.00073   2.06570
    R9        2.92551   0.00046   0.00076  -0.00106  -0.00029   2.92522
   R10        2.94101   0.00040   0.00416  -0.00490  -0.00073   2.94028
   R11        2.07477  -0.00003   0.00018  -0.00061  -0.00043   2.07434
   R12        2.91007  -0.00003  -0.00009  -0.00040  -0.00048   2.90959
   R13        2.07376  -0.00043  -0.00029  -0.00019  -0.00048   2.07328
   R14        2.06805   0.00045  -0.00028   0.00047   0.00019   2.06825
   R15        2.91430  -0.00021  -0.00037  -0.00022  -0.00059   2.91371
   R16        2.07437   0.00010   0.00008  -0.00048  -0.00040   2.07397
   R17        2.07557  -0.00007   0.00017  -0.00036  -0.00019   2.07538
   R18        2.91553  -0.00022  -0.00005   0.00009   0.00004   2.91556
   R19        2.07901   0.00002   0.00004   0.00005   0.00009   2.07910
   R20        2.87143  -0.00053   0.00089  -0.00165  -0.00077   2.87066
   R21        2.32663   0.00067   0.00027  -0.00102  -0.00075   2.32588
   R22        2.91826   0.00049   0.00050  -0.00392  -0.00346   2.91479
   R23        2.07096  -0.00012   0.00018   0.00048   0.00066   2.07162
   R24        2.07231  -0.00021  -0.00008   0.00038   0.00030   2.07261
   R25        2.89014  -0.00016   0.00012   0.00060   0.00072   2.89086
   R26        2.72547  -0.00017   0.00040  -0.00067  -0.00027   2.72520
   R27        2.07322   0.00001   0.00006  -0.00016  -0.00010   2.07312
   R28        2.07014  -0.00006   0.00032  -0.00063  -0.00032   2.06982
   R29        2.07034  -0.00003   0.00008  -0.00046  -0.00038   2.06996
   R30        2.06859   0.00020  -0.00025  -0.00004  -0.00029   2.06830
   R31        2.07070   0.00008   0.00008  -0.00031  -0.00024   2.07047
   R32        2.06932  -0.00014   0.00007   0.00012   0.00019   2.06951
   R33        1.84002  -0.00034   0.00014  -0.00009   0.00005   1.84007
   R34        2.73301   0.00000  -0.00055   0.00195   0.00140   2.73442
   R35        2.89637   0.00031   0.00051  -0.00145  -0.00094   2.89543
   R36        2.92475   0.00017  -0.00119   0.00185   0.00067   2.92541
   R37        1.83824   0.00009   0.00018   0.00016   0.00034   1.83858
   R38        2.06973   0.00020  -0.00052   0.00118   0.00067   2.07040
   R39        2.06878  -0.00041  -0.00003  -0.00083  -0.00086   2.06792
   R40        2.07171   0.00017   0.00029  -0.00047  -0.00019   2.07152
   R41        2.70590   0.00009   0.00039  -0.00283  -0.00244   2.70346
   R42        2.07533   0.00004  -0.00003   0.00021   0.00018   2.07550
   R43        2.06630  -0.00042  -0.00020  -0.00032  -0.00052   2.06578
   R44        1.83537   0.00003  -0.00006   0.00027   0.00022   1.83558
    A1        2.26207   0.00027  -0.00023  -0.00190  -0.00215   2.25992
    A2        1.91064  -0.00021   0.00055   0.00001   0.00050   1.91113
    A3        2.10964  -0.00007  -0.00021   0.00189   0.00171   2.11135
    A4        2.23661  -0.00006  -0.00048   0.00209   0.00165   2.23826
    A5        1.96229   0.00014  -0.00026  -0.00140  -0.00176   1.96053
    A6        2.08393  -0.00009   0.00056  -0.00046   0.00020   2.08414
    A7        1.98703  -0.00027   0.00162  -0.00503  -0.00345   1.98358
    A8        1.90570   0.00008  -0.00117   0.00254   0.00137   1.90707
    A9        1.87004   0.00007  -0.00170   0.00201   0.00033   1.87036
   A10        1.92225   0.00002   0.00006  -0.00169  -0.00163   1.92063
   A11        1.92845   0.00019   0.00116   0.00241   0.00359   1.93204
   A12        1.84428  -0.00007  -0.00015   0.00025   0.00010   1.84438
   A13        1.96940  -0.00032  -0.00005  -0.00282  -0.00287   1.96653
   A14        1.95274   0.00083   0.00339   0.00080   0.00422   1.95696
   A15        1.85979   0.00025  -0.00230   0.00405   0.00175   1.86154
   A16        1.95685  -0.00013   0.00192  -0.00085   0.00110   1.95794
   A17        1.87671  -0.00020  -0.00252   0.00172  -0.00082   1.87589
   A18        1.83898  -0.00047  -0.00110  -0.00253  -0.00364   1.83535
   A19        2.02968   0.00046  -0.00038   0.00030  -0.00009   2.02959
   A20        1.91274   0.00002   0.00130  -0.00153  -0.00023   1.91252
   A21        1.88671  -0.00002  -0.00062   0.00135   0.00073   1.88744
   A22        1.86775  -0.00012  -0.00020  -0.00037  -0.00057   1.86718
   A23        1.90913  -0.00036  -0.00012  -0.00049  -0.00061   1.90853
   A24        1.84981  -0.00001   0.00009   0.00076   0.00085   1.85065
   A25        2.04289  -0.00011  -0.00096   0.00049  -0.00049   2.04240
   A26        1.91340  -0.00005   0.00084  -0.00152  -0.00069   1.91270
   A27        1.87697   0.00010   0.00036  -0.00025   0.00012   1.87710
   A28        1.88216   0.00023  -0.00081   0.00119   0.00037   1.88253
   A29        1.89012  -0.00008   0.00001   0.00076   0.00079   1.89090
   A30        1.84894  -0.00012   0.00075  -0.00079  -0.00005   1.84889
   A31        1.95739  -0.00005  -0.00038   0.00045   0.00005   1.95744
   A32        1.95989  -0.00008  -0.00047  -0.00028  -0.00074   1.95915
   A33        1.83620   0.00013  -0.00011   0.00025   0.00014   1.83634
   A34        1.98309   0.00009  -0.00076   0.00242   0.00167   1.98476
   A35        1.86623  -0.00015   0.00096  -0.00120  -0.00023   1.86600
   A36        1.84855   0.00008   0.00102  -0.00207  -0.00107   1.84748
   A37        1.90421  -0.00014  -0.00033   0.00086   0.00043   1.90464
   A38        2.19455  -0.00002   0.00053  -0.00036   0.00021   2.19475
   A39        2.18422   0.00016  -0.00013  -0.00042  -0.00051   2.18372
   A40        1.83292   0.00038   0.00010  -0.00054  -0.00065   1.83227
   A41        1.93781  -0.00041   0.00244  -0.00503  -0.00254   1.93527
   A42        1.91288  -0.00037  -0.00050   0.00503   0.00459   1.91747
   A43        1.94559  -0.00018   0.00032  -0.00195  -0.00158   1.94401
   A44        1.97002   0.00031  -0.00196   0.00629   0.00436   1.97438
   A45        1.86578   0.00024  -0.00028  -0.00369  -0.00401   1.86177
   A46        1.81426  -0.00017   0.00024   0.00005   0.00018   1.81444
   A47        1.96541  -0.00017   0.00181  -0.00563  -0.00378   1.96163
   A48        1.91975   0.00011   0.00052   0.00015   0.00071   1.92045
   A49        1.97024   0.00008  -0.00107   0.00248   0.00146   1.97169
   A50        1.96030   0.00031  -0.00125   0.00270   0.00148   1.96178
   A51        1.83683  -0.00014  -0.00021   0.00017  -0.00008   1.83675
   A52        1.92397   0.00018   0.00006  -0.00080  -0.00074   1.92323
   A53        1.95753   0.00005  -0.00085   0.00130   0.00044   1.95797
   A54        1.92975   0.00005   0.00007  -0.00098  -0.00091   1.92884
   A55        1.88624  -0.00012   0.00031  -0.00038  -0.00007   1.88617
   A56        1.88174  -0.00010   0.00035   0.00018   0.00052   1.88227
   A57        1.88223  -0.00008   0.00013   0.00068   0.00081   1.88304
   A58        1.93641   0.00047  -0.00076   0.00053  -0.00023   1.93618
   A59        1.91300   0.00002   0.00036  -0.00201  -0.00165   1.91136
   A60        1.93267  -0.00013   0.00012   0.00026   0.00038   1.93305
   A61        1.89248  -0.00032   0.00042   0.00114   0.00155   1.89404
   A62        1.89602  -0.00014   0.00002   0.00006   0.00009   1.89611
   A63        1.89223   0.00008  -0.00014   0.00004  -0.00010   1.89213
   A64        1.88198  -0.00009   0.00034  -0.00079  -0.00044   1.88154
   A65        1.83859  -0.00082   0.00131  -0.00639  -0.00508   1.83351
   A66        1.98925   0.00063   0.00371  -0.00057   0.00313   1.99238
   A67        1.92452   0.00075   0.00191  -0.00023   0.00165   1.92617
   A68        1.90923   0.00031  -0.00084  -0.00042  -0.00124   1.90799
   A69        1.87115   0.00004  -0.00517   0.00566   0.00050   1.87165
   A70        1.92557  -0.00093  -0.00141   0.00202   0.00060   1.92618
   A71        1.86532  -0.00011   0.00239  -0.00197   0.00042   1.86574
   A72        1.94496   0.00023  -0.00056   0.00009  -0.00047   1.94449
   A73        1.94840   0.00011   0.00122  -0.00101   0.00021   1.94861
   A74        1.91400   0.00008  -0.00037  -0.00047  -0.00086   1.91314
   A75        1.89120   0.00000   0.00023   0.00021   0.00044   1.89164
   A76        1.87605  -0.00011  -0.00065   0.00047  -0.00019   1.87586
   A77        1.88688  -0.00033   0.00010   0.00080   0.00090   1.88778
   A78        1.95591  -0.00044  -0.00172   0.00230   0.00058   1.95650
   A79        1.90900   0.00012  -0.00053   0.00083   0.00029   1.90930
   A80        1.94103   0.00023   0.00128  -0.00105   0.00024   1.94127
   A81        1.91846   0.00027   0.00009  -0.00034  -0.00025   1.91821
   A82        1.84656  -0.00006   0.00016  -0.00147  -0.00130   1.84526
   A83        1.89117  -0.00011   0.00083  -0.00043   0.00040   1.89157
   A84        1.87173  -0.00024   0.00041  -0.00063  -0.00021   1.87151
    D1        0.08118   0.00005   0.00148  -0.00240  -0.00092   0.08025
    D2       -3.08926   0.00001  -0.00433   0.00731   0.00299  -3.08627
    D3       -3.10511  -0.00006   0.00327  -0.00245   0.00079  -3.10432
    D4        0.00763  -0.00010  -0.00254   0.00726   0.00471   0.01234
    D5        0.39250  -0.00001   0.00415  -0.00599  -0.00185   0.39065
    D6       -1.86564  -0.00001   0.00593  -0.00949  -0.00357  -1.86921
    D7        2.41491  -0.00014   0.00503  -0.00704  -0.00203   2.41289
    D8       -2.69999   0.00012   0.00218  -0.00588  -0.00370  -2.70369
    D9        1.32505   0.00011   0.00396  -0.00938  -0.00541   1.31964
   D10       -0.67758  -0.00001   0.00306  -0.00693  -0.00387  -0.68145
   D11        0.01143   0.00003  -0.00055   0.01394   0.01336   0.02479
   D12       -3.10960  -0.00004  -0.00440   0.00955   0.00511  -3.10449
   D13        3.11291  -0.00006   0.00097   0.01378   0.01479   3.12770
   D14       -0.00812  -0.00013  -0.00287   0.00940   0.00654  -0.00158
   D15        0.63520   0.00002  -0.00517   0.01045   0.00527   0.64047
   D16       -1.52083   0.00013  -0.00550   0.01429   0.00880  -1.51203
   D17        2.77280   0.00014  -0.00387   0.01171   0.00784   2.78063
   D18       -2.47578   0.00006   0.00100   0.00015   0.00114  -2.47464
   D19        1.65138   0.00016   0.00067   0.00399   0.00467   1.65604
   D20       -0.33819   0.00017   0.00230   0.00141   0.00370  -0.33448
   D21       -0.02285   0.00014   0.00453  -0.02469  -0.02017  -0.04302
   D22        2.11544   0.00002   0.00439  -0.02478  -0.02039   2.09505
   D23       -2.12504  -0.00018   0.00560  -0.02797  -0.02237  -2.14741
   D24        3.09270   0.00011  -0.00073  -0.01587  -0.01661   3.07609
   D25       -1.05219  -0.00001  -0.00087  -0.01596  -0.01683  -1.06902
   D26        0.99051  -0.00022   0.00033  -0.01915  -0.01881   0.97170
   D27       -1.36158   0.00030   0.00204  -0.00804  -0.00600  -1.36758
   D28        2.69544   0.00004  -0.00345  -0.00521  -0.00865   2.68678
   D29        0.69413   0.00003  -0.00255  -0.00495  -0.00750   0.68664
   D30        0.78544   0.00022   0.00172  -0.00964  -0.00793   0.77750
   D31       -1.44073  -0.00004  -0.00378  -0.00682  -0.01059  -1.45132
   D32        2.84115  -0.00005  -0.00288  -0.00656  -0.00943   2.83171
   D33        2.81644   0.00025   0.00226  -0.00892  -0.00666   2.80979
   D34        0.59028  -0.00001  -0.00323  -0.00609  -0.00931   0.58097
   D35       -1.41103  -0.00002  -0.00233  -0.00583  -0.00815  -1.41918
   D36        0.64149   0.00002   0.00133   0.00193   0.00325   0.64475
   D37       -1.47882  -0.00016   0.00084   0.00342   0.00425  -1.47457
   D38        2.79583  -0.00014   0.00040   0.00258   0.00297   2.79880
   D39        2.86550   0.00078   0.00760  -0.00004   0.00755   2.87305
   D40        0.74518   0.00061   0.00711   0.00145   0.00855   0.75373
   D41       -1.26335   0.00062   0.00666   0.00062   0.00727  -1.25608
   D42       -1.40425   0.00002   0.00578  -0.00252   0.00327  -1.40098
   D43        2.75862  -0.00015   0.00529  -0.00103   0.00427   2.76288
   D44        0.75009  -0.00014   0.00485  -0.00187   0.00299   0.75307
   D45        3.14061  -0.00034  -0.01740  -0.02703  -0.04442   3.09619
   D46        1.04758  -0.00053  -0.01938  -0.02190  -0.04127   1.00631
   D47       -1.12910  -0.00037  -0.02182  -0.02397  -0.04578  -1.17489
   D48        0.90774  -0.00048  -0.02176  -0.02317  -0.04493   0.86280
   D49       -1.18530  -0.00068  -0.02374  -0.01803  -0.04178  -1.22708
   D50        2.92120  -0.00052  -0.02619  -0.02010  -0.04629   2.87491
   D51       -1.12852   0.00010  -0.01908  -0.02328  -0.04236  -1.17088
   D52        3.06163  -0.00009  -0.02105  -0.01815  -0.03921   3.02242
   D53        0.88495   0.00007  -0.02350  -0.02022  -0.04372   0.84123
   D54        0.84392   0.00005  -0.00095   0.00069  -0.00027   0.84366
   D55       -1.30603  -0.00015   0.00020  -0.00001   0.00018  -1.30585
   D56        2.97459  -0.00004  -0.00130   0.00184   0.00052   2.97512
   D57        2.98791   0.00029   0.00032  -0.00139  -0.00107   2.98684
   D58        0.83796   0.00009   0.00147  -0.00209  -0.00062   0.83733
   D59       -1.16460   0.00019  -0.00003  -0.00025  -0.00028  -1.16488
   D60       -1.29874   0.00003   0.00026  -0.00093  -0.00068  -1.29942
   D61        2.83449  -0.00017   0.00141  -0.00164  -0.00023   2.83426
   D62        0.83193  -0.00006  -0.00010   0.00021   0.00011   0.83204
   D63       -1.29978   0.00006  -0.00403   0.00441   0.00037  -1.29940
   D64        0.94625  -0.00002  -0.00568   0.00653   0.00084   0.94709
   D65        2.97926   0.00002  -0.00426   0.00458   0.00032   2.97958
   D66        0.86610   0.00012  -0.00432   0.00372  -0.00060   0.86550
   D67        3.11212   0.00003  -0.00597   0.00584  -0.00013   3.11199
   D68       -1.13805   0.00008  -0.00455   0.00389  -0.00066  -1.13871
   D69        2.85957   0.00006  -0.00385   0.00378  -0.00007   2.85950
   D70       -1.17759  -0.00002  -0.00551   0.00590   0.00040  -1.17719
   D71        0.85542   0.00002  -0.00408   0.00395  -0.00013   0.85529
   D72       -3.07472  -0.00009  -0.00350   0.01301   0.00950  -3.06522
   D73        1.10582  -0.00010  -0.00336   0.01317   0.00980   1.11562
   D74       -0.99573  -0.00007  -0.00299   0.01210   0.00910  -0.98663
   D75        0.96372  -0.00003  -0.00189   0.01051   0.00863   0.97235
   D76       -1.13893  -0.00003  -0.00175   0.01067   0.00893  -1.13000
   D77        3.04271   0.00000  -0.00138   0.00961   0.00823   3.05094
   D78       -1.07962   0.00006  -0.00329   0.01197   0.00868  -1.07094
   D79        3.10092   0.00005  -0.00314   0.01213   0.00898   3.10990
   D80        0.99937   0.00009  -0.00278   0.01107   0.00829   1.00766
   D81       -0.02492   0.00006   0.00331  -0.02845  -0.02515  -0.05006
   D82        2.08015  -0.00015   0.00507  -0.03383  -0.02880   2.05135
   D83       -2.14577  -0.00034   0.00585  -0.03829  -0.03243  -2.17820
   D84        3.09627   0.00012   0.00715  -0.02410  -0.01696   3.07931
   D85       -1.08185  -0.00009   0.00890  -0.02948  -0.02061  -1.10246
   D86        0.97542  -0.00027   0.00968  -0.03393  -0.02424   0.95118
   D87        0.02758  -0.00011  -0.00447   0.03072   0.02624   0.05382
   D88       -2.10753   0.00018  -0.00624   0.03617   0.02992  -2.07761
   D89        2.10221   0.00008  -0.00433   0.03230   0.02795   2.13016
   D90       -2.07234   0.00026  -0.00763   0.03816   0.03054  -2.04180
   D91        2.07573   0.00054  -0.00940   0.04361   0.03423   2.10996
   D92        0.00228   0.00044  -0.00750   0.03974   0.03225   0.03454
   D93        2.11063  -0.00014  -0.00607   0.03990   0.03381   2.14444
   D94       -0.02449   0.00015  -0.00784   0.04536   0.03749   0.01301
   D95       -2.09793   0.00005  -0.00593   0.04149   0.03552  -2.06241
   D96        1.04729   0.00014   0.00266  -0.01560  -0.01290   1.03439
   D97        3.13679   0.00006   0.00293  -0.01515  -0.01218   3.12461
   D98       -1.05955   0.00009   0.00306  -0.01621  -0.01311  -1.07266
   D99        3.09524  -0.00015   0.00348  -0.01772  -0.01428   3.08096
   D100      -1.09845  -0.00023   0.00375  -0.01726  -0.01355  -1.11200
   D101       0.98839  -0.00020   0.00388  -0.01832  -0.01449   0.97391
   D102      -1.04406   0.00019   0.00115  -0.01277  -0.01162  -1.05568
   D103       1.04544   0.00011   0.00142  -0.01232  -0.01090   1.03454
   D104       3.13228   0.00014   0.00155  -0.01338  -0.01183   3.12044
   D105       1.02015   0.00015  -0.00412   0.02001   0.01583   1.03598
   D106      -0.99143   0.00011  -0.00401   0.01824   0.01428  -0.97714
   D107       3.14151  -0.00008  -0.00180   0.01346   0.01165  -3.13002
   D108      -3.04804   0.00020  -0.00510   0.00748   0.00238  -3.04567
   D109      -0.90290   0.00063  -0.00034   0.00275   0.00241  -0.90049
   D110       1.18521  -0.00028  -0.00549   0.00823   0.00274   1.18795
   D111      -1.04792  -0.00038  -0.00470   0.02643   0.02172  -1.02620
   D112       1.06942  -0.00015  -0.00394   0.02606   0.02211   1.09153
   D113      -3.12300  -0.00044  -0.00328   0.02610   0.02280  -3.10020
   D114      -3.10070   0.00005  -0.00814   0.03514   0.02701  -3.07369
   D115      -0.98336   0.00028  -0.00737   0.03477   0.02740  -0.95595
   D116       1.10740  -0.00001  -0.00671   0.03481   0.02810   1.13550
   D117       1.12820   0.00036  -0.00051   0.02730   0.02679   1.15499
   D118      -3.03764   0.00060   0.00025   0.02692   0.02718  -3.01046
   D119      -0.94688   0.00030   0.00091   0.02696   0.02787  -0.91901
   D120      -2.92218   0.00044   0.00066   0.03633   0.03699  -2.88519
   D121      -0.79009   0.00056  -0.00075   0.03802   0.03726  -0.75283
   D122       1.29810   0.00065   0.00073   0.03736   0.03809   1.33619
   D123      -0.92931  -0.00013   0.00034   0.03176   0.03210  -0.89720
   D124       1.20278   0.00000  -0.00108   0.03345   0.03238   1.23516
   D125      -2.99222   0.00009   0.00041   0.03279   0.03321  -2.95901
   D126       1.14830  -0.00025  -0.00450   0.03575   0.03125   1.17955
   D127      -3.00280  -0.00013  -0.00591   0.03744   0.03153  -2.97127
   D128      -0.91461  -0.00004  -0.00443   0.03679   0.03236  -0.88226
   D129       1.37300  -0.00009  -0.00054  -0.01540  -0.01594   1.35706
   D130      -0.75369  -0.00013   0.00125  -0.01778  -0.01653  -0.77022
   D131      -2.79199  -0.00010   0.00014  -0.01630  -0.01616  -2.80815
         Item               Value     Threshold  Converged?
 Maximum Force            0.001051     0.000450     NO 
 RMS     Force            0.000275     0.000300     YES
 Maximum Displacement     0.203712     0.001800     NO 
 RMS     Displacement     0.036301     0.001200     NO 
 Predicted change in Energy=-1.711814D-04
 GradGradGradGradGradGradGradGradGradGradGradGradGradGradGradGradGradGrad

                          Input orientation:                          
 ---------------------------------------------------------------------
 Center     Atomic      Atomic             Coordinates (Angstroms)
 Number     Number       Type             X           Y           Z
 ---------------------------------------------------------------------
      1          6           0        1.793755    0.635968    0.052087
      2          6           0        1.068718   -0.466590    0.353458
      3          6           0       -0.361900   -0.543876    0.805986
      4          6           0       -1.284474    0.503886    0.132707
      5          6           0       -1.138334    1.914284    0.753669
      6          6           0        0.281029    2.325025    1.186507
      7          6           0        1.417061    2.097200    0.169210
      8          6           0        3.135974    0.233896   -0.394575
      9          6           0        3.227065   -1.282458   -0.394770
     10          6           0        1.868261   -1.763604    0.154121
     11          8           0        4.049010    0.998093   -0.706416
     12          6           0        1.157517    2.745697   -1.206462
     13          6           0        1.998825   -2.572148    1.446185
     14          8           0        1.179217   -2.631889   -0.768370
     15          6           0       -2.767005    0.034155    0.084127
     16          8           0       -3.491665    1.137771   -0.508058
     17          6           0       -3.367700   -0.288683    1.456192
     18          6           0       -2.917345   -1.177041   -0.868186
     19          8           0       -4.284348   -1.429627   -1.206031
     20          1           0       -0.403008   -0.434858    1.900126
     21          1           0       -0.712046   -1.558066    0.596876
     22          1           0       -0.970291    0.571553   -0.916881
     23          1           0       -1.779376    1.993781    1.640484
     24          1           0       -1.524007    2.644507    0.035412
     25          1           0        0.549047    1.801677    2.113208
     26          1           0        0.253693    3.393130    1.440559
     27          1           0        2.311922    2.594675    0.571958
     28          1           0        3.406626   -1.663009   -1.407048
     29          1           0        4.077667   -1.604761    0.218025
     30          1           0        0.964236    3.819143   -1.088673
     31          1           0        0.297869    2.299868   -1.718255
     32          1           0        2.032176    2.631379   -1.855885
     33          1           0        1.013924   -2.843860    1.838695
     34          1           0        2.560014   -3.491885    1.247218
     35          1           0        2.534161   -1.998791    2.210383
     36          1           0        1.085029   -2.155161   -1.612167
     37          1           0       -4.436407    0.908279   -0.470716
     38          1           0       -2.800807   -1.075596    1.965858
     39          1           0       -3.392559    0.593207    2.103600
     40          1           0       -4.394975   -0.650616    1.332226
     41          1           0       -2.333500   -0.997919   -1.781052
     42          1           0       -2.553067   -2.095637   -0.400760
     43          1           0       -4.540482   -0.775600   -1.876972
 ---------------------------------------------------------------------
                    Distance matrix (angstroms):
                    1          2          3          4          5
     1  C    0.000000
     2  C    1.353564   0.000000
     3  C    2.570456   1.502472   0.000000
     4  C    3.082116   2.555007   1.549920   0.000000
     5  C    3.274668   3.271055   2.578398   1.547958   0.000000
     6  C    2.535382   3.017869   2.964583   2.622564   1.539691
     7  C    1.513545   2.593899   3.247379   3.136602   2.627754
     8  C    1.470619   2.307333   3.779074   4.459964   4.734118
     9  C    2.436065   2.425685   3.855903   4.880905   5.531254
    10  C    2.402895   1.536636   2.624173   3.883517   4.788103
    11  O    2.406789   3.485795   4.911329   5.421661   5.466240
    12  C    2.537657   3.572118   4.144861   3.575250   3.131181
    13  C    3.503936   2.548044   3.177541   4.686924   5.518099
    14  O    3.424864   2.441154   3.035364   4.088373   5.324973
    15  C    4.600407   3.877635   2.576768   1.555927   2.575993
    16  O    5.338655   4.910527   3.788150   2.384132   2.780845
    17  C    5.428361   4.574874   3.085891   2.592221   3.211959
    18  C    5.131118   4.229167   3.119943   2.548249   3.918110
    19  O    6.541627   5.658159   4.496484   3.811816   4.991951
    20  H    3.063932   2.135219   1.100326   2.186776   2.715426
    21  H    3.374850   2.102781   1.093119   2.189696   3.501931
    22  H    2.929675   2.617070   2.140699   1.097691   2.149861
    23  H    4.139315   3.977625   3.024125   2.176719   1.097131
    24  H    3.878409   4.062302   3.479952   2.156178   1.094469
    25  H    2.675144   2.917500   2.835538   2.994736   2.169857
    26  H    3.449868   4.091881   4.035054   3.524793   2.143955
    27  H    2.091721   3.311290   4.129721   4.183109   3.521394
    28  H    3.164763   3.161743   4.511294   5.391911   6.174333
    29  H    3.203850   3.219869   4.602275   5.762484   6.314844
    30  H    3.481672   4.523070   4.938047   4.188006   3.382826
    31  H    2.853130   3.541114   3.859271   3.025793   2.884746
    32  H    2.771077   3.925158   4.785332   4.413717   4.168469
    33  H    3.988647   2.803631   2.872161   4.404592   5.333801
    34  H    4.365164   3.489295   4.174089   5.655829   6.568716
    35  H    3.485455   2.818393   3.532178   5.016184   5.560701
    36  H    3.326024   2.591375   3.246122   3.966064   5.205853
    37  H    6.257987   5.733753   4.510026   3.234554   3.659024
    38  H    5.263266   4.236029   2.752507   2.855603   3.629408
    39  H    5.577490   4.908071   3.487356   2.887286   2.940934
    40  H    6.449374   5.553718   4.068662   3.528022   4.185589
    41  H    4.802523   4.051362   3.284224   2.649217   4.041554
    42  H    5.153795   4.042272   2.943707   2.941333   4.406092
    43  H    6.770255   6.044289   4.971167   4.034536   5.072510
                    6          7          8          9         10
     6  C    0.000000
     7  C    1.541871   0.000000
     8  C    3.875997   2.597002   0.000000
     9  C    4.918688   3.875084   1.519088   0.000000
    10  C    4.505776   3.887109   2.428615   1.542443   0.000000
    11  O    4.420586   2.983608   1.230803   2.444100   3.622590
    12  C    2.582924   1.542850   3.298878   4.600859   4.763417
    13  C    5.196207   4.875647   3.543359   2.561443   1.529778
    14  O    5.403636   4.826999   3.490179   2.480771   1.442114
    15  C    3.969111   4.665812   5.925725   6.155623   4.972176
    16  O    4.302830   5.047256   6.689953   7.142246   6.130683
    17  C    4.496379   5.499336   6.782050   6.921313   5.593395
    18  C    5.168735   5.530273   6.233596   6.163523   4.928610
    19  O    6.376858   6.843673   7.647676   7.556529   6.310005
    20  H    2.931572   3.566516   4.270512   4.377488   3.157968
    21  H    4.051204   4.251701   4.359055   4.071353   2.626073
    22  H    3.010765   3.034245   4.153098   4.618198   3.828496
    23  H    2.135670   3.520306   5.603510   6.319846   5.443572
    24  H    2.164542   2.994550   5.264158   6.178899   5.563544
    25  H    1.097498   2.149397   3.929262   4.793080   4.276631
    26  H    1.098243   2.156197   4.653603   5.836994   5.554607
    27  H    2.138903   1.100211   2.680769   4.099293   4.400684
    28  H    5.692127   4.536754   2.167165   1.096252   2.194068
    29  H    5.549382   4.559137   2.154699   1.096778   2.216030
    30  H    2.806350   2.180002   4.248790   5.623898   5.790412
    31  H    2.904919   2.203676   3.751694   4.812988   4.741701
    32  H    3.523708   2.182825   3.016906   4.345197   4.835584
    33  H    5.261166   5.231040   4.354673   3.510603   2.175922
    34  H    6.247712   5.805714   4.112014   2.832428   2.158781
    35  H    4.981999   4.710780   3.483229   2.789278   2.174155
    36  H    5.343319   4.622351   3.375870   2.613807   1.971432
    37  H    5.196899   6.007173   7.602733   7.970816   6.875917
    38  H    4.655032   5.575391   6.521640   6.476928   5.055289
    39  H    4.163593   5.397805   6.999409   7.319795   6.085331
    40  H    5.544429   6.533212   7.776850   7.840741   6.469529
    41  H    5.165668   5.239274   5.775365   5.737824   4.688920
    42  H    5.485779   5.802299   6.147516   5.837056   4.468365
    43  H    6.499672   6.923305   7.883182   7.923926   6.795107
                   11         12         13         14         15
    11  O    0.000000
    12  C    3.415391   0.000000
    13  C    4.645812   6.001984   0.000000
    14  O    4.627777   5.395446   2.362113   0.000000
    15  C    6.929083   4.941656   5.600103   4.838100   0.000000
    16  O    7.544577   4.968712   6.908549   6.007932   1.446991
    17  C    7.832002   6.064222   5.832144   5.577969   1.532194
    18  C    7.299827   5.666287   5.609935   4.348376   1.548063
    19  O    8.694153   6.859099   6.915046   5.611375   2.471739
    20  H    5.354238   4.711906   3.246979   3.801480   3.017666
    21  H    5.558791   5.026895   3.016373   2.567852   2.649705
    22  H    5.041786   3.055868   4.927736   3.860632   2.125794
    23  H    6.361558   4.158825   5.929609   5.996055   2.690314
    24  H    5.858285   2.956867   6.450901   5.982796   2.891601
    25  H    4.565716   3.504514   4.655870   5.325140   4.270540
    26  H    4.974951   2.871026   6.215309   6.483581   4.716698
    27  H    2.683428   2.125615   5.249606   5.513300   5.708743
    28  H    2.825775   4.953324   3.308984   2.511571   6.574017
    29  H    2.762293   5.429819   2.601115   3.229393   7.039426
    30  H    4.197651   1.097050   6.953020   6.462556   5.442771
    31  H    4.097498   1.095303   6.053385   5.099146   4.216099
    32  H    2.838401   1.095375   6.162911   5.441712   5.791491
    33  H    5.518146   6.366848   1.094496   2.620885   5.065265
    34  H    5.117977   6.847991   1.095644   2.590132   6.493294
    35  H    4.447898   6.006676   1.095136   3.333115   6.062689
    36  H    4.421377   4.918157   3.219071   0.973723   4.744333
    37  H    8.489165   5.933753   7.563075   6.645045   1.964395
    38  H    7.639452   6.350923   5.054325   5.073327   2.184857
    39  H    7.964739   6.024361   6.286390   6.288926   2.186807
    40  H    8.841673   6.986419   6.677271   6.277703   2.162625
    41  H    6.773134   5.150924   5.626926   4.004319   2.175315
    42  H    7.297397   6.152732   4.935381   3.788488   2.194744
    43  H    8.848477   6.731739   7.552052   6.114717   2.765290
                   16         17         18         19         20
    16  O    0.000000
    17  C    2.430723   0.000000
    18  C    2.412030   2.528780   0.000000
    19  O    2.776157   3.037997   1.430607   0.000000
    20  H    4.220464   3.001308   3.812647   5.069771   0.000000
    21  H    4.026748   3.066310   2.674870   4.003538   1.748016
    22  H    2.616308   3.481243   2.617436   3.882178   3.044701
    23  H    2.877659   2.786822   4.200298   5.108547   2.803585
    24  H    2.537182   3.744519   4.166786   5.075355   3.770449
    25  H    4.862013   4.488005   5.456862   6.694803   2.440062
    26  H    4.786592   5.164347   6.022644   7.131426   3.911004
    27  H    6.080348   6.430687   6.606443   7.928873   4.279362
    28  H    7.499266   7.481872   6.365466   7.697140   5.192212
    29  H    8.083531   7.661502   7.091756   8.484215   4.926924
    30  H    5.232775   6.489703   6.330651   7.423679   5.375760
    31  H    4.144348   5.496736   4.811353   5.930281   4.589405
    32  H    5.878803   6.975334   6.322766   7.537411   5.425822
    33  H    6.454532   5.086637   5.055727   6.272329   2.795490
    34  H    7.819049   6.741065   6.311490   7.557554   4.307110
    35  H    7.317003   6.190738   6.314411   7.647739   3.342021
    36  H    5.745310   5.720609   4.186792   5.433375   4.184483
    37  H    0.972933   2.507554   2.610381   2.455527   4.867569
    38  H    3.390654   1.095609   2.838252   3.519533   2.482803
    39  H    2.669668   1.094297   3.491578   3.980050   3.167924
    40  H    2.720467   1.096201   2.702281   2.657413   4.037928
    41  H    2.742814   3.471647   1.098309   2.079141   4.194629
    42  H    3.368592   2.716060   1.093163   2.022218   3.560200
    43  H    2.575835   3.566859   1.952787   0.971348   5.612599
                   21         22         23         24         25
    21  H    0.000000
    22  H    2.625533   0.000000
    23  H    3.852782   3.036029   0.000000
    24  H    4.316960   2.347468   1.750690   0.000000
    25  H    3.895830   3.605972   2.383680   3.053712   0.000000
    26  H    5.114567   3.875172   2.476190   2.386439   1.752830
    27  H    5.137145   4.133109   4.271012   3.873592   2.472251
    28  H    4.581504   4.938718   7.039474   6.704218   5.706313
    29  H    4.804899   5.613042   7.019819   7.033377   5.258013
    30  H    5.879232   3.784013   4.278744   2.972321   3.807176
    31  H    4.611227   2.288559   3.961031   2.552128   3.871872
    32  H    5.576579   3.760242   5.211436   4.027855   4.317612
    33  H    2.484825   4.816156   5.589686   6.309921   4.676803
    34  H    3.856031   5.801543   7.005533   7.470141   5.728501
    35  H    3.651781   5.354217   5.905254   6.539071   4.288785
    36  H    2.909617   3.484642   5.999857   5.705997   5.460976
    37  H    4.592764   3.510899   3.563046   3.428225   5.685911
    38  H    2.543583   3.791316   3.251194   4.381324   4.418364
    39  H    3.752779   3.871842   2.185965   3.460740   4.122712
    40  H    3.863699   4.275587   3.732186   4.558730   5.573781
    41  H    2.932136   2.251305   4.578671   4.149950   5.595720
    42  H    2.161856   3.144116   4.635582   4.870131   5.579624
    43  H    4.624835   3.934826   5.259816   4.945044   6.961839
                   26         27         28         29         30
    26  H    0.000000
    27  H    2.372405   0.000000
    28  H    6.604120   4.821070   0.000000
    29  H    6.410639   4.569288   1.759134   0.000000
    30  H    2.661461   2.464402   6.010044   6.389026   0.000000
    31  H    3.342944   3.064049   5.046347   5.769071   1.774434
    32  H    3.822279   2.444183   4.531263   5.141014   1.771975
    33  H    6.295754   5.732982   4.201700   3.680823   7.277882
    34  H    7.263603   6.128926   3.332667   2.631301   7.839262
    35  H    5.904742   4.881983   3.736275   2.550914   6.869992
    36  H    6.387002   5.369973   2.382037   3.550835   5.998413
    37  H    5.641321   7.033566   8.306709   8.903887   6.166194
    38  H    5.438329   6.446227   7.088990   7.116765   6.889425
    39  H    4.644819   6.236418   7.977725   8.011912   6.291179
    40  H    6.162283   7.489485   8.330279   8.598692   7.386518
    41  H    6.029400   6.326400   5.790620   6.742970   5.878652
    42  H    6.433889   6.827395   6.059515   6.677611   6.915871
    43  H    7.167177   8.019442   8.010297   8.907806   7.213529
                   31         32         33         34         35
    31  H    0.000000
    32  H    1.771062   0.000000
    33  H    6.294646   6.683189   0.000000
    34  H    6.888812   6.884927   1.777688   0.000000
    35  H    6.238082   6.182637   1.778599   1.776988   0.000000
    36  H    4.525280   4.885433   3.519633   3.484034   4.091006
    37  H    5.089818   6.835959   7.008427   8.441721   8.014249
    38  H    5.879476   7.190626   4.206555   5.923960   5.419776
    39  H    5.580190   7.018506   5.594703   7.270110   6.469612
    40  H    6.327209   7.889475   5.858585   7.513448   7.113485
    41  H    4.219414   5.677723   5.264534   6.271903   6.373965
    42  H    5.402231   6.744370   4.277666   5.550580   5.719033
    43  H    5.735271   7.403228   6.995378   8.219234   8.261552
                   36         37         38         39         40
    36  H    0.000000
    37  H    6.416684   0.000000
    38  H    5.391424   3.542293   0.000000
    39  H    6.435002   2.795710   1.775964   0.000000
    40  H    6.400277   2.383793   1.767333   1.773965   0.000000
    41  H    3.613043   3.126146   3.776737   4.329412   3.750039
    42  H    3.834944   3.546178   2.588966   3.769145   2.912722
    43  H    5.798249   2.196323   4.228925   4.363062   3.214924
                   41         42         43
    41  H    0.000000
    42  H    1.777189   0.000000
    43  H    2.220224   2.805622   0.000000
 Stoichiometry    C15H24O4
 Framework group  C1[X(C15H24O4)]
 Deg. of freedom   123
 Full point group                 C1      NOp   1
 Largest Abelian subgroup         C1      NOp   1
 Largest concise Abelian subgroup C1      NOp   1
                         Standard orientation:                         
 ---------------------------------------------------------------------
 Center     Atomic      Atomic             Coordinates (Angstroms)
 Number     Number       Type             X           Y           Z
 ---------------------------------------------------------------------
      1          6           0        1.822910    0.633942    0.035777
      2          6           0        1.100565   -0.472541    0.329121
      3          6           0       -0.329657   -0.556563    0.781699
      4          6           0       -1.254967    0.494126    0.116790
      5          6           0       -1.111796    1.900118    0.748345
      6          6           0        0.306817    2.310857    1.183636
      7          6           0        1.442893    2.093370    0.164130
      8          6           0        3.165844    0.238372   -0.414525
      9          6           0        3.260441   -1.277723   -0.426240
     10          6           0        1.903012   -1.766155    0.119609
     11          8           0        4.076964    1.007019   -0.720984
     12          6           0        1.181204    2.751658   -1.206476
     13          6           0        2.036052   -2.584152    1.405455
     14          8           0        1.215542   -2.629026   -0.809117
     15          6           0       -2.736432    0.021345    0.065327
     16          8           0       -3.463920    1.127731   -0.518158
     17          6           0       -3.335733   -0.313260    1.435180
     18          6           0       -2.884419   -1.182952   -0.896060
     19          8           0       -4.250993   -1.436139   -1.235188
     20          1           0       -0.370501   -0.455926    1.876651
     21          1           0       -0.677555   -1.569949    0.565075
     22          1           0       -0.941435    0.570463   -0.932399
     23          1           0       -1.752603    1.971415    1.636027
     24          1           0       -1.499495    2.634862    0.035811
     25          1           0        0.576480    1.781131    2.106227
     26          1           0        0.277131    3.376942    1.445780
     27          1           0        2.336791    2.589852    0.570227
     28          1           0        3.440405   -1.650184   -1.441451
     29          1           0        4.112074   -1.602685    0.183712
     30          1           0        0.985497    3.823732   -1.080476
     31          1           0        0.322348    2.307727   -1.721239
     32          1           0        2.055819    2.644285   -1.857142
     33          1           0        1.051967   -2.861107    1.796343
     34          1           0        2.599272   -3.501054    1.199277
     35          1           0        2.570421   -2.015357    2.173729
     36          1           0        1.119856   -2.146143   -1.649239
     37          1           0       -4.408111    0.895776   -0.482127
     38          1           0       -2.766782   -1.102693    1.938617
     39          1           0       -3.362326    0.563645    2.089257
     40          1           0       -4.362226   -0.676622    1.308943
     41          1           0       -2.301420   -0.995575   -1.807809
     42          1           0       -2.517798   -2.104215   -0.435768
     43          1           0       -4.508954   -0.777646   -1.901042
 ---------------------------------------------------------------------
 Rotational constants (GHZ):      0.5490096      0.2613960      0.2082372
 Standard basis: 6-31G(d) (6D, 7F)
 There are   333 symmetry adapted cartesian basis functions of A   symmetry.
 There are   333 symmetry adapted basis functions of A   symmetry.
   333 basis functions,   628 primitive gaussians,   333 cartesian basis functions
    73 alpha electrons       73 beta electrons
       nuclear repulsion energy      1599.2061293416 Hartrees.
 NAtoms=   43 NActive=   43 NUniq=   43 SFac= 1.00D+00 NAtFMM=   60 NAOKFM=F Big=F
 Integral buffers will be    131072 words long.
 Raffenetti 2 integral format.
 Two-electron integral symmetry is turned on.
 ------------------------------------------------------------------------------
 Polarizable Continuum Model (PCM)
 =================================
 Model                : PCM (using non-symmetric T matrix).
 Atomic radii         : SMD-Coulomb.
 Polarization charges : Total charges.
 Charge compensation  : None.
 Solution method      : On-the-fly selection.
 Cavity type          : VdW (van der Waals Surface) (Alpha=1.000).
 Cavity algorithm     : GePol (No added spheres)
                        Default sphere list used, NSphG=   43.
                        Lebedev-Laikov grids with approx.  5.0 points / Ang**2.
                        Smoothing algorithm: Karplus/York (Gamma=1.0000).
                        Polarization charges: spherical gaussians, with
                                              point-specific exponents (IZeta= 3).
                        Self-potential: point-specific (ISelfS= 7).
                        Self-field    : sphere-specific E.n sum rule (ISelfD= 2).
 1st derivatives      : Analytical E(r).r(x)/FMM algorithm (CHGder, D1EAlg=3).
                        Cavity 1st derivative terms included.
 Solvent              : Methanol, Eps=  32.613000 Eps(inf)=   1.765709
 ------------------------------------------------------------------------------
 ------------------------------------------------------------------------------
 Atomic radii for non-electrostatic terms: SMD-CDS.
 ------------------------------------------------------------------------------
 Nuclear repulsion after PCM non-electrostatic terms =     1599.2076569517 Hartrees.
 One-electron integrals computed using PRISM.
 NBasis=   333 RedAO= T EigKep=  9.13D-04  NBF=   333
 NBsUse=   333 1.00D-06 EigRej= -1.00D+00 NBFU=   333
 Initial guess from the checkpoint file:  "DY-202A-11R_36.chk"
 B after Tr=     0.000000    0.000000    0.000000
         Rot=    0.999990   -0.003809   -0.001396   -0.002029 Ang=  -0.52 deg.
 ExpMin= 1.61D-01 ExpMax= 5.48D+03 ExpMxC= 8.25D+02 IAcc=1 IRadAn=         1 AccDes= 0.00D+00
 Harris functional with IExCor=  402 and IRadAn=       1 diagonalized for initial guess.
 HarFok:  IExCor=  402 AccDes= 0.00D+00 IRadAn=         1 IDoV= 1 UseB2=F ITyADJ=14
 ICtDFT=  3500011 ScaDFX=  1.000000  1.000000  1.000000  1.000000
 FoFCou: FMM=F IPFlag=           0 FMFlag=      100000 FMFlg1=           0
         NFxFlg=           0 DoJE=T BraDBF=F KetDBF=T FulRan=T
         wScrn=  0.000000 ICntrl=     500 IOpCl=  0 I1Cent=   200000004 NGrid=           0
         NMat0=    1 NMatS0=      1 NMatT0=    0 NMatD0=    1 NMtDS0=    0 NMtDT0=    0
 Petite list used in FoFCou.
 Keep R1 ints in memory in canonical form, NReq=1565304907.
 Requested convergence on RMS density matrix=1.00D-08 within 128 cycles.
 Requested convergence on MAX density matrix=1.00D-06.
 Requested convergence on             energy=1.00D-06.
 No special actions if energy rises.
 Inv3:  Mode=1 IEnd=    21837612.
 Iteration    1 A*A^-1 deviation from unit magnitude is 5.55D-15 for   2676.
 Iteration    1 A*A^-1 deviation from orthogonality  is 5.60D-15 for   2678   1715.
 Iteration    1 A^-1*A deviation from unit magnitude is 6.44D-15 for   2676.
 Iteration    1 A^-1*A deviation from orthogonality  is 1.01D-09 for   2065   1784.
 Iteration    2 A*A^-1 deviation from unit magnitude is 7.77D-15 for    663.
 Iteration    2 A*A^-1 deviation from orthogonality  is 5.11D-15 for   1841    663.
 Iteration    2 A^-1*A deviation from unit magnitude is 8.88D-16 for    128.
 Iteration    2 A^-1*A deviation from orthogonality  is 3.08D-16 for   1983   1948.
 Error on total polarization charges =  0.05182
 SCF Done:  E(RB3LYP) =  -886.950997179     A.U. after   10 cycles
            NFock= 10  Conv=0.43D-08     -V/T= 2.0094
 SMD-CDS (non-electrostatic) energy       (kcal/mol) =       0.96
 (included in total energy above)
 D1PCM: PCM CHGder 1st derivatives, ID1Alg=3 FixD1E=F DoIter=F DoCFld=F I1PDM=0.
 Calling FoFJK, ICntrl=      2127 FMM=F ISym2X=0 I1Cent= 0 IOpClX= 0 NMat=1 NMatS=1 NMatT=0.
 ***** Axes restored to original set *****
 -------------------------------------------------------------------
 Center     Atomic                   Forces (Hartrees/Bohr)
 Number     Number              X              Y              Z
 -------------------------------------------------------------------
      1        6          -0.001841566    0.002984608   -0.000090617
      2        6           0.001363264   -0.002132202    0.000409089
      3        6          -0.000392962    0.000124797    0.000301735
      4        6           0.000182149   -0.000858959    0.000537774
      5        6           0.000188494   -0.000214260    0.000134003
      6        6           0.000212978   -0.000087563   -0.000598736
      7        6           0.001127296   -0.000941367   -0.000428000
      8        6           0.000416766   -0.001426817   -0.000633312
      9        6           0.001673573   -0.000389826    0.001342311
     10        6          -0.002059738   -0.000354204   -0.001032869
     11        8           0.001206817    0.001010501   -0.000105048
     12        6          -0.000091115   -0.000179657    0.000741969
     13        6           0.000313664    0.001174479   -0.000296348
     14        8          -0.000050978   -0.000147193    0.000222004
     15        6           0.000299168    0.001552972   -0.000045231
     16        8          -0.000364591   -0.000396830   -0.000537021
     17        6           0.000623707   -0.001128467   -0.000111105
     18        6           0.000306203    0.000252232   -0.000732927
     19        8          -0.000906703   -0.000403386    0.000071191
     20        1          -0.000085559   -0.000001802   -0.000305028
     21        1          -0.000618522   -0.000230444   -0.000313648
     22        1           0.000103853    0.000297630   -0.000019279
     23        1          -0.000173714    0.000097988   -0.000041746
     24        1          -0.000162801    0.000229060    0.000020111
     25        1           0.000063398    0.000209254    0.000352192
     26        1           0.000073411   -0.000009656    0.000004245
     27        1          -0.000068301   -0.000043670    0.000252171
     28        1          -0.000746687    0.000973037   -0.000295345
     29        1          -0.000145406    0.000449941   -0.000144747
     30        1          -0.000081576    0.000052359   -0.000214390
     31        1           0.000005401   -0.000022975   -0.000115802
     32        1          -0.000010332    0.000104090   -0.000176867
     33        1          -0.000077168   -0.000461863    0.000240707
     34        1          -0.000141731   -0.000310309    0.000151111
     35        1          -0.000270964    0.000028177   -0.000100394
     36        1           0.000079171   -0.000168979    0.000369950
     37        1           0.000221089   -0.000118855    0.000141200
     38        1          -0.000247277    0.000029504    0.000119966
     39        1          -0.000179825    0.000226284   -0.000020683
     40        1          -0.000424183    0.000260583    0.000283161
     41        1           0.000272850   -0.000229939    0.000052893
     42        1           0.000401451    0.000105184    0.000346903
     43        1           0.000006994    0.000096542    0.000264457
 -------------------------------------------------------------------
 Cartesian Forces:  Max     0.002984608 RMS     0.000633729

 GradGradGradGradGradGradGradGradGradGradGradGradGradGradGradGradGradGrad
 Berny optimization.
 Using GEDIIS/GDIIS optimizer.
 FormGI is forming the generalized inverse of G from B-inverse, IUseBI=4.
 Internal  Forces:  Max     0.001597170 RMS     0.000303782
 Search for a local minimum.
 Step number   5 out of a maximum of  258
 All quantities printed in internal units (Hartrees-Bohrs-Radians)
 Mixed Optimization -- En-DIIS/RFO-DIIS
 Swapping is turned off.
 Update second derivatives using D2CorX and points    3    4    5
 DE= -7.26D-05 DEPred=-1.71D-04 R= 4.24D-01
 Trust test= 4.24D-01 RLast= 2.33D-01 DXMaxT set to 8.45D-01
 ITU=  0  1  1  1  0
     Eigenvalues ---    0.00159   0.00243   0.00299   0.00345   0.00380
     Eigenvalues ---    0.00439   0.00577   0.00704   0.00801   0.00908
     Eigenvalues ---    0.01136   0.01174   0.01212   0.01245   0.01350
     Eigenvalues ---    0.01389   0.02502   0.02653   0.03234   0.03832
     Eigenvalues ---    0.03917   0.04337   0.04435   0.04630   0.04737
     Eigenvalues ---    0.04834   0.04965   0.05035   0.05173   0.05397
     Eigenvalues ---    0.05426   0.05560   0.05584   0.05616   0.05642
     Eigenvalues ---    0.05661   0.05745   0.05818   0.05965   0.06107
     Eigenvalues ---    0.06307   0.06733   0.07143   0.07871   0.08176
     Eigenvalues ---    0.08585   0.08952   0.09069   0.09271   0.09742
     Eigenvalues ---    0.10598   0.11742   0.12089   0.13304   0.13977
     Eigenvalues ---    0.14597   0.15912   0.15995   0.15999   0.16000
     Eigenvalues ---    0.16000   0.16000   0.16000   0.16000   0.16000
     Eigenvalues ---    0.16002   0.16033   0.16091   0.16151   0.16273
     Eigenvalues ---    0.17361   0.18305   0.18735   0.20542   0.20864
     Eigenvalues ---    0.22278   0.23114   0.24782   0.25006   0.26920
     Eigenvalues ---    0.27139   0.27665   0.27977   0.28439   0.28764
     Eigenvalues ---    0.28826   0.29130   0.29513   0.29736   0.30508
     Eigenvalues ---    0.31409   0.32054   0.32329   0.33746   0.33757
     Eigenvalues ---    0.33816   0.33844   0.33905   0.33977   0.34057
     Eigenvalues ---    0.34103   0.34140   0.34155   0.34166   0.34185
     Eigenvalues ---    0.34198   0.34201   0.34262   0.34324   0.34332
     Eigenvalues ---    0.34355   0.34384   0.34494   0.34758   0.35373
     Eigenvalues ---    0.39298   0.41087   0.41714   0.52345   0.52456
     Eigenvalues ---    0.52700   0.54707   0.96424
 En-DIIS/RFO-DIIS IScMMF=        0 using points:     5    4    3    2
 RFO step:  Lambda=-4.81287086D-05.
 DidBck=T Rises=F RFO-DIIS coefs:    0.70890    0.29296   -0.02747    0.02561
 Iteration  1 RMS(Cart)=  0.01551607 RMS(Int)=  0.00008762
 Iteration  2 RMS(Cart)=  0.00013840 RMS(Int)=  0.00000308
 Iteration  3 RMS(Cart)=  0.00000001 RMS(Int)=  0.00000308
 Variable       Old X    -DE/DX   Delta X   Delta X   Delta X     New X
                                 (Linear)    (Quad)   (Total)
    R1        2.55787   0.00160   0.00031   0.00094   0.00125   2.55912
    R2        2.86018  -0.00131  -0.00100  -0.00017  -0.00117   2.85901
    R3        2.77907   0.00116   0.00123  -0.00108   0.00015   2.77922
    R4        2.83926   0.00067   0.00059  -0.00010   0.00049   2.83975
    R5        2.90382  -0.00094  -0.00068  -0.00069  -0.00136   2.90246
    R6        2.92892  -0.00047  -0.00074   0.00060  -0.00015   2.92878
    R7        2.07931  -0.00030  -0.00002  -0.00059  -0.00061   2.07870
    R8        2.06570   0.00047   0.00029   0.00016   0.00044   2.06614
    R9        2.92522   0.00033   0.00008   0.00042   0.00050   2.92571
   R10        2.94028  -0.00008  -0.00009  -0.00013  -0.00021   2.94006
   R11        2.07434   0.00006   0.00013  -0.00022  -0.00008   2.07425
   R12        2.90959   0.00032   0.00018  -0.00001   0.00017   2.90976
   R13        2.07328   0.00008   0.00015  -0.00031  -0.00015   2.07312
   R14        2.06825   0.00019   0.00000   0.00050   0.00050   2.06875
   R15        2.91371  -0.00018   0.00021  -0.00104  -0.00084   2.91288
   R16        2.07397   0.00022   0.00015   0.00005   0.00019   2.07417
   R17        2.07538  -0.00001   0.00004  -0.00016  -0.00011   2.07527
   R18        2.91556  -0.00022  -0.00003  -0.00067  -0.00070   2.91486
   R19        2.07910   0.00002  -0.00003   0.00010   0.00007   2.07917
   R20        2.87066  -0.00026   0.00012  -0.00163  -0.00151   2.86915
   R21        2.32588   0.00155   0.00027   0.00013   0.00040   2.32628
   R22        2.91479   0.00123   0.00125  -0.00101   0.00024   2.91504
   R23        2.07162  -0.00018  -0.00027   0.00029   0.00002   2.07164
   R24        2.07261  -0.00033  -0.00012  -0.00033  -0.00046   2.07215
   R25        2.89086  -0.00027  -0.00029   0.00010  -0.00019   2.89067
   R26        2.72520  -0.00019   0.00004  -0.00082  -0.00077   2.72443
   R27        2.07312   0.00005   0.00003  -0.00003   0.00000   2.07312
   R28        2.06982   0.00005   0.00008  -0.00017  -0.00010   2.06973
   R29        2.06996   0.00008   0.00013  -0.00019  -0.00006   2.06990
   R30        2.06830   0.00027   0.00015   0.00018   0.00033   2.06863
   R31        2.07047   0.00017   0.00009   0.00009   0.00018   2.07064
   R32        2.06951  -0.00020  -0.00009  -0.00014  -0.00023   2.06927
   R33        1.84007  -0.00040  -0.00006  -0.00038  -0.00044   1.83963
   R34        2.73442  -0.00016  -0.00045   0.00087   0.00042   2.73483
   R35        2.89543   0.00047   0.00033   0.00024   0.00057   2.89599
   R36        2.92541   0.00011  -0.00010   0.00070   0.00059   2.92601
   R37        1.83858  -0.00018  -0.00013   0.00016   0.00003   1.83861
   R38        2.07040  -0.00009  -0.00017   0.00033   0.00016   2.07056
   R39        2.06792   0.00017   0.00027  -0.00044  -0.00017   2.06775
   R40        2.07152   0.00028   0.00006   0.00034   0.00040   2.07192
   R41        2.70346   0.00084   0.00085  -0.00097  -0.00012   2.70333
   R42        2.07550   0.00006  -0.00006   0.00021   0.00016   2.07566
   R43        2.06578   0.00019   0.00016  -0.00011   0.00005   2.06583
   R44        1.83558  -0.00011  -0.00007   0.00012   0.00005   1.83563
    A1        2.25992   0.00056   0.00089   0.00052   0.00141   2.26133
    A2        1.91113  -0.00033  -0.00028  -0.00091  -0.00119   1.90994
    A3        2.11135  -0.00023  -0.00065   0.00028  -0.00037   2.11098
    A4        2.23826  -0.00051  -0.00052   0.00060   0.00007   2.23833
    A5        1.96053   0.00040   0.00068  -0.00019   0.00050   1.96103
    A6        2.08414   0.00011  -0.00018  -0.00029  -0.00048   2.08365
    A7        1.98358  -0.00010   0.00098  -0.00213  -0.00114   1.98244
    A8        1.90707   0.00004  -0.00034   0.00145   0.00111   1.90818
    A9        1.87036   0.00041   0.00005   0.00194   0.00199   1.87236
   A10        1.92063  -0.00006   0.00054  -0.00184  -0.00130   1.91933
   A11        1.93204  -0.00035  -0.00129   0.00032  -0.00098   1.93106
   A12        1.84438   0.00008  -0.00002   0.00056   0.00053   1.84490
   A13        1.96653   0.00030   0.00105  -0.00108  -0.00003   1.96650
   A14        1.95696  -0.00061  -0.00144   0.00127  -0.00018   1.95678
   A15        1.86154   0.00005  -0.00031   0.00116   0.00085   1.86238
   A16        1.95794   0.00028  -0.00054   0.00170   0.00117   1.95911
   A17        1.87589  -0.00023   0.00023  -0.00149  -0.00126   1.87462
   A18        1.83535   0.00021   0.00112  -0.00178  -0.00066   1.83468
   A19        2.02959  -0.00004   0.00015   0.00109   0.00124   2.03083
   A20        1.91252  -0.00001   0.00004  -0.00003   0.00001   1.91253
   A21        1.88744   0.00009  -0.00021   0.00071   0.00051   1.88794
   A22        1.86718   0.00006   0.00018  -0.00024  -0.00006   1.86713
   A23        1.90853   0.00000   0.00017  -0.00112  -0.00096   1.90757
   A24        1.85065  -0.00010  -0.00038  -0.00058  -0.00096   1.84970
   A25        2.04240   0.00016   0.00031   0.00050   0.00081   2.04321
   A26        1.91270  -0.00008   0.00017   0.00008   0.00025   1.91295
   A27        1.87710   0.00007  -0.00009  -0.00030  -0.00039   1.87671
   A28        1.88253   0.00004   0.00000   0.00119   0.00119   1.88373
   A29        1.89090  -0.00014  -0.00031  -0.00028  -0.00059   1.89031
   A30        1.84889  -0.00008  -0.00013  -0.00142  -0.00155   1.84734
   A31        1.95744  -0.00003   0.00003   0.00016   0.00018   1.95762
   A32        1.95915   0.00002   0.00030  -0.00076  -0.00046   1.95869
   A33        1.83634   0.00009   0.00001   0.00103   0.00104   1.83738
   A34        1.98476  -0.00013  -0.00053   0.00016  -0.00037   1.98438
   A35        1.86600  -0.00009  -0.00010  -0.00134  -0.00144   1.86456
   A36        1.84748   0.00015   0.00033   0.00084   0.00118   1.84866
   A37        1.90464  -0.00036  -0.00014   0.00023   0.00008   1.90472
   A38        2.19475   0.00011  -0.00012  -0.00001  -0.00012   2.19463
   A39        2.18372   0.00025   0.00022  -0.00016   0.00007   2.18379
   A40        1.83227   0.00059   0.00024  -0.00024  -0.00001   1.83226
   A41        1.93527  -0.00062   0.00042  -0.00777  -0.00736   1.92791
   A42        1.91747  -0.00039  -0.00163   0.00348   0.00185   1.91931
   A43        1.94401  -0.00022   0.00047  -0.00219  -0.00173   1.94228
   A44        1.97438   0.00015  -0.00118   0.00599   0.00481   1.97919
   A45        1.86177   0.00044   0.00159   0.00048   0.00207   1.86384
   A46        1.81444  -0.00028  -0.00014  -0.00067  -0.00081   1.81363
   A47        1.96163  -0.00013   0.00103  -0.00575  -0.00473   1.95690
   A48        1.92045   0.00029  -0.00024   0.00305   0.00280   1.92325
   A49        1.97169   0.00000  -0.00042  -0.00016  -0.00060   1.97110
   A50        1.96178   0.00037  -0.00025   0.00335   0.00310   1.96487
   A51        1.83675  -0.00021   0.00004   0.00025   0.00030   1.83706
   A52        1.92323   0.00026   0.00031   0.00043   0.00074   1.92397
   A53        1.95797   0.00000  -0.00007   0.00024   0.00017   1.95814
   A54        1.92884   0.00020   0.00033   0.00000   0.00033   1.92917
   A55        1.88617  -0.00015  -0.00003  -0.00060  -0.00063   1.88554
   A56        1.88227  -0.00020  -0.00024  -0.00010  -0.00034   1.88193
   A57        1.88304  -0.00014  -0.00033   0.00000  -0.00034   1.88270
   A58        1.93618   0.00045   0.00026   0.00110   0.00136   1.93753
   A59        1.91136   0.00026   0.00056  -0.00031   0.00025   1.91161
   A60        1.93305  -0.00018  -0.00017   0.00020   0.00003   1.93308
   A61        1.89404  -0.00045  -0.00069  -0.00106  -0.00175   1.89228
   A62        1.89611  -0.00014  -0.00005  -0.00046  -0.00051   1.89560
   A63        1.89213   0.00004   0.00007   0.00049   0.00057   1.89270
   A64        1.88154  -0.00009   0.00011  -0.00061  -0.00050   1.88103
   A65        1.83351   0.00041   0.00143   0.00053   0.00196   1.83547
   A66        1.99238  -0.00015  -0.00123   0.00205   0.00082   1.99320
   A67        1.92617  -0.00001  -0.00052   0.00073   0.00021   1.92639
   A68        1.90799   0.00005   0.00050  -0.00054  -0.00005   1.90794
   A69        1.87165  -0.00015   0.00019  -0.00074  -0.00056   1.87109
   A70        1.92618  -0.00013  -0.00020  -0.00207  -0.00226   1.92392
   A71        1.86574  -0.00040  -0.00041  -0.00085  -0.00126   1.86448
   A72        1.94449   0.00041   0.00032   0.00173   0.00204   1.94653
   A73        1.94861  -0.00028  -0.00018  -0.00126  -0.00143   1.94718
   A74        1.91314   0.00035   0.00033   0.00062   0.00094   1.91408
   A75        1.89164  -0.00002  -0.00012   0.00064   0.00052   1.89216
   A76        1.87586  -0.00019   0.00012   0.00014   0.00026   1.87612
   A77        1.88778  -0.00029  -0.00049  -0.00192  -0.00241   1.88537
   A78        1.95650  -0.00037  -0.00012  -0.00066  -0.00078   1.95572
   A79        1.90930   0.00023   0.00000   0.00211   0.00211   1.91141
   A80        1.94127  -0.00042  -0.00018  -0.00284  -0.00302   1.93824
   A81        1.91821   0.00038   0.00017   0.00266   0.00283   1.92103
   A82        1.84526   0.00027   0.00037  -0.00084  -0.00047   1.84479
   A83        1.89157  -0.00008  -0.00023  -0.00050  -0.00073   1.89083
   A84        1.87151  -0.00010  -0.00002  -0.00070  -0.00072   1.87080
    D1        0.08025  -0.00003   0.00030   0.00046   0.00076   0.08101
    D2       -3.08627  -0.00007  -0.00065   0.00612   0.00547  -3.08080
    D3       -3.10432  -0.00010  -0.00068  -0.00249  -0.00316  -3.10747
    D4        0.01234  -0.00013  -0.00163   0.00317   0.00155   0.01390
    D5        0.39065  -0.00002   0.00026  -0.00164  -0.00138   0.38927
    D6       -1.86921   0.00016   0.00071  -0.00133  -0.00062  -1.86983
    D7        2.41289  -0.00008   0.00017  -0.00255  -0.00239   2.41050
    D8       -2.70369   0.00005   0.00132   0.00162   0.00294  -2.70075
    D9        1.31964   0.00023   0.00177   0.00193   0.00370   1.32334
   D10       -0.68145  -0.00001   0.00123   0.00071   0.00193  -0.67952
   D11        0.02479  -0.00005  -0.00414   0.01528   0.01115   0.03594
   D12       -3.10449   0.00010  -0.00149   0.01035   0.00887  -3.09562
   D13        3.12770  -0.00009  -0.00496   0.01264   0.00768   3.13538
   D14       -0.00158   0.00007  -0.00231   0.00771   0.00541   0.00383
   D15        0.64047  -0.00010  -0.00162   0.00099  -0.00062   0.63985
   D16       -1.51203   0.00001  -0.00275   0.00379   0.00104  -1.51099
   D17        2.78063  -0.00032  -0.00259   0.00142  -0.00117   2.77946
   D18       -2.47464  -0.00007  -0.00062  -0.00502  -0.00564  -2.48028
   D19        1.65604   0.00004  -0.00176  -0.00222  -0.00397   1.65207
   D20       -0.33448  -0.00029  -0.00159  -0.00460  -0.00619  -0.34067
   D21       -0.04302   0.00028   0.00651  -0.01959  -0.01307  -0.05610
   D22        2.09505   0.00002   0.00647  -0.02342  -0.01694   2.07812
   D23       -2.14741  -0.00014   0.00701  -0.02468  -0.01767  -2.16509
   D24        3.07609   0.00024   0.00564  -0.01447  -0.00882   3.06727
   D25       -1.06902  -0.00002   0.00561  -0.01830  -0.01268  -1.08170
   D26        0.97170  -0.00018   0.00614  -0.01957  -0.01342   0.95828
   D27       -1.36758   0.00019   0.00199  -0.00177   0.00023  -1.36735
   D28        2.68678   0.00006   0.00307  -0.00426  -0.00119   2.68559
   D29        0.68664   0.00010   0.00266  -0.00346  -0.00080   0.68584
   D30        0.77750   0.00013   0.00266  -0.00279  -0.00013   0.77737
   D31       -1.45132   0.00000   0.00374  -0.00529  -0.00154  -1.45287
   D32        2.83171   0.00004   0.00333  -0.00448  -0.00115   2.83056
   D33        2.80979  -0.00001   0.00219  -0.00303  -0.00084   2.80895
   D34        0.58097  -0.00014   0.00327  -0.00553  -0.00226   0.57871
   D35       -1.41918  -0.00010   0.00286  -0.00472  -0.00187  -1.42105
   D36        0.64475   0.00013  -0.00097   0.00352   0.00255   0.64730
   D37       -1.47457   0.00008  -0.00135   0.00308   0.00173  -1.47284
   D38        2.79880   0.00016  -0.00081   0.00339   0.00258   2.80139
   D39        2.87305  -0.00022  -0.00252   0.00578   0.00326   2.87631
   D40        0.75373  -0.00026  -0.00291   0.00534   0.00244   0.75617
   D41       -1.25608  -0.00018  -0.00237   0.00565   0.00329  -1.25279
   D42       -1.40098   0.00004  -0.00132   0.00366   0.00233  -1.39865
   D43        2.76288   0.00000  -0.00171   0.00322   0.00151   2.76439
   D44        0.75307   0.00008  -0.00117   0.00353   0.00236   0.75543
   D45        3.09619   0.00032   0.01283   0.00629   0.01912   3.11530
   D46        1.00631   0.00007   0.01195   0.00545   0.01740   1.02371
   D47       -1.17489   0.00036   0.01357   0.00605   0.01962  -1.15527
   D48        0.86280   0.00018   0.01305   0.00529   0.01834   0.88114
   D49       -1.22708  -0.00007   0.01218   0.00445   0.01662  -1.21045
   D50        2.87491   0.00022   0.01379   0.00505   0.01884   2.89376
   D51       -1.17088   0.00019   0.01239   0.00726   0.01965  -1.15123
   D52        3.02242  -0.00006   0.01152   0.00642   0.01793   3.04035
   D53        0.84123   0.00023   0.01313   0.00702   0.02015   0.86138
   D54        0.84366   0.00005  -0.00015  -0.00292  -0.00307   0.84059
   D55       -1.30585  -0.00006  -0.00053  -0.00498  -0.00551  -1.31136
   D56        2.97512   0.00004  -0.00041  -0.00319  -0.00360   2.97152
   D57        2.98684   0.00006   0.00015  -0.00241  -0.00226   2.98458
   D58        0.83733  -0.00005  -0.00023  -0.00447  -0.00470   0.83263
   D59       -1.16488   0.00005  -0.00011  -0.00267  -0.00279  -1.16767
   D60       -1.29942  -0.00003  -0.00012  -0.00376  -0.00388  -1.30330
   D61        2.83426  -0.00014  -0.00050  -0.00582  -0.00632   2.82794
   D62        0.83204  -0.00004  -0.00038  -0.00403  -0.00441   0.82763
   D63       -1.29940   0.00017   0.00044   0.00296   0.00340  -1.29600
   D64        0.94709   0.00006   0.00042   0.00217   0.00259   0.94968
   D65        2.97958   0.00012   0.00048   0.00243   0.00290   2.98248
   D66        0.86550   0.00021   0.00090   0.00443   0.00533   0.87082
   D67        3.11199   0.00010   0.00088   0.00364   0.00452   3.11651
   D68       -1.13871   0.00016   0.00093   0.00389   0.00483  -1.13388
   D69        2.85950   0.00006   0.00059   0.00323   0.00382   2.86332
   D70       -1.17719  -0.00005   0.00057   0.00244   0.00301  -1.17418
   D71        0.85529   0.00002   0.00062   0.00270   0.00332   0.85862
   D72       -3.06522  -0.00016  -0.00323   0.00242  -0.00082  -3.06604
   D73        1.11562  -0.00016  -0.00336   0.00272  -0.00064   1.11498
   D74       -0.98663  -0.00012  -0.00312   0.00257  -0.00056  -0.98718
   D75        0.97235  -0.00003  -0.00307   0.00274  -0.00034   0.97201
   D76       -1.13000  -0.00002  -0.00320   0.00305  -0.00016  -1.13016
   D77        3.05094   0.00001  -0.00296   0.00289  -0.00008   3.05086
   D78       -1.07094   0.00005  -0.00288   0.00375   0.00087  -1.07007
   D79        3.10990   0.00005  -0.00301   0.00406   0.00105   3.11095
   D80        1.00766   0.00009  -0.00277   0.00390   0.00113   1.00879
   D81       -0.05006   0.00021   0.00795  -0.02664  -0.01870  -0.06876
   D82        2.05135  -0.00003   0.00888  -0.03355  -0.02466   2.02669
   D83       -2.17820  -0.00011   0.01008  -0.03552  -0.02544  -2.20364
   D84        3.07931   0.00006   0.00531  -0.02175  -0.01644   3.06287
   D85       -1.10246  -0.00018   0.00624  -0.02866  -0.02241  -1.12487
   D86        0.95118  -0.00026   0.00745  -0.03064  -0.02319   0.92799
   D87        0.05382  -0.00026  -0.00837   0.02683   0.01846   0.07229
   D88       -2.07761   0.00009  -0.00929   0.03438   0.02510  -2.05251
   D89        2.13016   0.00011  -0.00887   0.03178   0.02291   2.15307
   D90       -2.04180   0.00024  -0.00927   0.03747   0.02820  -2.01359
   D91        2.10996   0.00059  -0.01019   0.04502   0.03484   2.14480
   D92        0.03454   0.00061  -0.00977   0.04242   0.03265   0.06719
   D93        2.14444  -0.00027  -0.01085   0.03423   0.02339   2.16783
   D94        0.01301   0.00008  -0.01177   0.04179   0.03002   0.04303
   D95       -2.06241   0.00010  -0.01135   0.03919   0.02784  -2.03457
   D96        1.03439   0.00029   0.00461  -0.00213   0.00248   1.03688
   D97        3.12461   0.00017   0.00427  -0.00295   0.00132   3.12593
   D98       -1.07266   0.00028   0.00462  -0.00241   0.00220  -1.07046
   D99        3.08096  -0.00017   0.00485  -0.00705  -0.00220   3.07876
   D100      -1.11200  -0.00028   0.00451  -0.00788  -0.00337  -1.11537
   D101       0.97391  -0.00017   0.00485  -0.00734  -0.00249   0.97142
   D102      -1.05568   0.00015   0.00431  -0.00282   0.00149  -1.05419
   D103       1.03454   0.00003   0.00397  -0.00365   0.00033   1.03486
   D104       3.12044   0.00014   0.00432  -0.00311   0.00121   3.12165
   D105       1.03598   0.00007  -0.00505   0.01484   0.00979   1.04577
   D106      -0.97714   0.00002  -0.00457   0.01174   0.00716  -0.96998
   D107      -3.13002  -0.00006  -0.00393   0.00977   0.00584  -3.12418
   D108      -3.04567   0.00005   0.00020   0.00278   0.00299  -3.04268
   D109      -0.90049   0.00014  -0.00014   0.00524   0.00510  -0.89539
   D110       1.18795  -0.00007   0.00001   0.00203   0.00204   1.18999
   D111      -1.02620   0.00023  -0.00671   0.00972   0.00301  -1.02320
   D112       1.09153   0.00030  -0.00677   0.01087   0.00410   1.09563
   D113      -3.10020  -0.00001  -0.00727   0.00807   0.00080  -3.09940
   D114      -3.07369  -0.00023  -0.00809   0.00814   0.00005  -3.07364
   D115      -0.95595  -0.00016  -0.00814   0.00929   0.00115  -0.95481
   D116       1.13550  -0.00047  -0.00865   0.00649  -0.00215   1.13335
   D117       1.15499   0.00000  -0.00850   0.01059   0.00210   1.15709
   D118      -3.01046   0.00007  -0.00855   0.01175   0.00319  -3.00727
   D119      -0.91901  -0.00024  -0.00906   0.00895  -0.00011  -0.91912
   D120      -2.88519  -0.00056  -0.01118  -0.01039  -0.02156  -2.90675
   D121      -0.75283  -0.00016  -0.01104  -0.00597  -0.01701  -0.76983
   D122       1.33619  -0.00038  -0.01145  -0.00700  -0.01845   1.31774
   D123      -0.89720  -0.00017  -0.00965  -0.00980  -0.01945  -0.91665
   D124       1.23516   0.00023  -0.00951  -0.00538  -0.01489   1.22027
   D125      -2.95901   0.00002  -0.00992  -0.00641  -0.01634  -2.97535
   D126       1.17955  -0.00027  -0.00905  -0.01205  -0.02111   1.15844
   D127      -2.97127   0.00013  -0.00892  -0.00763  -0.01655  -2.98782
   D128      -0.88226  -0.00008  -0.00932  -0.00867  -0.01799  -0.90025
   D129       1.35706   0.00014   0.00553  -0.01831  -0.01277   1.34428
   D130      -0.77022  -0.00017   0.00550  -0.02243  -0.01693  -0.78715
   D131      -2.80815  -0.00042   0.00548  -0.02270  -0.01722  -2.82537
         Item               Value     Threshold  Converged?
 Maximum Force            0.001597     0.000450     NO 
 RMS     Force            0.000304     0.000300     NO 
 Maximum Displacement     0.070967     0.001800     NO 
 RMS     Displacement     0.015521     0.001200     NO 
 Predicted change in Energy=-7.965670D-05
 GradGradGradGradGradGradGradGradGradGradGradGradGradGradGradGradGradGrad

                          Input orientation:                          
 ---------------------------------------------------------------------
 Center     Atomic      Atomic             Coordinates (Angstroms)
 Number     Number       Type             X           Y           Z
 ---------------------------------------------------------------------
      1          6           0        1.793367    0.634330    0.052363
      2          6           0        1.066879   -0.469764    0.347522
      3          6           0       -0.364307   -0.548411    0.798874
      4          6           0       -1.284086    0.504820    0.130501
      5          6           0       -1.135928    1.911641    0.759699
      6          6           0        0.283731    2.320283    1.193873
      7          6           0        1.420217    2.095194    0.177146
      8          6           0        3.136579    0.232004   -0.391341
      9          6           0        3.220766   -1.283813   -0.411445
     10          6           0        1.866587   -1.765848    0.148345
     11          8           0        4.054421    0.996309   -0.689336
     12          6           0        1.163228    2.750982   -1.195130
     13          6           0        2.007636   -2.561102    1.447414
     14          8           0        1.172871   -2.643978   -0.760588
     15          6           0       -2.766931    0.037113    0.075913
     16          8           0       -3.487515    1.133614   -0.534715
     17          6           0       -3.379325   -0.271158    1.446491
     18          6           0       -2.912280   -1.185665   -0.862787
     19          8           0       -4.279620   -1.456116   -1.184796
     20          1           0       -0.407266   -0.444338    1.893098
     21          1           0       -0.717503   -1.560536    0.583752
     22          1           0       -0.968553    0.579215   -0.918180
     23          1           0       -1.776427    1.986758    1.647187
     24          1           0       -1.521813    2.647009    0.046419
     25          1           0        0.550638    1.796094    2.120542
     26          1           0        0.256740    3.387757    1.450344
     27          1           0        2.314875    2.589069    0.584846
     28          1           0        3.379983   -1.645254   -1.434090
     29          1           0        4.080819   -1.618979    0.180471
     30          1           0        0.971460    3.824195   -1.072850
     31          1           0        0.303359    2.309426   -1.710136
     32          1           0        2.038087    2.638527   -1.844555
     33          1           0        1.026530   -2.832585    1.849942
     34          1           0        2.569381   -3.481806    1.254058
     35          1           0        2.546147   -1.978801    2.202388
     36          1           0        1.077054   -2.177416   -1.609601
     37          1           0       -4.432449    0.904710   -0.498192
     38          1           0       -2.817548   -1.051742    1.971502
     39          1           0       -3.410920    0.618843    2.082250
     40          1           0       -4.406234   -0.633473    1.318794
     41          1           0       -2.335647   -1.013455   -1.781648
     42          1           0       -2.535522   -2.094135   -0.385500
     43          1           0       -4.551983   -0.804015   -1.851245
 ---------------------------------------------------------------------
                    Distance matrix (angstroms):
                    1          2          3          4          5
     1  C    0.000000
     2  C    1.354226   0.000000
     3  C    2.571325   1.502730   0.000000
     4  C    3.081168   2.554203   1.549842   0.000000
     5  C    3.273013   3.270067   2.578524   1.548220   0.000000
     6  C    2.534657   3.018939   2.967386   2.623874   1.539781
     7  C    1.512923   2.594781   3.249573   3.137630   2.628106
     8  C    1.470700   2.306958   3.779136   4.459712   4.732905
     9  C    2.435541   2.424446   3.854665   4.877152   5.528408
    10  C    2.403211   1.535915   2.623401   3.883683   4.786728
    11  O    2.406972   3.485664   4.911832   5.423408   5.466009
    12  C    2.536440   3.572431   4.146735   3.576575   3.132406
    13  C    3.493260   2.543321   3.177680   4.687172   5.510025
    14  O    3.434124   2.442611   3.030881   4.092139   5.328742
    15  C    4.599298   3.876699   2.576453   1.555814   2.577128
    16  O    5.336821   4.908327   3.789735   2.385999   2.794781
    17  C    5.433253   4.584311   3.096225   2.593067   3.204547
    18  C    5.127669   4.220316   3.107954   2.548602   3.921886
    19  O    6.540772   5.648534   4.482025   3.814249   5.000565
    20  H    3.065064   2.136014   1.100001   2.185512   2.714070
    21  H    3.377022   2.104663   1.093354   2.189098   3.501721
    22  H    2.928001   2.616361   2.141245   1.097647   2.149105
    23  H    4.137144   3.975931   3.023376   2.176897   1.097049
    24  H    3.878315   4.062790   3.480907   2.156979   1.094734
    25  H    2.677954   2.923050   2.842646   2.998978   2.170196
    26  H    3.449193   4.093044   4.037763   3.525260   2.143696
    27  H    2.092012   3.312141   4.131296   4.183664   3.521011
    28  H    3.150142   3.147439   4.495432   5.368827   6.152858
    29  H    3.213448   3.229928   4.613859   5.770202   6.325759
    30  H    3.480930   4.523787   4.940375   4.189724   3.384846
    31  H    2.851750   3.541302   3.861107   3.027297   2.886151
    32  H    2.770377   3.925547   4.787044   4.414792   4.169517
    33  H    3.979802   2.800324   2.873434   4.408367   5.326587
    34  H    4.357619   3.485931   4.173551   5.657277   6.562238
    35  H    3.466661   2.811753   3.533640   5.013160   5.547483
    36  H    3.343821   2.597404   3.245294   3.974585   5.218357
    37  H    6.255957   5.731232   4.510400   3.235329   3.669230
    38  H    5.271288   4.250269   2.765283   2.857215   3.616345
    39  H    5.586168   4.923924   3.505906   2.888900   2.931903
    40  H    6.453389   5.561038   4.076116   3.529243   4.181518
    41  H    4.809111   4.050451   3.280479   2.658430   4.056348
    42  H    5.135710   4.019103   2.916535   2.930344   4.395063
    43  H    6.779087   6.043005   4.962367   4.039742   5.085395
                    6          7          8          9         10
     6  C    0.000000
     7  C    1.541429   0.000000
     8  C    3.874604   2.596257   0.000000
     9  C    4.918611   3.873772   1.518287   0.000000
    10  C    4.505000   3.886865   2.428076   1.542570   0.000000
    11  O    4.417860   2.982846   1.231015   2.443596   3.621856
    12  C    2.581929   1.542479   3.299309   4.596433   4.764597
    13  C    5.183054   4.862071   3.529444   2.560959   1.529675
    14  O    5.408731   4.837383   3.501966   2.483108   1.441705
    15  C    3.971049   4.666707   5.925179   6.151007   4.972465
    16  O    4.314915   5.051457   6.686709   7.131633   6.126978
    17  C    4.494147   5.499679   6.788800   6.930989   5.607038
    18  C    5.170687   5.533175   6.230629   6.150415   4.919001
    19  O    6.383057   6.852360   7.647178   7.542119   6.296750
    20  H    2.934198   3.568391   4.270238   4.379299   3.156099
    21  H    4.054069   4.254356   4.360958   4.071481   2.628546
    22  H    3.010033   3.033835   4.153339   4.612814   3.830772
    23  H    2.135646   3.520131   5.601106   6.317163   5.440601
    24  H    2.164114   2.996186   5.265405   6.176816   5.564615
    25  H    1.097601   2.149981   3.929761   4.798580   4.278868
    26  H    1.098183   2.155326   4.652317   5.837403   5.553958
    27  H    2.137453   1.100247   2.680278   4.100299   4.399636
    28  H    5.676130   4.519703   2.161174   1.096263   2.192946
    29  H    5.564409   4.568796   2.155156   1.096536   2.219331
    30  H    2.805844   2.180210   4.249239   5.620372   5.791472
    31  H    2.904096   2.203430   3.752605   4.807207   4.743995
    32  H    3.522938   2.182715   3.018256   4.340194   4.837311
    33  H    5.247306   5.218836   4.343658   3.511017   2.176938
    34  H    6.236350   5.795106   4.101395   2.833615   2.158943
    35  H    4.961628   4.686871   3.458858   2.787515   2.173993
    36  H    5.358929   4.643858   3.395748   2.613352   1.970564
    37  H    5.206657   6.010577   7.599614   7.960456   6.872244
    38  H    4.646847   5.575086   6.533197   6.495655   5.076906
    39  H    4.163478   5.398974   7.009852   7.336067   6.105638
    40  H    5.544010   6.534258   7.782522   7.847790   6.480780
    41  H    5.179640   5.254245   5.781815   5.729248   4.685055
    42  H    5.470803   5.789207   6.130553   5.813101   4.446496
    43  H    6.512918   6.941683   7.894216   7.919524   6.791283
                   11         12         13         14         15
    11  O    0.000000
    12  C    3.419606   0.000000
    13  C    4.627116   5.992854   0.000000
    14  O    4.643286   5.412440   2.361986   0.000000
    15  C    6.930838   4.942346   5.606089   4.838391   0.000000
    16  O    7.544771   4.968042   6.912051   6.003367   1.447212
    17  C    7.837653   6.061871   5.853478   5.587840   1.532495
    18  C    7.302467   5.676038   5.606642   4.338845   1.548377
    19  O    8.701501   6.879271   6.905007   5.596483   2.471305
    20  H    5.352670   4.713139   3.242079   3.791741   3.016948
    21  H    5.561427   5.028992   3.028767   2.560197   2.647742
    22  H    5.045454   3.055775   4.931058   3.872919   2.125150
    23  H    6.359176   4.159854   5.919636   5.994953   2.692790
    24  H    5.861785   2.960017   6.445481   5.992255   2.891841
    25  H    4.561969   3.504392   4.643394   5.329383   4.275604
    26  H    4.971884   2.868055   6.201175   6.489171   4.717887
    27  H    2.680754   2.126222   5.230935   5.522603   5.709312
    28  H    2.826196   4.929300   3.320419   2.514438   6.549430
    29  H    2.756264   5.431498   2.605922   3.223722   7.045939
    30  H    4.201032   1.097048   6.942436   6.478837   5.444007
    31  H    4.103265   1.095253   6.049523   5.117998   4.216641
    32  H    2.845525   1.095343   6.154196   5.461542   5.791697
    33  H    5.502407   6.361397   1.094669   2.621422   5.076681
    34  H    5.102513   6.842765   1.095737   2.590559   6.499773
    35  H    4.414548   5.985519   1.095013   3.332803   6.067504
    36  H    4.447936   4.946546   3.218469   0.973491   4.745663
    37  H    8.489516   5.933468   7.567822   6.639401   1.963739
    38  H    7.648434   6.350973   5.082838   5.091461   2.186647
    39  H    7.972169   6.017480   6.314730   6.303877   2.185982
    40  H    8.847116   6.985217   6.698510   6.284296   2.163736
    41  H    6.787140   5.172728   5.629047   4.001358   2.177208
    42  H    7.284951   6.149098   4.921171   3.767651   2.192868
    43  H    8.869126   6.762553   7.549643   6.111378   2.758232
                   16         17         18         19         20
    16  O    0.000000
    17  C    2.431104   0.000000
    18  C    2.411965   2.527295   0.000000
    19  O    2.785091   3.022966   1.430543   0.000000
    20  H    4.227546   3.010413   3.797310   5.048985   0.000000
    21  H    4.022732   3.080927   2.655193   3.978359   1.748295
    22  H    2.607599   3.482331   2.626013   3.895745   3.044009
    23  H    2.901099   2.776283   4.201714   5.112679   2.800947
    24  H    2.547953   3.731789   4.177253   5.094803   3.769465
    25  H    4.878110   4.491379   5.457375   6.695784   2.447212
    26  H    4.800111   5.158356   6.025732   7.140422   3.914318
    27  H    6.086008   6.430182   6.608132   7.936152   4.280553
    28  H    7.462809   7.474900   6.334839   7.665993   5.182242
    29  H    8.085044   7.685908   7.083755   8.472746   4.945279
    30  H    5.235578   6.484468   6.342417   7.447688   5.377556
    31  H    4.139429   5.494167   4.824312   5.954745   4.590371
    32  H    5.874753   6.974640   6.332017   7.557434   5.427141
    33  H    6.464822   5.112264   5.058208   6.265742   2.785921
    34  H    7.822263   6.762573   6.308875   7.547201   4.300583
    35  H    7.320105   6.212781   6.310213   7.637886   3.342587
    36  H    5.740521   5.729994   4.178048   5.421687   4.180391
    37  H    0.972949   2.504700   2.610269   2.463388   4.872401
    38  H    3.392015   1.095693   2.839032   3.501912   2.486875
    39  H    2.668213   1.094207   3.489718   3.966570   3.191875
    40  H    2.720687   1.096413   2.701131   2.638320   4.044422
    41  H    2.737068   3.472916   1.098393   2.081157   4.188832
    42  H    3.368518   2.718720   1.093192   2.021836   3.527508
    43  H    2.573081   3.540356   1.952263   0.971376   5.597156
                   21         22         23         24         25
    21  H    0.000000
    22  H    2.626283   0.000000
    23  H    3.851690   3.035613   0.000000
    24  H    4.317299   2.347832   1.750206   0.000000
    25  H    3.903444   3.608680   2.382363   3.053047   0.000000
    26  H    5.117200   3.872874   2.476956   2.383897   1.751837
    27  H    5.139508   4.132734   4.269672   3.874717   2.469758
    28  H    4.568179   4.911639   7.019570   6.681544   5.699428
    29  H    4.815595   5.615626   7.032776   7.043160   5.280983
    30  H    5.881518   3.783842   4.280848   2.975725   3.806316
    31  H    4.613100   2.288795   3.962480   2.555523   3.872823
    32  H    5.578716   3.760162   5.212253   4.030972   4.317892
    33  H    2.502598   4.825271   5.578867   6.306560   4.660941
    34  H    3.865773   5.807537   6.996128   7.467170   5.716848
    35  H    3.666926   5.351122   5.892246   6.526455   4.270666
    36  H    2.900305   3.501654   6.007443   5.724647   5.475387
    37  H    4.587903   3.504413   3.581610   3.435696   5.699429
    38  H    2.568056   3.798562   3.228250   4.366422   4.413283
    39  H    3.774875   3.869019   2.175324   3.439010   4.132956
    40  H    3.873819   4.276952   3.726840   4.549768   5.578188
    41  H    2.917671   2.269608   4.590307   4.171708   5.608146
    42  H    2.128231   3.144192   4.621875   4.867505   5.562240
    43  H    4.604863   3.952835   5.266037   4.969167   6.969390
                   26         27         28         29         30
    26  H    0.000000
    27  H    2.371267   0.000000
    28  H    6.588308   4.810411   0.000000
    29  H    6.426785   4.581457   1.760304   0.000000
    30  H    2.658536   2.465412   5.987182   6.392736   0.000000
    31  H    3.339702   3.064530   5.018099   5.768533   1.773983
    32  H    3.819803   2.445617   4.507765   5.138077   1.771730
    33  H    6.280518   5.714423   4.211100   3.686280   7.270383
    34  H    7.251051   6.112949   3.355017   2.628148   7.832337
    35  H    5.882763   4.851326   3.745732   2.563755   6.847013
    36  H    6.403696   5.391398   2.370123   3.541019   6.026490
    37  H    5.652504   7.038211   8.271174   8.905353   6.168943
    38  H    5.425127   6.443608   7.096458   7.149617   6.884724
    39  H    4.638741   6.237686   7.975409   8.046786   6.279665
    40  H    6.158809   7.489777   8.320292   8.619575   7.383113
    41  H    6.044576   6.340806   5.760938   6.737033   5.902728
    42  H    6.420139   6.811778   6.024470   6.657482   6.913609
    43  H    7.182984   8.037493   7.987352   8.906027   7.248079
                   31         32         33         34         35
    31  H    0.000000
    32  H    1.770779   0.000000
    33  H    6.295825   6.678744   0.000000
    34  H    6.889098   6.880563   1.776782   0.000000
    35  H    6.223089   6.160811   1.778314   1.777328   0.000000
    36  H    4.554169   4.916512   3.521397   3.482674   4.090103
    37  H    5.086247   6.832763   7.020082   8.446154   8.019262
    38  H    5.881494   7.194273   4.238292   5.953062   5.448117
    39  H    5.571008   7.013600   5.626480   7.298303   6.499910
    40  H    6.325768   7.889362   5.884993   7.535012   7.136263
    41  H    4.243937   5.698287   5.272752   6.274358   6.374665
    42  H    5.404188   6.741277   4.269745   5.538394   5.703843
    43  H    5.769555   7.435063   6.995261   8.217499   8.258057
                   36         37         38         39         40
    36  H    0.000000
    37  H    6.410097   0.000000
    38  H    5.409193   3.540480   0.000000
    39  H    6.449088   2.789968   1.776291   0.000000
    40  H    6.405131   2.380783   1.767739   1.772516   0.000000
    41  H    3.609839   3.118203   3.784155   4.330163   3.747593
    42  H    3.815241   3.550225   2.592601   3.770459   2.921937
    43  H    5.799196   2.182838   4.205119   4.335773   3.177966
                   41         42         43
    41  H    0.000000
    42  H    1.776808   0.000000
    43  H    2.227297   2.806944   0.000000
 Stoichiometry    C15H24O4
 Framework group  C1[X(C15H24O4)]
 Deg. of freedom   123
 Full point group                 C1      NOp   1
 Largest Abelian subgroup         C1      NOp   1
 Largest concise Abelian subgroup C1      NOp   1
                         Standard orientation:                         
 ---------------------------------------------------------------------
 Center     Atomic      Atomic             Coordinates (Angstroms)
 Number     Number       Type             X           Y           Z
 ---------------------------------------------------------------------
      1          6           0        1.823191    0.630977    0.031865
      2          6           0        1.097495   -0.474464    0.323916
      3          6           0       -0.333167   -0.555318    0.776538
      4          6           0       -1.254120    0.499867    0.112880
      5          6           0       -1.105880    1.904524    0.746874
      6          6           0        0.314074    2.312244    1.180948
      7          6           0        1.449553    2.091232    0.162203
      8          6           0        3.166092    0.230797   -0.414710
      9          6           0        3.250905   -1.284904   -0.440250
     10          6           0        1.897540   -1.769492    0.119303
     11          8           0        4.083284    0.996544   -0.711002
     12          6           0        1.190795    2.751743   -1.207473
     13          6           0        2.040338   -2.569261    1.415407
     14          8           0        1.203213   -2.644711   -0.791969
     15          6           0       -2.736824    0.031716    0.058250
     16          8           0       -3.458538    1.130052   -0.547727
     17          6           0       -3.347599   -0.281649    1.428395
     18          6           0       -2.882669   -1.187807   -0.884598
     19          8           0       -4.250242   -1.457710   -1.206077
     20          1           0       -0.374983   -0.455122    1.871168
     21          1           0       -0.686164   -1.566830    0.558231
     22          1           0       -0.939756    0.578095   -0.935873
     23          1           0       -1.745448    1.976236    1.635315
     24          1           0       -1.492853    2.642236    0.036610
     25          1           0        0.582211    1.784907    2.105473
     26          1           0        0.286906    3.378796    1.441210
     27          1           0        2.344441    2.584051    0.570672
     28          1           0        3.409167   -1.642668   -1.464335
     29          1           0        4.111743   -1.621783    0.149548
     30          1           0        0.998701    3.824435   -1.081202
     31          1           0        0.330556    2.311635   -1.723101
     32          1           0        2.064997    2.641955   -1.858238
     33          1           0        1.059785   -2.842584    1.818037
     34          1           0        2.602266   -3.489036    1.218196
     35          1           0        2.579419   -1.989394    2.171845
     36          1           0        1.106276   -2.175199   -1.639227
     37          1           0       -4.403333    0.900614   -0.510987
     38          1           0       -2.784919   -1.063838    1.950041
     39          1           0       -3.378883    0.606091    2.067322
     40          1           0       -4.374491   -0.643954    1.300534
     41          1           0       -2.307107   -1.012109   -1.803470
     42          1           0       -2.505005   -2.097791   -0.410926
     43          1           0       -4.523606   -0.803381   -1.869927
 ---------------------------------------------------------------------
 Rotational constants (GHZ):      0.5490828      0.2615650      0.2080781
 Standard basis: 6-31G(d) (6D, 7F)
 There are   333 symmetry adapted cartesian basis functions of A   symmetry.
 There are   333 symmetry adapted basis functions of A   symmetry.
   333 basis functions,   628 primitive gaussians,   333 cartesian basis functions
    73 alpha electrons       73 beta electrons
       nuclear repulsion energy      1599.1870939532 Hartrees.
 NAtoms=   43 NActive=   43 NUniq=   43 SFac= 1.00D+00 NAtFMM=   60 NAOKFM=F Big=F
 Integral buffers will be    131072 words long.
 Raffenetti 2 integral format.
 Two-electron integral symmetry is turned on.
 ------------------------------------------------------------------------------
 Polarizable Continuum Model (PCM)
 =================================
 Model                : PCM (using non-symmetric T matrix).
 Atomic radii         : SMD-Coulomb.
 Polarization charges : Total charges.
 Charge compensation  : None.
 Solution method      : On-the-fly selection.
 Cavity type          : VdW (van der Waals Surface) (Alpha=1.000).
 Cavity algorithm     : GePol (No added spheres)
                        Default sphere list used, NSphG=   43.
                        Lebedev-Laikov grids with approx.  5.0 points / Ang**2.
                        Smoothing algorithm: Karplus/York (Gamma=1.0000).
                        Polarization charges: spherical gaussians, with
                                              point-specific exponents (IZeta= 3).
                        Self-potential: point-specific (ISelfS= 7).
                        Self-field    : sphere-specific E.n sum rule (ISelfD= 2).
 1st derivatives      : Analytical E(r).r(x)/FMM algorithm (CHGder, D1EAlg=3).
                        Cavity 1st derivative terms included.
 Solvent              : Methanol, Eps=  32.613000 Eps(inf)=   1.765709
 ------------------------------------------------------------------------------
 ------------------------------------------------------------------------------
 Atomic radii for non-electrostatic terms: SMD-CDS.
 ------------------------------------------------------------------------------
 Nuclear repulsion after PCM non-electrostatic terms =     1599.1886328632 Hartrees.
 One-electron integrals computed using PRISM.
 NBasis=   333 RedAO= T EigKep=  9.14D-04  NBF=   333
 NBsUse=   333 1.00D-06 EigRej= -1.00D+00 NBFU=   333
 Initial guess from the checkpoint file:  "DY-202A-11R_36.chk"
 B after Tr=     0.000000    0.000000    0.000000
         Rot=    0.999997    0.002379    0.000016    0.000825 Ang=   0.29 deg.
 ExpMin= 1.61D-01 ExpMax= 5.48D+03 ExpMxC= 8.25D+02 IAcc=1 IRadAn=         1 AccDes= 0.00D+00
 Harris functional with IExCor=  402 and IRadAn=       1 diagonalized for initial guess.
 HarFok:  IExCor=  402 AccDes= 0.00D+00 IRadAn=         1 IDoV= 1 UseB2=F ITyADJ=14
 ICtDFT=  3500011 ScaDFX=  1.000000  1.000000  1.000000  1.000000
 FoFCou: FMM=F IPFlag=           0 FMFlag=      100000 FMFlg1=           0
         NFxFlg=           0 DoJE=T BraDBF=F KetDBF=T FulRan=T
         wScrn=  0.000000 ICntrl=     500 IOpCl=  0 I1Cent=   200000004 NGrid=           0
         NMat0=    1 NMatS0=      1 NMatT0=    0 NMatD0=    1 NMtDS0=    0 NMtDT0=    0
 Petite list used in FoFCou.
 Keep R1 ints in memory in canonical form, NReq=1565304907.
 Requested convergence on RMS density matrix=1.00D-08 within 128 cycles.
 Requested convergence on MAX density matrix=1.00D-06.
 Requested convergence on             energy=1.00D-06.
 No special actions if energy rises.
 Inv3:  Mode=1 IEnd=    21708300.
 Iteration    1 A*A^-1 deviation from unit magnitude is 4.88D-15 for   2682.
 Iteration    1 A*A^-1 deviation from orthogonality  is 5.53D-15 for   2535   2302.
 Iteration    1 A^-1*A deviation from unit magnitude is 4.66D-15 for   2682.
 Iteration    1 A^-1*A deviation from orthogonality  is 6.00D-09 for   1625   1598.
 Iteration    2 A*A^-1 deviation from unit magnitude is 7.99D-15 for    667.
 Iteration    2 A*A^-1 deviation from orthogonality  is 3.32D-15 for   2019   1073.
 Iteration    2 A^-1*A deviation from unit magnitude is 1.11D-15 for    672.
 Iteration    2 A^-1*A deviation from orthogonality  is 4.73D-16 for   2226    168.
 Error on total polarization charges =  0.05183
 SCF Done:  E(RB3LYP) =  -886.951109029     A.U. after   10 cycles
            NFock= 10  Conv=0.35D-08     -V/T= 2.0094
 SMD-CDS (non-electrostatic) energy       (kcal/mol) =       0.97
 (included in total energy above)
 D1PCM: PCM CHGder 1st derivatives, ID1Alg=3 FixD1E=F DoIter=F DoCFld=F I1PDM=0.
 Calling FoFJK, ICntrl=      2127 FMM=F ISym2X=0 I1Cent= 0 IOpClX= 0 NMat=1 NMatS=1 NMatT=0.
 ***** Axes restored to original set *****
 -------------------------------------------------------------------
 Center     Atomic                   Forces (Hartrees/Bohr)
 Number     Number              X              Y              Z
 -------------------------------------------------------------------
      1        6          -0.001759278    0.002156730    0.000177043
      2        6           0.001163015   -0.001478166    0.000260925
      3        6          -0.000576788    0.000323524    0.000062347
      4        6           0.000044548   -0.000526540    0.000365343
      5        6          -0.000131454   -0.000055779   -0.000052670
      6        6           0.000000348   -0.000021246   -0.000307633
      7        6           0.000919686   -0.000845060   -0.000247710
      8        6           0.000220199   -0.000855208   -0.000637855
      9        6           0.001670093   -0.000435365    0.000982920
     10        6          -0.002112997   -0.000292915   -0.000651476
     11        8           0.001069366    0.000844460   -0.000050778
     12        6          -0.000078873   -0.000020522    0.000547851
     13        6           0.000433077    0.000619409   -0.000158860
     14        8           0.000371363   -0.000104683    0.000322531
     15        6           0.000237336    0.000799380   -0.000217122
     16        8          -0.000139400   -0.000421108   -0.000310015
     17        6           0.000419085   -0.000789805    0.000052296
     18        6           0.000345226    0.000102627    0.000162350
     19        8          -0.000660021   -0.000172439   -0.000228067
     20        1           0.000042599   -0.000036948   -0.000081566
     21        1          -0.000087254   -0.000033328   -0.000139886
     22        1           0.000101618    0.000111374   -0.000121812
     23        1          -0.000144445    0.000082056    0.000001501
     24        1          -0.000170047    0.000065877   -0.000016497
     25        1           0.000104954    0.000049696    0.000199924
     26        1           0.000022571    0.000067077   -0.000015525
     27        1          -0.000001576   -0.000116267    0.000082899
     28        1          -0.000589529    0.000623808   -0.000269467
     29        1          -0.000241833    0.000176022   -0.000123061
     30        1          -0.000058672    0.000060956   -0.000150603
     31        1          -0.000019487   -0.000088976   -0.000097807
     32        1           0.000045646    0.000078270   -0.000180940
     33        1          -0.000075767   -0.000263499    0.000101720
     34        1          -0.000058352   -0.000222710    0.000169705
     35        1          -0.000189985    0.000040453   -0.000077751
     36        1          -0.000049941   -0.000067824    0.000154891
     37        1           0.000101738    0.000192808    0.000331168
     38        1          -0.000155493    0.000071723   -0.000015445
     39        1          -0.000077632    0.000215392    0.000082416
     40        1          -0.000157759    0.000201604    0.000115404
     41        1           0.000096069   -0.000030155    0.000010342
     42        1           0.000089850    0.000014440    0.000053846
     43        1           0.000038197   -0.000019141   -0.000084877
 -------------------------------------------------------------------
 Cartesian Forces:  Max     0.002156730 RMS     0.000493570

 GradGradGradGradGradGradGradGradGradGradGradGradGradGradGradGradGradGrad
 Berny optimization.
 Using GEDIIS/GDIIS optimizer.
 FormGI is forming the generalized inverse of G from B-inverse, IUseBI=4.
 Internal  Forces:  Max     0.001334086 RMS     0.000211531
 Search for a local minimum.
 Step number   6 out of a maximum of  258
 All quantities printed in internal units (Hartrees-Bohrs-Radians)
 Mixed Optimization -- En-DIIS/RFO-DIIS
 Swapping is turned off.
 Update second derivatives using D2CorX and points    3    4    5    6
 DE= -1.12D-04 DEPred=-7.97D-05 R= 1.40D+00
 TightC=F SS=  1.41D+00  RLast= 1.38D-01 DXNew= 1.4208D+00 4.1513D-01
 Trust test= 1.40D+00 RLast= 1.38D-01 DXMaxT set to 8.45D-01
 ITU=  1  0  1  1  1  0
     Eigenvalues ---    0.00099   0.00266   0.00295   0.00347   0.00376
     Eigenvalues ---    0.00417   0.00630   0.00709   0.00791   0.00872
     Eigenvalues ---    0.01118   0.01170   0.01237   0.01349   0.01381
     Eigenvalues ---    0.01457   0.02501   0.02650   0.03236   0.03720
     Eigenvalues ---    0.03900   0.04285   0.04428   0.04641   0.04720
     Eigenvalues ---    0.04895   0.04929   0.05032   0.05249   0.05372
     Eigenvalues ---    0.05415   0.05445   0.05561   0.05578   0.05626
     Eigenvalues ---    0.05638   0.05700   0.05741   0.05963   0.06100
     Eigenvalues ---    0.06269   0.06730   0.07166   0.07871   0.08162
     Eigenvalues ---    0.08679   0.08986   0.09093   0.09263   0.09817
     Eigenvalues ---    0.10559   0.11754   0.12064   0.13307   0.13923
     Eigenvalues ---    0.14622   0.15680   0.15983   0.15998   0.16000
     Eigenvalues ---    0.16000   0.16000   0.16000   0.16000   0.16000
     Eigenvalues ---    0.16029   0.16044   0.16056   0.16128   0.16299
     Eigenvalues ---    0.17499   0.18608   0.18693   0.20404   0.20972
     Eigenvalues ---    0.22537   0.23925   0.24810   0.25004   0.26793
     Eigenvalues ---    0.27118   0.27640   0.27901   0.28447   0.28792
     Eigenvalues ---    0.28797   0.29191   0.29398   0.29751   0.30324
     Eigenvalues ---    0.30880   0.31682   0.32393   0.33756   0.33763
     Eigenvalues ---    0.33817   0.33848   0.33913   0.34029   0.34095
     Eigenvalues ---    0.34121   0.34135   0.34150   0.34167   0.34189
     Eigenvalues ---    0.34199   0.34230   0.34258   0.34320   0.34335
     Eigenvalues ---    0.34368   0.34379   0.34422   0.34765   0.35404
     Eigenvalues ---    0.39349   0.41104   0.41726   0.52285   0.52426
     Eigenvalues ---    0.52646   0.52968   0.95628
 En-DIIS/RFO-DIIS IScMMF=        0 using points:     6    5    4    3    2
 RFO step:  Lambda=-2.93055783D-05.
 DidBck=F Rises=F RFO-DIIS coefs:    1.67323   -0.35209   -0.27728   -0.23638    0.19252
 Iteration  1 RMS(Cart)=  0.03424103 RMS(Int)=  0.00060487
 Iteration  2 RMS(Cart)=  0.00084210 RMS(Int)=  0.00006305
 Iteration  3 RMS(Cart)=  0.00000017 RMS(Int)=  0.00006305
 Variable       Old X    -DE/DX   Delta X   Delta X   Delta X     New X
                                 (Linear)    (Quad)   (Total)
    R1        2.55912   0.00095   0.00161   0.00094   0.00259   2.56171
    R2        2.85901  -0.00104  -0.00137  -0.00176  -0.00314   2.85587
    R3        2.77922   0.00109   0.00020   0.00102   0.00128   2.78050
    R4        2.83975   0.00048   0.00048   0.00056   0.00102   2.84077
    R5        2.90246  -0.00047  -0.00241   0.00062  -0.00180   2.90066
    R6        2.92878  -0.00017  -0.00095   0.00126   0.00033   2.92910
    R7        2.07870  -0.00009  -0.00061  -0.00036  -0.00097   2.07773
    R8        2.06614   0.00009   0.00061  -0.00021   0.00040   2.06654
    R9        2.92571   0.00009   0.00013   0.00026   0.00041   2.92612
   R10        2.94006  -0.00018  -0.00277   0.00096  -0.00181   2.93825
   R11        2.07425   0.00015  -0.00015   0.00038   0.00023   2.07448
   R12        2.90976   0.00025   0.00022   0.00059   0.00083   2.91060
   R13        2.07312   0.00010  -0.00013   0.00029   0.00016   2.07328
   R14        2.06875   0.00011   0.00084  -0.00001   0.00083   2.06958
   R15        2.91288   0.00005  -0.00048  -0.00086  -0.00132   2.91156
   R16        2.07417   0.00018   0.00020   0.00035   0.00055   2.07472
   R17        2.07527   0.00006  -0.00023   0.00027   0.00005   2.07531
   R18        2.91486  -0.00009  -0.00062  -0.00070  -0.00132   2.91355
   R19        2.07917  -0.00002   0.00002   0.00004   0.00006   2.07922
   R20        2.86915   0.00010  -0.00205   0.00004  -0.00204   2.86711
   R21        2.32628   0.00133   0.00035   0.00113   0.00149   2.32777
   R22        2.91504   0.00102   0.00065   0.00030   0.00086   2.91590
   R23        2.07164  -0.00003  -0.00030   0.00106   0.00076   2.07240
   R24        2.07215  -0.00032  -0.00044  -0.00107  -0.00151   2.07064
   R25        2.89067  -0.00007  -0.00046   0.00082   0.00037   2.89103
   R26        2.72443  -0.00034  -0.00087  -0.00184  -0.00272   2.72171
   R27        2.07312   0.00006  -0.00003   0.00015   0.00012   2.07324
   R28        2.06973   0.00009  -0.00030   0.00036   0.00006   2.06979
   R29        2.06990   0.00013  -0.00007   0.00024   0.00017   2.07007
   R30        2.06863   0.00017   0.00059   0.00001   0.00061   2.06923
   R31        2.07064   0.00013   0.00015   0.00036   0.00051   2.07115
   R32        2.06927  -0.00014  -0.00034  -0.00019  -0.00052   2.06875
   R33        1.83963  -0.00015  -0.00057  -0.00011  -0.00068   1.83896
   R34        2.73483  -0.00016   0.00049   0.00075   0.00124   2.73607
   R35        2.89599   0.00027   0.00040   0.00048   0.00089   2.89688
   R36        2.92601   0.00012   0.00134   0.00040   0.00175   2.92775
   R37        1.83861  -0.00013  -0.00012   0.00014   0.00003   1.83864
   R38        2.07056  -0.00014   0.00054  -0.00059  -0.00005   2.07051
   R39        2.06775   0.00023  -0.00026   0.00061   0.00036   2.06811
   R40        2.07192   0.00007   0.00020   0.00025   0.00045   2.07237
   R41        2.70333   0.00070   0.00004  -0.00022  -0.00019   2.70315
   R42        2.07566   0.00004   0.00013   0.00033   0.00046   2.07612
   R43        2.06583   0.00004  -0.00004   0.00017   0.00013   2.06597
   R44        1.83563   0.00004   0.00006   0.00041   0.00047   1.83610
    A1        2.26133   0.00047   0.00206   0.00092   0.00301   2.26434
    A2        1.90994  -0.00021  -0.00158  -0.00093  -0.00269   1.90725
    A3        2.11098  -0.00027  -0.00073  -0.00013  -0.00070   2.11028
    A4        2.23833  -0.00056   0.00036  -0.00114  -0.00077   2.23756
    A5        1.96103   0.00035   0.00094  -0.00013   0.00050   1.96153
    A6        2.08365   0.00021  -0.00115   0.00145   0.00044   2.08409
    A7        1.98244   0.00012  -0.00218   0.00085  -0.00134   1.98110
    A8        1.90818  -0.00011   0.00166  -0.00049   0.00115   1.90933
    A9        1.87236   0.00005   0.00261  -0.00011   0.00251   1.87486
   A10        1.91933  -0.00002  -0.00095  -0.00218  -0.00314   1.91619
   A11        1.93106  -0.00009  -0.00128   0.00114  -0.00014   1.93092
   A12        1.84490   0.00005   0.00044   0.00085   0.00128   1.84618
   A13        1.96650   0.00020   0.00049  -0.00111  -0.00061   1.96589
   A14        1.95678   0.00002  -0.00053   0.00089   0.00033   1.95711
   A15        1.86238  -0.00004   0.00267   0.00018   0.00287   1.86525
   A16        1.95911  -0.00024  -0.00049  -0.00089  -0.00138   1.95773
   A17        1.87462  -0.00007  -0.00099  -0.00034  -0.00132   1.87330
   A18        1.83468   0.00013  -0.00111   0.00145   0.00034   1.83503
   A19        2.03083  -0.00013   0.00167   0.00035   0.00204   2.03286
   A20        1.91253   0.00005  -0.00034  -0.00015  -0.00050   1.91203
   A21        1.88794   0.00000   0.00065  -0.00026   0.00039   1.88833
   A22        1.86713   0.00007  -0.00011   0.00063   0.00053   1.86766
   A23        1.90757   0.00009  -0.00090   0.00002  -0.00090   1.90667
   A24        1.84970  -0.00009  -0.00128  -0.00068  -0.00196   1.84774
   A25        2.04321   0.00014   0.00159   0.00023   0.00181   2.04502
   A26        1.91295  -0.00002  -0.00035   0.00113   0.00078   1.91373
   A27        1.87671   0.00001  -0.00061  -0.00027  -0.00087   1.87583
   A28        1.88373  -0.00005   0.00174  -0.00057   0.00118   1.88491
   A29        1.89031  -0.00007  -0.00068  -0.00020  -0.00089   1.88942
   A30        1.84734  -0.00001  -0.00212  -0.00039  -0.00252   1.84482
   A31        1.95762   0.00002   0.00044  -0.00007   0.00036   1.95798
   A32        1.95869   0.00006   0.00007  -0.00110  -0.00103   1.95766
   A33        1.83738  -0.00001   0.00108   0.00004   0.00114   1.83852
   A34        1.98438  -0.00015   0.00006  -0.00103  -0.00097   1.98341
   A35        1.86456   0.00000  -0.00223   0.00039  -0.00184   1.86273
   A36        1.84866   0.00010   0.00051   0.00211   0.00263   1.85129
   A37        1.90472  -0.00029   0.00008  -0.00047  -0.00073   1.90399
   A38        2.19463   0.00012  -0.00048   0.00084   0.00053   2.19516
   A39        2.18379   0.00017   0.00042  -0.00044   0.00015   2.18394
   A40        1.83226   0.00035   0.00013  -0.00076  -0.00126   1.83100
   A41        1.92791  -0.00038  -0.00818  -0.01091  -0.01900   1.90891
   A42        1.91931  -0.00014   0.00076   0.00854   0.00941   1.92872
   A43        1.94228  -0.00019  -0.00163  -0.00430  -0.00594   1.93634
   A44        1.97919   0.00002   0.00545   0.00577   0.01132   1.99052
   A45        1.86384   0.00032   0.00300   0.00127   0.00428   1.86811
   A46        1.81363  -0.00018  -0.00112  -0.00116  -0.00262   1.81101
   A47        1.95690  -0.00002  -0.00506  -0.00652  -0.01149   1.94541
   A48        1.92325   0.00026   0.00183   0.00893   0.01082   1.93407
   A49        1.97110  -0.00009   0.00017  -0.00367  -0.00349   1.96761
   A50        1.96487   0.00018   0.00388   0.00259   0.00654   1.97142
   A51        1.83706  -0.00013   0.00034   0.00011   0.00041   1.83746
   A52        1.92397   0.00020   0.00087   0.00100   0.00188   1.92585
   A53        1.95814  -0.00006   0.00074  -0.00105  -0.00032   1.95783
   A54        1.92917   0.00017   0.00038   0.00066   0.00104   1.93021
   A55        1.88554  -0.00007  -0.00082  -0.00041  -0.00122   1.88431
   A56        1.88193  -0.00015  -0.00067  -0.00005  -0.00072   1.88121
   A57        1.88270  -0.00010  -0.00062  -0.00016  -0.00078   1.88192
   A58        1.93753   0.00017   0.00221  -0.00087   0.00134   1.93887
   A59        1.91161   0.00029   0.00012   0.00180   0.00192   1.91352
   A60        1.93308  -0.00015  -0.00025  -0.00003  -0.00028   1.93280
   A61        1.89228  -0.00028  -0.00235  -0.00087  -0.00322   1.88907
   A62        1.89560  -0.00004  -0.00049  -0.00070  -0.00119   1.89441
   A63        1.89270   0.00000   0.00068   0.00067   0.00135   1.89405
   A64        1.88103   0.00004  -0.00067   0.00027  -0.00040   1.88064
   A65        1.83547   0.00007  -0.00073   0.00299   0.00226   1.83773
   A66        1.99320  -0.00014  -0.00092   0.00084  -0.00008   1.99312
   A67        1.92639   0.00007   0.00023  -0.00021   0.00003   1.92642
   A68        1.90794   0.00004   0.00056  -0.00160  -0.00104   1.90690
   A69        1.87109  -0.00002   0.00249  -0.00154   0.00095   1.87204
   A70        1.92392   0.00000  -0.00134  -0.00053  -0.00187   1.92205
   A71        1.86448  -0.00001  -0.00286   0.00232  -0.00054   1.86394
   A72        1.94653   0.00016   0.00248   0.00100   0.00348   1.95001
   A73        1.94718  -0.00011  -0.00179  -0.00154  -0.00333   1.94384
   A74        1.91408   0.00013   0.00092   0.00080   0.00172   1.91581
   A75        1.89216   0.00000   0.00053   0.00037   0.00091   1.89307
   A76        1.87612  -0.00005   0.00061   0.00044   0.00105   1.87717
   A77        1.88537  -0.00014  -0.00286  -0.00107  -0.00393   1.88144
   A78        1.95572   0.00032   0.00015   0.00255   0.00269   1.95841
   A79        1.91141  -0.00006   0.00212  -0.00033   0.00179   1.91319
   A80        1.93824  -0.00018  -0.00286  -0.00228  -0.00513   1.93311
   A81        1.92103  -0.00012   0.00247  -0.00139   0.00107   1.92211
   A82        1.84479   0.00001  -0.00079   0.00164   0.00085   1.84564
   A83        1.89083   0.00002  -0.00123  -0.00024  -0.00146   1.88937
   A84        1.87080  -0.00005  -0.00112  -0.00006  -0.00118   1.86962
    D1        0.08101   0.00001   0.00030   0.00196   0.00226   0.08328
    D2       -3.08080   0.00001   0.00651   0.01321   0.01974  -3.06106
    D3       -3.10747  -0.00006  -0.00518  -0.00160  -0.00672  -3.11420
    D4        0.01390  -0.00006   0.00103   0.00966   0.01075   0.02465
    D5        0.38927  -0.00004  -0.00375   0.00124  -0.00252   0.38676
    D6       -1.86983   0.00010  -0.00428   0.00368  -0.00060  -1.87042
    D7        2.41050  -0.00004  -0.00556   0.00169  -0.00386   2.40664
    D8       -2.70075   0.00003   0.00226   0.00516   0.00740  -2.69335
    D9        1.32334   0.00017   0.00173   0.00760   0.00932   1.33266
   D10       -0.67952   0.00003   0.00045   0.00561   0.00606  -0.67347
   D11        0.03594  -0.00006   0.01015   0.01736   0.02753   0.06347
   D12       -3.09562   0.00010   0.00799   0.02427   0.03230  -3.06332
   D13        3.13538  -0.00010   0.00540   0.01420   0.01960  -3.12820
   D14        0.00383   0.00006   0.00324   0.02111   0.02436   0.02819
   D15        0.63985  -0.00008   0.00117  -0.00313  -0.00197   0.63788
   D16       -1.51099  -0.00005   0.00270  -0.00053   0.00218  -1.50881
   D17        2.77946  -0.00008   0.00001  -0.00122  -0.00122   2.77824
   D18       -2.48028  -0.00008  -0.00545  -0.01506  -0.02052  -2.50080
   D19        1.65207  -0.00005  -0.00393  -0.01246  -0.01637   1.63570
   D20       -0.34067  -0.00007  -0.00662  -0.01315  -0.01977  -0.36044
   D21       -0.05610   0.00017  -0.01137  -0.03169  -0.04304  -0.09913
   D22        2.07812  -0.00007  -0.01469  -0.04045  -0.05508   2.02304
   D23       -2.16509  -0.00007  -0.01622  -0.03861  -0.05482  -2.21990
   D24        3.06727   0.00016  -0.00574  -0.02157  -0.02729   3.03998
   D25       -1.08170  -0.00008  -0.00906  -0.03033  -0.03933  -1.12103
   D26        0.95828  -0.00008  -0.01060  -0.02849  -0.03907   0.91921
   D27       -1.36735   0.00005  -0.00027   0.00005  -0.00020  -1.36755
   D28        2.68559   0.00019   0.00047   0.00143   0.00192   2.68751
   D29        0.68584   0.00005   0.00051  -0.00087  -0.00035   0.68549
   D30        0.77737  -0.00003  -0.00039  -0.00163  -0.00201   0.77537
   D31       -1.45287   0.00012   0.00035  -0.00025   0.00011  -1.45276
   D32        2.83056  -0.00003   0.00040  -0.00255  -0.00216   2.82840
   D33        2.80895  -0.00003  -0.00119  -0.00123  -0.00241   2.80653
   D34        0.57871   0.00011  -0.00045   0.00016  -0.00030   0.57841
   D35       -1.42105  -0.00004  -0.00041  -0.00215  -0.00256  -1.42361
   D36        0.64730   0.00001   0.00252   0.00340   0.00594   0.65324
   D37       -1.47284  -0.00003   0.00172   0.00243   0.00416  -1.46868
   D38        2.80139   0.00005   0.00305   0.00347   0.00653   2.80792
   D39        2.87631   0.00001   0.00176   0.00295   0.00473   2.88104
   D40        0.75617  -0.00003   0.00096   0.00198   0.00295   0.75912
   D41       -1.25279   0.00004   0.00229   0.00301   0.00532  -1.24747
   D42       -1.39865  -0.00001  -0.00042   0.00402   0.00361  -1.39504
   D43        2.76439  -0.00005  -0.00122   0.00305   0.00183   2.76623
   D44        0.75543   0.00003   0.00012   0.00409   0.00421   0.75964
   D45        3.11530  -0.00002  -0.00058   0.01083   0.01024   3.12554
   D46        1.02371  -0.00002  -0.00025   0.01030   0.01005   1.03376
   D47       -1.15527   0.00002   0.00205   0.01054   0.01258  -1.14269
   D48        0.88114  -0.00011  -0.00039   0.01233   0.01194   0.89308
   D49       -1.21045  -0.00011  -0.00006   0.01180   0.01175  -1.19870
   D50        2.89376  -0.00007   0.00224   0.01204   0.01428   2.90804
   D51       -1.15123   0.00003   0.00168   0.01233   0.01401  -1.13722
   D52        3.04035   0.00002   0.00202   0.01180   0.01382   3.05418
   D53        0.86138   0.00007   0.00431   0.01204   0.01635   0.87773
   D54        0.84059  -0.00002  -0.00361  -0.00347  -0.00707   0.83351
   D55       -1.31136  -0.00003  -0.00691  -0.00383  -0.01073  -1.32209
   D56        2.97152  -0.00001  -0.00390  -0.00379  -0.00769   2.96383
   D57        2.98458   0.00001  -0.00299  -0.00293  -0.00591   2.97868
   D58        0.83263   0.00000  -0.00628  -0.00329  -0.00956   0.82307
   D59       -1.16767   0.00002  -0.00328  -0.00325  -0.00652  -1.17419
   D60       -1.30330  -0.00001  -0.00498  -0.00340  -0.00836  -1.31166
   D61        2.82794  -0.00002  -0.00827  -0.00375  -0.01202   2.81592
   D62        0.82763   0.00000  -0.00527  -0.00372  -0.00898   0.81866
   D63       -1.29600   0.00007   0.00649  -0.00030   0.00620  -1.28980
   D64        0.94968   0.00003   0.00703  -0.00281   0.00423   0.95391
   D65        2.98248   0.00007   0.00628  -0.00055   0.00574   2.98822
   D66        0.87082   0.00010   0.00867   0.00091   0.00959   0.88041
   D67        3.11651   0.00006   0.00921  -0.00160   0.00762   3.12412
   D68       -1.13388   0.00010   0.00846   0.00066   0.00912  -1.12476
   D69        2.86332   0.00002   0.00673   0.00006   0.00680   2.87012
   D70       -1.17418  -0.00002   0.00727  -0.00245   0.00483  -1.16935
   D71        0.85862   0.00002   0.00652  -0.00019   0.00633   0.86495
   D72       -3.06604  -0.00009  -0.00037  -0.00254  -0.00292  -3.06895
   D73        1.11498  -0.00009  -0.00043  -0.00201  -0.00245   1.11253
   D74       -0.98718  -0.00005  -0.00040  -0.00155  -0.00196  -0.98914
   D75        0.97201  -0.00003  -0.00110  -0.00057  -0.00166   0.97035
   D76       -1.13016  -0.00003  -0.00116  -0.00003  -0.00119  -1.13134
   D77        3.05086   0.00001  -0.00113   0.00042  -0.00070   3.05017
   D78       -1.07007  -0.00001   0.00126  -0.00182  -0.00056  -1.07063
   D79        3.11095  -0.00001   0.00120  -0.00129  -0.00009   3.11086
   D80        1.00879   0.00003   0.00123  -0.00083   0.00040   1.00918
   D81       -0.06876   0.00016  -0.01672  -0.03604  -0.05278  -0.12154
   D82        2.02669  -0.00006  -0.02294  -0.04733  -0.07025   1.95644
   D83       -2.20364   0.00001  -0.02372  -0.04715  -0.07085  -2.27449
   D84        3.06287   0.00000  -0.01459  -0.04289  -0.05750   3.00537
   D85       -1.12487  -0.00022  -0.02082  -0.05418  -0.07497  -1.19983
   D86        0.92799  -0.00015  -0.02160  -0.05401  -0.07557   0.85242
   D87        0.07229  -0.00018   0.01632   0.03912   0.05546   0.12774
   D88       -2.05251   0.00002   0.02313   0.04985   0.07298  -1.97953
   D89        2.15307   0.00012   0.01981   0.05047   0.07026   2.22334
   D90       -2.01359   0.00017   0.02693   0.05490   0.08187  -1.93172
   D91        2.14480   0.00037   0.03373   0.06562   0.09939   2.24419
   D92        0.06719   0.00047   0.03042   0.06624   0.09667   0.16387
   D93        2.16783  -0.00011   0.02035   0.05232   0.07266   2.24049
   D94        0.04303   0.00008   0.02716   0.06304   0.09018   0.13321
   D95       -2.03457   0.00018   0.02384   0.06366   0.08746  -1.94711
   D96        1.03688   0.00023   0.00310   0.00391   0.00709   1.04397
   D97        3.12593   0.00017   0.00166   0.00344   0.00518   3.13111
   D98       -1.07046   0.00026   0.00241   0.00539   0.00789  -1.06257
   D99        3.07876  -0.00008  -0.00168  -0.00448  -0.00624   3.07252
   D100      -1.11537  -0.00014  -0.00313  -0.00495  -0.00816  -1.12353
   D101       0.97142  -0.00005  -0.00237  -0.00299  -0.00545   0.96598
   D102      -1.05419   0.00000   0.00346  -0.00340   0.00005  -1.05414
   D103       1.03486  -0.00005   0.00201  -0.00387  -0.00186   1.03300
   D104       3.12165   0.00004   0.00277  -0.00192   0.00085   3.12250
   D105       1.04577  -0.00004   0.00905   0.01384   0.02281   1.06858
   D106      -0.96998  -0.00009   0.00696   0.00803   0.01505  -0.95492
   D107      -3.12418   0.00001   0.00420   0.01094   0.01516  -3.10903
   D108      -3.04268   0.00029   0.00927   0.02225   0.03152  -3.01116
   D109      -0.89539   0.00018   0.00803   0.02415   0.03219  -0.86320
   D110       1.18999   0.00019   0.00819   0.02174   0.02993   1.21992
   D111      -1.02320  -0.00001   0.00678  -0.01085  -0.00406  -1.02726
   D112       1.09563   0.00003   0.00796  -0.01076  -0.00280   1.09284
   D113      -3.09940  -0.00013   0.00385  -0.01255  -0.00869  -3.10809
   D114      -3.07364  -0.00003   0.00792  -0.01406  -0.00614  -3.07978
   D115      -0.95481   0.00001   0.00910  -0.01397  -0.00488  -0.95969
   D116       1.13335  -0.00015   0.00499  -0.01576  -0.01078   1.12257
   D117       1.15709  -0.00002   0.00534  -0.01092  -0.00558   1.15151
   D118      -3.00727   0.00001   0.00652  -0.01083  -0.00432  -3.01158
   D119      -0.91912  -0.00014   0.00241  -0.01262  -0.01021  -0.92933
   D120      -2.90675  -0.00001  -0.00549   0.02535   0.01985  -2.88690
   D121      -0.76983   0.00002  -0.00075   0.02507   0.02433  -0.74551
   D122       1.31774  -0.00011  -0.00269   0.02314   0.02045   1.33818
   D123      -0.91665   0.00009  -0.00487   0.02793   0.02305  -0.89360
   D124       1.22027   0.00012  -0.00013   0.02765   0.02752   1.24779
   D125      -2.97535  -0.00001  -0.00207   0.02572   0.02365  -2.95170
   D126       1.15844   0.00013  -0.00348   0.02480   0.02132   1.17976
   D127      -2.98782   0.00015   0.00126   0.02453   0.02579  -2.96203
   D128      -0.90025   0.00002  -0.00068   0.02259   0.02191  -0.87834
   D129       1.34428   0.00007  -0.00764  -0.01790  -0.02553   1.31875
   D130      -0.78715   0.00001  -0.01220  -0.01824  -0.03044  -0.81759
   D131      -2.82537   0.00005  -0.01155  -0.01817  -0.02972  -2.85509
         Item               Value     Threshold  Converged?
 Maximum Force            0.001334     0.000450     NO 
 RMS     Force            0.000212     0.000300     YES
 Maximum Displacement     0.191757     0.001800     NO 
 RMS     Displacement     0.034231     0.001200     NO 
 Predicted change in Energy=-1.105754D-04
 GradGradGradGradGradGradGradGradGradGradGradGradGradGradGradGradGradGrad

                          Input orientation:                          
 ---------------------------------------------------------------------
 Center     Atomic      Atomic             Coordinates (Angstroms)
 Number     Number       Type             X           Y           Z
 ---------------------------------------------------------------------
      1          6           0        1.788574    0.627169    0.048454
      2          6           0        1.060915   -0.480385    0.333903
      3          6           0       -0.371205   -0.561469    0.783657
      4          6           0       -1.287403    0.500813    0.124348
      5          6           0       -1.136202    1.900711    0.768619
      6          6           0        0.284604    2.306851    1.202945
      7          6           0        1.421079    2.086578    0.186207
      8          6           0        3.134654    0.224696   -0.388616
      9          6           0        3.203826   -1.289624   -0.451634
     10          6           0        1.866976   -1.773395    0.148140
     11          8           0        4.066074    0.988182   -0.647234
     12          6           0        1.166142    2.753711   -1.180187
     13          6           0        2.047796   -2.515656    1.473604
     14          8           0        1.166833   -2.694119   -0.710020
     15          6           0       -2.771009    0.039312    0.065157
     16          8           0       -3.488204    1.136973   -0.548917
     17          6           0       -3.389309   -0.265581    1.434362
     18          6           0       -2.917676   -1.186523   -0.870872
     19          8           0       -4.281401   -1.439580   -1.220711
     20          1           0       -0.416341   -0.464402    1.877920
     21          1           0       -0.728096   -1.570599    0.559672
     22          1           0       -0.972024    0.587293   -0.923578
     23          1           0       -1.774838    1.966346    1.658304
     24          1           0       -1.525153    2.644645    0.065279
     25          1           0        0.551727    1.781688    2.129346
     26          1           0        0.257717    3.373450    1.463145
     27          1           0        2.315965    2.574171    0.600988
     28          1           0        3.301793   -1.606115   -1.497058
     29          1           0        4.089803   -1.655842    0.078998
     30          1           0        0.974966    3.826306   -1.051183
     31          1           0        0.306028    2.317321   -1.699241
     32          1           0        2.040709    2.645602   -1.830894
     33          1           0        1.080116   -2.785165    1.909450
     34          1           0        2.616633   -3.437203    1.305055
     35          1           0        2.593471   -1.896861    2.193174
     36          1           0        1.058477   -2.267121   -1.577729
     37          1           0       -4.435387    0.922932   -0.488181
     38          1           0       -2.837241   -1.050616    1.962971
     39          1           0       -3.415294    0.626465    2.067828
     40          1           0       -4.420613   -0.615678    1.305944
     41          1           0       -2.317116   -1.032074   -1.777776
     42          1           0       -2.564451   -2.095657   -0.376980
     43          1           0       -4.536417   -0.772049   -1.879058
 ---------------------------------------------------------------------
                    Distance matrix (angstroms):
                    1          2          3          4          5
     1  C    0.000000
     2  C    1.355597   0.000000
     3  C    2.572553   1.503270   0.000000
     4  C    3.079507   2.553675   1.550015   0.000000
     5  C    3.270300   3.268932   2.578328   1.548438   0.000000
     6  C    2.533003   3.021022   2.972061   2.626090   1.540221
     7  C    1.511259   2.596311   3.252904   3.139165   2.629342
     8  C    1.471376   2.306420   3.779329   4.460265   4.731642
     9  C    2.434568   2.421571   3.851883   4.869143   5.522961
    10  C    2.403911   1.534965   2.623376   3.888791   4.785721
    11  O    2.408593   3.485728   4.913076   5.430708   5.468183
    12  C    2.533607   3.572523   4.148558   3.577324   3.134684
    13  C    3.460577   2.532820   3.185348   4.695011   5.489913
    14  O    3.463061   2.449819   3.024042   4.114248   5.348159
    15  C    4.597353   3.876332   2.576090   1.554855   2.575318
    16  O    5.334898   4.908126   3.791588   2.387784   2.801983
    17  C    5.433987   4.589296   3.101599   2.592586   3.195704
    18  C    5.126736   4.216550   3.100431   2.548598   3.923339
    19  O    6.536576   5.645991   4.480871   3.812917   5.000725
    20  H    3.065962   2.136944   1.099487   2.182980   2.709707
    21  H    3.380111   2.107154   1.093565   2.189310   3.501457
    22  H    2.927002   2.618021   2.143662   1.097767   2.148383
    23  H    4.133149   3.972659   3.020768   2.176787   1.097134
    24  H    3.879598   4.065183   3.482359   2.157784   1.095174
    25  H    2.681943   2.932552   2.855357   3.007167   2.171370
    26  H    3.447743   4.095407   4.042379   3.525878   2.143441
    27  H    2.091471   3.313125   4.133580   4.184527   3.521237
    28  H    3.109019   3.105032   4.447906   5.303662   6.093187
    29  H    3.241716   3.258963   4.647019   5.793752   6.358913
    30  H    3.479316   4.524758   4.942811   4.190357   3.387717
    31  H    2.847630   3.539871   3.861458   3.027244   2.888586
    32  H    2.769403   3.926594   4.789416   4.415815   4.171941
    33  H    3.950853   2.791904   2.884193   4.425990   5.307636
    34  H    4.334033   3.479392   4.179579   5.669527   6.547126
    35  H    3.408579   2.794999   3.543912   5.008998   5.510115
    36  H    3.399180   2.616633   3.244901   4.007702   5.262394
    37  H    6.254050   5.731880   4.509833   3.234684   3.663362
    38  H    5.280009   4.263173   2.776937   2.861723   3.609756
    39  H    5.581945   4.926262   3.510948   2.884583   2.916489
    40  H    6.456001   5.568690   4.083310   3.529833   4.172323
    41  H    4.790083   4.021771   3.250996   2.651062   4.059546
    42  H    5.152048   4.032088   2.917385   2.936636   4.395821
    43  H    6.758596   6.025975   4.948068   4.023668   5.071025
                    6          7          8          9         10
     6  C    0.000000
     7  C    1.540731   0.000000
     8  C    3.871849   2.594873   0.000000
     9  C    4.918751   3.870887   1.517208   0.000000
    10  C    4.501657   3.885828   2.426414   1.543027   0.000000
    11  O    4.411526   2.982800   1.231802   2.443385   3.618695
    12  C    2.579944   1.541782   3.301142   4.586012   4.769728
    13  C    5.141855   4.819826   3.486926   2.558534   1.529869
    14  O    5.426551   4.870619   3.534841   2.487712   1.440268
    15  C    3.971533   4.666858   5.925972   6.142622   4.980331
    16  O    4.321078   5.054030   6.687316   7.119066   6.134662
    17  C    4.490946   5.498216   6.791592   6.933619   5.617509
    18  C    5.172908   5.536732   6.233363   6.136707   4.927037
    19  O    6.384219   6.850656   7.645919   7.526127   6.307752
    20  H    2.937135   3.570085   4.268678   4.383312   3.149466
    21  H    4.058815   4.258330   4.363849   4.069606   2.635314
    22  H    3.009667   3.034209   4.157219   4.602529   3.844652
    23  H    2.136492   3.520712   5.596994   6.311915   5.434065
    24  H    2.164165   3.001058   5.270292   6.173242   5.570680
    25  H    1.097894   2.150470   3.928851   4.809162   4.277110
    26  H    1.098208   2.154071   4.649778   5.838681   5.550582
    27  H    2.135472   1.100278   2.677610   4.101855   4.394085
    28  H    5.630697   4.472857   2.146730   1.096666   2.189374
    29  H    5.607649   4.597748   2.160416   1.095737   2.227006
    30  H    2.804717   2.181010   4.251451   5.612487   5.795749
    31  H    2.902284   2.202611   3.754723   4.792057   4.752192
    32  H    3.521766   2.182921   3.022858   4.329111   4.845028
    33  H    5.201982   5.178775   4.308307   3.510201   2.178312
    34  H    6.200237   5.761365   4.067724   2.835992   2.160717
    35  H    4.897205   4.611963   3.385192   2.781417   2.173753
    36  H    5.408534   4.711437   3.454512   2.612683   1.968771
    37  H    5.201294   6.008916   7.602827   7.953258   6.884393
    38  H    4.647164   5.579621   6.543693   6.510141   5.093690
    39  H    4.154632   5.391005   7.006951   7.337018   6.111211
    40  H    5.539932   6.533097   7.788441   7.853365   6.497276
    41  H    5.177071   5.249507   5.764637   5.683818   4.665334
    42  H    5.476801   5.804543   6.153371   5.824799   4.474053
    43  H    6.497738   6.923065   7.877833   7.887761   6.790851
                   11         12         13         14         15
    11  O    0.000000
    12  C    3.436675   0.000000
    13  C    4.565991   5.965413   0.000000
    14  O    4.687097   5.468081   2.361388   0.000000
    15  C    6.939277   4.941661   5.633158   4.855836   0.000000
    16  O    7.556383   4.967422   6.933944   6.030970   1.447866
    17  C    7.841409   6.058393   5.884428   5.590582   1.532963
    18  C    7.317931   5.683194   5.649697   4.356826   1.549301
    19  O    8.712247   6.874668   6.962472   5.614083   2.474239
    20  H    5.345882   4.713017   3.231576   3.765038   3.014018
    21  H    5.566691   5.031392   3.071478   2.542670   2.647613
    22  H    5.061572   3.054664   4.949150   3.922752   2.124671
    23  H    6.355200   4.162492   5.893640   5.998527   2.691456
    24  H    5.874808   2.967516   6.432577   6.029119   2.887892
    25  H    4.548592   3.503619   4.597323   5.336028   4.282211
    26  H    4.964553   2.862957   6.155165   6.508804   4.716358
    27  H    2.671385   2.127654   5.171045   5.549245   5.708760
    28  H    2.834908   4.865131   3.350314   2.522149   6.482814
    29  H    2.742050   5.438520   2.618013   3.200674   7.067141
    30  H    4.215812   1.097110   6.909847   6.532162   5.442414
    31  H    4.124473   1.095285   6.038076   5.180162   4.215518
    32  H    2.872316   1.095433   6.128486   5.525635   5.791407
    33  H    5.448920   6.342903   1.094990   2.622486   5.119595
    34  H    5.049391   6.826989   1.096008   2.591258   6.530711
    35  H    4.308126   5.919853   1.094736   3.331583   6.087271
    36  H    4.528626   5.037696   3.217321   0.973133   4.762738
    37  H    8.503199   5.933613   7.596325   6.672117   1.963955
    38  H    7.656737   6.354481   5.123418   5.087101   2.189527
    39  H    7.967011   6.005359   6.330196   6.303856   2.184157
    40  H    8.855005   6.981795   6.743763   6.293137   2.165584
    41  H    6.790042   5.179032   5.641360   4.005047   2.179516
    42  H    7.317579   6.170805   4.987372   3.793620   2.190032
    43  H    8.866716   6.740815   7.591598   6.130910   2.748625
                   16         17         18         19         20
    16  O    0.000000
    17  C    2.431117   0.000000
    18  C    2.414082   2.526792   0.000000
    19  O    2.778326   3.037024   1.430445   0.000000
    20  H    4.229691   3.012443   3.786026   5.048879   0.000000
    21  H    4.022203   3.090342   2.643526   3.976545   1.748897
    22  H    2.602629   3.482892   2.633393   3.892104   3.043557
    23  H    2.914671   2.763723   4.200404   5.115850   2.793256
    24  H    2.550270   3.717375   4.182505   5.092305   3.765807
    25  H    4.889764   4.495117   5.463363   6.705116   2.458717
    26  H    4.804388   5.152104   6.026949   7.139463   3.918610
    27  H    6.089023   6.427197   6.610612   7.934357   4.281236
    28  H    7.384279   7.427052   6.264979   7.590055   5.149613
    29  H    8.100634   7.727027   7.087120   8.474259   4.996097
    30  H    5.234947   6.478300   6.349301   7.442291   5.378249
    31  H    4.136746   5.490571   4.832741   5.948765   4.588670
    32  H    5.872674   6.972946   6.339748   7.551828   5.428124
    33  H    6.503559   5.152647   5.125250   6.352509   2.761579
    34  H    7.850435   6.793176   6.358364   7.612678   4.285400
    35  H    7.328709   6.247442   6.345525   7.689446   3.348177
    36  H    5.772228   5.732509   4.180566   5.415403   4.167301
    37  H    0.972964   2.490585   2.626728   2.478260   4.865785
    38  H    3.393947   1.095667   2.838241   3.517489   2.492315
    39  H    2.667074   1.094395   3.488625   3.979092   3.196838
    40  H    2.716924   1.096652   2.706143   2.661237   4.047744
    41  H    2.754326   3.472023   1.098636   2.082018   4.159245
    42  H    3.366419   2.703798   1.093262   2.022433   3.515671
    43  H    2.551938   3.542755   1.951550   0.971623   5.584313
                   21         22         23         24         25
    21  H    0.000000
    22  H    2.629835   0.000000
    23  H    3.848720   3.035196   0.000000
    24  H    4.318333   2.348720   1.749331   0.000000
    25  H    3.916586   3.615072   2.380942   3.052621   0.000000
    26  H    5.121690   3.869287   2.479780   2.379876   1.750421
    27  H    5.142677   4.133142   4.268728   3.878935   2.465045
    28  H    4.524534   4.837917   6.963546   6.618857   5.673701
    29  H    4.842567   5.626625   7.071666   7.072631   5.342146
    30  H    5.884034   3.781304   4.285113   2.982182   3.804650
    31  H    4.613895   2.286497   3.965640   2.563962   3.873674
    32  H    5.581885   3.759843   5.214815   4.038669   4.318208
    33  H    2.562558   4.859095   5.548936   6.298510   4.602575
    34  H    3.902181   5.834538   6.971954   7.461924   5.672752
    35  H    3.715855   5.347702   5.855987   6.489705   4.207673
    36  H    2.871492   3.563499   6.035050   5.787924   5.512899
    37  H    4.589085   3.506723   3.574162   3.426380   5.697387
    38  H    2.586141   3.807091   3.213033   4.356347   4.419810
    39  H    3.784529   3.862591   2.157333   3.414071   4.132261
    40  H    3.886319   4.279096   3.713640   4.533501   5.581175
    41  H    2.877266   2.271844   4.592520   4.188356   5.604741
    42  H    2.127252   3.167461   4.611478   4.873006   5.570102
    43  H    4.592210   3.932638   5.257190   4.951964   6.962620
                   26         27         28         29         30
    26  H    0.000000
    27  H    2.370348   0.000000
    28  H    6.544102   4.780005   0.000000
    29  H    6.472598   4.616490   1.762777   0.000000
    30  H    2.653558   2.468966   5.926561   6.405737   0.000000
    31  H    3.334431   3.065432   4.940530   5.767591   1.773271
    32  H    3.815694   2.448453   4.447346   5.133118   1.771389
    33  H    6.229291   5.653484   4.234419   3.699208   7.244857
    34  H    7.209332   6.059928   3.416748   2.616618   7.810601
    35  H    5.810754   4.754176   3.768828   2.601315   6.774958
    36  H    6.457877   5.455839   2.340065   3.508182   6.116704
    37  H    5.642512   7.035172   8.202309   8.924720   6.165912
    38  H    5.422264   6.445898   7.068813   7.204137   6.884941
    39  H    4.626292   6.228363   7.925408   8.092641   6.264311
    40  H    6.150172   7.486893   8.274862   8.661091   7.375604
    41  H    6.044996   6.334743   5.655128   6.699649   5.913510
    42  H    6.423536   6.825113   5.992249   6.684343   6.931931
    43  H    7.165138   8.018912   7.891712   8.889698   7.225343
                   31         32         33         34         35
    31  H    0.000000
    32  H    1.770372   0.000000
    33  H    6.297399   6.663794   0.000000
    34  H    6.890518   6.867779   1.775199   0.000000
    35  H    6.175971   6.093656   1.777590   1.778186   0.000000
    36  H    4.647370   5.016345   3.525515   3.479567   4.088154
    37  H    5.088419   6.834493   7.065366   8.482774   8.034036
    38  H    5.885146   7.200683   4.284532   5.989440   5.501068
    39  H    5.558601   7.003207   5.645619   7.312959   6.518293
    40  H    6.322559   7.888242   5.943813   7.581809   7.185122
    41  H    4.255056   5.702522   5.311323   6.295266   6.374179
    42  H    5.427928   6.767636   4.357299   5.610046   5.766226
    43  H    5.746809   7.412235   7.067592   8.270897   8.287555
                   36         37         38         39         40
    36  H    0.000000
    37  H    6.445626   0.000000
    38  H    5.403061   3.529463   0.000000
    39  H    6.455815   2.767971   1.777003   0.000000
    40  H    6.408062   2.363561   1.768593   1.770325   0.000000
    41  H    3.599998   3.157875   3.776780   4.329598   3.755984
    42  H    3.820577   3.553117   2.577188   3.756456   2.909966
    43  H    5.799041   2.194927   4.210224   4.334819   3.190940
                   41         42         43
    41  H    0.000000
    42  H    1.776123   0.000000
    43  H    2.236776   2.810129   0.000000
 Stoichiometry    C15H24O4
 Framework group  C1[X(C15H24O4)]
 Deg. of freedom   123
 Full point group                 C1      NOp   1
 Largest Abelian subgroup         C1      NOp   1
 Largest concise Abelian subgroup C1      NOp   1
                         Standard orientation:                         
 ---------------------------------------------------------------------
 Center     Atomic      Atomic             Coordinates (Angstroms)
 Number     Number       Type             X           Y           Z
 ---------------------------------------------------------------------
      1          6           0        1.816850    0.632656    0.015570
      2          6           0        1.094943   -0.477391    0.305896
      3          6           0       -0.334075   -0.563439    0.764507
      4          6           0       -1.258128    0.495303    0.110489
      5          6           0       -1.107977    1.895976    0.753318
      6          6           0        0.314016    2.307370    1.178724
      7          6           0        1.444979    2.090790    0.155071
      8          6           0        3.161643    0.234847   -0.429657
      9          6           0        3.235856   -1.279239   -0.492564
     10          6           0        1.904476   -1.767573    0.115620
     11          8           0        4.088705    1.001569   -0.694288
     12          6           0        1.179225    2.756491   -1.209960
     13          6           0        2.096131   -2.508682    1.440205
     14          8           0        1.202359   -2.691124   -0.737877
     15          6           0       -2.740406    0.028464    0.060617
     16          8           0       -3.465308    1.123317   -0.549407
     17          6           0       -3.349149   -0.278128    1.433720
     18          6           0       -2.888446   -1.198241   -0.874055
     19          8           0       -4.253388   -1.456316   -1.215382
     20          1           0       -0.372807   -0.466123    1.858994
     21          1           0       -0.688719   -1.573927    0.543086
     22          1           0       -0.949533    0.582519   -0.939394
     23          1           0       -1.741343    1.959656    1.646904
     24          1           0       -1.503926    2.638246    0.052129
     25          1           0        0.588731    1.783517    2.103646
     26          1           0        0.284909    3.373964    1.438708
     27          1           0        2.340652    2.581744    0.564149
     28          1           0        3.328506   -1.595770   -1.538460
     29          1           0        4.126397   -1.642079    0.032720
     30          1           0        0.985003    3.828442   -1.080159
     31          1           0        0.317496    2.316826   -1.723542
     32          1           0        2.050143    2.651273   -1.866014
     33          1           0        1.132131   -2.781495    1.882110
     34          1           0        2.667219   -3.428248    1.268476
     35          1           0        2.644012   -1.887665    2.156175
     36          1           0        1.087120   -2.264843   -1.605052
     37          1           0       -4.411325    0.905904   -0.482752
     38          1           0       -2.791017   -1.060979    1.959190
     39          1           0       -3.374425    0.614057    2.067018
     40          1           0       -4.379962   -0.631967    1.311792
     41          1           0       -2.294051   -1.041981   -1.784702
     42          1           0       -2.528923   -2.105916   -0.382029
     43          1           0       -4.514853   -0.789951   -1.872378
 ---------------------------------------------------------------------
 Rotational constants (GHZ):      0.5494324      0.2609906      0.2078147
 Standard basis: 6-31G(d) (6D, 7F)
 There are   333 symmetry adapted cartesian basis functions of A   symmetry.
 There are   333 symmetry adapted basis functions of A   symmetry.
   333 basis functions,   628 primitive gaussians,   333 cartesian basis functions
    73 alpha electrons       73 beta electrons
       nuclear repulsion energy      1598.7736173448 Hartrees.
 NAtoms=   43 NActive=   43 NUniq=   43 SFac= 1.00D+00 NAtFMM=   60 NAOKFM=F Big=F
 Integral buffers will be    131072 words long.
 Raffenetti 2 integral format.
 Two-electron integral symmetry is turned on.
 ------------------------------------------------------------------------------
 Polarizable Continuum Model (PCM)
 =================================
 Model                : PCM (using non-symmetric T matrix).
 Atomic radii         : SMD-Coulomb.
 Polarization charges : Total charges.
 Charge compensation  : None.
 Solution method      : On-the-fly selection.
 Cavity type          : VdW (van der Waals Surface) (Alpha=1.000).
 Cavity algorithm     : GePol (No added spheres)
                        Default sphere list used, NSphG=   43.
                        Lebedev-Laikov grids with approx.  5.0 points / Ang**2.
                        Smoothing algorithm: Karplus/York (Gamma=1.0000).
                        Polarization charges: spherical gaussians, with
                                              point-specific exponents (IZeta= 3).
                        Self-potential: point-specific (ISelfS= 7).
                        Self-field    : sphere-specific E.n sum rule (ISelfD= 2).
 1st derivatives      : Analytical E(r).r(x)/FMM algorithm (CHGder, D1EAlg=3).
                        Cavity 1st derivative terms included.
 Solvent              : Methanol, Eps=  32.613000 Eps(inf)=   1.765709
 ------------------------------------------------------------------------------
 ------------------------------------------------------------------------------
 Atomic radii for non-electrostatic terms: SMD-CDS.
 ------------------------------------------------------------------------------
 Nuclear repulsion after PCM non-electrostatic terms =     1598.7751239920 Hartrees.
 One-electron integrals computed using PRISM.
 NBasis=   333 RedAO= T EigKep=  9.17D-04  NBF=   333
 NBsUse=   333 1.00D-06 EigRej= -1.00D+00 NBFU=   333
 Initial guess from the checkpoint file:  "DY-202A-11R_36.chk"
 B after Tr=     0.000000    0.000000    0.000000
         Rot=    0.999996    0.002130   -0.001129   -0.001156 Ang=   0.31 deg.
 ExpMin= 1.61D-01 ExpMax= 5.48D+03 ExpMxC= 8.25D+02 IAcc=1 IRadAn=         1 AccDes= 0.00D+00
 Harris functional with IExCor=  402 and IRadAn=       1 diagonalized for initial guess.
 HarFok:  IExCor=  402 AccDes= 0.00D+00 IRadAn=         1 IDoV= 1 UseB2=F ITyADJ=14
 ICtDFT=  3500011 ScaDFX=  1.000000  1.000000  1.000000  1.000000
 FoFCou: FMM=F IPFlag=           0 FMFlag=      100000 FMFlg1=           0
         NFxFlg=           0 DoJE=T BraDBF=F KetDBF=T FulRan=T
         wScrn=  0.000000 ICntrl=     500 IOpCl=  0 I1Cent=   200000004 NGrid=           0
         NMat0=    1 NMatS0=      1 NMatT0=    0 NMatD0=    1 NMtDS0=    0 NMtDT0=    0
 Petite list used in FoFCou.
 Keep R1 ints in memory in canonical form, NReq=1565304907.
 Requested convergence on RMS density matrix=1.00D-08 within 128 cycles.
 Requested convergence on MAX density matrix=1.00D-06.
 Requested convergence on             energy=1.00D-06.
 No special actions if energy rises.
 Inv3:  Mode=1 IEnd=    21740592.
 Iteration    1 A*A^-1 deviation from unit magnitude is 5.77D-15 for   2684.
 Iteration    1 A*A^-1 deviation from orthogonality  is 8.66D-15 for   2692   1499.
 Iteration    1 A^-1*A deviation from unit magnitude is 7.11D-15 for   2692.
 Iteration    1 A^-1*A deviation from orthogonality  is 4.23D-08 for   2586   2568.
 Iteration    2 A*A^-1 deviation from unit magnitude is 5.66D-15 for    665.
 Iteration    2 A*A^-1 deviation from orthogonality  is 2.95D-15 for   2244   2007.
 Iteration    2 A^-1*A deviation from unit magnitude is 1.11D-15 for    867.
 Iteration    2 A^-1*A deviation from orthogonality  is 3.34D-16 for   1752    661.
 Error on total polarization charges =  0.05188
 SCF Done:  E(RB3LYP) =  -886.951212557     A.U. after   10 cycles
            NFock= 10  Conv=0.70D-08     -V/T= 2.0094
 SMD-CDS (non-electrostatic) energy       (kcal/mol) =       0.95
 (included in total energy above)
 D1PCM: PCM CHGder 1st derivatives, ID1Alg=3 FixD1E=F DoIter=F DoCFld=F I1PDM=0.
 Calling FoFJK, ICntrl=      2127 FMM=F ISym2X=0 I1Cent= 0 IOpClX= 0 NMat=1 NMatS=1 NMatT=0.
 ***** Axes restored to original set *****
 -------------------------------------------------------------------
 Center     Atomic                   Forces (Hartrees/Bohr)
 Number     Number              X              Y              Z
 -------------------------------------------------------------------
      1        6          -0.001401064    0.000184064    0.000049057
      2        6           0.000749949   -0.000125367    0.000055370
      3        6          -0.000761150    0.000821891   -0.000617125
      4        6           0.000145323    0.000215351    0.000449634
      5        6          -0.000245878    0.000311060   -0.000249308
      6        6          -0.000388096    0.000168284    0.000339815
      7        6           0.000372531   -0.000510043   -0.000033638
      8        6           0.000747016    0.000231744    0.000881693
      9        6           0.001376344   -0.000263578   -0.000329050
     10        6          -0.001714069   -0.000243653   -0.000020073
     11        8           0.000051831    0.000252649   -0.000391171
     12        6          -0.000081165    0.000259903    0.000110936
     13        6           0.000558737   -0.000469359    0.000353715
     14        8           0.001064907    0.000309373    0.000336236
     15        6          -0.000735150    0.000053477   -0.000248908
     16        8           0.000279212   -0.000640870   -0.000039836
     17        6           0.000046379    0.000125792    0.000230581
     18        6           0.000663544    0.000026335    0.000237927
     19        8          -0.000294795   -0.000014920    0.000038399
     20        1           0.000174619   -0.000178253    0.000257974
     21        1           0.000338516   -0.000005817   -0.000002224
     22        1           0.000131502   -0.000202957   -0.000050772
     23        1           0.000088514    0.000098770    0.000014228
     24        1          -0.000025118   -0.000209878   -0.000012740
     25        1           0.000076560   -0.000170440   -0.000090781
     26        1          -0.000020513    0.000118826   -0.000050498
     27        1           0.000094950   -0.000170687   -0.000178237
     28        1          -0.000433660   -0.000172899   -0.000181349
     29        1          -0.000333404   -0.000086383    0.000052310
     30        1           0.000012244    0.000031815   -0.000002087
     31        1          -0.000014023   -0.000130333   -0.000058551
     32        1           0.000125726    0.000040774   -0.000142874
     33        1          -0.000139627    0.000063882   -0.000101859
     34        1           0.000026058    0.000046957    0.000053773
     35        1          -0.000007782    0.000031761   -0.000049467
     36        1          -0.000471720    0.000039431   -0.000325527
     37        1           0.000238902    0.000227156   -0.000014603
     38        1          -0.000054377    0.000125577   -0.000213339
     39        1          -0.000040547   -0.000035960    0.000280474
     40        1           0.000016928   -0.000130015   -0.000145180
     41        1          -0.000142824    0.000173057   -0.000070154
     42        1          -0.000148858   -0.000177720   -0.000271985
     43        1           0.000073528   -0.000018798    0.000149212
 -------------------------------------------------------------------
 Cartesian Forces:  Max     0.001714069 RMS     0.000370672

 GradGradGradGradGradGradGradGradGradGradGradGradGradGradGradGradGradGrad
 Berny optimization.
 Using GEDIIS/GDIIS optimizer.
 FormGI is forming the generalized inverse of G from B-inverse, IUseBI=4.
 Internal  Forces:  Max     0.000686671 RMS     0.000171510
 Search for a local minimum.
 Step number   7 out of a maximum of  258
 All quantities printed in internal units (Hartrees-Bohrs-Radians)
 Mixed Optimization -- En-DIIS/RFO-DIIS
 Swapping is turned off.
 Update second derivatives using D2CorX and points    4    5    6    7
 DE= -1.04D-04 DEPred=-1.11D-04 R= 9.36D-01
 TightC=F SS=  1.41D+00  RLast= 3.46D-01 DXNew= 1.4208D+00 1.0394D+00
 Trust test= 9.36D-01 RLast= 3.46D-01 DXMaxT set to 1.04D+00
 ITU=  1  1  0  1  1  1  0
     Eigenvalues ---    0.00091   0.00258   0.00304   0.00348   0.00374
     Eigenvalues ---    0.00412   0.00630   0.00709   0.00787   0.00934
     Eigenvalues ---    0.01121   0.01155   0.01245   0.01380   0.01383
     Eigenvalues ---    0.01472   0.02514   0.02661   0.03227   0.03721
     Eigenvalues ---    0.03905   0.04302   0.04429   0.04641   0.04722
     Eigenvalues ---    0.04907   0.05020   0.05038   0.05236   0.05326
     Eigenvalues ---    0.05404   0.05434   0.05564   0.05573   0.05622
     Eigenvalues ---    0.05626   0.05721   0.05749   0.05977   0.06124
     Eigenvalues ---    0.06375   0.06725   0.07175   0.07876   0.08137
     Eigenvalues ---    0.08828   0.09013   0.09119   0.09257   0.10006
     Eigenvalues ---    0.10555   0.11793   0.12076   0.13295   0.14094
     Eigenvalues ---    0.14648   0.15594   0.15990   0.15997   0.16000
     Eigenvalues ---    0.16000   0.16000   0.16000   0.16000   0.16020
     Eigenvalues ---    0.16033   0.16053   0.16119   0.16140   0.16778
     Eigenvalues ---    0.17453   0.18510   0.18672   0.20249   0.21191
     Eigenvalues ---    0.22603   0.23989   0.24837   0.24989   0.26802
     Eigenvalues ---    0.27082   0.27624   0.27917   0.28481   0.28678
     Eigenvalues ---    0.28827   0.29056   0.29326   0.29863   0.30248
     Eigenvalues ---    0.30775   0.31703   0.32487   0.33758   0.33763
     Eigenvalues ---    0.33819   0.33847   0.33894   0.34024   0.34105
     Eigenvalues ---    0.34117   0.34127   0.34147   0.34171   0.34185
     Eigenvalues ---    0.34199   0.34208   0.34253   0.34289   0.34331
     Eigenvalues ---    0.34366   0.34369   0.34417   0.34716   0.35849
     Eigenvalues ---    0.39542   0.41044   0.41832   0.52398   0.52428
     Eigenvalues ---    0.52557   0.53407   0.95263
 En-DIIS/RFO-DIIS IScMMF=        0 using points:     7    6    5    4    3
 RFO step:  Lambda=-1.98633457D-05.
 DidBck=T Rises=F RFO-DIIS coefs:    0.78832    0.65193   -0.30939   -0.27456    0.14369
 Iteration  1 RMS(Cart)=  0.01489084 RMS(Int)=  0.00011279
 Iteration  2 RMS(Cart)=  0.00014815 RMS(Int)=  0.00001191
 Iteration  3 RMS(Cart)=  0.00000001 RMS(Int)=  0.00001191
 Variable       Old X    -DE/DX   Delta X   Delta X   Delta X     New X
                                 (Linear)    (Quad)   (Total)
    R1        2.56171  -0.00031   0.00038  -0.00026   0.00013   2.56184
    R2        2.85587  -0.00033  -0.00044  -0.00118  -0.00162   2.85425
    R3        2.78050   0.00069   0.00038   0.00131   0.00169   2.78219
    R4        2.84077   0.00015   0.00038   0.00011   0.00049   2.84126
    R5        2.90066   0.00018  -0.00062   0.00018  -0.00043   2.90024
    R6        2.92910  -0.00020  -0.00006  -0.00071  -0.00077   2.92834
    R7        2.07773   0.00023  -0.00015   0.00039   0.00023   2.07796
    R8        2.06654  -0.00010   0.00006  -0.00005   0.00001   2.06655
    R9        2.92612   0.00003   0.00039  -0.00031   0.00008   2.92621
   R10        2.93825   0.00018   0.00086  -0.00156  -0.00070   2.93755
   R11        2.07448   0.00007  -0.00003   0.00022   0.00019   2.07467
   R12        2.91060   0.00002  -0.00006   0.00036   0.00030   2.91090
   R13        2.07328  -0.00003  -0.00023   0.00026   0.00003   2.07331
   R14        2.06958  -0.00013   0.00018  -0.00017   0.00001   2.06959
   R15        2.91156   0.00035  -0.00019   0.00090   0.00071   2.91227
   R16        2.07472   0.00003   0.00006   0.00013   0.00019   2.07491
   R17        2.07531   0.00010  -0.00005   0.00025   0.00020   2.07551
   R18        2.91355   0.00016  -0.00013   0.00014   0.00000   2.91355
   R19        2.07922  -0.00006   0.00002  -0.00016  -0.00014   2.07908
   R20        2.86711   0.00049  -0.00034   0.00065   0.00030   2.86741
   R21        2.32777   0.00028   0.00006   0.00041   0.00048   2.32824
   R22        2.91590   0.00056   0.00057   0.00099   0.00155   2.91744
   R23        2.07240   0.00019  -0.00027   0.00075   0.00049   2.07288
   R24        2.07064  -0.00022   0.00000  -0.00081  -0.00081   2.06983
   R25        2.89103   0.00042  -0.00031   0.00132   0.00101   2.89204
   R26        2.72171  -0.00051   0.00024  -0.00192  -0.00167   2.72004
   R27        2.07324   0.00003  -0.00001   0.00008   0.00007   2.07331
[truncated: 1,015,893 more chars]
