# Supplementary material for: New patchoulol- and guaiane-type sesquiterpenoids from Sanguisorba officinalis with anti-melanogenic activity
Source: Nat Prod Bioprospect. 2026 May 12;16(1):63. doi: 10.1007/s13659-026-00616-0 (PMC13161421; doi:10.1007/s13659-026-00616-0)
Supplement: Supplementary file 2 — Additional file 2. It includes the calculated NMR data of compound 11. [file 13659_2026_616_MOESM2_ESM.zip › New folder/11R-opt_freq-conf-37.log]

 Entering Gaussian System, Link 0=/gpfs/home/zhengshan/software/Gaussian/g09/g09
 Input=DY-202A-11R_37.gjf
 Output=DY-202A-11R_37.log
 Initial command:
 /gpfs/home/zhengshan/software/Gaussian/g09/l1.exe "/gpfs/home/zhengshan/software/Gaussian/g09/scratch/zhengshan/%J/Gau-7953.inp" -scrdir="/gpfs/home/zhengshan/software/Gaussian/g09/scratch/zhengshan/%J/"
 Entering Link 1 = /gpfs/home/zhengshan/software/Gaussian/g09/l1.exe PID=      7954.
  
 Copyright (c) 1988,1990,1992,1993,1995,1998,2003,2009,2013,
            Gaussian, Inc.  All Rights Reserved.
  
 This is part of the Gaussian(R) 09 program.  It is based on
 the Gaussian(R) 03 system (copyright 2003, Gaussian, Inc.),
 the Gaussian(R) 98 system (copyright 1998, Gaussian, Inc.),
 the Gaussian(R) 94 system (copyright 1995, Gaussian, Inc.),
 the Gaussian 92(TM) system (copyright 1992, Gaussian, Inc.),
 the Gaussian 90(TM) system (copyright 1990, Gaussian, Inc.),
 the Gaussian 88(TM) system (copyright 1988, Gaussian, Inc.),
 the Gaussian 86(TM) system (copyright 1986, Carnegie Mellon
 University), and the Gaussian 82(TM) system (copyright 1983,
 Carnegie Mellon University). Gaussian is a federally registered
 trademark of Gaussian, Inc.
  
 This software contains proprietary and confidential information,
 including trade secrets, belonging to Gaussian, Inc.
  
 This software is provided under written license and may be
 used, copied, transmitted, or stored only in accord with that
 written license.
  
 The following legend is applicable only to US Government
 contracts under FAR:
  
                    RESTRICTED RIGHTS LEGEND
  
 Use, reproduction and disclosure by the US Government is
 subject to restrictions as set forth in subparagraphs (a)
 and (c) of the Commercial Computer Software - Restricted
 Rights clause in FAR 52.227-19.
  
 Gaussian, Inc.
 340 Quinnipiac St., Bldg. 40, Wallingford CT 06492
  
  
 ---------------------------------------------------------------
 Warning -- This program may not be used in any manner that
 competes with the business of Gaussian, Inc. or will provide
 assistance to any competitor of Gaussian, Inc.  The licensee
 of this program is prohibited from giving any competitor of
 Gaussian, Inc. access to this program.  By using this program,
 the user acknowledges that Gaussian, Inc. is engaged in the
 business of creating and licensing software in the field of
 computational chemistry and represents and warrants to the
 licensee that it is not a competitor of Gaussian, Inc. and that
 it will not use this program in any manner prohibited above.
 ---------------------------------------------------------------
  

 Cite this work as:
 Gaussian 09, Revision D.01,
 M. J. Frisch, G. W. Trucks, H. B. Schlegel, G. E. Scuseria, 
 M. A. Robb, J. R. Cheeseman, G. Scalmani, V. Barone, B. Mennucci, 
 G. A. Petersson, H. Nakatsuji, M. Caricato, X. Li, H. P. Hratchian, 
 A. F. Izmaylov, J. Bloino, G. Zheng, J. L. Sonnenberg, M. Hada, 
 M. Ehara, K. Toyota, R. Fukuda, J. Hasegawa, M. Ishida, T. Nakajima, 
 Y. Honda, O. Kitao, H. Nakai, T. Vreven, J. A. Montgomery, Jr., 
 J. E. Peralta, F. Ogliaro, M. Bearpark, J. J. Heyd, E. Brothers, 
 K. N. Kudin, V. N. Staroverov, T. Keith, R. Kobayashi, J. Normand, 
 K. Raghavachari, A. Rendell, J. C. Burant, S. S. Iyengar, J. Tomasi, 
 M. Cossi, N. Rega, J. M. Millam, M. Klene, J. E. Knox, J. B. Cross, 
 V. Bakken, C. Adamo, J. Jaramillo, R. Gomperts, R. E. Stratmann, 
 O. Yazyev, A. J. Austin, R. Cammi, C. Pomelli, J. W. Ochterski, 
 R. L. Martin, K. Morokuma, V. G. Zakrzewski, G. A. Voth, 
 P. Salvador, J. J. Dannenberg, S. Dapprich, A. D. Daniels, 
 O. Farkas, J. B. Foresman, J. V. Ortiz, J. Cioslowski, 
 and D. J. Fox, Gaussian, Inc., Wallingford CT, 2013.
 
 ******************************************
 Gaussian 09:  ES64L-G09RevD.01 24-Apr-2013
                10-Mar-2024 
 ******************************************
 %nprocshared=4
 Will use up to    4 processors via shared memory.
 %mem=12GB
 %chk=DY-202A-11R_37.chk
 ----------------------------------------------------------
 # opt freq b3lyp/6-31g(d) scrf=(smd,solvent=methanol,read)
 ----------------------------------------------------------
 1/14=-1,18=20,19=15,26=3,38=1,40=2/1,3;
 2/9=110,12=2,17=6,18=5,40=1/2;
 3/5=1,6=6,7=1,11=2,16=1,25=1,30=1,70=32203,71=1,72=3,74=-5/1,2,3;
 4//1;
 5/5=2,38=5,53=3/2;
 6/7=2,8=2,9=2,10=2,28=1/1;
 7//1,2,3,16;
 1/14=-1,18=20,19=15,26=3/3(2);
 2/9=110/2;
 99//99;
 2/9=110/2;
 3/5=1,6=6,7=1,11=2,16=1,25=1,30=1,70=32205,71=1,72=3,74=-5/1,2,3;
 4/5=5,16=3,69=1/1;
 5/5=2,38=5,53=3/2;
 7//1,2,3,16;
 1/14=-1,18=20,19=15,26=3/3(-5);
 2/9=110/2;
 6/7=2,8=2,9=2,10=2,19=2,28=1/1;
 99/9=1/99;
 --------
 opt+freq
 --------
 Symbolic Z-matrix:
 Charge =  0 Multiplicity = 1
 C                     1.756     0.4845    0.2501 
 C                     0.8454   -0.4457    0.5738 
 C                    -0.5205   -0.1134    1.0871 
 C                    -1.3205    0.633    -0.0013 
 C                    -0.9746    2.1451    0.0183 
 C                     0.4412    2.5021   -0.4739 
 C                     1.6046    1.9698    0.3924 
 C                     2.8596   -0.2701   -0.3753 
 C                     2.5642   -1.7399   -0.4684 
 C                     1.2181   -1.862     0.2445 
 O                     3.8968    0.2301   -0.7845 
 C                     2.8766    2.7675    0.0859 
 C                     1.3027   -2.7635    1.4742 
 O                     0.2144   -2.3676   -0.6381 
 C                    -2.8529    0.3525    0.0932 
 O                    -3.4813    1.0315   -1.0108 
 C                    -3.489     0.8964    1.3736 
 C                    -3.2024   -1.152    -0.0655 
 O                    -2.5827   -1.6991   -1.2319 
 H                    -0.4449    0.485     2.0036 
 H                    -1.0151   -1.038     1.3921 
 H                    -1.0091    0.2798   -0.9956 
 H                    -1.1116    2.5503    1.0284 
 H                    -1.6774    2.6869   -0.6262 
 H                     0.4966    3.5985   -0.504 
 H                     0.5602    2.1636   -1.5118 
 H                     1.369     2.1784    1.4454 
 H                     2.5124   -2.0345   -1.521 
 H                     3.3628   -2.2897    0.0397 
 H                     2.7288    3.8282    0.3187 
 H                     3.1522    2.7004   -0.9721 
 H                     3.7197    2.4193    0.6924 
 H                     0.3248   -2.8791    1.9546 
 H                     1.6229   -3.7723    1.1887 
 H                     2.0082   -2.3757    2.2169 
 H                     0.5253   -3.2327   -0.9639 
 H                    -3.2946    0.4853   -1.8005 
 H                    -3.0581    0.4395    2.2697 
 H                    -3.3786    1.9834    1.4456 
 H                    -4.5686    0.7049    1.3789 
 H                    -2.9185   -1.7548    0.8018 
 H                    -4.2826   -1.2689   -0.208 
 H                    -1.6411   -1.8732   -1.0153 
 

 GradGradGradGradGradGradGradGradGradGradGradGradGradGradGradGradGradGrad
 Berny optimization.
 Initialization pass.
                           ----------------------------
                           !    Initial Parameters    !
                           ! (Angstroms and Degrees)  !
 --------------------------                            --------------------------
 ! Name  Definition              Value          Derivative Info.                !
 --------------------------------------------------------------------------------
 ! R1    R(1,2)                  1.3414         estimate D2E/DX2                !
 ! R2    R(1,7)                  1.4998         estimate D2E/DX2                !
 ! R3    R(1,8)                  1.476          estimate D2E/DX2                !
 ! R4    R(2,3)                  1.4965         estimate D2E/DX2                !
 ! R5    R(2,10)                 1.5011         estimate D2E/DX2                !
 ! R6    R(3,4)                  1.5433         estimate D2E/DX2                !
 ! R7    R(3,20)                 1.0972         estimate D2E/DX2                !
 ! R8    R(3,21)                 1.092          estimate D2E/DX2                !
 ! R9    R(4,5)                  1.5513         estimate D2E/DX2                !
 ! R10   R(4,15)                 1.5607         estimate D2E/DX2                !
 ! R11   R(4,22)                 1.1002         estimate D2E/DX2                !
 ! R12   R(5,6)                  1.5408         estimate D2E/DX2                !
 ! R13   R(5,23)                 1.0969         estimate D2E/DX2                !
 ! R14   R(5,24)                 1.0967         estimate D2E/DX2                !
 ! R15   R(6,7)                  1.5451         estimate D2E/DX2                !
 ! R16   R(6,25)                 1.0982         estimate D2E/DX2                !
 ! R17   R(6,26)                 1.0982         estimate D2E/DX2                !
 ! R18   R(7,12)                 1.5324         estimate D2E/DX2                !
 ! R19   R(7,27)                 1.099          estimate D2E/DX2                !
 ! R20   R(8,9)                  1.5021         estimate D2E/DX2                !
 ! R21   R(8,11)                 1.2221         estimate D2E/DX2                !
 ! R22   R(9,10)                 1.5281         estimate D2E/DX2                !
 ! R23   R(9,28)                 1.0943         estimate D2E/DX2                !
 ! R24   R(9,29)                 1.0946         estimate D2E/DX2                !
 ! R25   R(10,13)                1.5271         estimate D2E/DX2                !
 ! R26   R(10,14)                1.429          estimate D2E/DX2                !
 ! R27   R(12,30)                1.096          estimate D2E/DX2                !
 ! R28   R(12,31)                1.0954         estimate D2E/DX2                !
 ! R29   R(12,32)                1.0954         estimate D2E/DX2                !
 ! R30   R(13,33)                1.0956         estimate D2E/DX2                !
 ! R31   R(13,34)                1.0962         estimate D2E/DX2                !
 ! R32   R(13,35)                1.0953         estimate D2E/DX2                !
 ! R33   R(14,36)                0.9753         estimate D2E/DX2                !
 ! R34   R(15,16)                1.4404         estimate D2E/DX2                !
 ! R35   R(15,17)                1.5297         estimate D2E/DX2                !
 ! R36   R(15,18)                1.5527         estimate D2E/DX2                !
 ! R37   R(16,37)                0.9782         estimate D2E/DX2                !
 ! R38   R(17,38)                1.0943         estimate D2E/DX2                !
 ! R39   R(17,39)                1.095          estimate D2E/DX2                !
 ! R40   R(17,40)                1.0965         estimate D2E/DX2                !
 ! R41   R(18,19)                1.4296         estimate D2E/DX2                !
 ! R42   R(18,41)                1.0937         estimate D2E/DX2                !
 ! R43   R(18,42)                1.0958         estimate D2E/DX2                !
 ! R44   R(19,43)                0.9818         estimate D2E/DX2                !
 ! A1    A(2,1,7)              126.5383         estimate D2E/DX2                !
 ! A2    A(2,1,8)              104.7916         estimate D2E/DX2                !
 ! A3    A(7,1,8)              128.4632         estimate D2E/DX2                !
 ! A4    A(1,2,3)              123.2571         estimate D2E/DX2                !
 ! A5    A(1,2,10)             115.6463         estimate D2E/DX2                !
 ! A6    A(3,2,10)             120.7549         estimate D2E/DX2                !
 ! A7    A(2,3,4)              109.7931         estimate D2E/DX2                !
 ! A8    A(2,3,20)             110.1654         estimate D2E/DX2                !
 ! A9    A(2,3,21)             108.7341         estimate D2E/DX2                !
 ! A10   A(4,3,20)             111.165          estimate D2E/DX2                !
 ! A11   A(4,3,21)             111.8194         estimate D2E/DX2                !
 ! A12   A(20,3,21)            105.0514         estimate D2E/DX2                !
 ! A13   A(3,4,5)              110.2998         estimate D2E/DX2                !
 ! A14   A(3,4,15)             112.293          estimate D2E/DX2                !
 ! A15   A(3,4,22)             109.5963         estimate D2E/DX2                !
 ! A16   A(5,4,15)             113.1631         estimate D2E/DX2                !
 ! A17   A(5,4,22)             105.1437         estimate D2E/DX2                !
 ! A18   A(15,4,22)            105.9582         estimate D2E/DX2                !
 ! A19   A(4,5,6)              115.2574         estimate D2E/DX2                !
 ! A20   A(4,5,23)             110.1116         estimate D2E/DX2                !
 ! A21   A(4,5,24)             109.3428         estimate D2E/DX2                !
 ! A22   A(6,5,23)             108.864          estimate D2E/DX2                !
 ! A23   A(6,5,24)             106.6562         estimate D2E/DX2                !
 ! A24   A(23,5,24)            106.1775         estimate D2E/DX2                !
 ! A25   A(5,6,7)              115.6542         estimate D2E/DX2                !
 ! A26   A(5,6,25)             106.6435         estimate D2E/DX2                !
 ! A27   A(5,6,26)             109.2721         estimate D2E/DX2                !
 ! A28   A(7,6,25)             108.7431         estimate D2E/DX2                !
 ! A29   A(7,6,26)             110.0062         estimate D2E/DX2                !
 ! A30   A(25,6,26)            106.0431         estimate D2E/DX2                !
 ! A31   A(1,7,6)              111.3461         estimate D2E/DX2                !
 ! A32   A(1,7,12)             114.3785         estimate D2E/DX2                !
 ! A33   A(1,7,27)             107.4892         estimate D2E/DX2                !
 ! A34   A(6,7,12)             109.4834         estimate D2E/DX2                !
 ! A35   A(6,7,27)             108.0832         estimate D2E/DX2                !
 ! A36   A(12,7,27)            105.7107         estimate D2E/DX2                !
 ! A37   A(1,8,9)              112.302          estimate D2E/DX2                !
 ! A38   A(1,8,11)             124.557          estimate D2E/DX2                !
 ! A39   A(9,8,11)             123.139          estimate D2E/DX2                !
 ! A40   A(8,9,10)             102.8563         estimate D2E/DX2                !
 ! A41   A(8,9,28)             109.4123         estimate D2E/DX2                !
 ! A42   A(8,9,29)             108.6165         estimate D2E/DX2                !
 ! A43   A(10,9,28)            112.6776         estimate D2E/DX2                !
 ! A44   A(10,9,29)            112.7049         estimate D2E/DX2                !
 ! A45   A(28,9,29)            110.2314         estimate D2E/DX2                !
 ! A46   A(2,10,9)             104.2213         estimate D2E/DX2                !
 ! A47   A(2,10,13)            113.2096         estimate D2E/DX2                !
 ! A48   A(2,10,14)            107.1535         estimate D2E/DX2                !
 ! A49   A(9,10,13)            111.9649         estimate D2E/DX2                !
 ! A50   A(9,10,14)            111.0296         estimate D2E/DX2                !
 ! A51   A(13,10,14)           109.1108         estimate D2E/DX2                !
 ! A52   A(7,12,30)            110.4494         estimate D2E/DX2                !
 ! A53   A(7,12,31)            111.725          estimate D2E/DX2                !
 ! A54   A(7,12,32)            111.2641         estimate D2E/DX2                !
 ! A55   A(30,12,31)           107.3609         estimate D2E/DX2                !
 ! A56   A(30,12,32)           107.0877         estimate D2E/DX2                !
 ! A57   A(31,12,32)           108.7637         estimate D2E/DX2                !
 ! A58   A(10,13,33)           111.4639         estimate D2E/DX2                !
 ! A59   A(10,13,34)           110.47           estimate D2E/DX2                !
 ! A60   A(10,13,35)           111.8816         estimate D2E/DX2                !
 ! A61   A(33,13,34)           106.129          estimate D2E/DX2                !
 ! A62   A(33,13,35)           108.3568         estimate D2E/DX2                !
 ! A63   A(34,13,35)           108.3169         estimate D2E/DX2                !
 ! A64   A(10,14,36)           107.2331         estimate D2E/DX2                !
 ! A65   A(4,15,16)            107.2908         estimate D2E/DX2                !
 ! A66   A(4,15,17)            113.2706         estimate D2E/DX2                !
 ! A67   A(4,15,18)            112.8901         estimate D2E/DX2                !
 ! A68   A(16,15,17)           107.0092         estimate D2E/DX2                !
 ! A69   A(16,15,18)           106.2737         estimate D2E/DX2                !
 ! A70   A(17,15,18)           109.6627         estimate D2E/DX2                !
 ! A71   A(15,16,37)           105.8003         estimate D2E/DX2                !
 ! A72   A(15,17,38)           111.9159         estimate D2E/DX2                !
 ! A73   A(15,17,39)           111.475          estimate D2E/DX2                !
 ! A74   A(15,17,40)           110.5725         estimate D2E/DX2                !
 ! A75   A(38,17,39)           108.7205         estimate D2E/DX2                !
 ! A76   A(38,17,40)           108.1098         estimate D2E/DX2                !
 ! A77   A(39,17,40)           105.8035         estimate D2E/DX2                !
 ! A78   A(15,18,19)           110.8933         estimate D2E/DX2                !
 ! A79   A(15,18,41)           113.2391         estimate D2E/DX2                !
 ! A80   A(15,18,42)           109.7883         estimate D2E/DX2                !
 ! A81   A(19,18,41)           108.8776         estimate D2E/DX2                !
 ! A82   A(19,18,42)           106.2824         estimate D2E/DX2                !
 ! A83   A(41,18,42)           107.4699         estimate D2E/DX2                !
 ! A84   A(18,19,43)           107.6741         estimate D2E/DX2                !
 ! D1    D(7,1,2,3)              2.77           estimate D2E/DX2                !
 ! D2    D(7,1,2,10)           176.0906         estimate D2E/DX2                !
 ! D3    D(8,1,2,3)           -172.344          estimate D2E/DX2                !
 ! D4    D(8,1,2,10)             0.9765         estimate D2E/DX2                !
 ! D5    D(2,1,7,6)            -61.7975         estimate D2E/DX2                !
 ! D6    D(2,1,7,12)           173.4344         estimate D2E/DX2                !
 ! D7    D(2,1,7,27)            56.4026         estimate D2E/DX2                !
 ! D8    D(8,1,7,6)            112.1655         estimate D2E/DX2                !
 ! D9    D(8,1,7,12)           -12.6026         estimate D2E/DX2                !
 ! D10   D(8,1,7,27)          -129.6344         estimate D2E/DX2                !
 ! D11   D(2,1,8,9)              1.9728         estimate D2E/DX2                !
 ! D12   D(2,1,8,11)          -178.533          estimate D2E/DX2                !
 ! D13   D(7,1,8,9)           -173.0133         estimate D2E/DX2                !
 ! D14   D(7,1,8,11)             6.4808         estimate D2E/DX2                !
 ! D15   D(1,2,3,4)             64.4476         estimate D2E/DX2                !
 ! D16   D(1,2,3,20)           -58.3006         estimate D2E/DX2                !
 ! D17   D(1,2,3,21)          -172.925          estimate D2E/DX2                !
 ! D18   D(10,2,3,4)          -108.5439         estimate D2E/DX2                !
 ! D19   D(10,2,3,20)          128.7078         estimate D2E/DX2                !
 ! D20   D(10,2,3,21)           14.0834         estimate D2E/DX2                !
 ! D21   D(1,2,10,9)            -3.39           estimate D2E/DX2                !
 ! D22   D(1,2,10,13)          118.5151         estimate D2E/DX2                !
 ! D23   D(1,2,10,14)         -121.1427         estimate D2E/DX2                !
 ! D24   D(3,2,10,9)           170.1112         estimate D2E/DX2                !
 ! D25   D(3,2,10,13)          -67.9836         estimate D2E/DX2                !
 ! D26   D(3,2,10,14)           52.3585         estimate D2E/DX2                !
 ! D27   D(2,3,4,5)            -83.479          estimate D2E/DX2                !
 ! D28   D(2,3,4,15)           149.2968         estimate D2E/DX2                !
 ! D29   D(2,3,4,22)            31.8209         estimate D2E/DX2                !
 ! D30   D(20,3,4,5)            38.6763         estimate D2E/DX2                !
 ! D31   D(20,3,4,15)          -88.5479         estimate D2E/DX2                !
 ! D32   D(20,3,4,22)          153.9762         estimate D2E/DX2                !
 ! D33   D(21,3,4,5)           155.7392         estimate D2E/DX2                !
 ! D34   D(21,3,4,15)           28.515          estimate D2E/DX2                !
 ! D35   D(21,3,4,22)          -88.9609         estimate D2E/DX2                !
 ! D36   D(3,4,5,6)             70.2235         estimate D2E/DX2                !
 ! D37   D(3,4,5,23)           -53.382          estimate D2E/DX2                !
 ! D38   D(3,4,5,24)          -169.6773         estimate D2E/DX2                !
 ! D39   D(15,4,5,6)          -163.0364         estimate D2E/DX2                !
 ! D40   D(15,4,5,23)           73.3581         estimate D2E/DX2                !
 ! D41   D(15,4,5,24)          -42.9371         estimate D2E/DX2                !
 ! D42   D(22,4,5,6)           -47.8483         estimate D2E/DX2                !
 ! D43   D(22,4,5,23)         -171.4538         estimate D2E/DX2                !
 ! D44   D(22,4,5,24)           72.2509         estimate D2E/DX2                !
 ! D45   D(3,4,15,16)         -176.6494         estimate D2E/DX2                !
 ! D46   D(3,4,15,17)           65.4866         estimate D2E/DX2                !
 ! D47   D(3,4,15,18)          -59.9052         estimate D2E/DX2                !
 ! D48   D(5,4,15,16)           57.6718         estimate D2E/DX2                !
 ! D49   D(5,4,15,17)          -60.1922         estimate D2E/DX2                !
 ! D50   D(5,4,15,18)          174.4159         estimate D2E/DX2                !
 ! D51   D(22,4,15,16)         -57.0289         estimate D2E/DX2                !
 ! D52   D(22,4,15,17)        -174.8929         estimate D2E/DX2                !
 ! D53   D(22,4,15,18)          59.7152         estimate D2E/DX2                !
 ! D54   D(4,5,6,7)            -64.9209         estimate D2E/DX2                !
 ! D55   D(4,5,6,25)           174.0398         estimate D2E/DX2                !
 ! D56   D(4,5,6,26)            59.8291         estimate D2E/DX2                !
 ! D57   D(23,5,6,7)            59.3409         estimate D2E/DX2                !
 ! D58   D(23,5,6,25)          -61.6985         estimate D2E/DX2                !
 ! D59   D(23,5,6,26)         -175.9092         estimate D2E/DX2                !
 ! D60   D(24,5,6,7)           173.5172         estimate D2E/DX2                !
 ! D61   D(24,5,6,25)           52.4778         estimate D2E/DX2                !
 ! D62   D(24,5,6,26)          -61.7329         estimate D2E/DX2                !
 ! D63   D(5,6,7,1)             71.6743         estimate D2E/DX2                !
 ! D64   D(5,6,7,12)          -160.8555         estimate D2E/DX2                !
 ! D65   D(5,6,7,27)           -46.1678         estimate D2E/DX2                !
 ! D66   D(25,6,7,1)          -168.4249         estimate D2E/DX2                !
 ! D67   D(25,6,7,12)          -40.9547         estimate D2E/DX2                !
 ! D68   D(25,6,7,27)           73.733          estimate D2E/DX2                !
 ! D69   D(26,6,7,1)           -52.6954         estimate D2E/DX2                !
 ! D70   D(26,6,7,12)           74.7748         estimate D2E/DX2                !
 ! D71   D(26,6,7,27)         -170.5375         estimate D2E/DX2                !
 ! D72   D(1,7,12,30)         -173.5599         estimate D2E/DX2                !
 ! D73   D(1,7,12,31)           67.0086         estimate D2E/DX2                !
 ! D74   D(1,7,12,32)          -54.7688         estimate D2E/DX2                !
 ! D75   D(6,7,12,30)           60.6913         estimate D2E/DX2                !
 ! D76   D(6,7,12,31)          -58.7403         estimate D2E/DX2                !
 ! D77   D(6,7,12,32)          179.4824         estimate D2E/DX2                !
 ! D78   D(27,7,12,30)         -55.5113         estimate D2E/DX2                !
 ! D79   D(27,7,12,31)        -174.9428         estimate D2E/DX2                !
 ! D80   D(27,7,12,32)          63.2798         estimate D2E/DX2                !
 ! D81   D(1,8,9,10)            -3.8955         estimate D2E/DX2                !
 ! D82   D(1,8,9,28)           116.0862         estimate D2E/DX2                !
 ! D83   D(1,8,9,29)          -123.5421         estimate D2E/DX2                !
 ! D84   D(11,8,9,10)          176.6021         estimate D2E/DX2                !
 ! D85   D(11,8,9,28)          -63.4163         estimate D2E/DX2                !
 ! D86   D(11,8,9,29)           56.9555         estimate D2E/DX2                !
 ! D87   D(8,9,10,2)             4.0658         estimate D2E/DX2                !
 ! D88   D(8,9,10,13)         -118.658          estimate D2E/DX2                !
 ! D89   D(8,9,10,14)          119.1154         estimate D2E/DX2                !
 ! D90   D(28,9,10,2)         -113.634          estimate D2E/DX2                !
 ! D91   D(28,9,10,13)         123.6422         estimate D2E/DX2                !
 ! D92   D(28,9,10,14)           1.4156         estimate D2E/DX2                !
 ! D93   D(29,9,10,2)          120.8377         estimate D2E/DX2                !
 ! D94   D(29,9,10,13)          -1.8861         estimate D2E/DX2                !
 ! D95   D(29,9,10,14)        -124.1127         estimate D2E/DX2                !
 ! D96   D(2,10,13,33)          64.9282         estimate D2E/DX2                !
 ! D97   D(2,10,13,34)        -177.3361         estimate D2E/DX2                !
 ! D98   D(2,10,13,35)         -56.5777         estimate D2E/DX2                !
 ! D99   D(9,10,13,33)        -177.6096         estimate D2E/DX2                !
 ! D100  D(9,10,13,34)         -59.8739         estimate D2E/DX2                !
 ! D101  D(9,10,13,35)          60.8845         estimate D2E/DX2                !
 ! D102  D(14,10,13,33)        -54.2939         estimate D2E/DX2                !
 ! D103  D(14,10,13,34)         63.4418         estimate D2E/DX2                !
 ! D104  D(14,10,13,35)       -175.7998         estimate D2E/DX2                !
 ! D105  D(2,10,14,36)         171.2361         estimate D2E/DX2                !
 ! D106  D(9,10,14,36)          58.0251         estimate D2E/DX2                !
 ! D107  D(13,10,14,36)        -65.8452         estimate D2E/DX2                !
 ! D108  D(4,15,16,37)          76.347          estimate D2E/DX2                !
 ! D109  D(17,15,16,37)       -161.7876         estimate D2E/DX2                !
 ! D110  D(18,15,16,37)        -44.6671         estimate D2E/DX2                !
 ! D111  D(4,15,17,38)         -61.2854         estimate D2E/DX2                !
 ! D112  D(4,15,17,39)          60.7226         estimate D2E/DX2                !
 ! D113  D(4,15,17,40)         178.1256         estimate D2E/DX2                !
 ! D114  D(16,15,17,38)       -179.3132         estimate D2E/DX2                !
 ! D115  D(16,15,17,39)        -57.3052         estimate D2E/DX2                !
 ! D116  D(16,15,17,40)         60.0978         estimate D2E/DX2                !
 ! D117  D(18,15,17,38)         65.8209         estimate D2E/DX2                !
 ! D118  D(18,15,17,39)       -172.1711         estimate D2E/DX2                !
 ! D119  D(18,15,17,40)        -54.7681         estimate D2E/DX2                !
 ! D120  D(4,15,18,19)         -50.7168         estimate D2E/DX2                !
 ! D121  D(4,15,18,41)          72.0225         estimate D2E/DX2                !
 ! D122  D(4,15,18,42)        -167.8642         estimate D2E/DX2                !
 ! D123  D(16,15,18,19)         66.6282         estimate D2E/DX2                !
 ! D124  D(16,15,18,41)       -170.6325         estimate D2E/DX2                !
 ! D125  D(16,15,18,42)        -50.5192         estimate D2E/DX2                !
 ! D126  D(17,15,18,19)       -178.0366         estimate D2E/DX2                !
 ! D127  D(17,15,18,41)        -55.2973         estimate D2E/DX2                !
 ! D128  D(17,15,18,42)         64.8161         estimate D2E/DX2                !
 ! D129  D(15,18,19,43)         78.67           estimate D2E/DX2                !
 ! D130  D(41,18,19,43)        -46.5612         estimate D2E/DX2                !
 ! D131  D(42,18,19,43)       -162.0543         estimate D2E/DX2                !
 --------------------------------------------------------------------------------
 Trust Radius=3.00D-01 FncErr=1.00D-07 GrdErr=1.00D-06
 Number of steps in this run=    258 maximum allowed number of steps=    258.
 GradGradGradGradGradGradGradGradGradGradGradGradGradGradGradGradGradGrad

                          Input orientation:                          
 ---------------------------------------------------------------------
 Center     Atomic      Atomic             Coordinates (Angstroms)
 Number     Number       Type             X           Y           Z
 ---------------------------------------------------------------------
      1          6           0        1.756000    0.484500    0.250100
      2          6           0        0.845400   -0.445700    0.573800
      3          6           0       -0.520500   -0.113400    1.087100
      4          6           0       -1.320500    0.633000   -0.001300
      5          6           0       -0.974600    2.145100    0.018300
      6          6           0        0.441200    2.502100   -0.473900
      7          6           0        1.604600    1.969800    0.392400
      8          6           0        2.859600   -0.270100   -0.375300
      9          6           0        2.564200   -1.739900   -0.468400
     10          6           0        1.218100   -1.862000    0.244500
     11          8           0        3.896800    0.230100   -0.784500
     12          6           0        2.876600    2.767500    0.085900
     13          6           0        1.302700   -2.763500    1.474200
     14          8           0        0.214400   -2.367600   -0.638100
     15          6           0       -2.852900    0.352500    0.093200
     16          8           0       -3.481300    1.031500   -1.010800
     17          6           0       -3.489000    0.896400    1.373600
     18          6           0       -3.202400   -1.152000   -0.065500
     19          8           0       -2.582700   -1.699100   -1.231900
     20          1           0       -0.444900    0.485000    2.003600
     21          1           0       -1.015100   -1.038000    1.392100
     22          1           0       -1.009100    0.279800   -0.995600
     23          1           0       -1.111600    2.550300    1.028400
     24          1           0       -1.677400    2.686900   -0.626200
     25          1           0        0.496600    3.598500   -0.504000
     26          1           0        0.560200    2.163600   -1.511800
     27          1           0        1.369000    2.178400    1.445400
     28          1           0        2.512400   -2.034500   -1.521000
     29          1           0        3.362800   -2.289700    0.039700
     30          1           0        2.728800    3.828200    0.318700
     31          1           0        3.152200    2.700400   -0.972100
     32          1           0        3.719700    2.419300    0.692400
     33          1           0        0.324800   -2.879100    1.954600
     34          1           0        1.622900   -3.772300    1.188700
     35          1           0        2.008200   -2.375700    2.216900
     36          1           0        0.525300   -3.232700   -0.963900
     37          1           0       -3.294600    0.485300   -1.800500
     38          1           0       -3.058100    0.439500    2.269700
     39          1           0       -3.378600    1.983400    1.445600
     40          1           0       -4.568600    0.704900    1.378900
     41          1           0       -2.918500   -1.754800    0.801800
     42          1           0       -4.282600   -1.268900   -0.208000
     43          1           0       -1.641100   -1.873200   -1.015300
 ---------------------------------------------------------------------
                    Distance matrix (angstroms):
                    1          2          3          4          5
     1  C    0.000000
     2  C    1.341360   0.000000
     3  C    2.498100   1.496524   0.000000
     4  C    3.090325   2.487058   1.543285   0.000000
     5  C    3.204294   3.214533   2.539560   1.551282   0.000000
     6  C    2.514674   3.154454   3.194124   2.611603   1.540844
     7  C    1.499762   2.538490   3.055876   3.240099   2.612078
     8  C    1.475967   2.233524   3.686224   4.292866   4.548538
     9  C    2.473335   2.390692   3.818436   4.575995   5.277614
    10  C    2.407370   1.501083   2.605822   3.567903   4.573396
    11  O    2.391264   3.407745   4.809721   5.291120   5.295493
    12  C    2.548489   3.832555   4.565334   4.709495   3.901755
    13  C    3.500486   2.528248   3.239897   4.538115   5.603579
    14  O    3.361533   2.358084   2.932202   3.430019   4.712647
    15  C    4.613459   3.813859   2.577788   1.560724   2.597506
    16  O    5.414646   4.838741   3.805038   2.418047   2.929624
    17  C    5.379771   4.607378   3.148614   2.581109   3.117418
    18  C    5.231010   4.158395   3.098349   2.594589   3.980073
    19  O    5.078263   4.072276   3.484950   2.923391   4.350501
    20  H    2.814023   2.139020   1.097165   2.192762   2.641577
    21  H    3.361721   2.117049   1.092034   2.197060   3.467145
    22  H    3.039646   2.535456   2.175081   1.100160   2.123329
    23  H    3.618896   3.607288   2.729129   2.186312   1.096931
    24  H    4.172134   4.197345   3.480732   2.176323   1.096748
    25  H    3.442637   4.199865   4.164648   3.514079   2.132979
    26  H    2.711753   3.352538   3.620348   2.856813   2.167293
    27  H    2.108983   2.814204   2.991812   3.422662   2.744118
    28  H    3.170851   3.113095   4.437487   4.910821   5.656648
    29  H    3.212827   3.165897   4.573111   5.520612   6.203301
    30  H    3.483012   4.677445   5.165714   5.168030   4.079000
    31  H    2.890218   4.196317   5.064237   5.022115   4.280155
    32  H    2.791988   4.060036   4.954761   5.392189   4.750374
    33  H    4.033294   2.845886   3.019302   4.343662   5.538979
    34  H    4.361081   3.471149   4.241702   5.430136   6.567531
    35  H    3.480323   2.788688   3.576139   5.005290   5.845389
    36  H    4.099511   3.199118   3.876897   4.390582   5.668787
    37  H    5.451011   4.862475   4.048741   2.675071   3.383101
    38  H    5.220763   4.347064   2.853709   2.866032   3.509821
    39  H    5.480879   4.950024   3.562840   2.855324   2.800455
    40  H    6.428323   5.593162   4.140275   3.529912   4.103930
    41  H    5.212465   3.991575   2.919930   2.983314   4.427396
    42  H    6.304677   5.252167   4.143170   3.526186   4.759146
    43  H    4.324381   3.278060   2.961879   2.722502   4.202295
                    6          7          8          9         10
     6  C    0.000000
     7  C    1.545095   0.000000
     8  C    3.680146   2.679840   0.000000
     9  C    4.743598   3.927300   1.502079   0.000000
    10  C    4.490550   3.854082   2.369139   1.528110   0.000000
    11  O    4.147243   3.108992   1.222059   2.399300   3.551219
    12  C    2.512964   1.532401   3.072460   4.552087   4.920167
    13  C    5.680125   4.864726   3.472986   2.532357   1.527096
    14  O    4.877743   4.669863   3.386097   2.438107   1.428995
    15  C    3.974101   4.751262   5.765395   5.834253   4.636803
    16  O    4.223379   5.358708   6.504232   6.672550   5.659724
    17  C    4.630119   5.297141   6.687608   6.854507   5.571394
    18  C    5.176394   5.750005   6.133642   5.810476   4.487875
    19  O    5.231502   5.799367   5.691611   5.203381   4.080732
    20  H    3.315399   3.000174   4.141143   4.485047   3.371707
    21  H    4.258530   4.112066   4.327433   4.094571   2.642564
    22  H    2.704470   3.407942   3.956514   4.138309   3.329501
    23  H    2.161115   2.849424   5.069069   5.844462   5.050781
    24  H    2.132091   3.510456   5.421362   6.132914   5.462099
    25  H    1.098211   2.164223   4.535019   5.724924   5.558586
    26  H    1.098171   2.180437   3.535784   4.510212   4.441045
    27  H    2.156225   1.099013   3.395878   4.521527   4.217791
    28  H    5.095785   4.529859   2.132202   1.094276   2.195896
    29  H    5.635679   4.621580   2.122315   1.094627   2.196499
    30  H    2.760411   2.173225   4.158703   5.625865   5.887792
    31  H    2.763521   2.188767   3.043954   4.507297   5.102583
    32  H    3.480758   2.183048   3.018713   4.470076   4.978770
    33  H    5.904953   5.252636   4.319783   3.490504   2.181036
    34  H    6.597632   5.797080   4.030003   2.786158   2.169014
    35  H    5.786953   4.730229   3.446438   2.814998   2.185980
    36  H    5.756310   5.483652   3.817382   2.575089   1.954232
    37  H    4.447870   5.569085   6.362075   6.407148   5.482363
    38  H    4.901710   5.254222   6.520639   6.622479   5.261580
    39  H    4.306321   5.093299   6.878160   7.269335   6.112233
    40  H    5.635680   6.378209   7.694543   7.763144   6.431309
    41  H    5.571014   5.873558   6.080817   5.627933   4.175348
    42  H    6.050242   6.746020   7.213641   6.867920   5.551056
    43  H    4.875688   5.223489   4.820356   4.242808   3.124459
                   11         12         13         14         15
    11  O    0.000000
    12  C    2.869983   0.000000
    13  C    4.559904   5.915784   0.000000
    14  O    4.508830   5.829300   2.408930   0.000000
    15  C    6.807627   6.217672   5.374535   4.164381   0.000000
    16  O    7.424945   6.681268   6.592716   5.034976   1.440397
    17  C    7.723431   6.758702   6.030371   5.330648   1.529665
    18  C    7.268136   7.234614   5.026284   3.671522   1.552693
    19  O    6.775389   7.175728   4.853067   2.936539   2.457226
    20  H    5.166124   4.463154   3.726543   3.943423   3.076629
    21  H    5.520184   5.597617   2.890724   2.720518   2.645400
    22  H    4.910691   4.738877   4.550385   2.938279   2.142515
    23  H    5.809820   4.103806   5.853550   5.359220   2.955850
    24  H    6.093655   4.610043   6.557403   5.396945   2.710860
    25  H    4.794388   2.589004   6.711044   5.974276   4.702373
    26  H    3.924320   2.878029   5.808943   4.627602   4.183941
    27  H    3.893340   2.113797   4.942429   5.132269   4.794455
    28  H    2.754525   5.076807   3.311501   2.484205   6.090144
    29  H    2.704414   5.080728   2.554660   3.221475   6.754185
    30  H    3.940507   1.095959   6.842474   6.754673   6.579264
    31  H    2.586891   1.095364   6.265719   5.867440   6.535191
    32  H    2.646733   1.095401   5.771873   6.080442   6.915907
    33  H    5.470738   6.472080   1.095644   2.644979   4.899574
    34  H    5.008328   6.749586   1.096228   2.700787   6.184406
    35  H    4.400614   5.634517   1.095318   3.371766   5.965188
    36  H    4.836340   6.529402   2.601698   0.975296   5.038190
    37  H    7.267298   6.844754   6.512567   4.669400   1.949060
    38  H    7.598856   6.738637   5.468876   5.200420   2.187882
    39  H    7.808896   6.449118   6.666967   6.015202   2.182929
    40  H    8.750356   7.833082   6.819901   6.032051   2.172749
    41  H    7.273547   7.385587   4.391825   3.501985   2.224215
    42  H    8.335583   8.223931   6.021561   4.649208   2.182591
    43  H    5.928362   6.569502   3.956792   1.956934   2.766039
                   16         17         18         19         20
    16  O    0.000000
    17  C    2.388237   0.000000
    18  C    2.395631   2.519740   0.000000
    19  O    2.883148   3.787695   1.429628   0.000000
    20  H    4.313351   3.135713   3.816379   4.450724   0.000000
    21  H    4.017325   3.140450   2.630946   3.127267   1.737409
    22  H    2.584000   3.484711   2.779515   2.539311   3.058697
    23  H    3.475711   2.916604   4.390340   5.032941   2.379279
    24  H    2.478371   3.238361   4.168592   4.519230   3.644622
    25  H    4.761305   5.168340   6.036732   6.170615   4.107111
    26  H    4.226863   5.131018   5.219401   4.987646   4.023178
    27  H    5.556411   5.024823   5.854236   6.149705   2.543506
    28  H    6.751674   7.279127   5.962904   5.114305   5.245599
    29  H    7.679559   7.673180   6.663879   6.108580   5.104355
    30  H    6.939340   6.954804   7.754298   7.820961   4.907978
    31  H    6.840325   7.270644   7.486244   7.232716   5.167390
    32  H    7.528697   7.399231   7.825859   7.770740   4.775422
    33  H    6.210699   5.397873   4.416426   4.472107   3.451378
    34  H    7.346234   6.925494   5.632274   5.276792   4.802547
    35  H    7.222304   6.452674   5.818689   5.781727   3.774493
    36  H    5.851363   6.215141   4.362589   3.476121   4.854754
    37  H    0.978170   3.206510   2.387358   2.366793   4.753101
    38  H    3.360244   1.094270   2.829638   4.130474   2.627107
    39  H    2.636392   1.094962   3.484997   4.622042   3.341132
    40  H    2.645667   1.096465   2.720454   4.066853   4.176543
    41  H    3.371310   2.771513   1.093698   2.061989   3.546791
    42  H    2.564841   2.796388   1.095812   2.030543   4.763956
    43  H    3.438552   4.097836   1.964665   0.981752   4.013198
                   21         22         23         24         25
    21  H    0.000000
    22  H    2.727223   0.000000
    23  H    3.607975   3.043395   0.000000
    24  H    4.288013   2.525314   1.753993   0.000000
    25  H    5.232357   3.677305   2.456274   2.360556   0.000000
    26  H    4.600483   2.505567   3.065464   2.462719   1.754606
    27  H    4.003998   3.901092   2.542749   3.718958   2.564747
    28  H    4.682138   4.246527   6.375987   6.375477   6.068643
    29  H    4.749921   5.175682   6.665087   7.114323   6.571272
    30  H    6.232887   5.318874   4.109182   4.648656   2.390045
    31  H    6.077126   4.814174   4.712167   4.841990   2.842167
    32  H    5.904306   5.457871   4.844741   5.562284   3.634592
    33  H    2.345504   4.523452   5.692054   6.453657   6.930623
    34  H    3.804841   5.302651   6.890461   7.477106   7.646076
    35  H    3.407357   5.145477   5.950728   6.877266   6.736416
    36  H    3.569352   3.833151   6.331808   6.325156   6.846724
    37  H    4.208237   2.431790   4.127032   2.973442   5.074064
    38  H    2.669651   3.858249   3.128125   3.917062   5.505323
    39  H    3.836385   3.804766   2.373757   2.771525   4.628894
    40  H    3.957933   4.299884   3.934361   4.038290   6.129803
    41  H    2.117826   3.319044   4.674411   4.827858   6.482734
    42  H    3.645571   3.706020   5.115683   4.755030   6.827880
    43  H    2.623930   2.243930   4.901472   4.576814   5.896668
                   26         27         28         29         30
    26  H    0.000000
    27  H    3.065845   0.000000
    28  H    4.629818   5.277823   0.000000
    29  H    5.485763   5.090692   1.795576   0.000000
    30  H    3.290053   2.416681   6.148380   6.156988   0.000000
    31  H    2.701462   3.049031   4.809357   5.095997   1.765606
    32  H    3.860870   2.480087   5.117914   4.767397   1.762536
    33  H    6.123738   5.189214   4.192701   3.639186   7.310490
    34  H    6.607340   5.961643   3.339706   2.558428   7.729652
    35  H    6.050219   4.663005   3.787153   2.565646   6.527695
    36  H    5.424156   5.983023   2.386338   3.154024   7.507116
    37  H    4.214205   5.928880   6.336305   7.443651   7.207450
    38  H    5.510386   4.827262   7.177782   7.324574   6.984118
    39  H    4.928776   4.751603   7.723219   8.104469   6.478698
    40  H    6.065356   6.118065   8.127379   8.583018   8.008188
    41  H    5.727823   5.853797   5.913401   6.349933   7.955833
    42  H    6.077389   6.823356   6.962912   7.717223   8.684329
    43  H    4.624715   5.615266   4.187280   5.130839   7.306267
                   31         32         33         34         35
    31  H    0.000000
    32  H    1.780908   0.000000
    33  H    6.905837   6.418063   0.000000
    34  H    6.993115   6.555821   1.751991   0.000000
    35  H    6.102889   5.314636   1.776527   1.776554   0.000000
    36  H    6.488632   6.700196   2.946672   2.475799   3.612607
    37  H    6.866888   7.691249   6.206450   7.158511   7.241858
    38  H    7.361302   7.235057   4.749359   6.389020   5.796166
    39  H    7.000765   7.151446   6.133364   7.629488   6.972393
    40  H    8.313842   8.491547   6.092770   7.643047   7.310721
    41  H    7.736209   7.842243   3.621049   4.984407   5.163371
    42  H    8.462591   8.857220   5.338325   6.564504   6.832226
    43  H    6.625361   7.076720   3.700933   4.372401   4.900716
                   36         37         38         39         40
    36  H    0.000000
    37  H    5.395837   0.000000
    38  H    6.064815   4.077322   0.000000
    39  H    6.946497   3.576105   1.779182   0.000000
    40  H    6.851366   3.432184   1.773576   1.747888   0.000000
    41  H    4.142661   3.454195   2.643704   3.821035   3.017615
    42  H    5.248219   2.566986   3.249158   3.758865   2.548712
    43  H    2.558158   2.985485   4.260011   4.893700   4.577013
                   41         42         43
    41  H    0.000000
    42  H    1.765379   0.000000
    43  H    2.224325   2.827443   0.000000
 Stoichiometry    C15H24O4
 Framework group  C1[X(C15H24O4)]
 Deg. of freedom   123
 Full point group                 C1      NOp   1
 Largest Abelian subgroup         C1      NOp   1
 Largest concise Abelian subgroup C1      NOp   1
                         Standard orientation:                         
 ---------------------------------------------------------------------
 Center     Atomic      Atomic             Coordinates (Angstroms)
 Number     Number       Type             X           Y           Z
 ---------------------------------------------------------------------
      1          6           0        1.776070    0.464847    0.238379
      2          6           0        0.861318   -0.466141    0.547793
      3          6           0       -0.507081   -0.135351    1.055379
      4          6           0       -1.298416    0.622756   -0.031262
      5          6           0       -0.949232    2.133810    0.004297
      6          6           0        0.470490    2.491982   -0.475602
      7          6           0        1.627120    1.949140    0.393217
      8          6           0        2.881938   -0.286598   -0.386814
      9          6           0        2.583818   -1.754803   -0.495162
     10          6           0        1.232914   -1.880252    0.208004
     11          8           0        3.922861    0.214892   -0.784827
     12          6           0        2.902854    2.746640    0.102100
     13          6           0        1.307612   -2.793077    1.429967
     14          8           0        0.233738   -2.375487   -0.685538
     15          6           0       -2.832019    0.344963    0.050913
     16          8           0       -3.451811    1.035417   -1.050847
     17          6           0       -3.475063    0.878684    1.332128
     18          6           0       -3.183897   -1.157220   -0.123691
     19          8           0       -2.557990   -1.695138   -1.291046
     20          1           0       -0.435991    0.454523    1.977748
     21          1           0       -1.005710   -1.061534    1.348797
     22          1           0       -0.981464    0.277880   -1.026730
     23          1           0       -1.091772    2.530135    1.017147
     24          1           0       -1.646670    2.683069   -0.639714
     25          1           0        0.528559    3.588479   -0.495373
     26          1           0        0.595358    2.162648   -1.515759
     27          1           0        1.385264    2.148714    1.446548
     28          1           0        2.538084   -2.039710   -1.550707
     29          1           0        3.377908   -2.311045    0.012995
     30          1           0        2.755966    3.805522    0.343593
     31          1           0        3.185061    2.688514   -0.954689
     32          1           0        3.741270    2.390993    0.710768
     33          1           0        0.326401   -2.910768    1.903053
     34          1           0        1.627350   -3.799982    1.137348
     35          1           0        2.009223   -2.413675    2.180645
     36          1           0        0.544759   -3.238310   -1.017206
     37          1           0       -3.261300    0.495980   -1.844277
     38          1           0       -3.050935    0.412666    2.226763
     39          1           0       -3.362669    1.964726    1.414716
     40          1           0       -4.555104    0.689647    1.328805
     41          1           0       -2.906912   -1.768529    0.739881
     42          1           0       -4.263425   -1.270316   -0.274130
     43          1           0       -1.618190   -1.873381   -1.070042
 ---------------------------------------------------------------------
 Rotational constants (GHZ):      0.5409185      0.3036329      0.2250948
 Standard basis: 6-31G(d) (6D, 7F)
 There are   333 symmetry adapted cartesian basis functions of A   symmetry.
 There are   333 symmetry adapted basis functions of A   symmetry.
   333 basis functions,   628 primitive gaussians,   333 cartesian basis functions
    73 alpha electrons       73 beta electrons
       nuclear repulsion energy      1631.8635258431 Hartrees.
 NAtoms=   43 NActive=   43 NUniq=   43 SFac= 1.00D+00 NAtFMM=   60 NAOKFM=F Big=F
 Integral buffers will be    131072 words long.
 Raffenetti 2 integral format.
 Two-electron integral symmetry is turned on.
 Using the following non-standard input for PCM:
 --- end of non-standard input.
 ------------------------------------------------------------------------------
 Polarizable Continuum Model (PCM)
 =================================
 Model                : PCM (using non-symmetric T matrix).
 Atomic radii         : SMD-Coulomb.
 Polarization charges : Total charges.
 Charge compensation  : None.
 Solution method      : On-the-fly selection.
 Cavity type          : VdW (van der Waals Surface) (Alpha=1.000).
 Cavity algorithm     : GePol (No added spheres)
                        Default sphere list used, NSphG=   43.
                        Lebedev-Laikov grids with approx.  5.0 points / Ang**2.
                        Smoothing algorithm: Karplus/York (Gamma=1.0000).
                        Polarization charges: spherical gaussians, with
                                              point-specific exponents (IZeta= 3).
                        Self-potential: point-specific (ISelfS= 7).
                        Self-field    : sphere-specific E.n sum rule (ISelfD= 2).
 1st derivatives      : Analytical E(r).r(x)/FMM algorithm (CHGder, D1EAlg=3).
                        Cavity 1st derivative terms included.
 Solvent              : Methanol, Eps=  32.613000 Eps(inf)=   1.765709
 ------------------------------------------------------------------------------
 ------------------------------------------------------------------------------
 Atomic radii for non-electrostatic terms: SMD-CDS.
 ------------------------------------------------------------------------------
 Nuclear repulsion after PCM non-electrostatic terms =     1631.8641213017 Hartrees.
 One-electron integrals computed using PRISM.
 NBasis=   333 RedAO= T EigKep=  9.13D-04  NBF=   333
 NBsUse=   333 1.00D-06 EigRej= -1.00D+00 NBFU=   333
 ExpMin= 1.61D-01 ExpMax= 5.48D+03 ExpMxC= 8.25D+02 IAcc=1 IRadAn=         1 AccDes= 0.00D+00
 Harris functional with IExCor=  402 and IRadAn=       1 diagonalized for initial guess.
 HarFok:  IExCor=  402 AccDes= 0.00D+00 IRadAn=         1 IDoV= 1 UseB2=F ITyADJ=14
 ICtDFT=  3500011 ScaDFX=  1.000000  1.000000  1.000000  1.000000
 FoFCou: FMM=F IPFlag=           0 FMFlag=      100000 FMFlg1=           0
         NFxFlg=           0 DoJE=T BraDBF=F KetDBF=T FulRan=T
         wScrn=  0.000000 ICntrl=     500 IOpCl=  0 I1Cent=   200000004 NGrid=           0
         NMat0=    1 NMatS0=      1 NMatT0=    0 NMatD0=    1 NMtDS0=    0 NMtDT0=    0
 Petite list used in FoFCou.
 Keep R1 ints in memory in canonical form, NReq=1565304907.
 Requested convergence on RMS density matrix=1.00D-08 within 128 cycles.
 Requested convergence on MAX density matrix=1.00D-06.
 Requested convergence on             energy=1.00D-06.
 No special actions if energy rises.
 Inv3:  Mode=1 IEnd=    21019827.
 Iteration    1 A*A^-1 deviation from unit magnitude is 5.11D-15 for   2608.
 Iteration    1 A*A^-1 deviation from orthogonality  is 5.33D-15 for   2593   2487.
 Iteration    1 A^-1*A deviation from unit magnitude is 5.11D-15 for   2608.
 Iteration    1 A^-1*A deviation from orthogonality  is 4.51D-13 for   1365   1356.
 Error on total polarization charges =  0.05276
 SCF Done:  E(RB3LYP) =  -886.946819054     A.U. after   12 cycles
            NFock= 12  Conv=0.65D-08     -V/T= 2.0090
 SMD-CDS (non-electrostatic) energy       (kcal/mol) =       0.37
 (included in total energy above)

 **********************************************************************

            Population analysis using the SCF density.

 **********************************************************************

 Orbital symmetries:
       Occupied  (A) (A) (A) (A) (A) (A) (A) (A) (A) (A) (A) (A)
                 (A) (A) (A) (A) (A) (A) (A) (A) (A) (A) (A) (A)
                 (A) (A) (A) (A) (A) (A) (A) (A) (A) (A) (A) (A)
                 (A) (A) (A) (A) (A) (A) (A) (A) (A) (A) (A) (A)
                 (A) (A) (A) (A) (A) (A) (A) (A) (A) (A) (A) (A)
                 (A) (A) (A) (A) (A) (A) (A) (A) (A) (A) (A) (A)
                 (A)
       Virtual   (A) (A) (A) (A) (A) (A) (A) (A) (A) (A) (A) (A)
                 (A) (A) (A) (A) (A) (A) (A) (A) (A) (A) (A) (A)
                 (A) (A) (A) (A) (A) (A) (A) (A) (A) (A) (A) (A)
                 (A) (A) (A) (A) (A) (A) (A) (A) (A) (A) (A) (A)
                 (A) (A) (A) (A) (A) (A) (A) (A) (A) (A) (A) (A)
                 (A) (A) (A) (A) (A) (A) (A) (A) (A) (A) (A) (A)
                 (A) (A) (A) (A) (A) (A) (A) (A) (A) (A) (A) (A)
                 (A) (A) (A) (A) (A) (A) (A) (A) (A) (A) (A) (A)
                 (A) (A) (A) (A) (A) (A) (A) (A) (A) (A) (A) (A)
                 (A) (A) (A) (A) (A) (A) (A) (A) (A) (A) (A) (A)
                 (A) (A) (A) (A) (A) (A) (A) (A) (A) (A) (A) (A)
                 (A) (A) (A) (A) (A) (A) (A) (A) (A) (A) (A) (A)
                 (A) (A) (A) (A) (A) (A) (A) (A) (A) (A) (A) (A)
                 (A) (A) (A) (A) (A) (A) (A) (A) (A) (A) (A) (A)
                 (A) (A) (A) (A) (A) (A) (A) (A) (A) (A) (A) (A)
                 (A) (A) (A) (A) (A) (A) (A) (A) (A) (A) (A) (A)
                 (A) (A) (A) (A) (A) (A) (A) (A) (A) (A) (A) (A)
                 (A) (A) (A) (A) (A) (A) (A) (A) (A) (A) (A) (A)
                 (A) (A) (A) (A) (A) (A) (A) (A) (A) (A) (A) (A)
                 (A) (A) (A) (A) (A) (A) (A) (A) (A) (A) (A) (A)
                 (A) (A) (A) (A) (A) (A) (A) (A) (A) (A) (A) (A)
                 (A) (A) (A) (A) (A) (A) (A) (A)
 The electronic state is 1-A.
 Alpha  occ. eigenvalues --  -19.15644 -19.13781 -19.13743 -19.12660 -10.26533
 Alpha  occ. eigenvalues --  -10.24739 -10.23398 -10.21906 -10.20090 -10.18840
 Alpha  occ. eigenvalues --  -10.18510 -10.18264 -10.17884 -10.17870 -10.17273
 Alpha  occ. eigenvalues --  -10.17159 -10.16857 -10.16668 -10.16213  -1.03401
 Alpha  occ. eigenvalues --   -1.02883  -1.01990  -0.99611  -0.86227  -0.80892
 Alpha  occ. eigenvalues --   -0.78790  -0.74680  -0.73985  -0.72159  -0.68534
 Alpha  occ. eigenvalues --   -0.66821  -0.65252  -0.63189  -0.60062  -0.57741
 Alpha  occ. eigenvalues --   -0.55401  -0.54254  -0.51107  -0.50597  -0.49814
 Alpha  occ. eigenvalues --   -0.47947  -0.47116  -0.46270  -0.45203  -0.44276
 Alpha  occ. eigenvalues --   -0.43990  -0.42480  -0.41953  -0.41774  -0.41028
 Alpha  occ. eigenvalues --   -0.40396  -0.38791  -0.38695  -0.38466  -0.37959
 Alpha  occ. eigenvalues --   -0.37757  -0.36752  -0.36406  -0.35871  -0.34755
 Alpha  occ. eigenvalues --   -0.34538  -0.33783  -0.32869  -0.32621  -0.32069
 Alpha  occ. eigenvalues --   -0.31781  -0.30708  -0.30267  -0.28366  -0.28139
 Alpha  occ. eigenvalues --   -0.25241  -0.24349  -0.23508
 Alpha virt. eigenvalues --   -0.03940   0.05290   0.07659   0.09933   0.10561
 Alpha virt. eigenvalues --    0.11273   0.11726   0.12213   0.13630   0.14214
 Alpha virt. eigenvalues --    0.14448   0.15180   0.15551   0.16183   0.16742
 Alpha virt. eigenvalues --    0.17041   0.17744   0.17939   0.18362   0.18492
 Alpha virt. eigenvalues --    0.19237   0.19801   0.20371   0.20658   0.21499
 Alpha virt. eigenvalues --    0.21852   0.22323   0.23079   0.23312   0.23769
 Alpha virt. eigenvalues --    0.24195   0.25475   0.26555   0.27094   0.27594
 Alpha virt. eigenvalues --    0.28317   0.29747   0.30796   0.30865   0.31943
 Alpha virt. eigenvalues --    0.34125   0.34297   0.35526   0.36291   0.44143
 Alpha virt. eigenvalues --    0.46492   0.50661   0.51689   0.52353   0.53156
 Alpha virt. eigenvalues --    0.53793   0.54346   0.56112   0.56254   0.57569
 Alpha virt. eigenvalues --    0.58573   0.59445   0.60409   0.60480   0.61414
 Alpha virt. eigenvalues --    0.61710   0.63205   0.64505   0.65590   0.66218
 Alpha virt. eigenvalues --    0.66787   0.67028   0.68254   0.69680   0.71148
 Alpha virt. eigenvalues --    0.71583   0.72830   0.73861   0.74363   0.75196
 Alpha virt. eigenvalues --    0.76522   0.76702   0.78592   0.80183   0.80428
 Alpha virt. eigenvalues --    0.81091   0.81855   0.82356   0.82623   0.84287
 Alpha virt. eigenvalues --    0.85096   0.85465   0.85881   0.86779   0.87502
 Alpha virt. eigenvalues --    0.88394   0.88746   0.89639   0.90003   0.91064
 Alpha virt. eigenvalues --    0.91473   0.91762   0.92660   0.93090   0.94350
 Alpha virt. eigenvalues --    0.94540   0.95554   0.95851   0.96652   0.97245
 Alpha virt. eigenvalues --    0.97544   0.98048   0.98310   0.99530   1.01028
 Alpha virt. eigenvalues --    1.02512   1.02794   1.03380   1.04445   1.06436
 Alpha virt. eigenvalues --    1.06928   1.07969   1.08870   1.10570   1.11686
 Alpha virt. eigenvalues --    1.13078   1.13390   1.16312   1.17282   1.18769
 Alpha virt. eigenvalues --    1.21659   1.22888   1.24125   1.26580   1.27668
 Alpha virt. eigenvalues --    1.31202   1.33626   1.36065   1.38977   1.40428
 Alpha virt. eigenvalues --    1.41982   1.43930   1.44820   1.47411   1.49934
 Alpha virt. eigenvalues --    1.52976   1.54414   1.56805   1.59325   1.59979
 Alpha virt. eigenvalues --    1.62459   1.64845   1.66226   1.66787   1.69100
 Alpha virt. eigenvalues --    1.70175   1.70303   1.71726   1.74595   1.74723
 Alpha virt. eigenvalues --    1.76154   1.77316   1.79500   1.80219   1.81402
 Alpha virt. eigenvalues --    1.82871   1.83003   1.84354   1.84837   1.86908
 Alpha virt. eigenvalues --    1.88347   1.88935   1.90161   1.91181   1.91752
 Alpha virt. eigenvalues --    1.92490   1.93171   1.94347   1.94750   1.96191
 Alpha virt. eigenvalues --    1.96902   1.97988   2.00543   2.01719   2.02760
 Alpha virt. eigenvalues --    2.03055   2.04543   2.06363   2.07815   2.09720
 Alpha virt. eigenvalues --    2.10901   2.11389   2.13430   2.14293   2.16459
 Alpha virt. eigenvalues --    2.17889   2.18794   2.20913   2.21327   2.23502
 Alpha virt. eigenvalues --    2.25073   2.26677   2.27048   2.28538   2.29141
 Alpha virt. eigenvalues --    2.30067   2.32315   2.33593   2.36132   2.36691
 Alpha virt. eigenvalues --    2.38331   2.39588   2.40243   2.41674   2.42504
 Alpha virt. eigenvalues --    2.44005   2.45326   2.46525   2.48638   2.49881
 Alpha virt. eigenvalues --    2.50876   2.54281   2.54926   2.56521   2.57901
 Alpha virt. eigenvalues --    2.60340   2.63431   2.64077   2.66376   2.68200
 Alpha virt. eigenvalues --    2.70018   2.73388   2.74990   2.76575   2.78390
 Alpha virt. eigenvalues --    2.80376   2.83748   2.84756   2.87104   2.91178
 Alpha virt. eigenvalues --    2.93913   2.96069   3.00510   3.02582   3.16451
 Alpha virt. eigenvalues --    3.22568   3.80878   3.88590   4.00088   4.01575
 Alpha virt. eigenvalues --    4.14660   4.21746   4.26152   4.29020   4.30219
 Alpha virt. eigenvalues --    4.33648   4.35483   4.38798   4.52145   4.57291
 Alpha virt. eigenvalues --    4.59887   4.65836   4.71883   4.79710   4.82329
          Condensed to atoms (all electrons):
               1          2          3          4          5          6
     1  C    5.116154   0.488849  -0.058639  -0.004509  -0.001792  -0.038129
     2  C    0.488849   5.002071   0.324776  -0.017941  -0.006252  -0.006077
     3  C   -0.058639   0.324776   5.265599   0.306364  -0.034650  -0.001701
     4  C   -0.004509  -0.017941   0.306364   5.104696   0.359827  -0.031891
     5  C   -0.001792  -0.006252  -0.034650   0.359827   5.065247   0.366183
     6  C   -0.038129  -0.006077  -0.001701  -0.031891   0.366183   5.041657
     7  C    0.369540  -0.084415  -0.004085  -0.005346  -0.034534   0.374258
     8  C    0.341588   0.022253   0.005279  -0.000258   0.000018  -0.000014
     9  C   -0.154390  -0.073270   0.008795  -0.000146   0.000003  -0.000133
    10  C    0.001751   0.411721  -0.060388  -0.001218  -0.000068  -0.000117
    11  O   -0.073195   0.005850  -0.000122   0.000002   0.000001  -0.000178
    12  C   -0.029574   0.007217  -0.000039   0.000100   0.004246  -0.049419
    13  C    0.001472  -0.058802  -0.008209   0.000228  -0.000007  -0.000007
    14  O    0.000078  -0.054392   0.000304  -0.000615   0.000039  -0.000001
    15  C    0.000149   0.003264  -0.030412   0.347594  -0.024409   0.002971
    16  O   -0.000003  -0.000062   0.003347  -0.058315  -0.008836   0.000030
    17  C   -0.000017   0.000192  -0.003495  -0.059375  -0.007743   0.000194
    18  C    0.000034   0.000046  -0.003052  -0.048143   0.004475  -0.000078
    19  O    0.000005  -0.000017  -0.000603  -0.003546   0.000384  -0.000002
    20  H   -0.009551  -0.020088   0.351615  -0.025207  -0.010113  -0.001181
    21  H    0.005501  -0.035150   0.364473  -0.039468   0.004487  -0.000040
    22  H   -0.000777  -0.000644  -0.052802   0.357142  -0.046739  -0.004746
    23  H   -0.000250   0.000025  -0.009088  -0.036711   0.367927  -0.039032
    24  H   -0.000280  -0.000148   0.005927  -0.038604   0.356599  -0.032601
    25  H    0.005680   0.000083  -0.000196   0.004550  -0.034740   0.367833
    26  H   -0.007121  -0.000275  -0.000435  -0.006475  -0.037617   0.367050
    27  H   -0.042705  -0.008573   0.001011  -0.001690  -0.004189  -0.043218
    28  H    0.004508  -0.001044  -0.000131   0.000014   0.000000   0.000014
    29  H    0.004453   0.001358  -0.000177  -0.000001   0.000000  -0.000002
    30  H    0.004702  -0.000088  -0.000001   0.000000   0.000012  -0.006315
    31  H   -0.008244  -0.000138  -0.000001  -0.000014   0.000084  -0.004726
    32  H   -0.004679  -0.000205   0.000008   0.000002  -0.000155   0.004682
    33  H    0.000048  -0.007480   0.001957   0.000010   0.000000   0.000000
    34  H   -0.000086   0.004788   0.000019  -0.000004   0.000000   0.000000
    35  H    0.000448   0.001469   0.000376  -0.000002   0.000000   0.000001
    36  H   -0.000115   0.006940  -0.000179   0.000012  -0.000001   0.000000
    37  H   -0.000002  -0.000006  -0.000098  -0.004075   0.000204  -0.000020
    38  H    0.000003   0.000156   0.002138  -0.002953   0.000109  -0.000011
    39  H    0.000002  -0.000020   0.000368  -0.007845   0.002598  -0.000016
    40  H    0.000000  -0.000002  -0.000164   0.005830   0.000042  -0.000001
    41  H   -0.000009  -0.000065  -0.002203  -0.002387  -0.000063  -0.000001
    42  H    0.000000   0.000001   0.000101   0.005423  -0.000073   0.000001
    43  H    0.000017  -0.001745   0.001150   0.003977  -0.000049   0.000000
               7          8          9         10         11         12
     1  C    0.369540   0.341588  -0.154390   0.001751  -0.073195  -0.029574
     2  C   -0.084415   0.022253  -0.073270   0.411721   0.005850   0.007217
     3  C   -0.004085   0.005279   0.008795  -0.060388  -0.000122  -0.000039
     4  C   -0.005346  -0.000258  -0.000146  -0.001218   0.000002   0.000100
     5  C   -0.034534   0.000018   0.000003  -0.000068   0.000001   0.004246
     6  C    0.374258  -0.000014  -0.000133  -0.000117  -0.000178  -0.049419
     7  C    5.027967  -0.052199   0.004162   0.007123  -0.013382   0.350411
     8  C   -0.052199   4.534605   0.348251  -0.069058   0.515957  -0.007709
     9  C    0.004162   0.348251   5.469268   0.288618  -0.074519   0.000292
    10  C    0.007123  -0.069058   0.288618   4.741086   0.004542  -0.000215
    11  O   -0.013382   0.515957  -0.074519   0.004542   8.205784   0.002268
    12  C    0.350411  -0.007709   0.000292  -0.000215   0.002268   5.132771
    13  C   -0.000180  -0.000372  -0.052308   0.351806  -0.000063   0.000004
    14  O   -0.000009   0.000684  -0.041810   0.194298  -0.000021   0.000000
    15  C    0.000001   0.000001   0.000003   0.000057   0.000000   0.000001
    16  O   -0.000005   0.000000   0.000000  -0.000001   0.000000   0.000000
    17  C   -0.000003   0.000000   0.000000  -0.000007   0.000000   0.000000
    18  C   -0.000004   0.000000   0.000000   0.000000   0.000000   0.000000
    19  O    0.000000   0.000001  -0.000014   0.000202   0.000000   0.000000
    20  H    0.001517  -0.000009  -0.000244   0.003606   0.000001  -0.000043
    21  H   -0.000084  -0.000110   0.000303  -0.005543   0.000001   0.000001
    22  H   -0.000622  -0.000085  -0.000183  -0.000227   0.000000  -0.000008
    23  H   -0.006950  -0.000010   0.000000  -0.000015   0.000000   0.000074
    24  H    0.004675   0.000003  -0.000001   0.000004   0.000000  -0.000190
    25  H   -0.038585  -0.000032   0.000005   0.000003   0.000003  -0.005875
    26  H   -0.036968   0.000906  -0.000059  -0.000006  -0.000039  -0.003011
    27  H    0.378238   0.002779  -0.000225  -0.000060  -0.000167  -0.046906
    28  H   -0.000068  -0.015857   0.345740  -0.023703  -0.000881  -0.000005
    29  H   -0.000070  -0.019042   0.341044  -0.025484   0.000240  -0.000002
    30  H   -0.026883   0.000314   0.000010   0.000001   0.000650   0.358899
    31  H   -0.027391   0.002557   0.000021   0.000004   0.003357   0.373333
    32  H   -0.025455   0.001651  -0.000004   0.000002   0.002156   0.368164
    33  H    0.000004  -0.000144   0.005534  -0.025401   0.000001   0.000000
    34  H    0.000003   0.000248  -0.007845  -0.021261  -0.000001   0.000000
    35  H   -0.000020   0.000233  -0.001149  -0.021900  -0.000011   0.000000
    36  H    0.000003   0.000095  -0.005856  -0.014652   0.000002   0.000000
    37  H    0.000002   0.000000   0.000000   0.000000   0.000000   0.000000
    38  H    0.000001   0.000000   0.000000  -0.000002   0.000000   0.000000
    39  H   -0.000001   0.000000   0.000000   0.000000   0.000000   0.000000
    40  H    0.000000   0.000000   0.000000   0.000000   0.000000   0.000000
    41  H    0.000001   0.000000   0.000002  -0.000005   0.000000   0.000000
    42  H    0.000000   0.000000   0.000000   0.000001   0.000000   0.000000
    43  H    0.000002  -0.000026   0.000378  -0.001710   0.000000   0.000000
              13         14         15         16         17         18
     1  C    0.001472   0.000078   0.000149  -0.000003  -0.000017   0.000034
     2  C   -0.058802  -0.054392   0.003264  -0.000062   0.000192   0.000046
     3  C   -0.008209   0.000304  -0.030412   0.003347  -0.003495  -0.003052
     4  C    0.000228  -0.000615   0.347594  -0.058315  -0.059375  -0.048143
     5  C   -0.000007   0.000039  -0.024409  -0.008836  -0.007743   0.004475
     6  C   -0.000007  -0.000001   0.002971   0.000030   0.000194  -0.000078
     7  C   -0.000180  -0.000009   0.000001  -0.000005  -0.000003  -0.000004
     8  C   -0.000372   0.000684   0.000001   0.000000   0.000000   0.000000
     9  C   -0.052308  -0.041810   0.000003   0.000000   0.000000   0.000000
    10  C    0.351806   0.194298   0.000057  -0.000001  -0.000007   0.000000
    11  O   -0.000063  -0.000021   0.000000   0.000000   0.000000   0.000000
    12  C    0.000004   0.000000   0.000001   0.000000   0.000000   0.000000
    13  C    5.239695  -0.056589   0.000014   0.000000   0.000000  -0.000017
    14  O   -0.056589   8.356856  -0.000171   0.000000   0.000000   0.000355
    15  C    0.000014  -0.000171   4.788328   0.211308   0.349867   0.344003
    16  O    0.000000   0.000000   0.211308   8.405738  -0.051841  -0.039355
    17  C    0.000000   0.000000   0.349867  -0.051841   5.211637  -0.054501
    18  C   -0.000017   0.000355   0.344003  -0.039355  -0.054501   4.958392
    19  O   -0.000021  -0.010839  -0.056951  -0.004579   0.003108   0.248976
    20  H    0.000219   0.000097  -0.002783  -0.000041   0.001564  -0.000197
    21  H    0.000966   0.001484  -0.006988   0.000111  -0.000437   0.004878
    22  H    0.000106   0.002473  -0.036063  -0.000616   0.006632  -0.010732
    23  H    0.000001   0.000000  -0.004774   0.000314   0.002106  -0.000099
    24  H    0.000000   0.000000  -0.008704   0.017554  -0.001039   0.000427
    25  H    0.000000   0.000000  -0.000093  -0.000003   0.000001   0.000001
    26  H    0.000001  -0.000005   0.000005   0.000038   0.000000  -0.000004
    27  H    0.000034  -0.000004   0.000010   0.000000  -0.000008   0.000000
    28  H    0.003223   0.002655   0.000000   0.000000   0.000000   0.000000
    29  H   -0.001117   0.001845   0.000000   0.000000   0.000000   0.000000
    30  H    0.000000   0.000000   0.000000   0.000000   0.000000   0.000000
    31  H    0.000000   0.000000   0.000000   0.000000   0.000000   0.000000
    32  H    0.000000   0.000000   0.000000   0.000000   0.000000   0.000000
    33  H    0.362605   0.000336  -0.000001   0.000000   0.000000  -0.000031
    34  H    0.360447  -0.000961   0.000000   0.000000   0.000000   0.000000
    35  H    0.348470   0.003852   0.000000   0.000000   0.000000   0.000000
    36  H   -0.003047   0.236732   0.000002   0.000000   0.000000  -0.000012
    37  H    0.000000  -0.000001  -0.028449   0.230522   0.008175  -0.012571
    38  H    0.000000   0.000000  -0.025511   0.003062   0.364516  -0.001750
    39  H    0.000000   0.000000  -0.021224   0.000073   0.364055   0.004217
    40  H    0.000000   0.000000  -0.026281   0.001339   0.361501  -0.006660
    41  H   -0.000023   0.000466  -0.039299   0.003770   0.001465   0.351742
    42  H    0.000000  -0.000011  -0.035830   0.000210  -0.003614   0.368078
    43  H    0.000367   0.049752  -0.003625   0.000106  -0.000077  -0.022906
              19         20         21         22         23         24
     1  C    0.000005  -0.009551   0.005501  -0.000777  -0.000250  -0.000280
     2  C   -0.000017  -0.020088  -0.035150  -0.000644   0.000025  -0.000148
     3  C   -0.000603   0.351615   0.364473  -0.052802  -0.009088   0.005927
     4  C   -0.003546  -0.025207  -0.039468   0.357142  -0.036711  -0.038604
     5  C    0.000384  -0.010113   0.004487  -0.046739   0.367927   0.356599
     6  C   -0.000002  -0.001181  -0.000040  -0.004746  -0.039032  -0.032601
     7  C    0.000000   0.001517  -0.000084  -0.000622  -0.006950   0.004675
     8  C    0.000001  -0.000009  -0.000110  -0.000085  -0.000010   0.000003
     9  C   -0.000014  -0.000244   0.000303  -0.000183   0.000000  -0.000001
    10  C    0.000202   0.003606  -0.005543  -0.000227  -0.000015   0.000004
    11  O    0.000000   0.000001   0.000001   0.000000   0.000000   0.000000
    12  C    0.000000  -0.000043   0.000001  -0.000008   0.000074  -0.000190
    13  C   -0.000021   0.000219   0.000966   0.000106   0.000001   0.000000
    14  O   -0.010839   0.000097   0.001484   0.002473   0.000000   0.000000
    15  C   -0.056951  -0.002783  -0.006988  -0.036063  -0.004774  -0.008704
    16  O   -0.004579  -0.000041   0.000111  -0.000616   0.000314   0.017554
    17  C    0.003108   0.001564  -0.000437   0.006632   0.002106  -0.001039
    18  C    0.248976  -0.000197   0.004878  -0.010732  -0.000099   0.000427
    19  O    8.367324   0.000008   0.000090   0.012713  -0.000004  -0.000008
    20  H    0.000008   0.553246  -0.034620   0.004972   0.006274   0.000185
    21  H    0.000090  -0.034620   0.559408   0.000532   0.000166  -0.000169
    22  H    0.012713   0.004972   0.000532   0.616122   0.005745  -0.002177
    23  H   -0.000004   0.006274   0.000166   0.005745   0.599229  -0.035788
    24  H   -0.000008   0.000185  -0.000169  -0.002177  -0.035788   0.603621
    25  H    0.000000   0.000014   0.000006   0.000058  -0.002756  -0.004371
    26  H   -0.000004   0.000123  -0.000003   0.005959   0.005685  -0.003292
    27  H    0.000000   0.004026  -0.000035   0.000172   0.005476   0.000066
    28  H   -0.000001   0.000000  -0.000009   0.000039   0.000000   0.000000
    29  H    0.000000   0.000008  -0.000010   0.000003   0.000000   0.000000
    30  H    0.000000   0.000000   0.000000   0.000000   0.000014  -0.000008
    31  H    0.000000   0.000001   0.000000   0.000000   0.000008   0.000003
    32  H    0.000000  -0.000004   0.000000   0.000000  -0.000003   0.000003
    33  H   -0.000018  -0.000131   0.004009  -0.000010   0.000000   0.000000
    34  H    0.000001   0.000006  -0.000163   0.000001   0.000000   0.000000
    35  H    0.000000  -0.000004   0.000036  -0.000003   0.000000   0.000000
    36  H    0.000580   0.000003  -0.000159  -0.000003   0.000000   0.000000
    37  H    0.021982   0.000002   0.000002   0.005633  -0.000010  -0.000381
    38  H    0.000000   0.000703   0.000801   0.000015   0.000069   0.000010
    39  H   -0.000064   0.000009   0.000057  -0.000075   0.002070   0.001795
    40  H    0.000020  -0.000010  -0.000084  -0.000142  -0.000037  -0.000091
    41  H   -0.033009   0.000012   0.003649   0.000613  -0.000014  -0.000021
    42  H   -0.037652  -0.000008  -0.000141   0.000004   0.000000  -0.000012
    43  H    0.213629   0.000011   0.000255   0.001473   0.000002  -0.000002
              25         26         27         28         29         30
     1  C    0.005680  -0.007121  -0.042705   0.004508   0.004453   0.004702
     2  C    0.000083  -0.000275  -0.008573  -0.001044   0.001358  -0.000088
     3  C   -0.000196  -0.000435   0.001011  -0.000131  -0.000177  -0.000001
     4  C    0.004550  -0.006475  -0.001690   0.000014  -0.000001   0.000000
     5  C   -0.034740  -0.037617  -0.004189   0.000000   0.000000   0.000012
     6  C    0.367833   0.367050  -0.043218   0.000014  -0.000002  -0.006315
     7  C   -0.038585  -0.036968   0.378238  -0.000068  -0.000070  -0.026883
     8  C   -0.000032   0.000906   0.002779  -0.015857  -0.019042   0.000314
     9  C    0.000005  -0.000059  -0.000225   0.345740   0.341044   0.000010
    10  C    0.000003  -0.000006  -0.000060  -0.023703  -0.025484   0.000001
    11  O    0.000003  -0.000039  -0.000167  -0.000881   0.000240   0.000650
    12  C   -0.005875  -0.003011  -0.046906  -0.000005  -0.000002   0.358899
    13  C    0.000000   0.000001   0.000034   0.003223  -0.001117   0.000000
    14  O    0.000000  -0.000005  -0.000004   0.002655   0.001845   0.000000
    15  C   -0.000093   0.000005   0.000010   0.000000   0.000000   0.000000
    16  O   -0.000003   0.000038   0.000000   0.000000   0.000000   0.000000
    17  C    0.000001   0.000000  -0.000008   0.000000   0.000000   0.000000
    18  C    0.000001  -0.000004   0.000000   0.000000   0.000000   0.000000
    19  O    0.000000  -0.000004   0.000000  -0.000001   0.000000   0.000000
    20  H    0.000014   0.000123   0.004026   0.000000   0.000008   0.000000
    21  H    0.000006  -0.000003  -0.000035  -0.000009  -0.000010   0.000000
    22  H    0.000058   0.005959   0.000172   0.000039   0.000003   0.000000
    23  H   -0.002756   0.005685   0.005476   0.000000   0.000000   0.000014
    24  H   -0.004371  -0.003292   0.000066   0.000000   0.000000  -0.000008
    25  H    0.598578  -0.035387  -0.002379   0.000000   0.000000   0.005455
    26  H   -0.035387   0.600118   0.005898   0.000003   0.000001  -0.000161
    27  H   -0.002379   0.005898   0.599254   0.000000   0.000009  -0.005106
    28  H    0.000000   0.000003   0.000000   0.499050  -0.017680   0.000000
    29  H    0.000000   0.000001   0.000009  -0.017680   0.516669   0.000000
    30  H    0.005455  -0.000161  -0.005106   0.000000   0.000000   0.589480
    31  H   -0.000310   0.003975   0.005349  -0.000002   0.000002  -0.032073
    32  H    0.000191  -0.000134  -0.002553   0.000002  -0.000003  -0.031442
    33  H    0.000000   0.000000   0.000000  -0.000173   0.000115   0.000000
    34  H    0.000000   0.000000   0.000000   0.000252   0.001505   0.000000
    35  H    0.000000   0.000000  -0.000003  -0.000030   0.000353   0.000000
    36  H    0.000000   0.000000   0.000000   0.001586   0.000444   0.000000
    37  H   -0.000001  -0.000010   0.000000   0.000000   0.000000   0.000000
    38  H    0.000000   0.000000  -0.000001   0.000000   0.000000   0.000000
    39  H    0.000005   0.000001  -0.000002   0.000000   0.000000   0.000000
    40  H    0.000000   0.000000   0.000000   0.000000   0.000000   0.000000
    41  H    0.000000   0.000000   0.000000   0.000000   0.000000   0.000000
    42  H    0.000000   0.000000   0.000000   0.000000   0.000000   0.000000
    43  H    0.000000  -0.000003   0.000000   0.000021  -0.000006   0.000000
              31         32         33         34         35         36
     1  C   -0.008244  -0.004679   0.000048  -0.000086   0.000448  -0.000115
     2  C   -0.000138  -0.000205  -0.007480   0.004788   0.001469   0.006940
     3  C   -0.000001   0.000008   0.001957   0.000019   0.000376  -0.000179
     4  C   -0.000014   0.000002   0.000010  -0.000004  -0.000002   0.000012
     5  C    0.000084  -0.000155   0.000000   0.000000   0.000000  -0.000001
     6  C   -0.004726   0.004682   0.000000   0.000000   0.000001   0.000000
     7  C   -0.027391  -0.025455   0.000004   0.000003  -0.000020   0.000003
     8  C    0.002557   0.001651  -0.000144   0.000248   0.000233   0.000095
     9  C    0.000021  -0.000004   0.005534  -0.007845  -0.001149  -0.005856
    10  C    0.000004   0.000002  -0.025401  -0.021261  -0.021900  -0.014652
    11  O    0.003357   0.002156   0.000001  -0.000001  -0.000011   0.000002
    12  C    0.373333   0.368164   0.000000   0.000000   0.000000   0.000000
    13  C    0.000000   0.000000   0.362605   0.360447   0.348470  -0.003047
    14  O    0.000000   0.000000   0.000336  -0.000961   0.003852   0.236732
    15  C    0.000000   0.000000  -0.000001   0.000000   0.000000   0.000002
    16  O    0.000000   0.000000   0.000000   0.000000   0.000000   0.000000
    17  C    0.000000   0.000000   0.000000   0.000000   0.000000   0.000000
    18  C    0.000000   0.000000  -0.000031   0.000000   0.000000  -0.000012
    19  O    0.000000   0.000000  -0.000018   0.000001   0.000000   0.000580
    20  H    0.000001  -0.000004  -0.000131   0.000006  -0.000004   0.000003
    21  H    0.000000   0.000000   0.004009  -0.000163   0.000036  -0.000159
    22  H    0.000000   0.000000  -0.000010   0.000001  -0.000003  -0.000003
    23  H    0.000008  -0.000003   0.000000   0.000000   0.000000   0.000000
    24  H    0.000003   0.000003   0.000000   0.000000   0.000000   0.000000
    25  H   -0.000310   0.000191   0.000000   0.000000   0.000000   0.000000
    26  H    0.003975  -0.000134   0.000000   0.000000   0.000000   0.000000
    27  H    0.005349  -0.002553   0.000000   0.000000  -0.000003   0.000000
    28  H   -0.000002   0.000002  -0.000173   0.000252  -0.000030   0.001586
    29  H    0.000002  -0.000003   0.000115   0.001505   0.000353   0.000444
    30  H   -0.032073  -0.031442   0.000000   0.000000   0.000000   0.000000
    31  H    0.563456  -0.029103   0.000000   0.000000   0.000000   0.000000
    32  H   -0.029103   0.570818   0.000000   0.000000   0.000000   0.000000
    33  H    0.000000   0.000000   0.548464  -0.030795  -0.025092  -0.000376
    34  H    0.000000   0.000000  -0.030795   0.548212  -0.024603   0.003675
    35  H    0.000000   0.000000  -0.025092  -0.024603   0.551989  -0.000138
    36  H    0.000000   0.000000  -0.000376   0.003675  -0.000138   0.330690
    37  H    0.000000   0.000000   0.000000   0.000000   0.000000   0.000000
    38  H    0.000000   0.000000  -0.000002   0.000000   0.000000   0.000000
    39  H    0.000000   0.000000   0.000000   0.000000   0.000000   0.000000
    40  H    0.000000   0.000000   0.000000   0.000000   0.000000   0.000000
    41  H    0.000000   0.000000   0.000158  -0.000001   0.000000  -0.000015
    42  H    0.000000   0.000000   0.000000   0.000000   0.000000   0.000001
    43  H    0.000000   0.000000   0.000134  -0.000022  -0.000008  -0.002286
              37         38         39         40         41         42
     1  C   -0.000002   0.000003   0.000002   0.000000  -0.000009   0.000000
     2  C   -0.000006   0.000156  -0.000020  -0.000002  -0.000065   0.000001
     3  C   -0.000098   0.002138   0.000368  -0.000164  -0.002203   0.000101
     4  C   -0.004075  -0.002953  -0.007845   0.005830  -0.002387   0.005423
     5  C    0.000204   0.000109   0.002598   0.000042  -0.000063  -0.000073
     6  C   -0.000020  -0.000011  -0.000016  -0.000001  -0.000001   0.000001
     7  C    0.000002   0.000001  -0.000001   0.000000   0.000001   0.000000
     8  C    0.000000   0.000000   0.000000   0.000000   0.000000   0.000000
     9  C    0.000000   0.000000   0.000000   0.000000   0.000002   0.000000
    10  C    0.000000  -0.000002   0.000000   0.000000  -0.000005   0.000001
    11  O    0.000000   0.000000   0.000000   0.000000   0.000000   0.000000
    12  C    0.000000   0.000000   0.000000   0.000000   0.000000   0.000000
    13  C    0.000000   0.000000   0.000000   0.000000  -0.000023   0.000000
    14  O   -0.000001   0.000000   0.000000   0.000000   0.000466  -0.000011
    15  C   -0.028449  -0.025511  -0.021224  -0.026281  -0.039299  -0.035830
    16  O    0.230522   0.003062   0.000073   0.001339   0.003770   0.000210
    17  C    0.008175   0.364516   0.364055   0.361501   0.001465  -0.003614
    18  C   -0.012571  -0.001750   0.004217  -0.006660   0.351742   0.368078
    19  O    0.021982   0.000000  -0.000064   0.000020  -0.033009  -0.037652
    20  H    0.000002   0.000703   0.000009  -0.000010   0.000012  -0.000008
    21  H    0.000002   0.000801   0.000057  -0.000084   0.003649  -0.000141
    22  H    0.005633   0.000015  -0.000075  -0.000142   0.000613   0.000004
    23  H   -0.000010   0.000069   0.002070  -0.000037  -0.000014   0.000000
    24  H   -0.000381   0.000010   0.001795  -0.000091  -0.000021  -0.000012
    25  H   -0.000001   0.000000   0.000005   0.000000   0.000000   0.000000
    26  H   -0.000010   0.000000   0.000001   0.000000   0.000000   0.000000
    27  H    0.000000  -0.000001  -0.000002   0.000000   0.000000   0.000000
    28  H    0.000000   0.000000   0.000000   0.000000   0.000000   0.000000
    29  H    0.000000   0.000000   0.000000   0.000000   0.000000   0.000000
    30  H    0.000000   0.000000   0.000000   0.000000   0.000000   0.000000
    31  H    0.000000   0.000000   0.000000   0.000000   0.000000   0.000000
    32  H    0.000000   0.000000   0.000000   0.000000   0.000000   0.000000
    33  H    0.000000  -0.000002   0.000000   0.000000   0.000158   0.000000
    34  H    0.000000   0.000000   0.000000   0.000000  -0.000001   0.000000
    35  H    0.000000   0.000000   0.000000   0.000000   0.000000   0.000000
    36  H    0.000000   0.000000   0.000000   0.000000  -0.000015   0.000001
    37  H    0.356724  -0.000239  -0.000170  -0.000075   0.000895  -0.000481
    38  H   -0.000239   0.541550  -0.025813  -0.026310   0.002173   0.000161
    39  H   -0.000170  -0.025813   0.546928  -0.032038  -0.000142  -0.000262
    40  H   -0.000075  -0.026310  -0.032038   0.562214   0.000268   0.004768
    41  H    0.000895   0.002173  -0.000142   0.000268   0.598149  -0.034908
    42  H   -0.000481   0.000161  -0.000262   0.004768  -0.034908   0.570214
    43  H   -0.000544  -0.000013   0.000002   0.000003  -0.005819   0.004899
              43
     1  C    0.000017
     2  C   -0.001745
     3  C    0.001150
     4  C    0.003977
     5  C   -0.000049
     6  C    0.000000
     7  C    0.000002
     8  C   -0.000026
     9  C    0.000378
    10  C   -0.001710
    11  O    0.000000
    12  C    0.000000
    13  C    0.000367
    14  O    0.049752
    15  C   -0.003625
    16  O    0.000106
    17  C   -0.000077
    18  C   -0.022906
    19  O    0.213629
    20  H    0.000011
    21  H    0.000255
    22  H    0.001473
    23  H    0.000002
    24  H   -0.000002
    25  H    0.000000
    26  H   -0.000003
    27  H    0.000000
    28  H    0.000021
    29  H   -0.000006
    30  H    0.000000
    31  H    0.000000
    32  H    0.000000
    33  H    0.000134
    34  H   -0.000022
    35  H   -0.000008
    36  H   -0.002286
    37  H   -0.000544
    38  H   -0.000013
    39  H    0.000002
    40  H    0.000003
    41  H   -0.005819
    42  H    0.004899
    43  H    0.311273
 Mulliken charges:
               1
     1  C    0.089085
     2  C    0.095842
     3  C   -0.372741
     4  C   -0.099033
     5  C   -0.280458
     6  C   -0.265220
     7  C   -0.160647
     8  C    0.387501
     9  C   -0.400270
    10  C    0.266220
    11  O   -0.578234
    12  C   -0.454783
    13  C   -0.488895
    14  O   -0.686882
    15  C    0.303991
    16  O   -0.713864
    17  C   -0.492859
    18  C   -0.085517
    19  O   -0.721690
    20  H    0.176012
    21  H    0.171999
    22  H    0.136247
    23  H    0.140359
    24  H    0.137012
    25  H    0.142262
    26  H    0.141244
    27  H    0.155500
    28  H    0.202477
    29  H    0.195544
    30  H    0.142539
    31  H    0.149850
    32  H    0.146060
    33  H    0.166278
    34  H    0.166586
    35  H    0.165737
    36  H    0.446076
    37  H    0.422990
    38  H    0.167139
    39  H    0.165490
    40  H    0.155910
    41  H    0.154621
    42  H    0.159131
    43  H    0.451387
 Sum of Mulliken charges =   0.00000
 Mulliken charges with hydrogens summed into heavy atoms:
               1
     1  C    0.089085
     2  C    0.095842
     3  C   -0.024730
     4  C    0.037214
     5  C   -0.003086
     6  C    0.018286
     7  C   -0.005147
     8  C    0.387501
     9  C   -0.002249
    10  C    0.266220
    11  O   -0.578234
    12  C   -0.016334
    13  C    0.009707
    14  O   -0.240806
    15  C    0.303991
    16  O   -0.290874
    17  C   -0.004320
    18  C    0.228235
    19  O   -0.270303
 Electronic spatial extent (au):  <R**2>=           5151.4840
 Charge=              0.0000 electrons
 Dipole moment (field-independent basis, Debye):
    X=             -0.3873    Y=             -4.3419    Z=              3.8871  Tot=              5.8405
 Quadrupole moment (field-independent basis, Debye-Ang):
   XX=           -146.3377   YY=           -103.2586   ZZ=           -112.4068
   XY=             -7.4512   XZ=             -1.7490   YZ=              1.2869
 Traceless Quadrupole moment (field-independent basis, Debye-Ang):
   XX=            -25.6700   YY=             17.4091   ZZ=              8.2609
   XY=             -7.4512   XZ=             -1.7490   YZ=              1.2869
 Octapole moment (field-independent basis, Debye-Ang**2):
  XXX=            -81.6556  YYY=            -58.6943  ZZZ=            -15.9379  XYY=             35.2597
  XXY=            -45.1421  XXZ=             45.3410  XZZ=             -3.9396  YZZ=             -5.4469
  YYZ=             -3.2784  XYZ=             10.2539
 Hexadecapole moment (field-independent basis, Debye-Ang**3):
 XXXX=          -4479.3856 YYYY=          -1986.8967 ZZZZ=           -580.7346 XXXY=            -16.7955
 XXXZ=             64.4297 YYYX=            -71.9710 YYYZ=             53.4199 ZZZX=             23.1064
 ZZZY=              8.4116 XXYY=          -1043.0148 XXZZ=           -762.1328 YYZZ=           -453.0516
 XXYZ=              7.5621 YYXZ=            -35.7994 ZZXY=            -23.9178
 N-N= 1.631864121302D+03 E-N=-5.329337654479D+03  KE= 8.790006560793D+02
 D1PCM: PCM CHGder 1st derivatives, ID1Alg=3 FixD1E=F DoIter=F DoCFld=F I1PDM=0.
 Calling FoFJK, ICntrl=      2127 FMM=F ISym2X=0 I1Cent= 0 IOpClX= 0 NMat=1 NMatS=1 NMatT=0.
 ***** Axes restored to original set *****
 -------------------------------------------------------------------
 Center     Atomic                   Forces (Hartrees/Bohr)
 Number     Number              X              Y              Z
 -------------------------------------------------------------------
      1        6           0.009185994   -0.020484830   -0.007181385
      2        6          -0.022144309    0.009188455    0.009106979
      3        6           0.002525434   -0.010898771    0.004455861
      4        6          -0.003296297    0.008187026    0.001079025
      5        6          -0.002796826   -0.000325160   -0.003210809
      6        6          -0.007179482   -0.000780406    0.002699161
      7        6           0.003728613    0.010040686   -0.000439491
      8        6           0.008269774    0.020570312   -0.002298916
      9        6          -0.000591753    0.003940035    0.008029322
     10        6           0.006081581   -0.013177703    0.001860198
     11        8           0.018613515    0.001799552   -0.008345204
     12        6           0.005167176    0.001406075    0.000084944
     13        6          -0.003343757   -0.004265664    0.006807539
     14        8          -0.009711743   -0.004505272   -0.008280117
     15        6          -0.002945537   -0.000578221    0.001397007
     16        8          -0.003950117   -0.000349560   -0.004071355
     17        6          -0.004032265    0.002731032   -0.001920306
     18        6           0.009179475   -0.001031586   -0.002381720
     19        8           0.000554637   -0.001731312   -0.003223321
     20        1          -0.000361295    0.003432803   -0.001502029
     21        1          -0.002185561   -0.000288262   -0.001021667
     22        1          -0.001351055   -0.003795938    0.003242424
     23        1           0.000186394   -0.000620941    0.001384504
     24        1          -0.001307023   -0.002080929    0.000272730
     25        1           0.002123429   -0.000128272    0.001015835
     26        1           0.001844659   -0.000931646   -0.000044467
     27        1          -0.003437075   -0.000885092    0.000888053
     28        1           0.000257383   -0.001870836    0.000678045
     29        1           0.001032264   -0.002123986   -0.003689477
     30        1          -0.002670612    0.000105724    0.000730505
     31        1           0.001240277   -0.000179497    0.001201210
     32        1           0.000868615    0.000231632   -0.002136762
     33        1          -0.000619112    0.002919232    0.000353071
     34        1           0.002120473    0.000335161   -0.001687210
     35        1           0.000868462    0.000105887   -0.000556722
     36        1          -0.003458177    0.001475153    0.000745156
     37        1           0.000387377    0.002413497    0.002382650
     38        1           0.000924877   -0.000015660   -0.000226802
     39        1           0.002463159    0.000001239    0.000128208
     40        1           0.000033495   -0.002780319   -0.000459711
     41        1          -0.000637325    0.002225560    0.004574887
     42        1           0.000370802    0.003671083    0.000694047
     43        1          -0.002008544   -0.000950279   -0.001133888
 -------------------------------------------------------------------
 Cartesian Forces:  Max     0.022144309 RMS     0.005228670

 GradGradGradGradGradGradGradGradGradGradGradGradGradGradGradGradGradGrad
 Berny optimization.
 FormGI is forming the generalized inverse of G from B-inverse, IUseBI=4.
 Internal  Forces:  Max     0.019328220 RMS     0.003594033
 Search for a local minimum.
 Step number   1 out of a maximum of  258
 All quantities printed in internal units (Hartrees-Bohrs-Radians)
 Mixed Optimization -- RFO/linear search
 Second derivative matrix not updated -- first step.
 ITU=  0
     Eigenvalues ---    0.00230   0.00230   0.00337   0.00374   0.00408
     Eigenvalues ---    0.00487   0.00569   0.00583   0.00877   0.00951
     Eigenvalues ---    0.01157   0.01199   0.01288   0.01300   0.01308
     Eigenvalues ---    0.01365   0.02408   0.02895   0.03377   0.03776
     Eigenvalues ---    0.03890   0.04221   0.04472   0.04550   0.04633
     Eigenvalues ---    0.04765   0.04833   0.04964   0.05095   0.05334
     Eigenvalues ---    0.05335   0.05371   0.05379   0.05542   0.05580
     Eigenvalues ---    0.05580   0.05598   0.05618   0.05735   0.06111
     Eigenvalues ---    0.06244   0.06641   0.06757   0.07777   0.08161
     Eigenvalues ---    0.08472   0.08612   0.08724   0.08832   0.09082
     Eigenvalues ---    0.09192   0.10778   0.11665   0.12861   0.13874
     Eigenvalues ---    0.13944   0.14899   0.16000   0.16000   0.16000
     Eigenvalues ---    0.16000   0.16000   0.16000   0.16000   0.16000
     Eigenvalues ---    0.16000   0.16000   0.16000   0.16000   0.16101
     Eigenvalues ---    0.16305   0.16701   0.18248   0.19549   0.20078
     Eigenvalues ---    0.21984   0.23398   0.24508   0.24998   0.26724
     Eigenvalues ---    0.26759   0.27062   0.27423   0.27918   0.28176
     Eigenvalues ---    0.28657   0.29203   0.29454   0.29693   0.30377
     Eigenvalues ---    0.31355   0.32084   0.32279   0.33664   0.33791
     Eigenvalues ---    0.33881   0.33885   0.33998   0.34024   0.34044
     Eigenvalues ---    0.34076   0.34082   0.34103   0.34133   0.34150
     Eigenvalues ---    0.34168   0.34196   0.34200   0.34205   0.34245
     Eigenvalues ---    0.34283   0.34323   0.34324   0.34389   0.34579
     Eigenvalues ---    0.39531   0.41043   0.41134   0.51046   0.51742
     Eigenvalues ---    0.51931   0.52309   0.94477
 RFO step:  Lambda=-1.37522289D-02 EMin= 2.30000000D-03
 Linear search not attempted -- first point.
 Iteration  1 RMS(Cart)=  0.04161711 RMS(Int)=  0.00081749
 Iteration  2 RMS(Cart)=  0.00143071 RMS(Int)=  0.00021995
 Iteration  3 RMS(Cart)=  0.00000186 RMS(Int)=  0.00021994
 Iteration  4 RMS(Cart)=  0.00000000 RMS(Int)=  0.00021994
 Variable       Old X    -DE/DX   Delta X   Delta X   Delta X     New X
                                 (Linear)    (Quad)   (Total)
    R1        2.53480   0.01712   0.00000   0.03234   0.03241   2.56721
    R2        2.83414   0.01084   0.00000   0.03059   0.03078   2.86492
    R3        2.78917   0.00795   0.00000   0.02098   0.02124   2.81041
    R4        2.82802   0.00323   0.00000   0.01243   0.01236   2.84037
    R5        2.83664   0.00639   0.00000   0.02246   0.02218   2.85882
    R6        2.91639   0.00458   0.00000   0.01341   0.01339   2.92978
    R7        2.07334   0.00059   0.00000   0.00167   0.00167   2.07502
    R8        2.06365   0.00095   0.00000   0.00264   0.00264   2.06629
    R9        2.93150  -0.00440   0.00000  -0.01443  -0.01461   2.91689
   R10        2.94934  -0.00124   0.00000  -0.00441  -0.00441   2.94493
   R11        2.07900  -0.00209   0.00000  -0.00598  -0.00598   2.07302
   R12        2.91177   0.00320   0.00000   0.00794   0.00792   2.91970
   R13        2.07290   0.00102   0.00000   0.00289   0.00289   2.07579
   R14        2.07255  -0.00035   0.00000  -0.00099  -0.00099   2.07156
   R15        2.91981   0.00352   0.00000   0.01307   0.01308   2.93289
   R16        2.07532  -0.00005   0.00000  -0.00014  -0.00014   2.07518
   R17        2.07524   0.00053   0.00000   0.00150   0.00150   2.07674
   R18        2.89582   0.00466   0.00000   0.01524   0.01524   2.91106
   R19        2.07683   0.00142   0.00000   0.00404   0.00404   2.08087
   R20        2.83852   0.01364   0.00000   0.03652   0.03671   2.87523
   R21        2.30936   0.01933   0.00000   0.02016   0.02016   2.32952
   R22        2.88771   0.01240   0.00000   0.03813   0.03799   2.92570
   R23        2.06788  -0.00016   0.00000  -0.00044  -0.00044   2.06744
   R24        2.06854   0.00011   0.00000   0.00030   0.00030   2.06884
   R25        2.88579   0.00444   0.00000   0.01428   0.01428   2.90007
   R26        2.70041   0.01498   0.00000   0.03524   0.03524   2.73565
   R27        2.07106   0.00062   0.00000   0.00173   0.00173   2.07280
   R28        2.06994  -0.00084   0.00000  -0.00236  -0.00236   2.06758
   R29        2.07001  -0.00059   0.00000  -0.00165  -0.00165   2.06836
   R30        2.07047   0.00040   0.00000   0.00113   0.00113   2.07159
   R31        2.07157   0.00075   0.00000   0.00212   0.00212   2.07369
   R32        2.06985   0.00022   0.00000   0.00061   0.00061   2.07046
   R33        1.84304  -0.00266   0.00000  -0.00495  -0.00495   1.83809
   R34        2.72196   0.00382   0.00000   0.00935   0.00935   2.73130
   R35        2.89065  -0.00184   0.00000  -0.00596  -0.00596   2.88468
   R36        2.93416  -0.00365   0.00000  -0.01269  -0.01269   2.92148
   R37        1.84847  -0.00320   0.00000  -0.00602  -0.00602   1.84245
   R38        2.06787   0.00019   0.00000   0.00052   0.00052   2.06839
   R39        2.06918   0.00026   0.00000   0.00073   0.00073   2.06991
   R40        2.07202   0.00045   0.00000   0.00127   0.00127   2.07329
   R41        2.70160   0.00395   0.00000   0.00931   0.00931   2.71092
   R42        2.06679   0.00223   0.00000   0.00625   0.00625   2.07304
   R43        2.07078  -0.00085   0.00000  -0.00238  -0.00238   2.06840
   R44        1.85524  -0.00201   0.00000  -0.00383  -0.00383   1.85141
    A1        2.20851  -0.01167   0.00000  -0.04664  -0.04656   2.16195
    A2        1.82896   0.01384   0.00000   0.05784   0.05792   1.88688
    A3        2.24211  -0.00217   0.00000  -0.01004  -0.01027   2.23183
    A4        2.15124   0.00790   0.00000   0.03102   0.03115   2.18239
    A5        2.01841  -0.00714   0.00000  -0.02192  -0.02218   1.99623
    A6        2.10757  -0.00079   0.00000  -0.00844  -0.00833   2.09924
    A7        1.91625  -0.00118   0.00000  -0.00138  -0.00158   1.91467
    A8        1.92275   0.00070   0.00000   0.00175   0.00154   1.92429
    A9        1.89777   0.00219   0.00000   0.01707   0.01718   1.91495
   A10        1.94020  -0.00142   0.00000  -0.02318  -0.02314   1.91706
   A11        1.95162  -0.00143   0.00000  -0.00939  -0.00942   1.94220
   A12        1.83349   0.00134   0.00000   0.01662   0.01641   1.84990
   A13        1.92509  -0.00079   0.00000   0.00219   0.00191   1.92700
   A14        1.95988   0.00244   0.00000   0.01515   0.01513   1.97501
   A15        1.91282  -0.00195   0.00000  -0.02969  -0.02962   1.88320
   A16        1.97507  -0.00075   0.00000   0.00247   0.00252   1.97759
   A17        1.83510   0.00233   0.00000   0.02684   0.02690   1.86201
   A18        1.84932  -0.00142   0.00000  -0.01883  -0.01890   1.83041
   A19        2.01162   0.00256   0.00000   0.00587   0.00556   2.01718
   A20        1.92181  -0.00183   0.00000  -0.01330  -0.01331   1.90850
   A21        1.90839  -0.00166   0.00000  -0.01016  -0.01013   1.89826
   A22        1.90003  -0.00064   0.00000  -0.00522  -0.00510   1.89494
   A23        1.86150   0.00075   0.00000   0.01851   0.01859   1.88009
   A24        1.85315   0.00079   0.00000   0.00534   0.00522   1.85837
   A25        2.01855   0.00549   0.00000   0.02653   0.02649   2.04504
   A26        1.86128  -0.00142   0.00000   0.00202   0.00218   1.86346
   A27        1.90716   0.00046   0.00000   0.00810   0.00832   1.91548
   A28        1.89792  -0.00229   0.00000  -0.02033  -0.02040   1.87752
   A29        1.91997  -0.00370   0.00000  -0.02041  -0.02070   1.89927
   A30        1.85080   0.00123   0.00000   0.00277   0.00244   1.85324
   A31        1.94336  -0.00092   0.00000  -0.00424  -0.00437   1.93899
   A32        1.99628   0.00068   0.00000   0.01681   0.01666   2.01295
   A33        1.87604  -0.00001   0.00000  -0.01103  -0.01124   1.86480
   A34        1.91085   0.00153   0.00000   0.00898   0.00894   1.91979
   A35        1.88641  -0.00184   0.00000  -0.02091  -0.02107   1.86534
   A36        1.84500   0.00042   0.00000   0.00816   0.00830   1.85330
   A37        1.96004  -0.01571   0.00000  -0.06569  -0.06526   1.89478
   A38        2.17393   0.01566   0.00000   0.06247   0.06224   2.23617
   A39        2.14918   0.00006   0.00000   0.00326   0.00304   2.15222
   A40        1.79518   0.01127   0.00000   0.04859   0.04824   1.84342
   A41        1.90960  -0.00309   0.00000  -0.00681  -0.00658   1.90303
   A42        1.89571  -0.00275   0.00000   0.00641   0.00569   1.90140
   A43        1.96660  -0.00380   0.00000  -0.02317  -0.02316   1.94344
   A44        1.96707  -0.00094   0.00000   0.00937   0.00846   1.97553
   A45        1.92390  -0.00018   0.00000  -0.02858  -0.02870   1.89520
   A46        1.81901  -0.00221   0.00000  -0.01796  -0.01791   1.80109
   A47        1.97588   0.00048   0.00000  -0.00975  -0.00973   1.96616
   A48        1.87018  -0.00185   0.00000  -0.02512  -0.02474   1.84544
   A49        1.95416   0.00100   0.00000   0.01219   0.01191   1.96607
   A50        1.93783   0.00301   0.00000   0.03321   0.03283   1.97066
   A51        1.90434  -0.00049   0.00000   0.00604   0.00525   1.90959
   A52        1.92771  -0.00436   0.00000  -0.02534  -0.02527   1.90244
   A53        1.94997   0.00162   0.00000   0.00857   0.00854   1.95851
   A54        1.94193   0.00262   0.00000   0.01610   0.01611   1.95804
   A55        1.87380   0.00119   0.00000   0.00490   0.00492   1.87872
   A56        1.86903   0.00114   0.00000   0.00799   0.00811   1.87714
   A57        1.89828  -0.00226   0.00000  -0.01255  -0.01263   1.88565
   A58        1.94541  -0.00164   0.00000  -0.00666  -0.00667   1.93874
   A59        1.92807  -0.00193   0.00000  -0.00977  -0.00981   1.91825
   A60        1.95270  -0.00050   0.00000  -0.00705  -0.00712   1.94558
   A61        1.85230   0.00302   0.00000   0.02560   0.02562   1.87792
   A62        1.89118   0.00080   0.00000   0.00211   0.00207   1.89325
   A63        1.89049   0.00052   0.00000  -0.00232  -0.00242   1.88807
   A64        1.87157   0.00432   0.00000   0.02485   0.02485   1.89642
   A65        1.87258   0.00200   0.00000   0.02097   0.02105   1.89363
   A66        1.97694   0.00137   0.00000   0.00467   0.00452   1.98147
   A67        1.97030  -0.00303   0.00000  -0.01960  -0.01963   1.95067
   A68        1.86766  -0.00205   0.00000  -0.00946  -0.00951   1.85815
   A69        1.85483   0.00112   0.00000   0.00944   0.00954   1.86436
   A70        1.91398   0.00064   0.00000  -0.00444  -0.00449   1.90948
   A71        1.84656   0.00003   0.00000   0.00016   0.00016   1.84673
   A72        1.95330  -0.00091   0.00000  -0.01008  -0.01016   1.94314
   A73        1.94561  -0.00082   0.00000  -0.00282  -0.00286   1.94275
   A74        1.92985  -0.00163   0.00000  -0.00654  -0.00658   1.92327
   A75        1.89753   0.00019   0.00000  -0.00410  -0.00417   1.89336
   A76        1.88687   0.00080   0.00000   0.00095   0.00088   1.88775
   A77        1.84662   0.00263   0.00000   0.02459   0.02459   1.87121
   A78        1.93545   0.00751   0.00000   0.03747   0.03738   1.97283
   A79        1.97640  -0.00436   0.00000  -0.01999  -0.02129   1.95511
   A80        1.91617  -0.00557   0.00000  -0.04786  -0.04819   1.86798
   A81        1.90027   0.00141   0.00000   0.03804   0.03785   1.93813
   A82        1.85498  -0.00136   0.00000  -0.00775  -0.00709   1.84789
   A83        1.87570   0.00241   0.00000  -0.00013  -0.00126   1.87444
   A84        1.87927   0.00200   0.00000   0.01152   0.01152   1.89079
    D1        0.04835   0.00103   0.00000   0.00689   0.00689   0.05524
    D2        3.07336   0.00062   0.00000   0.01240   0.01243   3.08579
    D3       -3.00797   0.00089   0.00000  -0.00729  -0.00729  -3.01526
    D4        0.01704   0.00048   0.00000  -0.00177  -0.00175   0.01529
    D5       -1.07857   0.00187   0.00000  -0.00351  -0.00336  -1.08193
    D6        3.02700   0.00002   0.00000  -0.02546  -0.02531   3.00169
    D7        0.98441  -0.00090   0.00000  -0.03806  -0.03781   0.94660
    D8        1.95766   0.00261   0.00000   0.01648   0.01637   1.97403
    D9       -0.21996   0.00076   0.00000  -0.00547  -0.00558  -0.22553
   D10       -2.26255  -0.00016   0.00000  -0.01807  -0.01808  -2.28063
   D11        0.03443  -0.00115   0.00000  -0.00635  -0.00622   0.02822
   D12       -3.11599  -0.00085   0.00000  -0.00251  -0.00231  -3.11830
   D13       -3.01965  -0.00068   0.00000  -0.01856  -0.01894  -3.03859
   D14        0.11311  -0.00039   0.00000  -0.01472  -0.01503   0.09808
   D15        1.12482  -0.00003   0.00000   0.00545   0.00554   1.13036
   D16       -1.01754   0.00206   0.00000   0.03431   0.03448  -0.98306
   D17       -3.01811  -0.00114   0.00000   0.00396   0.00398  -3.01414
   D18       -1.89445   0.00077   0.00000   0.00034   0.00036  -1.89409
   D19        2.24638   0.00286   0.00000   0.02920   0.02930   2.27568
   D20        0.24580  -0.00034   0.00000  -0.00116  -0.00120   0.24460
   D21       -0.05917   0.00024   0.00000   0.00862   0.00860  -0.05057
   D22        2.06848   0.00027   0.00000   0.00614   0.00612   2.07460
   D23       -2.11434  -0.00130   0.00000  -0.00927  -0.00936  -2.12370
   D24        2.96900   0.00048   0.00000   0.01687   0.01677   2.98577
   D25       -1.18654   0.00051   0.00000   0.01440   0.01429  -1.17225
   D26        0.91383  -0.00106   0.00000  -0.00102  -0.00119   0.91264
   D27       -1.45698   0.00053   0.00000   0.00737   0.00753  -1.44946
   D28        2.60572   0.00025   0.00000  -0.00942  -0.00941   2.59631
   D29        0.55538   0.00178   0.00000   0.02390   0.02390   0.57928
   D30        0.67503  -0.00033   0.00000  -0.00686  -0.00671   0.66832
   D31       -1.54545  -0.00061   0.00000  -0.02365  -0.02365  -1.56910
   D32        2.68739   0.00091   0.00000   0.00967   0.00966   2.69705
   D33        2.71816  -0.00049   0.00000  -0.00705  -0.00687   2.71130
   D34        0.49768  -0.00077   0.00000  -0.02384  -0.02380   0.47388
   D35       -1.55266   0.00075   0.00000   0.00948   0.00950  -1.54316
   D36        1.22563  -0.00158   0.00000  -0.02942  -0.02939   1.19624
   D37       -0.93169  -0.00116   0.00000  -0.01608  -0.01602  -0.94772
   D38       -2.96143  -0.00011   0.00000  -0.00902  -0.00908  -2.97050
   D39       -2.84552   0.00048   0.00000  -0.00543  -0.00541  -2.85094
   D40        1.28034   0.00089   0.00000   0.00790   0.00795   1.28829
   D41       -0.74939   0.00194   0.00000   0.01497   0.01490  -0.73450
   D42       -0.83511  -0.00019   0.00000  -0.01063  -0.01055  -0.84566
   D43       -2.99243   0.00022   0.00000   0.00271   0.00282  -2.98962
   D44        1.26102   0.00127   0.00000   0.00977   0.00976   1.27078
   D45       -3.08311   0.00052   0.00000   0.02983   0.02989  -3.05322
   D46        1.14296   0.00094   0.00000   0.02514   0.02508   1.16804
   D47       -1.04554   0.00145   0.00000   0.04358   0.04350  -1.00204
   D48        1.00656   0.00018   0.00000   0.01242   0.01250   1.01906
   D49       -1.05055   0.00061   0.00000   0.00773   0.00769  -1.04286
   D50        3.04413   0.00111   0.00000   0.02616   0.02611   3.07024
   D51       -0.99534  -0.00139   0.00000  -0.00977  -0.00965  -1.00500
   D52       -3.05246  -0.00096   0.00000  -0.01446  -0.01446  -3.06692
   D53        1.04223  -0.00046   0.00000   0.00398   0.00396   1.04619
   D54       -1.13308   0.00097   0.00000   0.02063   0.02074  -1.11234
   D55        3.03757   0.00146   0.00000   0.02823   0.02829   3.06586
   D56        1.04421   0.00055   0.00000   0.02003   0.02022   1.06443
   D57        1.03569  -0.00009   0.00000   0.00309   0.00309   1.03878
   D58       -1.07684   0.00040   0.00000   0.01068   0.01064  -1.06620
   D59       -3.07019  -0.00052   0.00000   0.00249   0.00256  -3.06763
   D60        3.02845   0.00090   0.00000   0.01620   0.01620   3.04465
   D61        0.91591   0.00139   0.00000   0.02379   0.02375   0.93966
   D62       -1.07744   0.00047   0.00000   0.01559   0.01568  -1.06177
   D63        1.25095   0.00048   0.00000   0.00833   0.00849   1.25944
   D64       -2.80746   0.00185   0.00000   0.03400   0.03404  -2.77342
   D65       -0.80578   0.00216   0.00000   0.03706   0.03702  -0.76876
   D66       -2.93957   0.00058   0.00000   0.01343   0.01340  -2.92617
   D67       -0.71479   0.00196   0.00000   0.03910   0.03895  -0.67585
   D68        1.28688   0.00226   0.00000   0.04216   0.04194   1.32882
   D69       -0.91971  -0.00129   0.00000  -0.00606  -0.00573  -0.92544
   D70        1.30507   0.00009   0.00000   0.01961   0.01981   1.32488
   D71       -2.97644   0.00039   0.00000   0.02267   0.02280  -2.95364
   D72       -3.02919  -0.00018   0.00000   0.00535   0.00544  -3.02375
   D73        1.16952   0.00018   0.00000   0.01051   0.01060   1.18012
   D74       -0.95590   0.00009   0.00000   0.00918   0.00920  -0.94670
   D75        1.05926  -0.00071   0.00000  -0.00910  -0.00918   1.05009
   D76       -1.02521  -0.00036   0.00000  -0.00394  -0.00402  -1.02923
   D77        3.13256  -0.00044   0.00000  -0.00527  -0.00542   3.12714
   D78       -0.96885   0.00047   0.00000   0.00658   0.00664  -0.96222
   D79       -3.05333   0.00082   0.00000   0.01174   0.01180  -3.04153
   D80        1.10444   0.00074   0.00000   0.01041   0.01039   1.11483
   D81       -0.06799   0.00102   0.00000   0.01010   0.01007  -0.05792
   D82        2.02609   0.00125   0.00000   0.00624   0.00621   2.03229
   D83       -2.15622  -0.00248   0.00000  -0.02872  -0.02903  -2.18524
   D84        3.08229   0.00064   0.00000   0.00597   0.00602   3.08831
   D85       -1.10682   0.00086   0.00000   0.00211   0.00216  -1.10466
   D86        0.99406  -0.00286   0.00000  -0.03285  -0.03308   0.96098
   D87        0.07096  -0.00005   0.00000  -0.00797  -0.00832   0.06264
   D88       -2.07097   0.00023   0.00000   0.00858   0.00839  -2.06258
   D89        2.07896  -0.00202   0.00000  -0.03174  -0.03237   2.04659
   D90       -1.98329  -0.00125   0.00000  -0.01760  -0.01746  -2.00075
   D91        2.15796  -0.00097   0.00000  -0.00105  -0.00075   2.15721
   D92        0.02471  -0.00322   0.00000  -0.04136  -0.04150  -0.01680
   D93        2.10902   0.00285   0.00000   0.03233   0.03246   2.14147
   D94       -0.03292   0.00312   0.00000   0.04888   0.04917   0.01625
   D95       -2.16617   0.00088   0.00000   0.00856   0.00841  -2.15776
   D96        1.13321  -0.00113   0.00000  -0.02967  -0.02955   1.10366
   D97       -3.09510   0.00037   0.00000  -0.00824  -0.00817  -3.10327
   D98       -0.98747  -0.00064   0.00000  -0.02267  -0.02255  -1.01001
   D99       -3.09987  -0.00294   0.00000  -0.05085  -0.05087   3.13244
   D100      -1.04500  -0.00145   0.00000  -0.02942  -0.02949  -1.07449
   D101       1.06264  -0.00246   0.00000  -0.04385  -0.04387   1.01876
   D102      -0.94761   0.00123   0.00000   0.00406   0.00401  -0.94360
   D103       1.10727   0.00273   0.00000   0.02549   0.02539   1.13266
   D104      -3.06828   0.00172   0.00000   0.01106   0.01101  -3.05728
   D105       2.98863   0.00043   0.00000   0.03370   0.03347   3.02210
   D106       1.01273   0.00255   0.00000   0.05214   0.05251   1.06524
   D107      -1.14922  -0.00041   0.00000   0.01007   0.00993  -1.13929
   D108       1.33251  -0.00187   0.00000  -0.03426  -0.03411   1.29839
   D109      -2.82373  -0.00028   0.00000  -0.02238  -0.02240  -2.84613
   D110      -0.77959   0.00002   0.00000  -0.02743  -0.02755  -0.80713
   D111      -1.06963   0.00170   0.00000   0.02587   0.02588  -1.04375
   D112       1.05981   0.00071   0.00000   0.01132   0.01136   1.07117
   D113       3.10888   0.00242   0.00000   0.03596   0.03596  -3.13835
   D114      -3.12961  -0.00023   0.00000   0.00351   0.00355  -3.12606
   D115      -1.00016  -0.00122   0.00000  -0.01104  -0.01098  -1.01115
   D116       1.04890   0.00049   0.00000   0.01360   0.01362   1.06252
   D117       1.14879  -0.00077   0.00000  -0.00029  -0.00034   1.14845
   D118      -3.00495  -0.00176   0.00000  -0.01484  -0.01487  -3.01982
   D119      -0.95588  -0.00005   0.00000   0.00981   0.00973  -0.94615
   D120      -0.88517  -0.00255   0.00000  -0.06352  -0.06354  -0.94872
   D121       1.25703   0.00180   0.00000   0.00007  -0.00029   1.25674
   D122      -2.92978  -0.00196   0.00000  -0.04713  -0.04656  -2.97634
   D123       1.16288  -0.00107   0.00000  -0.04283  -0.04291   1.11997
   D124      -2.97810   0.00327   0.00000   0.02076   0.02034  -2.95776
   D125      -0.88173  -0.00049   0.00000  -0.02645  -0.02593  -0.90766
   D126      -3.10732  -0.00255   0.00000  -0.05105  -0.05121   3.12466
   D127      -0.96512   0.00179   0.00000   0.01254   0.01205  -0.95307
   D128       1.13125  -0.00197   0.00000  -0.03466  -0.03422   1.09703
   D129       1.37305   0.00193   0.00000   0.04528   0.04596   1.41901
   D130      -0.81265   0.00132   0.00000   0.01796   0.01718  -0.79547
   D131      -2.82838  -0.00146   0.00000   0.00361   0.00372  -2.82466
         Item               Value     Threshold  Converged?
 Maximum Force            0.019328     0.000450     NO 
 RMS     Force            0.003594     0.000300     NO 
 Maximum Displacement     0.203978     0.001800     NO 
 RMS     Displacement     0.041746     0.001200     NO 
 Predicted change in Energy=-7.668326D-03
 GradGradGradGradGradGradGradGradGradGradGradGradGradGradGradGradGradGrad

                          Input orientation:                          
 ---------------------------------------------------------------------
 Center     Atomic      Atomic             Coordinates (Angstroms)
 Number     Number       Type             X           Y           Z
 ---------------------------------------------------------------------
      1          6           0        1.798649    0.468465    0.220791
      2          6           0        0.852728   -0.444967    0.561997
      3          6           0       -0.514807   -0.114683    1.091107
      4          6           0       -1.328898    0.633875    0.004566
      5          6           0       -0.981090    2.137713    0.011972
      6          6           0        0.445740    2.494659   -0.461191
      7          6           0        1.628772    1.965149    0.392510
      8          6           0        2.930599   -0.254673   -0.417599
      9          6           0        2.584347   -1.734796   -0.483333
     10          6           0        1.216687   -1.875001    0.228577
     11          8           0        3.988516    0.212746   -0.844159
     12          6           0        2.890607    2.806888    0.123643
     13          6           0        1.286772   -2.772259    1.471626
     14          8           0        0.170002   -2.351756   -0.650532
     15          6           0       -2.859976    0.354701    0.084843
     16          8           0       -3.503187    1.000028   -1.037140
     17          6           0       -3.516954    0.917563    1.342537
     18          6           0       -3.174074   -1.154893   -0.027073
     19          8           0       -2.609779   -1.760297   -1.198826
     20          1           0       -0.433704    0.508587    1.991480
     21          1           0       -1.020666   -1.032061    1.404342
     22          1           0       -1.022598    0.244574   -0.974222
     23          1           0       -1.124787    2.539518    1.024159
     24          1           0       -1.689620    2.666679   -0.636010
     25          1           0        0.510427    3.590819   -0.473731
     26          1           0        0.584757    2.167722   -1.501146
     27          1           0        1.363969    2.137295    1.447393
     28          1           0        2.520701   -2.040139   -1.531970
     29          1           0        3.382355   -2.308229   -0.000726
     30          1           0        2.687681    3.850678    0.392830
     31          1           0        3.184154    2.787257   -0.930178
     32          1           0        3.745370    2.472425    0.719889
     33          1           0        0.308240   -2.846187    1.960248
     34          1           0        1.591285   -3.786437    1.183716
     35          1           0        2.010971   -2.391894    2.200519
     36          1           0        0.417359   -3.233059   -0.979492
     37          1           0       -3.286918    0.455546   -1.816472
     38          1           0       -3.074801    0.490252    2.248041
     39          1           0       -3.418762    2.007500    1.389221
     40          1           0       -4.589770    0.687848    1.344650
     41          1           0       -2.884876   -1.703362    0.877894
     42          1           0       -4.259256   -1.249391   -0.134272
     43          1           0       -1.667766   -1.960601   -1.018979
 ---------------------------------------------------------------------
                    Distance matrix (angstroms):
                    1          2          3          4          5
     1  C    0.000000
     2  C    1.358510   0.000000
     3  C    2.539604   1.503062   0.000000
     4  C    3.139374   2.496822   1.550373   0.000000
     5  C    3.249145   3.214911   2.540717   1.543553   0.000000
     6  C    2.530005   3.139101   3.184485   2.613195   1.545036
     7  C    1.516050   2.537643   3.067356   3.266589   2.643099
     8  C    1.487206   2.305075   3.763856   4.371619   4.605361
     9  C    2.442841   2.398932   3.835150   4.600232   5.287154
    10  C    2.414659   1.512822   2.615481   3.581150   4.580285
    11  O    2.448475   3.499005   4.912472   5.401165   5.397726
    12  C    2.582640   3.862599   4.590034   4.747672   3.930688
    13  C    3.511254   2.536160   3.233139   4.538253   5.601929
    14  O    3.371253   2.360547   2.916635   3.404386   4.681801
    15  C    4.661997   3.827703   2.594746   1.558391   2.591265
    16  O    5.474890   4.859963   3.834375   2.438596   2.959043
    17  C    5.451206   4.643258   3.184594   2.580356   3.112840
    18  C    5.236860   4.131117   3.066605   2.570090   3.956255
    19  O    5.139741   4.101164   3.512940   2.969995   4.394672
    20  H    2.849623   2.146531   1.098051   2.182865   2.621476
    21  H    3.406011   2.136312   1.093431   2.197663   3.462329
    22  H    3.072071   2.520373   2.156966   1.096996   2.135012
    23  H    3.671667   3.609890   2.724214   2.170877   1.098462
    24  H    4.211208   4.192982   3.478376   2.161655   1.096221
    25  H    3.448329   4.180607   4.150972   3.515025   2.138234
    26  H    2.706673   3.339838   3.624664   2.877835   2.177683
    27  H    2.116244   2.777296   2.954343   3.404931   2.749497
    28  H    3.144301   3.116313   4.449968   4.932617   5.665752
    29  H    3.204252   3.191773   4.603435   5.554450   6.229464
    30  H    3.501333   4.674210   5.144668   5.160569   4.066839
    31  H    2.936179   4.255515   5.117534   5.087085   4.319585
    32  H    2.838076   4.111385   4.998003   5.444277   4.790888
    33  H    4.029138   2.831507   2.982269   4.314597   5.504309
    34  H    4.367427   3.478134   4.233907   5.427432   6.563966
    35  H    3.485120   2.795855   3.577154   5.013203   5.853162
    36  H    4.129155   3.215461   3.857535   4.355566   5.637717
    37  H    5.478468   4.858468   4.057558   2.679893   3.389652
    38  H    5.278327   4.375256   2.873677   2.846399   3.478183
    39  H    5.563743   4.994449   3.609085   2.858609   2.802858
    40  H    6.490231   5.613965   4.160970   3.525908   4.111047
    41  H    5.204232   3.956391   2.861221   2.940483   4.373565
    42  H    6.306767   5.221519   4.100002   3.486110   4.715955
    43  H    4.410604   3.339089   3.031367   2.809587   4.281421
                    6          7          8          9         10
     6  C    0.000000
     7  C    1.552016   0.000000
     8  C    3.706110   2.697895   0.000000
     9  C    4.739454   3.920436   1.521505   0.000000
    10  C    4.490442   3.865675   2.445507   1.548214   0.000000
    11  O    4.231437   3.188833   1.232730   2.427923   3.632147
    12  C    2.533159   1.540468   3.109292   4.592288   4.973239
    13  C    5.673054   4.870779   3.550997   2.565520   1.534651
    14  O    4.857944   4.674571   3.474610   2.497530   1.447645
    15  C    3.975592   4.778814   5.844189   5.859136   4.648807
    16  O    4.261415   5.414089   6.584201   6.696569   5.669659
    17  C    4.630724   5.336524   6.785511   6.898890   5.607733
    18  C    5.158560   5.742651   6.183036   5.805503   4.456758
    19  O    5.290081   5.863158   5.794223   5.243236   4.085643
    20  H    3.276203   2.988660   4.207703   4.501788   3.393097
    21  H    4.250684   4.126330   4.419989   4.129561   2.664342
    22  H    2.735342   3.443559   4.023287   4.143540   3.309640
    23  H    2.162136   2.882875   5.131503   5.856617   5.059982
    24  H    2.149399   3.544253   5.470688   6.137026   5.460859
    25  H    1.098138   2.154965   4.544028   5.715191   5.555828
    26  H    1.098963   2.171851   3.541899   4.501550   4.442397
    27  H    2.147917   1.101150   3.413800   4.495566   4.195917
    28  H    5.100630   4.532272   2.144232   1.094041   2.197101
    29  H    5.648316   4.635887   2.143586   1.094784   2.220447
    30  H    2.755801   2.162523   4.191623   5.654720   5.913899
    31  H    2.793649   2.201040   3.095216   4.583492   5.191367
    32  H    3.504712   2.201021   3.065092   4.527298   5.053290
    33  H    5.865741   5.229777   4.387126   3.519508   2.183383
    34  H    6.593190   5.805872   4.102600   2.823907   2.169378
    35  H    5.780402   4.732737   3.502567   2.821985   2.187835
    36  H    5.751190   5.511014   3.937370   2.680820   1.985617
    37  H    4.464023   5.596652   6.412393   6.406763   5.467736
    38  H    4.873582   5.267060   6.612517   6.666123   5.299955
    39  H    4.312275   5.145175   6.978281   7.317688   6.156971
    40  H    5.646414   6.419372   7.781377   7.789652   6.444281
    41  H    5.523543   5.836659   6.131619   5.636162   4.156187
    42  H    6.021774   6.729015   7.263866   6.869669   5.523494
    43  H    4.962598   5.317046   4.941337   4.291662   3.143849
                   11         12         13         14         15
    11  O    0.000000
    12  C    2.978526   0.000000
    13  C    4.644625   5.959549   0.000000
    14  O    4.603826   5.883251   2.434656   0.000000
    15  C    6.912673   6.251714   5.375552   4.128735   0.000000
    16  O    7.535428   6.744832   6.593009   4.987609   1.445342
    17  C    7.849235   6.790588   6.058649   5.315488   1.526509
    18  C    7.337627   7.245604   4.976054   3.606109   1.545981
    19  O    6.896100   7.270650   4.830993   2.894415   2.486689
    20  H    5.261598   4.452197   3.740887   3.940336   3.089618
    21  H    5.630028   5.628124   2.890863   2.716946   2.654665
    22  H    5.012903   4.804574   4.518478   2.875413   2.123607
    23  H    5.920333   4.123809   5.850710   5.329693   2.943913
    24  H    6.189212   4.644913   6.548518   5.351924   2.689722
    25  H    4.862685   2.576172   6.698947   5.954943   4.705749
    26  H    3.979842   2.892303   5.808065   4.617494   4.203403
    27  H    3.980370   2.128683   4.910221   5.096903   4.782875
    28  H    2.775438   5.135324   3.328689   2.529788   6.107457
    29  H    2.726560   5.140205   2.602809   3.277706   6.787136
    30  H    4.056706   1.096877   6.854899   6.774769   6.564542
    31  H    2.698611   1.094117   6.346411   5.964291   6.593869
    32  H    2.758897   1.094530   5.840935   6.159061   6.965532
    33  H    5.546729   6.480663   1.096239   2.660779   4.878568
    34  H    5.084531   6.803229   1.097350   2.728153   6.178209
    35  H    4.468210   5.666967   1.095640   3.394005   5.978795
    36  H    4.964378   6.619276   2.641249   0.972674   4.974510
    37  H    7.344133   6.888735   6.492223   4.603331   1.951268
    38  H    7.715515   6.742846   5.501829   5.196872   2.178061
    39  H    7.942097   6.484508   6.707827   6.003577   2.178392
    40  H    8.865868   7.870021   6.820719   5.989606   2.165708
    41  H    7.340331   7.366644   4.347149   3.476892   2.205713
    42  H    8.406398   8.224382   5.971303   4.593480   2.139884
    43  H    6.061974   6.694274   3.948568   1.914718   2.828500
                   16         17         18         19         20
    16  O    0.000000
    17  C    2.381146   0.000000
    18  C    2.402548   2.507683   0.000000
    19  O    2.905807   3.801635   1.434555   0.000000
    20  H    4.340021   3.177234   3.788317   4.478972   0.000000
    21  H    4.031517   3.168012   2.588668   3.135617   1.750100
    22  H    2.593837   3.470173   2.735772   2.566924   3.035110
    23  H    3.503680   2.907674   4.353543   5.063129   2.353292
    24  H    2.495527   3.211418   4.144734   4.556486   3.624692
    25  H    4.810272   5.163809   6.024685   6.236657   4.058178
    26  H    4.276692   5.145237   5.228908   5.072060   3.998554
    27  H    5.581710   5.032112   5.797101   6.163146   2.486031
    28  H    6.765700   7.311913   5.956411   5.148896   5.257301
    29  H    7.709047   7.733728   6.657149   6.135255   5.144478
    30  H    6.964040   6.928391   7.719600   7.879054   4.844409
    31  H    6.922872   7.318868   7.535463   7.370351   5.178545
    32  H    7.602413   7.452962   7.848190   7.873076   4.789392
    33  H    6.189078   5.401804   4.351601   4.435510   3.435981
    34  H    7.334582   6.946002   5.576709   5.237432   4.816668
    35  H    7.238336   6.499737   5.777285   5.771117   3.799068
    36  H    5.770011   6.172382   4.257261   3.373530   4.852927
    37  H    0.974982   3.200893   2.410020   2.397908   4.758586
    38  H    3.351985   1.094546   2.809359   4.142718   2.653592
    39  H    2.628565   1.095347   3.473686   4.642062   3.394117
    40  H    2.636484   1.097136   2.698428   4.047598   4.209918
    41  H    3.370161   2.735811   1.097004   2.095635   3.484398
    42  H    2.539035   2.725375   1.094551   2.028564   4.716371
    43  H    3.483451   4.156932   1.975350   0.979723   4.084441
                   21         22         23         24         25
    21  H    0.000000
    22  H    2.699513   0.000000
    23  H    3.593265   3.044789   0.000000
    24  H    4.276823   2.534935   1.758230   0.000000
    25  H    5.219427   3.714567   2.454146   2.391772   0.000000
    26  H    4.610624   2.561199   3.072123   2.483991   1.756790
    27  H    3.966504   3.891312   2.556328   3.734330   2.555774
    28  H    4.709505   4.252759   6.387224   6.378376   6.071965
    29  H    4.794728   5.183446   6.698161   7.132898   6.578030
    30  H    6.214188   5.351540   4.080763   4.649853   2.357730
    31  H    6.141472   4.915682   4.737908   4.884132   2.828935
    32  H    5.955250   5.528730   4.880114   5.604937   3.624968
    33  H    2.316480   4.464869   5.651163   6.412776   6.884779
    34  H    3.802309   5.266700   6.886233   7.464479   7.638016
    35  H    3.416704   5.121766   5.961176   6.879639   6.722804
    36  H    3.548940   3.763965   6.302021   6.274093   6.843227
    37  H    4.209812   2.425086   4.133635   2.972198   5.104186
    38  H    2.692347   3.828169   3.082197   3.869537   5.465841
    39  H    3.871695   3.799391   2.382989   2.743357   4.627743
    40  H    3.962342   4.277661   3.941764   4.031086   6.143757
    41  H    2.050139   3.269995   4.595795   4.776798   6.432986
    42  H    3.592078   3.662431   5.051998   4.710666   6.803876
    43  H    2.674586   2.298052   4.971952   4.643152   5.988329
                   26         27         28         29         30
    26  H    0.000000
    27  H    3.049914   0.000000
    28  H    4.631946   5.259809   0.000000
    29  H    5.487436   5.092506   1.777365   0.000000
    30  H    3.292684   2.408318   6.199553   6.210443   0.000000
    31  H    2.732525   3.064044   4.909794   5.183352   1.768530
    32  H    3.874960   2.512498   5.189790   4.848270   1.767840
    33  H    6.098934   5.119832   4.211922   3.685784   7.277811
    34  H    6.608600   5.933953   3.359809   2.606900   7.755843
    35  H    6.043717   4.636741   3.783521   2.594836   6.534170
    36  H    5.428497   5.968797   2.480390   3.256454   7.564189
    37  H    4.245097   5.925525   6.327545   7.444098   7.218294
    38  H    5.501153   4.801716   7.211173   7.388053   6.923906
    39  H    4.940451   4.784845   7.758477   8.173902   6.455907
    40  H    6.088047   6.128496   8.140986   8.622140   7.991918
    41  H    5.716946   5.755663   5.927995   6.357360   7.882641
    42  H    6.083541   6.752182   6.967543   7.715775   8.634145
    43  H    4.727515   5.662787   4.220514   5.163468   7.398248
                   31         32         33         34         35
    31  H    0.000000
    32  H    1.771102   0.000000
    33  H    6.954217   6.452905   0.000000
    34  H    7.086552   6.635402   1.770106   0.000000
    35  H    6.164513   5.372337   1.778596   1.776168   0.000000
    36  H    6.625842   6.820271   2.967095   2.522657   3.655082
    37  H    6.935212   7.742997   6.171728   7.126880   7.232687
    38  H    7.385921   7.264916   4.760212   6.418350   5.845862
    39  H    7.041742   7.210336   6.146129   7.662409   7.035259
    40  H    8.367572   8.546906   6.071151   7.632206   7.333969
    41  H    7.763240   7.837240   3.559991   4.946589   5.117883
    42  H    8.504842   8.868796   5.272456   6.511722   6.787658
    43  H    6.789047   7.209537   3.683023   4.336698   4.907574
                   36         37         38         39         40
    36  H    0.000000
    37  H    5.294149   0.000000
    38  H    6.039470   4.070192   0.000000
    39  H    6.913037   3.564044   1.777055   0.000000
    40  H    6.771004   3.426964   1.774906   1.764860   0.000000
    41  H    4.085904   3.475936   2.593321   3.783779   2.973619
    42  H    5.149763   2.584966   3.178790   3.692533   2.459542
    43  H    2.443042   3.015861   4.319705   4.960972   4.597732
                   41         42         43
    41  H    0.000000
    42  H    1.766208   0.000000
    43  H    2.268404   2.829195   0.000000
 Stoichiometry    C15H24O4
 Framework group  C1[X(C15H24O4)]
 Deg. of freedom   123
 Full point group                 C1      NOp   1
 Largest Abelian subgroup         C1      NOp   1
 Largest concise Abelian subgroup C1      NOp   1
                         Standard orientation:                         
 ---------------------------------------------------------------------
 Center     Atomic      Atomic             Coordinates (Angstroms)
 Number     Number       Type             X           Y           Z
 ---------------------------------------------------------------------
      1          6           0        1.817301    0.435994    0.219059
      2          6           0        0.856934   -0.467055    0.547309
      3          6           0       -0.511904   -0.122009    1.063469
      4          6           0       -1.305618    0.640026   -0.028765
      5          6           0       -0.939757    2.139505   -0.012512
      6          6           0        0.496096    2.480728   -0.469711
      7          6           0        1.663757    1.934038    0.394261
      8          6           0        2.946966   -0.298650   -0.410175
      9          6           0        2.583550   -1.774238   -0.484653
     10          6           0        1.207011   -1.900260    0.212647
     11          8           0        4.014806    0.157350   -0.824184
     12          6           0        2.938383    2.761324    0.141346
     13          6           0        1.253398   -2.802495    1.453201
     14          8           0        0.163782   -2.361322   -0.678853
     15          6           0       -2.840706    0.379160    0.034770
     16          8           0       -3.464442    1.036022   -1.091507
     17          6           0       -3.503796    0.945692    1.287600
     18          6           0       -3.171850   -1.126129   -0.085659
     19          8           0       -2.602834   -1.734367   -1.253656
     20          1           0       -0.432585    0.497187    1.966807
     21          1           0       -1.032023   -1.034241    1.368266
     22          1           0       -0.993946    0.250350   -1.005706
     23          1           0       -1.089040    2.539601    0.999544
     24          1           0       -1.635109    2.679205   -0.665897
     25          1           0        0.574151    3.576059   -0.477745
     26          1           0        0.641892    2.155645   -1.509319
     27          1           0        1.390166    2.105816    1.446959
     28          1           0        2.527059   -2.075244   -1.534953
     29          1           0        3.369540   -2.358928    0.004130
     30          1           0        2.745314    3.806582    0.412084
     31          1           0        3.242546    2.741696   -0.909460
     32          1           0        3.782835    2.414514    0.745183
     33          1           0        0.269047   -2.866208    1.931463
     34          1           0        1.548593   -3.819311    1.164890
     35          1           0        1.974569   -2.433400    2.190837
     36          1           0        0.403858   -3.244442   -1.008335
     37          1           0       -3.246726    0.491594   -1.870474
     38          1           0       -3.076221    0.509997    2.196104
     39          1           0       -3.392927    2.034196    1.339108
     40          1           0       -4.579274    0.728991    1.277866
     41          1           0       -2.898669   -1.681116    0.820310
     42          1           0       -4.256929   -1.207105   -0.204353
     43          1           0       -1.665218   -1.946680   -1.064824
 ---------------------------------------------------------------------
 Rotational constants (GHZ):      0.5381789      0.2987432      0.2219519
 Standard basis: 6-31G(d) (6D, 7F)
 There are   333 symmetry adapted cartesian basis functions of A   symmetry.
 There are   333 symmetry adapted basis functions of A   symmetry.
   333 basis functions,   628 primitive gaussians,   333 cartesian basis functions
    73 alpha electrons       73 beta electrons
       nuclear repulsion energy      1623.2209597813 Hartrees.
 NAtoms=   43 NActive=   43 NUniq=   43 SFac= 1.00D+00 NAtFMM=   60 NAOKFM=F Big=F
 Integral buffers will be    131072 words long.
 Raffenetti 2 integral format.
 Two-electron integral symmetry is turned on.
 ------------------------------------------------------------------------------
 Polarizable Continuum Model (PCM)
 =================================
 Model                : PCM (using non-symmetric T matrix).
 Atomic radii         : SMD-Coulomb.
 Polarization charges : Total charges.
 Charge compensation  : None.
 Solution method      : On-the-fly selection.
 Cavity type          : VdW (van der Waals Surface) (Alpha=1.000).
 Cavity algorithm     : GePol (No added spheres)
                        Default sphere list used, NSphG=   43.
                        Lebedev-Laikov grids with approx.  5.0 points / Ang**2.
                        Smoothing algorithm: Karplus/York (Gamma=1.0000).
                        Polarization charges: spherical gaussians, with
                                              point-specific exponents (IZeta= 3).
                        Self-potential: point-specific (ISelfS= 7).
                        Self-field    : sphere-specific E.n sum rule (ISelfD= 2).
 1st derivatives      : Analytical E(r).r(x)/FMM algorithm (CHGder, D1EAlg=3).
                        Cavity 1st derivative terms included.
 Solvent              : Methanol, Eps=  32.613000 Eps(inf)=   1.765709
 ------------------------------------------------------------------------------
 ------------------------------------------------------------------------------
 Atomic radii for non-electrostatic terms: SMD-CDS.
 ------------------------------------------------------------------------------
 Nuclear repulsion after PCM non-electrostatic terms =     1623.2216852861 Hartrees.
 One-electron integrals computed using PRISM.
 NBasis=   333 RedAO= T EigKep=  1.02D-03  NBF=   333
 NBsUse=   333 1.00D-06 EigRej= -1.00D+00 NBFU=   333
 Initial guess from the checkpoint file:  "DY-202A-11R_37.chk"
 B after Tr=     0.000000    0.000000    0.000000
         Rot=    0.999982    0.003433    0.000897    0.004748 Ang=   0.68 deg.
 ExpMin= 1.61D-01 ExpMax= 5.48D+03 ExpMxC= 8.25D+02 IAcc=1 IRadAn=         1 AccDes= 0.00D+00
 Harris functional with IExCor=  402 and IRadAn=       1 diagonalized for initial guess.
 HarFok:  IExCor=  402 AccDes= 0.00D+00 IRadAn=         1 IDoV= 1 UseB2=F ITyADJ=14
 ICtDFT=  3500011 ScaDFX=  1.000000  1.000000  1.000000  1.000000
 FoFCou: FMM=F IPFlag=           0 FMFlag=      100000 FMFlg1=           0
         NFxFlg=           0 DoJE=T BraDBF=F KetDBF=T FulRan=T
         wScrn=  0.000000 ICntrl=     500 IOpCl=  0 I1Cent=   200000004 NGrid=           0
         NMat0=    1 NMatS0=      1 NMatT0=    0 NMatD0=    1 NMtDS0=    0 NMtDT0=    0
 Petite list used in FoFCou.
 Keep R1 ints in memory in canonical form, NReq=1565304907.
 Requested convergence on RMS density matrix=1.00D-08 within 128 cycles.
 Requested convergence on MAX density matrix=1.00D-06.
 Requested convergence on             energy=1.00D-06.
 No special actions if energy rises.
 Inv3:  Mode=1 IEnd=    21579372.
 Iteration    1 A*A^-1 deviation from unit magnitude is 4.77D-15 for   2676.
 Iteration    1 A*A^-1 deviation from orthogonality  is 4.17D-15 for   2635   2523.
 Iteration    1 A^-1*A deviation from unit magnitude is 5.00D-15 for   2676.
 Iteration    1 A^-1*A deviation from orthogonality  is 1.05D-10 for   2201   2157.
 Iteration    2 A*A^-1 deviation from unit magnitude is 9.21D-15 for    662.
 Iteration    2 A*A^-1 deviation from orthogonality  is 3.68D-15 for   1802    661.
 Iteration    2 A^-1*A deviation from unit magnitude is 9.99D-16 for    364.
 Iteration    2 A^-1*A deviation from orthogonality  is 3.83D-16 for   1313    462.
 Error on total polarization charges =  0.05277
 SCF Done:  E(RB3LYP) =  -886.953338782     A.U. after   11 cycles
            NFock= 11  Conv=0.25D-08     -V/T= 2.0095
 SMD-CDS (non-electrostatic) energy       (kcal/mol) =       0.46
 (included in total energy above)
 D1PCM: PCM CHGder 1st derivatives, ID1Alg=3 FixD1E=F DoIter=F DoCFld=F I1PDM=0.
 Calling FoFJK, ICntrl=      2127 FMM=F ISym2X=0 I1Cent= 0 IOpClX= 0 NMat=1 NMatS=1 NMatT=0.
 ***** Axes restored to original set *****
 -------------------------------------------------------------------
 Center     Atomic                   Forces (Hartrees/Bohr)
 Number     Number              X              Y              Z
 -------------------------------------------------------------------
      1        6           0.002047592   -0.007343730   -0.002399782
      2        6          -0.002966992    0.007381503    0.000755800
      3        6           0.002917977   -0.003777302    0.001947765
      4        6          -0.000794180    0.004422422   -0.001389963
      5        6           0.001256326   -0.000814818   -0.000578280
      6        6          -0.002400300    0.000520480   -0.000320017
      7        6           0.000539258    0.003145643    0.001569039
      8        6          -0.001354058    0.005174084    0.001180159
      9        6          -0.002844391    0.000172456    0.002899989
     10        6           0.005379656   -0.002601699    0.000428171
     11        8          -0.003596752   -0.001319775    0.001537292
     12        6          -0.001161915    0.000048297    0.000751306
     13        6          -0.001315955   -0.001843689   -0.000153986
     14        8           0.001375205    0.000199204   -0.002627833
     15        6           0.000932439   -0.001211992    0.000271563
     16        8           0.000264457   -0.000333100    0.000135205
     17        6          -0.002458790    0.000774789   -0.000523468
     18        6           0.000076549   -0.001501193   -0.002993655
     19        8          -0.002025460    0.002312026    0.002353236
     20        1           0.000212432    0.001167367   -0.000731314
     21        1           0.001578212    0.000666530   -0.000898138
     22        1          -0.000379501   -0.001403063   -0.000033808
     23        1          -0.000039278    0.000097969    0.000259079
     24        1           0.000364095   -0.000255308   -0.000386309
     25        1           0.000602852    0.000153700    0.000042526
     26        1          -0.000077791   -0.000092706   -0.000185428
     27        1          -0.000548701   -0.000715291    0.000170178
     28        1           0.000170838   -0.001253593   -0.000724636
     29        1           0.000075434   -0.001673816   -0.001341589
     30        1          -0.000127287   -0.000311476   -0.000067478
     31        1           0.000168757   -0.000316791   -0.000521714
     32        1           0.000103087   -0.000685009   -0.000137470
     33        1           0.000556239    0.001040070   -0.000367694
     34        1           0.000349260    0.000306802   -0.000164298
     35        1           0.000474284    0.000199586   -0.000730078
     36        1           0.000244032   -0.000722597    0.001315561
     37        1           0.000655420    0.000637603   -0.000058284
     38        1           0.000419622    0.000161283    0.000326051
     39        1           0.000714323   -0.000477792   -0.000067177
     40        1           0.000477345   -0.000668489    0.000198206
     41        1           0.000488401    0.000253808   -0.000502586
     42        1          -0.000659595   -0.000273073    0.000445347
     43        1           0.000306855    0.000760681    0.001318511
 -------------------------------------------------------------------
 Cartesian Forces:  Max     0.007381503 RMS     0.001710252

 GradGradGradGradGradGradGradGradGradGradGradGradGradGradGradGradGradGrad
 Berny optimization.
 Using GEDIIS/GDIIS optimizer.
 FormGI is forming the generalized inverse of G from B-inverse, IUseBI=4.
 Internal  Forces:  Max     0.005412512 RMS     0.000993728
 Search for a local minimum.
 Step number   2 out of a maximum of  258
 All quantities printed in internal units (Hartrees-Bohrs-Radians)
 Mixed Optimization -- En-DIIS/RFO-DIIS
 Update second derivatives using D2CorX and points    1    2
 DE= -6.52D-03 DEPred=-7.67D-03 R= 8.50D-01
 TightC=F SS=  1.41D+00  RLast= 3.38D-01 DXNew= 5.0454D-01 1.0134D+00
 Trust test= 8.50D-01 RLast= 3.38D-01 DXMaxT set to 5.05D-01
 ITU=  1  0
 Use linear search instead of GDIIS.
     Eigenvalues ---    0.00230   0.00233   0.00337   0.00374   0.00408
     Eigenvalues ---    0.00473   0.00562   0.00577   0.00884   0.00969
     Eigenvalues ---    0.01155   0.01208   0.01295   0.01302   0.01307
     Eigenvalues ---    0.01363   0.02392   0.02849   0.03269   0.03665
     Eigenvalues ---    0.03995   0.04035   0.04409   0.04577   0.04602
     Eigenvalues ---    0.04674   0.04835   0.04959   0.05176   0.05275
     Eigenvalues ---    0.05374   0.05440   0.05483   0.05587   0.05600
     Eigenvalues ---    0.05657   0.05671   0.05717   0.05863   0.05969
     Eigenvalues ---    0.06320   0.06667   0.06782   0.07857   0.08510
     Eigenvalues ---    0.08691   0.08720   0.08763   0.09039   0.09091
     Eigenvalues ---    0.09391   0.10865   0.11662   0.12958   0.13800
     Eigenvalues ---    0.14024   0.15017   0.15740   0.16000   0.16000
     Eigenvalues ---    0.16000   0.16000   0.16000   0.16000   0.16000
     Eigenvalues ---    0.16000   0.16000   0.16000   0.16155   0.16220
     Eigenvalues ---    0.16246   0.16718   0.18173   0.19704   0.20201
     Eigenvalues ---    0.22206   0.23750   0.24102   0.25016   0.26639
     Eigenvalues ---    0.26774   0.26946   0.27392   0.27894   0.28143
     Eigenvalues ---    0.28752   0.29273   0.29455   0.29712   0.30750
     Eigenvalues ---    0.31180   0.31683   0.32566   0.33669   0.33789
     Eigenvalues ---    0.33881   0.33884   0.33997   0.34022   0.34044
     Eigenvalues ---    0.34076   0.34103   0.34133   0.34148   0.34166
     Eigenvalues ---    0.34195   0.34199   0.34205   0.34244   0.34282
     Eigenvalues ---    0.34312   0.34324   0.34381   0.34542   0.35526
     Eigenvalues ---    0.39541   0.40795   0.42099   0.51051   0.51729
     Eigenvalues ---    0.52303   0.53298   0.95481
 RFO step:  Lambda=-1.55466106D-03 EMin= 2.29921314D-03
 Quartic linear search produced a step of -0.04046.
 Iteration  1 RMS(Cart)=  0.04023607 RMS(Int)=  0.00040636
 Iteration  2 RMS(Cart)=  0.00066710 RMS(Int)=  0.00006427
 Iteration  3 RMS(Cart)=  0.00000028 RMS(Int)=  0.00006427
 Variable       Old X    -DE/DX   Delta X   Delta X   Delta X     New X
                                 (Linear)    (Quad)   (Total)
    R1        2.56721  -0.00393  -0.00131  -0.00415  -0.00536   2.56186
    R2        2.86492   0.00193  -0.00125   0.00684   0.00561   2.87053
    R3        2.81041  -0.00497  -0.00086  -0.01102  -0.01188   2.79853
    R4        2.84037  -0.00190  -0.00050  -0.00373  -0.00419   2.83618
    R5        2.85882   0.00541  -0.00090   0.01862   0.01777   2.87658
    R6        2.92978   0.00301  -0.00054   0.01444   0.01383   2.94361
    R7        2.07502   0.00008  -0.00007   0.00045   0.00038   2.07539
    R8        2.06629  -0.00155  -0.00011  -0.00392  -0.00402   2.06226
    R9        2.91689  -0.00116   0.00059  -0.00245  -0.00190   2.91499
   R10        2.94493   0.00076   0.00018   0.00213   0.00231   2.94724
   R11        2.07302   0.00042   0.00024   0.00042   0.00066   2.07368
   R12        2.91970  -0.00225  -0.00032  -0.00519  -0.00556   2.91413
   R13        2.07579   0.00027  -0.00012   0.00114   0.00103   2.07682
   R14        2.07156  -0.00013   0.00004  -0.00049  -0.00045   2.07111
   R15        2.93289   0.00053  -0.00053   0.00166   0.00117   2.93406
   R16        2.07518   0.00019   0.00001   0.00051   0.00051   2.07569
   R17        2.07674   0.00020  -0.00006   0.00076   0.00070   2.07744
   R18        2.91106  -0.00152  -0.00062  -0.00296  -0.00358   2.90748
   R19        2.08087   0.00018  -0.00016   0.00103   0.00086   2.08173
   R20        2.87523   0.00121  -0.00149   0.00891   0.00737   2.88260
   R21        2.32952  -0.00412  -0.00082  -0.00154  -0.00235   2.32717
   R22        2.92570  -0.00406  -0.00154  -0.00736  -0.00893   2.91677
   R23        2.06744   0.00103   0.00002   0.00280   0.00282   2.07026
   R24        2.06884   0.00034  -0.00001   0.00099   0.00098   2.06982
   R25        2.90007  -0.00095  -0.00058  -0.00118  -0.00176   2.89831
   R26        2.73565  -0.00021  -0.00143   0.00412   0.00269   2.73835
   R27        2.07280  -0.00029  -0.00007  -0.00059  -0.00066   2.07213
   R28        2.06758   0.00056   0.00010   0.00126   0.00135   2.06894
   R29        2.06836   0.00021   0.00007   0.00037   0.00044   2.06880
   R30        2.07159  -0.00073  -0.00005  -0.00188  -0.00192   2.06967
   R31        2.07369  -0.00015  -0.00009  -0.00014  -0.00022   2.07347
   R32        2.07046  -0.00010  -0.00002  -0.00019  -0.00022   2.07024
   R33        1.83809   0.00027   0.00020  -0.00015   0.00005   1.83814
   R34        2.73130  -0.00033  -0.00038   0.00041   0.00004   2.73134
   R35        2.88468   0.00024   0.00024  -0.00002   0.00022   2.88491
   R36        2.92148  -0.00119   0.00051  -0.00580  -0.00528   2.91620
   R37        1.84245  -0.00016   0.00024  -0.00108  -0.00084   1.84161
   R38        2.06839   0.00037  -0.00002   0.00110   0.00108   2.06947
   R39        2.06991  -0.00041  -0.00003  -0.00104  -0.00107   2.06884
   R40        2.07329  -0.00033  -0.00005  -0.00075  -0.00080   2.07248
   R41        2.71092  -0.00498  -0.00038  -0.01034  -0.01072   2.70020
   R42        2.07304  -0.00041  -0.00025  -0.00032  -0.00057   2.07247
   R43        2.06840   0.00063   0.00010   0.00146   0.00155   2.06995
   R44        1.85141   0.00038   0.00016   0.00021   0.00037   1.85178
    A1        2.16195  -0.00002   0.00188  -0.01103  -0.00916   2.15279
    A2        1.88688   0.00123  -0.00234   0.01234   0.01002   1.89690
    A3        2.23183  -0.00119   0.00042  -0.00006   0.00019   2.23202
    A4        2.18239  -0.00097  -0.00126   0.00038  -0.00110   2.18130
    A5        1.99623  -0.00177   0.00090  -0.01052  -0.00976   1.98647
    A6        2.09924   0.00280   0.00034   0.01388   0.01392   2.11316
    A7        1.91467   0.00152   0.00006   0.00881   0.00889   1.92356
    A8        1.92429  -0.00054  -0.00006  -0.00637  -0.00639   1.91790
    A9        1.91495  -0.00091  -0.00070  -0.00294  -0.00373   1.91122
   A10        1.91706  -0.00134   0.00094  -0.01542  -0.01458   1.90248
   A11        1.94220   0.00041   0.00038   0.00571   0.00619   1.94839
   A12        1.84990   0.00081  -0.00066   0.00991   0.00929   1.85919
   A13        1.92700  -0.00008  -0.00008   0.00876   0.00839   1.93540
   A14        1.97501   0.00143  -0.00061   0.00598   0.00554   1.98055
   A15        1.88320  -0.00077   0.00120  -0.01065  -0.00943   1.87377
   A16        1.97759  -0.00119  -0.00010  -0.00880  -0.00882   1.96877
   A17        1.86201   0.00076  -0.00109   0.01127   0.01026   1.87227
   A18        1.83041  -0.00018   0.00076  -0.00739  -0.00668   1.82374
   A19        2.01718   0.00024  -0.00022   0.00918   0.00882   2.02600
   A20        1.90850  -0.00003   0.00054  -0.00305  -0.00252   1.90598
   A21        1.89826  -0.00010   0.00041  -0.00424  -0.00374   1.89453
   A22        1.89494  -0.00025   0.00021  -0.00291  -0.00268   1.89226
   A23        1.88009  -0.00004  -0.00075  -0.00134  -0.00203   1.87806
   A24        1.85837   0.00018  -0.00021   0.00194   0.00171   1.86007
   A25        2.04504  -0.00123  -0.00107  -0.00338  -0.00455   2.04049
   A26        1.86346   0.00073  -0.00009   0.00504   0.00495   1.86842
   A27        1.91548   0.00032  -0.00034   0.00281   0.00250   1.91798
   A28        1.87752  -0.00007   0.00083  -0.00498  -0.00407   1.87345
   A29        1.89927   0.00049   0.00084  -0.00057   0.00027   1.89954
   A30        1.85324  -0.00018  -0.00010   0.00145   0.00133   1.85457
   A31        1.93899   0.00116   0.00018  -0.00334  -0.00330   1.93568
   A32        2.01295  -0.00117  -0.00067  -0.00330  -0.00391   2.00904
   A33        1.86480  -0.00023   0.00045  -0.00422  -0.00370   1.86110
   A34        1.91979  -0.00024  -0.00036   0.00389   0.00356   1.92335
   A35        1.86534  -0.00014   0.00085  -0.00115  -0.00027   1.86507
   A36        1.85330   0.00066  -0.00034   0.00852   0.00813   1.86143
   A37        1.89478   0.00155   0.00264  -0.00473  -0.00210   1.89268
   A38        2.23617  -0.00109  -0.00252   0.00508   0.00255   2.23873
   A39        2.15222  -0.00047  -0.00012  -0.00031  -0.00044   2.15177
   A40        1.84342  -0.00140  -0.00195   0.00231   0.00032   1.84374
   A41        1.90303   0.00092   0.00027   0.00353   0.00380   1.90683
   A42        1.90140   0.00105  -0.00023   0.01442   0.01419   1.91559
   A43        1.94344   0.00013   0.00094  -0.00735  -0.00637   1.93707
   A44        1.97553   0.00038  -0.00034   0.00450   0.00409   1.97962
   A45        1.89520  -0.00099   0.00116  -0.01605  -0.01491   1.88029
   A46        1.80109   0.00038   0.00072   0.00020   0.00098   1.80208
   A47        1.96616  -0.00015   0.00039   0.00269   0.00307   1.96922
   A48        1.84544   0.00063   0.00100   0.00654   0.00751   1.85295
   A49        1.96607   0.00010  -0.00048   0.00093   0.00034   1.96641
   A50        1.97066  -0.00123  -0.00133  -0.01027  -0.01152   1.95914
   A51        1.90959   0.00027  -0.00021   0.00024   0.00003   1.90962
   A52        1.90244  -0.00001   0.00102  -0.00184  -0.00082   1.90162
   A53        1.95851  -0.00019  -0.00035  -0.00094  -0.00129   1.95722
   A54        1.95804  -0.00050  -0.00065  -0.00145  -0.00210   1.95593
   A55        1.87872   0.00022  -0.00020   0.00308   0.00288   1.88161
   A56        1.87714   0.00045  -0.00033   0.00544   0.00511   1.88225
   A57        1.88565   0.00009   0.00051  -0.00380  -0.00329   1.88236
   A58        1.93874  -0.00061   0.00027  -0.00336  -0.00311   1.93563
   A59        1.91825  -0.00001   0.00040  -0.00056  -0.00017   1.91809
   A60        1.94558  -0.00096   0.00029  -0.00858  -0.00831   1.93727
   A61        1.87792   0.00077  -0.00104   0.01174   0.01070   1.88863
   A62        1.89325   0.00068  -0.00008   0.00279   0.00268   1.89593
   A63        1.88807   0.00023   0.00010  -0.00123  -0.00115   1.88691
   A64        1.89642  -0.00160  -0.00101  -0.00623  -0.00723   1.88919
   A65        1.89363  -0.00099  -0.00085  -0.00691  -0.00775   1.88587
   A66        1.98147   0.00075  -0.00018   0.00693   0.00675   1.98821
   A67        1.95067   0.00048   0.00079   0.00227   0.00305   1.95372
   A68        1.85815   0.00015   0.00038  -0.00263  -0.00224   1.85591
   A69        1.86436   0.00033  -0.00039   0.00113   0.00075   1.86511
   A70        1.90948  -0.00076   0.00018  -0.00144  -0.00128   1.90820
   A71        1.84673   0.00015  -0.00001   0.00094   0.00093   1.84766
   A72        1.94314  -0.00001   0.00041  -0.00318  -0.00278   1.94036
   A73        1.94275  -0.00055   0.00012  -0.00354  -0.00343   1.93932
   A74        1.92327  -0.00003   0.00027   0.00064   0.00091   1.92418
   A75        1.89336  -0.00006   0.00017  -0.00398  -0.00384   1.88953
   A76        1.88775  -0.00001  -0.00004  -0.00021  -0.00024   1.88750
   A77        1.87121   0.00070  -0.00100   0.01081   0.00982   1.88103
   A78        1.97283  -0.00243  -0.00151  -0.00691  -0.00845   1.96438
   A79        1.95511   0.00025   0.00086  -0.00644  -0.00557   1.94954
   A80        1.86798   0.00098   0.00195   0.00309   0.00508   1.87305
   A81        1.93813   0.00062  -0.00153   0.00070  -0.00090   1.93723
   A82        1.84789   0.00099   0.00029   0.00861   0.00889   1.85678
   A83        1.87444  -0.00023   0.00005   0.00252   0.00263   1.87706
   A84        1.89079  -0.00274  -0.00047  -0.01467  -0.01514   1.87565
    D1        0.05524  -0.00018  -0.00028  -0.00914  -0.00933   0.04591
    D2        3.08579   0.00058  -0.00050   0.03055   0.02981   3.11560
    D3       -3.01526  -0.00043   0.00029  -0.02671  -0.02623  -3.04149
    D4        0.01529   0.00033   0.00007   0.01298   0.01292   0.02821
    D5       -1.08193  -0.00071   0.00014  -0.01602  -0.01583  -1.09776
    D6        3.00169  -0.00043   0.00102  -0.01578  -0.01469   2.98700
    D7        0.94660  -0.00040   0.00153  -0.02159  -0.02001   0.92658
    D8        1.97403  -0.00030  -0.00066   0.00551   0.00474   1.97876
    D9       -0.22553  -0.00001   0.00023   0.00575   0.00588  -0.21966
   D10       -2.28063   0.00001   0.00073  -0.00006   0.00055  -2.28008
   D11        0.02822  -0.00029   0.00025  -0.00836  -0.00806   0.02015
   D12       -3.11830  -0.00011   0.00009  -0.00120  -0.00111  -3.11941
   D13       -3.03859  -0.00062   0.00077  -0.02630  -0.02548  -3.06407
   D14        0.09808  -0.00044   0.00061  -0.01914  -0.01853   0.07955
   D15        1.13036  -0.00038  -0.00022   0.00853   0.00820   1.13856
   D16       -0.98306   0.00065  -0.00139   0.02609   0.02470  -0.95836
   D17       -3.01414   0.00052  -0.00016   0.01949   0.01933  -2.99480
   D18       -1.89409  -0.00089  -0.00001  -0.03185  -0.03214  -1.92622
   D19        2.27568   0.00014  -0.00119  -0.01430  -0.01564   2.26004
   D20        0.24460   0.00002   0.00005  -0.02090  -0.02101   0.22360
   D21       -0.05057  -0.00031  -0.00035  -0.01228  -0.01249  -0.06306
   D22        2.07460  -0.00002  -0.00025  -0.00959  -0.00980   2.06480
   D23       -2.12370   0.00063   0.00038  -0.00361  -0.00318  -2.12688
   D24        2.98577   0.00016  -0.00068   0.02451   0.02398   3.00976
   D25       -1.17225   0.00045  -0.00058   0.02719   0.02667  -1.14557
   D26        0.91264   0.00110   0.00005   0.03317   0.03329   0.94593
   D27       -1.44946   0.00015  -0.00030   0.02262   0.02238  -1.42708
   D28        2.59631   0.00067   0.00038   0.02238   0.02277   2.61909
   D29        0.57928   0.00057  -0.00097   0.03477   0.03377   0.61305
   D30        0.66832  -0.00040   0.00027   0.01052   0.01081   0.67912
   D31       -1.56910   0.00012   0.00096   0.01028   0.01120  -1.55790
   D32        2.69705   0.00001  -0.00039   0.02266   0.02220   2.71925
   D33        2.71130   0.00000   0.00028   0.01659   0.01685   2.72814
   D34        0.47388   0.00052   0.00096   0.01635   0.01724   0.49112
   D35       -1.54316   0.00042  -0.00038   0.02873   0.02824  -1.51491
   D36        1.19624  -0.00079   0.00119  -0.03647  -0.03533   1.16091
   D37       -0.94772  -0.00061   0.00065  -0.03685  -0.03619  -0.98390
   D38       -2.97050  -0.00076   0.00037  -0.03515  -0.03479  -3.00529
   D39       -2.85094   0.00012   0.00022  -0.02813  -0.02795  -2.87889
   D40        1.28829   0.00030  -0.00032  -0.02852  -0.02881   1.25948
   D41       -0.73450   0.00015  -0.00060  -0.02681  -0.02741  -0.76191
   D42       -0.84566  -0.00026   0.00043  -0.03484  -0.03448  -0.88013
   D43       -2.98962  -0.00007  -0.00011  -0.03522  -0.03533  -3.02495
   D44        1.27078  -0.00023  -0.00040  -0.03351  -0.03393   1.23685
   D45       -3.05322  -0.00001  -0.00121  -0.01732  -0.01863  -3.07185
   D46        1.16804   0.00001  -0.00101  -0.01362  -0.01472   1.15332
   D47       -1.00204   0.00006  -0.00176  -0.01892  -0.02078  -1.02282
   D48        1.01906  -0.00010  -0.00051  -0.02704  -0.02742   0.99164
   D49       -1.04286  -0.00008  -0.00031  -0.02334  -0.02351  -1.06637
   D50        3.07024  -0.00003  -0.00106  -0.02863  -0.02957   3.04067
   D51       -1.00500  -0.00031   0.00039  -0.03162  -0.03127  -1.03626
   D52       -3.06692  -0.00029   0.00059  -0.02792  -0.02735  -3.09427
   D53        1.04619  -0.00024  -0.00016  -0.03322  -0.03342   1.01277
   D54       -1.11234  -0.00006  -0.00084   0.00846   0.00775  -1.10460
   D55        3.06586   0.00027  -0.00114   0.01324   0.01219   3.07805
   D56        1.06443  -0.00007  -0.00082   0.00746   0.00670   1.07113
   D57        1.03878  -0.00012  -0.00012   0.00870   0.00861   1.04739
   D58       -1.06620   0.00021  -0.00043   0.01348   0.01305  -1.05315
   D59       -3.06763  -0.00013  -0.00010   0.00770   0.00757  -3.06007
   D60        3.04465  -0.00006  -0.00066   0.00880   0.00820   3.05285
   D61        0.93966   0.00027  -0.00096   0.01358   0.01264   0.95231
   D62       -1.06177  -0.00007  -0.00063   0.00780   0.00716  -1.05461
   D63        1.25944   0.00040  -0.00034   0.02335   0.02300   1.28244
   D64       -2.77342  -0.00043  -0.00138   0.01945   0.01806  -2.75536
   D65       -0.76876   0.00015  -0.00150   0.03081   0.02931  -0.73945
   D66       -2.92617   0.00048  -0.00054   0.02381   0.02329  -2.90287
   D67       -0.67585  -0.00035  -0.00158   0.01992   0.01836  -0.65749
   D68        1.32882   0.00023  -0.00170   0.03128   0.02961   1.35842
   D69       -0.92544   0.00049   0.00023   0.02263   0.02288  -0.90256
   D70        1.32488  -0.00035  -0.00080   0.01873   0.01794   1.34282
   D71       -2.95364   0.00024  -0.00092   0.03009   0.02919  -2.92445
   D72       -3.02375   0.00034  -0.00022   0.00903   0.00875  -3.01499
   D73        1.18012   0.00019  -0.00043   0.00699   0.00650   1.18663
   D74       -0.94670   0.00058  -0.00037   0.01370   0.01327  -0.93343
   D75        1.05009  -0.00010   0.00037   0.01291   0.01335   1.06344
   D76       -1.02923  -0.00025   0.00016   0.01087   0.01110  -1.01812
   D77        3.12714   0.00014   0.00022   0.01757   0.01787  -3.13818
   D78       -0.96222  -0.00017  -0.00027   0.00774   0.00745  -0.95476
   D79       -3.04153  -0.00033  -0.00048   0.00570   0.00521  -3.03633
   D80        1.11483   0.00007  -0.00042   0.01241   0.01197   1.12680
   D81       -0.05792   0.00007  -0.00041   0.00060   0.00012  -0.05780
   D82        2.03229  -0.00008  -0.00025  -0.00493  -0.00524   2.02706
   D83       -2.18524  -0.00014   0.00117  -0.01391  -0.01279  -2.19804
   D84        3.08831  -0.00010  -0.00024  -0.00616  -0.00642   3.08189
   D85       -1.10466  -0.00025  -0.00009  -0.01169  -0.01178  -1.11644
   D86        0.96098  -0.00031   0.00134  -0.02067  -0.01933   0.94165
   D87        0.06264   0.00002   0.00034   0.00630   0.00665   0.06929
   D88       -2.06258  -0.00009  -0.00034   0.00243   0.00213  -2.06045
   D89        2.04659   0.00044   0.00131   0.00955   0.01091   2.05750
   D90       -2.00075  -0.00031   0.00071   0.00458   0.00527  -1.99548
   D91        2.15721  -0.00042   0.00003   0.00071   0.00075   2.15796
   D92       -0.01680   0.00011   0.00168   0.00783   0.00953  -0.00727
   D93        2.14147   0.00061  -0.00131   0.02795   0.02660   2.16807
   D94        0.01625   0.00050  -0.00199   0.02407   0.02208   0.03833
   D95       -2.15776   0.00103  -0.00034   0.03120   0.03086  -2.12690
   D96        1.10366  -0.00032   0.00120  -0.03878  -0.03759   1.06608
   D97       -3.10327   0.00025   0.00033  -0.02667  -0.02635  -3.12962
   D98       -1.01001  -0.00009   0.00091  -0.03411  -0.03321  -1.04322
   D99        3.13244   0.00014   0.00206  -0.03609  -0.03403   3.09841
   D100      -1.07449   0.00070   0.00119  -0.02398  -0.02280  -1.09729
   D101       1.01876   0.00036   0.00178  -0.03143  -0.02966   0.98911
   D102      -0.94360  -0.00119  -0.00016  -0.04873  -0.04887  -0.99247
   D103       1.13266  -0.00062  -0.00103  -0.03662  -0.03764   1.09502
   D104      -3.05728  -0.00097  -0.00045  -0.04406  -0.04449  -3.10177
   D105       3.02210   0.00068  -0.00135   0.04854   0.04721   3.06931
   D106       1.06524   0.00045  -0.00212   0.04946   0.04730   1.11254
   D107      -1.13929   0.00102  -0.00040   0.05572   0.05534  -1.08395
   D108       1.29839  -0.00060   0.00138  -0.04377  -0.04240   1.25599
   D109      -2.84613  -0.00018   0.00091  -0.04092  -0.04000  -2.88613
   D110      -0.80713  -0.00081   0.00111  -0.04332  -0.04220  -0.84934
   D111      -1.04375  -0.00017  -0.00105   0.02069   0.01963  -1.02412
   D112       1.07117  -0.00063  -0.00046   0.01095   0.01049   1.08165
   D113      -3.13835  -0.00013  -0.00145   0.02259   0.02114  -3.11721
   D114      -3.12606   0.00052  -0.00014   0.02694   0.02679  -3.09927
   D115      -1.01115   0.00006   0.00044   0.01720   0.01765  -0.99350
   D116       1.06252   0.00056  -0.00055   0.02885   0.02830   1.09082
   D117       1.14845   0.00042   0.00001   0.02771   0.02772   1.17617
   D118      -3.01982  -0.00004   0.00060   0.01797   0.01858  -3.00124
   D119      -0.94615   0.00046  -0.00039   0.02962   0.02923  -0.91692
   D120      -0.94872   0.00091   0.00257  -0.00541  -0.00286  -0.95158
   D121       1.25674  -0.00002   0.00001  -0.01541  -0.01536   1.24138
   D122      -2.97634   0.00044   0.00188  -0.01403  -0.01217  -2.98851
   D123       1.11997   0.00019   0.00174  -0.01182  -0.01010   1.10986
   D124      -2.95776  -0.00075  -0.00082  -0.02182  -0.02261  -2.98037
   D125      -0.90766  -0.00028   0.00105  -0.02044  -0.01941  -0.92707
   D126       3.12466   0.00016   0.00207  -0.01502  -0.01296   3.11169
   D127      -0.95307  -0.00077  -0.00049  -0.02502  -0.02546  -0.97854
   D128       1.09703  -0.00031   0.00138  -0.02364  -0.02227   1.07476
   D129       1.41901  -0.00072  -0.00186  -0.01496  -0.01683   1.40218
   D130      -0.79547   0.00039  -0.00070  -0.00131  -0.00197  -0.79744
   D131      -2.82466  -0.00022  -0.00015  -0.00956  -0.00973  -2.83439
         Item               Value     Threshold  Converged?
 Maximum Force            0.005413     0.000450     NO 
 RMS     Force            0.000994     0.000300     NO 
 Maximum Displacement     0.165351     0.001800     NO 
 RMS     Displacement     0.040112     0.001200     NO 
 Predicted change in Energy=-8.562841D-04
 GradGradGradGradGradGradGradGradGradGradGradGradGradGradGradGradGradGrad

                          Input orientation:                          
 ---------------------------------------------------------------------
 Center     Atomic      Atomic             Coordinates (Angstroms)
 Number     Number       Type             X           Y           Z
 ---------------------------------------------------------------------
      1          6           0        1.796749    0.458430    0.203499
      2          6           0        0.852372   -0.456347    0.533943
      3          6           0       -0.512010   -0.130197    1.067436
      4          6           0       -1.344495    0.626307   -0.010092
      5          6           0       -0.988254    2.127062   -0.026816
      6          6           0        0.440644    2.479600   -0.487273
      7          6           0        1.610643    1.954665    0.388071
      8          6           0        2.945488   -0.246201   -0.410514
      9          6           0        2.623256   -1.736094   -0.467501
     10          6           0        1.252527   -1.892105    0.224687
     11          8           0        4.003340    0.232691   -0.820592
     12          6           0        2.872245    2.803407    0.153111
     13          6           0        1.320079   -2.774034    1.477658
     14          8           0        0.239738   -2.408595   -0.673811
     15          6           0       -2.879203    0.370553    0.097858
     16          8           0       -3.524473    1.045677   -1.005276
     17          6           0       -3.511378    0.927347    1.371012
     18          6           0       -3.224472   -1.128000   -0.030775
     19          8           0       -2.697280   -1.711356   -1.223866
     20          1           0       -0.422501    0.503338    1.960059
     21          1           0       -1.007387   -1.048562    1.387036
     22          1           0       -1.065562    0.214290   -0.988153
     23          1           0       -1.142984    2.546560    0.977123
     24          1           0       -1.688250    2.644148   -0.693009
     25          1           0        0.511857    3.575539   -0.505941
     26          1           0        0.593560    2.143538   -1.522750
     27          1           0        1.317686    2.108743    1.438773
     28          1           0        2.572704   -2.054979   -1.514376
     29          1           0        3.423037   -2.306628    0.016779
     30          1           0        2.661220    3.841321    0.436963
     31          1           0        3.182284    2.799864   -0.896900
     32          1           0        3.718997    2.456744    0.754228
     33          1           0        0.343121   -2.829556    1.969579
     34          1           0        1.623538   -3.791808    1.202038
     35          1           0        2.050876   -2.382974    2.194026
     36          1           0        0.501381   -3.305578   -0.944200
     37          1           0       -3.298193    0.531279   -1.801465
     38          1           0       -3.046625    0.496933    2.264339
     39          1           0       -3.406026    2.015939    1.420143
     40          1           0       -4.582482    0.693140    1.396697
     41          1           0       -2.911136   -1.693804    0.854913
     42          1           0       -4.314577   -1.206322   -0.104096
     43          1           0       -1.751655   -1.910175   -1.061067
 ---------------------------------------------------------------------
                    Distance matrix (angstroms):
                    1          2          3          4          5
     1  C    0.000000
     2  C    1.355676   0.000000
     3  C    2.534410   1.500842   0.000000
     4  C    3.152969   2.508853   1.557689   0.000000
     5  C    3.254783   3.221236   2.553314   1.542548   0.000000
     6  C    2.530082   3.135632   3.183663   2.617082   1.542093
     7  C    1.519020   2.531646   3.051858   3.264339   2.637445
     8  C    1.480919   2.305926   3.761926   4.396085   4.610198
     9  C    2.439117   2.403470   3.842502   4.640388   5.306710
    10  C    2.412808   1.522223   2.632135   3.625196   4.608477
    11  O    2.443106   3.498305   4.907618   5.423207   5.397659
    12  C    2.580339   3.853689   4.571127   4.748400   3.923425
    13  C    3.507068   2.545785   3.242639   4.568991   5.622507
    14  O    3.378430   2.375976   2.964484   3.487255   4.743285
    15  C    4.677970   3.846894   2.606614   1.559613   2.583904
    16  O    5.488296   4.876684   3.841060   2.432810   2.925609
    17  C    5.455198   4.653774   3.194804   2.587172   3.124004
    18  C    5.271081   4.170214   3.091784   2.571446   3.949192
    19  O    5.190533   4.155114   3.539143   2.961071   4.368885
    20  H    2.830651   2.140117   1.098251   2.178690   2.627590
    21  H    3.396316   2.130069   1.091301   2.206988   3.476195
    22  H    3.110057   2.538701   2.156510   1.097344   2.142158
    23  H    3.687927   3.632534   2.751601   2.168542   1.099006
    24  H    4.210261   4.192045   3.489941   2.157828   1.095985
    25  H    3.445376   4.177728   4.154069   3.519926   2.139621
    26  H    2.695772   3.325113   3.619560   2.888975   2.177205
    27  H    2.116349   2.759514   2.915223   3.374023   2.732333
    28  H    3.141724   3.116212   4.459372   4.979619   5.690582
    29  H    3.213290   3.209255   4.617936   5.597517   6.254518
    30  H    3.499395   4.663828   5.122484   5.155767   4.058625
    31  H    2.934774   4.251907   5.108001   5.099265   4.313131
    32  H    2.826942   4.092940   4.969083   5.438165   4.782983
    33  H    4.005362   2.820019   2.971810   4.325521   5.506924
    34  H    4.369395   3.488029   4.241000   5.458774   6.585177
    35  H    3.478557   2.811437   3.593410   5.044051   5.874426
    36  H    4.142819   3.228965   3.893158   4.442919   5.707380
    37  H    5.475730   4.863819   4.053512   2.652354   3.321404
    38  H    5.263726   4.370948   2.872306   2.843769   3.484767
    39  H    5.565512   5.003150   3.620170   2.868198   2.819869
    40  H    6.494105   5.621682   4.165938   3.531018   4.123227
    41  H    5.217340   3.974710   2.871557   2.930105   4.367373
    42  H    6.341476   5.259936   4.121899   3.491239   4.709761
    43  H    4.449785   3.382105   3.039008   2.775621   4.236950
                    6          7          8          9         10
     6  C    0.000000
     7  C    1.552637   0.000000
     8  C    3.702719   2.695063   0.000000
     9  C    4.747237   3.921618   1.525405   0.000000
    10  C    4.503093   3.866856   2.445117   1.543489   0.000000
    11  O    4.225222   3.186073   1.231484   2.430107   3.629647
    12  C    2.535277   1.538574   3.102120   4.588488   4.967539
    13  C    5.677591   4.861299   3.549238   2.561100   1.533721
    14  O    4.895877   4.695212   3.473666   2.485152   1.449070
    15  C    3.976411   4.769942   5.879273   5.919007   4.712420
    16  O    4.248131   5.397878   6.624431   6.769196   5.741350
    17  C    4.634781   5.315699   6.800160   6.935977   5.653155
    18  C    5.162968   5.749486   6.244211   5.895458   4.548916
    19  O    5.287083   5.881858   5.886344   5.374086   4.210932
    20  H    3.261911   2.951468   4.186260   4.492742   3.399320
    21  H    4.249442   4.107479   4.415902   4.134438   2.677654
    22  H    2.766074   3.476344   4.078509   4.205050   3.358782
    23  H    2.157965   2.877460   5.142047   5.883249   5.099645
    24  H    2.145132   3.539323   5.468587   6.150321   5.483422
    25  H    1.098409   2.152631   4.531817   5.716023   5.565747
    26  H    1.099333   2.172871   3.532632   4.503860   4.446818
    27  H    2.148579   1.101607   3.408132   4.485661   4.181510
    28  H    5.114981   4.541158   2.151547   1.095532   2.189460
    29  H    5.661866   4.645563   2.157775   1.095302   2.219498
    30  H    2.763957   2.159994   4.184121   5.650403   5.907762
    31  H    2.790512   2.198993   3.093728   4.590404   5.195814
    32  H    3.505631   2.198025   3.043165   4.502572   5.027561
    33  H    5.850878   5.195820   4.371599   3.511983   2.179560
    34  H    6.601785   5.803849   4.113296   2.830682   2.168349
    35  H    5.781595   4.719152   3.485650   2.798178   2.180965
    36  H    5.803512   5.538552   3.951995   2.681954   1.982025
    37  H    4.416102   5.560285   6.443817   6.479506   5.539598
    38  H    4.864502   5.228336   6.603976   6.678091   5.324508
    39  H    4.318575   5.122099   6.986438   7.348006   6.197099
    40  H    5.654430   6.400279   7.798635   7.829372   6.488793
    41  H    5.518441   5.828872   6.164163   5.690348   4.215756
    42  H    6.028679   6.733669   7.329684   6.967514   5.618812
    43  H    4.940197   5.323724   5.025453   4.418424   3.267813
                   11         12         13         14         15
    11  O    0.000000
    12  C    2.972550   0.000000
    13  C    4.639207   5.938982   0.000000
    14  O    4.600287   5.897361   2.435057   0.000000
    15  C    6.944923   6.245077   5.424597   4.248168   0.000000
    16  O    7.573837   6.734202   6.650175   5.119682   1.445361
    17  C    7.858541   6.764136   6.087247   5.420395   1.526626
    18  C    7.397064   7.256703   5.063372   3.748889   1.543184
    19  O    6.988580   7.300600   4.956479   3.068350   2.472731
    20  H    5.233864   4.405761   3.743055   3.981857   3.085581
    21  H    5.623399   5.604622   2.898718   2.766243   2.679471
    22  H    5.071703   4.848952   4.549900   2.946547   2.119701
    23  H    5.922028   4.106949   5.884381   5.402875   2.919344
    24  H    6.182685   4.641055   6.566470   5.408115   2.685716
    25  H    4.843974   2.569430   6.701117   5.992669   4.704869
    26  H    3.971267   2.904538   5.806272   4.644115   4.222550
    27  H    3.979577   2.133574   4.882932   5.102090   4.736373
    28  H    2.785945   5.145304   3.322406   2.504860   6.181084
    29  H    2.736071   5.141442   2.602897   3.258943   6.847781
    30  H    4.050301   1.096526   6.829688   6.794030   6.546565
    31  H    2.696355   1.094833   6.338350   5.986350   6.605507
    32  H    2.739949   1.094763   5.799931   6.149477   6.951206
    33  H    5.528075   6.436326   1.095223   2.678695   4.911966
    34  H    5.094221   6.793849   1.097231   2.710534   6.230501
    35  H    4.443168   5.633696   1.095525   3.391957   6.023414
    36  H    4.979793   6.644154   2.611168   0.972700   5.101781
    37  H    7.373171   6.859828   6.557910   4.736182   1.951618
    38  H    7.699911   6.694037   5.512367   5.279678   2.176613
    39  H    7.943524   6.453075   6.729281   6.103502   2.175609
    40  H    8.879455   7.846827   6.846026   6.096029   2.166150
    41  H    7.370799   7.359683   4.411110   3.574343   2.199028
    42  H    8.471828   8.233741   6.058797   4.744662   2.141872
    43  H    6.145703   6.713609   4.077612   2.089027   2.795746
                   16         17         18         19         20
    16  O    0.000000
    17  C    2.379268   0.000000
    18  C    2.400942   2.504351   0.000000
    19  O    2.886739   3.789315   1.428882   0.000000
    20  H    4.325456   3.173000   3.804698   4.496317   0.000000
    21  H    4.055208   3.189741   2.632862   3.179912   1.754663
    22  H    2.595716   3.472194   2.716470   2.534991   3.031341
    23  H    3.442971   2.895910   4.341756   5.038853   2.379078
    24  H    2.454452   3.245210   4.126455   4.502263   3.636475
    25  H    4.789728   5.169361   6.025713   6.226174   4.048777
    26  H    4.293166   5.167543   5.244647   5.077319   3.981531
    27  H    5.527204   4.971936   5.767778   6.148394   2.424317
    28  H    6.859214   7.364495   6.055379   5.289159   5.252422
    29  H    7.781416   7.770371   6.751356   6.273104   5.143968
    30  H    6.939631   6.889461   7.717143   7.893295   4.792837
    31  H    6.933218   7.311284   7.564708   7.418038   5.141082
    32  H    7.586490   7.416051   7.853558   7.902817   4.735169
    33  H    6.231009   5.415697   4.429947   4.548901   3.419715
    34  H    7.401048   6.976126   5.667354   5.374268   4.817587
    35  H    7.285307   6.524895   5.861228   5.888806   3.808298
    36  H    5.928292   6.275356   4.411141   3.584855   4.878126
    37  H    0.974538   3.204205   2.427754   2.392516   4.734918
    38  H    3.349603   1.095119   2.817727   4.143207   2.641714
    39  H    2.614975   1.094781   3.467344   4.624482   3.388347
    40  H    2.648233   1.096712   2.682987   4.025288   4.202243
    41  H    3.367676   2.738080   1.096703   2.089825   3.498869
    42  H    2.551056   2.715440   1.095372   2.030910   4.725667
    43  H    3.447181   4.130759   1.960227   0.979918   4.088875
                   21         22         23         24         25
    21  H    0.000000
    22  H    2.690670   0.000000
    23  H    3.620955   3.050866   0.000000
    24  H    4.292583   2.525680   1.759596   0.000000
    25  H    5.222430   3.744165   2.448831   2.396446   0.000000
    26  H    4.606451   2.600091   3.070403   2.479059   1.758181
    27  H    3.921379   3.893429   2.541594   3.723815   2.565689
    28  H    4.716791   4.320124   6.417792   6.396261   6.080030
    29  H    4.805101   5.245230   6.732328   7.151170   6.583927
    30  H    6.186459   5.392144   4.054645   4.650586   2.362090
    31  H    6.130261   4.973702   4.720600   4.877286   2.808150
    32  H    5.918304   5.563856   4.867916   5.600708   3.622910
    33  H    2.309798   4.471863   5.665342   6.416952   6.868909
    34  H    3.805442   5.298775   6.919475   7.482023   7.644006
    35  H    3.432909   5.155990   5.998491   6.898404   6.720289
    36  H    3.578430   3.853143   6.375181   6.344825   6.895067
    37  H    4.232048   2.397207   4.053003   2.878334   5.046026
    38  H    2.704941   3.818796   3.079244   3.898925   5.460316
    39  H    3.891752   3.810984   2.366261   2.794783   4.635942
    40  H    3.976798   4.276159   3.929550   4.068155   6.154717
    41  H    2.079363   3.231696   4.595866   4.765432   6.429213
    42  H    3.631235   3.654558   5.031119   4.697928   6.806037
    43  H    2.699911   2.233695   4.938339   4.569611   5.960261
                   26         27         28         29         30
    26  H    0.000000
    27  H    3.048964   0.000000
    28  H    4.641619   5.256685   0.000000
    29  H    5.493639   5.094121   1.769415   0.000000
    30  H    3.316347   2.410505   6.211434   6.209203   0.000000
    31  H    2.742981   3.067531   4.931771   5.193172   1.770687
    32  H    3.879573   2.521112   5.178435   4.829196   1.771046
    33  H    6.082002   5.061455   4.208200   3.684123   7.226555
    34  H    6.611631   5.913213   3.361011   2.617021   7.741239
    35  H    6.035521   4.613404   3.759273   2.574696   6.496279
    36  H    5.480518   5.971581   2.485855   3.233799   7.592805
    37  H    4.221706   5.856097   6.421728   7.518954   7.175064
    38  H    5.504933   4.725113   7.236560   7.400541   6.863215
    39  H    4.967251   4.724661   7.805702   8.203056   6.411719
    40  H    6.117045   6.067758   8.198975   8.659742   7.956341
    41  H    5.715013   5.716921   5.984687   6.418705   7.865332
    42  H    6.109333   6.715093   7.081225   7.816391   8.627467
    43  H    4.705930   5.641077   4.350464   5.300601   7.402518
                   31         32         33         34         35
    31  H    0.000000
    32  H    1.769750   0.000000
    33  H    6.925887   6.388942   0.000000
    34  H    7.091218   6.605746   1.776095   0.000000
    35  H    6.139684   5.317755   1.779393   1.775238   0.000000
    36  H    6.668275   6.814841   2.956644   2.470221   3.619474
    37  H    6.925410   7.712324   6.226970   7.206494   7.284873
    38  H    7.355014   7.203814   4.758445   6.429013   5.855196
    39  H    7.027735   7.169639   6.151163   7.685962   7.051746
    40  H    8.366031   8.511030   6.082693   7.659461   7.355247
    41  H    7.771208   7.822778   3.622513   5.008531   5.185532
    42  H    8.537036   8.870912   5.350624   6.606961   6.869125
    43  H    6.823135   7.231412   3.797125   4.478182   5.027764
                   36         37         38         39         40
    36  H    0.000000
    37  H    5.467462   0.000000
    38  H    6.110823   4.073724   0.000000
    39  H    7.012595   3.548887   1.774602   0.000000
    40  H    6.878605   3.450194   1.774869   1.770422   0.000000
    41  H    4.180896   3.486711   2.608480   3.785048   2.963854
    42  H    5.320348   2.633127   3.180922   3.678550   2.435592
    43  H    2.652730   2.983399   4.304584   4.930286   4.564147
                   41         42         43
    41  H    0.000000
    42  H    1.768328   0.000000
    43  H    2.249932   2.824849   0.000000
 Stoichiometry    C15H24O4
 Framework group  C1[X(C15H24O4)]
 Deg. of freedom   123
 Full point group                 C1      NOp   1
 Largest Abelian subgroup         C1      NOp   1
 Largest concise Abelian subgroup C1      NOp   1
                         Standard orientation:                         
 ---------------------------------------------------------------------
 Center     Atomic      Atomic             Coordinates (Angstroms)
 Number     Number       Type             X           Y           Z
 ---------------------------------------------------------------------
      1          6           0        1.809852    0.454876    0.199785
      2          6           0        0.867167   -0.465845    0.518336
      3          6           0       -0.502910   -0.148589    1.042516
      4          6           0       -1.330349    0.609231   -0.037969
      5          6           0       -0.980997    2.111683   -0.044689
      6          6           0        0.449845    2.473047   -0.492082
      7          6           0        1.615305    1.949327    0.390018
      8          6           0        2.966701   -0.241464   -0.408436
      9          6           0        2.651890   -1.732540   -0.475101
     10          6           0        1.276460   -1.898228    0.205414
     11          8           0        4.025523    0.244291   -0.807798
     12          6           0        2.874754    2.805024    0.169154
     13          6           0        1.338193   -2.785859    1.454655
     14          8           0        0.273248   -2.415071   -0.703565
     15          6           0       -2.864654    0.345857    0.056553
     16          8           0       -3.504303    1.023288   -1.048438
     17          6           0       -3.509496    0.893580    1.327287
     18          6           0       -3.201892   -1.153643   -0.081979
     19          8           0       -2.662539   -1.728800   -1.273615
     20          1           0       -0.423439    0.481049    1.938840
     21          1           0       -0.996512   -1.070766    1.353777
     22          1           0       -1.041750    0.203225   -1.015739
     23          1           0       -1.145638    2.525621    0.959981
     24          1           0       -1.678096    2.628723   -0.713948
     25          1           0        0.516086    3.569381   -0.504946
     26          1           0        0.612532    2.142687   -1.527904
     27          1           0        1.313311    2.096986    1.439082
     28          1           0        2.611129   -2.046612   -1.523856
     29          1           0        3.450462   -2.301691    0.012791
     30          1           0        2.656642    3.840571    0.456275
     31          1           0        3.193122    2.807972   -0.878364
     32          1           0        3.718324    2.459395    0.775320
     33          1           0        0.357636   -2.848272    1.938522
     34          1           0        1.648576   -3.800877    1.176596
     35          1           0        2.061454   -2.394872    2.178670
     36          1           0        0.541212   -3.309520   -0.976148
     37          1           0       -3.269319    0.513784   -1.845252
     38          1           0       -3.049834    0.461027    2.222214
     39          1           0       -3.409620    1.982399    1.382454
     40          1           0       -4.579664    0.654295    1.343336
     41          1           0       -2.892949   -1.722248    0.803459
     42          1           0       -4.291004   -1.236657   -0.164338
     43          1           0       -1.717317   -1.924020   -1.104255
 ---------------------------------------------------------------------
 Rotational constants (GHZ):      0.5373430      0.2948553      0.2196892
 Standard basis: 6-31G(d) (6D, 7F)
 There are   333 symmetry adapted cartesian basis functions of A   symmetry.
 There are   333 symmetry adapted basis functions of A   symmetry.
   333 basis functions,   628 primitive gaussians,   333 cartesian basis functions
    73 alpha electrons       73 beta electrons
       nuclear repulsion energy      1619.0566027011 Hartrees.
 NAtoms=   43 NActive=   43 NUniq=   43 SFac= 1.00D+00 NAtFMM=   60 NAOKFM=F Big=F
 Integral buffers will be    131072 words long.
 Raffenetti 2 integral format.
 Two-electron integral symmetry is turned on.
 ------------------------------------------------------------------------------
 Polarizable Continuum Model (PCM)
 =================================
 Model                : PCM (using non-symmetric T matrix).
 Atomic radii         : SMD-Coulomb.
 Polarization charges : Total charges.
 Charge compensation  : None.
 Solution method      : On-the-fly selection.
 Cavity type          : VdW (van der Waals Surface) (Alpha=1.000).
 Cavity algorithm     : GePol (No added spheres)
                        Default sphere list used, NSphG=   43.
                        Lebedev-Laikov grids with approx.  5.0 points / Ang**2.
                        Smoothing algorithm: Karplus/York (Gamma=1.0000).
                        Polarization charges: spherical gaussians, with
                                              point-specific exponents (IZeta= 3).
                        Self-potential: point-specific (ISelfS= 7).
                        Self-field    : sphere-specific E.n sum rule (ISelfD= 2).
 1st derivatives      : Analytical E(r).r(x)/FMM algorithm (CHGder, D1EAlg=3).
                        Cavity 1st derivative terms included.
 Solvent              : Methanol, Eps=  32.613000 Eps(inf)=   1.765709
 ------------------------------------------------------------------------------
 ------------------------------------------------------------------------------
 Atomic radii for non-electrostatic terms: SMD-CDS.
 ------------------------------------------------------------------------------
 Nuclear repulsion after PCM non-electrostatic terms =     1619.0574296798 Hartrees.
 One-electron integrals computed using PRISM.
 NBasis=   333 RedAO= T EigKep=  1.02D-03  NBF=   333
 NBsUse=   333 1.00D-06 EigRej= -1.00D+00 NBFU=   333
 Initial guess from the checkpoint file:  "DY-202A-11R_37.chk"
 B after Tr=     0.000000    0.000000    0.000000
         Rot=    0.999965   -0.001782   -0.001305   -0.008065 Ang=  -0.96 deg.
 ExpMin= 1.61D-01 ExpMax= 5.48D+03 ExpMxC= 8.25D+02 IAcc=1 IRadAn=         1 AccDes= 0.00D+00
 Harris functional with IExCor=  402 and IRadAn=       1 diagonalized for initial guess.
 HarFok:  IExCor=  402 AccDes= 0.00D+00 IRadAn=         1 IDoV= 1 UseB2=F ITyADJ=14
 ICtDFT=  3500011 ScaDFX=  1.000000  1.000000  1.000000  1.000000
 FoFCou: FMM=F IPFlag=           0 FMFlag=      100000 FMFlg1=           0
         NFxFlg=           0 DoJE=T BraDBF=F KetDBF=T FulRan=T
         wScrn=  0.000000 ICntrl=     500 IOpCl=  0 I1Cent=   200000004 NGrid=           0
         NMat0=    1 NMatS0=      1 NMatT0=    0 NMatD0=    1 NMtDS0=    0 NMtDT0=    0
 Petite list used in FoFCou.
 Keep R1 ints in memory in canonical form, NReq=1565304907.
 Requested convergence on RMS density matrix=1.00D-08 within 128 cycles.
 Requested convergence on MAX density matrix=1.00D-06.
 Requested convergence on             energy=1.00D-06.
 No special actions if energy rises.
 Inv3:  Mode=1 IEnd=    21466875.
 Iteration    1 A*A^-1 deviation from unit magnitude is 5.77D-15 for   2675.
 Iteration    1 A*A^-1 deviation from orthogonality  is 3.53D-15 for   2006   1045.
 Iteration    1 A^-1*A deviation from unit magnitude is 6.44D-15 for   1332.
 Iteration    1 A^-1*A deviation from orthogonality  is 8.73D-08 for   2063   1959.
 Iteration    2 A*A^-1 deviation from unit magnitude is 6.88D-15 for   1332.
 Iteration    2 A*A^-1 deviation from orthogonality  is 3.72D-15 for   1796    661.
 Iteration    2 A^-1*A deviation from unit magnitude is 1.11D-15 for    217.
 Iteration    2 A^-1*A deviation from orthogonality  is 4.29D-16 for   2672   1484.
 Error on total polarization charges =  0.05281
 SCF Done:  E(RB3LYP) =  -886.953752241     A.U. after   11 cycles
            NFock= 11  Conv=0.37D-08     -V/T= 2.0095
 SMD-CDS (non-electrostatic) energy       (kcal/mol) =       0.52
 (included in total energy above)
 D1PCM: PCM CHGder 1st derivatives, ID1Alg=3 FixD1E=F DoIter=F DoCFld=F I1PDM=0.
 Calling FoFJK, ICntrl=      2127 FMM=F ISym2X=0 I1Cent= 0 IOpClX= 0 NMat=1 NMatS=1 NMatT=0.
 ***** Axes restored to original set *****
 -------------------------------------------------------------------
 Center     Atomic                   Forces (Hartrees/Bohr)
 Number     Number              X              Y              Z
 -------------------------------------------------------------------
      1        6           0.000909297   -0.001275353   -0.000959434
      2        6          -0.000934148    0.000614680    0.000769799
      3        6           0.001260334   -0.000065192   -0.000285938
      4        6           0.000328248    0.000604285   -0.000368910
      5        6           0.001042914   -0.000329250    0.000107569
      6        6          -0.000295756    0.000133693   -0.000230444
      7        6           0.000215379    0.000682397   -0.000007429
      8        6          -0.000378945   -0.000099984    0.001323505
      9        6          -0.001027012    0.000563826    0.000648352
     10        6           0.001828768   -0.001425071   -0.001252421
     11        8          -0.001972735   -0.000257422    0.000511556
     12        6          -0.000748433   -0.000056498    0.000562897
     13        6          -0.000508000    0.000575388   -0.000144114
     14        8          -0.001394733    0.002693188   -0.000600188
     15        6           0.000244135    0.000553536    0.000240330
     16        8          -0.000814867   -0.000530235    0.000187488
     17        6          -0.000320033    0.000302790    0.000052908
     18        6          -0.000416958    0.000350270    0.000189499
     19        8           0.002962452   -0.000598685    0.000901255
     20        1           0.000095433    0.000066444    0.000086106
     21        1          -0.000383119   -0.000161394   -0.000545549
     22        1           0.000239156   -0.000009009   -0.000472844
     23        1          -0.000055481   -0.000011463    0.000051983
     24        1           0.000195767   -0.000243776    0.000258103
     25        1          -0.000159767    0.000063075   -0.000194736
     26        1          -0.000078778    0.000144921    0.000049532
     27        1           0.000071247   -0.000298050   -0.000171519
     28        1          -0.000045306   -0.000051813   -0.000192109
     29        1           0.000243189   -0.000088344   -0.000397439
     30        1           0.000253628   -0.000018221   -0.000078428
     31        1          -0.000077353   -0.000098476   -0.000126322
     32        1          -0.000019608   -0.000049039    0.000035953
     33        1           0.000222014   -0.000061410    0.000099520
     34        1          -0.000123265    0.000223964   -0.000111810
     35        1           0.000179599   -0.000115992    0.000007724
     36        1           0.000020797   -0.000491954    0.001123978
     37        1           0.000329601    0.000036947   -0.000244755
     38        1           0.000075281    0.000055603    0.000134060
     39        1          -0.000074486   -0.000107195    0.000003461
     40        1           0.000259774    0.000037994    0.000053423
     41        1           0.000095747   -0.000116937   -0.000146075
     42        1           0.000114574   -0.000344899   -0.000081620
     43        1          -0.001358553   -0.000797340   -0.000786918
 -------------------------------------------------------------------
 Cartesian Forces:  Max     0.002962452 RMS     0.000646798

 GradGradGradGradGradGradGradGradGradGradGradGradGradGradGradGradGradGrad
 Berny optimization.
 Using GEDIIS/GDIIS optimizer.
 FormGI is forming the generalized inverse of G from B-inverse, IUseBI=4.
 Internal  Forces:  Max     0.003292640 RMS     0.000713151
 Search for a local minimum.
 Step number   3 out of a maximum of  258
 All quantities printed in internal units (Hartrees-Bohrs-Radians)
 Mixed Optimization -- En-DIIS/RFO-DIIS
 Swapping is turned off.
 Update second derivatives using D2CorX and points    1    2    3
 DE= -4.13D-04 DEPred=-8.56D-04 R= 4.83D-01
 Trust test= 4.83D-01 RLast= 2.76D-01 DXMaxT set to 5.05D-01
 ITU=  0  1  0
     Eigenvalues ---    0.00233   0.00240   0.00338   0.00373   0.00401
     Eigenvalues ---    0.00463   0.00553   0.00637   0.00890   0.00931
     Eigenvalues ---    0.01100   0.01190   0.01240   0.01298   0.01347
     Eigenvalues ---    0.01511   0.02355   0.02874   0.03216   0.03678
     Eigenvalues ---    0.03851   0.04019   0.04328   0.04490   0.04646
     Eigenvalues ---    0.04748   0.04809   0.04934   0.05116   0.05276
     Eigenvalues ---    0.05358   0.05454   0.05536   0.05559   0.05625
     Eigenvalues ---    0.05670   0.05696   0.05819   0.05952   0.06074
     Eigenvalues ---    0.06409   0.06805   0.06883   0.08185   0.08535
     Eigenvalues ---    0.08673   0.08716   0.08835   0.08975   0.09158
     Eigenvalues ---    0.09416   0.10834   0.11638   0.12982   0.13867
     Eigenvalues ---    0.14000   0.15081   0.15306   0.16000   0.16000
     Eigenvalues ---    0.16000   0.16000   0.16000   0.16000   0.16000
     Eigenvalues ---    0.16000   0.16000   0.16054   0.16124   0.16238
     Eigenvalues ---    0.16523   0.16963   0.19364   0.19646   0.20645
     Eigenvalues ---    0.22386   0.23132   0.24977   0.25744   0.26584
     Eigenvalues ---    0.26794   0.27090   0.27652   0.27905   0.28680
     Eigenvalues ---    0.28790   0.29296   0.29470   0.29728   0.30047
     Eigenvalues ---    0.31318   0.32409   0.33643   0.33760   0.33839
     Eigenvalues ---    0.33881   0.33896   0.34001   0.34020   0.34071
     Eigenvalues ---    0.34086   0.34105   0.34134   0.34164   0.34186
     Eigenvalues ---    0.34197   0.34204   0.34241   0.34261   0.34285
     Eigenvalues ---    0.34319   0.34328   0.34422   0.34843   0.35651
     Eigenvalues ---    0.39541   0.40946   0.42557   0.51269   0.51741
     Eigenvalues ---    0.52300   0.53054   0.95406
 En-DIIS/RFO-DIIS IScMMF=        0 using points:     3    2
 RFO step:  Lambda=-3.27892352D-04.
 DidBck=T Rises=F RFO-DIIS coefs:    0.73207    0.26793
 Iteration  1 RMS(Cart)=  0.13668799 RMS(Int)=  0.00666307
 Iteration  2 RMS(Cart)=  0.01157949 RMS(Int)=  0.00007708
 Iteration  3 RMS(Cart)=  0.00007822 RMS(Int)=  0.00006464
 Iteration  4 RMS(Cart)=  0.00000001 RMS(Int)=  0.00006464
 Variable       Old X    -DE/DX   Delta X   Delta X   Delta X     New X
                                 (Linear)    (Quad)   (Total)
    R1        2.56186  -0.00183   0.00143  -0.00710  -0.00570   2.55615
    R2        2.87053   0.00016  -0.00150   0.01310   0.01157   2.88210
    R3        2.79853  -0.00189   0.00318  -0.01840  -0.01520   2.78333
    R4        2.83618  -0.00329   0.00112  -0.01416  -0.01301   2.82318
    R5        2.87658  -0.00188  -0.00476   0.02275   0.01793   2.89452
    R6        2.94361  -0.00186  -0.00370   0.01394   0.01026   2.95386
    R7        2.07539   0.00012  -0.00010   0.00095   0.00085   2.07624
    R8        2.06226   0.00015   0.00108  -0.00501  -0.00393   2.05833
    R9        2.91499  -0.00014   0.00051  -0.00548  -0.00495   2.91004
   R10        2.94724  -0.00086  -0.00062   0.00044  -0.00017   2.94707
   R11        2.07368   0.00048  -0.00018   0.00131   0.00113   2.07481
   R12        2.91413  -0.00055   0.00149  -0.00616  -0.00469   2.90944
   R13        2.07682   0.00005  -0.00028   0.00185   0.00158   2.07840
   R14        2.07111  -0.00040   0.00012  -0.00157  -0.00145   2.06966
   R15        2.93406   0.00033  -0.00031   0.00627   0.00593   2.93999
   R16        2.07569   0.00006  -0.00014   0.00082   0.00068   2.07637
   R17        2.07744  -0.00010  -0.00019   0.00091   0.00073   2.07817
   R18        2.90748  -0.00067   0.00096  -0.00499  -0.00404   2.90345
   R19        2.08173  -0.00022  -0.00023   0.00115   0.00092   2.08266
   R20        2.88260  -0.00009  -0.00197   0.01445   0.01253   2.89513
   R21        2.32717  -0.00197   0.00063  -0.00262  -0.00199   2.32518
   R22        2.91677  -0.00134   0.00239  -0.01103  -0.00861   2.90816
   R23        2.07026   0.00020  -0.00076   0.00431   0.00355   2.07381
   R24        2.06982   0.00005  -0.00026   0.00149   0.00123   2.07105
   R25        2.89831  -0.00050   0.00047  -0.00212  -0.00165   2.89666
   R26        2.73835  -0.00014  -0.00072   0.00727   0.00655   2.74489
   R27        2.07213  -0.00009   0.00018  -0.00093  -0.00075   2.07139
   R28        2.06894   0.00010  -0.00036   0.00184   0.00148   2.07042
   R29        2.06880   0.00002  -0.00012   0.00049   0.00037   2.06917
   R30        2.06967  -0.00015   0.00051  -0.00287  -0.00236   2.06732
   R31        2.07347  -0.00021   0.00006  -0.00053  -0.00047   2.07300
   R32        2.07024   0.00008   0.00006  -0.00007  -0.00001   2.07023
   R33        1.83814   0.00015  -0.00001  -0.00026  -0.00027   1.83786
   R34        2.73134   0.00003  -0.00001   0.00110   0.00109   2.73243
   R35        2.88491   0.00034  -0.00006   0.00051   0.00045   2.88536
   R36        2.91620   0.00113   0.00142  -0.00575  -0.00433   2.91186
   R37        1.84161   0.00025   0.00023  -0.00146  -0.00124   1.84037
   R38        2.06947   0.00012  -0.00029   0.00182   0.00153   2.07100
   R39        2.06884  -0.00011   0.00029  -0.00165  -0.00136   2.06748
   R40        2.07248  -0.00026   0.00022  -0.00154  -0.00132   2.07116
   R41        2.70020   0.00106   0.00287  -0.01207  -0.00920   2.69100
   R42        2.07247  -0.00003   0.00015  -0.00019  -0.00004   2.07243
   R43        2.06995  -0.00008  -0.00042   0.00173   0.00132   2.07127
   R44        1.85178  -0.00128  -0.00010  -0.00171  -0.00180   1.84997
    A1        2.15279  -0.00057   0.00245  -0.02093  -0.01873   2.13406
    A2        1.89690  -0.00073  -0.00269   0.01713   0.01447   1.91137
    A3        2.23202   0.00128  -0.00005   0.00474   0.00488   2.23691
    A4        2.18130   0.00188   0.00029  -0.00095  -0.00073   2.18057
    A5        1.98647   0.00090   0.00261  -0.01234  -0.00972   1.97675
    A6        2.11316  -0.00281  -0.00373   0.01367   0.01017   2.12333
    A7        1.92356  -0.00173  -0.00238  -0.00668  -0.00922   1.91434
    A8        1.91790   0.00107   0.00171  -0.00017   0.00146   1.91936
    A9        1.91122   0.00017   0.00100  -0.00336  -0.00230   1.90892
   A10        1.90248   0.00107   0.00391  -0.01253  -0.00864   1.89384
   A11        1.94839  -0.00042  -0.00166   0.00320   0.00158   1.94997
   A12        1.85919  -0.00004  -0.00249   0.02031   0.01781   1.87700
   A13        1.93540   0.00029  -0.00225   0.01139   0.00902   1.94442
   A14        1.98055  -0.00259  -0.00148   0.00215   0.00053   1.98108
   A15        1.87377   0.00042   0.00253  -0.02383  -0.02140   1.85237
   A16        1.96877   0.00252   0.00236   0.00661   0.00898   1.97774
   A17        1.87227  -0.00037  -0.00275   0.01716   0.01453   1.88680
   A18        1.82374  -0.00029   0.00179  -0.01612  -0.01449   1.80924
   A19        2.02600  -0.00030  -0.00236   0.00963   0.00699   2.03299
   A20        1.90598  -0.00011   0.00067  -0.00497  -0.00421   1.90178
   A21        1.89453   0.00020   0.00100  -0.00545  -0.00438   1.89014
   A22        1.89226   0.00032   0.00072  -0.00282  -0.00202   1.89024
   A23        1.87806  -0.00005   0.00054  -0.00011   0.00054   1.87860
   A24        1.86007  -0.00005  -0.00046   0.00348   0.00298   1.86305
   A25        2.04049  -0.00007   0.00122  -0.00129  -0.00032   2.04016
   A26        1.86842   0.00008  -0.00133   0.00792   0.00672   1.87513
   A27        1.91798  -0.00017  -0.00067   0.00174   0.00110   1.91908
   A28        1.87345   0.00035   0.00109  -0.00510  -0.00395   1.86951
   A29        1.89954  -0.00009  -0.00007  -0.00377  -0.00376   1.89579
   A30        1.85457  -0.00009  -0.00036   0.00075   0.00034   1.85491
   A31        1.93568  -0.00111   0.00089  -0.00490  -0.00416   1.93152
   A32        2.00904   0.00066   0.00105  -0.00351  -0.00235   2.00669
   A33        1.86110  -0.00005   0.00099  -0.00882  -0.00785   1.85325
   A34        1.92335   0.00026  -0.00095   0.00628   0.00540   1.92875
   A35        1.86507   0.00053   0.00007  -0.00094  -0.00092   1.86414
   A36        1.86143  -0.00027  -0.00218   0.01221   0.00999   1.87143
   A37        1.89268   0.00067   0.00056  -0.00828  -0.00792   1.88476
   A38        2.23873  -0.00093  -0.00068   0.00772   0.00684   2.24557
   A39        2.15177   0.00026   0.00012   0.00063   0.00057   2.15234
   A40        1.84374  -0.00093  -0.00009   0.00335   0.00317   1.84691
   A41        1.90683   0.00008  -0.00102   0.00453   0.00353   1.91036
   A42        1.91559   0.00045  -0.00380   0.02098   0.01710   1.93268
   A43        1.93707   0.00031   0.00171  -0.01166  -0.00993   1.92714
   A44        1.97962   0.00037  -0.00110   0.00926   0.00800   1.98762
   A45        1.88029  -0.00027   0.00400  -0.02506  -0.02106   1.85923
   A46        1.80208   0.00007  -0.00026  -0.00154  -0.00191   1.80017
   A47        1.96922   0.00029  -0.00082   0.00364   0.00284   1.97206
   A48        1.85295  -0.00125  -0.00201  -0.00552  -0.00751   1.84543
   A49        1.96641  -0.00022  -0.00009   0.00570   0.00569   1.97210
   A50        1.95914   0.00082   0.00309  -0.00610  -0.00308   1.95606
   A51        1.90962   0.00023  -0.00001   0.00287   0.00286   1.91248
   A52        1.90162   0.00043   0.00022  -0.00154  -0.00132   1.90030
   A53        1.95722  -0.00027   0.00034  -0.00229  -0.00195   1.95527
   A54        1.95593  -0.00012   0.00056  -0.00188  -0.00133   1.95461
   A55        1.88161  -0.00006  -0.00077   0.00456   0.00379   1.88539
   A56        1.88225  -0.00011  -0.00137   0.00789   0.00652   1.88877
   A57        1.88236   0.00012   0.00088  -0.00605  -0.00518   1.87719
   A58        1.93563   0.00033   0.00083  -0.00323  -0.00240   1.93323
   A59        1.91809  -0.00033   0.00004  -0.00322  -0.00320   1.91489
   A60        1.93727   0.00008   0.00223  -0.01197  -0.00978   1.92749
   A61        1.88863  -0.00002  -0.00287   0.01745   0.01459   1.90321
   A62        1.89593  -0.00010  -0.00072   0.00422   0.00348   1.89941
   A63        1.88691   0.00004   0.00031  -0.00242  -0.00216   1.88475
   A64        1.88919  -0.00112   0.00194  -0.01244  -0.01050   1.87869
   A65        1.88587   0.00049   0.00208  -0.00448  -0.00241   1.88346
   A66        1.98821   0.00084  -0.00181   0.01285   0.01104   1.99926
   A67        1.95372  -0.00173  -0.00082  -0.00878  -0.00959   1.94414
   A68        1.85591  -0.00051   0.00060  -0.00213  -0.00153   1.85438
   A69        1.86511   0.00052  -0.00020   0.00480   0.00459   1.86970
   A70        1.90820   0.00045   0.00034  -0.00233  -0.00196   1.90624
   A71        1.84766  -0.00002  -0.00025   0.00121   0.00096   1.84862
   A72        1.94036   0.00007   0.00074  -0.00466  -0.00393   1.93643
   A73        1.93932   0.00002   0.00092  -0.00506  -0.00416   1.93516
   A74        1.92418   0.00005  -0.00024   0.00085   0.00060   1.92478
   A75        1.88953  -0.00007   0.00103  -0.00625  -0.00525   1.88427
   A76        1.88750  -0.00004   0.00007  -0.00034  -0.00028   1.88723
   A77        1.88103  -0.00005  -0.00263   0.01610   0.01347   1.89450
   A78        1.96438   0.00151   0.00226  -0.00277  -0.00054   1.96384
   A79        1.94954  -0.00018   0.00149  -0.01180  -0.01033   1.93921
   A80        1.87305  -0.00011  -0.00136   0.00404   0.00266   1.87571
   A81        1.93723  -0.00113   0.00024  -0.00453  -0.00432   1.93291
   A82        1.85678  -0.00017  -0.00238   0.01439   0.01199   1.86877
   A83        1.87706   0.00005  -0.00070   0.00270   0.00201   1.87907
   A84        1.87565   0.00168   0.00406  -0.01231  -0.00826   1.86739
    D1        0.04591  -0.00008   0.00250   0.00332   0.00562   0.05153
    D2        3.11560  -0.00073  -0.00799   0.00990   0.00180   3.11740
    D3       -3.04149   0.00005   0.00703  -0.01435  -0.00747  -3.04895
    D4        0.02821  -0.00059  -0.00346  -0.00776  -0.01129   0.01692
    D5       -1.09776  -0.00036   0.00424  -0.03916  -0.03482  -1.13259
    D6        2.98700  -0.00031   0.00394  -0.04073  -0.03676   2.95024
    D7        0.92658  -0.00033   0.00536  -0.04785  -0.04247   0.88411
    D8        1.97876  -0.00061  -0.00127  -0.01781  -0.01905   1.95972
    D9       -0.21966  -0.00055  -0.00157  -0.01938  -0.02098  -0.24064
   D10       -2.28008  -0.00058  -0.00015  -0.02650  -0.02669  -2.30677
   D11        0.02015   0.00073   0.00216   0.02141   0.02356   0.04371
   D12       -3.11941  -0.00014   0.00030  -0.01263  -0.01239  -3.13180
   D13       -3.06407   0.00096   0.00683   0.00371   0.01040  -3.05368
   D14        0.07955   0.00008   0.00497  -0.03033  -0.02555   0.05400
   D15        1.13856   0.00088  -0.00220   0.02104   0.01874   1.15730
   D16       -0.95836  -0.00002  -0.00662   0.04089   0.03423  -0.92413
   D17       -2.99480  -0.00068  -0.00518   0.01836   0.01313  -2.98168
   D18       -1.92622   0.00141   0.00861   0.01505   0.02367  -1.90255
   D19        2.26004   0.00051   0.00419   0.03490   0.03916   2.29920
   D20        0.22360  -0.00015   0.00563   0.01238   0.01806   0.24165
   D21       -0.06306   0.00020   0.00335  -0.00896  -0.00567  -0.06873
   D22        2.06480   0.00014   0.00263  -0.00108   0.00154   2.06634
   D23       -2.12688  -0.00023   0.00085   0.00094   0.00178  -2.12510
   D24        3.00976  -0.00021  -0.00643  -0.00327  -0.00981   2.99994
   D25       -1.14557  -0.00028  -0.00715   0.00461  -0.00260  -1.14818
   D26        0.94593  -0.00064  -0.00892   0.00663  -0.00236   0.94357
   D27       -1.42708  -0.00066  -0.00600   0.00008  -0.00584  -1.43292
   D28        2.61909  -0.00221  -0.00610  -0.02045  -0.02651   2.59257
   D29        0.61305  -0.00070  -0.00905   0.01291   0.00381   0.61686
   D30        0.67912   0.00026  -0.00290  -0.01218  -0.01500   0.66412
   D31       -1.55790  -0.00128  -0.00300  -0.03271  -0.03567  -1.59357
   D32        2.71925   0.00022  -0.00595   0.00064  -0.00535   2.71390
   D33        2.72814   0.00063  -0.00451   0.00684   0.00239   2.73054
   D34        0.49112  -0.00092  -0.00462  -0.01370  -0.01828   0.47285
   D35       -1.51491   0.00058  -0.00757   0.01966   0.01204  -1.50287
   D36        1.16091   0.00078   0.00947  -0.04287  -0.03349   1.12742
   D37       -0.98390   0.00067   0.00970  -0.04214  -0.03249  -1.01639
   D38       -3.00529   0.00067   0.00932  -0.04060  -0.03138  -3.03667
   D39       -2.87889  -0.00043   0.00749  -0.02492  -0.01743  -2.89632
   D40        1.25948  -0.00055   0.00772  -0.02419  -0.01642   1.24305
   D41       -0.76191  -0.00054   0.00734  -0.02265  -0.01531  -0.77722
   D42       -0.88013   0.00034   0.00924  -0.03051  -0.02127  -0.90140
   D43       -3.02495   0.00022   0.00947  -0.02978  -0.02027  -3.04522
   D44        1.23685   0.00023   0.00909  -0.02824  -0.01915   1.21769
   D45       -3.07185   0.00109   0.00499   0.15977   0.16473  -2.90712
   D46        1.15332   0.00090   0.00394   0.15770   0.16160   1.31492
   D47       -1.02282   0.00104   0.00557   0.15780   0.16336  -0.85946
   D48        0.99164   0.00074   0.00735   0.13642   0.14375   1.13539
   D49       -1.06637   0.00055   0.00630   0.13435   0.14062  -0.92576
   D50        3.04067   0.00069   0.00792   0.13445   0.14238  -3.10014
   D51       -1.03626   0.00011   0.00838   0.12229   0.13070  -0.90556
   D52       -3.09427  -0.00008   0.00733   0.12021   0.12757  -2.96670
   D53        1.01277   0.00006   0.00895   0.12032   0.12933   1.14210
   D54       -1.10460   0.00045  -0.00208   0.04023   0.03818  -1.06642
   D55        3.07805  -0.00002  -0.00326   0.04160   0.03835   3.11639
   D56        1.07113   0.00012  -0.00179   0.03554   0.03372   1.10485
   D57        1.04739   0.00034  -0.00231   0.03830   0.03599   1.08338
   D58       -1.05315  -0.00013  -0.00350   0.03968   0.03616  -1.01699
   D59       -3.06007   0.00001  -0.00203   0.03361   0.03153  -3.02854
   D60        3.05285   0.00042  -0.00220   0.04090   0.03873   3.09158
   D61        0.95231  -0.00005  -0.00339   0.04227   0.03890   0.99121
   D62       -1.05461   0.00010  -0.00192   0.03621   0.03427  -1.02034
   D63        1.28244  -0.00056  -0.00616   0.01525   0.00896   1.29140
   D64       -2.75536  -0.00034  -0.00484   0.01173   0.00684  -2.74852
   D65       -0.73945  -0.00023  -0.00785   0.02885   0.02096  -0.71849
   D66       -2.90287  -0.00023  -0.00624   0.02078   0.01444  -2.88843
   D67       -0.65749  -0.00001  -0.00492   0.01726   0.01232  -0.64517
   D68        1.35842   0.00010  -0.00793   0.03438   0.02644   1.38486
   D69       -0.90256  -0.00020  -0.00613   0.01713   0.01095  -0.89162
   D70        1.34282   0.00002  -0.00481   0.01361   0.00883   1.35164
   D71       -2.92445   0.00013  -0.00782   0.03073   0.02294  -2.90151
   D72       -3.01499  -0.00031  -0.00235   0.01513   0.01276  -3.00224
   D73        1.18663  -0.00036  -0.00174   0.01188   0.01012   1.19675
   D74       -0.93343  -0.00024  -0.00355   0.02277   0.01919  -0.91424
   D75        1.06344   0.00045  -0.00358   0.01926   0.01573   1.07917
   D76       -1.01812   0.00040  -0.00298   0.01602   0.01309  -1.00504
   D77       -3.13818   0.00052  -0.00479   0.02690   0.02215  -3.11603
   D78       -0.95476  -0.00016  -0.00200   0.01045   0.00843  -0.94633
   D79       -3.03633  -0.00021  -0.00139   0.00720   0.00579  -3.03053
   D80        1.12680  -0.00009  -0.00321   0.01809   0.01486   1.14166
   D81       -0.05780  -0.00056  -0.00003  -0.02673  -0.02668  -0.08448
   D82        2.02706  -0.00067   0.00140  -0.03625  -0.03479   1.99226
   D83       -2.19804  -0.00069   0.00343  -0.05168  -0.04825  -2.24629
   D84        3.08189   0.00026   0.00172   0.00525   0.00692   3.08880
   D85       -1.11644   0.00015   0.00316  -0.00427  -0.00119  -1.11763
   D86        0.94165   0.00013   0.00518  -0.01970  -0.01466   0.92699
   D87        0.06929   0.00018  -0.00178   0.02124   0.01942   0.08872
   D88       -2.06045  -0.00010  -0.00057   0.01474   0.01413  -2.04632
   D89        2.05750  -0.00088  -0.00292   0.01126   0.00830   2.06580
   D90       -1.99548   0.00047  -0.00141   0.01998   0.01858  -1.97690
   D91        2.15796   0.00019  -0.00020   0.01349   0.01328   2.17125
   D92       -0.00727  -0.00059  -0.00255   0.01001   0.00746   0.00019
   D93        2.16807   0.00033  -0.00713   0.05467   0.04756   2.21563
   D94        0.03833   0.00005  -0.00592   0.04818   0.04226   0.08059
   D95       -2.12690  -0.00073  -0.00827   0.04470   0.03644  -2.09047
   D96        1.06608  -0.00047   0.01007  -0.07640  -0.06631   0.99977
   D97       -3.12962  -0.00050   0.00706  -0.05881  -0.05175   3.10182
   D98       -1.04322  -0.00062   0.00890  -0.07148  -0.06256  -1.10578
   D99        3.09841  -0.00033   0.00912  -0.07205  -0.06293   3.03548
   D100      -1.09729  -0.00035   0.00611  -0.05446  -0.04837  -1.14566
   D101       0.98911  -0.00048   0.00795  -0.06713  -0.05918   0.92992
   D102      -0.99247   0.00076   0.01309  -0.07366  -0.06057  -1.05304
   D103       1.09502   0.00074   0.01008  -0.05608  -0.04601   1.04901
   D104      -3.10177   0.00061   0.01192  -0.06875  -0.05682   3.12459
   D105       3.06931   0.00063  -0.01265   0.10475   0.09208  -3.12179
   D106       1.11254   0.00085  -0.01267   0.11259   0.09994   1.21248
   D107      -1.08395   0.00036  -0.01483   0.10744   0.09260  -0.99135
   D108       1.25599  -0.00101   0.01136  -0.08152  -0.07016   1.18584
   D109      -2.88613  -0.00004   0.01072  -0.06994  -0.05924  -2.94536
   D110      -0.84934   0.00048   0.01131  -0.07136  -0.06004  -0.90937
   D111      -1.02412   0.00074  -0.00526   0.04735   0.04209  -0.98203
   D112       1.08165   0.00072  -0.00281   0.03283   0.03003   1.11168
   D113      -3.11721   0.00071  -0.00566   0.05024   0.04458  -3.07263
   D114      -3.09927   0.00000  -0.00718   0.04687   0.03968  -3.05959
   D115      -0.99350  -0.00002  -0.00473   0.03235   0.02762  -0.96588
   D116       1.09082  -0.00003  -0.00758   0.04976   0.04217   1.13300
   D117       1.17617  -0.00057  -0.00743   0.04352   0.03609   1.21226
   D118      -3.00124  -0.00059  -0.00498   0.02900   0.02403  -2.97721
   D119      -0.91692  -0.00060  -0.00783   0.04641   0.03858  -0.87834
   D120      -0.95158   0.00077   0.00077   0.09901   0.09979  -0.85179
   D121       1.24138   0.00031   0.00412   0.08138   0.08551   1.32689
   D122      -2.98851   0.00020   0.00326   0.08051   0.08378  -2.90473
   D123       1.10986   0.00071   0.00271   0.09164   0.09434   1.20420
   D124      -2.98037   0.00025   0.00606   0.07400   0.08006  -2.90031
   D125      -0.92707   0.00014   0.00520   0.07314   0.07833  -0.84874
   D126       3.11169   0.00061   0.00347   0.09052   0.09398  -3.07752
   D127      -0.97854   0.00015   0.00682   0.07288   0.07970  -0.89884
   D128       1.07476   0.00005   0.00597   0.07202   0.07797   1.15273
   D129       1.40218   0.00029   0.00451   0.00367   0.00817   1.41035
   D130      -0.79744   0.00025   0.00053   0.02513   0.02566  -0.77178
   D131      -2.83439   0.00087   0.00261   0.01597   0.01859  -2.81580
         Item               Value     Threshold  Converged?
 Maximum Force            0.003293     0.000450     NO 
 RMS     Force            0.000713     0.000300     NO 
 Maximum Displacement     1.000169     0.001800     NO 
 RMS     Displacement     0.139277     0.001200     NO 
 Predicted change in Energy=-9.002927D-04
 GradGradGradGradGradGradGradGradGradGradGradGradGradGradGradGradGradGrad

                          Input orientation:                          
 ---------------------------------------------------------------------
 Center     Atomic      Atomic             Coordinates (Angstroms)
 Number     Number       Type             X           Y           Z
 ---------------------------------------------------------------------
      1          6           0        1.790503    0.451774    0.189401
      2          6           0        0.841648   -0.459543    0.503822
      3          6           0       -0.507552   -0.133957    1.056605
      4          6           0       -1.343212    0.638434   -0.015037
      5          6           0       -0.991280    2.137543   -0.028805
      6          6           0        0.444515    2.501843   -0.448535
      7          6           0        1.598403    1.944875    0.433942
      8          6           0        2.934062   -0.227076   -0.443681
      9          6           0        2.591768   -1.715286   -0.566961
     10          6           0        1.236607   -1.894061    0.140072
     11          8           0        3.985484    0.261065   -0.856219
     12          6           0        2.864990    2.798088    0.265330
     13          6           0        1.314629   -2.820812    1.358542
     14          8           0        0.206044   -2.368411   -0.767006
     15          6           0       -2.875889    0.365001    0.075728
     16          8           0       -3.489227    0.864459   -1.134685
     17          6           0       -3.578663    1.070391    1.233248
     18          6           0       -3.174182   -1.145119    0.145788
     19          8           0       -2.483146   -1.884608   -0.855932
     20          1           0       -0.405046    0.503994    1.945229
     21          1           0       -1.002027   -1.053268    1.367675
     22          1           0       -1.060958    0.212751   -0.986947
     23          1           0       -1.175869    2.557205    0.970925
     24          1           0       -1.676728    2.645354   -0.715675
     25          1           0        0.524504    3.597565   -0.431632
     26          1           0        0.620069    2.195978   -1.490172
     27          1           0        1.274522    2.045216    1.482582
     28          1           0        2.508695   -1.984611   -1.627563
     29          1           0        3.394700   -2.333924   -0.150189
     30          1           0        2.651508    3.819826    0.599962
     31          1           0        3.192896    2.844933   -0.779016
     32          1           0        3.701368    2.411780    0.857083
     33          1           0        0.361235   -2.837591    1.894771
     34          1           0        1.560597   -3.839307    1.033676
     35          1           0        2.100235   -2.485491    2.044505
     36          1           0        0.420742   -3.287309   -1.002368
     37          1           0       -3.171951    0.287787   -1.852484
     38          1           0       -3.114864    0.808798    2.191119
     39          1           0       -3.524890    2.157033    1.117974
     40          1           0       -4.633594    0.775858    1.273397
     41          1           0       -2.956275   -1.544875    1.143497
     42          1           0       -4.246463   -1.277626   -0.038664
     43          1           0       -1.569507   -2.020876   -0.531800
 ---------------------------------------------------------------------
                    Distance matrix (angstroms):
                    1          2          3          4          5
     1  C    0.000000
     2  C    1.352659   0.000000
     3  C    2.525110   1.493960   0.000000
     4  C    3.145919   2.499676   1.563117   0.000000
     5  C    3.260023   3.223069   2.563556   1.539926   0.000000
     6  C    2.534054   3.136002   3.181088   2.618431   1.539609
     7  C    1.525140   2.521664   3.023954   3.249841   2.637748
     8  C    1.472873   2.308678   3.755560   4.384964   4.601288
     9  C    2.431102   2.405490   3.839576   4.618298   5.288869
    10  C    2.410846   1.531714   2.641985   3.618433   4.609320
    11  O    2.438776   3.500384   4.899215   5.407864   5.382747
    12  C    2.581758   3.842259   4.538397   4.738320   3.923475
    13  C    3.507587   2.555356   3.260475   4.573534   5.641562
    14  O    3.373228   2.379658   2.971121   3.465078   4.720397
    15  C    4.668584   3.831870   2.611533   1.559521   2.589321
    16  O    5.458852   4.816033   3.832620   2.431066   3.013877
    17  C    5.504566   4.734122   3.303541   2.596545   3.070201
    18  C    5.215369   4.089633   2.993820   2.561128   3.946063
    19  O    4.981514   3.864453   3.259686   2.893492   4.368925
    20  H    2.811779   2.135488   1.098700   2.177354   2.628490
    21  H    3.384037   2.120823   1.089221   2.211369   3.483036
    22  H    3.093825   2.508841   2.145360   1.097944   2.151212
    23  H    3.720616   3.659144   2.774229   2.163749   1.099840
    24  H    4.201505   4.179687   3.497502   2.151710   1.095218
    25  H    3.447381   4.175618   4.147801   3.523971   2.142788
    26  H    2.689448   3.328198   3.631281   2.907995   2.176110
    27  H    2.116037   2.723816   2.847111   3.327826   2.725192
    28  H    3.123000   3.106071   4.441557   4.931307   5.638972
    29  H    3.232473   3.234054   4.639372   5.594728   6.264628
    30  H    3.500523   4.647347   5.081395   5.143662   4.061444
    31  H    2.937984   4.253658   5.092800   5.101821   4.309356
    32  H    2.817592   4.067836   4.922966   5.417853   4.783403
    33  H    3.971274   2.796542   2.960903   4.316856   5.502853
    34  H    4.379388   3.495774   4.243510   5.438940   6.585110
    35  H    3.487818   2.839403   3.647767   5.085071   5.935362
    36  H    4.156597   3.231413   3.878753   4.415633   5.689521
    37  H    5.368625   4.713773   3.967328   2.615999   3.391567
    38  H    5.310082   4.484379   2.995661   2.834590   3.347123
    39  H    5.658937   5.127408   3.789029   2.889564   2.781126
    40  H    6.522968   5.665399   4.230720   3.536321   4.100776
    41  H    5.237252   4.001418   2.827452   2.951442   4.335400
    42  H    6.283932   5.181933   4.060425   3.478608   4.718017
    43  H    4.233650   3.053513   2.685376   2.718489   4.228451
                    6          7          8          9         10
     6  C    0.000000
     7  C    1.555776   0.000000
     8  C    3.693896   2.696586   0.000000
     9  C    4.733804   3.922417   1.532035   0.000000
    10  C    4.505313   3.867129   2.449685   1.538934   0.000000
    11  O    4.210197   3.193413   1.230430   2.435586   3.632284
    12  C    2.540879   1.536439   3.107907   4.597598   4.968258
    13  C    5.687995   4.862837   3.549371   2.561412   1.532847
    14  O    4.886478   4.688857   3.483093   2.481586   1.452536
    15  C    3.983219   4.758531   5.863094   5.885228   4.692561
    16  O    4.315803   5.432483   6.551914   6.629924   5.618536
    17  C    4.589489   5.310897   6.849167   7.005352   5.759326
    18  C    5.171897   5.692861   6.204911   5.837746   4.473926
    19  O    5.289435   5.743497   5.680097   5.085954   3.850803
    20  H    3.231603   2.893775   4.170251   4.496354   3.421153
    21  H    4.246165   4.077125   4.410941   4.134785   2.688015
    22  H    2.792181   3.477266   4.055708   4.151640   3.314760
    23  H    2.154896   2.891347   5.161866   5.900369   5.130705
    24  H    2.142809   3.541013   5.439137   6.103880   5.461329
    25  H    1.098768   2.152641   4.520397   5.702480   5.567037
    26  H    1.099718   2.173110   3.510114   4.476372   4.445924
    27  H    2.150961   1.102095   3.409966   4.480752   4.161931
    28  H    5.077324   4.529823   2.161352   1.097412   2.179666
    29  H    5.672499   4.677180   2.176496   1.095953   2.221507
    30  H    2.776192   2.156857   4.188847   5.657096   5.904400
    31  H    2.789360   2.196311   3.101078   4.604554   5.208633
    32  H    3.509963   2.195338   3.040445   4.504641   5.012925
    33  H    5.831601   5.151367   4.347710   3.506418   2.176118
    34  H    6.607025   5.815313   4.137294   2.852511   2.165058
    35  H    5.816370   4.740663   3.462192   2.766691   2.173133
    36  H    5.815633   5.552083   3.999242   2.715545   1.977864
    37  H    4.466760   5.543462   6.287544   6.235810   5.307177
    38  H    4.743770   5.156862   6.678675   6.822290   5.517929
    39  H    4.281241   5.173108   7.059802   7.432857   6.327679
    40  H    5.633051   6.396020   7.824554   7.861207   6.547683
    41  H    5.520495   5.781601   6.241137   5.808225   4.325396
    42  H    6.038017   6.691063   7.268262   6.872557   5.520507
    43  H    4.951586   5.166768   4.848465   4.172628   2.888212
                   11         12         13         14         15
    11  O    0.000000
    12  C    2.991633   0.000000
    13  C    4.640754   5.930495   0.000000
    14  O    4.605027   5.901562   2.439586   0.000000
    15  C    6.925155   6.238073   5.418068   4.204766   0.000000
    16  O    7.504194   6.787860   6.547857   4.923582   1.445939
    17  C    7.889056   6.741102   6.253117   5.490936   1.526866
    18  C    7.364930   7.213513   4.942484   3.708849   1.540892
    19  O    6.815210   7.196349   4.494827   2.733810   2.466369
    20  H    5.213816   4.333366   3.788908   3.997545   3.101519
    21  H    5.616800   5.567937   2.913965   2.783146   2.681785
    22  H    5.048366   4.864692   4.510791   2.883759   2.108657
    23  H    5.937195   4.109067   5.939351   5.402942   2.914997
    24  H    6.145342   4.648968   6.567310   5.355867   2.695240
    25  H    4.826063   2.569590   6.710036   5.983876   4.719064
    26  H    3.933422   2.912730   5.810832   4.639832   4.245732
    27  H    4.000313   2.139651   4.867774   5.067780   4.693429
    28  H    2.796236   5.155987   3.322928   2.487984   6.116832
    29  H    2.753447   5.175983   2.615343   3.247950   6.830485
    30  H    4.069980   1.096130   6.816213   6.792877   6.539324
    31  H    2.703799   1.095617   6.340166   6.008360   6.611415
    32  H    2.764363   1.094958   5.773041   6.140455   6.932542
    33  H    5.504979   6.378459   1.093976   2.707262   4.903517
    34  H    5.124923   6.807849   1.096982   2.690874   6.186783
    35  H    4.417232   5.627301   1.095520   3.392088   6.063266
    36  H    5.031869   6.679331   2.567206   0.972556   5.036809
    37  H    7.226489   6.872511   6.332730   4.432212   1.952335
    38  H    7.746045   6.589733   5.786852   5.465674   2.174614
    39  H    7.993613   6.478312   6.946781   6.160574   2.172294
    40  H    8.893188   7.831627   6.951593   6.121419   2.166274
    41  H    7.446361   7.315711   4.462609   3.785299   2.189570
    42  H    8.414328   8.202232   5.937958   4.641671   2.142377
    43  H    6.014185   6.597166   3.539990   1.824468   2.787137
                   16         17         18         19         20
    16  O    0.000000
    17  C    2.378553   0.000000
    18  C    2.403595   2.500932   0.000000
    19  O    2.940624   3.781118   1.424015   0.000000
    20  H    4.373554   3.301449   3.691298   4.227343   0.000000
    21  H    4.015675   3.341714   2.493933   2.798083   1.764942
    22  H    2.518539   3.464628   2.755471   2.537460   3.018724
    23  H    3.556770   2.837754   4.287343   4.977558   2.399815
    24  H    2.575328   3.145817   4.165594   4.603319   3.644585
    25  H    4.906546   5.098472   6.042082   6.267393   4.010451
    26  H    4.334239   5.129650   5.313722   5.165597   3.964297
    27  H    5.562156   4.956395   5.635266   5.918804   2.326017
    28  H    6.658468   7.387368   6.012039   5.052118   5.239073
    29  H    7.654236   7.882325   6.682146   5.937090   5.184846
    30  H    7.032199   6.839259   7.667830   7.811841   4.706060
    31  H    6.978506   7.283695   7.570698   7.388636   5.083965
    32  H    7.620105   7.412130   7.773716   7.722797   4.656860
    33  H    6.140752   5.588625   4.292153   4.070018   3.428691
    34  H    7.233804   7.110342   5.519522   4.872712   4.853756
    35  H    7.250621   6.749246   5.763783   5.457195   3.901706
    36  H    5.704608   6.323194   4.339438   3.228248   4.872806
    37  H    0.973883   3.209303   2.458925   2.487341   4.703736
    38  H    3.347270   1.095928   2.829256   4.115583   2.737970
    39  H    2.597402   1.094061   3.460109   4.616969   3.626336
    40  H    2.667637   1.096012   2.662994   4.029460   4.290208
    41  H    3.358428   2.689803   1.096682   2.082543   3.368888
    42  H    2.522537   2.752617   1.096068   2.036085   4.676161
    43  H    3.517663   4.087546   1.949630   0.978963   3.723790
                   21         22         23         24         25
    21  H    0.000000
    22  H    2.674046   0.000000
    23  H    3.636364   3.056621   0.000000
    24  H    4.298298   2.523949   1.761604   0.000000
    25  H    5.215175   3.778760   2.437373   2.415121   0.000000
    26  H    4.621264   2.648070   3.068041   2.465169   1.759001
    27  H    3.846619   3.861472   2.555062   3.728589   2.576147
    28  H    4.707868   4.240426   6.399707   6.307605   6.043836
    29  H    4.824438   5.199866   6.787499   7.129682   6.595438
    30  H    6.138790   5.414025   4.047300   4.673746   2.374390
    31  H    6.115688   5.006684   4.714996   4.874124   2.794181
    32  H    5.864229   5.560208   4.880732   5.608211   3.627579
    33  H    2.306539   4.430747   5.685069   6.405498   6.844709
    34  H    3.800081   5.232078   6.957554   7.455959   7.650339
    35  H    3.483302   5.144254   6.108536   6.943314   6.754092
    36  H    3.554197   3.800802   6.371923   6.299053   6.909270
    37  H    4.108092   2.282779   4.135969   3.014324   5.161128
    38  H    2.934183   3.830653   2.881927   3.727012   5.282144
    39  H    4.090626   3.779139   2.387396   2.648854   4.568808
    40  H    4.067292   4.264971   3.901353   4.024237   6.121694
    41  H    2.027564   3.349667   4.475118   4.759388   6.406367
    42  H    3.543231   3.642514   5.015351   4.738318   6.832572
    43  H    2.205970   2.335567   4.834456   4.671082   5.996816
                   26         27         28         29         30
    26  H    0.000000
    27  H    3.047672   0.000000
    28  H    4.589457   5.237909   0.000000
    29  H    5.478517   5.132052   1.757743   0.000000
    30  H    3.336507   2.413369   6.218822   6.243693   0.000000
    31  H    2.747058   3.071569   4.951026   5.220796   1.773442
    32  H    3.879507   2.532824   5.188852   4.861106   1.775080
    33  H    6.071380   4.984556   4.212600   3.692892   7.158427
    34  H    6.609014   5.908550   3.379494   2.651726   7.748581
    35  H    6.049875   4.639489   3.728513   2.552508   6.492120
    36  H    5.508551   5.944724   2.539181   3.237217   7.619393
    37  H    4.260503   5.829438   6.122428   7.272694   7.238955
    38  H    5.424564   4.614917   7.349142   7.598213   6.696948
    39  H    4.897410   4.814540   7.816351   8.346117   6.417251
    40  H    6.103690   6.046558   8.188288   8.726445   7.924138
    41  H    5.806929   5.559080   6.143130   6.529250   7.779631
    42  H    6.152717   6.620932   6.975428   7.714634   8.600805
    43  H    4.847121   5.355309   4.223002   4.988685   7.294631
                   31         32         33         34         35
    31  H    0.000000
    32  H    1.767197   0.000000
    33  H    6.889015   6.307867   0.000000
    34  H    7.115429   6.609855   1.784206   0.000000
    35  H    6.130221   5.287425   1.780594   1.773642   0.000000
    36  H    6.733433   6.833717   2.932439   2.397800   3.570300
    37  H    6.942810   7.687367   6.024392   6.910849   7.118535
    38  H    7.263290   7.128129   5.046507   6.693615   6.170177
    39  H    7.014302   7.235452   6.375865   7.862912   7.352110
    40  H    8.351492   8.504184   6.196082   7.728209   7.521666
    41  H    7.796074   7.749926   3.638873   5.067407   5.221577
    42  H    8.537428   8.808070   5.234743   6.436930   6.788159
    43  H    6.813054   7.025636   3.206717   3.943977   4.507795
                   36         37         38         39         40
    36  H    0.000000
    37  H    5.139208   0.000000
    38  H    6.283070   4.077430   0.000000
    39  H    7.050159   3.527360   1.771299   0.000000
    40  H    6.872754   3.485074   1.774779   1.777928   0.000000
    41  H    4.364065   3.518674   2.581170   3.745410   2.866369
    42  H    5.172075   2.625840   3.256626   3.695316   2.467422
    43  H    2.405489   3.105150   4.220127   4.899000   4.524278
                   41         42         43
    41  H    0.000000
    42  H    1.770173   0.000000
    43  H    2.226280   2.821648   0.000000
 Stoichiometry    C15H24O4
 Framework group  C1[X(C15H24O4)]
 Deg. of freedom   123
 Full point group                 C1      NOp   1
 Largest Abelian subgroup         C1      NOp   1
 Largest concise Abelian subgroup C1      NOp   1
                         Standard orientation:                         
 ---------------------------------------------------------------------
 Center     Atomic      Atomic             Coordinates (Angstroms)
 Number     Number       Type             X           Y           Z
 ---------------------------------------------------------------------
      1          6           0        1.798384    0.448228    0.203919
      2          6           0        0.840800   -0.457328    0.508362
      3          6           0       -0.519276   -0.122422    1.027928
      4          6           0       -1.329723    0.639065   -0.070546
      5          6           0       -0.974040    2.137164   -0.094249
      6          6           0        0.471357    2.493479   -0.487009
      7          6           0        1.604560    1.944503    0.426730
      8          6           0        2.953772   -0.240429   -0.396237
      9          6           0        2.610716   -1.729262   -0.509460
     10          6           0        1.240153   -1.896854    0.170089
     11          8           0        4.015025    0.240611   -0.791587
     12          6           0        2.876508    2.793006    0.275617
     13          6           0        1.289600   -2.809367    1.400738
     14          8           0        0.228346   -2.379673   -0.753487
     15          6           0       -2.864647    0.369946   -0.009816
     16          8           0       -3.450465    0.856418   -1.239004
     17          6           0       -3.590641    1.090383    1.123860
     18          6           0       -3.167948   -1.138614    0.071453
     19          8           0       -2.457141   -1.891290   -0.906325
     20          1           0       -0.434522    0.525723    1.911028
     21          1           0       -1.022535   -1.036966    1.338960
     22          1           0       -1.027506    0.201385   -1.031058
     23          1           0       -1.179232    2.568947    0.896261
     24          1           0       -1.643262    2.638301   -0.801713
     25          1           0        0.553547    3.589153   -0.481216
     26          1           0        0.668692    2.175011   -1.520941
     27          1           0        1.258297    2.057857    1.466858
     28          1           0        2.549982   -2.010871   -1.568385
     29          1           0        3.402978   -2.344643   -0.068168
     30          1           0        2.658245    3.819057    0.593550
     31          1           0        3.227049    2.826871   -0.761857
     32          1           0        3.698970    2.411928    0.889839
     33          1           0        0.324787   -2.817830    1.916342
     34          1           0        1.540137   -3.832130    1.093234
     35          1           0        2.060965   -2.467653    2.099587
     36          1           0        0.445920   -3.301726   -0.973359
     37          1           0       -3.119090    0.270675   -1.942953
     38          1           0       -3.148299    0.839102    2.094555
     39          1           0       -3.531823    2.175478    0.997055
     40          1           0       -4.646886    0.798564    1.144589
     41          1           0       -2.972628   -1.527062    1.078265
     42          1           0       -4.236295   -1.271025   -0.134625
     43          1           0       -1.551054   -2.025658   -0.560897
 ---------------------------------------------------------------------
 Rotational constants (GHZ):      0.5395642      0.3023749      0.2213347
 Standard basis: 6-31G(d) (6D, 7F)
 There are   333 symmetry adapted cartesian basis functions of A   symmetry.
 There are   333 symmetry adapted basis functions of A   symmetry.
   333 basis functions,   628 primitive gaussians,   333 cartesian basis functions
    73 alpha electrons       73 beta electrons
       nuclear repulsion energy      1626.3189896076 Hartrees.
 NAtoms=   43 NActive=   43 NUniq=   43 SFac= 1.00D+00 NAtFMM=   60 NAOKFM=F Big=F
 Integral buffers will be    131072 words long.
 Raffenetti 2 integral format.
 Two-electron integral symmetry is turned on.
 ------------------------------------------------------------------------------
 Polarizable Continuum Model (PCM)
 =================================
 Model                : PCM (using non-symmetric T matrix).
 Atomic radii         : SMD-Coulomb.
 Polarization charges : Total charges.
 Charge compensation  : None.
 Solution method      : On-the-fly selection.
 Cavity type          : VdW (van der Waals Surface) (Alpha=1.000).
 Cavity algorithm     : GePol (No added spheres)
                        Default sphere list used, NSphG=   43.
                        Lebedev-Laikov grids with approx.  5.0 points / Ang**2.
                        Smoothing algorithm: Karplus/York (Gamma=1.0000).
                        Polarization charges: spherical gaussians, with
                                              point-specific exponents (IZeta= 3).
                        Self-potential: point-specific (ISelfS= 7).
                        Self-field    : sphere-specific E.n sum rule (ISelfD= 2).
 1st derivatives      : Analytical E(r).r(x)/FMM algorithm (CHGder, D1EAlg=3).
                        Cavity 1st derivative terms included.
 Solvent              : Methanol, Eps=  32.613000 Eps(inf)=   1.765709
 ------------------------------------------------------------------------------
 ------------------------------------------------------------------------------
 Atomic radii for non-electrostatic terms: SMD-CDS.
 ------------------------------------------------------------------------------
 Nuclear repulsion after PCM non-electrostatic terms =     1626.3198665730 Hartrees.
 One-electron integrals computed using PRISM.
 NBasis=   333 RedAO= T EigKep=  1.02D-03  NBF=   333
 NBsUse=   333 1.00D-06 EigRej= -1.00D+00 NBFU=   333
 Initial guess from the checkpoint file:  "DY-202A-11R_37.chk"
 B after Tr=     0.000000    0.000000    0.000000
         Rot=    0.999933    0.010564    0.004740    0.000239 Ang=   1.33 deg.
 ExpMin= 1.61D-01 ExpMax= 5.48D+03 ExpMxC= 8.25D+02 IAcc=1 IRadAn=         1 AccDes= 0.00D+00
 Harris functional with IExCor=  402 and IRadAn=       1 diagonalized for initial guess.
 HarFok:  IExCor=  402 AccDes= 0.00D+00 IRadAn=         1 IDoV= 1 UseB2=F ITyADJ=14
 ICtDFT=  3500011 ScaDFX=  1.000000  1.000000  1.000000  1.000000
 FoFCou: FMM=F IPFlag=           0 FMFlag=      100000 FMFlg1=           0
         NFxFlg=           0 DoJE=T BraDBF=F KetDBF=T FulRan=T
         wScrn=  0.000000 ICntrl=     500 IOpCl=  0 I1Cent=   200000004 NGrid=           0
         NMat0=    1 NMatS0=      1 NMatT0=    0 NMatD0=    1 NMtDS0=    0 NMtDT0=    0
 Petite list used in FoFCou.
 Keep R1 ints in memory in canonical form, NReq=1565304907.
 Requested convergence on RMS density matrix=1.00D-08 within 128 cycles.
 Requested convergence on MAX density matrix=1.00D-06.
 Requested convergence on             energy=1.00D-06.
 No special actions if energy rises.
 Inv3:  Mode=1 IEnd=    21131148.
 Iteration    1 A*A^-1 deviation from unit magnitude is 3.77D-15 for   2607.
 Iteration    1 A*A^-1 deviation from orthogonality  is 2.83D-15 for   1731    692.
 Iteration    1 A^-1*A deviation from unit magnitude is 4.44D-15 for   2607.
 Iteration    1 A^-1*A deviation from orthogonality  is 1.83D-11 for   2504   2472.
 Error on total polarization charges =  0.05278
 SCF Done:  E(RB3LYP) =  -886.951300450     A.U. after   12 cycles
            NFock= 12  Conv=0.30D-08     -V/T= 2.0094
 SMD-CDS (non-electrostatic) energy       (kcal/mol) =       0.55
 (included in total energy above)
 D1PCM: PCM CHGder 1st derivatives, ID1Alg=3 FixD1E=F DoIter=F DoCFld=F I1PDM=0.
 Calling FoFJK, ICntrl=      2127 FMM=F ISym2X=0 I1Cent= 0 IOpClX= 0 NMat=1 NMatS=1 NMatT=0.
 ***** Axes restored to original set *****
 -------------------------------------------------------------------
 Center     Atomic                   Forces (Hartrees/Bohr)
 Number     Number              X              Y              Z
 -------------------------------------------------------------------
      1        6          -0.000654171    0.007361208    0.003324051
      2        6           0.004156568   -0.006169324   -0.001045430
      3        6          -0.000241341    0.004256270   -0.000980782
      4        6           0.000868289   -0.003475696   -0.001289032
      5        6           0.000210720   -0.000757917    0.001886469
      6        6           0.002969845   -0.000374095   -0.000791107
      7        6          -0.000708373   -0.002716143   -0.001108917
      8        6          -0.001944375   -0.006080434   -0.003932889
      9        6           0.001615025   -0.000661155   -0.001645782
     10        6          -0.001295673    0.003029988    0.000923078
     11        8          -0.000581148    0.000450081    0.001868520
     12        6          -0.000558465   -0.000387323   -0.000309258
     13        6           0.000962852    0.002656444   -0.001445292
     14        8           0.005081323    0.002243994    0.002395122
     15        6          -0.000766892    0.000131631    0.001024059
     16        8           0.000405748    0.001926569    0.000260933
     17        6           0.002296041   -0.000081939    0.000408861
     18        6          -0.002717221   -0.000244241    0.000258093
     19        8          -0.004411161    0.000215973    0.001831381
     20        1          -0.000237018   -0.001795050    0.000847800
     21        1          -0.000387566    0.000261738    0.002174859
     22        1           0.000110422    0.001507809   -0.000405426
     23        1          -0.000126384   -0.000075574   -0.000545766
     24        1          -0.000822412    0.000439161   -0.000205831
     25        1          -0.000953474   -0.000125605   -0.000352364
     26        1          -0.000210226    0.000362624    0.000266687
     27        1           0.000870299    0.000541880   -0.000547040
     28        1          -0.000131532    0.001896294    0.000245022
     29        1          -0.000058846    0.001225522    0.001115196
     30        1           0.000873486    0.000287560   -0.000074502
     31        1          -0.000454757    0.000292762    0.000220466
     32        1          -0.000217034    0.000388681    0.000515923
     33        1          -0.000195895   -0.001351599    0.000590876
     34        1          -0.000638875   -0.000191255    0.000404977
     35        1          -0.000421045   -0.000222748    0.000558005
     36        1          -0.001260180   -0.001463896    0.000215934
     37        1          -0.000080508    0.000016235   -0.000606939
     38        1          -0.000137142   -0.000213538   -0.000220674
     39        1          -0.001354006    0.000241544   -0.000097292
     40        1          -0.000270237    0.000718205   -0.000091564
     41        1          -0.001209348   -0.000170734    0.000656441
     42        1           0.000202316   -0.000103420    0.000382767
     43        1           0.002422371   -0.003790485   -0.006679631
 -------------------------------------------------------------------
 Cartesian Forces:  Max     0.007361208 RMS     0.001858155

 GradGradGradGradGradGradGradGradGradGradGradGradGradGradGradGradGradGrad
 Berny optimization.
 Using GEDIIS/GDIIS optimizer.
 FormGI is forming the generalized inverse of G from B-inverse, IUseBI=4.
 Internal  Forces:  Max     0.014843884 RMS     0.002299266
 Search for a local minimum.
 Step number   4 out of a maximum of  258
 All quantities printed in internal units (Hartrees-Bohrs-Radians)
 Mixed Optimization -- RFO/linear search
 Update second derivatives using D2CorX and points    1    2    4    3
 DE=  2.45D-03 DEPred=-9.00D-04 R=-2.72D+00
 Trust test=-2.72D+00 RLast= 6.27D-01 DXMaxT set to 2.52D-01
 ITU= -1  0  1  0
 Use linear search instead of GDIIS.
 Energy rises -- skip Quadratic/GDIIS search.
 Quartic linear search produced a step of -0.74799.
 Iteration  1 RMS(Cart)=  0.10276161 RMS(Int)=  0.00377982
 Iteration  2 RMS(Cart)=  0.00651541 RMS(Int)=  0.00001843
 Iteration  3 RMS(Cart)=  0.00002868 RMS(Int)=  0.00001272
 Iteration  4 RMS(Cart)=  0.00000000 RMS(Int)=  0.00001272
 Variable       Old X    -DE/DX   Delta X   Delta X   Delta X     New X
                                 (Linear)    (Quad)   (Total)
    R1        2.55615   0.00156   0.00426   0.00000   0.00427   2.56042
    R2        2.88210  -0.00236  -0.00865   0.00000  -0.00865   2.87345
    R3        2.78333   0.00076   0.01137   0.00000   0.01137   2.79470
    R4        2.82318   0.00394   0.00973   0.00000   0.00972   2.83289
    R5        2.89452  -0.00333  -0.01341   0.00000  -0.01341   2.88111
    R6        2.95386   0.00404  -0.00767   0.00000  -0.00767   2.94619
    R7        2.07624  -0.00038  -0.00064   0.00000  -0.00064   2.07561
    R8        2.05833   0.00058   0.00294   0.00000   0.00294   2.06127
    R9        2.91004   0.00000   0.00371   0.00000   0.00370   2.91374
   R10        2.94707   0.00560   0.00013   0.00000   0.00013   2.94720
   R11        2.07481  -0.00020  -0.00085   0.00000  -0.00085   2.07397
   R12        2.90944   0.00107   0.00351   0.00000   0.00352   2.91296
   R13        2.07840  -0.00050  -0.00118   0.00000  -0.00118   2.07722
   R14        2.06966   0.00085   0.00109   0.00000   0.00109   2.07075
   R15        2.93999  -0.00123  -0.00444   0.00000  -0.00443   2.93556
   R16        2.07637  -0.00020  -0.00051   0.00000  -0.00051   2.07586
   R17        2.07817  -0.00039  -0.00054   0.00000  -0.00054   2.07762
   R18        2.90345  -0.00001   0.00302   0.00000   0.00302   2.90647
   R19        2.08266  -0.00073  -0.00069   0.00000  -0.00069   2.08197
   R20        2.89513  -0.00407  -0.00937   0.00000  -0.00938   2.88575
   R21        2.32518  -0.00094   0.00149   0.00000   0.00149   2.32667
   R22        2.90816   0.00017   0.00644   0.00000   0.00644   2.91460
   R23        2.07381  -0.00069  -0.00266   0.00000  -0.00266   2.07115
   R24        2.07105  -0.00031  -0.00092   0.00000  -0.00092   2.07013
   R25        2.89666  -0.00047   0.00123   0.00000   0.00123   2.89790
   R26        2.74489  -0.00460  -0.00490   0.00000  -0.00490   2.74000
   R27        2.07139   0.00008   0.00056   0.00000   0.00056   2.07194
   R28        2.07042  -0.00033  -0.00111   0.00000  -0.00111   2.06931
   R29        2.06917  -0.00003  -0.00028   0.00000  -0.00028   2.06890
   R30        2.06732   0.00048   0.00176   0.00000   0.00176   2.06908
   R31        2.07300  -0.00009   0.00035   0.00000   0.00035   2.07335
   R32        2.07023  -0.00002   0.00001   0.00000   0.00001   2.07024
   R33        1.83786   0.00105   0.00020   0.00000   0.00020   1.83807
   R34        2.73243   0.00082  -0.00082   0.00000  -0.00082   2.73161
   R35        2.88536   0.00007  -0.00034   0.00000  -0.00034   2.88502
   R36        2.91186   0.00496   0.00324   0.00000   0.00324   2.91510
   R37        1.84037   0.00041   0.00093   0.00000   0.00093   1.84130
   R38        2.07100  -0.00020  -0.00114   0.00000  -0.00114   2.06986
   R39        2.06748   0.00018   0.00102   0.00000   0.00102   2.06849
   R40        2.07116   0.00006   0.00099   0.00000   0.00099   2.07215
   R41        2.69100   0.00430   0.00688   0.00000   0.00688   2.69788
   R42        2.07243   0.00042   0.00003   0.00000   0.00003   2.07246
   R43        2.07127  -0.00025  -0.00098   0.00000  -0.00098   2.07028
   R44        1.84997   0.00058   0.00135   0.00000   0.00135   1.85132
    A1        2.13406   0.00223   0.01401   0.00000   0.01406   2.14812
    A2        1.91137  -0.00208  -0.01082   0.00000  -0.01083   1.90054
    A3        2.23691  -0.00014  -0.00365   0.00000  -0.00368   2.23323
    A4        2.18057  -0.00366   0.00054   0.00000   0.00057   2.18114
    A5        1.97675   0.00027   0.00727   0.00000   0.00728   1.98403
    A6        2.12333   0.00343  -0.00761   0.00000  -0.00764   2.11569
    A7        1.91434   0.00421   0.00690   0.00000   0.00693   1.92127
    A8        1.91936  -0.00339  -0.00109   0.00000  -0.00108   1.91828
    A9        1.90892   0.00074   0.00172   0.00000   0.00171   1.91063
   A10        1.89384  -0.00114   0.00646   0.00000   0.00647   1.90031
   A11        1.94997   0.00005  -0.00118   0.00000  -0.00119   1.94878
   A12        1.87700  -0.00069  -0.01332   0.00000  -0.01332   1.86368
   A13        1.94442  -0.00244  -0.00675   0.00000  -0.00671   1.93771
   A14        1.98108   0.00643  -0.00040   0.00000  -0.00038   1.98070
   A15        1.85237   0.00111   0.01601   0.00000   0.01602   1.86839
   A16        1.97774  -0.00612  -0.00671   0.00000  -0.00672   1.97102
   A17        1.88680  -0.00001  -0.01086   0.00000  -0.01089   1.87591
   A18        1.80924   0.00157   0.01084   0.00000   0.01088   1.82012
   A19        2.03299   0.00183  -0.00523   0.00000  -0.00517   2.02782
   A20        1.90178   0.00052   0.00315   0.00000   0.00313   1.90491
   A21        1.89014  -0.00171   0.00328   0.00000   0.00326   1.89341
   A22        1.89024  -0.00095   0.00151   0.00000   0.00150   1.89174
   A23        1.87860   0.00008  -0.00040   0.00000  -0.00043   1.87817
   A24        1.86305   0.00010  -0.00223   0.00000  -0.00222   1.86083
   A25        2.04016  -0.00124   0.00024   0.00000   0.00029   2.04046
   A26        1.87513  -0.00014  -0.00502   0.00000  -0.00505   1.87009
   A27        1.91908   0.00016  -0.00082   0.00000  -0.00083   1.91825
   A28        1.86951   0.00003   0.00295   0.00000   0.00294   1.87244
   A29        1.89579   0.00150   0.00281   0.00000   0.00280   1.89858
   A30        1.85491  -0.00028  -0.00025   0.00000  -0.00024   1.85467
   A31        1.93152   0.00223   0.00311   0.00000   0.00315   1.93467
   A32        2.00669  -0.00062   0.00176   0.00000   0.00173   2.00842
   A33        1.85325  -0.00044   0.00587   0.00000   0.00587   1.85912
   A34        1.92875  -0.00083  -0.00404   0.00000  -0.00405   1.92470
   A35        1.86414  -0.00061   0.00069   0.00000   0.00070   1.86484
   A36        1.87143   0.00020  -0.00747   0.00000  -0.00747   1.86396
   A37        1.88476   0.00168   0.00592   0.00000   0.00596   1.89073
   A38        2.24557  -0.00216  -0.00512   0.00000  -0.00508   2.24049
   A39        2.15234   0.00053  -0.00043   0.00000  -0.00039   2.15195
   A40        1.84691  -0.00065  -0.00237   0.00000  -0.00235   1.84456
   A41        1.91036  -0.00044  -0.00264   0.00000  -0.00265   1.90772
   A42        1.93268  -0.00043  -0.01279   0.00000  -0.01277   1.91991
   A43        1.92714   0.00064   0.00743   0.00000   0.00742   1.93456
   A44        1.98762   0.00016  -0.00598   0.00000  -0.00595   1.98167
   A45        1.85923   0.00069   0.01575   0.00000   0.01575   1.87499
   A46        1.80017   0.00078   0.00142   0.00000   0.00144   1.80161
   A47        1.97206  -0.00089  -0.00212   0.00000  -0.00212   1.96994
   A48        1.84543   0.00012   0.00562   0.00000   0.00562   1.85105
   A49        1.97210   0.00043  -0.00426   0.00000  -0.00427   1.96783
   A50        1.95606  -0.00072   0.00231   0.00000   0.00231   1.95837
   A51        1.91248   0.00024  -0.00214   0.00000  -0.00214   1.91034
   A52        1.90030   0.00123   0.00098   0.00000   0.00098   1.90129
   A53        1.95527  -0.00030   0.00146   0.00000   0.00146   1.95673
   A54        1.95461  -0.00015   0.00099   0.00000   0.00099   1.95560
   A55        1.88539  -0.00053  -0.00283   0.00000  -0.00283   1.88256
   A56        1.88877  -0.00071  -0.00488   0.00000  -0.00488   1.88389
   A57        1.87719   0.00040   0.00387   0.00000   0.00387   1.88106
   A58        1.93323   0.00137   0.00180   0.00000   0.00180   1.93503
   A59        1.91489   0.00019   0.00239   0.00000   0.00240   1.91729
   A60        1.92749   0.00068   0.00731   0.00000   0.00732   1.93481
   A61        1.90321  -0.00123  -0.01091   0.00000  -0.01091   1.89230
   A62        1.89941  -0.00085  -0.00260   0.00000  -0.00260   1.89681
   A63        1.88475  -0.00023   0.00161   0.00000   0.00163   1.88638
   A64        1.87869   0.00177   0.00786   0.00000   0.00786   1.88654
   A65        1.88346  -0.00039   0.00180   0.00000   0.00180   1.88527
   A66        1.99926  -0.00714  -0.00826   0.00000  -0.00826   1.99100
   A67        1.94414   0.01036   0.00717   0.00000   0.00717   1.95131
   A68        1.85438   0.00248   0.00115   0.00000   0.00115   1.85553
   A69        1.86970  -0.00391  -0.00343   0.00000  -0.00343   1.86627
   A70        1.90624  -0.00169   0.00147   0.00000   0.00146   1.90770
   A71        1.84862   0.00083  -0.00072   0.00000  -0.00072   1.84790
   A72        1.93643  -0.00022   0.00294   0.00000   0.00295   1.93938
   A73        1.93516   0.00084   0.00311   0.00000   0.00311   1.93827
   A74        1.92478   0.00026  -0.00045   0.00000  -0.00045   1.92433
   A75        1.88427   0.00013   0.00393   0.00000   0.00394   1.88821
   A76        1.88723   0.00000   0.00021   0.00000   0.00021   1.88743
   A77        1.89450  -0.00106  -0.01007   0.00000  -0.01007   1.88442
   A78        1.96384   0.00583   0.00041   0.00000   0.00041   1.96426
   A79        1.93921  -0.00070   0.00773   0.00000   0.00773   1.94694
   A80        1.87571  -0.00203  -0.00199   0.00000  -0.00198   1.87373
   A81        1.93291   0.00141   0.00323   0.00000   0.00324   1.93615
   A82        1.86877  -0.00504  -0.00897   0.00000  -0.00897   1.85980
   A83        1.87907  -0.00001  -0.00150   0.00000  -0.00150   1.87757
   A84        1.86739   0.01484   0.00618   0.00000   0.00618   1.87357
    D1        0.05153   0.00062  -0.00420   0.00000  -0.00417   0.04736
    D2        3.11740   0.00148  -0.00135   0.00000  -0.00132   3.11609
    D3       -3.04895   0.00039   0.00559   0.00000   0.00560  -3.04335
    D4        0.01692   0.00125   0.00844   0.00000   0.00846   0.02538
    D5       -1.13259   0.00052   0.02605   0.00000   0.02603  -1.10656
    D6        2.95024   0.00026   0.02750   0.00000   0.02749   2.97773
    D7        0.88411   0.00067   0.03177   0.00000   0.03176   0.91587
    D8        1.95972   0.00077   0.01425   0.00000   0.01425   1.97396
    D9       -0.24064   0.00050   0.01570   0.00000   0.01571  -0.22494
   D10       -2.30677   0.00091   0.01996   0.00000   0.01998  -2.28679
   D11        0.04371  -0.00108  -0.01762   0.00000  -0.01762   0.02609
   D12       -3.13180   0.00052   0.00927   0.00000   0.00928  -3.12253
   D13       -3.05368  -0.00140  -0.00778   0.00000  -0.00775  -3.06143
   D14        0.05400   0.00021   0.01911   0.00000   0.01915   0.07315
   D15        1.15730  -0.00174  -0.01401   0.00000  -0.01399   1.14331
   D16       -0.92413  -0.00086  -0.02561   0.00000  -0.02560  -0.94973
   D17       -2.98168   0.00154  -0.00982   0.00000  -0.00981  -2.99148
   D18       -1.90255  -0.00251  -0.01770   0.00000  -0.01769  -1.92024
   D19        2.29920  -0.00163  -0.02929   0.00000  -0.02930   2.26990
   D20        0.24165   0.00078  -0.01351   0.00000  -0.01351   0.22815
   D21       -0.06873  -0.00080   0.00424   0.00000   0.00425  -0.06448
   D22        2.06634  -0.00026  -0.00115   0.00000  -0.00115   2.06518
   D23       -2.12510  -0.00039  -0.00133   0.00000  -0.00133  -2.12643
   D24        2.99994  -0.00032   0.00734   0.00000   0.00735   3.00730
   D25       -1.14818   0.00023   0.00195   0.00000   0.00195  -1.14622
   D26        0.94357   0.00009   0.00177   0.00000   0.00178   0.94535
   D27       -1.43292   0.00195   0.00437   0.00000   0.00435  -1.42857
   D28        2.59257   0.00706   0.01983   0.00000   0.01982   2.61240
   D29        0.61686   0.00130  -0.00285   0.00000  -0.00284   0.61402
   D30        0.66412  -0.00037   0.01122   0.00000   0.01121   0.67533
   D31       -1.59357   0.00475   0.02668   0.00000   0.02667  -1.56689
   D32        2.71390  -0.00102   0.00400   0.00000   0.00402   2.71792
   D33        2.73054  -0.00191  -0.00179   0.00000  -0.00180   2.72873
   D34        0.47285   0.00320   0.01367   0.00000   0.01367   0.48651
   D35       -1.50287  -0.00257  -0.00901   0.00000  -0.00899  -1.51186
   D36        1.12742  -0.00067   0.02505   0.00000   0.02507   1.15249
   D37       -1.01639  -0.00116   0.02430   0.00000   0.02431  -0.99208
   D38       -3.03667  -0.00063   0.02347   0.00000   0.02349  -3.01318
   D39       -2.89632   0.00084   0.01304   0.00000   0.01304  -2.88328
   D40        1.24305   0.00034   0.01229   0.00000   0.01228   1.25533
   D41       -0.77722   0.00088   0.01145   0.00000   0.01145  -0.76576
   D42       -0.90140  -0.00064   0.01591   0.00000   0.01591  -0.88549
   D43       -3.04522  -0.00113   0.01516   0.00000   0.01515  -3.03007
   D44        1.21769  -0.00060   0.01433   0.00000   0.01433   1.23202
   D45       -2.90712  -0.00616  -0.12322   0.00000  -0.12321  -3.03033
   D46        1.31492  -0.00465  -0.12087   0.00000  -0.12086   1.19406
   D47       -0.85946  -0.00527  -0.12219   0.00000  -0.12219  -0.98165
   D48        1.13539  -0.00298  -0.10752   0.00000  -0.10753   1.02786
   D49       -0.92576  -0.00148  -0.10518   0.00000  -0.10518  -1.03094
   D50       -3.10014  -0.00209  -0.10650   0.00000  -0.10651   3.07654
   D51       -0.90556  -0.00091  -0.09776   0.00000  -0.09777  -1.00333
   D52       -2.96670   0.00060  -0.09542   0.00000  -0.09542  -3.06213
   D53        1.14210  -0.00002  -0.09674   0.00000  -0.09675   1.04535
   D54       -1.06642  -0.00231  -0.02855   0.00000  -0.02857  -1.09499
   D55        3.11639  -0.00142  -0.02868   0.00000  -0.02869   3.08770
   D56        1.10485  -0.00110  -0.02522   0.00000  -0.02522   1.07963
   D57        1.08338  -0.00107  -0.02692   0.00000  -0.02692   1.05646
   D58       -1.01699  -0.00018  -0.02705   0.00000  -0.02705  -1.04403
   D59       -3.02854   0.00014  -0.02358   0.00000  -0.02357  -3.05211
   D60        3.09158  -0.00139  -0.02897   0.00000  -0.02898   3.06260
   D61        0.99121  -0.00050  -0.02910   0.00000  -0.02910   0.96211
   D62       -1.02034  -0.00018  -0.02563   0.00000  -0.02563  -1.04597
   D63        1.29140   0.00032  -0.00670   0.00000  -0.00668   1.28472
   D64       -2.74852   0.00059  -0.00512   0.00000  -0.00511  -2.75363
   D65       -0.71849   0.00005  -0.01568   0.00000  -0.01567  -0.73416
   D66       -2.88843  -0.00065  -0.01080   0.00000  -0.01078  -2.89922
   D67       -0.64517  -0.00038  -0.00922   0.00000  -0.00921  -0.65438
   D68        1.38486  -0.00092  -0.01977   0.00000  -0.01977   1.36509
   D69       -0.89162  -0.00022  -0.00819   0.00000  -0.00818  -0.89980
   D70        1.35164   0.00005  -0.00660   0.00000  -0.00661   1.34504
   D71       -2.90151  -0.00049  -0.01716   0.00000  -0.01717  -2.91868
   D72       -3.00224   0.00090  -0.00954   0.00000  -0.00954  -3.01177
   D73        1.19675   0.00093  -0.00757   0.00000  -0.00756   1.18918
   D74       -0.91424   0.00073  -0.01435   0.00000  -0.01434  -0.92859
   D75        1.07917  -0.00094  -0.01176   0.00000  -0.01177   1.06739
   D76       -1.00504  -0.00091  -0.00979   0.00000  -0.00980  -1.01484
   D77       -3.11603  -0.00110  -0.01657   0.00000  -0.01658  -3.13261
   D78       -0.94633   0.00011  -0.00631   0.00000  -0.00630  -0.95264
   D79       -3.03053   0.00014  -0.00433   0.00000  -0.00433  -3.03486
   D80        1.14166  -0.00005  -0.01111   0.00000  -0.01111   1.13055
   D81       -0.08448   0.00059   0.01996   0.00000   0.01995  -0.06453
   D82        1.99226   0.00075   0.02602   0.00000   0.02601   2.01828
   D83       -2.24629   0.00107   0.03609   0.00000   0.03610  -2.21020
   D84        3.08880  -0.00084  -0.00517   0.00000  -0.00516   3.08364
   D85       -1.11763  -0.00068   0.00089   0.00000   0.00091  -1.11673
   D86        0.92699  -0.00036   0.01096   0.00000   0.01099   0.93798
   D87        0.08872   0.00009  -0.01453   0.00000  -0.01452   0.07419
   D88       -2.04632   0.00043  -0.01057   0.00000  -0.01056  -2.05689
   D89        2.06580   0.00035  -0.00621   0.00000  -0.00620   2.05960
   D90       -1.97690   0.00066  -0.01390   0.00000  -0.01390  -1.99080
   D91        2.17125   0.00100  -0.00994   0.00000  -0.00994   2.16131
   D92        0.00019   0.00091  -0.00558   0.00000  -0.00558  -0.00539
   D93        2.21563  -0.00080  -0.03557   0.00000  -0.03557   2.18006
   D94        0.08059  -0.00046  -0.03161   0.00000  -0.03161   0.04898
   D95       -2.09047  -0.00054  -0.02725   0.00000  -0.02725  -2.11772
   D96        0.99977   0.00008   0.04960   0.00000   0.04959   1.04937
   D97        3.10182  -0.00045   0.03871   0.00000   0.03871   3.14053
   D98       -1.10578  -0.00020   0.04679   0.00000   0.04679  -1.05899
   D99        3.03548   0.00076   0.04707   0.00000   0.04707   3.08255
   D100      -1.14566   0.00024   0.03618   0.00000   0.03619  -1.10947
   D101       0.92992   0.00048   0.04427   0.00000   0.04427   0.97419
   D102      -1.05304   0.00032   0.04530   0.00000   0.04530  -1.00773
   D103       1.04901  -0.00020   0.03442   0.00000   0.03442   1.08343
   D104       3.12459   0.00004   0.04250   0.00000   0.04250  -3.11609
   D105      -3.12179   0.00127  -0.06888   0.00000  -0.06888   3.09252
   D106       1.21248   0.00063  -0.07476   0.00000  -0.07476   1.13772
   D107      -0.99135   0.00041  -0.06926   0.00000  -0.06926  -1.06061
   D108       1.18584   0.00571   0.05248   0.00000   0.05248   1.23831
   D109      -2.94536  -0.00158   0.04431   0.00000   0.04431  -2.90105
   D110      -0.90937  -0.00418   0.04491   0.00000   0.04491  -0.86447
   D111      -0.98203  -0.00346  -0.03148   0.00000  -0.03148  -1.01351
   D112       1.11168  -0.00288  -0.02246   0.00000  -0.02246   1.08922
   D113      -3.07263  -0.00349  -0.03335   0.00000  -0.03335  -3.10598
   D114      -3.05959  -0.00048  -0.02968   0.00000  -0.02968  -3.08927
   D115      -0.96588   0.00010  -0.02066   0.00000  -0.02066  -0.98654
   D116       1.13300  -0.00051  -0.03155   0.00000  -0.03155   1.10145
   D117       1.21226   0.00359  -0.02699   0.00000  -0.02699   1.18527
   D118      -2.97721   0.00417  -0.01797   0.00000  -0.01798  -2.99519
   D119      -0.87834   0.00356  -0.02886   0.00000  -0.02886  -0.90720
   D120      -0.85179  -0.00771  -0.07464   0.00000  -0.07464  -0.92643
   D121       1.32689  -0.00196  -0.06396   0.00000  -0.06397   1.26292
   D122      -2.90473  -0.00358  -0.06267   0.00000  -0.06267  -2.96740
   D123       1.20420  -0.00479  -0.07056   0.00000  -0.07056   1.13364
   D124      -2.90031   0.00096  -0.05988   0.00000  -0.05989  -2.96019
   D125      -0.84874  -0.00067  -0.05859   0.00000  -0.05859  -0.90733
   D126      -3.07752  -0.00478  -0.07029   0.00000  -0.07029   3.13538
   D127      -0.89884   0.00097  -0.05962   0.00000  -0.05962  -0.95845
   D128       1.15273  -0.00065  -0.05832   0.00000  -0.05832   1.09441
   D129       1.41035   0.00210  -0.00611   0.00000  -0.00611   1.40424
   D130      -0.77178  -0.00246  -0.01919   0.00000  -0.01919  -0.79097
   D131      -2.81580  -0.00027  -0.01391   0.00000  -0.01391  -2.82971
         Item               Value     Threshold  Converged?
 Maximum Force            0.014844     0.000450     NO 
 RMS     Force            0.002299     0.000300     NO 
 Maximum Displacement     0.754947     0.001800     NO 
 RMS     Displacement     0.104217     0.001200     NO 
 Predicted change in Energy=-7.277148D-04
 GradGradGradGradGradGradGradGradGradGradGradGradGradGradGradGradGradGrad

                          Input orientation:                          
 ---------------------------------------------------------------------
 Center     Atomic      Atomic             Coordinates (Angstroms)
 Number     Number       Type             X           Y           Z
 ---------------------------------------------------------------------
      1          6           0        1.795056    0.456919    0.200013
      2          6           0        0.849431   -0.456938    0.526289
      3          6           0       -0.511094   -0.130774    1.064712
      4          6           0       -1.344327    0.629968   -0.011230
      5          6           0       -0.989042    2.130280   -0.027065
      6          6           0        0.441710    2.485783   -0.477288
      7          6           0        1.607673    1.952601    0.399860
      8          6           0        2.942378   -0.241325   -0.419036
      9          6           0        2.614945   -1.731049   -0.492920
     10          6           0        1.248118   -1.892586    0.203142
     11          8           0        3.998686    0.239746   -0.829746
     12          6           0        2.870738    2.802654    0.181609
     13          6           0        1.318269   -2.786081    1.447478
     14          8           0        0.230739   -2.398253   -0.697734
     15          6           0       -2.878580    0.369886    0.092434
     16          8           0       -3.516781    1.002229   -1.039967
     17          6           0       -3.528454    0.965685    1.338812
     18          6           0       -3.211308   -1.134334    0.013378
     19          8           0       -2.641786   -1.761219   -1.135908
     20          1           0       -0.418213    0.503758    1.956421
     21          1           0       -1.006351   -1.049365    1.382055
     22          1           0       -1.064627    0.214605   -0.987825
     23          1           0       -1.151231    2.549728    0.975948
     24          1           0       -1.685429    2.645144   -0.698421
     25          1           0        0.515309    3.581772   -0.486894
     26          1           0        0.600248    2.157417   -1.514489
     27          1           0        1.306991    2.093045    1.450419
     28          1           0        2.556122   -2.037417   -1.543590
     29          1           0        3.415703   -2.314357   -0.025391
     30          1           0        2.659333    3.836744    0.478449
     31          1           0        3.185220    2.811890   -0.867251
     32          1           0        3.714857    2.445763    0.780530
     33          1           0        0.346751   -2.831391    1.950395
     34          1           0        1.607223   -3.804477    1.159112
     35          1           0        2.063290   -2.409213    2.156764
     36          1           0        0.480728   -3.301084   -0.959415
     37          1           0       -3.267339    0.470746   -1.817596
     38          1           0       -3.063008    0.576697    2.250832
     39          1           0       -3.436756    2.056407    1.346923
     40          1           0       -4.595748    0.715710    1.366828
     41          1           0       -2.920562   -1.660007    0.930918
     42          1           0       -4.298421   -1.223663   -0.088755
     43          1           0       -1.702066   -1.947845   -0.931301
 ---------------------------------------------------------------------
                    Distance matrix (angstroms):
                    1          2          3          4          5
     1  C    0.000000
     2  C    1.354916   0.000000
     3  C    2.532078   1.499103   0.000000
     4  C    3.151238   2.506564   1.559057   0.000000
     5  C    3.256210   3.221781   2.555930   1.541887   0.000000
     6  C    2.531121   3.135763   3.183076   2.617477   1.541471
     7  C    1.520564   2.529188   3.044940   3.260776   2.637568
     8  C    1.478889   2.306634   3.760346   4.393325   4.608060
     9  C    2.437125   2.403994   3.841773   4.634896   5.302414
    10  C    2.412329   1.524619   2.634599   3.623535   4.608832
    11  O    2.442039   3.498858   4.905546   5.419413   5.394057
    12  C    2.580678   3.850899   4.563076   4.746001   3.923459
    13  C    3.507213   2.548197   3.247112   4.570190   5.627483
    14  O    3.377136   2.376913   2.966141   3.481701   4.737644
    15  C    4.675685   3.843167   2.607868   1.559590   2.585270
    16  O    5.481836   4.862729   3.840250   2.432372   2.947530
    17  C    5.467675   4.674390   3.222082   2.589542   3.109745
    18  C    5.256482   4.148680   3.066527   2.568849   3.949406
    19  O    5.137158   4.080765   3.470004   2.943820   4.370911
    20  H    2.825903   2.138956   1.098364   2.178364   2.627858
    21  H    3.393228   2.127729   1.090777   2.208083   3.477939
    22  H    3.106036   2.531230   2.153739   1.097495   2.144431
    23  H    3.696286   3.639351   2.757307   2.167321   1.099216
    24  H    4.208241   4.189074   3.491908   2.156274   1.095792
    25  H    3.445910   4.177242   4.152588   3.521030   2.140407
    26  H    2.694212   3.325916   3.622593   2.893832   2.176927
    27  H    2.116278   2.750598   2.898202   3.362514   2.730588
    28  H    3.137051   3.113697   4.454924   4.967552   5.677828
    29  H    3.218272   3.215604   4.623429   5.597065   6.257522
    30  H    3.499674   4.659800   5.112389   5.152911   4.059335
    31  H    2.935557   4.252423   5.104360   5.100035   4.312188
    32  H    2.824559   4.086683   4.957617   5.433171   4.783137
    33  H    3.996800   2.814035   2.968782   4.323046   5.505713
    34  H    4.372030   3.490091   4.241730   5.453957   6.585510
    35  H    3.480738   2.818383   3.607120   5.054570   5.890062
    36  H    4.146603   3.229926   3.889944   4.436558   5.703439
    37  H    5.449659   4.827233   4.033163   2.643157   3.339265
    38  H    5.274561   4.398821   2.901665   2.841413   3.450184
    39  H    5.589778   5.036043   3.663727   2.873598   2.807954
    40  H    6.501601   5.633079   4.182368   3.532440   4.117314
    41  H    5.220408   3.977932   2.856920   2.935327   4.360594
    42  H    6.327575   5.240851   4.107156   3.488355   4.712189
    43  H    4.392337   3.295073   2.950293   2.760367   4.237588
                    6          7          8          9         10
     6  C    0.000000
     7  C    1.553430   0.000000
     8  C    3.700521   2.695429   0.000000
     9  C    4.743929   3.921853   1.527072   0.000000
    10  C    4.503710   3.866969   2.446281   1.542340   0.000000
    11  O    4.221492   3.187907   1.231218   2.431506   3.630334
    12  C    2.536677   1.538036   3.103500   4.590738   4.967760
    13  C    5.680284   4.861724   3.549280   2.561173   1.533501
    14  O    4.893558   4.693676   3.476060   2.484259   1.449944
    15  C    3.978181   4.767176   5.875265   5.910616   4.707513
    16  O    4.264644   5.407064   6.607021   6.735587   5.712227
    17  C    4.622890   5.313703   6.813117   6.954780   5.681118
    18  C    5.166289   5.735950   6.233162   5.878574   4.527410
    19  O    5.289495   5.848842   5.831541   5.295995   4.116025
    20  H    3.254356   2.937047   4.182286   4.493738   3.404866
    21  H    4.248683   4.099955   4.414671   4.134490   2.680203
    22  H    2.772715   3.476706   4.072773   4.191628   3.347752
    23  H    2.157183   2.880970   5.147192   5.887843   5.107666
    24  H    2.144532   3.539825   5.461352   6.138934   5.478094
    25  H    1.098499   2.152624   4.528944   5.712667   5.566126
    26  H    1.099430   2.172922   3.526975   4.496973   4.446630
    27  H    2.149188   1.101730   3.408612   4.484529   4.176652
    28  H    5.105593   4.538370   2.154011   1.096006   2.186990
    29  H    5.664821   4.653681   2.162512   1.095466   2.220032
    30  H    2.767017   2.159203   4.185241   5.652066   5.906992
    31  H    2.790209   2.198318   3.095479   4.593869   5.199058
    32  H    3.506736   2.197349   3.042388   4.503026   5.023889
    33  H    5.845939   5.184657   4.365768   3.510733   2.178694
    34  H    6.603302   5.806928   4.119374   2.836162   2.167524
    35  H    5.790401   4.724375   3.479552   2.790171   2.179001
    36  H    5.807047   5.542458   3.964070   2.690261   1.980982
    37  H    4.428751   5.556865   6.404967   6.419028   5.482524
    38  H    4.834283   5.209076   6.622841   6.715133   5.373658
    39  H    4.307506   5.133612   7.006535   7.372443   6.233043
    40  H    5.648885   6.399013   7.805676   7.838328   6.504471
    41  H    5.520461   5.817033   6.181351   5.716135   4.238118
    42  H    6.031565   6.723789   7.314591   6.943732   5.594350
    43  H    4.945600   5.285816   4.974484   4.344624   3.161265
                   11         12         13         14         15
    11  O    0.000000
    12  C    2.977180   0.000000
    13  C    4.639613   5.936879   0.000000
    14  O    4.601509   5.898497   2.436200   0.000000
    15  C    6.940039   6.243474   5.423082   4.237314   0.000000
    16  O    7.556972   6.747902   6.626944   5.071914   1.445507
    17  C    7.866859   6.757457   6.130112   5.440141   1.526686
    18  C    7.388029   7.247031   5.030108   3.735085   1.542607
    19  O    6.942152   7.276861   4.838002   2.974762   2.471135
    20  H    5.228903   4.387719   3.754654   3.985893   3.089624
    21  H    5.621767   5.595617   2.902468   2.770454   2.680045
    22  H    5.065842   4.853109   4.540155   2.930725   2.116955
    23  H    5.926060   4.107454   5.898442   5.403107   2.918226
    24  H    6.173521   4.643051   6.566985   5.395142   2.688096
    25  H    4.839484   2.569429   6.703438   5.990503   4.708537
    26  H    3.961782   2.906580   5.807493   4.643033   4.228441
    27  H    3.984858   2.135118   4.879140   5.093588   4.725718
    28  H    2.788554   5.147969   3.322539   2.500616   6.165036
    29  H    2.740493   5.150110   2.605972   3.256237   6.843759
    30  H    4.055076   1.096426   6.826367   6.793870   6.544967
    31  H    2.697974   1.095031   6.338829   5.991935   6.607121
    32  H    2.745917   1.094812   5.793155   6.147262   6.946665
    33  H    5.522472   6.421960   1.094909   2.685825   4.909476
    34  H    5.101998   6.797511   1.097169   2.705560   6.219770
    35  H    4.436438   5.631763   1.095524   3.392127   6.033816
    36  H    4.993027   6.653547   2.599968   0.972664   5.085996
    37  H    7.336507   6.863716   6.503494   4.660665   1.951799
    38  H    7.711746   6.666777   5.581150   5.328521   2.176113
    39  H    7.957634   6.457501   6.787493   6.121694   2.174777
    40  H    8.883456   7.842735   6.873474   6.103619   2.166181
    41  H    7.388166   7.349555   4.416171   3.623288   2.196653
    42  H    8.457696   8.226856   6.028961   4.718454   2.142002
    43  H    6.106918   6.687028   3.934927   1.998288   2.793581
                   16         17         18         19         20
    16  O    0.000000
    17  C    2.379089   0.000000
    18  C    2.401615   2.503485   0.000000
    19  O    2.900254   3.787668   1.427656   0.000000
    20  H    4.339118   3.204437   3.776261   4.431354   0.000000
    21  H    4.046911   3.228513   2.596600   3.085697   1.757269
    22  H    2.576069   3.470995   2.725855   2.532438   3.028208
    23  H    3.471958   2.879592   4.329292   5.026525   2.384248
    24  H    2.483882   3.219882   4.137562   4.530127   3.638621
    25  H    4.818473   5.150644   6.031551   6.239874   4.039236
    26  H    4.302274   5.158269   5.262886   5.099982   3.977320
    27  H    5.537209   4.966379   5.735511   6.094037   2.399625
    28  H    6.809790   7.372173   6.041768   5.221182   5.249221
    29  H    7.751674   7.800066   6.731362   6.183234   5.154441
    30  H    6.963077   6.875457   7.706643   7.876878   4.771215
    31  H    6.944172   7.304013   7.567283   7.412119   5.126922
    32  H    7.595695   7.414031   7.834372   7.859920   4.715546
    33  H    6.210136   5.459765   4.392246   4.427402   3.421757
    34  H    7.361779   7.011555   5.626776   5.243672   4.826901
    35  H    7.279713   6.582293   5.834450   5.779215   3.831891
    36  H    5.874102   6.289730   4.390019   3.486033   4.877193
    37  H    0.974373   3.205629   2.435547   2.416130   4.728828
    38  H    3.349081   1.095323   2.820606   4.136821   2.662130
    39  H    2.610543   1.094599   3.465544   4.622845   3.448740
    40  H    2.653098   1.096535   2.677903   4.027014   4.224256
    41  H    3.365616   2.725834   1.096697   2.087997   3.463421
    42  H    2.543690   2.724709   1.095548   2.032224   4.714100
    43  H    3.465247   4.120408   1.957557   0.979677   3.999697
                   21         22         23         24         25
    21  H    0.000000
    22  H    2.686512   0.000000
    23  H    3.624828   3.052327   0.000000
    24  H    4.294057   2.525207   1.760109   0.000000
    25  H    5.220713   3.752991   2.445890   2.401097   0.000000
    26  H    4.610269   2.612222   3.069831   2.475513   1.758395
    27  H    3.902687   3.885633   2.544904   3.725172   2.568317
    28  H    4.714537   4.300035   6.413613   6.374280   6.070981
    29  H    4.809955   5.234050   6.746768   7.146410   6.587079
    30  H    6.174772   5.397937   4.052692   4.656382   2.365108
    31  H    6.126821   4.982130   4.719207   4.876426   2.804606
    32  H    5.904875   5.563147   4.871119   5.602691   3.624084
    33  H    2.308574   4.461302   5.670091   6.413924   6.862758
    34  H    3.804092   5.282152   6.929540   7.475935   7.645801
    35  H    3.445585   5.153321   6.026488   6.910246   6.728824
    36  H    3.572691   3.840442   6.375022   6.333876   6.899143
    37  H    4.202448   2.367714   4.074796   2.912558   5.075202
    38  H    2.762008   3.822765   3.028708   3.856720   5.415716
    39  H    3.943846   3.803982   2.367407   2.756300   4.616107
    40  H    3.999937   4.273677   3.921876   4.056837   6.146015
    41  H    2.059275   3.261938   4.566665   4.765987   6.425858
    42  H    3.609901   3.651625   5.027611   4.708193   6.813421
    43  H    2.577383   2.255153   4.916216   4.598919   5.974188
                   26         27         28         29         30
    26  H    0.000000
    27  H    3.048657   0.000000
    28  H    4.628490   5.252156   0.000000
    29  H    5.490079   5.103908   1.766495   0.000000
    30  H    3.321411   2.411232   6.213298   6.217878   0.000000
    31  H    2.743962   3.068563   4.936495   5.200026   1.771382
    32  H    3.879568   2.524080   5.181034   4.837122   1.772065
    33  H    6.079300   5.042034   4.209471   3.686396   7.209625
    34  H    6.611075   5.912340   3.365637   2.625662   7.743287
    35  H    6.039263   4.619658   3.751498   2.569011   6.494920
    36  H    5.487952   5.965453   2.499075   3.234209   7.600155
    37  H    4.230244   5.851177   6.346547   7.458676   7.192163
    38  H    5.485961   4.694344   7.266764   7.450710   6.820149
    39  H    4.949271   4.745017   7.812109   8.242755   6.409848
    40  H    6.113828   6.061878   8.197530   8.677726   7.947721
    41  H    5.740109   5.676926   6.021603   6.441347   7.845651
    42  H    6.120570   6.692552   7.054325   7.791106   8.622052
    43  H    4.742777   5.572774   4.302916   5.210236   7.380425
                   31         32         33         34         35
    31  H    0.000000
    32  H    1.769110   0.000000
    33  H    6.916839   6.368758   0.000000
    34  H    7.097361   6.606886   1.778149   0.000000
    35  H    6.137044   5.309659   1.779699   1.774843   0.000000
    36  H    6.685149   6.820062   2.950517   2.451643   3.607008
    37  H    6.929619   7.707270   6.177662   7.134401   7.246055
    38  H    7.332045   7.182941   4.830298   6.495967   5.933248
    39  H    7.023097   7.184564   6.210449   7.734788   7.130786
    40  H    8.362329   8.508994   6.111528   7.678026   7.398103
    41  H    7.778936   7.804406   3.617570   5.015143   5.186790
    42  H    8.537952   8.856239   5.321705   6.564633   6.849763
    43  H    6.822371   7.181728   3.644513   4.332240   4.891515
                   36         37         38         39         40
    36  H    0.000000
    37  H    5.386203   0.000000
    38  H    6.156373   4.074933   0.000000
    39  H    7.026278   3.543614   1.773776   0.000000
    40  H    6.878710   3.459081   1.774846   1.772322   0.000000
    41  H    4.223182   3.494953   2.601021   3.775083   2.939439
    42  H    5.283369   2.631167   3.200188   3.682729   2.443009
    43  H    2.568392   3.014164   4.283858   4.922752   4.555142
                   41         42         43
    41  H    0.000000
    42  H    1.768792   0.000000
    43  H    2.243979   2.824072   0.000000
 Stoichiometry    C15H24O4
 Framework group  C1[X(C15H24O4)]
 Deg. of freedom   123
 Full point group                 C1      NOp   1
 Largest Abelian subgroup         C1      NOp   1
 Largest concise Abelian subgroup C1      NOp   1
                         Standard orientation:                         
 ---------------------------------------------------------------------
 Center     Atomic      Atomic             Coordinates (Angstroms)
 Number     Number       Type             X           Y           Z
 ---------------------------------------------------------------------
      1          6           0        1.807025    0.453007    0.200951
      2          6           0        0.860073   -0.463185    0.516662
      3          6           0       -0.507398   -0.140364    1.039270
      4          6           0       -1.330157    0.617849   -0.046473
      5          6           0       -0.978595    2.119071   -0.058774
      6          6           0        0.456319    2.478127   -0.492632
      7          6           0        1.613485    1.948267    0.398074
      8          6           0        2.963198   -0.242473   -0.404593
      9          6           0        2.640491   -1.733065   -0.481688
     10          6           0        1.266166   -1.897907    0.198657
     11          8           0        4.022915    0.241193   -0.803297
     12          6           0        2.876775    2.801514    0.194059
     13          6           0        1.324302   -2.790792    1.444049
     14          8           0        0.260535   -2.406515   -0.713681
     15          6           0       -2.864823    0.353828    0.039623
     16          8           0       -3.491582    0.984130   -1.100282
     17          6           0       -3.530538    0.948366    1.278219
     18          6           0       -3.192727   -1.151276   -0.042699
     19          8           0       -2.608395   -1.777075   -1.185122
     20          1           0       -0.426428    0.494710    1.931754
     21          1           0       -1.003896   -1.060127    1.351233
     22          1           0       -1.038161    0.202879   -1.019629
     23          1           0       -1.153402    2.538439    0.942150
     24          1           0       -1.668539    2.631900   -0.738292
     25          1           0        0.527189    3.574299   -0.501797
     26          1           0        0.627634    2.149818   -1.527819
     27          1           0        1.300369    2.088289    1.445051
     28          1           0        2.594559   -2.039943   -1.532852
     29          1           0        3.437322   -2.314138   -0.004757
     30          1           0        2.659293    3.835155    0.488063
     31          1           0        3.203283    2.811208   -0.851116
     32          1           0        3.714865    2.447016    0.802788
     33          1           0        0.347180   -2.838448    1.935769
     34          1           0        1.619189   -3.808534    1.159406
     35          1           0        2.060132   -2.411753    2.161723
     36          1           0        0.515854   -3.308784   -0.972132
     37          1           0       -3.231831    0.453029   -1.874792
     38          1           0       -3.074616    0.560896    2.195679
     39          1           0       -3.441762    2.039324    1.286980
     40          1           0       -4.597434    0.695636    1.294042
     41          1           0       -2.911202   -1.675881    0.878321
     42          1           0       -4.278357   -1.243456   -0.157304
     43          1           0       -1.670612   -1.961196   -0.969644
 ---------------------------------------------------------------------
 Rotational constants (GHZ):      0.5378360      0.2968357      0.2200856
 Standard basis: 6-31G(d) (6D, 7F)
 There are   333 symmetry adapted cartesian basis functions of A   symmetry.
 There are   333 symmetry adapted basis functions of A   symmetry.
   333 basis functions,   628 primitive gaussians,   333 cartesian basis functions
    73 alpha electrons       73 beta electrons
       nuclear repulsion energy      1620.8428817835 Hartrees.
 NAtoms=   43 NActive=   43 NUniq=   43 SFac= 1.00D+00 NAtFMM=   60 NAOKFM=F Big=F
 Integral buffers will be    131072 words long.
 Raffenetti 2 integral format.
 Two-electron integral symmetry is turned on.
 ------------------------------------------------------------------------------
 Polarizable Continuum Model (PCM)
 =================================
 Model                : PCM (using non-symmetric T matrix).
 Atomic radii         : SMD-Coulomb.
 Polarization charges : Total charges.
 Charge compensation  : None.
 Solution method      : On-the-fly selection.
 Cavity type          : VdW (van der Waals Surface) (Alpha=1.000).
 Cavity algorithm     : GePol (No added spheres)
                        Default sphere list used, NSphG=   43.
                        Lebedev-Laikov grids with approx.  5.0 points / Ang**2.
                        Smoothing algorithm: Karplus/York (Gamma=1.0000).
                        Polarization charges: spherical gaussians, with
                                              point-specific exponents (IZeta= 3).
                        Self-potential: point-specific (ISelfS= 7).
                        Self-field    : sphere-specific E.n sum rule (ISelfD= 2).
 1st derivatives      : Analytical E(r).r(x)/FMM algorithm (CHGder, D1EAlg=3).
                        Cavity 1st derivative terms included.
 Solvent              : Methanol, Eps=  32.613000 Eps(inf)=   1.765709
 ------------------------------------------------------------------------------
 ------------------------------------------------------------------------------
 Atomic radii for non-electrostatic terms: SMD-CDS.
 ------------------------------------------------------------------------------
 Nuclear repulsion after PCM non-electrostatic terms =     1620.8437293474 Hartrees.
 One-electron integrals computed using PRISM.
 NBasis=   333 RedAO= T EigKep=  1.02D-03  NBF=   333
 NBsUse=   333 1.00D-06 EigRej= -1.00D+00 NBFU=   333
 Lowest energy guess from the checkpoint file:  "DY-202A-11R_37.chk"
 B after Tr=     0.000000    0.000000    0.000000
         Rot=    0.999994    0.003108    0.001312    0.000207 Ang=   0.39 deg.
 B after Tr=     0.000000    0.000000    0.000000
         Rot=    0.999966   -0.007493   -0.003440   -0.000028 Ang=  -0.94 deg.
 Keep R1 ints in memory in canonical form, NReq=1565304907.
 Requested convergence on RMS density matrix=1.00D-08 within 128 cycles.
 Requested convergence on MAX density matrix=1.00D-06.
 Requested convergence on             energy=1.00D-06.
 No special actions if energy rises.
 Inv3:  Mode=1 IEnd=    21258732.
 Iteration    1 A*A^-1 deviation from unit magnitude is 5.33D-15 for   2658.
 Iteration    1 A*A^-1 deviation from orthogonality  is 3.00D-15 for   1611    231.
 Iteration    1 A^-1*A deviation from unit magnitude is 5.55D-15 for   2658.
 Iteration    1 A^-1*A deviation from orthogonality  is 1.12D-09 for   2413   2378.
 Iteration    2 A*A^-1 deviation from unit magnitude is 2.55D-15 for    321.
 Iteration    2 A*A^-1 deviation from orthogonality  is 2.63D-15 for   1580    566.
 Iteration    2 A^-1*A deviation from unit magnitude is 1.11D-15 for    612.
 Iteration    2 A^-1*A deviation from orthogonality  is 4.15D-16 for   1325    759.
 Error on total polarization charges =  0.05282
 SCF Done:  E(RB3LYP) =  -886.953983346     A.U. after    8 cycles
            NFock=  8  Conv=0.85D-08     -V/T= 2.0094
 SMD-CDS (non-electrostatic) energy       (kcal/mol) =       0.53
 (included in total energy above)
 D1PCM: PCM CHGder 1st derivatives, ID1Alg=3 FixD1E=F DoIter=F DoCFld=F I1PDM=0.
 Calling FoFJK, ICntrl=      2127 FMM=F ISym2X=0 I1Cent= 0 IOpClX= 0 NMat=1 NMatS=1 NMatT=0.
 ***** Axes restored to original set *****
 -------------------------------------------------------------------
 Center     Atomic                   Forces (Hartrees/Bohr)
 Number     Number              X              Y              Z
 -------------------------------------------------------------------
      1        6           0.000535527    0.000901827    0.000044792
      2        6           0.000295947   -0.001116852    0.000374309
      3        6           0.001047340    0.001110803   -0.000169322
      4        6           0.000469124   -0.000448530   -0.000585613
      5        6           0.000773712   -0.000454082    0.000596116
      6        6           0.000521194    0.000006082   -0.000402189
      7        6          -0.000023796   -0.000203182   -0.000256928
      8        6          -0.000800982   -0.001628237    0.000049021
      9        6          -0.000359159    0.000216230    0.000053635
     10        6           0.000833543   -0.000121538   -0.000570437
     11        8          -0.001620744   -0.000098368    0.000846393
     12        6          -0.000711852   -0.000126111    0.000370502
     13        6          -0.000168009    0.001100971   -0.000502804
     14        8          -0.000413486    0.002478150   -0.000033588
     15        6           0.000011244    0.000352917    0.000557657
     16        8          -0.000377100    0.000175192    0.000260285
     17        6           0.000326918    0.000106390    0.000090517
     18        6          -0.001060979    0.000319390    0.000030847
     19        8           0.001315689   -0.000478194    0.000917893
     20        1           0.000012973   -0.000361078    0.000266687
     21        1          -0.000442610   -0.000080300   -0.000085417
     22        1           0.000171281    0.000357299   -0.000482692
     23        1          -0.000066114   -0.000008825   -0.000105204
     24        1          -0.000119429   -0.000080016    0.000104756
     25        1          -0.000351304    0.000017923   -0.000234675
     26        1          -0.000115269    0.000205323    0.000102441
     27        1           0.000270745   -0.000101556   -0.000265630
     28        1          -0.000066658    0.000440180   -0.000099660
     29        1           0.000140038    0.000263234   -0.000032607
     30        1           0.000408109    0.000056677   -0.000082363
     31        1          -0.000169392    0.000004118   -0.000036125
     32        1          -0.000069905    0.000065290    0.000152507
     33        1           0.000130734   -0.000396939    0.000209695
     34        1          -0.000254857    0.000113703    0.000027626
     35        1           0.000012785   -0.000120229    0.000137568
     36        1          -0.000348748   -0.000699599    0.000815435
     37        1           0.000204560    0.000050198   -0.000326349
     38        1           0.000034851    0.000042465    0.000028001
     39        1          -0.000367305   -0.000046333    0.000045108
     40        1           0.000136753    0.000204468    0.000051723
     41        1          -0.000186048   -0.000237812    0.000078887
     42        1           0.000178320   -0.000280503   -0.000017632
     43        1           0.000262361   -0.001500546   -0.001923168
 -------------------------------------------------------------------
 Cartesian Forces:  Max     0.002478150 RMS     0.000546584

 GradGradGradGradGradGradGradGradGradGradGradGradGradGradGradGradGradGrad
 Berny optimization.
 Using GEDIIS/GDIIS optimizer.
 FormGI is forming the generalized inverse of G from B-inverse, IUseBI=4.
 Internal  Forces:  Max     0.004396735 RMS     0.000635795
 Search for a local minimum.
 Step number   5 out of a maximum of  258
 All quantities printed in internal units (Hartrees-Bohrs-Radians)
 Mixed Optimization -- En-DIIS/RFO-DIIS
 Update second derivatives using D2CorX and points    1    2    4    3    5
 ITU=  0 -1  0  1  0
 Use linear search instead of GDIIS.
     Eigenvalues ---    0.00233   0.00333   0.00346   0.00390   0.00452
     Eigenvalues ---    0.00544   0.00633   0.00685   0.00869   0.00961
     Eigenvalues ---    0.01128   0.01195   0.01255   0.01300   0.01355
     Eigenvalues ---    0.01524   0.02467   0.02906   0.03297   0.03680
     Eigenvalues ---    0.03854   0.04048   0.04469   0.04644   0.04733
     Eigenvalues ---    0.04794   0.04915   0.05076   0.05231   0.05321
     Eigenvalues ---    0.05378   0.05480   0.05558   0.05581   0.05623
     Eigenvalues ---    0.05670   0.05705   0.05816   0.06001   0.06311
     Eigenvalues ---    0.06422   0.06792   0.06967   0.08323   0.08594
     Eigenvalues ---    0.08671   0.08706   0.08851   0.08993   0.09152
     Eigenvalues ---    0.09469   0.10814   0.11620   0.12988   0.13861
     Eigenvalues ---    0.14001   0.15112   0.15570   0.15985   0.16000
     Eigenvalues ---    0.16000   0.16000   0.16000   0.16000   0.16000
     Eigenvalues ---    0.16000   0.16001   0.16049   0.16180   0.16468
     Eigenvalues ---    0.16972   0.18539   0.19614   0.19691   0.21219
     Eigenvalues ---    0.22826   0.23496   0.24966   0.25591   0.26513
     Eigenvalues ---    0.26778   0.27433   0.27675   0.28014   0.28725
     Eigenvalues ---    0.28795   0.29252   0.29461   0.29719   0.30337
     Eigenvalues ---    0.31303   0.32385   0.33663   0.33779   0.33876
     Eigenvalues ---    0.33881   0.33979   0.34011   0.34019   0.34074
     Eigenvalues ---    0.34097   0.34105   0.34133   0.34148   0.34165
     Eigenvalues ---    0.34196   0.34198   0.34204   0.34243   0.34275
     Eigenvalues ---    0.34296   0.34324   0.34369   0.34465   0.35186
     Eigenvalues ---    0.39550   0.40862   0.43522   0.51566   0.51732
     Eigenvalues ---    0.52328   0.52627   0.94745
 RFO step:  Lambda=-7.62684059D-04 EMin= 2.32968624D-03
 Quartic linear search produced a step of -0.01560.
 Iteration  1 RMS(Cart)=  0.03683277 RMS(Int)=  0.00052771
 Iteration  2 RMS(Cart)=  0.00075315 RMS(Int)=  0.00002620
 Iteration  3 RMS(Cart)=  0.00000030 RMS(Int)=  0.00002619
 Variable       Old X    -DE/DX   Delta X   Delta X   Delta X     New X
                                 (Linear)    (Quad)   (Total)
    R1        2.56042  -0.00127   0.00002  -0.00529  -0.00524   2.55518
    R2        2.87345  -0.00046  -0.00005   0.00329   0.00322   2.87667
    R3        2.79470  -0.00114   0.00006  -0.00949  -0.00943   2.78526
    R4        2.83289  -0.00244   0.00005  -0.01140  -0.01132   2.82158
    R5        2.88111  -0.00275  -0.00007  -0.00003  -0.00008   2.88103
    R6        2.94619  -0.00107  -0.00004   0.00071   0.00064   2.94683
    R7        2.07561   0.00001   0.00000   0.00023   0.00023   2.07584
    R8        2.06127   0.00024   0.00002  -0.00123  -0.00122   2.06005
    R9        2.91374  -0.00013   0.00002  -0.00296  -0.00293   2.91081
   R10        2.94720  -0.00027   0.00000   0.00034   0.00034   2.94753
   R11        2.07397   0.00034   0.00000   0.00142   0.00142   2.07538
   R12        2.91296  -0.00003   0.00002  -0.00194  -0.00193   2.91103
   R13        2.07722  -0.00009  -0.00001   0.00026   0.00025   2.07747
   R14        2.07075  -0.00003   0.00001  -0.00047  -0.00046   2.07028
   R15        2.93556   0.00004  -0.00002   0.00258   0.00258   2.93814
   R16        2.07586   0.00000   0.00000   0.00025   0.00025   2.07611
   R17        2.07762  -0.00017   0.00000  -0.00017  -0.00017   2.07745
   R18        2.90647  -0.00050   0.00002  -0.00360  -0.00359   2.90288
   R19        2.08197  -0.00035   0.00000  -0.00061  -0.00061   2.08135
   R20        2.88575  -0.00084  -0.00005   0.00118   0.00110   2.88685
   R21        2.32667  -0.00171   0.00001  -0.00315  -0.00314   2.32353
   R22        2.91460  -0.00093   0.00003  -0.00751  -0.00748   2.90712
   R23        2.07115  -0.00002  -0.00001   0.00136   0.00135   2.07250
   R24        2.07013  -0.00005   0.00000   0.00035   0.00034   2.07047
   R25        2.89790  -0.00052   0.00001  -0.00268  -0.00267   2.89523
   R26        2.74000  -0.00057  -0.00003  -0.00049  -0.00052   2.73948
   R27        2.07194  -0.00005   0.00000  -0.00049  -0.00049   2.07145
   R28        2.06931  -0.00001  -0.00001   0.00068   0.00067   2.06998
   R29        2.06890   0.00001   0.00000   0.00025   0.00025   2.06914
   R30        2.06908   0.00000   0.00001  -0.00098  -0.00097   2.06811
   R31        2.07335  -0.00018   0.00000  -0.00067  -0.00067   2.07268
   R32        2.07024   0.00006   0.00000   0.00007   0.00007   2.07031
   R33        1.83807   0.00034   0.00000   0.00067   0.00068   1.83874
   R34        2.73161   0.00022   0.00000   0.00045   0.00044   2.73205
   R35        2.88502   0.00026   0.00000   0.00108   0.00108   2.88610
   R36        2.91510   0.00205   0.00002   0.00471   0.00472   2.91983
   R37        1.84130   0.00028   0.00000   0.00020   0.00020   1.84150
   R38        2.06986   0.00003  -0.00001   0.00063   0.00062   2.07048
   R39        2.06849  -0.00007   0.00001  -0.00072  -0.00072   2.06777
   R40        2.07215  -0.00018   0.00001  -0.00096  -0.00096   2.07120
   R41        2.69788   0.00230   0.00004  -0.00003   0.00000   2.69788
   R42        2.07246   0.00013   0.00000  -0.00001  -0.00001   2.07245
   R43        2.07028  -0.00015  -0.00001   0.00034   0.00033   2.07062
   R44        1.85132   0.00013   0.00001  -0.00022  -0.00021   1.85111
    A1        2.14812  -0.00016   0.00007  -0.00379  -0.00375   2.14437
    A2        1.90054  -0.00131  -0.00006  -0.00184  -0.00189   1.89865
    A3        2.23323   0.00146  -0.00002   0.00545   0.00544   2.23867
    A4        2.18114   0.00126   0.00000  -0.00086  -0.00097   2.18017
    A5        1.98403   0.00122   0.00004   0.00062   0.00054   1.98456
    A6        2.11569  -0.00251  -0.00004  -0.00155  -0.00171   2.11398
    A7        1.92127  -0.00110   0.00004  -0.01112  -0.01115   1.91012
    A8        1.91828   0.00064  -0.00001   0.00458   0.00462   1.92291
    A9        1.91063   0.00019   0.00001  -0.00112  -0.00118   1.90945
   A10        1.90031   0.00087   0.00003   0.00406   0.00407   1.90438
   A11        1.94878  -0.00030  -0.00001  -0.00169  -0.00168   1.94709
   A12        1.86368  -0.00024  -0.00007   0.00602   0.00594   1.86962
   A13        1.93771  -0.00012  -0.00004  -0.00264  -0.00274   1.93497
   A14        1.98070  -0.00151   0.00000  -0.00357  -0.00351   1.97719
   A15        1.86839   0.00079   0.00008  -0.00060  -0.00053   1.86786
   A16        1.97102   0.00151  -0.00004   0.00855   0.00852   1.97955
   A17        1.87591  -0.00049  -0.00006   0.00144   0.00141   1.87732
   A18        1.82012  -0.00017   0.00006  -0.00343  -0.00340   1.81671
   A19        2.02782  -0.00021  -0.00003  -0.00017  -0.00022   2.02760
   A20        1.90491   0.00009   0.00002   0.00028   0.00031   1.90521
   A21        1.89341  -0.00006   0.00002  -0.00209  -0.00207   1.89133
   A22        1.89174   0.00026   0.00001   0.00158   0.00157   1.89331
   A23        1.87817   0.00001   0.00000  -0.00032  -0.00029   1.87788
   A24        1.86083  -0.00007  -0.00001   0.00080   0.00078   1.86161
   A25        2.04046  -0.00011   0.00000  -0.00233  -0.00239   2.03807
   A26        1.87009   0.00000  -0.00003   0.00206   0.00206   1.87215
   A27        1.91825  -0.00021   0.00000  -0.00105  -0.00104   1.91721
   A28        1.87244   0.00031   0.00002   0.00262   0.00265   1.87510
   A29        1.89858   0.00012   0.00002  -0.00005  -0.00001   1.89857
   A30        1.85467  -0.00010   0.00000  -0.00105  -0.00106   1.85361
   A31        1.93467  -0.00074   0.00002  -0.00055  -0.00059   1.93408
   A32        2.00842   0.00061   0.00001  -0.00118  -0.00114   2.00728
   A33        1.85912  -0.00010   0.00003  -0.00396  -0.00392   1.85520
   A34        1.92470   0.00010  -0.00002   0.00187   0.00186   1.92656
   A35        1.86484   0.00040   0.00000   0.00168   0.00169   1.86653
   A36        1.86396  -0.00026  -0.00004   0.00227   0.00221   1.86617
   A37        1.89073   0.00087   0.00003   0.00334   0.00323   1.89396
   A38        2.24049  -0.00117  -0.00003  -0.00418  -0.00426   2.23623
   A39        2.15195   0.00031   0.00000   0.00070   0.00064   2.15259
   A40        1.84456  -0.00090  -0.00001  -0.00398  -0.00406   1.84050
   A41        1.90772  -0.00009  -0.00001  -0.00015  -0.00017   1.90755
   A42        1.91991   0.00029  -0.00007   0.00560   0.00557   1.92549
   A43        1.93456   0.00042   0.00004  -0.00108  -0.00103   1.93353
   A44        1.98167   0.00030  -0.00003   0.00466   0.00465   1.98632
   A45        1.87499  -0.00003   0.00008  -0.00493  -0.00485   1.87013
   A46        1.80161   0.00010   0.00001   0.00041   0.00041   1.80203
   A47        1.96994   0.00010  -0.00001   0.00042   0.00038   1.97032
   A48        1.85105  -0.00101   0.00003  -0.01204  -0.01198   1.83907
   A49        1.96783  -0.00006  -0.00002   0.00520   0.00518   1.97301
   A50        1.95837   0.00065   0.00001   0.00240   0.00238   1.96075
   A51        1.91034   0.00017  -0.00001   0.00243   0.00238   1.91273
   A52        1.90129   0.00064   0.00001   0.00383   0.00383   1.90512
   A53        1.95673  -0.00027   0.00001  -0.00249  -0.00249   1.95425
   A54        1.95560  -0.00012   0.00001  -0.00198  -0.00198   1.95362
   A55        1.88256  -0.00018  -0.00001   0.00052   0.00051   1.88307
   A56        1.88389  -0.00026  -0.00003   0.00103   0.00101   1.88490
   A57        1.88106   0.00019   0.00002  -0.00074  -0.00073   1.88033
   A58        1.93503   0.00059   0.00001   0.00223   0.00224   1.93727
   A59        1.91729  -0.00017   0.00001  -0.00190  -0.00190   1.91539
   A60        1.93481   0.00019   0.00004  -0.00226  -0.00222   1.93259
   A61        1.89230  -0.00033  -0.00006   0.00217   0.00211   1.89441
   A62        1.89681  -0.00028  -0.00001   0.00079   0.00078   1.89759
   A63        1.88638  -0.00003   0.00001  -0.00098  -0.00098   1.88540
   A64        1.88654  -0.00024   0.00004  -0.00600  -0.00596   1.88059
   A65        1.88527   0.00021   0.00001  -0.00143  -0.00142   1.88384
   A66        1.99100  -0.00025  -0.00004   0.00094   0.00089   1.99189
   A67        1.95131  -0.00012   0.00004   0.00044   0.00047   1.95178
   A68        1.85553  -0.00010   0.00001  -0.00155  -0.00154   1.85399
   A69        1.86627  -0.00004  -0.00002   0.00110   0.00108   1.86735
   A70        1.90770   0.00031   0.00001   0.00039   0.00040   1.90810
   A71        1.84790   0.00021   0.00000   0.00152   0.00151   1.84941
   A72        1.93938  -0.00001   0.00002  -0.00082  -0.00081   1.93857
   A73        1.93827   0.00026   0.00002  -0.00027  -0.00026   1.93801
   A74        1.92433   0.00012   0.00000   0.00085   0.00085   1.92518
   A75        1.88821  -0.00006   0.00002  -0.00160  -0.00159   1.88662
   A76        1.88743  -0.00003   0.00000  -0.00015  -0.00015   1.88729
   A77        1.88442  -0.00030  -0.00005   0.00204   0.00199   1.88641
   A78        1.96426   0.00216   0.00000   0.00667   0.00666   1.97092
   A79        1.94694  -0.00018   0.00004  -0.00046  -0.00042   1.94652
   A80        1.87373  -0.00045  -0.00001  -0.00074  -0.00075   1.87298
   A81        1.93615  -0.00079   0.00002  -0.00130  -0.00130   1.93485
   A82        1.85980  -0.00086  -0.00005  -0.00197  -0.00202   1.85779
   A83        1.87757   0.00001  -0.00001  -0.00270  -0.00271   1.87485
   A84        1.87357   0.00440   0.00003   0.01858   0.01861   1.89218
    D1        0.04736   0.00009  -0.00002   0.01380   0.01376   0.06112
    D2        3.11609  -0.00043  -0.00001  -0.01432  -0.01434   3.10175
    D3       -3.04335   0.00021   0.00003   0.01713   0.01715  -3.02620
    D4        0.02538  -0.00031   0.00004  -0.01098  -0.01096   0.01442
    D5       -1.10656  -0.00018   0.00014  -0.01628  -0.01614  -1.12270
    D6        2.97773  -0.00017   0.00014  -0.01741  -0.01726   2.96047
    D7        0.91587  -0.00014   0.00017  -0.01682  -0.01666   0.89922
    D8        1.97396  -0.00042   0.00007  -0.02058  -0.02052   1.95344
    D9       -0.22494  -0.00042   0.00008  -0.02171  -0.02164  -0.24658
   D10       -2.28679  -0.00039   0.00010  -0.02112  -0.02104  -2.30783
   D11        0.02609   0.00045  -0.00009   0.02171   0.02165   0.04774
   D12       -3.12253   0.00004   0.00005  -0.00174  -0.00165  -3.12418
   D13       -3.06143   0.00065  -0.00004   0.02562   0.02563  -3.03580
   D14        0.07315   0.00024   0.00010   0.00217   0.00233   0.07548
   D15        1.14331   0.00051  -0.00007   0.00393   0.00378   1.14709
   D16       -0.94973  -0.00027  -0.00013   0.00302   0.00287  -0.94685
   D17       -2.99148  -0.00047  -0.00005  -0.00629  -0.00635  -2.99784
   D18       -1.92024   0.00090  -0.00009   0.03396   0.03376  -1.88648
   D19        2.26990   0.00012  -0.00015   0.03304   0.03285   2.30275
   D20        0.22815  -0.00007  -0.00007   0.02374   0.02362   0.25177
   D21       -0.06448   0.00005   0.00002  -0.00410  -0.00408  -0.06856
   D22        2.06518   0.00010  -0.00001   0.00271   0.00268   2.06786
   D23       -2.12643  -0.00030  -0.00001  -0.00191  -0.00193  -2.12837
   D24        3.00730  -0.00028   0.00004  -0.03101  -0.03097   2.97633
   D25       -1.14622  -0.00023   0.00001  -0.02421  -0.02421  -1.17043
   D26        0.94535  -0.00063   0.00001  -0.02882  -0.02882   0.91653
   D27       -1.42857  -0.00048   0.00002  -0.01996  -0.01995  -1.44851
   D28        2.61240  -0.00119   0.00010  -0.02646  -0.02636   2.58604
   D29        0.61402  -0.00066  -0.00002  -0.02001  -0.02004   0.59398
   D30        0.67533   0.00018   0.00006  -0.01861  -0.01858   0.65675
   D31       -1.56689  -0.00053   0.00014  -0.02511  -0.02499  -1.59188
   D32        2.71792   0.00000   0.00002  -0.01866  -0.01867   2.69925
   D33        2.72873   0.00025  -0.00001  -0.00967  -0.00970   2.71903
   D34        0.48651  -0.00046   0.00007  -0.01616  -0.01611   0.47040
   D35       -1.51186   0.00006  -0.00005  -0.00972  -0.00980  -1.52166
   D36        1.15249   0.00081   0.00013   0.00802   0.00809   1.16058
   D37       -0.99208   0.00054   0.00013   0.00581   0.00591  -0.98618
   D38       -3.01318   0.00062   0.00012   0.00586   0.00595  -3.00723
   D39       -2.88328  -0.00010   0.00007   0.00801   0.00804  -2.87524
   D40        1.25533  -0.00036   0.00006   0.00580   0.00586   1.26119
   D41       -0.76576  -0.00029   0.00006   0.00585   0.00590  -0.75986
   D42       -0.88549   0.00021   0.00008   0.00934   0.00940  -0.87610
   D43       -3.03007  -0.00005   0.00008   0.00713   0.00721  -3.02285
   D44        1.23202   0.00002   0.00008   0.00718   0.00725   1.23928
   D45       -3.03033  -0.00025  -0.00065  -0.01962  -0.02030  -3.05062
   D46        1.19406  -0.00011  -0.00064  -0.01728  -0.01794   1.17611
   D47       -0.98165  -0.00023  -0.00064  -0.01892  -0.01959  -1.00123
   D48        1.02786  -0.00009  -0.00057  -0.02032  -0.02086   1.00700
   D49       -1.03094   0.00005  -0.00055  -0.01798  -0.01850  -1.04944
   D50        3.07654  -0.00007  -0.00056  -0.01961  -0.02015   3.05639
   D51       -1.00333  -0.00015  -0.00051  -0.02420  -0.02472  -1.02805
   D52       -3.06213  -0.00001  -0.00050  -0.02186  -0.02236  -3.08449
   D53        1.04535  -0.00014  -0.00051  -0.02350  -0.02401   1.02134
   D54       -1.09499  -0.00001  -0.00015   0.01346   0.01331  -1.08168
   D55        3.08770  -0.00034  -0.00015   0.00999   0.00985   3.09755
   D56        1.07963  -0.00011  -0.00013   0.01064   0.01051   1.09013
   D57        1.05646   0.00017  -0.00014   0.01498   0.01482   1.07129
   D58       -1.04403  -0.00017  -0.00014   0.01151   0.01136  -1.03267
   D59       -3.05211   0.00006  -0.00012   0.01216   0.01202  -3.04009
   D60        3.06260   0.00022  -0.00015   0.01654   0.01638   3.07898
   D61        0.96211  -0.00012  -0.00015   0.01308   0.01292   0.97503
   D62       -1.04597   0.00011  -0.00013   0.01373   0.01358  -1.03239
   D63        1.28472  -0.00053  -0.00004  -0.00856  -0.00862   1.27610
   D64       -2.75363  -0.00022  -0.00003  -0.00909  -0.00913  -2.76276
   D65       -0.73416  -0.00025  -0.00008  -0.00452  -0.00461  -0.73876
   D66       -2.89922  -0.00036  -0.00006  -0.00539  -0.00547  -2.90469
   D67       -0.65438  -0.00005  -0.00005  -0.00593  -0.00598  -0.66037
   D68        1.36509  -0.00008  -0.00010  -0.00135  -0.00146   1.36363
   D69       -0.89980  -0.00026  -0.00004  -0.00529  -0.00534  -0.90514
   D70        1.34504   0.00005  -0.00003  -0.00582  -0.00586   1.33918
   D71       -2.91868   0.00001  -0.00009  -0.00125  -0.00133  -2.92001
   D72       -3.01177  -0.00017  -0.00005   0.00528   0.00522  -3.00656
   D73        1.18918  -0.00020  -0.00004   0.00366   0.00361   1.19280
   D74       -0.92859  -0.00015  -0.00008   0.00786   0.00776  -0.92082
   D75        1.06739   0.00027  -0.00006   0.00540   0.00535   1.07274
   D76       -1.01484   0.00024  -0.00005   0.00378   0.00375  -1.01109
   D77       -3.13261   0.00029  -0.00009   0.00797   0.00790  -3.12471
   D78       -0.95264  -0.00011  -0.00003   0.00119   0.00116  -0.95148
   D79       -3.03486  -0.00014  -0.00002  -0.00042  -0.00045  -3.03531
   D80        1.13055  -0.00009  -0.00006   0.00377   0.00370   1.13425
   D81       -0.06453  -0.00035   0.00011  -0.02356  -0.02348  -0.08801
   D82        2.01828  -0.00041   0.00014  -0.02714  -0.02704   1.99124
   D83       -2.21020  -0.00033   0.00019  -0.02993  -0.02978  -2.23997
   D84        3.08364   0.00004  -0.00003  -0.00154  -0.00152   3.08213
   D85       -1.11673  -0.00001   0.00000  -0.00511  -0.00508  -1.12181
   D86        0.93798   0.00006   0.00006  -0.00791  -0.00781   0.93017
   D87        0.07419   0.00014  -0.00008   0.01634   0.01622   0.09041
   D88       -2.05689  -0.00001  -0.00006   0.01275   0.01267  -2.04422
   D89        2.05960  -0.00070  -0.00003   0.00359   0.00352   2.06312
   D90       -1.99080   0.00055  -0.00007   0.01941   0.01932  -1.97148
   D91        2.16131   0.00039  -0.00005   0.01582   0.01577   2.17708
   D92       -0.00539  -0.00029  -0.00003   0.00665   0.00662   0.00123
   D93        2.18006   0.00007  -0.00019   0.02331   0.02310   2.20316
   D94        0.04898  -0.00008  -0.00017   0.01973   0.01956   0.06853
   D95       -2.11772  -0.00077  -0.00014   0.01056   0.01041  -2.10731
   D96        1.04937  -0.00033   0.00026  -0.03031  -0.03005   1.01932
   D97        3.14053  -0.00048   0.00020  -0.02743  -0.02723   3.11330
   D98       -1.05899  -0.00049   0.00025  -0.03129  -0.03104  -1.09003
   D99        3.08255  -0.00017   0.00025  -0.02596  -0.02572   3.05683
   D100      -1.10947  -0.00032   0.00019  -0.02308  -0.02290  -1.13237
   D101       0.97419  -0.00034   0.00023  -0.02694  -0.02671   0.94748
   D102      -1.00773   0.00076   0.00024  -0.01713  -0.01689  -1.02462
   D103       1.08343   0.00062   0.00018  -0.01424  -0.01406   1.06937
   D104      -3.11609   0.00060   0.00022  -0.01810  -0.01788  -3.13397
   D105       3.09252   0.00071  -0.00036   0.07068   0.07033  -3.12034
   D106       1.13772   0.00084  -0.00039   0.07576   0.07537   1.21309
   D107      -1.06061   0.00032  -0.00036   0.06537   0.06500  -0.99561
   D108       1.23831  -0.00007   0.00028  -0.03250  -0.03222   1.20609
   D109      -2.90105  -0.00031   0.00023  -0.03307  -0.03284  -2.93389
   D110      -0.86447  -0.00003   0.00024  -0.03284  -0.03261  -0.89708
   D111      -1.01351   0.00008  -0.00017   0.02222   0.02205  -0.99146
   D112       1.08922   0.00017  -0.00012   0.01945   0.01933   1.10855
   D113      -3.10598   0.00004  -0.00018   0.02238   0.02220  -3.08378
   D114      -3.08927   0.00003  -0.00016   0.02449   0.02434  -3.06493
   D115      -0.98654   0.00013  -0.00011   0.02172   0.02161  -0.96493
   D116       1.10145   0.00000  -0.00017   0.02465   0.02448   1.12594
   D117       1.18527  -0.00002  -0.00014   0.02383   0.02369   1.20896
   D118      -2.99519   0.00007  -0.00009   0.02106   0.02096  -2.97422
   D119      -0.90720  -0.00005  -0.00015   0.02399   0.02384  -0.88336
   D120      -0.92643  -0.00034  -0.00039  -0.01716  -0.01755  -0.94398
   D121       1.26292   0.00014  -0.00034  -0.01406  -0.01439   1.24853
   D122      -2.96740  -0.00022  -0.00033  -0.01804  -0.01837  -2.98577
   D123       1.13364  -0.00018  -0.00037  -0.01797  -0.01835   1.11529
   D124      -2.96019   0.00031  -0.00031  -0.01488  -0.01519  -2.97538
   D125      -0.90733  -0.00006  -0.00031  -0.01886  -0.01917  -0.92650
   D126       3.13538  -0.00017  -0.00037  -0.01901  -0.01938   3.11600
   D127      -0.95845   0.00032  -0.00031  -0.01591  -0.01623  -0.97468
   D128       1.09441  -0.00005  -0.00031  -0.01990  -0.02020   1.07421
   D129       1.40424   0.00058  -0.00003   0.02279   0.02275   1.42699
   D130      -0.79097  -0.00023  -0.00010   0.01928   0.01919  -0.77179
   D131      -2.82971   0.00068  -0.00007   0.02433   0.02426  -2.80545
         Item               Value     Threshold  Converged?
 Maximum Force            0.004397     0.000450     NO 
 RMS     Force            0.000636     0.000300     NO 
 Maximum Displacement     0.213849     0.001800     NO 
 RMS     Displacement     0.037029     0.001200     NO 
 Predicted change in Energy=-4.030581D-04
 GradGradGradGradGradGradGradGradGradGradGradGradGradGradGradGradGradGrad

                          Input orientation:                          
 ---------------------------------------------------------------------
 Center     Atomic      Atomic             Coordinates (Angstroms)
 Number     Number       Type             X           Y           Z
 ---------------------------------------------------------------------
      1          6           0        1.792438    0.463065    0.210108
      2          6           0        0.848719   -0.441243    0.556390
      3          6           0       -0.501887   -0.103049    1.095720
      4          6           0       -1.328240    0.636609   -0.000530
      5          6           0       -0.982610    2.137399   -0.028869
      6          6           0        0.447168    2.497062   -0.475367
      7          6           0        1.611380    1.961874    0.405298
      8          6           0        2.918781   -0.245423   -0.423745
      9          6           0        2.568931   -1.729712   -0.514433
     10          6           0        1.224937   -1.879614    0.218931
     11          8           0        3.967783    0.229104   -0.855289
     12          6           0        2.878048    2.802957    0.186546
     13          6           0        1.313997   -2.778343    1.456529
     14          8           0        0.171058   -2.357713   -0.654167
     15          6           0       -2.859837    0.354692    0.086713
     16          8           0       -3.494748    0.990164   -1.046083
     17          6           0       -3.530948    0.931883    1.331291
     18          6           0       -3.172416   -1.155437   -0.008984
     19          8           0       -2.607133   -1.767991   -1.168050
     20          1           0       -0.406454    0.548446    1.974992
     21          1           0       -0.999317   -1.015528    1.424863
     22          1           0       -1.032590    0.210122   -0.968436
     23          1           0       -1.154312    2.566115    0.968773
     24          1           0       -1.678417    2.639050   -0.710354
     25          1           0        0.519453    3.593262   -0.485910
     26          1           0        0.608037    2.169019   -1.512218
     27          1           0        1.310436    2.102639    1.455398
     28          1           0        2.470873   -2.015145   -1.568808
     29          1           0        3.375187   -2.337386   -0.088842
     30          1           0        2.677657    3.838913    0.483564
     31          1           0        3.190173    2.808285   -0.863418
     32          1           0        3.720154    2.436882    0.782989
     33          1           0        0.363952   -2.793188    1.999574
     34          1           0        1.558349   -3.803630    1.153081
     35          1           0        2.100840   -2.428640    2.133908
     36          1           0        0.367564   -3.284401   -0.876442
     37          1           0       -3.207382    0.488566   -1.830578
     38          1           0       -3.054088    0.559252    2.244639
     39          1           0       -3.471878    2.024483    1.338508
     40          1           0       -4.589270    0.648206    1.358894
     41          1           0       -2.869575   -1.687527    0.900905
     42          1           0       -4.259278   -1.258173   -0.102722
     43          1           0       -1.667136   -1.972106   -0.982867
 ---------------------------------------------------------------------
                    Distance matrix (angstroms):
                    1          2          3          4          5
     1  C    0.000000
     2  C    1.352143   0.000000
     3  C    2.523633   1.493113   0.000000
     4  C    3.132590   2.492202   1.559396   0.000000
     5  C    3.249830   3.216471   2.552528   1.540336   0.000000
     6  C    2.533134   3.139968   3.182702   2.615115   1.540448
     7  C    1.522271   2.525757   3.034219   3.249983   2.635924
     8  C    1.473897   2.298732   3.745666   4.358243   4.588531
     9  C    2.436426   2.401238   3.829954   4.588192   5.272927
    10  C    2.410453   1.524576   2.628091   3.591414   4.590323
    11  O    2.433502   3.488662   4.888221   5.380012   5.369446
    12  C    2.579573   3.844450   4.549223   4.735073   3.923525
    13  C    3.505595   2.547307   3.253431   4.557009   5.625418
    14  O    3.366398   2.365910   2.932315   3.411905   4.682732
    15  C    4.655173   3.821975   2.605292   1.559768   2.591406
    16  O    5.459871   4.845879   3.839225   2.431448   2.943079
    17  C    5.460337   4.654828   3.209640   2.590918   3.130069
    18  C    5.226598   4.123014   3.075649   2.571475   3.954544
    19  O    5.121832   4.083731   3.511232   2.963236   4.380512
    20  H    2.820857   2.137141   1.098486   2.181776   2.621485
    21  H    3.384636   2.121152   1.090133   2.206692   3.471968
    22  H    3.071438   2.507726   2.154172   1.098245   2.144687
    23  H    3.698882   3.636810   2.750674   2.166286   1.099348
    24  H    4.198690   4.180820   3.487869   2.153194   1.095547
    25  H    3.450081   4.179956   4.148180   3.520136   2.141171
    26  H    2.698053   3.339241   3.632569   2.895280   2.175196
    27  H    2.114539   2.737286   2.877315   3.351356   2.731724
    28  H    3.125115   3.102421   4.426412   4.891273   5.616189
    29  H    3.230633   3.224085   4.628947   5.565489   6.246414
    30  H    3.500677   4.655110   5.101303   5.151340   4.068819
    31  H    2.933628   4.249434   5.093662   5.086925   4.307978
    32  H    2.817842   4.071866   4.937072   5.416749   4.781714
    33  H    3.980697   2.801683   2.967065   4.315951   5.498954
    34  H    4.375922   3.487874   4.235819   5.420234   6.568813
    35  H    3.486844   2.829509   3.641483   5.070519   5.918951
    36  H    4.153836   3.219948   3.842703   4.360881   5.651306
    37  H    5.400301   4.797303   4.029011   2.627198   3.303698
    38  H    5.257127   4.368418   2.876176   2.832899   3.456936
    39  H    5.605741   5.035778   3.661445   2.883470   2.842345
    40  H    6.486925   5.603805   4.164174   3.533056   4.141447
    41  H    5.180407   3.936702   2.855603   2.930854   4.365224
    42  H    6.299507   5.214732   4.109569   3.491650   4.719313
    43  H    4.395669   3.323007   3.028482   2.808065   4.273959
                    6          7          8          9         10
     6  C    0.000000
     7  C    1.554795   0.000000
     8  C    3.692257   2.696065   0.000000
     9  C    4.729590   3.923087   1.527656   0.000000
    10  C    4.499140   3.865372   2.439820   1.538380   0.000000
    11  O    4.205081   3.184996   1.229557   2.431034   3.622684
    12  C    2.537888   1.536138   3.109138   4.596957   4.965914
    13  C    5.684497   4.864481   3.539271   2.561089   1.532089
    14  O    4.865906   4.675021   3.473449   2.482682   1.449669
    15  C    3.980196   4.761965   5.832078   5.846164   4.657787
    16  O    4.258540   5.396599   6.561047   6.666977   5.666684
    17  C    4.641034   5.325588   6.787135   6.906468   5.635628
    18  C    5.163298   5.724855   6.172749   5.792092   4.462409
    19  O    5.291431   5.846637   5.779959   5.217309   4.076878
    20  H    3.245001   2.921194   4.176285   4.498905   3.411841
    21  H    4.247526   4.089031   4.400216   4.123508   2.673616
    22  H    2.768194   3.456351   4.014666   4.115826   3.297463
    23  H    2.157555   2.886462   5.141394   5.875080   5.097803
    24  H    2.143243   3.539211   5.434755   6.096263   5.450813
    25  H    1.098631   2.155918   4.527266   5.703965   5.562992
    26  H    1.099341   2.174045   3.514804   4.476693   4.446220
    27  H    2.151431   1.101405   3.410476   4.488982   4.170672
    28  H    5.064682   4.522444   2.154926   1.096720   2.183285
    29  H    5.665208   4.673202   2.167204   1.095648   2.219877
    30  H    2.774021   2.160173   4.190841   5.658392   5.906097
    31  H    2.787745   2.195139   3.097111   4.593598   5.197117
    32  H    3.507067   2.194359   3.048470   4.513217   5.017610
    33  H    5.841147   5.168017   4.346347   3.509009   2.178670
    34  H    6.601915   5.814037   4.122863   2.846580   2.164634
    35  H    5.814249   4.743867   3.460788   2.778726   2.176183
    36  H    5.795904   5.541961   3.993623   2.719214   1.976956
    37  H    4.384791   5.512735   6.328333   6.326040   5.427174
    38  H    4.838629   5.207410   6.591126   6.668596   5.325563
    39  H    4.344236   5.168589   7.007034   7.349744   6.209307
    40  H    5.669964   6.409613   7.768347   7.771981   6.441614
    41  H    5.514135   5.800234   6.110599   5.619813   4.155360
    42  H    6.032519   6.715014   7.256256   6.856842   5.528676
    43  H    4.970040   5.305833   4.932007   4.268776   3.133203
                   11         12         13         14         15
    11  O    0.000000
    12  C    2.982895   0.000000
    13  C    4.629451   5.933803   0.000000
    14  O    4.598608   5.887878   2.436859   0.000000
    15  C    6.893441   6.239174   5.395664   4.134291   0.000000
    16  O    7.503665   6.739297   6.602177   4.979961   1.445740
    17  C    7.842576   6.773964   6.103684   5.335572   1.527257
    18  C    7.322269   7.232926   4.990938   3.611170   1.545106
    19  O    6.878642   7.267441   4.825400   2.886207   2.478724
    20  H    5.219810   4.366842   3.781042   3.961282   3.101971
    21  H    5.605379   5.581058   2.908598   2.737445   2.670146
    22  H    5.001689   4.832170   4.507532   2.853298   2.114963
    23  H    5.918165   4.114352   5.907088   5.351133   2.928692
    24  H    6.140718   4.646791   6.557291   5.328354   2.692463
    25  H    4.831664   2.576771   6.708331   5.963538   4.715488
    26  H    3.934809   2.905275   5.812764   4.628013   4.227826
    27  H    3.988847   2.134910   4.880983   5.063911   4.724383
    28  H    2.790431   5.144042   3.327687   2.498614   6.064103
    29  H    2.743261   5.171664   2.613640   3.253683   6.793646
    30  H    4.060502   1.096167   6.826002   6.780534   6.554473
    31  H    2.693866   1.095388   6.333450   5.987185   6.597385
    32  H    2.760355   1.094942   5.782890   6.135931   6.936613
    33  H    5.502007   6.397233   1.094397   2.696143   4.894997
    34  H    5.108999   6.806085   1.096815   2.698407   6.160288
    35  H    4.414111   5.636123   1.095562   3.391527   6.045350
    36  H    5.030580   6.669962   2.567992   0.973021   4.958506
    37  H    7.245792   6.815985   6.474615   4.571553   1.953130
    38  H    7.682787   6.667848   5.553451   5.226215   2.176286
    39  H    7.961449   6.500353   6.781273   6.037000   2.174807
    40  H    8.848808   7.859910   6.826371   5.979020   2.166918
    41  H    7.314858   7.328706   4.358999   3.480351   2.198559
    42  H    8.394217   8.216926   5.983609   4.597929   2.143748
    43  H    6.050943   6.695331   3.935458   1.906749   2.824982
                   16         17         18         19         20
    16  O    0.000000
    17  C    2.378363   0.000000
    18  C    2.404802   2.506349   0.000000
    19  O    2.900027   3.793344   1.427656   0.000000
    20  H    4.342760   3.213073   3.806563   4.481917   0.000000
    21  H    4.044200   3.195359   2.607269   3.142368   1.760722
    22  H    2.583934   3.471523   2.713697   2.536131   3.028246
    23  H    3.467118   2.906980   4.344963   5.045907   2.375449
    24  H    2.476004   3.242623   4.137883   4.527031   3.633125
    25  H    4.817024   5.175993   6.033862   6.243708   4.022965
    26  H    4.294162   5.171773   5.253907   5.094685   3.976943
    27  H    5.530353   4.982477   5.731966   6.100132   2.373437
    28  H    6.700280   7.288168   5.917673   5.099787   5.235411
    29  H    7.693173   7.771718   6.653907   6.105493   5.185387
    30  H    6.968054   6.907694   7.707755   7.879988   4.750081
    31  H    6.930159   7.315128   7.544779   7.392148   5.108734
    32  H    7.582435   7.425910   7.812778   7.843601   4.692117
    33  H    6.203172   5.430746   4.384340   4.462311   3.429380
    34  H    7.304148   6.953977   5.544679   5.184854   4.845261
    35  H    7.287741   6.607144   5.832690   5.788298   3.895487
    36  H    5.763518   6.152197   4.220952   3.351620   4.839472
    37  H    0.974480   3.209149   2.454011   2.427198   4.725584
    38  H    3.347942   1.095653   2.834250   4.154790   2.661352
    39  H    2.599348   1.094219   3.466597   4.627470   3.461303
    40  H    2.664362   1.096030   2.670523   4.018995   4.229123
    41  H    3.369218   2.735682   1.096691   2.087085   3.495741
    42  H    2.555279   2.717205   1.095723   2.030867   4.735506
    43  H    3.481265   4.154789   1.970092   0.979566   4.085514
                   21         22         23         24         25
    21  H    0.000000
    22  H    2.689089   0.000000
    23  H    3.613891   3.052589   0.000000
    24  H    4.286755   2.526537   1.760532   0.000000
    25  H    5.215233   3.753306   2.443894   2.406559   0.000000
    26  H    4.620754   2.612400   3.069018   2.468154   1.757732
    27  H    3.880574   3.866053   2.554720   3.729807   2.572215
    28  H    4.690791   4.193627   6.369397   6.294051   6.036135
    29  H    4.814031   5.166428   6.758641   7.119698   6.594351
    30  H    6.162124   5.389097   4.066869   4.673381   2.378670
    31  H    6.116338   4.959154   4.721241   4.873935   2.809172
    32  H    5.882563   5.533040   4.879717   5.604955   3.632053
    33  H    2.312762   4.447390   5.664786   6.405013   6.854819
    34  H    3.793288   5.227237   6.925760   7.446957   7.647196
    35  H    3.480030   5.138675   6.074630   6.932106   6.754816
    36  H    3.508868   3.765711   6.320558   6.269042   6.890415
    37  H    4.211383   2.355959   4.045698   2.866569   5.033545
    38  H    2.715520   3.812111   3.043762   3.866525   5.425063
    39  H    3.919525   3.816283   2.408565   2.791421   4.660503
    40  H    3.957288   4.272979   3.953418   4.088803   6.178649
    41  H    2.055233   3.235740   4.586961   4.768048   6.426157
    42  H    3.608288   3.649227   5.041239   4.713640   6.820522
    43  H    2.675479   2.272658   4.966622   4.619215   6.000121
                   26         27         28         29         30
    26  H    0.000000
    27  H    3.050330   0.000000
    28  H    4.580457   5.239140   0.000000
    29  H    5.476386   5.134364   1.764065   0.000000
    30  H    3.324909   2.414208   6.206850   6.241864   0.000000
    31  H    2.738071   3.067288   4.927519   5.206931   1.771787
    32  H    3.876209   2.524004   5.187697   4.865463   1.772610
    33  H    6.084057   5.016082   4.216375   3.692800   7.185838
    34  H    6.609043   5.919195   3.382316   2.644455   7.753036
    35  H    6.054846   4.649474   3.744063   2.563767   6.506810
    36  H    5.495619   5.945308   2.552310   3.250068   7.611027
    37  H    4.181232   5.814943   6.211254   7.372236   7.156380
    38  H    5.487848   4.696170   7.189930   7.427733   6.834505
    39  H    4.979280   4.784381   7.751604   8.242907   6.468374
    40  H    6.129286   6.077107   8.093855   8.627993   7.984675
    41  H    5.726246   5.669684   5.892978   6.356018   7.841396
    42  H    6.117440   6.689134   6.929454   7.710379   8.628156
    43  H    4.754528   5.604875   4.179509   5.133978   7.402404
                   31         32         33         34         35
    31  H    0.000000
    32  H    1.769032   0.000000
    33  H    6.896430   6.332283   0.000000
    34  H    7.102573   6.614709   1.778800   0.000000
    35  H    6.131557   5.302874   1.779809   1.773955   0.000000
    36  H    6.714768   6.835689   2.917665   2.409675   3.577538
    37  H    6.873515   7.656202   6.180162   7.073709   7.239093
    38  H    7.328640   7.179991   4.793945   6.442113   5.959283
    39  H    7.060152   7.225234   6.193589   7.700939   7.177615
    40  H    8.374028   8.519247   6.065317   7.593051   7.404405
    41  H    7.748916   7.774908   3.589604   4.914061   5.174415
    42  H    8.521095   8.837944   5.305674   6.473112   6.842778
    43  H    6.816147   7.181944   3.700601   4.280247   4.911248
                   36         37         38         39         40
    36  H    0.000000
    37  H    5.284496   0.000000
    38  H    6.018514   4.078711   0.000000
    39  H    6.916036   3.531586   1.772716   0.000000
    40  H    6.710613   3.479630   1.774610   1.772885   0.000000
    41  H    4.023436   3.508631   2.624440   3.785932   2.936453
    42  H    5.109981   2.672651   3.204000   3.670554   2.424767
    43  H    2.423520   3.024215   4.329919   4.961713   4.570420
                   41         42         43
    41  H    0.000000
    42  H    1.767169   0.000000
    43  H    2.252873   2.829055   0.000000
 Stoichiometry    C15H24O4
 Framework group  C1[X(C15H24O4)]
 Deg. of freedom   123
 Full point group                 C1      NOp   1
 Largest Abelian subgroup         C1      NOp   1
 Largest concise Abelian subgroup C1      NOp   1
                         Standard orientation:                         
 ---------------------------------------------------------------------
 Center     Atomic      Atomic             Coordinates (Angstroms)
 Number     Number       Type             X           Y           Z
 ---------------------------------------------------------------------
      1          6           0        1.811620    0.435079    0.207790
      2          6           0        0.855764   -0.460224    0.544039
      3          6           0       -0.496808   -0.109245    1.070109
      4          6           0       -1.304972    0.639033   -0.033823
      5          6           0       -0.944532    2.136413   -0.057704
      6          6           0        0.493050    2.482436   -0.489687
      7          6           0        1.643175    1.935462    0.402176
      8          6           0        2.937301   -0.283945   -0.415283
      9          6           0        2.573988   -1.764714   -0.510454
     10          6           0        1.221356   -1.901985    0.209376
     11          8           0        3.995109    0.180625   -0.836031
     12          6           0        2.920061    2.764334    0.196626
     13          6           0        1.289347   -2.802250    1.447195
     14          8           0        0.171647   -2.369326   -0.674503
     15          6           0       -2.840026    0.371948    0.037961
     16          8           0       -3.457413    1.014208   -1.100678
     17          6           0       -3.517884    0.954909    1.276177
     18          6           0       -3.166272   -1.135019   -0.061865
     19          8           0       -2.595428   -1.752363   -1.215652
     20          1           0       -0.403832    0.540784    1.950728
     21          1           0       -1.006325   -1.017042    1.393663
     22          1           0       -1.003836    0.210254   -0.999021
     23          1           0       -1.122006    2.566200    0.938466
     24          1           0       -1.628608    2.645189   -0.745752
     25          1           0        0.576069    3.577888   -0.498770
     26          1           0        0.661060    2.153445   -1.525104
     27          1           0        1.333153    2.078536    1.449320
     28          1           0        2.483685   -2.048573   -1.565947
     29          1           0        3.370026   -2.380433   -0.077258
     30          1           0        2.726779    3.802015    0.492331
     31          1           0        3.242679    2.767238   -0.850171
     32          1           0        3.752587    2.389757    0.801186
     33          1           0        0.333834   -2.808185    1.980734
     34          1           0        1.526753   -3.829687    1.145506
     35          1           0        2.072751   -2.460595    2.132618
     36          1           0        0.361361   -3.297749   -0.895433
     37          1           0       -3.167119    0.510297   -1.882608
     38          1           0       -3.053794    0.577138    2.193981
     39          1           0       -3.448291    2.046879    1.284719
     40          1           0       -4.579131    0.681503    1.293040
     41          1           0       -2.877696   -1.670550    0.850638
     42          1           0       -4.253090   -1.227144   -0.166500
     43          1           0       -1.659349   -1.965701   -1.021247
 ---------------------------------------------------------------------
 Rotational constants (GHZ):      0.5379197      0.2999871      0.2224374
 Standard basis: 6-31G(d) (6D, 7F)
 There are   333 symmetry adapted cartesian basis functions of A   symmetry.
 There are   333 symmetry adapted basis functions of A   symmetry.
   333 basis functions,   628 primitive gaussians,   333 cartesian basis functions
    73 alpha electrons       73 beta electrons
       nuclear repulsion energy      1624.6859740760 Hartrees.
 NAtoms=   43 NActive=   43 NUniq=   43 SFac= 1.00D+00 NAtFMM=   60 NAOKFM=F Big=F
 Integral buffers will be    131072 words long.
 Raffenetti 2 integral format.
 Two-electron integral symmetry is turned on.
 ------------------------------------------------------------------------------
 Polarizable Continuum Model (PCM)
 =================================
 Model                : PCM (using non-symmetric T matrix).
 Atomic radii         : SMD-Coulomb.
 Polarization charges : Total charges.
 Charge compensation  : None.
 Solution method      : On-the-fly selection.
 Cavity type          : VdW (van der Waals Surface) (Alpha=1.000).
 Cavity algorithm     : GePol (No added spheres)
                        Default sphere list used, NSphG=   43.
                        Lebedev-Laikov grids with approx.  5.0 points / Ang**2.
                        Smoothing algorithm: Karplus/York (Gamma=1.0000).
                        Polarization charges: spherical gaussians, with
                                              point-specific exponents (IZeta= 3).
                        Self-potential: point-specific (ISelfS= 7).
                        Self-field    : sphere-specific E.n sum rule (ISelfD= 2).
 1st derivatives      : Analytical E(r).r(x)/FMM algorithm (CHGder, D1EAlg=3).
                        Cavity 1st derivative terms included.
 Solvent              : Methanol, Eps=  32.613000 Eps(inf)=   1.765709
 ------------------------------------------------------------------------------
 ------------------------------------------------------------------------------
 Atomic radii for non-electrostatic terms: SMD-CDS.
 ------------------------------------------------------------------------------
 Nuclear repulsion after PCM non-electrostatic terms =     1624.6867717824 Hartrees.
 One-electron integrals computed using PRISM.
 NBasis=   333 RedAO= T EigKep=  1.01D-03  NBF=   333
 NBsUse=   333 1.00D-06 EigRej= -1.00D+00 NBFU=   333
 Initial guess from the checkpoint file:  "DY-202A-11R_37.chk"
 B after Tr=     0.000000    0.000000    0.000000
         Rot=    0.999981   -0.000201   -0.000508    0.006142 Ang=  -0.71 deg.
 ExpMin= 1.61D-01 ExpMax= 5.48D+03 ExpMxC= 8.25D+02 IAcc=1 IRadAn=         1 AccDes= 0.00D+00
 Harris functional with IExCor=  402 and IRadAn=       1 diagonalized for initial guess.
 HarFok:  IExCor=  402 AccDes= 0.00D+00 IRadAn=         1 IDoV= 1 UseB2=F ITyADJ=14
 ICtDFT=  3500011 ScaDFX=  1.000000  1.000000  1.000000  1.000000
 FoFCou: FMM=F IPFlag=           0 FMFlag=      100000 FMFlg1=           0
         NFxFlg=           0 DoJE=T BraDBF=F KetDBF=T FulRan=T
         wScrn=  0.000000 ICntrl=     500 IOpCl=  0 I1Cent=   200000004 NGrid=           0
         NMat0=    1 NMatS0=      1 NMatT0=    0 NMatD0=    1 NMtDS0=    0 NMtDT0=    0
 Petite list used in FoFCou.
 Keep R1 ints in memory in canonical form, NReq=1565304907.
 Requested convergence on RMS density matrix=1.00D-08 within 128 cycles.
 Requested convergence on MAX density matrix=1.00D-06.
 Requested convergence on             energy=1.00D-06.
 No special actions if energy rises.
 Inv3:  Mode=1 IEnd=    21210843.
 Iteration    1 A*A^-1 deviation from unit magnitude is 6.33D-15 for   2658.
 Iteration    1 A*A^-1 deviation from orthogonality  is 3.97D-15 for   2069   1019.
 Iteration    1 A^-1*A deviation from unit magnitude is 6.22D-15 for   2658.
 Iteration    1 A^-1*A deviation from orthogonality  is 8.25D-11 for   2169   2155.
 Error on total polarization charges =  0.05283
 SCF Done:  E(RB3LYP) =  -886.954188048     A.U. after   10 cycles
            NFock= 10  Conv=0.87D-08     -V/T= 2.0094
 SMD-CDS (non-electrostatic) energy       (kcal/mol) =       0.50
 (included in total energy above)
 D1PCM: PCM CHGder 1st derivatives, ID1Alg=3 FixD1E=F DoIter=F DoCFld=F I1PDM=0.
 Calling FoFJK, ICntrl=      2127 FMM=F ISym2X=0 I1Cent= 0 IOpClX= 0 NMat=1 NMatS=1 NMatT=0.
 ***** Axes restored to original set *****
 -------------------------------------------------------------------
 Center     Atomic                   Forces (Hartrees/Bohr)
 Number     Number              X              Y              Z
 -------------------------------------------------------------------
      1        6           0.000467106    0.003218133    0.001482559
      2        6           0.000933435   -0.002677617   -0.000093125
      3        6          -0.000931855    0.000703468    0.000226366
      4        6          -0.000006128   -0.001960263   -0.000273435
      5        6          -0.000531728    0.000167269    0.000437919
      6        6           0.001397025   -0.000503427   -0.000002511
      7        6          -0.000326648   -0.001017289   -0.000443391
      8        6          -0.001325341   -0.002035693   -0.002822867
      9        6           0.001266851   -0.000481448   -0.000184784
     10        6          -0.001803624    0.002046613    0.000902708
     11        8           0.001746585    0.000466308    0.000440916
     12        6           0.000062841   -0.000166393   -0.000205528
     13        6           0.000503397    0.000896918   -0.000724200
     14        8           0.001625523   -0.001385379   -0.000786343
     15        6           0.000219636    0.000706691   -0.000225975
     16        8          -0.000626305   -0.000151297    0.000191122
     17        6           0.001246263   -0.000533492    0.000265974
     18        6           0.000400026   -0.000240666   -0.000187676
     19        8          -0.001396160    0.000419616   -0.001011588
     20        1          -0.000227574   -0.000449245    0.000024848
     21        1          -0.000797523   -0.000046884    0.000542363
     22        1           0.000150079    0.000717290   -0.000049954
     23        1          -0.000157718   -0.000022911   -0.000139895
     24        1          -0.000214570    0.000327334    0.000135471
     25        1          -0.000256161   -0.000090132   -0.000004479
     26        1           0.000004340    0.000068718    0.000078659
     27        1           0.000158176    0.000289052   -0.000296065
     28        1          -0.000161639    0.001048734    0.000187889
     29        1           0.000004397    0.000480575    0.000302524
     30        1           0.000285146    0.000148762    0.000000782
     31        1          -0.000119512    0.000218759    0.000188912
     32        1          -0.000011160    0.000228807    0.000164451
     33        1          -0.000138192   -0.000451273    0.000256852
     34        1          -0.000160695   -0.000296309    0.000193529
     35        1          -0.000163880   -0.000106525    0.000181259
     36        1          -0.000809587   -0.000451303    0.000188385
     37        1          -0.000128934   -0.000272649   -0.000089086
     38        1          -0.000219442   -0.000024718   -0.000113859
     39        1          -0.000281571    0.000311392   -0.000108162
     40        1          -0.000247957    0.000361387    0.000034808
     41        1          -0.000115622   -0.000101603    0.000204042
     42        1           0.000169230    0.000032588   -0.000061822
     43        1           0.000519469    0.000608102    0.001192410
 -------------------------------------------------------------------
 Cartesian Forces:  Max     0.003218133 RMS     0.000782321

 GradGradGradGradGradGradGradGradGradGradGradGradGradGradGradGradGradGrad
 Berny optimization.
 Using GEDIIS/GDIIS optimizer.
 FormGI is forming the generalized inverse of G from B-inverse, IUseBI=4.
 Internal  Forces:  Max     0.002413641 RMS     0.000473768
 Search for a local minimum.
 Step number   6 out of a maximum of  258
 All quantities printed in internal units (Hartrees-Bohrs-Radians)
 Mixed Optimization -- En-DIIS/RFO-DIIS
 Swapping is turned off.
 Update second derivatives using D2CorX and points    2    4    3    5    6
 DE= -2.05D-04 DEPred=-4.03D-04 R= 5.08D-01
 TightC=F SS=  1.41D+00  RLast= 2.39D-01 DXNew= 4.2426D-01 7.1831D-01
 Trust test= 5.08D-01 RLast= 2.39D-01 DXMaxT set to 4.24D-01
 ITU=  1  0 -1  0  1  0
     Eigenvalues ---    0.00227   0.00324   0.00342   0.00388   0.00467
     Eigenvalues ---    0.00511   0.00610   0.00730   0.00788   0.00967
     Eigenvalues ---    0.01166   0.01204   0.01258   0.01302   0.01376
     Eigenvalues ---    0.01557   0.02484   0.02898   0.03310   0.03677
     Eigenvalues ---    0.03889   0.04087   0.04478   0.04658   0.04726
     Eigenvalues ---    0.04813   0.04932   0.05154   0.05322   0.05344
     Eigenvalues ---    0.05445   0.05512   0.05568   0.05609   0.05651
     Eigenvalues ---    0.05691   0.05783   0.05817   0.06060   0.06341
     Eigenvalues ---    0.06484   0.06833   0.07276   0.08449   0.08627
     Eigenvalues ---    0.08661   0.08846   0.08860   0.09004   0.09082
     Eigenvalues ---    0.09528   0.10841   0.11657   0.12977   0.13918
     Eigenvalues ---    0.14032   0.15082   0.15920   0.15974   0.15999
     Eigenvalues ---    0.16000   0.16000   0.16000   0.16000   0.16000
     Eigenvalues ---    0.16000   0.16001   0.16077   0.16265   0.16938
     Eigenvalues ---    0.17135   0.18981   0.19651   0.19833   0.21707
     Eigenvalues ---    0.23518   0.24751   0.24944   0.25890   0.26598
     Eigenvalues ---    0.26812   0.27719   0.27829   0.28415   0.28738
     Eigenvalues ---    0.29239   0.29454   0.29661   0.30076   0.30809
     Eigenvalues ---    0.31485   0.32418   0.33626   0.33739   0.33849
     Eigenvalues ---    0.33881   0.33894   0.33992   0.34024   0.34065
     Eigenvalues ---    0.34078   0.34105   0.34133   0.34162   0.34175
     Eigenvalues ---    0.34196   0.34204   0.34213   0.34257   0.34284
     Eigenvalues ---    0.34323   0.34327   0.34422   0.34787   0.38075
     Eigenvalues ---    0.39591   0.41334   0.43720   0.51221   0.51732
     Eigenvalues ---    0.52304   0.54206   0.95172
 En-DIIS/RFO-DIIS IScMMF=        0 using points:     6    5
 RFO step:  Lambda=-1.17906556D-04.
 DidBck=T Rises=F RFO-DIIS coefs:    0.65016    0.34984
 Iteration  1 RMS(Cart)=  0.01414743 RMS(Int)=  0.00009451
 Iteration  2 RMS(Cart)=  0.00014049 RMS(Int)=  0.00002784
 Iteration  3 RMS(Cart)=  0.00000001 RMS(Int)=  0.00002784
 Variable       Old X    -DE/DX   Delta X   Delta X   Delta X     New X
                                 (Linear)    (Quad)   (Total)
    R1        2.55518   0.00241   0.00183   0.00051   0.00233   2.55751
    R2        2.87667  -0.00073  -0.00113  -0.00052  -0.00164   2.87503
    R3        2.78526   0.00128   0.00330  -0.00163   0.00170   2.78697
    R4        2.82158   0.00241   0.00396  -0.00067   0.00328   2.82486
    R5        2.88103  -0.00011   0.00003  -0.00179  -0.00181   2.87922
    R6        2.94683   0.00031  -0.00022   0.00054   0.00033   2.94716
    R7        2.07584  -0.00027  -0.00008  -0.00037  -0.00045   2.07539
    R8        2.06005   0.00057   0.00043   0.00062   0.00105   2.06110
    R9        2.91081   0.00030   0.00102  -0.00068   0.00034   2.91115
   R10        2.94753   0.00026  -0.00012   0.00009  -0.00003   2.94751
   R11        2.07538  -0.00019  -0.00050   0.00036  -0.00013   2.07525
   R12        2.91103   0.00086   0.00068   0.00033   0.00100   2.91203
   R13        2.07747  -0.00012  -0.00009  -0.00016  -0.00025   2.07722
   R14        2.07028   0.00021   0.00016   0.00019   0.00035   2.07063
   R15        2.93814  -0.00048  -0.00090  -0.00085  -0.00177   2.93637
   R16        2.07611  -0.00011  -0.00009  -0.00010  -0.00018   2.07593
   R17        2.07745  -0.00009   0.00006  -0.00030  -0.00024   2.07721
   R18        2.90288   0.00039   0.00125  -0.00081   0.00044   2.90332
   R19        2.08135  -0.00029   0.00021  -0.00089  -0.00068   2.08067
   R20        2.88685  -0.00117  -0.00039  -0.00235  -0.00269   2.88416
   R21        2.32353   0.00151   0.00110  -0.00054   0.00055   2.32408
   R22        2.90712   0.00111   0.00262  -0.00135   0.00126   2.90838
   R23        2.07250  -0.00045  -0.00047  -0.00029  -0.00076   2.07174
   R24        2.07047  -0.00014  -0.00012  -0.00015  -0.00027   2.07021
   R25        2.89523  -0.00008   0.00093  -0.00145  -0.00051   2.89471
   R26        2.73948   0.00036   0.00018   0.00018   0.00036   2.73984
   R27        2.07145   0.00009   0.00017  -0.00005   0.00012   2.07157
   R28        2.06998  -0.00021  -0.00024  -0.00011  -0.00035   2.06963
   R29        2.06914   0.00000  -0.00009   0.00010   0.00001   2.06915
   R30        2.06811   0.00026   0.00034   0.00009   0.00042   2.06853
   R31        2.07268   0.00018   0.00023  -0.00002   0.00022   2.07290
   R32        2.07031  -0.00003  -0.00002  -0.00001  -0.00003   2.07028
   R33        1.83874   0.00022  -0.00024   0.00060   0.00037   1.83911
   R34        2.73205   0.00007  -0.00015   0.00030   0.00015   2.73220
   R35        2.88610  -0.00012  -0.00038   0.00029  -0.00009   2.88601
   R36        2.91983  -0.00062  -0.00165   0.00154  -0.00011   2.91972
   R37        1.84150   0.00018  -0.00007   0.00038   0.00031   1.84181
   R38        2.07048  -0.00019  -0.00022  -0.00009  -0.00031   2.07017
   R39        2.06777   0.00030   0.00025   0.00020   0.00046   2.06823
   R40        2.07120   0.00015   0.00033  -0.00018   0.00016   2.07135
   R41        2.69788  -0.00093   0.00000  -0.00040  -0.00040   2.69748
   R42        2.07245   0.00019   0.00000   0.00037   0.00037   2.07282
   R43        2.07062  -0.00017  -0.00012  -0.00024  -0.00035   2.07026
   R44        1.85111   0.00060   0.00007   0.00085   0.00092   1.85203
    A1        2.14437   0.00068   0.00131   0.00090   0.00219   2.14656
    A2        1.89865  -0.00030   0.00066  -0.00228  -0.00159   1.89707
    A3        2.23867  -0.00039  -0.00190   0.00099  -0.00095   2.23772
    A4        2.18017  -0.00110   0.00034   0.00019   0.00057   2.18073
    A5        1.98456  -0.00031  -0.00019   0.00048   0.00029   1.98486
    A6        2.11398   0.00143   0.00060  -0.00062   0.00001   2.11399
    A7        1.91012   0.00042   0.00390  -0.00051   0.00340   1.91352
    A8        1.92291  -0.00043  -0.00162   0.00077  -0.00086   1.92204
    A9        1.90945   0.00062   0.00041   0.00320   0.00364   1.91309
   A10        1.90438  -0.00027  -0.00142   0.00067  -0.00074   1.90364
   A11        1.94709  -0.00016   0.00059  -0.00272  -0.00215   1.94494
   A12        1.86962  -0.00020  -0.00208  -0.00140  -0.00348   1.86614
   A13        1.93497   0.00005   0.00096  -0.00289  -0.00192   1.93304
   A14        1.97719   0.00039   0.00123  -0.00419  -0.00300   1.97418
   A15        1.86786   0.00004   0.00019   0.00536   0.00555   1.87341
   A16        1.97955  -0.00085  -0.00298  -0.00077  -0.00378   1.97577
   A17        1.87732  -0.00012  -0.00049  -0.00058  -0.00108   1.87624
   A18        1.81671   0.00055   0.00119   0.00423   0.00544   1.82215
   A19        2.02760   0.00029   0.00008  -0.00020  -0.00013   2.02747
   A20        1.90521   0.00001  -0.00011   0.00000  -0.00011   1.90510
   A21        1.89133  -0.00014   0.00073  -0.00017   0.00056   1.89189
   A22        1.89331  -0.00016  -0.00055   0.00101   0.00046   1.89377
   A23        1.87788   0.00007   0.00010   0.00061   0.00070   1.87859
   A24        1.86161  -0.00009  -0.00027  -0.00136  -0.00164   1.85998
   A25        2.03807   0.00009   0.00084  -0.00211  -0.00127   2.03680
   A26        1.87215  -0.00028  -0.00072  -0.00114  -0.00186   1.87029
   A27        1.91721   0.00008   0.00037   0.00061   0.00098   1.91819
   A28        1.87510  -0.00003  -0.00093   0.00182   0.00088   1.87598
   A29        1.89857   0.00012   0.00000   0.00143   0.00143   1.90000
   A30        1.85361   0.00001   0.00037  -0.00052  -0.00015   1.85346
   A31        1.93408   0.00023   0.00021  -0.00093  -0.00070   1.93338
   A32        2.00728  -0.00003   0.00040   0.00097   0.00136   2.00864
   A33        1.85520   0.00009   0.00137  -0.00036   0.00101   1.85621
   A34        1.92656  -0.00005  -0.00065   0.00109   0.00044   1.92699
   A35        1.86653  -0.00016  -0.00059  -0.00001  -0.00060   1.86593
   A36        1.86617  -0.00010  -0.00077  -0.00090  -0.00167   1.86450
   A37        1.89396   0.00001  -0.00113   0.00264   0.00141   1.89536
   A38        2.23623  -0.00004   0.00149  -0.00240  -0.00118   2.23504
   A39        2.15259   0.00005  -0.00022   0.00064   0.00014   2.15273
   A40        1.84050   0.00070   0.00142  -0.00135   0.00014   1.84065
   A41        1.90755  -0.00049   0.00006  -0.00504  -0.00499   1.90256
   A42        1.92549  -0.00056  -0.00195   0.00050  -0.00148   1.92400
   A43        1.93353  -0.00009   0.00036   0.00073   0.00108   1.93461
   A44        1.98632  -0.00005  -0.00163   0.00259   0.00094   1.98726
   A45        1.87013   0.00045   0.00170   0.00214   0.00384   1.87397
   A46        1.80203  -0.00005  -0.00014   0.00052   0.00036   1.80238
   A47        1.97032  -0.00047  -0.00013  -0.00257  -0.00268   1.96764
   A48        1.83907   0.00102   0.00419   0.00165   0.00584   1.84491
   A49        1.97301   0.00028  -0.00181   0.00109  -0.00071   1.97230
   A50        1.96075  -0.00044  -0.00083  -0.00018  -0.00101   1.95974
   A51        1.91273  -0.00029  -0.00083  -0.00050  -0.00132   1.91140
   A52        1.90512   0.00034  -0.00134   0.00301   0.00167   1.90678
   A53        1.95425   0.00006   0.00087  -0.00075   0.00012   1.95437
   A54        1.95362   0.00008   0.00069  -0.00049   0.00020   1.95383
   A55        1.88307  -0.00025  -0.00018  -0.00109  -0.00127   1.88179
   A56        1.88490  -0.00030  -0.00035  -0.00142  -0.00177   1.88313
   A57        1.88033   0.00004   0.00026   0.00064   0.00090   1.88123
   A58        1.93727   0.00043  -0.00078   0.00276   0.00197   1.93924
   A59        1.91539   0.00025   0.00066  -0.00009   0.00057   1.91596
   A60        1.93259   0.00023   0.00078   0.00066   0.00143   1.93403
   A61        1.89441  -0.00048  -0.00074  -0.00220  -0.00294   1.89148
   A62        1.89759  -0.00030  -0.00027  -0.00069  -0.00097   1.89662
   A63        1.88540  -0.00016   0.00034  -0.00058  -0.00024   1.88516
   A64        1.88059   0.00106   0.00208   0.00152   0.00361   1.88419
   A65        1.88384   0.00069   0.00050   0.00330   0.00379   1.88764
   A66        1.99189  -0.00083  -0.00031  -0.00243  -0.00274   1.98915
   A67        1.95178   0.00019  -0.00017  -0.00050  -0.00066   1.95112
   A68        1.85399   0.00000   0.00054  -0.00059  -0.00005   1.85394
   A69        1.86735  -0.00061  -0.00038  -0.00141  -0.00179   1.86556
   A70        1.90810   0.00055  -0.00014   0.00169   0.00155   1.90965
   A71        1.84941  -0.00008  -0.00053   0.00043  -0.00010   1.84932
   A72        1.93857   0.00012   0.00028   0.00080   0.00108   1.93965
   A73        1.93801  -0.00004   0.00009  -0.00020  -0.00011   1.93791
   A74        1.92518   0.00026  -0.00030   0.00102   0.00073   1.92591
   A75        1.88662   0.00007   0.00055   0.00032   0.00087   1.88750
   A76        1.88729  -0.00011   0.00005   0.00002   0.00007   1.88736
   A77        1.88641  -0.00033  -0.00070  -0.00205  -0.00275   1.88366
   A78        1.97092  -0.00133  -0.00233  -0.00007  -0.00240   1.96852
   A79        1.94652   0.00033   0.00015   0.00083   0.00098   1.94750
   A80        1.87298   0.00034   0.00026   0.00073   0.00099   1.87397
   A81        1.93485   0.00051   0.00045  -0.00025   0.00021   1.93506
   A82        1.85779   0.00035   0.00071  -0.00020   0.00050   1.85829
   A83        1.87485  -0.00015   0.00095  -0.00113  -0.00018   1.87468
   A84        1.89218  -0.00237  -0.00651   0.00167  -0.00484   1.88734
    D1        0.06112  -0.00006  -0.00482   0.00075  -0.00407   0.05705
    D2        3.10175   0.00024   0.00502   0.00127   0.00628   3.10803
    D3       -3.02620   0.00005  -0.00600   0.00798   0.00198  -3.02422
    D4        0.01442   0.00035   0.00383   0.00850   0.01233   0.02675
    D5       -1.12270   0.00023   0.00565   0.00020   0.00584  -1.11686
    D6        2.96047   0.00012   0.00604  -0.00129   0.00474   2.96521
    D7        0.89922   0.00021   0.00583  -0.00049   0.00534   0.90456
    D8        1.95344   0.00011   0.00718  -0.00863  -0.00145   1.95200
    D9       -0.24658   0.00000   0.00757  -0.01012  -0.00255  -0.24912
   D10       -2.30783   0.00009   0.00736  -0.00931  -0.00195  -2.30977
   D11        0.04774  -0.00055  -0.00757  -0.00730  -0.01488   0.03286
   D12       -3.12418   0.00041   0.00058   0.02506   0.02561  -3.09857
   D13       -3.03580  -0.00048  -0.00897   0.00045  -0.00854  -3.04434
   D14        0.07548   0.00049  -0.00082   0.03281   0.03195   0.10743
   D15        1.14709  -0.00043  -0.00132  -0.00083  -0.00213   1.14497
   D16       -0.94685  -0.00010  -0.00101  -0.00181  -0.00282  -0.94967
   D17       -2.99784   0.00004   0.00222  -0.00247  -0.00024  -2.99808
   D18       -1.88648  -0.00063  -0.01181  -0.00145  -0.01322  -1.89970
   D19        2.30275  -0.00030  -0.01149  -0.00243  -0.01391   2.28884
   D20        0.25177  -0.00017  -0.00826  -0.00309  -0.01133   0.24044
   D21       -0.06856   0.00004   0.00143  -0.00610  -0.00467  -0.07323
   D22        2.06786   0.00009  -0.00094  -0.00583  -0.00676   2.06110
   D23       -2.12837   0.00013   0.00068  -0.00681  -0.00613  -2.13449
   D24        2.97633   0.00017   0.01083  -0.00555   0.00527   2.98160
   D25       -1.17043   0.00022   0.00847  -0.00529   0.00318  -1.16724
   D26        0.91653   0.00025   0.01008  -0.00626   0.00382   0.92034
   D27       -1.44851   0.00044   0.00698  -0.00129   0.00569  -1.44282
   D28        2.58604   0.00124   0.00922   0.00576   0.01498   2.60102
   D29        0.59398   0.00034   0.00701  -0.00040   0.00661   0.60059
   D30        0.65675   0.00000   0.00650  -0.00024   0.00627   0.66302
   D31       -1.59188   0.00081   0.00874   0.00681   0.01555  -1.57633
   D32        2.69925  -0.00009   0.00653   0.00064   0.00718   2.70642
   D33        2.71903  -0.00052   0.00339  -0.00319   0.00022   2.71925
   D34        0.47040   0.00029   0.00564   0.00386   0.00950   0.47990
   D35       -1.52166  -0.00061   0.00343  -0.00231   0.00113  -1.52053
   D36        1.16058  -0.00013  -0.00283   0.00616   0.00334   1.16393
   D37       -0.98618  -0.00013  -0.00207   0.00497   0.00291  -0.98327
   D38       -3.00723   0.00005  -0.00208   0.00668   0.00461  -3.00262
   D39       -2.87524  -0.00027  -0.00281  -0.00274  -0.00554  -2.88077
   D40        1.26119  -0.00027  -0.00205  -0.00393  -0.00597   1.25522
   D41       -0.75986  -0.00008  -0.00206  -0.00221  -0.00428  -0.76414
   D42       -0.87610  -0.00014  -0.00329   0.00164  -0.00164  -0.87774
   D43       -3.02285  -0.00014  -0.00252   0.00045  -0.00207  -3.02493
   D44        1.23928   0.00004  -0.00254   0.00216  -0.00038   1.23890
   D45       -3.05062  -0.00024   0.00710  -0.01226  -0.00515  -3.05577
   D46        1.17611  -0.00022   0.00628  -0.01229  -0.00599   1.17012
   D47       -1.00123  -0.00045   0.00685  -0.01222  -0.00536  -1.00659
   D48        1.00700   0.00009   0.00730  -0.00387   0.00341   1.01041
   D49       -1.04944   0.00012   0.00647  -0.00390   0.00256  -1.04688
   D50        3.05639  -0.00012   0.00705  -0.00383   0.00320   3.05959
   D51       -1.02805   0.00033   0.00865  -0.00537   0.00328  -1.02477
   D52       -3.08449   0.00036   0.00782  -0.00540   0.00243  -3.08206
   D53        1.02134   0.00012   0.00840  -0.00534   0.00306   1.02441
   D54       -1.08168  -0.00033  -0.00466  -0.00653  -0.01119  -1.09287
   D55        3.09755  -0.00013  -0.00344  -0.00662  -0.01007   3.08748
   D56        1.09013  -0.00003  -0.00368  -0.00571  -0.00939   1.08075
   D57        1.07129  -0.00024  -0.00519  -0.00587  -0.01105   1.06023
   D58       -1.03267  -0.00004  -0.00398  -0.00596  -0.00994  -1.04261
   D59       -3.04009   0.00006  -0.00421  -0.00505  -0.00925  -3.04934
   D60        3.07898  -0.00040  -0.00573  -0.00664  -0.01237   3.06661
   D61        0.97503  -0.00019  -0.00452  -0.00673  -0.01125   0.96378
   D62       -1.03239  -0.00010  -0.00475  -0.00582  -0.01057  -1.04296
   D63        1.27610   0.00026   0.00302   0.00106   0.00408   1.28019
   D64       -2.76276   0.00036   0.00319   0.00248   0.00568  -2.75708
   D65       -0.73876   0.00013   0.00161   0.00197   0.00358  -0.73518
   D66       -2.90469  -0.00008   0.00191  -0.00041   0.00150  -2.90318
   D67       -0.66037   0.00003   0.00209   0.00100   0.00310  -0.65727
   D68        1.36363  -0.00021   0.00051   0.00049   0.00100   1.36463
   D69       -0.90514  -0.00002   0.00187   0.00064   0.00251  -0.90263
   D70        1.33918   0.00009   0.00205   0.00205   0.00410   1.34328
   D71       -2.92001  -0.00015   0.00047   0.00154   0.00201  -2.91800
   D72       -3.00656   0.00009  -0.00182   0.00193   0.00012  -3.00644
   D73        1.19280   0.00014  -0.00126   0.00179   0.00053   1.19333
   D74       -0.92082   0.00000  -0.00272   0.00184  -0.00087  -0.92169
   D75        1.07274  -0.00016  -0.00187   0.00149  -0.00039   1.07235
   D76       -1.01109  -0.00011  -0.00131   0.00134   0.00002  -1.01107
   D77       -3.12471  -0.00025  -0.00276   0.00140  -0.00138  -3.12608
   D78       -0.95148   0.00011  -0.00040   0.00144   0.00104  -0.95044
   D79       -3.03531   0.00016   0.00016   0.00129   0.00145  -3.03386
   D80        1.13425   0.00002  -0.00130   0.00134   0.00005   1.13430
   D81       -0.08801   0.00053   0.00821   0.00342   0.01165  -0.07636
   D82        1.99124   0.00056   0.00946   0.00096   0.01045   2.00169
   D83       -2.23997   0.00048   0.01042   0.00084   0.01127  -2.22870
   D84        3.08213  -0.00037   0.00053  -0.02698  -0.02648   3.05564
   D85       -1.12181  -0.00035   0.00178  -0.02944  -0.02768  -1.14949
   D86        0.93017  -0.00042   0.00273  -0.02956  -0.02686   0.90331
   D87        0.09041  -0.00030  -0.00567   0.00111  -0.00454   0.08587
   D88       -2.04422   0.00015  -0.00443   0.00330  -0.00112  -2.04534
   D89        2.06312   0.00068  -0.00123   0.00324   0.00202   2.06514
   D90       -1.97148  -0.00007  -0.00676   0.00749   0.00074  -1.97074
   D91        2.17708   0.00038  -0.00552   0.00968   0.00416   2.18124
   D92        0.00123   0.00091  -0.00232   0.00962   0.00730   0.00853
   D93        2.20316  -0.00055  -0.00808   0.00234  -0.00573   2.19743
   D94        0.06853  -0.00010  -0.00684   0.00453  -0.00231   0.06622
   D95       -2.10731   0.00042  -0.00364   0.00447   0.00083  -2.10648
   D96        1.01932   0.00044   0.01051  -0.00391   0.00660   1.02592
   D97        3.11330   0.00028   0.00953  -0.00496   0.00457   3.11787
   D98       -1.09003   0.00038   0.01086  -0.00533   0.00553  -1.08450
   D99        3.05683   0.00024   0.00900  -0.00426   0.00473   3.06156
   D100      -1.13237   0.00009   0.00801  -0.00531   0.00270  -1.12967
   D101       0.94748   0.00019   0.00934  -0.00568   0.00366   0.95115
   D102      -1.02462  -0.00035   0.00591  -0.00406   0.00184  -1.02278
   D103       1.06937  -0.00051   0.00492  -0.00511  -0.00019   1.06917
   D104      -3.13397  -0.00041   0.00625  -0.00548   0.00077  -3.13319
   D105      -3.12034   0.00056  -0.02460   0.05343   0.02881  -3.09153
   D106       1.21309   0.00026  -0.02637   0.05199   0.02563   1.23872
   D107      -0.99561   0.00044  -0.02274   0.05107   0.02833  -0.96728
   D108       1.20609   0.00044   0.01127  -0.00583   0.00544   1.21153
   D109      -2.93389  -0.00016   0.01149  -0.00724   0.00425  -2.92964
   D110      -0.89708   0.00018   0.01141  -0.00626   0.00515  -0.89192
   D111      -0.99146   0.00005  -0.00772   0.00659  -0.00113  -0.99258
   D112       1.10855   0.00020  -0.00676   0.00740   0.00063   1.10918
   D113      -3.08378  -0.00006  -0.00777   0.00537  -0.00240  -3.08617
   D114      -3.06493  -0.00033  -0.00851   0.00431  -0.00421  -3.06914
   D115      -0.96493  -0.00018  -0.00756   0.00512  -0.00244  -0.96737
   D116       1.12594  -0.00044  -0.00857   0.00309  -0.00548   1.12046
   D117       1.20896   0.00012  -0.00829   0.00544  -0.00285   1.20611
   D118      -2.97422   0.00027  -0.00733   0.00625  -0.00109  -2.97531
   D119      -0.88336   0.00001  -0.00834   0.00422  -0.00412  -0.88748
   D120      -0.94398  -0.00033   0.00614   0.01397   0.02011  -0.92387
   D121       1.24853  -0.00043   0.00504   0.01425   0.01929   1.26782
   D122      -2.98577  -0.00022   0.00643   0.01379   0.02022  -2.96555
   D123       1.11529   0.00024   0.00642   0.01682   0.02324   1.13853
   D124      -2.97538   0.00014   0.00531   0.01710   0.02242  -2.95297
   D125      -0.92650   0.00035   0.00671   0.01665   0.02335  -0.90314
   D126       3.11600   0.00020   0.00678   0.01623   0.02301   3.13900
   D127      -0.97468   0.00010   0.00568   0.01651   0.02219  -0.95249
   D128       1.07421   0.00030   0.00707   0.01605   0.02312   1.09733
   D129       1.42699  -0.00018  -0.00796   0.00594  -0.00202   1.42497
   D130      -0.77179   0.00000  -0.00671   0.00508  -0.00163  -0.77342
   D131      -2.80545  -0.00029  -0.00849   0.00667  -0.00182  -2.80727
         Item               Value     Threshold  Converged?
 Maximum Force            0.002414     0.000450     NO 
 RMS     Force            0.000474     0.000300     NO 
 Maximum Displacement     0.059677     0.001800     NO 
 RMS     Displacement     0.014113     0.001200     NO 
 Predicted change in Energy=-1.709480D-04
 GradGradGradGradGradGradGradGradGradGradGradGradGradGradGradGradGradGrad

                          Input orientation:                          
 ---------------------------------------------------------------------
 Center     Atomic      Atomic             Coordinates (Angstroms)
 Number     Number       Type             X           Y           Z
 ---------------------------------------------------------------------
      1          6           0        1.792749    0.461650    0.206179
      2          6           0        0.848094   -0.446771    0.543857
      3          6           0       -0.507235   -0.113967    1.079489
      4          6           0       -1.333341    0.632961   -0.012258
      5          6           0       -0.983524    2.133124   -0.030461
      6          6           0        0.446183    2.492081   -0.479572
      7          6           0        1.609441    1.959206    0.402104
      8          6           0        2.921472   -0.243906   -0.428807
      9          6           0        2.582543   -1.729773   -0.510697
     10          6           0        1.233588   -1.883460    0.214123
     11          8           0        3.982040    0.230729   -0.831854
     12          6           0        2.874685    2.803929    0.187527
     13          6           0        1.320245   -2.773522    1.457805
     14          8           0        0.190980   -2.377957   -0.663677
     15          6           0       -2.865938    0.360470    0.086385
     16          8           0       -3.511088    1.004239   -1.035995
     17          6           0       -3.518896    0.935860    1.341353
     18          6           0       -3.188115   -1.147210   -0.014984
     19          8           0       -2.612904   -1.759106   -1.169243
     20          1           0       -0.416160    0.530504    1.964087
     21          1           0       -1.007701   -1.027631    1.402525
     22          1           0       -1.043588    0.214462   -0.985340
     23          1           0       -1.150858    2.554665    0.970828
     24          1           0       -1.681022    2.642711   -0.704588
     25          1           0        0.516520    3.588294   -0.491553
     26          1           0        0.606487    2.163225   -1.516119
     27          1           0        1.306448    2.099800    1.451261
     28          1           0        2.494185   -2.018314   -1.564667
     29          1           0        3.390551   -2.327354   -0.074628
     30          1           0        2.672609    3.839512    0.484933
     31          1           0        3.189208    2.811805   -0.861511
     32          1           0        3.716105    2.440010    0.786266
     33          1           0        0.365927   -2.796438    1.993479
     34          1           0        1.576207   -3.798736    1.163394
     35          1           0        2.097268   -2.413244    2.140925
     36          1           0        0.381289   -3.312185   -0.858995
     37          1           0       -3.238962    0.501972   -1.825685
     38          1           0       -3.036659    0.554174    2.247918
     39          1           0       -3.451621    2.028182    1.353578
     40          1           0       -4.579795    0.662756    1.378370
     41          1           0       -2.898864   -1.683830    0.896902
     42          1           0       -4.274258   -1.243149   -0.121235
     43          1           0       -1.675897   -1.965967   -0.969918
 ---------------------------------------------------------------------
                    Distance matrix (angstroms):
                    1          2          3          4          5
     1  C    0.000000
     2  C    1.353376   0.000000
     3  C    2.526645   1.494851   0.000000
     4  C    3.138392   2.496747   1.559572   0.000000
     5  C    3.249233   3.215668   2.551128   1.540517   0.000000
     6  C    2.531037   3.137800   3.182948   2.615609   1.540978
     7  C    1.521402   2.527542   3.039279   3.254319   2.634545
     8  C    1.474799   2.299157   3.748049   4.364154   4.588893
     9  C    2.437216   2.401353   3.832265   4.600555   5.279151
    10  C    2.410864   1.523616   2.628770   3.601770   4.594383
    11  O    2.433892   3.489012   4.891385   5.393219   5.377561
    12  C    2.580156   3.847218   4.554898   4.739251   3.922152
    13  C    3.500881   2.544013   3.249007   4.561440   5.621162
    14  O    3.374267   2.370531   2.941392   3.437081   4.704282
    15  C    4.661325   3.828179   2.602849   1.559755   2.588327
    16  O    5.474312   4.858377   3.840415   2.434844   2.945176
    17  C    5.452254   4.649545   3.200126   2.588564   3.121446
    18  C    5.238927   4.134477   3.074505   2.570837   3.952348
    19  O    5.121848   4.078657   3.492437   2.949216   4.370487
    20  H    2.823873   2.137863   1.098248   2.181206   2.620784
    21  H    3.389945   2.125720   1.090689   2.205725   3.470505
    22  H    3.086362   2.520740   2.158485   1.098174   2.143983
    23  H    3.691914   3.631354   2.747299   2.166265   1.099216
    24  H    4.201620   4.183293   3.487116   2.153903   1.095733
    25  H    3.448405   4.178967   4.150058   3.519333   2.140154
    26  H    2.696088   3.333760   3.628107   2.892445   2.176286
    27  H    2.114297   2.741987   2.885900   3.355889   2.727743
    28  H    3.127001   3.102457   4.430195   4.908074   5.628738
    29  H    3.226510   3.222298   4.628586   5.575169   6.247427
    30  H    3.501687   4.658814   5.108317   5.155270   4.067518
    31  H    2.934840   4.251375   5.098168   5.091370   4.308474
    32  H    2.819523   4.076488   4.944227   5.422175   4.779931
    33  H    3.980628   2.802647   2.965374   4.321027   5.497084
    34  H    4.371960   3.485634   4.233827   5.430245   6.569967
    35  H    3.478648   2.824550   3.632735   5.068002   5.905562
    36  H    4.167571   3.224360   3.843930   4.384187   5.674554
    37  H    5.426621   4.818596   4.035065   2.633831   3.312173
    38  H    5.244087   4.358558   2.865244   2.831236   3.449558
    39  H    5.592314   5.026788   3.651484   2.880844   2.831621
    40  H    6.482577   5.602628   4.156726   3.531883   4.132790
    41  H    5.204942   3.961648   2.866653   2.940230   4.370087
    42  H    6.310477   5.226381   4.111843   3.490080   4.715547
    43  H    4.394091   3.312100   2.999291   2.790857   4.261984
                    6          7          8          9         10
     6  C    0.000000
     7  C    1.553860   0.000000
     8  C    3.689886   2.695467   0.000000
     9  C    4.731708   3.922844   1.526231   0.000000
    10  C    4.499620   3.865578   2.439355   1.539047   0.000000
    11  O    4.211900   3.184260   1.229850   2.430083   3.621858
    12  C    2.537695   1.536373   3.109880   4.596447   4.966440
    13  C    5.678379   4.857660   3.538670   2.560822   1.531817
    14  O    4.880193   4.686033   3.473460   2.482563   1.449859
    15  C    3.979223   4.762841   5.841644   5.866137   4.675216
    16  O    4.264185   5.403695   6.580606   6.699486   5.693290
    17  C    4.632433   5.313122   6.782599   6.911097   5.639620
    18  C    5.164145   5.730648   6.189851   5.821134   4.488430
    19  O    5.282636   5.841505   5.785619   5.237100   4.089580
    20  H    3.250059   2.929853   4.179167   4.497292   3.407530
    21  H    4.247875   4.095299   4.405270   4.128351   2.677334
    22  H    2.768170   3.465212   4.030078   4.141758   3.320469
    23  H    2.158267   2.880499   5.135645   5.872786   5.094619
    24  H    2.144369   3.538233   5.439813   6.110172   5.461246
    25  H    1.098533   2.155697   4.524764   5.705319   5.563476
    26  H    1.099215   2.174195   3.512219   4.480079   4.445521
    27  H    2.149897   1.101045   3.411146   4.488132   4.171592
    28  H    5.071036   4.524559   2.149715   1.096319   2.184351
    29  H    5.662176   4.666286   2.164771   1.095507   2.221016
    30  H    2.775395   2.161652   4.191797   5.658298   5.907329
    31  H    2.787883   2.195293   3.097787   4.595329   5.198746
    32  H    3.506772   2.194718   3.051434   4.511560   5.018231
    33  H    5.838737   5.166716   4.348988   3.510279   2.180016
    34  H    6.599293   5.808146   4.120881   2.845330   2.164898
    35  H    5.801319   4.730729   3.462494   2.780957   2.176966
    36  H    5.817016   5.557544   4.006486   2.733287   1.979710
    37  H    4.399186   5.531147   6.360703   6.371798   5.463955
    38  H    4.829583   5.193014   6.580358   6.663469   5.321033
    39  H    4.332264   5.150186   6.996828   7.349075   6.208904
    40  H    5.662052   6.398479   7.768972   7.784078   6.452450
    41  H    5.524694   5.817332   6.140619   5.659442   4.193232
    42  H    6.030166   6.719143   7.271287   6.885071   5.555072
    43  H    4.961638   5.299328   4.939038   4.289638   3.142271
                   11         12         13         14         15
    11  O    0.000000
    12  C    2.981062   0.000000
    13  C    4.620954   5.927719   0.000000
    14  O    4.604961   5.897352   2.435651   0.000000
    15  C    6.910485   6.239830   5.406184   4.172088   0.000000
    16  O    7.535713   6.746406   6.620596   5.028238   1.445819
    17  C    7.841179   6.760094   6.098391   5.363274   1.527211
    18  C    7.346912   7.239479   5.013911   3.654288   1.545048
    19  O    6.896852   7.264692   4.837363   2.915534   2.476535
    20  H    5.220280   4.376561   3.766698   3.966472   3.091292
    21  H    5.610119   5.588380   2.910417   2.743976   2.666851
    22  H    5.027998   4.840849   4.526004   2.889335   2.119168
    23  H    5.915825   4.108612   5.893478   5.366833   2.922025
    24  H    6.156633   4.645032   6.558897   5.358467   2.690407
    25  H    4.837239   2.576300   6.702140   5.977604   4.711039
    26  H    3.949319   2.908202   5.807336   4.639142   4.227964
    27  H    3.983069   2.133586   4.873346   5.076173   4.721965
    28  H    2.794445   5.144803   3.329236   2.499176   6.092250
    29  H    2.732588   5.163808   2.614112   3.253735   6.811312
    30  H    4.058554   1.096229   6.819648   6.792254   6.552715
    31  H    2.700262   1.095202   6.329939   5.996844   6.600935
    32  H    2.751356   1.094949   5.776853   6.143423   6.938128
    33  H    5.497502   6.396831   1.094621   2.695591   4.903878
    34  H    5.099572   6.799525   1.096930   2.697342   6.179934
    35  H    4.402315   5.624859   1.095545   3.391308   6.045497
    36  H    5.051573   6.687233   2.557216   0.973216   4.992656
    37  H    7.294117   6.835840   6.503579   4.626960   1.953249
    38  H    7.671490   6.652112   5.538995   5.243323   2.176900
    39  H    7.954010   6.479476   6.770372   6.062336   2.174872
    40  H    8.853065   7.846783   6.828235   6.014664   2.167466
    41  H    7.348536   7.346909   4.393510   3.530490   2.199359
    42  H    8.416873   8.220800   6.011146   4.639006   2.144310
    43  H    6.070980   6.693235   3.939905   1.936169   2.818560
                   16         17         18         19         20
    16  O    0.000000
    17  C    2.378344   0.000000
    18  C    2.403229   2.507639   0.000000
    19  O    2.908705   3.792988   1.427444   0.000000
    20  H    4.336299   3.190467   3.796733   4.459344   0.000000
    21  H    4.042502   3.188282   2.603428   3.118609   1.758709
    22  H    2.591307   3.472905   2.719327   2.528150   3.031941
    23  H    3.464368   2.892304   4.338908   5.032504   2.371407
    24  H    2.478622   3.236819   4.136471   4.523307   3.630857
    25  H    4.816159   5.165223   6.031288   6.232756   4.031147
    26  H    4.304439   5.166271   5.254654   5.086205   3.977866
    27  H    5.531306   4.964955   5.735333   6.092578   2.386013
    28  H    6.743785   7.302688   5.953896   5.128929   5.236286
    29  H    7.723753   7.771359   6.683946   6.128830   5.178297
    30  H    6.970660   6.891980   7.711381   7.875117   4.762135
    31  H    6.942025   7.305508   7.553850   7.392728   5.117325
    32  H    7.590415   7.410522   7.821663   7.843019   4.702031
    33  H    6.217242   5.426525   4.402850   4.466799   3.417758
    34  H    7.333924   6.957596   5.578344   5.210560   4.832489
    35  H    7.295593   6.587649   5.846884   5.794034   3.874822
    36  H    5.814933   6.172427   4.259120   3.387255   4.834457
    37  H    0.974646   3.208855   2.449699   2.436255   4.725610
    38  H    3.348391   1.095489   2.835203   4.148231   2.635932
    39  H    2.600395   1.094460   3.467783   4.627270   3.439445
    40  H    2.662311   1.096113   2.674731   4.027953   4.206710
    41  H    3.366989   2.728507   1.096887   2.087197   3.493705
    42  H    2.543613   2.730901   1.095537   2.030918   4.730679
    43  H    3.492050   4.142369   1.966993   0.980052   4.053108
                   21         22         23         24         25
    21  H    0.000000
    22  H    2.691836   0.000000
    23  H    3.611053   3.051991   0.000000
    24  H    4.285406   2.526171   1.759501   0.000000
    25  H    5.217044   3.749734   2.446855   2.401812   0.000000
    26  H    4.615804   2.608093   3.070243   2.474103   1.757456
    27  H    3.890821   3.874815   2.544813   3.723897   2.571795
    28  H    4.695625   4.223357   6.373948   6.316427   6.041258
    29  H    4.818286   5.191513   6.749184   7.128762   6.590051
    30  H    6.170555   5.395629   4.062737   4.669196   2.380201
    31  H    6.122187   4.967704   4.718025   4.875690   2.807680
    32  H    5.892254   5.544937   4.871811   5.602920   3.631629
    33  H    2.316195   4.463811   5.655153   6.407333   6.852946
    34  H    3.796417   5.252250   6.916622   7.455946   7.643952
    35  H    3.479367   5.152024   6.049758   6.923518   6.741452
    36  H    3.501850   3.805716   6.333692   6.303789   6.911578
    37  H    4.211835   2.368230   4.048976   2.875205   5.040728
    38  H    2.708038   3.813357   3.031364   3.862257   5.416241
    39  H    3.913200   3.815592   2.391065   2.783652   4.645923
    40  H    3.951942   4.277015   3.937387   4.081890   6.166670
    41  H    2.064643   3.253982   4.585393   4.771464   6.433347
    42  H    3.610912   3.648087   5.037025   4.707981   6.814069
    43  H    2.637318   2.270313   4.947552   4.616313   5.990438
                   26         27         28         29         30
    26  H    0.000000
    27  H    3.049477   0.000000
    28  H    4.588140   5.240745   0.000000
    29  H    5.476697   5.125575   1.766124   0.000000
    30  H    3.329116   2.413874   6.208609   6.233682   0.000000
    31  H    2.742192   3.066048   4.930267   5.202949   1.770867
    32  H    3.879087   2.522778   5.186196   4.855398   1.771523
    33  H    6.080576   5.015150   4.218455   3.693976   7.185565
    34  H    6.607959   5.911714   3.384510   2.643768   7.746305
    35  H    6.044872   4.633422   3.747656   2.566833   6.493866
    36  H    5.519297   5.956742   2.576123   3.262021   7.629093
    37  H    4.200365   5.826850   6.268090   7.417663   7.171109
    38  H    5.479921   4.678269   7.193313   7.416634   6.818893
    39  H    4.972086   4.759610   7.761630   8.235641   6.445282
    40  H    6.125928   6.059560   8.117315   8.635877   7.967897
    41  H    5.736723   5.683997   5.937692   6.396463   7.856102
    42  H    6.113162   6.692707   6.963921   7.741251   8.629012
    43  H    4.749509   5.593474   4.212607   5.157620   7.397952
                   31         32         33         34         35
    31  H    0.000000
    32  H    1.769469   0.000000
    33  H    6.897411   6.332571   0.000000
    34  H    7.099384   6.606311   1.777194   0.000000
    35  H    6.124385   5.292430   1.779360   1.773882   0.000000
    36  H    6.737037   6.849499   2.898764   2.398878   3.571022
    37  H    6.898285   7.677971   6.201673   7.114530   7.260016
    38  H    7.316206   7.161888   4.782148   6.434481   5.930787
    39  H    7.044239   7.201927   6.185476   7.698584   7.150969
    40  H    8.366176   8.504774   6.066675   7.605753   7.390970
    41  H    7.769644   7.795904   3.619287   4.956824   5.200094
    42  H    8.526077   8.845062   5.330669   6.512237   6.861693
    43  H    6.819685   7.181261   3.693298   4.299563   4.910619
                   36         37         38         39         40
    36  H    0.000000
    37  H    5.346821   0.000000
    38  H    6.023621   4.078957   0.000000
    39  H    6.935863   3.533024   1.773340   0.000000
    40  H    6.739311   3.477018   1.774591   1.771378   0.000000
    41  H    4.061295   3.507973   2.617803   3.780625   2.926397
    42  H    5.147748   2.649988   3.221010   3.681496   2.444308
    43  H    2.461020   3.044049   4.307813   4.950258   4.566975
                   41         42         43
    41  H    0.000000
    42  H    1.767062   0.000000
    43  H    2.249503   2.827402   0.000000
 Stoichiometry    C15H24O4
 Framework group  C1[X(C15H24O4)]
 Deg. of freedom   123
 Full point group                 C1      NOp   1
 Largest Abelian subgroup         C1      NOp   1
 Largest concise Abelian subgroup C1      NOp   1
                         Standard orientation:                         
 ---------------------------------------------------------------------
 Center     Atomic      Atomic             Coordinates (Angstroms)
 Number     Number       Type             X           Y           Z
 ---------------------------------------------------------------------
      1          6           0        1.809364    0.442361    0.203130
      2          6           0        0.857071   -0.461416    0.531689
      3          6           0       -0.501442   -0.121992    1.054959
      4          6           0       -1.313678    0.629524   -0.044024
      5          6           0       -0.956151    2.127910   -0.058340
      6          6           0        0.479424    2.479829   -0.494102
      7          6           0        1.631808    1.940746    0.398019
      8          6           0        2.940320   -0.268628   -0.421742
      9          6           0        2.594676   -1.752735   -0.507407
     10          6           0        1.238341   -1.899902    0.204887
     11          8           0        4.006936    0.200811   -0.814792
     12          6           0        2.903217    2.779161    0.195481
     13          6           0        1.309047   -2.790881    1.448920
     14          8           0        0.201387   -2.388786   -0.682700
     15          6           0       -2.848472    0.364727    0.040375
     16          8           0       -3.480000    1.012186   -1.087616
     17          6           0       -3.510059    0.942908    1.289528
     18          6           0       -3.177296   -1.141269   -0.064624
     19          8           0       -2.594564   -1.755601   -1.213804
     20          1           0       -0.415276    0.521661    1.940642
     21          1           0       -1.009462   -1.033249    1.372967
     22          1           0       -1.017082    0.209953   -1.014579
     23          1           0       -1.130579    2.549894    0.941551
     24          1           0       -1.644830    2.641276   -0.738640
     25          1           0        0.555393    3.575678   -0.504951
     26          1           0        0.647614    2.150578   -1.529273
     27          1           0        1.319872    2.082451    1.444401
     28          1           0        2.514581   -2.040410   -1.562274
     29          1           0        3.395609   -2.354555   -0.064177
     30          1           0        2.703631    3.815632    0.491469
     31          1           0        3.227430    2.785864   -0.850612
     32          1           0        3.737239    2.410766    0.801785
     33          1           0        0.349729   -2.809195    1.975769
     34          1           0        1.562540   -3.817256    1.156428
     35          1           0        2.081548   -2.434797    2.139329
     36          1           0        0.388777   -3.323885   -0.876669
     37          1           0       -3.203143    0.508865   -1.874987
     38          1           0       -3.038127    0.558437    2.200329
     39          1           0       -3.437395    2.034872    1.302855
     40          1           0       -4.572617    0.675143    1.316649
     41          1           0       -2.899169   -1.679700    0.849652
     42          1           0       -4.262883   -1.231686   -0.180919
     43          1           0       -1.660489   -1.967265   -1.005946
 ---------------------------------------------------------------------
 Rotational constants (GHZ):      0.5380882      0.2989812      0.2217214
 Standard basis: 6-31G(d) (6D, 7F)
 There are   333 symmetry adapted cartesian basis functions of A   symmetry.
 There are   333 symmetry adapted basis functions of A   symmetry.
   333 basis functions,   628 primitive gaussians,   333 cartesian basis functions
    73 alpha electrons       73 beta electrons
       nuclear repulsion energy      1623.6158726787 Hartrees.
 NAtoms=   43 NActive=   43 NUniq=   43 SFac= 1.00D+00 NAtFMM=   60 NAOKFM=F Big=F
 Integral buffers will be    131072 words long.
 Raffenetti 2 integral format.
 Two-electron integral symmetry is turned on.
 ------------------------------------------------------------------------------
 Polarizable Continuum Model (PCM)
 =================================
 Model                : PCM (using non-symmetric T matrix).
 Atomic radii         : SMD-Coulomb.
 Polarization charges : Total charges.
 Charge compensation  : None.
 Solution method      : On-the-fly selection.
 Cavity type          : VdW (van der Waals Surface) (Alpha=1.000).
 Cavity algorithm     : GePol (No added spheres)
                        Default sphere list used, NSphG=   43.
                        Lebedev-Laikov grids with approx.  5.0 points / Ang**2.
                        Smoothing algorithm: Karplus/York (Gamma=1.0000).
                        Polarization charges: spherical gaussians, with
                                              point-specific exponents (IZeta= 3).
                        Self-potential: point-specific (ISelfS= 7).
                        Self-field    : sphere-specific E.n sum rule (ISelfD= 2).
 1st derivatives      : Analytical E(r).r(x)/FMM algorithm (CHGder, D1EAlg=3).
                        Cavity 1st derivative terms included.
 Solvent              : Methanol, Eps=  32.613000 Eps(inf)=   1.765709
 ------------------------------------------------------------------------------
 ------------------------------------------------------------------------------
 Atomic radii for non-electrostatic terms: SMD-CDS.
 ------------------------------------------------------------------------------
 Nuclear repulsion after PCM non-electrostatic terms =     1623.6166555748 Hartrees.
 One-electron integrals computed using PRISM.
 NBasis=   333 RedAO= T EigKep=  1.01D-03  NBF=   333
 NBsUse=   333 1.00D-06 EigRej= -1.00D+00 NBFU=   333
 Initial guess from the checkpoint file:  "DY-202A-11R_37.chk"
 B after Tr=     0.000000    0.000000    0.000000
         Rot=    0.999997   -0.000220   -0.000238   -0.002285 Ang=  -0.26 deg.
 ExpMin= 1.61D-01 ExpMax= 5.48D+03 ExpMxC= 8.25D+02 IAcc=1 IRadAn=         1 AccDes= 0.00D+00
 Harris functional with IExCor=  402 and IRadAn=       1 diagonalized for initial guess.
 HarFok:  IExCor=  402 AccDes= 0.00D+00 IRadAn=         1 IDoV= 1 UseB2=F ITyADJ=14
 ICtDFT=  3500011 ScaDFX=  1.000000  1.000000  1.000000  1.000000
 FoFCou: FMM=F IPFlag=           0 FMFlag=      100000 FMFlg1=           0
         NFxFlg=           0 DoJE=T BraDBF=F KetDBF=T FulRan=T
         wScrn=  0.000000 ICntrl=     500 IOpCl=  0 I1Cent=   200000004 NGrid=           0
         NMat0=    1 NMatS0=      1 NMatT0=    0 NMatD0=    1 NMtDS0=    0 NMtDT0=    0
 Petite list used in FoFCou.
 Keep R1 ints in memory in canonical form, NReq=1565304907.
 Requested convergence on RMS density matrix=1.00D-08 within 128 cycles.
 Requested convergence on MAX density matrix=1.00D-06.
 Requested convergence on             energy=1.00D-06.
 No special actions if energy rises.
 Inv3:  Mode=1 IEnd=    21258732.
 Iteration    1 A*A^-1 deviation from unit magnitude is 6.33D-15 for   2659.
 Iteration    1 A*A^-1 deviation from orthogonality  is 3.81D-15 for   2265    112.
 Iteration    1 A^-1*A deviation from unit magnitude is 6.00D-15 for   2659.
 Iteration    1 A^-1*A deviation from orthogonality  is 8.36D-07 for   1778   1737.
 Iteration    2 A*A^-1 deviation from unit magnitude is 2.55D-15 for   1327.
 Iteration    2 A*A^-1 deviation from orthogonality  is 3.21D-15 for   2361    842.
 Iteration    2 A^-1*A deviation from unit magnitude is 1.33D-15 for     51.
 Iteration    2 A^-1*A deviation from orthogonality  is 4.55D-16 for   1787    688.
 Error on total polarization charges =  0.05284
 SCF Done:  E(RB3LYP) =  -886.954356469     A.U. after    9 cycles
            NFock=  9  Conv=0.62D-08     -V/T= 2.0094
 SMD-CDS (non-electrostatic) energy       (kcal/mol) =       0.49
 (included in total energy above)
 D1PCM: PCM CHGder 1st derivatives, ID1Alg=3 FixD1E=F DoIter=F DoCFld=F I1PDM=0.
 Calling FoFJK, ICntrl=      2127 FMM=F ISym2X=0 I1Cent= 0 IOpClX= 0 NMat=1 NMatS=1 NMatT=0.
 ***** Axes restored to original set *****
 -------------------------------------------------------------------
 Center     Atomic                   Forces (Hartrees/Bohr)
 Number     Number              X              Y              Z
 -------------------------------------------------------------------
      1        6          -0.000726982    0.001932283   -0.000306357
      2        6           0.000368585   -0.001625474    0.000030288
      3        6          -0.000562522    0.000377436   -0.000073588
      4        6           0.000014635   -0.000852472    0.000289952
      5        6          -0.000313474    0.000266837    0.000023420
      6        6           0.000617877   -0.000112351    0.000070507
      7        6          -0.000207313   -0.000622971   -0.000307230
      8        6           0.001124211   -0.001739771    0.002323238
      9        6           0.000457145    0.000052199   -0.001306200
     10        6          -0.001602721    0.000909490   -0.000002059
     11        8           0.000719441    0.000563060   -0.001214907
     12        6           0.000206083   -0.000181497   -0.000126414
     13        6           0.000510453    0.000455611   -0.000291268
     14        8           0.000624884   -0.000211697   -0.000517666
     15        6          -0.000062563    0.000225391   -0.000107569
     16        8          -0.000080730   -0.000028229   -0.000020774
     17        6           0.000665565   -0.000227783    0.000140376
     18        6           0.000335967   -0.000067624    0.000260662
     19        8          -0.000272436   -0.000234737   -0.000475622
     20        1          -0.000160827   -0.000213819    0.000032062
     21        1          -0.000226656   -0.000130109    0.000229279
     22        1           0.000077280    0.000289661    0.000172271
     23        1           0.000006530    0.000021075   -0.000108556
     24        1          -0.000077025    0.000185539    0.000029305
     25        1          -0.000094111   -0.000008078    0.000004112
     26        1          -0.000012186    0.000015431    0.000035651
     27        1           0.000041509    0.000153670   -0.000026906
     28        1          -0.000318236    0.000145032    0.000110910
     29        1           0.000051401    0.000498175    0.000122160
     30        1           0.000005710    0.000066298    0.000011631
     31        1           0.000014532    0.000106730    0.000061391
     32        1          -0.000014898    0.000138557    0.000048158
     33        1          -0.000106373   -0.000169042    0.000078872
     34        1          -0.000041171   -0.000199415    0.000078419
     35        1          -0.000115031   -0.000066288    0.000125321
     36        1          -0.000451030   -0.000170697    0.000494145
     37        1          -0.000089019    0.000008958   -0.000000140
     38        1          -0.000159449   -0.000012518   -0.000104814
     39        1          -0.000191858    0.000128262   -0.000064253
     40        1          -0.000177357    0.000137727   -0.000009403
     41        1          -0.000017757   -0.000052648    0.000123974
     42        1           0.000060664    0.000110504    0.000004511
     43        1           0.000179252    0.000139293    0.000163116
 -------------------------------------------------------------------
 Cartesian Forces:  Max     0.002323238 RMS     0.000490284

 GradGradGradGradGradGradGradGradGradGradGradGradGradGradGradGradGradGrad
 Berny optimization.
 Using GEDIIS/GDIIS optimizer.
 FormGI is forming the generalized inverse of G from B-inverse, IUseBI=4.
 Internal  Forces:  Max     0.001235406 RMS     0.000208618
 Search for a local minimum.
 Step number   7 out of a maximum of  258
 All quantities printed in internal units (Hartrees-Bohrs-Radians)
 Mixed Optimization -- En-DIIS/RFO-DIIS
 Swapping is turned off.
 Update second derivatives using D2CorX and points    2    4    3    5    6
                                                      7
 DE= -1.68D-04 DEPred=-1.71D-04 R= 9.85D-01
 TightC=F SS=  1.41D+00  RLast= 1.23D-01 DXNew= 7.1352D-01 3.6868D-01
 Trust test= 9.85D-01 RLast= 1.23D-01 DXMaxT set to 4.24D-01
 ITU=  1  1  0 -1  0  1  0
     Eigenvalues ---    0.00225   0.00270   0.00338   0.00384   0.00436
     Eigenvalues ---    0.00471   0.00627   0.00719   0.00775   0.01105
     Eigenvalues ---    0.01158   0.01200   0.01275   0.01359   0.01477
     Eigenvalues ---    0.01844   0.02607   0.03009   0.03351   0.03706
     Eigenvalues ---    0.04044   0.04076   0.04521   0.04657   0.04685
     Eigenvalues ---    0.04873   0.04934   0.05161   0.05293   0.05351
     Eigenvalues ---    0.05367   0.05479   0.05548   0.05577   0.05639
     Eigenvalues ---    0.05647   0.05734   0.05810   0.06028   0.06338
     Eigenvalues ---    0.06469   0.06803   0.07182   0.08445   0.08646
     Eigenvalues ---    0.08726   0.08807   0.08876   0.08948   0.09133
     Eigenvalues ---    0.09674   0.10691   0.11663   0.12974   0.13830
     Eigenvalues ---    0.14022   0.15088   0.15699   0.15973   0.15997
     Eigenvalues ---    0.16000   0.16000   0.16000   0.16000   0.16000
     Eigenvalues ---    0.16000   0.16085   0.16086   0.16190   0.16788
     Eigenvalues ---    0.17024   0.18944   0.19662   0.19781   0.21654
     Eigenvalues ---    0.23264   0.24224   0.24929   0.25901   0.26649
     Eigenvalues ---    0.26908   0.27694   0.27806   0.28370   0.28759
     Eigenvalues ---    0.29260   0.29460   0.29481   0.29687   0.30785
     Eigenvalues ---    0.31390   0.32539   0.33679   0.33790   0.33881
     Eigenvalues ---    0.33885   0.33986   0.34022   0.34046   0.34077
     Eigenvalues ---    0.34099   0.34133   0.34151   0.34168   0.34195
     Eigenvalues ---    0.34204   0.34208   0.34243   0.34273   0.34318
     Eigenvalues ---    0.34328   0.34381   0.34544   0.35469   0.37611
     Eigenvalues ---    0.39564   0.41151   0.44685   0.51095   0.51738
     Eigenvalues ---    0.52317   0.53793   0.95980
 En-DIIS/RFO-DIIS IScMMF=        0 using points:     7    6    5
 RFO step:  Lambda=-3.32602333D-05.
 DidBck=F Rises=F RFO-DIIS coefs:    0.95042    0.01472    0.03485
 Iteration  1 RMS(Cart)=  0.01822637 RMS(Int)=  0.00049765
 Iteration  2 RMS(Cart)=  0.00048929 RMS(Int)=  0.00002287
 Iteration  3 RMS(Cart)=  0.00000034 RMS(Int)=  0.00002287
 Variable       Old X    -DE/DX   Delta X   Delta X   Delta X     New X
                                 (Linear)    (Quad)   (Total)
    R1        2.55751   0.00104   0.00007   0.00157   0.00165   2.55916
    R2        2.87503  -0.00044  -0.00003  -0.00128  -0.00133   2.87371
    R3        2.78697   0.00112   0.00024  -0.00082  -0.00054   2.78643
    R4        2.82486   0.00065   0.00023   0.00057   0.00081   2.82566
    R5        2.87922  -0.00069   0.00009  -0.00162  -0.00156   2.87766
    R6        2.94716  -0.00031  -0.00004   0.00187   0.00183   2.94899
    R7        2.07539  -0.00011   0.00001  -0.00072  -0.00071   2.07468
    R8        2.06110   0.00028  -0.00001   0.00090   0.00089   2.06199
    R9        2.91115   0.00046   0.00009   0.00053   0.00063   2.91178
   R10        2.94751  -0.00022  -0.00001  -0.00024  -0.00025   2.94725
   R11        2.07525  -0.00024  -0.00004  -0.00011  -0.00015   2.07510
   R12        2.91203   0.00049   0.00002   0.00072   0.00074   2.91277
   R13        2.07722  -0.00009   0.00000  -0.00032  -0.00031   2.07691
   R14        2.07063   0.00012   0.00000   0.00048   0.00048   2.07112
   R15        2.93637  -0.00019   0.00000  -0.00186  -0.00186   2.93451
   R16        2.07593  -0.00001   0.00000  -0.00007  -0.00007   2.07585
   R17        2.07721  -0.00004   0.00002  -0.00038  -0.00036   2.07686
   R18        2.90332   0.00025   0.00010  -0.00087  -0.00077   2.90256
   R19        2.08067  -0.00002   0.00006  -0.00104  -0.00098   2.07969
   R20        2.88416  -0.00037   0.00010  -0.00318  -0.00307   2.88109
   R21        2.32408   0.00124   0.00008   0.00009   0.00017   2.32425
   R22        2.90838   0.00083   0.00020  -0.00091  -0.00075   2.90763
   R23        2.07174  -0.00012  -0.00001  -0.00022  -0.00023   2.07151
   R24        2.07021  -0.00018   0.00000  -0.00055  -0.00055   2.06966
   R25        2.89471   0.00000   0.00012  -0.00217  -0.00205   2.89267
   R26        2.73984   0.00002   0.00000   0.00043   0.00043   2.74027
   R27        2.07157   0.00006   0.00001   0.00000   0.00001   2.07158
   R28        2.06963  -0.00005  -0.00001  -0.00005  -0.00006   2.06958
   R29        2.06915  -0.00003  -0.00001   0.00011   0.00010   2.06926
   R30        2.06853   0.00014   0.00001   0.00017   0.00019   2.06872
   R31        2.07290   0.00015   0.00001   0.00037   0.00038   2.07328
   R32        2.07028  -0.00002   0.00000  -0.00011  -0.00011   2.07017
   R33        1.83911  -0.00002  -0.00004   0.00074   0.00069   1.83981
   R34        2.73220   0.00008  -0.00002   0.00054   0.00051   2.73272
   R35        2.88601  -0.00008  -0.00003   0.00017   0.00014   2.88615
   R36        2.91972   0.00004  -0.00016   0.00134   0.00118   2.92090
   R37        1.84181  -0.00003  -0.00002   0.00032   0.00030   1.84211
   R38        2.07017  -0.00015  -0.00001  -0.00038  -0.00038   2.06979
   R39        2.06823   0.00012   0.00000   0.00040   0.00040   2.06863
   R40        2.07135   0.00014   0.00003   0.00003   0.00006   2.07141
   R41        2.69748   0.00026   0.00002  -0.00163  -0.00161   2.69586
   R42        2.07282   0.00012  -0.00002   0.00067   0.00065   2.07347
   R43        2.07026  -0.00007   0.00001  -0.00023  -0.00022   2.07004
   R44        1.85203   0.00018  -0.00004   0.00136   0.00133   1.85336
    A1        2.14656   0.00020   0.00002   0.00099   0.00099   2.14755
    A2        1.89707  -0.00023   0.00014  -0.00232  -0.00219   1.89488
    A3        2.23772   0.00004  -0.00014   0.00117   0.00107   2.23878
    A4        2.18073  -0.00009   0.00001   0.00040   0.00042   2.18116
    A5        1.98486   0.00013  -0.00003  -0.00077  -0.00089   1.98397
    A6        2.11399  -0.00004   0.00006   0.00059   0.00072   2.11471
    A7        1.91352  -0.00025   0.00022   0.00094   0.00116   1.91468
    A8        1.92204   0.00010  -0.00012   0.00113   0.00101   1.92305
    A9        1.91309   0.00018  -0.00014   0.00403   0.00389   1.91699
   A10        1.90364   0.00009  -0.00011  -0.00059  -0.00070   1.90293
   A11        1.94494   0.00003   0.00017  -0.00320  -0.00303   1.94191
   A12        1.86614  -0.00016  -0.00003  -0.00237  -0.00241   1.86372
   A13        1.93304   0.00022   0.00019  -0.00055  -0.00038   1.93266
   A14        1.97418  -0.00034   0.00027  -0.00627  -0.00600   1.96818
   A15        1.87341   0.00003  -0.00026   0.00502   0.00478   1.87818
   A16        1.97577   0.00012  -0.00011  -0.00181  -0.00193   1.97384
   A17        1.87624  -0.00020   0.00000  -0.00092  -0.00091   1.87533
   A18        1.82215   0.00015  -0.00015   0.00563   0.00549   1.82764
   A19        2.02747  -0.00007   0.00001   0.00058   0.00059   2.02806
   A20        1.90510   0.00003  -0.00001  -0.00014  -0.00014   1.90496
   A21        1.89189   0.00011   0.00004   0.00057   0.00061   1.89250
   A22        1.89377   0.00001  -0.00008   0.00042   0.00035   1.89412
[truncated: 1,015,165 more chars]
