# Supplementary material for: New patchoulol- and guaiane-type sesquiterpenoids from Sanguisorba officinalis with anti-melanogenic activity
Source: Nat Prod Bioprospect. 2026 May 12;16(1):63. doi: 10.1007/s13659-026-00616-0 (PMC13161421; doi:10.1007/s13659-026-00616-0)
Supplement: Supplementary file 2 — Additional file 2. It includes the calculated NMR data of compound 11. [file 13659_2026_616_MOESM2_ESM.zip › New folder/11R-opt_freq-conf-38.log]

 Entering Gaussian System, Link 0=/gpfs/home/zhengshan/software/Gaussian/g09/g09
 Input=DY-202A-11R_38.gjf
 Output=DY-202A-11R_38.log
 Initial command:
 /gpfs/home/zhengshan/software/Gaussian/g09/l1.exe "/gpfs/home/zhengshan/software/Gaussian/g09/scratch/zhengshan/%J/Gau-20662.inp" -scrdir="/gpfs/home/zhengshan/software/Gaussian/g09/scratch/zhengshan/%J/"
 Entering Link 1 = /gpfs/home/zhengshan/software/Gaussian/g09/l1.exe PID=     20663.
  
 Copyright (c) 1988,1990,1992,1993,1995,1998,2003,2009,2013,
            Gaussian, Inc.  All Rights Reserved.
  
 This is part of the Gaussian(R) 09 program.  It is based on
 the Gaussian(R) 03 system (copyright 2003, Gaussian, Inc.),
 the Gaussian(R) 98 system (copyright 1998, Gaussian, Inc.),
 the Gaussian(R) 94 system (copyright 1995, Gaussian, Inc.),
 the Gaussian 92(TM) system (copyright 1992, Gaussian, Inc.),
 the Gaussian 90(TM) system (copyright 1990, Gaussian, Inc.),
 the Gaussian 88(TM) system (copyright 1988, Gaussian, Inc.),
 the Gaussian 86(TM) system (copyright 1986, Carnegie Mellon
 University), and the Gaussian 82(TM) system (copyright 1983,
 Carnegie Mellon University). Gaussian is a federally registered
 trademark of Gaussian, Inc.
  
 This software contains proprietary and confidential information,
 including trade secrets, belonging to Gaussian, Inc.
  
 This software is provided under written license and may be
 used, copied, transmitted, or stored only in accord with that
 written license.
  
 The following legend is applicable only to US Government
 contracts under FAR:
  
                    RESTRICTED RIGHTS LEGEND
  
 Use, reproduction and disclosure by the US Government is
 subject to restrictions as set forth in subparagraphs (a)
 and (c) of the Commercial Computer Software - Restricted
 Rights clause in FAR 52.227-19.
  
 Gaussian, Inc.
 340 Quinnipiac St., Bldg. 40, Wallingford CT 06492
  
  
 ---------------------------------------------------------------
 Warning -- This program may not be used in any manner that
 competes with the business of Gaussian, Inc. or will provide
 assistance to any competitor of Gaussian, Inc.  The licensee
 of this program is prohibited from giving any competitor of
 Gaussian, Inc. access to this program.  By using this program,
 the user acknowledges that Gaussian, Inc. is engaged in the
 business of creating and licensing software in the field of
 computational chemistry and represents and warrants to the
 licensee that it is not a competitor of Gaussian, Inc. and that
 it will not use this program in any manner prohibited above.
 ---------------------------------------------------------------
  

 Cite this work as:
 Gaussian 09, Revision D.01,
 M. J. Frisch, G. W. Trucks, H. B. Schlegel, G. E. Scuseria, 
 M. A. Robb, J. R. Cheeseman, G. Scalmani, V. Barone, B. Mennucci, 
 G. A. Petersson, H. Nakatsuji, M. Caricato, X. Li, H. P. Hratchian, 
 A. F. Izmaylov, J. Bloino, G. Zheng, J. L. Sonnenberg, M. Hada, 
 M. Ehara, K. Toyota, R. Fukuda, J. Hasegawa, M. Ishida, T. Nakajima, 
 Y. Honda, O. Kitao, H. Nakai, T. Vreven, J. A. Montgomery, Jr., 
 J. E. Peralta, F. Ogliaro, M. Bearpark, J. J. Heyd, E. Brothers, 
 K. N. Kudin, V. N. Staroverov, T. Keith, R. Kobayashi, J. Normand, 
 K. Raghavachari, A. Rendell, J. C. Burant, S. S. Iyengar, J. Tomasi, 
 M. Cossi, N. Rega, J. M. Millam, M. Klene, J. E. Knox, J. B. Cross, 
 V. Bakken, C. Adamo, J. Jaramillo, R. Gomperts, R. E. Stratmann, 
 O. Yazyev, A. J. Austin, R. Cammi, C. Pomelli, J. W. Ochterski, 
 R. L. Martin, K. Morokuma, V. G. Zakrzewski, G. A. Voth, 
 P. Salvador, J. J. Dannenberg, S. Dapprich, A. D. Daniels, 
 O. Farkas, J. B. Foresman, J. V. Ortiz, J. Cioslowski, 
 and D. J. Fox, Gaussian, Inc., Wallingford CT, 2013.
 
 ******************************************
 Gaussian 09:  ES64L-G09RevD.01 24-Apr-2013
                10-Mar-2024 
 ******************************************
 %nprocshared=4
 Will use up to    4 processors via shared memory.
 %mem=12GB
 %chk=DY-202A-11R_38.chk
 ----------------------------------------------------------
 # opt freq b3lyp/6-31g(d) scrf=(smd,solvent=methanol,read)
 ----------------------------------------------------------
 1/14=-1,18=20,19=15,26=3,38=1,40=2/1,3;
 2/9=110,12=2,17=6,18=5,40=1/2;
 3/5=1,6=6,7=1,11=2,16=1,25=1,30=1,70=32203,71=1,72=3,74=-5/1,2,3;
 4//1;
 5/5=2,38=5,53=3/2;
 6/7=2,8=2,9=2,10=2,28=1/1;
 7//1,2,3,16;
 1/14=-1,18=20,19=15,26=3/3(2);
 2/9=110/2;
 99//99;
 2/9=110/2;
 3/5=1,6=6,7=1,11=2,16=1,25=1,30=1,70=32205,71=1,72=3,74=-5/1,2,3;
 4/5=5,16=3,69=1/1;
 5/5=2,38=5,53=3/2;
 7//1,2,3,16;
 1/14=-1,18=20,19=15,26=3/3(-5);
 2/9=110/2;
 6/7=2,8=2,9=2,10=2,19=2,28=1/1;
 99/9=1/99;
 --------
 opt+freq
 --------
 Symbolic Z-matrix:
 Charge =  0 Multiplicity = 1
 C                     1.7774    0.638     0.0343 
 C                     1.0924   -0.4779    0.3288 
 C                    -0.3471   -0.549     0.7685 
 C                    -1.2729    0.4946    0.104 
 C                    -1.1176    1.9103    0.7126 
 C                     0.2868    2.3501    1.1342 
 C                     1.4302    2.0879    0.1421 
 C                     3.1279    0.1934   -0.3667 
 C                     3.2685   -1.2953   -0.3381 
 C                     1.891    -1.7495    0.1514 
 O                     4.0275    0.9667   -0.6637 
 C                     1.1771    2.721    -1.2274 
 C                     2.0005   -2.5772    1.4325 
 O                     1.2751   -2.5161   -0.8791 
 C                    -2.7718    0.0361    0.0654 
 O                    -3.5866    1.1045   -0.4628 
 C                    -3.3355   -0.3385    1.4446 
 C                    -2.9654   -1.1419   -0.9239 
 O                    -4.3583   -1.4115   -1.0963 
 H                    -0.3939   -0.4681    1.8615 
 H                    -0.714    -1.5513    0.5297 
 H                    -0.9697    0.5878   -0.9484 
 H                    -1.7561    2.0108    1.5976 
 H                    -1.5017    2.6407   -0.0118 
 H                     0.5307    1.8802    2.097 
 H                     0.2478    3.4277    1.344 
 H                     2.3064    2.5958    0.5699 
 H                     3.5057   -1.661    -1.3418 
 H                     4.0716   -1.5535    0.3595 
 H                     0.9289    3.7826   -1.1213 
 H                     0.3581    2.2362   -1.7667 
 H                     2.0689    2.6545   -1.8604 
 H                     1.0177   -2.9257    1.7698 
 H                     2.602    -3.4766    1.2576 
 H                     2.4584   -2.0063    2.2475 
 H                     0.6484   -3.1389   -0.4749 
 H                    -3.6809    1.7848    0.2266 
 H                    -2.839    -1.2193    1.8631 
 H                    -3.2352    0.4845    2.1587 
 H                    -4.4095   -0.5493    1.3856 
 H                    -2.5669   -0.8899   -1.9125 
 H                    -2.4887   -2.0632   -0.5801 
 H                    -4.7577   -0.5306   -1.2467 
 

 GradGradGradGradGradGradGradGradGradGradGradGradGradGradGradGradGradGrad
 Berny optimization.
 Initialization pass.
                           ----------------------------
                           !    Initial Parameters    !
                           ! (Angstroms and Degrees)  !
 --------------------------                            --------------------------
 ! Name  Definition              Value          Derivative Info.                !
 --------------------------------------------------------------------------------
 ! R1    R(1,2)                  1.3421         estimate D2E/DX2                !
 ! R2    R(1,7)                  1.4948         estimate D2E/DX2                !
 ! R3    R(1,8)                  1.4773         estimate D2E/DX2                !
 ! R4    R(2,3)                  1.5068         estimate D2E/DX2                !
 ! R5    R(2,10)                 1.512          estimate D2E/DX2                !
 ! R6    R(3,4)                  1.5452         estimate D2E/DX2                !
 ! R7    R(3,20)                 1.097          estimate D2E/DX2                !
 ! R8    R(3,21)                 1.0937         estimate D2E/DX2                !
 ! R9    R(4,5)                  1.5488         estimate D2E/DX2                !
 ! R10   R(4,15)                 1.5679         estimate D2E/DX2                !
 ! R11   R(4,22)                 1.0992         estimate D2E/DX2                !
 ! R12   R(5,6)                  1.5309         estimate D2E/DX2                !
 ! R13   R(5,23)                 1.0959         estimate D2E/DX2                !
 ! R14   R(5,24)                 1.0981         estimate D2E/DX2                !
 ! R15   R(6,7)                  1.5364         estimate D2E/DX2                !
 ! R16   R(6,25)                 1.0988         estimate D2E/DX2                !
 ! R17   R(6,26)                 1.0985         estimate D2E/DX2                !
 ! R18   R(7,12)                 1.5298         estimate D2E/DX2                !
 ! R19   R(7,27)                 1.0994         estimate D2E/DX2                !
 ! R20   R(8,9)                  1.4956         estimate D2E/DX2                !
 ! R21   R(8,11)                 1.2229         estimate D2E/DX2                !
 ! R22   R(9,10)                 1.5308         estimate D2E/DX2                !
 ! R23   R(9,28)                 1.0943         estimate D2E/DX2                !
 ! R24   R(9,29)                 1.0947         estimate D2E/DX2                !
 ! R25   R(10,13)                1.5291         estimate D2E/DX2                !
 ! R26   R(10,14)                1.4244         estimate D2E/DX2                !
 ! R27   R(12,30)                1.0954         estimate D2E/DX2                !
 ! R28   R(12,31)                1.0939         estimate D2E/DX2                !
 ! R29   R(12,32)                1.0956         estimate D2E/DX2                !
 ! R30   R(13,33)                1.096          estimate D2E/DX2                !
 ! R31   R(13,34)                1.096          estimate D2E/DX2                !
 ! R32   R(13,35)                1.0954         estimate D2E/DX2                !
 ! R33   R(14,36)                0.9716         estimate D2E/DX2                !
 ! R34   R(15,16)                1.4437         estimate D2E/DX2                !
 ! R35   R(15,17)                1.5363         estimate D2E/DX2                !
 ! R36   R(15,18)                1.5504         estimate D2E/DX2                !
 ! R37   R(16,37)                0.9731         estimate D2E/DX2                !
 ! R38   R(17,38)                1.0943         estimate D2E/DX2                !
 ! R39   R(17,39)                1.0942         estimate D2E/DX2                !
 ! R40   R(17,40)                1.0961         estimate D2E/DX2                !
 ! R41   R(18,19)                1.4292         estimate D2E/DX2                !
 ! R42   R(18,41)                1.0953         estimate D2E/DX2                !
 ! R43   R(18,42)                1.0928         estimate D2E/DX2                !
 ! R44   R(19,43)                0.9788         estimate D2E/DX2                !
 ! A1    A(2,1,7)              132.2312         estimate D2E/DX2                !
 ! A2    A(2,1,8)              106.0173         estimate D2E/DX2                !
 ! A3    A(7,1,8)              121.5904         estimate D2E/DX2                !
 ! A4    A(1,2,3)              126.2179         estimate D2E/DX2                !
 ! A5    A(1,2,10)             113.8246         estimate D2E/DX2                !
 ! A6    A(3,2,10)             119.9418         estimate D2E/DX2                !
 ! A7    A(2,3,4)              114.5197         estimate D2E/DX2                !
 ! A8    A(2,3,20)             109.1486         estimate D2E/DX2                !
 ! A9    A(2,3,21)             107.4574         estimate D2E/DX2                !
 ! A10   A(4,3,20)             110.6771         estimate D2E/DX2                !
 ! A11   A(4,3,21)             108.907          estimate D2E/DX2                !
 ! A12   A(20,3,21)            105.7126         estimate D2E/DX2                !
 ! A13   A(3,4,5)              112.8472         estimate D2E/DX2                !
 ! A14   A(3,4,15)             112.6963         estimate D2E/DX2                !
 ! A15   A(3,4,22)             107.6819         estimate D2E/DX2                !
 ! A16   A(5,4,15)             111.8901         estimate D2E/DX2                !
 ! A17   A(5,4,22)             105.728          estimate D2E/DX2                !
 ! A18   A(15,4,22)            105.3625         estimate D2E/DX2                !
 ! A19   A(4,5,6)              117.5689         estimate D2E/DX2                !
 ! A20   A(4,5,23)             110.0436         estimate D2E/DX2                !
 ! A21   A(4,5,24)             108.2825         estimate D2E/DX2                !
 ! A22   A(6,5,23)             106.6037         estimate D2E/DX2                !
 ! A23   A(6,5,24)             108.1488         estimate D2E/DX2                !
 ! A24   A(23,5,24)            105.542          estimate D2E/DX2                !
 ! A25   A(5,6,7)              117.1218         estimate D2E/DX2                !
 ! A26   A(5,6,25)             108.79           estimate D2E/DX2                !
 ! A27   A(5,6,26)             107.5685         estimate D2E/DX2                !
 ! A28   A(7,6,25)             109.1266         estimate D2E/DX2                !
 ! A29   A(7,6,26)             108.4914         estimate D2E/DX2                !
 ! A30   A(25,6,26)            105.0728         estimate D2E/DX2                !
 ! A31   A(1,7,6)              112.6422         estimate D2E/DX2                !
 ! A32   A(1,7,12)             112.0415         estimate D2E/DX2                !
 ! A33   A(1,7,27)             106.9208         estimate D2E/DX2                !
 ! A34   A(6,7,12)             112.6014         estimate D2E/DX2                !
 ! A35   A(6,7,27)             105.2491         estimate D2E/DX2                !
 ! A36   A(12,7,27)            106.7985         estimate D2E/DX2                !
 ! A37   A(1,8,9)              112.3538         estimate D2E/DX2                !
 ! A38   A(1,8,11)             123.2378         estimate D2E/DX2                !
 ! A39   A(9,8,11)             124.3968         estimate D2E/DX2                !
 ! A40   A(8,9,10)             102.5244         estimate D2E/DX2                !
 ! A41   A(8,9,28)             109.6026         estimate D2E/DX2                !
 ! A42   A(8,9,29)             108.4176         estimate D2E/DX2                !
 ! A43   A(10,9,28)            112.9046         estimate D2E/DX2                !
 ! A44   A(10,9,29)            112.7314         estimate D2E/DX2                !
 ! A45   A(28,9,29)            110.284          estimate D2E/DX2                !
 ! A46   A(2,10,9)             105.2636         estimate D2E/DX2                !
 ! A47   A(2,10,13)            113.2499         estimate D2E/DX2                !
 ! A48   A(2,10,14)            108.0062         estimate D2E/DX2                !
 ! A49   A(9,10,13)            111.3495         estimate D2E/DX2                !
 ! A50   A(9,10,14)            108.5076         estimate D2E/DX2                !
 ! A51   A(13,10,14)           110.2279         estimate D2E/DX2                !
 ! A52   A(7,12,30)            110.6005         estimate D2E/DX2                !
 ! A53   A(7,12,31)            112.4448         estimate D2E/DX2                !
 ! A54   A(7,12,32)            110.9415         estimate D2E/DX2                !
 ! A55   A(30,12,31)           107.916          estimate D2E/DX2                !
 ! A56   A(30,12,32)           107.4106         estimate D2E/DX2                !
 ! A57   A(31,12,32)           107.3179         estimate D2E/DX2                !
 ! A58   A(10,13,33)           111.4537         estimate D2E/DX2                !
 ! A59   A(10,13,34)           110.4738         estimate D2E/DX2                !
 ! A60   A(10,13,35)           111.7879         estimate D2E/DX2                !
 ! A61   A(33,13,34)           106.2784         estimate D2E/DX2                !
 ! A62   A(33,13,35)           108.1565         estimate D2E/DX2                !
 ! A63   A(34,13,35)           108.4818         estimate D2E/DX2                !
 ! A64   A(10,14,36)           108.839          estimate D2E/DX2                !
 ! A65   A(4,15,16)            109.398          estimate D2E/DX2                !
 ! A66   A(4,15,17)            113.5758         estimate D2E/DX2                !
 ! A67   A(4,15,18)            110.9318         estimate D2E/DX2                !
 ! A68   A(16,15,17)           107.566          estimate D2E/DX2                !
 ! A69   A(16,15,18)           104.9717         estimate D2E/DX2                !
 ! A70   A(17,15,18)           109.9833         estimate D2E/DX2                !
 ! A71   A(15,16,37)           108.2308         estimate D2E/DX2                !
 ! A72   A(15,17,38)           111.9077         estimate D2E/DX2                !
 ! A73   A(15,17,39)           111.6442         estimate D2E/DX2                !
 ! A74   A(15,17,40)           110.9832         estimate D2E/DX2                !
 ! A75   A(38,17,39)           108.3139         estimate D2E/DX2                !
 ! A76   A(38,17,40)           108.0812         estimate D2E/DX2                !
 ! A77   A(39,17,40)           105.6402         estimate D2E/DX2                !
 ! A78   A(15,18,19)           109.9982         estimate D2E/DX2                !
 ! A79   A(15,18,41)           110.8355         estimate D2E/DX2                !
 ! A80   A(15,18,42)           112.6642         estimate D2E/DX2                !
 ! A81   A(19,18,41)           106.8052         estimate D2E/DX2                !
 ! A82   A(19,18,42)           107.7014         estimate D2E/DX2                !
 ! A83   A(41,18,42)           108.6157         estimate D2E/DX2                !
 ! A84   A(18,19,43)           104.2672         estimate D2E/DX2                !
 ! D1    D(7,1,2,3)              5.8095         estimate D2E/DX2                !
 ! D2    D(7,1,2,10)          -175.6449         estimate D2E/DX2                !
 ! D3    D(8,1,2,3)           -178.8914         estimate D2E/DX2                !
 ! D4    D(8,1,2,10)            -0.3458         estimate D2E/DX2                !
 ! D5    D(2,1,7,6)             20.9006         estimate D2E/DX2                !
 ! D6    D(2,1,7,12)          -107.2788         estimate D2E/DX2                !
 ! D7    D(2,1,7,27)           136.037          estimate D2E/DX2                !
 ! D8    D(8,1,7,6)           -153.7933         estimate D2E/DX2                !
 ! D9    D(8,1,7,12)            78.0273         estimate D2E/DX2                !
 ! D10   D(8,1,7,27)           -38.6569         estimate D2E/DX2                !
 ! D11   D(2,1,8,9)              1.0875         estimate D2E/DX2                !
 ! D12   D(2,1,8,11)          -177.7229         estimate D2E/DX2                !
 ! D13   D(7,1,8,9)            177.0024         estimate D2E/DX2                !
 ! D14   D(7,1,8,11)            -1.808          estimate D2E/DX2                !
 ! D15   D(1,2,3,4)             35.8022         estimate D2E/DX2                !
 ! D16   D(1,2,3,20)           -88.8934         estimate D2E/DX2                !
 ! D17   D(1,2,3,21)           156.9198         estimate D2E/DX2                !
 ! D18   D(10,2,3,4)          -142.6624         estimate D2E/DX2                !
 ! D19   D(10,2,3,20)           92.642          estimate D2E/DX2                !
 ! D20   D(10,2,3,21)          -21.5448         estimate D2E/DX2                !
 ! D21   D(1,2,10,9)            -0.4687         estimate D2E/DX2                !
 ! D22   D(1,2,10,13)          121.3992         estimate D2E/DX2                !
 ! D23   D(1,2,10,14)         -116.2337         estimate D2E/DX2                !
 ! D24   D(3,2,10,9)           178.1772         estimate D2E/DX2                !
 ! D25   D(3,2,10,13)          -59.9549         estimate D2E/DX2                !
 ! D26   D(3,2,10,14)           62.4122         estimate D2E/DX2                !
 ! D27   D(2,3,4,5)            -77.2253         estimate D2E/DX2                !
 ! D28   D(2,3,4,15)           154.8415         estimate D2E/DX2                !
 ! D29   D(2,3,4,22)            39.0733         estimate D2E/DX2                !
 ! D30   D(20,3,4,5)            46.6582         estimate D2E/DX2                !
 ! D31   D(20,3,4,15)          -81.2749         estimate D2E/DX2                !
 ! D32   D(20,3,4,22)          162.9569         estimate D2E/DX2                !
 ! D33   D(21,3,4,5)           162.4584         estimate D2E/DX2                !
 ! D34   D(21,3,4,15)           34.5253         estimate D2E/DX2                !
 ! D35   D(21,3,4,22)          -81.2429         estimate D2E/DX2                !
 ! D36   D(3,4,5,6)             36.8442         estimate D2E/DX2                !
 ! D37   D(3,4,5,23)           -85.4056         estimate D2E/DX2                !
 ! D38   D(3,4,5,24)           159.702          estimate D2E/DX2                !
 ! D39   D(15,4,5,6)           165.1982         estimate D2E/DX2                !
 ! D40   D(15,4,5,23)           42.9484         estimate D2E/DX2                !
 ! D41   D(15,4,5,24)          -71.944          estimate D2E/DX2                !
 ! D42   D(22,4,5,6)           -80.6115         estimate D2E/DX2                !
 ! D43   D(22,4,5,23)          157.1386         estimate D2E/DX2                !
 ! D44   D(22,4,5,24)           42.2462         estimate D2E/DX2                !
 ! D45   D(3,4,15,16)          175.1644         estimate D2E/DX2                !
 ! D46   D(3,4,15,17)           54.9813         estimate D2E/DX2                !
 ! D47   D(3,4,15,18)          -69.4996         estimate D2E/DX2                !
 ! D48   D(5,4,15,16)           46.7305         estimate D2E/DX2                !
 ! D49   D(5,4,15,17)          -73.4527         estimate D2E/DX2                !
 ! D50   D(5,4,15,18)          162.0664         estimate D2E/DX2                !
 ! D51   D(22,4,15,16)         -67.6849         estimate D2E/DX2                !
 ! D52   D(22,4,15,17)         172.132          estimate D2E/DX2                !
 ! D53   D(22,4,15,18)          47.6511         estimate D2E/DX2                !
 ! D54   D(4,5,6,7)             46.1972         estimate D2E/DX2                !
 ! D55   D(4,5,6,25)           -78.0754         estimate D2E/DX2                !
 ! D56   D(4,5,6,26)           168.6057         estimate D2E/DX2                !
 ! D57   D(23,5,6,7)           170.1934         estimate D2E/DX2                !
 ! D58   D(23,5,6,25)           45.9208         estimate D2E/DX2                !
 ! D59   D(23,5,6,26)          -67.398          estimate D2E/DX2                !
 ! D60   D(24,5,6,7)           -76.7286         estimate D2E/DX2                !
 ! D61   D(24,5,6,25)          158.9988         estimate D2E/DX2                !
 ! D62   D(24,5,6,26)           45.68           estimate D2E/DX2                !
 ! D63   D(5,6,7,1)            -71.4783         estimate D2E/DX2                !
 ! D64   D(5,6,7,12)            56.4072         estimate D2E/DX2                !
 ! D65   D(5,6,7,27)           172.381          estimate D2E/DX2                !
 ! D66   D(25,6,7,1)            52.6241         estimate D2E/DX2                !
 ! D67   D(25,6,7,12)         -179.4904         estimate D2E/DX2                !
 ! D68   D(25,6,7,27)          -63.5166         estimate D2E/DX2                !
 ! D69   D(26,6,7,1)           166.5907         estimate D2E/DX2                !
 ! D70   D(26,6,7,12)          -65.5237         estimate D2E/DX2                !
 ! D71   D(26,6,7,27)           50.45           estimate D2E/DX2                !
 ! D72   D(1,7,12,30)         -179.7797         estimate D2E/DX2                !
 ! D73   D(1,7,12,31)           59.5001         estimate D2E/DX2                !
 ! D74   D(1,7,12,32)          -60.6941         estimate D2E/DX2                !
 ! D75   D(6,7,12,30)           52.0193         estimate D2E/DX2                !
 ! D76   D(6,7,12,31)          -68.7009         estimate D2E/DX2                !
 ! D77   D(6,7,12,32)          171.1048         estimate D2E/DX2                !
 ! D78   D(27,7,12,30)         -63.0218         estimate D2E/DX2                !
 ! D79   D(27,7,12,31)         176.258          estimate D2E/DX2                !
 ! D80   D(27,7,12,32)          56.0637         estimate D2E/DX2                !
 ! D81   D(1,8,9,10)            -1.3238         estimate D2E/DX2                !
 ! D82   D(1,8,9,28)           118.8302         estimate D2E/DX2                !
 ! D83   D(1,8,9,29)          -120.7414         estimate D2E/DX2                !
 ! D84   D(11,8,9,10)          177.4704         estimate D2E/DX2                !
 ! D85   D(11,8,9,28)          -62.3756         estimate D2E/DX2                !
 ! D86   D(11,8,9,29)           58.0528         estimate D2E/DX2                !
 ! D87   D(8,9,10,2)             1.0343         estimate D2E/DX2                !
 ! D88   D(8,9,10,13)         -122.058          estimate D2E/DX2                !
 ! D89   D(8,9,10,14)          116.4539         estimate D2E/DX2                !
 ! D90   D(28,9,10,2)         -116.8019         estimate D2E/DX2                !
 ! D91   D(28,9,10,13)         120.1058         estimate D2E/DX2                !
 ! D92   D(28,9,10,14)          -1.3823         estimate D2E/DX2                !
 ! D93   D(29,9,10,2)          117.3914         estimate D2E/DX2                !
 ! D94   D(29,9,10,13)          -5.7009         estimate D2E/DX2                !
 ! D95   D(29,9,10,14)        -127.1889         estimate D2E/DX2                !
 ! D96   D(2,10,13,33)          63.1147         estimate D2E/DX2                !
 ! D97   D(2,10,13,34)        -178.9676         estimate D2E/DX2                !
 ! D98   D(2,10,13,35)         -58.0602         estimate D2E/DX2                !
 ! D99   D(9,10,13,33)        -178.4886         estimate D2E/DX2                !
 ! D100  D(9,10,13,34)         -60.5709         estimate D2E/DX2                !
 ! D101  D(9,10,13,35)          60.3365         estimate D2E/DX2                !
 ! D102  D(14,10,13,33)        -58.0076         estimate D2E/DX2                !
 ! D103  D(14,10,13,34)         59.9101         estimate D2E/DX2                !
 ! D104  D(14,10,13,35)       -179.1825         estimate D2E/DX2                !
 ! D105  D(2,10,14,36)         -93.1701         estimate D2E/DX2                !
 ! D106  D(9,10,14,36)         153.2067         estimate D2E/DX2                !
 ! D107  D(13,10,14,36)         31.0327         estimate D2E/DX2                !
 ! D108  D(4,15,16,37)         -74.9163         estimate D2E/DX2                !
 ! D109  D(17,15,16,37)         48.8799         estimate D2E/DX2                !
 ! D110  D(18,15,16,37)        165.9907         estimate D2E/DX2                !
 ! D111  D(4,15,17,38)         -65.175          estimate D2E/DX2                !
 ! D112  D(4,15,17,39)          56.4228         estimate D2E/DX2                !
 ! D113  D(4,15,17,40)         173.9933         estimate D2E/DX2                !
 ! D114  D(16,15,17,38)        173.6105         estimate D2E/DX2                !
 ! D115  D(16,15,17,39)        -64.7917         estimate D2E/DX2                !
 ! D116  D(16,15,17,40)         52.7788         estimate D2E/DX2                !
 ! D117  D(18,15,17,38)         59.8162         estimate D2E/DX2                !
 ! D118  D(18,15,17,39)       -178.586          estimate D2E/DX2                !
 ! D119  D(18,15,17,40)        -61.0155         estimate D2E/DX2                !
 ! D120  D(4,15,18,19)        -171.3274         estimate D2E/DX2                !
 ! D121  D(4,15,18,41)         -53.4421         estimate D2E/DX2                !
 ! D122  D(4,15,18,42)          68.4996         estimate D2E/DX2                !
 ! D123  D(16,15,18,19)        -53.2685         estimate D2E/DX2                !
 ! D124  D(16,15,18,41)         64.6167         estimate D2E/DX2                !
 ! D125  D(16,15,18,42)       -173.4416         estimate D2E/DX2                !
 ! D126  D(17,15,18,19)         62.178          estimate D2E/DX2                !
 ! D127  D(17,15,18,41)       -179.9367         estimate D2E/DX2                !
 ! D128  D(17,15,18,42)        -57.9951         estimate D2E/DX2                !
 ! D129  D(15,18,19,43)         47.1768         estimate D2E/DX2                !
 ! D130  D(41,18,19,43)        -73.1752         estimate D2E/DX2                !
 ! D131  D(42,18,19,43)        170.3102         estimate D2E/DX2                !
 --------------------------------------------------------------------------------
 Trust Radius=3.00D-01 FncErr=1.00D-07 GrdErr=1.00D-06
 Number of steps in this run=    258 maximum allowed number of steps=    258.
 GradGradGradGradGradGradGradGradGradGradGradGradGradGradGradGradGradGrad

                          Input orientation:                          
 ---------------------------------------------------------------------
 Center     Atomic      Atomic             Coordinates (Angstroms)
 Number     Number       Type             X           Y           Z
 ---------------------------------------------------------------------
      1          6           0        1.777400    0.638000    0.034300
      2          6           0        1.092400   -0.477900    0.328800
      3          6           0       -0.347100   -0.549000    0.768500
      4          6           0       -1.272900    0.494600    0.104000
      5          6           0       -1.117600    1.910300    0.712600
      6          6           0        0.286800    2.350100    1.134200
      7          6           0        1.430200    2.087900    0.142100
      8          6           0        3.127900    0.193400   -0.366700
      9          6           0        3.268500   -1.295300   -0.338100
     10          6           0        1.891000   -1.749500    0.151400
     11          8           0        4.027500    0.966700   -0.663700
     12          6           0        1.177100    2.721000   -1.227400
     13          6           0        2.000500   -2.577200    1.432500
     14          8           0        1.275100   -2.516100   -0.879100
     15          6           0       -2.771800    0.036100    0.065400
     16          8           0       -3.586600    1.104500   -0.462800
     17          6           0       -3.335500   -0.338500    1.444600
     18          6           0       -2.965400   -1.141900   -0.923900
     19          8           0       -4.358300   -1.411500   -1.096300
     20          1           0       -0.393900   -0.468100    1.861500
     21          1           0       -0.714000   -1.551300    0.529700
     22          1           0       -0.969700    0.587800   -0.948400
     23          1           0       -1.756100    2.010800    1.597600
     24          1           0       -1.501700    2.640700   -0.011800
     25          1           0        0.530700    1.880200    2.097000
     26          1           0        0.247800    3.427700    1.344000
     27          1           0        2.306400    2.595800    0.569900
     28          1           0        3.505700   -1.661000   -1.341800
     29          1           0        4.071600   -1.553500    0.359500
     30          1           0        0.928900    3.782600   -1.121300
     31          1           0        0.358100    2.236200   -1.766700
     32          1           0        2.068900    2.654500   -1.860400
     33          1           0        1.017700   -2.925700    1.769800
     34          1           0        2.602000   -3.476600    1.257600
     35          1           0        2.458400   -2.006300    2.247500
     36          1           0        0.648400   -3.138900   -0.474900
     37          1           0       -3.680900    1.784800    0.226600
     38          1           0       -2.839000   -1.219300    1.863100
     39          1           0       -3.235200    0.484500    2.158700
     40          1           0       -4.409500   -0.549300    1.385600
     41          1           0       -2.566900   -0.889900   -1.912500
     42          1           0       -2.488700   -2.063200   -0.580100
     43          1           0       -4.757700   -0.530600   -1.246700
 ---------------------------------------------------------------------
                    Distance matrix (angstroms):
                    1          2          3          4          5
     1  C    0.000000
     2  C    1.342083   0.000000
     3  C    2.541952   1.506835   0.000000
     4  C    3.054464   2.567282   1.545240   0.000000
     5  C    3.234171   3.276416   2.577780   1.548780   0.000000
     6  C    2.522490   3.048810   2.990041   2.633791   1.530853
     7  C    1.494784   2.594667   3.241051   3.137962   2.616925
     8  C    1.477268   2.253358   3.730343   4.436138   4.704987
     9  C    2.469759   2.418328   3.854100   4.901378   5.533328
    10  C    2.393068   1.512018   2.613638   3.879239   4.770823
    11  O    2.378697   3.418587   4.846201   5.376475   5.408940
    12  C    2.508214   3.558355   4.123070   3.568190   3.112311
    13  C    3.513154   2.539657   3.172651   4.681454   5.511666
    14  O    3.321890   2.376270   3.035721   4.064862   5.277456
    15  C    4.588951   3.907124   2.591498   1.567933   2.582222
    16  O    5.407146   5.002366   3.839860   2.458953   2.850761
    17  C    5.392981   4.568451   3.071149   2.597226   3.242222
    18  C    5.155613   4.298359   3.173522   2.568904   3.925356
    19  O    6.567002   5.710749   4.506785   3.820161   4.980824
    20  H    3.045761   2.135030   1.096989   2.188204   2.738704
    21  H    3.353435   2.110836   1.093730   2.163168   3.489845
    22  H    2.918009   2.649380   2.151207   1.099164   2.128333
    23  H    4.100501   3.989666   3.037312   2.182472   1.095905
    24  H    3.842581   4.070753   3.480827   2.161366   1.098077
    25  H    2.711467   3.000446   2.904558   3.024055   2.152757
    26  H    3.440555   4.122826   4.061927   3.528910   2.136700
    27  H    2.097544   3.313541   4.119499   4.176541   3.494860
    28  H    3.188428   3.164593   4.531443   5.438011   6.192709
    29  H    3.189323   3.167569   4.549858   5.729195   6.249031
    30  H    3.455991   4.503486   4.895128   4.142490   3.325186
    31  H    2.795041   3.506659   3.831695   3.031971   2.903589
    32  H    2.782289   3.944373   4.796935   4.437529   4.162685
    33  H    4.035971   2.841441   2.917873   4.440742   5.391111
    34  H    4.371082   3.483355   4.184167   5.667104   6.568953
    35  H    3.514874   2.807734   3.490271   4.977117   5.521182
    36  H    3.974783   2.814958   3.040501   4.150764   5.479355
    37  H    5.580786   5.283432   4.105423   2.734613   2.611983
    38  H    5.301436   4.284817   2.803037   2.912826   3.752501
    39  H    5.446356   4.796131   3.367774   2.841217   2.933997
    40  H    6.443091   5.602930   4.109003   3.545488   4.164033
    41  H    4.999745   4.310875   3.497354   2.767228   4.102772
    42  H    5.086608   4.020392   2.949233   2.913504   4.397692
    43  H    6.761222   6.058766   4.849202   3.875469   4.800748
                    6          7          8          9         10
     6  C    0.000000
     7  C    1.536351   0.000000
     8  C    3.869871   2.594262   0.000000
     9  C    4.934282   3.880204   1.495598   0.000000
    10  C    4.510662   3.864979   2.360765   1.530821   0.000000
    11  O    4.374823   2.941491   1.222899   2.408057   3.550600
    12  C    2.550952   1.529838   3.306839   4.614702   4.732453
    13  C    5.225326   4.873760   3.490613   2.527077   1.529148
    14  O    5.358173   4.718445   3.322170   2.399308   1.424408
    15  C    3.981452   4.676812   5.917594   6.198440   4.993743
    16  O    4.370945   5.147938   6.776714   7.264089   6.206985
    17  C    4.521723   5.504164   6.733444   6.906975   5.565931
    18  C    5.196792   5.557811   6.262731   6.263242   5.010995
    19  O    6.379790   6.876494   7.690982   7.665275   6.381595
    20  H    2.989075   3.580058   4.219660   4.351514   3.128449
    21  H    4.072830   4.241651   4.313665   4.083983   2.639776
    22  H    3.003617   3.032987   4.157433   4.677699   3.854366
    23  H    2.122099   3.503845   5.569100   6.318531   5.434399
    24  H    2.143944   2.987526   5.248660   6.193010   5.550757
    25  H    1.098762   2.161914   3.957343   4.848614   4.337107
    26  H    1.098526   2.153531   4.656411   5.853274   5.561097
    27  H    2.111300   1.099410   2.706216   4.109837   4.385126
    28  H    5.707961   4.534745   2.128932   1.094264   2.201076
    29  H    5.492082   4.503782   2.114142   1.094661   2.199259
    30  H    2.748023   2.172439   4.276374   5.645547   5.757563
    31  H    2.904011   2.194290   3.715484   4.794040   4.681313
    32  H    3.498024   2.176920   3.067513   4.399700   4.845018
    33  H    5.363979   5.287320   4.329707   3.488201   2.182961
    34  H    6.271030   5.794922   4.047693   2.783622   2.170731
    35  H    4.993346   4.717243   3.481516   2.801269   2.186670
    36  H    5.731412   5.320840   4.154979   3.206634   1.966403
    37  H    4.109251   5.120777   7.017429   7.622340   6.598712
    38  H    4.800264   5.667934   6.524693   6.492504   5.058056
    39  H    4.115161   5.329496   6.852111   7.190258   5.941207
    40  H    5.524939   6.527114   7.773967   7.904387   6.531465
    41  H    5.284277   5.391241   5.999482   6.057638   4.987130
    42  H    5.488118   5.754214   6.056730   5.813225   4.451435
    43  H    6.278065   6.861153   7.967513   8.113582   6.902580
                   11         12         13         14         15
    11  O    0.000000
    12  C    3.394128   0.000000
    13  C    4.589337   5.985314   0.000000
    14  O    4.444322   5.249584   2.423517   0.000000
    15  C    6.901310   4.947103   5.610093   4.876803   0.000000
    16  O    7.617996   5.088273   6.954334   6.076033   1.443736
    17  C    7.769314   6.071547   5.786607   5.603495   1.536319
    18  C    7.308526   5.672250   5.680922   4.457833   1.550445
    19  O    8.727234   6.909081   6.941759   5.744781   2.441736
    20  H    5.289997   4.709533   3.219549   3.806672   3.022350
    21  H    5.499668   4.991614   3.039084   2.621464   2.640067
    22  H    5.019624   3.039265   4.950555   3.831204   2.140030
    23  H    6.297115   4.133845   5.932036   5.984567   2.697911
    24  H    5.813717   2.942805   6.448092   5.920761   2.898802
    25  H    4.547918   3.489472   4.740283   5.360854   4.293554
    26  H    4.936954   2.824026   6.256086   6.428552   4.717600
    27  H    2.671689   2.126330   5.253340   5.412458   5.709177
    28  H    2.763495   4.963606   3.286608   2.433282   6.653373
    29  H    2.720348   5.400716   2.547302   3.206422   7.031746
    30  H    4.211889   1.095379   6.936662   6.312855   5.398120
    31  H    4.036426   1.093909   6.008426   4.920679   4.241852
    32  H    2.849013   1.095636   6.182116   5.322422   5.830703
    33  H    5.489225   6.394829   1.095956   2.692712   5.102700
    34  H    5.046420   6.827577   1.096044   2.692343   6.529788
    35  H    4.447009   6.005333   1.095365   3.381675   6.023948
    36  H    5.320706   5.931628   2.404549   0.971602   4.697906
    37  H    7.802650   5.156622   7.263577   6.654491   1.977473
    38  H    7.636238   6.419207   5.044806   5.111474   2.193689
    39  H    7.806745   5.994664   6.108513   6.210848   2.190367
    40  H    8.813674   6.980883   6.723294   6.427429   2.183502
    41  H    6.963661   5.246475   5.907381   4.298070   2.193524
    42  H    7.186664   6.061820   4.946481   3.802724   2.214470
    43  H    8.930931   6.767210   7.552480   6.361762   2.446744
                   16         17         18         19         20
    16  O    0.000000
    17  C    2.404886   0.000000
    18  C    2.375882   2.528284   0.000000
    19  O    2.706861   2.941704   1.429187   0.000000
    20  H    4.250738   2.973821   3.850334   5.035380   0.000000
    21  H    4.036107   3.029883   2.710971   3.993037   1.746275
    22  H    2.711264   3.490199   2.641076   3.937218   3.056470
    23  H    2.901268   2.834982   4.214248   5.073527   2.840806
    24  H    2.628711   3.789400   4.157211   5.075099   3.794880
    25  H    4.909832   4.505081   5.521018   6.703341   2.534730
    26  H    4.833674   5.199464   6.029035   7.112600   3.982065
    27  H    6.165865   6.419210   6.632776   7.953169   4.283379
    28  H    7.662986   7.504335   6.505324   7.871786   5.185655
    29  H    8.147955   7.584115   7.164907   8.555859   4.834748
    30  H    5.291085   6.461611   6.281341   7.411733   5.358670
    31  H    4.305991   5.530299   4.813265   5.999965   4.587219
    32  H    6.028305   7.006327   6.374470   7.643632   5.446885
    33  H    6.513570   5.074417   5.128650   6.277635   2.835634
    34  H    7.889552   6.718374   6.419167   7.632251   4.288494
    35  H    7.318800   6.082391   6.342127   7.615917   3.263537
    36  H    5.995149   5.234327   4.153211   5.332644   3.698422
    37  H    0.973125   2.472090   3.225083   3.524949   4.307299
    38  H    3.371760   1.094287   2.790938   3.332156   2.557893
    39  H    2.716642   1.094225   3.495768   3.930801   3.011438
    40  H    2.613198   1.096081   2.787542   2.627896   4.044517
    41  H    2.668155   3.487823   1.095279   2.036508   4.375262
    42  H    3.354619   2.791249   1.092811   2.046113   3.590814
    43  H    2.158594   3.050025   1.920996   0.978839   5.357944
                   21         22         23         24         25
    21  H    0.000000
    22  H    2.612644   0.000000
    23  H    3.861986   3.020839   0.000000
    24  H    4.299600   2.318327   1.746901   0.000000
    25  H    3.972518   3.632624   2.344336   3.025896   0.000000
    26  H    5.136009   3.847393   2.467293   2.349109   1.744075
    27  H    5.130582   4.131601   4.231111   3.852534   2.448924
    28  H    4.617403   5.024049   7.057530   6.734061   5.763338
    29  H    4.788626   5.631205   6.942565   6.985045   5.229453
    30  H    5.820259   3.720393   4.211997   2.905640   3.759673
    31  H    4.557193   2.269337   3.979844   2.588851   3.883903
    32  H    5.580848   3.786302   5.196416   4.020783   4.315856
    33  H    2.534878   4.866524   5.665038   6.364455   4.841581
    34  H    3.902880   5.843186   7.015711   7.474830   5.804324
    35  H    3.636205   5.356772   5.858453   6.510103   4.340917
    36  H    2.320739   4.090323   6.049486   6.183944   5.640912
    37  H    4.474810   3.188109   2.373936   2.353362   4.609238
    38  H    2.530574   3.829416   3.417120   4.494799   4.584374
    39  H    3.626923   3.846717   2.198218   3.516432   4.016689
    40  H    3.923428   4.309614   3.693181   4.536973   5.551048
    41  H    3.136085   2.379944   4.625177   4.148789   5.774484
    42  H    2.154822   3.077468   4.677238   4.839815   5.642167
    43  H    4.533093   3.960902   4.853695   4.709953   6.705182
                   26         27         28         29         30
    26  H    0.000000
    27  H    2.351409   0.000000
    28  H    6.612284   4.818014   0.000000
    29  H    6.356339   4.514077   1.796168   0.000000
    30  H    2.582161   2.483175   6.026715   6.367362   0.000000
    31  H    3.332911   3.063476   5.027534   5.715998   1.770228
    32  H    3.765956   2.442583   4.577869   5.161979   1.765921
    33  H    6.414027   5.795470   4.179912   3.632931   7.305315
    34  H    7.295141   6.118362   3.296962   2.581593   7.820129
    35  H    5.935606   4.900691   3.754883   2.524279   6.870193
    36  H    6.825622   6.060310   3.331646   3.863679   6.957275
    37  H    4.402543   6.051722   8.122847   8.441751   5.201759
    38  H    5.602893   6.534715   7.121917   7.080176   6.937054
    39  H    4.632219   6.139316   7.892807   7.796146   6.243044
    40  H    6.124435   7.460585   8.445412   8.601765   7.317679
    41  H    6.096638   6.485481   6.147907   7.047839   5.888877
    42  H    6.429664   6.783934   6.055971   6.646817   6.793104
    43  H    6.887300   7.935737   8.340901   9.032316   7.138406
                   31         32         33         34         35
    31  H    0.000000
    32  H    1.763687   0.000000
    33  H    6.291829   6.739585   0.000000
    34  H    6.842336   6.899022   1.753809   0.000000
    35  H    6.206760   6.224918   1.774573   1.778287   0.000000
    36  H    5.535767   6.123799   2.284845   2.632898   3.459819
    37  H    4.526646   6.178361   6.829870   8.259547   7.493162
    38  H    5.944525   7.277243   4.218369   5.921699   5.369318
    39  H    5.602591   6.999682   5.465150   7.111624   6.215227
    40  H    6.358146   7.922785   5.937119   7.599118   7.073455
    41  H    4.283618   5.835763   5.527492   6.592274   6.618579
    42  H    5.291231   6.683381   4.308222   5.593753   5.698452
    43  H    5.839263   7.558039   6.941975   8.313580   8.152253
                   36         37         38         39         40
    36  H    0.000000
    37  H    6.593767   0.000000
    38  H    4.616608   3.523002   0.000000
    39  H    5.928510   2.371168   1.774060   0.000000
    40  H    5.979117   2.705949   1.772957   1.745109   0.000000
    41  H    4.178857   3.601495   3.799697   4.348594   3.793237
    42  H    3.318071   4.108432   2.608468   3.814323   3.137729
    43  H    6.051844   2.948082   3.718410   3.865900   2.655296
                   41         42         43
    41  H    0.000000
    42  H    1.777087   0.000000
    43  H    2.317756   2.818081   0.000000
 Stoichiometry    C15H24O4
 Framework group  C1[X(C15H24O4)]
 Deg. of freedom   123
 Full point group                 C1      NOp   1
 Largest Abelian subgroup         C1      NOp   1
 Largest concise Abelian subgroup C1      NOp   1
                         Standard orientation:                         
 ---------------------------------------------------------------------
 Center     Atomic      Atomic             Coordinates (Angstroms)
 Number     Number       Type             X           Y           Z
 ---------------------------------------------------------------------
      1          6           0        1.799156    0.651410    0.025801
      2          6           0        1.126101   -0.477867    0.295834
      3          6           0       -0.313877   -0.574123    0.729132
      4          6           0       -1.249499    0.471787    0.082254
      5          6           0       -1.112427    1.876830    0.719264
      6          6           0        0.285474    2.324219    1.154266
      7          6           0        1.434964    2.094824    0.161076
      8          6           0        3.155949    0.230316   -0.379309
      9          6           0        3.313568   -1.256953   -0.379684
     10          6           0        1.939832   -1.736487    0.096038
     11          8           0        4.047537    1.019587   -0.657887
     12          6           0        1.178958    2.752006   -1.196487
     13          6           0        2.054767   -2.588107    1.360881
     14          8           0        1.336070   -2.489506   -0.951517
     15          6           0       -2.742897   -0.002968    0.029483
     16          8           0       -3.568245    1.066304   -0.480254
     17          6           0       -3.306636   -0.411249    1.399074
     18          6           0       -2.919789   -1.163267   -0.983579
     19          8           0       -4.308941   -1.445307   -1.166025
     20          1           0       -0.365082   -0.515441    1.823353
     21          1           0       -0.668465   -1.575623    0.469304
     22          1           0       -0.944044    0.589286   -0.967057
     23          1           0       -1.754853    1.952463    1.603898
     24          1           0       -1.502595    2.617004    0.008149
     25          1           0        0.531698    1.838149    2.108408
     26          1           0        0.233417    3.396933    1.385206
     27          1           0        2.303900    2.604132    0.601823
     28          1           0        3.558150   -1.599953   -1.389607
     29          1           0        4.117361   -1.519727    0.315406
     30          1           0        0.918230    3.808387   -1.070255
     31          1           0        0.367308    2.268656   -1.748060
     32          1           0        2.073474    2.708266   -1.827636
     33          1           0        1.074972   -2.954439    1.687869
     34          1           0        2.667124   -3.476928    1.170275
     35          1           0        2.503477   -2.028273    2.188570
     36          1           0        0.715291   -3.127319   -0.561854
     37          1           0       -3.672555    1.731684    0.222143
     38          1           0       -2.801374   -1.294435    1.801759
     39          1           0       -3.218080    0.398530    2.129652
     40          1           0       -4.377948   -0.633106    1.332256
     41          1           0       -2.521070   -0.887183   -1.965637
     42          1           0       -2.433621   -2.085688   -0.656447
     43          1           0       -4.717964   -0.566224   -1.300331
 ---------------------------------------------------------------------
 Rotational constants (GHZ):      0.5592312      0.2597885      0.2068942
 Standard basis: 6-31G(d) (6D, 7F)
 There are   333 symmetry adapted cartesian basis functions of A   symmetry.
 There are   333 symmetry adapted basis functions of A   symmetry.
   333 basis functions,   628 primitive gaussians,   333 cartesian basis functions
    73 alpha electrons       73 beta electrons
       nuclear repulsion energy      1602.8797499032 Hartrees.
 NAtoms=   43 NActive=   43 NUniq=   43 SFac= 1.00D+00 NAtFMM=   60 NAOKFM=F Big=F
 Integral buffers will be    131072 words long.
 Raffenetti 2 integral format.
 Two-electron integral symmetry is turned on.
 Using the following non-standard input for PCM:
 --- end of non-standard input.
 ------------------------------------------------------------------------------
 Polarizable Continuum Model (PCM)
 =================================
 Model                : PCM (using non-symmetric T matrix).
 Atomic radii         : SMD-Coulomb.
 Polarization charges : Total charges.
 Charge compensation  : None.
 Solution method      : On-the-fly selection.
 Cavity type          : VdW (van der Waals Surface) (Alpha=1.000).
 Cavity algorithm     : GePol (No added spheres)
                        Default sphere list used, NSphG=   43.
                        Lebedev-Laikov grids with approx.  5.0 points / Ang**2.
                        Smoothing algorithm: Karplus/York (Gamma=1.0000).
                        Polarization charges: spherical gaussians, with
                                              point-specific exponents (IZeta= 3).
                        Self-potential: point-specific (ISelfS= 7).
                        Self-field    : sphere-specific E.n sum rule (ISelfD= 2).
 1st derivatives      : Analytical E(r).r(x)/FMM algorithm (CHGder, D1EAlg=3).
                        Cavity 1st derivative terms included.
 Solvent              : Methanol, Eps=  32.613000 Eps(inf)=   1.765709
 ------------------------------------------------------------------------------
 ------------------------------------------------------------------------------
 Atomic radii for non-electrostatic terms: SMD-CDS.
 ------------------------------------------------------------------------------
 Nuclear repulsion after PCM non-electrostatic terms =     1602.8812070996 Hartrees.
 One-electron integrals computed using PRISM.
 NBasis=   333 RedAO= T EigKep=  8.66D-04  NBF=   333
 NBsUse=   333 1.00D-06 EigRej= -1.00D+00 NBFU=   333
 ExpMin= 1.61D-01 ExpMax= 5.48D+03 ExpMxC= 8.25D+02 IAcc=1 IRadAn=         1 AccDes= 0.00D+00
 Harris functional with IExCor=  402 and IRadAn=       1 diagonalized for initial guess.
 HarFok:  IExCor=  402 AccDes= 0.00D+00 IRadAn=         1 IDoV= 1 UseB2=F ITyADJ=14
 ICtDFT=  3500011 ScaDFX=  1.000000  1.000000  1.000000  1.000000
 FoFCou: FMM=F IPFlag=           0 FMFlag=      100000 FMFlg1=           0
         NFxFlg=           0 DoJE=T BraDBF=F KetDBF=T FulRan=T
         wScrn=  0.000000 ICntrl=     500 IOpCl=  0 I1Cent=   200000004 NGrid=           0
         NMat0=    1 NMatS0=      1 NMatT0=    0 NMatD0=    1 NMtDS0=    0 NMtDT0=    0
 Petite list used in FoFCou.
 Keep R1 ints in memory in canonical form, NReq=1565304907.
 Requested convergence on RMS density matrix=1.00D-08 within 128 cycles.
 Requested convergence on MAX density matrix=1.00D-06.
 Requested convergence on             energy=1.00D-06.
 No special actions if energy rises.
 Inv3:  Mode=1 IEnd=    21402723.
 Iteration    1 A*A^-1 deviation from unit magnitude is 5.11D-15 for   2670.
 Iteration    1 A*A^-1 deviation from orthogonality  is 9.93D-15 for   2670   1487.
 Iteration    1 A^-1*A deviation from unit magnitude is 4.66D-15 for   2670.
 Iteration    1 A^-1*A deviation from orthogonality  is 9.56D-08 for   1671   1610.
 Iteration    2 A*A^-1 deviation from unit magnitude is 2.78D-15 for    410.
 Iteration    2 A*A^-1 deviation from orthogonality  is 3.78D-15 for   1761    631.
 Iteration    2 A^-1*A deviation from unit magnitude is 1.11D-15 for    613.
 Iteration    2 A^-1*A deviation from orthogonality  is 3.07D-16 for   2664   1805.
 Error on total polarization charges =  0.05206
 SCF Done:  E(RB3LYP) =  -886.944311585     A.U. after   12 cycles
            NFock= 12  Conv=0.70D-08     -V/T= 2.0091
 SMD-CDS (non-electrostatic) energy       (kcal/mol) =       0.91
 (included in total energy above)

 **********************************************************************

            Population analysis using the SCF density.

 **********************************************************************

 Orbital symmetries:
       Occupied  (A) (A) (A) (A) (A) (A) (A) (A) (A) (A) (A) (A)
                 (A) (A) (A) (A) (A) (A) (A) (A) (A) (A) (A) (A)
                 (A) (A) (A) (A) (A) (A) (A) (A) (A) (A) (A) (A)
                 (A) (A) (A) (A) (A) (A) (A) (A) (A) (A) (A) (A)
                 (A) (A) (A) (A) (A) (A) (A) (A) (A) (A) (A) (A)
                 (A) (A) (A) (A) (A) (A) (A) (A) (A) (A) (A) (A)
                 (A)
       Virtual   (A) (A) (A) (A) (A) (A) (A) (A) (A) (A) (A) (A)
                 (A) (A) (A) (A) (A) (A) (A) (A) (A) (A) (A) (A)
                 (A) (A) (A) (A) (A) (A) (A) (A) (A) (A) (A) (A)
                 (A) (A) (A) (A) (A) (A) (A) (A) (A) (A) (A) (A)
                 (A) (A) (A) (A) (A) (A) (A) (A) (A) (A) (A) (A)
                 (A) (A) (A) (A) (A) (A) (A) (A) (A) (A) (A) (A)
                 (A) (A) (A) (A) (A) (A) (A) (A) (A) (A) (A) (A)
                 (A) (A) (A) (A) (A) (A) (A) (A) (A) (A) (A) (A)
                 (A) (A) (A) (A) (A) (A) (A) (A) (A) (A) (A) (A)
                 (A) (A) (A) (A) (A) (A) (A) (A) (A) (A) (A) (A)
                 (A) (A) (A) (A) (A) (A) (A) (A) (A) (A) (A) (A)
                 (A) (A) (A) (A) (A) (A) (A) (A) (A) (A) (A) (A)
                 (A) (A) (A) (A) (A) (A) (A) (A) (A) (A) (A) (A)
                 (A) (A) (A) (A) (A) (A) (A) (A) (A) (A) (A) (A)
                 (A) (A) (A) (A) (A) (A) (A) (A) (A) (A) (A) (A)
                 (A) (A) (A) (A) (A) (A) (A) (A) (A) (A) (A) (A)
                 (A) (A) (A) (A) (A) (A) (A) (A) (A) (A) (A) (A)
                 (A) (A) (A) (A) (A) (A) (A) (A) (A) (A) (A) (A)
                 (A) (A) (A) (A) (A) (A) (A) (A) (A) (A) (A) (A)
                 (A) (A) (A) (A) (A) (A) (A) (A) (A) (A) (A) (A)
                 (A) (A) (A) (A) (A) (A) (A) (A) (A) (A) (A) (A)
                 (A) (A) (A) (A) (A) (A) (A) (A)
 The electronic state is 1-A.
 Alpha  occ. eigenvalues --  -19.14712 -19.14544 -19.13870 -19.12936 -10.26273
 Alpha  occ. eigenvalues --  -10.24479 -10.23995 -10.22109 -10.20095 -10.18630
 Alpha  occ. eigenvalues --  -10.18441 -10.18253 -10.18210 -10.17811 -10.17307
 Alpha  occ. eigenvalues --  -10.17182 -10.17019 -10.16554 -10.16539  -1.03244
 Alpha  occ. eigenvalues --   -1.02737  -1.02326  -0.99925  -0.85770  -0.81042
 Alpha  occ. eigenvalues --   -0.78869  -0.74401  -0.73969  -0.71913  -0.68722
 Alpha  occ. eigenvalues --   -0.67586  -0.65545  -0.63413  -0.60457  -0.57969
 Alpha  occ. eigenvalues --   -0.54944  -0.53972  -0.51769  -0.49871  -0.48766
 Alpha  occ. eigenvalues --   -0.47989  -0.46731  -0.46038  -0.45143  -0.44193
 Alpha  occ. eigenvalues --   -0.44091  -0.43066  -0.42606  -0.41822  -0.41217
 Alpha  occ. eigenvalues --   -0.40928  -0.39867  -0.38817  -0.38352  -0.37395
 Alpha  occ. eigenvalues --   -0.36981  -0.36765  -0.36630  -0.36193  -0.35106
 Alpha  occ. eigenvalues --   -0.34498  -0.33661  -0.33497  -0.33314  -0.32774
 Alpha  occ. eigenvalues --   -0.30878  -0.30660  -0.29847  -0.27916  -0.26626
 Alpha  occ. eigenvalues --   -0.26256  -0.24755  -0.23928
 Alpha virt. eigenvalues --   -0.03627   0.05617   0.07117   0.08271   0.09732
 Alpha virt. eigenvalues --    0.11087   0.12268   0.12511   0.13856   0.14253
 Alpha virt. eigenvalues --    0.14442   0.15146   0.15626   0.15778   0.16318
 Alpha virt. eigenvalues --    0.17119   0.17301   0.18147   0.18469   0.19108
 Alpha virt. eigenvalues --    0.19236   0.19793   0.20251   0.20727   0.21091
 Alpha virt. eigenvalues --    0.21638   0.22353   0.22480   0.24006   0.24059
 Alpha virt. eigenvalues --    0.24763   0.24846   0.25601   0.26668   0.27503
 Alpha virt. eigenvalues --    0.28598   0.29714   0.29811   0.31258   0.32172
 Alpha virt. eigenvalues --    0.33911   0.34414   0.35847   0.37491   0.45591
 Alpha virt. eigenvalues --    0.47213   0.49432   0.51969   0.52752   0.53087
 Alpha virt. eigenvalues --    0.53669   0.54313   0.55146   0.55578   0.56585
 Alpha virt. eigenvalues --    0.57575   0.59228   0.60378   0.61102   0.61895
 Alpha virt. eigenvalues --    0.63019   0.63245   0.63784   0.64102   0.65099
 Alpha virt. eigenvalues --    0.66758   0.67021   0.68550   0.69273   0.71024
 Alpha virt. eigenvalues --    0.72955   0.73334   0.74129   0.74450   0.75596
 Alpha virt. eigenvalues --    0.77225   0.77767   0.78497   0.79591   0.79991
 Alpha virt. eigenvalues --    0.81002   0.81621   0.82435   0.83034   0.83651
 Alpha virt. eigenvalues --    0.84998   0.85217   0.86082   0.86750   0.87319
 Alpha virt. eigenvalues --    0.87915   0.88687   0.89423   0.89789   0.89968
 Alpha virt. eigenvalues --    0.90630   0.91119   0.92053   0.93062   0.93122
 Alpha virt. eigenvalues --    0.94735   0.95292   0.95658   0.96983   0.97301
 Alpha virt. eigenvalues --    0.97686   0.98423   0.99537   1.00393   1.00858
 Alpha virt. eigenvalues --    1.02352   1.03583   1.04405   1.05314   1.05700
 Alpha virt. eigenvalues --    1.06301   1.07691   1.07976   1.09844   1.10834
 Alpha virt. eigenvalues --    1.11311   1.12844   1.14567   1.15565   1.16802
 Alpha virt. eigenvalues --    1.17971   1.18728   1.22468   1.24751   1.25675
 Alpha virt. eigenvalues --    1.29316   1.31734   1.36326   1.37524   1.39560
 Alpha virt. eigenvalues --    1.40675   1.42752   1.44120   1.45784   1.47273
 Alpha virt. eigenvalues --    1.49770   1.54025   1.55571   1.57785   1.61048
 Alpha virt. eigenvalues --    1.61474   1.63220   1.65104   1.66493   1.67656
 Alpha virt. eigenvalues --    1.68991   1.70275   1.71403   1.72603   1.72802
 Alpha virt. eigenvalues --    1.73753   1.76010   1.77224   1.79259   1.80276
 Alpha virt. eigenvalues --    1.80626   1.81799   1.83250   1.83441   1.85023
 Alpha virt. eigenvalues --    1.86073   1.87834   1.88513   1.89638   1.89964
 Alpha virt. eigenvalues --    1.91948   1.92722   1.94062   1.94629   1.96779
 Alpha virt. eigenvalues --    1.97512   1.98233   1.98757   2.02261   2.02839
 Alpha virt. eigenvalues --    2.04451   2.05236   2.06222   2.06876   2.08076
 Alpha virt. eigenvalues --    2.10471   2.12009   2.13854   2.15017   2.15240
 Alpha virt. eigenvalues --    2.18195   2.18788   2.20257   2.23100   2.23949
 Alpha virt. eigenvalues --    2.25233   2.26513   2.28002   2.28524   2.29406
 Alpha virt. eigenvalues --    2.31289   2.31638   2.32313   2.34447   2.35637
 Alpha virt. eigenvalues --    2.36123   2.37757   2.38736   2.40978   2.41652
 Alpha virt. eigenvalues --    2.42380   2.43876   2.44678   2.47016   2.51429
 Alpha virt. eigenvalues --    2.52486   2.54414   2.55305   2.58148   2.58869
 Alpha virt. eigenvalues --    2.59678   2.62299   2.64978   2.67015   2.68144
 Alpha virt. eigenvalues --    2.70049   2.72961   2.74091   2.76298   2.77163
 Alpha virt. eigenvalues --    2.79566   2.81491   2.84812   2.87178   2.89646
 Alpha virt. eigenvalues --    2.93989   2.95475   2.98991   3.03095   3.18164
 Alpha virt. eigenvalues --    3.21411   3.79415   3.84166   3.86951   4.01291
 Alpha virt. eigenvalues --    4.14344   4.21739   4.23678   4.27151   4.28612
 Alpha virt. eigenvalues --    4.32250   4.37685   4.40855   4.46064   4.54355
 Alpha virt. eigenvalues --    4.60654   4.66356   4.73571   4.77209   4.77457
          Condensed to atoms (all electrons):
               1          2          3          4          5          6
     1  C    5.101663   0.532658  -0.049274  -0.003819  -0.005121  -0.027921
     2  C    0.532658   4.998605   0.315458  -0.015081  -0.005441  -0.007689
     3  C   -0.049274   0.315458   5.257242   0.320558  -0.039241   0.000475
     4  C   -0.003819  -0.015081   0.320558   5.099655   0.350103  -0.040850
     5  C   -0.005121  -0.005441  -0.039241   0.350103   5.087481   0.356274
     6  C   -0.027921  -0.007689   0.000475  -0.040850   0.356274   5.071215
     7  C    0.346349  -0.068638  -0.011300  -0.000241  -0.040947   0.358031
     8  C    0.343020   0.019535   0.005126  -0.000094  -0.000053   0.004338
     9  C   -0.137203  -0.092008   0.007604  -0.000179  -0.000003  -0.000102
    10  C   -0.004176   0.389617  -0.055991   0.002176  -0.000052  -0.000165
    11  O   -0.086368   0.005028  -0.000120   0.000002  -0.000005   0.000286
    12  C   -0.036865  -0.002115   0.001451  -0.003743  -0.003122  -0.049914
    13  C    0.001788  -0.060780  -0.005842   0.000208  -0.000006   0.000015
    14  O    0.002156  -0.061358  -0.003671  -0.000484  -0.000001  -0.000001
    15  C    0.000339   0.002403  -0.025977   0.333730  -0.018863   0.003297
    16  O   -0.000002  -0.000042   0.002664  -0.053875  -0.001202   0.000482
    17  C   -0.000030   0.000366  -0.004388  -0.057115  -0.009734   0.000090
    18  C    0.000015  -0.000037  -0.003491  -0.053608   0.003617  -0.000055
    19  O    0.000000   0.000000   0.000061   0.002498  -0.000045   0.000000
    20  H   -0.005355  -0.022843   0.350381  -0.026736  -0.006540  -0.000198
    21  H    0.004889  -0.043596   0.361015  -0.045759   0.004819   0.000056
    22  H   -0.002322   0.001305  -0.055205   0.368343  -0.046101  -0.002719
    23  H   -0.000032  -0.000012  -0.003932  -0.041317   0.365994  -0.032017
    24  H   -0.000384  -0.000007   0.005688  -0.030955   0.363090  -0.034953
    25  H   -0.004427  -0.000124   0.003911  -0.005293  -0.037399   0.370401
    26  H    0.005343   0.000309  -0.000093   0.004657  -0.033694   0.365816
    27  H   -0.051237   0.004396  -0.000217  -0.000068   0.004957  -0.042481
    28  H    0.003843   0.001179  -0.000106   0.000005   0.000000   0.000001
    29  H    0.004018   0.001243  -0.000135   0.000001   0.000000   0.000003
    30  H    0.004663  -0.000009  -0.000037   0.000227  -0.001077  -0.003336
    31  H   -0.005866   0.001429  -0.000384  -0.000810   0.003525  -0.006432
    32  H   -0.007703  -0.000046  -0.000012   0.000055  -0.000007   0.005281
    33  H   -0.000147  -0.009637   0.003742   0.000018   0.000002   0.000000
    34  H   -0.000102   0.005636  -0.000057  -0.000002   0.000000   0.000000
    35  H    0.000200   0.002333   0.000188  -0.000005   0.000000  -0.000001
    36  H   -0.000266  -0.001502   0.001336  -0.000008   0.000001  -0.000001
    37  H    0.000001  -0.000003  -0.000043  -0.005898   0.007061  -0.000140
    38  H   -0.000001   0.000170   0.001151  -0.001477   0.000271  -0.000021
    39  H    0.000004  -0.000037  -0.000044  -0.005598   0.000883  -0.000205
    40  H    0.000000  -0.000003  -0.000043   0.005857  -0.000005   0.000001
    41  H   -0.000012   0.000001   0.000138  -0.003736  -0.000027   0.000001
    42  H    0.000000   0.000022  -0.000098  -0.001297  -0.000071   0.000001
    43  H    0.000000   0.000001  -0.000027   0.001075  -0.000033   0.000000
               7          8          9         10         11         12
     1  C    0.346349   0.343020  -0.137203  -0.004176  -0.086368  -0.036865
     2  C   -0.068638   0.019535  -0.092008   0.389617   0.005028  -0.002115
     3  C   -0.011300   0.005126   0.007604  -0.055991  -0.000120   0.001451
     4  C   -0.000241  -0.000094  -0.000179   0.002176   0.000002  -0.003743
     5  C   -0.040947  -0.000053  -0.000003  -0.000052  -0.000005  -0.003122
     6  C    0.358031   0.004338  -0.000102  -0.000165   0.000286  -0.049914
     7  C    5.024136  -0.053493   0.008008   0.005960   0.000512   0.355380
     8  C   -0.053493   4.529721   0.327752  -0.060277   0.527437  -0.001022
     9  C    0.008008   0.327752   5.475930   0.289722  -0.078918  -0.000234
    10  C    0.005960  -0.060277   0.289722   4.751346   0.004486  -0.000167
    11  O    0.000512   0.527437  -0.078918   0.004486   8.202777  -0.003764
    12  C    0.355380  -0.001022  -0.000234  -0.000167  -0.003764   5.150581
    13  C   -0.000179  -0.000718  -0.046974   0.362724  -0.000062  -0.000003
    14  O   -0.000055   0.000550  -0.049595   0.209612  -0.000014   0.000009
    15  C   -0.000061   0.000000   0.000002  -0.000091   0.000000   0.000018
    16  O   -0.000001   0.000000   0.000000   0.000000   0.000000  -0.000004
    17  C    0.000008   0.000000   0.000000   0.000007   0.000000  -0.000002
    18  C   -0.000003   0.000000   0.000000  -0.000023   0.000000   0.000001
    19  O    0.000000   0.000000   0.000000   0.000000   0.000000   0.000000
    20  H    0.001082  -0.000133  -0.000175   0.000783   0.000002  -0.000064
    21  H   -0.000074  -0.000193   0.000603  -0.004217   0.000001   0.000008
    22  H    0.003763  -0.000087  -0.000040   0.000258   0.000000  -0.001336
    23  H    0.005177   0.000003   0.000000   0.000001   0.000000  -0.000025
    24  H   -0.005977  -0.000003   0.000000   0.000005   0.000000   0.004618
    25  H   -0.037524   0.000074  -0.000007  -0.000053  -0.000002   0.005754
    26  H   -0.031658  -0.000108   0.000004   0.000003   0.000003  -0.004567
    27  H    0.374701  -0.006900   0.000616  -0.000229   0.010127  -0.044227
    28  H   -0.000100  -0.016056   0.340796  -0.021892  -0.000399   0.000021
    29  H   -0.000069  -0.019843   0.347606  -0.025087   0.000291  -0.000004
    30  H   -0.031268  -0.000043   0.000004   0.000003   0.000025   0.367941
    31  H   -0.030814  -0.000205   0.000020  -0.000021   0.000055   0.373102
    32  H   -0.027180   0.003133   0.000101  -0.000005   0.006781   0.365558
    33  H   -0.000002  -0.000092   0.005262  -0.023146   0.000001   0.000000
    34  H    0.000003   0.000315  -0.008813  -0.023307   0.000000   0.000000
    35  H   -0.000018   0.000290  -0.003093  -0.022262  -0.000016   0.000000
    36  H    0.000005  -0.000113   0.006146  -0.020443   0.000002   0.000000
    37  H    0.000003   0.000000   0.000000   0.000000   0.000000   0.000000
    38  H    0.000000   0.000000   0.000000  -0.000001   0.000000   0.000000
    39  H    0.000000   0.000000   0.000000   0.000000   0.000000   0.000000
    40  H    0.000000   0.000000   0.000000   0.000000   0.000000   0.000000
    41  H    0.000002   0.000000   0.000000   0.000002   0.000000  -0.000004
    42  H    0.000000   0.000000   0.000000  -0.000045   0.000000   0.000000
    43  H    0.000000   0.000000   0.000000   0.000000   0.000000   0.000000
              13         14         15         16         17         18
     1  C    0.001788   0.002156   0.000339  -0.000002  -0.000030   0.000015
     2  C   -0.060780  -0.061358   0.002403  -0.000042   0.000366  -0.000037
     3  C   -0.005842  -0.003671  -0.025977   0.002664  -0.004388  -0.003491
     4  C    0.000208  -0.000484   0.333730  -0.053875  -0.057115  -0.053608
     5  C   -0.000006  -0.000001  -0.018863  -0.001202  -0.009734   0.003617
     6  C    0.000015  -0.000001   0.003297   0.000482   0.000090  -0.000055
     7  C   -0.000179  -0.000055  -0.000061  -0.000001   0.000008  -0.000003
     8  C   -0.000718   0.000550   0.000000   0.000000   0.000000   0.000000
     9  C   -0.046974  -0.049595   0.000002   0.000000   0.000000   0.000000
    10  C    0.362724   0.209612  -0.000091   0.000000   0.000007  -0.000023
    11  O   -0.000062  -0.000014   0.000000   0.000000   0.000000   0.000000
    12  C   -0.000003   0.000009   0.000018  -0.000004  -0.000002   0.000001
    13  C    5.231264  -0.048046   0.000004   0.000000  -0.000001   0.000001
    14  O   -0.048046   8.396450  -0.000030   0.000000   0.000001  -0.000005
    15  C    0.000004  -0.000030   4.750262   0.216858   0.358638   0.366404
    16  O    0.000000   0.000000   0.216858   8.383043  -0.054943  -0.051187
    17  C   -0.000001   0.000001   0.358638  -0.054943   5.242215  -0.058995
    18  C    0.000001  -0.000005   0.366404  -0.051187  -0.058995   4.916345
    19  O    0.000000   0.000000  -0.037497  -0.009368  -0.003865   0.245203
    20  H    0.001709   0.000244  -0.004382  -0.000039   0.002605  -0.000028
    21  H   -0.001480   0.010544  -0.002118   0.000070  -0.002030   0.001787
    22  H    0.000015   0.000281  -0.038885   0.000853   0.006621  -0.008551
    23  H    0.000000   0.000000  -0.005106  -0.000892   0.002166   0.000125
    24  H    0.000000   0.000000  -0.005339   0.007857   0.000436  -0.000027
    25  H   -0.000006   0.000001  -0.000115  -0.000003   0.000021  -0.000002
    26  H    0.000000   0.000000  -0.000068   0.000002  -0.000004   0.000001
    27  H    0.000022  -0.000001   0.000002   0.000000   0.000000   0.000000
    28  H    0.002595   0.003722   0.000000   0.000000   0.000000   0.000000
    29  H   -0.003465   0.001932   0.000000   0.000000   0.000000   0.000000
    30  H    0.000000   0.000000  -0.000001   0.000000   0.000000   0.000000
    31  H    0.000001  -0.000002   0.000038  -0.000008   0.000000  -0.000009
    32  H    0.000000   0.000000   0.000000   0.000000   0.000000   0.000000
    33  H    0.361363  -0.002859  -0.000001   0.000000   0.000001  -0.000004
    34  H    0.361977   0.001342   0.000000   0.000000   0.000000   0.000000
    35  H    0.352335   0.003542   0.000000   0.000000   0.000000   0.000000
    36  H   -0.006793   0.238952  -0.000014   0.000000   0.000001   0.000017
    37  H    0.000000   0.000000  -0.020560   0.239603  -0.003797   0.006120
    38  H   -0.000001  -0.000002  -0.022973   0.003733   0.352083  -0.002023
    39  H    0.000000   0.000000  -0.026968  -0.002067   0.364793   0.004879
    40  H    0.000000   0.000000  -0.026151   0.000167   0.359279  -0.009439
    41  H    0.000000   0.000009  -0.037787  -0.002122   0.006988   0.358962
    42  H    0.000000   0.000068  -0.024647   0.002821  -0.005816   0.370760
    43  H    0.000000   0.000000  -0.011880   0.031015  -0.000334  -0.039497
              19         20         21         22         23         24
     1  C    0.000000  -0.005355   0.004889  -0.002322  -0.000032  -0.000384
     2  C    0.000000  -0.022843  -0.043596   0.001305  -0.000012  -0.000007
     3  C    0.000061   0.350381   0.361015  -0.055205  -0.003932   0.005688
     4  C    0.002498  -0.026736  -0.045759   0.368343  -0.041317  -0.030955
     5  C   -0.000045  -0.006540   0.004819  -0.046101   0.365994   0.363090
     6  C    0.000000  -0.000198   0.000056  -0.002719  -0.032017  -0.034953
     7  C    0.000000   0.001082  -0.000074   0.003763   0.005177  -0.005977
     8  C    0.000000  -0.000133  -0.000193  -0.000087   0.000003  -0.000003
     9  C    0.000000  -0.000175   0.000603  -0.000040   0.000000   0.000000
    10  C    0.000000   0.000783  -0.004217   0.000258   0.000001   0.000005
    11  O    0.000000   0.000002   0.000001   0.000000   0.000000   0.000000
    12  C    0.000000  -0.000064   0.000008  -0.001336  -0.000025   0.004618
    13  C    0.000000   0.001709  -0.001480   0.000015   0.000000   0.000000
    14  O    0.000000   0.000244   0.010544   0.000281   0.000000   0.000000
    15  C   -0.037497  -0.004382  -0.002118  -0.038885  -0.005106  -0.005339
    16  O   -0.009368  -0.000039   0.000070   0.000853  -0.000892   0.007857
    17  C   -0.003865   0.002605  -0.002030   0.006621   0.002166   0.000436
    18  C    0.245203  -0.000028   0.001787  -0.008551   0.000125  -0.000027
    19  O    8.326803  -0.000001  -0.000123   0.000016  -0.000001   0.000000
    20  H   -0.000001   0.546505  -0.031158   0.005295   0.002544   0.000064
    21  H   -0.000123  -0.031158   0.569326  -0.001231  -0.000119  -0.000152
    22  H    0.000016   0.005295  -0.001231   0.611177   0.006094  -0.007921
    23  H   -0.000001   0.002544  -0.000119   0.006094   0.594283  -0.038216
    24  H    0.000000   0.000064  -0.000152  -0.007921  -0.038216   0.597505
    25  H    0.000000   0.001001   0.000001  -0.000165  -0.006964   0.005811
    26  H    0.000000  -0.000085   0.000002  -0.000110  -0.000715  -0.006597
    27  H    0.000000   0.000049   0.000003   0.000033  -0.000163  -0.000069
    28  H    0.000000  -0.000003   0.000002   0.000000   0.000000   0.000000
    29  H    0.000000   0.000015  -0.000022   0.000001   0.000000   0.000000
    30  H    0.000000   0.000002   0.000000   0.000005  -0.000016   0.000578
    31  H    0.000000   0.000013   0.000004   0.005852  -0.000014  -0.000343
    32  H    0.000000   0.000000   0.000000  -0.000037   0.000000  -0.000058
    33  H    0.000000   0.000131   0.002309   0.000000   0.000000   0.000000
    34  H    0.000000  -0.000002  -0.000160   0.000000   0.000000   0.000000
    35  H    0.000000  -0.000074  -0.000005  -0.000001   0.000000   0.000000
    36  H    0.000000  -0.000013   0.001677   0.000005   0.000000   0.000000
    37  H    0.000127   0.000002   0.000004  -0.000350   0.001705   0.000596
    38  H   -0.000076   0.000565   0.001106  -0.000093  -0.000069  -0.000040
    39  H    0.000187   0.000251   0.000128  -0.000003   0.005953  -0.000035
    40  H    0.011849  -0.000014  -0.000104  -0.000118  -0.000238  -0.000015
    41  H   -0.041127  -0.000001  -0.000211   0.008632   0.000009   0.000002
    42  H   -0.032433   0.000075   0.004321  -0.000102   0.000000  -0.000001
    43  H    0.237971   0.000001  -0.000003  -0.000006  -0.000002  -0.000001
              25         26         27         28         29         30
     1  C   -0.004427   0.005343  -0.051237   0.003843   0.004018   0.004663
     2  C   -0.000124   0.000309   0.004396   0.001179   0.001243  -0.000009
     3  C    0.003911  -0.000093  -0.000217  -0.000106  -0.000135  -0.000037
     4  C   -0.005293   0.004657  -0.000068   0.000005   0.000001   0.000227
     5  C   -0.037399  -0.033694   0.004957   0.000000   0.000000  -0.001077
     6  C    0.370401   0.365816  -0.042481   0.000001   0.000003  -0.003336
     7  C   -0.037524  -0.031658   0.374701  -0.000100  -0.000069  -0.031268
     8  C    0.000074  -0.000108  -0.006900  -0.016056  -0.019843  -0.000043
     9  C   -0.000007   0.000004   0.000616   0.340796   0.347606   0.000004
    10  C   -0.000053   0.000003  -0.000229  -0.021892  -0.025087   0.000003
    11  O   -0.000002   0.000003   0.010127  -0.000399   0.000291   0.000025
    12  C    0.005754  -0.004567  -0.044227   0.000021  -0.000004   0.367941
    13  C   -0.000006   0.000000   0.000022   0.002595  -0.003465   0.000000
    14  O    0.000001   0.000000  -0.000001   0.003722   0.001932   0.000000
    15  C   -0.000115  -0.000068   0.000002   0.000000   0.000000  -0.000001
    16  O   -0.000003   0.000002   0.000000   0.000000   0.000000   0.000000
    17  C    0.000021  -0.000004   0.000000   0.000000   0.000000   0.000000
    18  C   -0.000002   0.000001   0.000000   0.000000   0.000000   0.000000
    19  O    0.000000   0.000000   0.000000   0.000000   0.000000   0.000000
    20  H    0.001001  -0.000085   0.000049  -0.000003   0.000015   0.000002
    21  H    0.000001   0.000002   0.000003   0.000002  -0.000022   0.000000
    22  H   -0.000165  -0.000110   0.000033   0.000000   0.000001   0.000005
    23  H   -0.006964  -0.000715  -0.000163   0.000000   0.000000  -0.000016
    24  H    0.005811  -0.006597  -0.000069   0.000000   0.000000   0.000578
    25  H    0.602195  -0.036548  -0.002837   0.000000   0.000000  -0.000015
    26  H   -0.036548   0.596808  -0.004967   0.000000   0.000000   0.003894
    27  H   -0.002837  -0.004967   0.613217  -0.000014  -0.000002  -0.002794
    28  H    0.000000   0.000000  -0.000014   0.502906  -0.017206   0.000000
    29  H    0.000000   0.000000  -0.000002  -0.017206   0.507872   0.000000
    30  H   -0.000015   0.003894  -0.002794   0.000000   0.000000   0.565660
    31  H   -0.000058  -0.000157   0.005539  -0.000003   0.000000  -0.029002
    32  H   -0.000162  -0.000033  -0.004345  -0.000003   0.000001  -0.028515
    33  H   -0.000002   0.000000   0.000000  -0.000176   0.000203   0.000000
    34  H    0.000000   0.000000   0.000000   0.000490   0.001525   0.000000
    35  H    0.000015   0.000000  -0.000002  -0.000005   0.001522   0.000000
    36  H    0.000000   0.000000   0.000000  -0.000127  -0.000204   0.000000
    37  H    0.000007   0.000002   0.000000   0.000000   0.000000   0.000000
    38  H   -0.000002   0.000000   0.000000   0.000000   0.000000   0.000000
    39  H   -0.000011   0.000010   0.000000   0.000000   0.000000   0.000000
    40  H    0.000000   0.000000   0.000000   0.000000   0.000000   0.000000
    41  H    0.000000   0.000000   0.000000   0.000000   0.000000   0.000000
    42  H    0.000000   0.000000   0.000000   0.000000   0.000000   0.000000
    43  H    0.000000   0.000000   0.000000   0.000000   0.000000   0.000000
              31         32         33         34         35         36
     1  C   -0.005866  -0.007703  -0.000147  -0.000102   0.000200  -0.000266
     2  C    0.001429  -0.000046  -0.009637   0.005636   0.002333  -0.001502
     3  C   -0.000384  -0.000012   0.003742  -0.000057   0.000188   0.001336
     4  C   -0.000810   0.000055   0.000018  -0.000002  -0.000005  -0.000008
     5  C    0.003525  -0.000007   0.000002   0.000000   0.000000   0.000001
     6  C   -0.006432   0.005281   0.000000   0.000000  -0.000001  -0.000001
     7  C   -0.030814  -0.027180  -0.000002   0.000003  -0.000018   0.000005
     8  C   -0.000205   0.003133  -0.000092   0.000315   0.000290  -0.000113
     9  C    0.000020   0.000101   0.005262  -0.008813  -0.003093   0.006146
    10  C   -0.000021  -0.000005  -0.023146  -0.023307  -0.022262  -0.020443
    11  O    0.000055   0.006781   0.000001   0.000000  -0.000016   0.000002
    12  C    0.373102   0.365558   0.000000   0.000000   0.000000   0.000000
    13  C    0.000001   0.000000   0.361363   0.361977   0.352335  -0.006793
    14  O   -0.000002   0.000000  -0.002859   0.001342   0.003542   0.238952
    15  C    0.000038   0.000000  -0.000001   0.000000   0.000000  -0.000014
    16  O   -0.000008   0.000000   0.000000   0.000000   0.000000   0.000000
    17  C    0.000000   0.000000   0.000001   0.000000   0.000000   0.000001
    18  C   -0.000009   0.000000  -0.000004   0.000000   0.000000   0.000017
    19  O    0.000000   0.000000   0.000000   0.000000   0.000000   0.000000
    20  H    0.000013   0.000000   0.000131  -0.000002  -0.000074  -0.000013
    21  H    0.000004   0.000000   0.002309  -0.000160  -0.000005   0.001677
    22  H    0.005852  -0.000037   0.000000   0.000000  -0.000001   0.000005
    23  H   -0.000014   0.000000   0.000000   0.000000   0.000000   0.000000
    24  H   -0.000343  -0.000058   0.000000   0.000000   0.000000   0.000000
    25  H   -0.000058  -0.000162  -0.000002   0.000000   0.000015   0.000000
    26  H   -0.000157  -0.000033   0.000000   0.000000   0.000000   0.000000
    27  H    0.005539  -0.004345   0.000000   0.000000  -0.000002   0.000000
    28  H   -0.000003  -0.000003  -0.000176   0.000490  -0.000005  -0.000127
    29  H    0.000000   0.000001   0.000203   0.001525   0.001522  -0.000204
    30  H   -0.029002  -0.028515   0.000000   0.000000   0.000000   0.000000
    31  H    0.551273  -0.030122   0.000000   0.000000   0.000000   0.000000
    32  H   -0.030122   0.563651   0.000000   0.000000   0.000000   0.000000
    33  H    0.000000   0.000000   0.550176  -0.032066  -0.025841   0.005089
    34  H    0.000000   0.000000  -0.032066   0.546932  -0.024286   0.000147
    35  H    0.000000   0.000000  -0.025841  -0.024286   0.545328   0.000048
    36  H    0.000000   0.000000   0.005089   0.000147   0.000048   0.335575
    37  H   -0.000003   0.000000   0.000000   0.000000   0.000000   0.000000
    38  H    0.000000   0.000000   0.000015   0.000000   0.000000  -0.000001
    39  H    0.000000   0.000000   0.000000   0.000000   0.000000   0.000000
    40  H    0.000000   0.000000   0.000000   0.000000   0.000000   0.000000
    41  H   -0.000007   0.000000   0.000000   0.000000   0.000000   0.000004
    42  H    0.000000   0.000000  -0.000001   0.000000   0.000000   0.000166
    43  H    0.000000   0.000000   0.000000   0.000000   0.000000   0.000000
              37         38         39         40         41         42
     1  C    0.000001  -0.000001   0.000004   0.000000  -0.000012   0.000000
     2  C   -0.000003   0.000170  -0.000037  -0.000003   0.000001   0.000022
     3  C   -0.000043   0.001151  -0.000044  -0.000043   0.000138  -0.000098
     4  C   -0.005898  -0.001477  -0.005598   0.005857  -0.003736  -0.001297
     5  C    0.007061   0.000271   0.000883  -0.000005  -0.000027  -0.000071
     6  C   -0.000140  -0.000021  -0.000205   0.000001   0.000001   0.000001
     7  C    0.000003   0.000000   0.000000   0.000000   0.000002   0.000000
     8  C    0.000000   0.000000   0.000000   0.000000   0.000000   0.000000
     9  C    0.000000   0.000000   0.000000   0.000000   0.000000   0.000000
    10  C    0.000000  -0.000001   0.000000   0.000000   0.000002  -0.000045
    11  O    0.000000   0.000000   0.000000   0.000000   0.000000   0.000000
    12  C    0.000000   0.000000   0.000000   0.000000  -0.000004   0.000000
    13  C    0.000000  -0.000001   0.000000   0.000000   0.000000   0.000000
    14  O    0.000000  -0.000002   0.000000   0.000000   0.000009   0.000068
    15  C   -0.020560  -0.022973  -0.026968  -0.026151  -0.037787  -0.024647
    16  O    0.239603   0.003733  -0.002067   0.000167  -0.002122   0.002821
    17  C   -0.003797   0.352083   0.364793   0.359279   0.006988  -0.005816
    18  C    0.006120  -0.002023   0.004879  -0.009439   0.358962   0.370760
    19  O    0.000127  -0.000076   0.000187   0.011849  -0.041127  -0.032433
    20  H    0.000002   0.000565   0.000251  -0.000014  -0.000001   0.000075
    21  H    0.000004   0.001106   0.000128  -0.000104  -0.000211   0.004321
    22  H   -0.000350  -0.000093  -0.000003  -0.000118   0.008632  -0.000102
    23  H    0.001705  -0.000069   0.005953  -0.000238   0.000009   0.000000
    24  H    0.000596  -0.000040  -0.000035  -0.000015   0.000002  -0.000001
    25  H    0.000007  -0.000002  -0.000011   0.000000   0.000000   0.000000
    26  H    0.000002   0.000000   0.000010   0.000000   0.000000   0.000000
    27  H    0.000000   0.000000   0.000000   0.000000   0.000000   0.000000
    28  H    0.000000   0.000000   0.000000   0.000000   0.000000   0.000000
    29  H    0.000000   0.000000   0.000000   0.000000   0.000000   0.000000
    30  H    0.000000   0.000000   0.000000   0.000000   0.000000   0.000000
    31  H   -0.000003   0.000000   0.000000   0.000000  -0.000007   0.000000
    32  H    0.000000   0.000000   0.000000   0.000000   0.000000   0.000000
    33  H    0.000000   0.000015   0.000000   0.000000   0.000000  -0.000001
    34  H    0.000000   0.000000   0.000000   0.000000   0.000000   0.000000
    35  H    0.000000   0.000000   0.000000   0.000000   0.000000   0.000000
    36  H    0.000000  -0.000001   0.000000   0.000000   0.000004   0.000166
    37  H    0.330648   0.000000   0.003841  -0.000323  -0.000256  -0.000185
    38  H    0.000000   0.555076  -0.025717  -0.025305  -0.000097   0.001640
    39  H    0.003841  -0.025717   0.549748  -0.031962  -0.000127  -0.000033
    40  H   -0.000323  -0.025305  -0.031962   0.558632   0.000289  -0.000131
    41  H   -0.000256  -0.000097  -0.000127   0.000289   0.609518  -0.040305
    42  H   -0.000185   0.001640  -0.000033  -0.000131  -0.040305   0.547123
    43  H   -0.001049  -0.000006  -0.000129   0.001375  -0.002201   0.006086
              43
     1  C    0.000000
     2  C    0.000001
     3  C   -0.000027
     4  C    0.001075
     5  C   -0.000033
     6  C    0.000000
     7  C    0.000000
     8  C    0.000000
     9  C    0.000000
    10  C    0.000000
    11  O    0.000000
    12  C    0.000000
    13  C    0.000000
    14  O    0.000000
    15  C   -0.011880
    16  O    0.031015
    17  C   -0.000334
    18  C   -0.039497
    19  O    0.237971
    20  H    0.000001
    21  H   -0.000003
    22  H   -0.000006
    23  H   -0.000002
    24  H   -0.000001
    25  H    0.000000
    26  H    0.000000
    27  H    0.000000
    28  H    0.000000
    29  H    0.000000
    30  H    0.000000
    31  H    0.000000
    32  H    0.000000
    33  H    0.000000
    34  H    0.000000
    35  H    0.000000
    36  H    0.000000
    37  H   -0.001049
    38  H   -0.000006
    39  H   -0.000129
    40  H    0.001375
    41  H   -0.002201
    42  H    0.006086
    43  H    0.350677
 Mulliken charges:
               1
     1  C    0.077686
     2  C    0.109315
     3  C   -0.378459
     4  C   -0.091120
     5  C   -0.299286
     6  C   -0.286863
     7  C   -0.143517
     8  C    0.398138
     9  C   -0.392832
    10  C    0.244946
    11  O   -0.588146
    12  C   -0.473260
    13  C   -0.501665
    14  O   -0.703292
    15  C    0.277521
    16  O   -0.713410
    17  C   -0.495265
    18  C   -0.047254
    19  O   -0.700181
    20  H    0.184528
    21  H    0.170081
    22  H    0.146835
    23  H    0.145797
    24  H    0.144845
    25  H    0.142530
    26  H    0.142553
    27  H    0.146891
    28  H    0.200531
    29  H    0.199804
    30  H    0.153111
    31  H    0.163410
    32  H    0.153666
    33  H    0.165662
    34  H    0.170429
    35  H    0.169808
    36  H    0.440316
    37  H    0.442887
    38  H    0.162094
    39  H    0.162259
    40  H    0.156401
    41  H    0.143462
    42  H    0.172079
    43  H    0.426967
 Sum of Mulliken charges =   0.00000
 Mulliken charges with hydrogens summed into heavy atoms:
               1
     1  C    0.077686
     2  C    0.109315
     3  C   -0.023850
     4  C    0.055715
     5  C   -0.008644
     6  C   -0.001780
     7  C    0.003374
     8  C    0.398138
     9  C    0.007502
    10  C    0.244946
    11  O   -0.588146
    12  C   -0.003072
    13  C    0.004233
    14  O   -0.262976
    15  C    0.277521
    16  O   -0.270524
    17  C   -0.014511
    18  C    0.268287
    19  O   -0.273214
 Electronic spatial extent (au):  <R**2>=           5546.9535
 Charge=              0.0000 electrons
 Dipole moment (field-independent basis, Debye):
    X=             -2.8598    Y=             -1.1775    Z=              5.6061  Tot=              6.4026
 Quadrupole moment (field-independent basis, Debye-Ang):
   XX=           -144.8604   YY=           -108.5055   ZZ=           -115.5885
   XY=            -21.3770   XZ=              0.0090   YZ=             -2.5502
 Traceless Quadrupole moment (field-independent basis, Debye-Ang):
   XX=            -21.8756   YY=             14.4793   ZZ=              7.3963
   XY=            -21.3770   XZ=              0.0090   YZ=             -2.5502
 Octapole moment (field-independent basis, Debye-Ang**2):
  XXX=            -67.4385  YYY=            -18.5259  ZZZ=             -4.9357  XYY=             -1.7786
  XXY=              3.7857  XXZ=             53.3591  XZZ=             -5.7821  YZZ=              2.5624
  YYZ=             19.0338  XYZ=              2.3776
 Hexadecapole moment (field-independent basis, Debye-Ang**3):
 XXXX=          -4968.5545 YYYY=          -1863.6160 ZZZZ=           -693.2371 XXXY=           -463.0986
 XXXZ=             17.6277 YYYX=            -67.3535 YYYZ=             -4.7804 ZZZX=             13.1595
 ZZZY=              4.4431 XXYY=          -1155.9110 XXZZ=           -855.4214 YYZZ=           -471.3242
 XXYZ=             -2.6089 YYXZ=             -6.6592 ZZXY=            -17.0536
 N-N= 1.602881207100D+03 E-N=-5.271056407449D+03  KE= 8.789782913006D+02
 D1PCM: PCM CHGder 1st derivatives, ID1Alg=3 FixD1E=F DoIter=F DoCFld=F I1PDM=0.
 Calling FoFJK, ICntrl=      2127 FMM=F ISym2X=0 I1Cent= 0 IOpClX= 0 NMat=1 NMatS=1 NMatT=0.
 ***** Axes restored to original set *****
 -------------------------------------------------------------------
 Center     Atomic                   Forces (Hartrees/Bohr)
 Number     Number              X              Y              Z
 -------------------------------------------------------------------
      1        6           0.017265066   -0.012938186   -0.000759331
      2        6          -0.020483815    0.006652059    0.009090976
      3        6          -0.001044192   -0.005634162   -0.002968877
      4        6          -0.000037563    0.004190364   -0.002083091
      5        6          -0.006460715    0.003893348   -0.002607823
      6        6          -0.000259066   -0.002202909    0.005894961
      7        6          -0.003467471    0.005391771    0.004167262
      8        6          -0.001468103    0.019834020   -0.000639128
      9        6          -0.005843588    0.003777771    0.002665868
     10        6           0.003857246   -0.012811328    0.005334388
     11        8           0.016548449    0.009981437   -0.005172607
     12        6           0.001458170    0.003275504   -0.006526704
     13        6          -0.003139427   -0.003924594    0.003875709
     14        8          -0.003770195   -0.010989951   -0.009702657
     15        6           0.004830020   -0.002964836    0.009109622
     16        8           0.001105041   -0.000628231   -0.007557870
     17        6          -0.000727022   -0.001166895    0.002298576
     18        6          -0.009513152    0.009600173   -0.004077354
     19        8          -0.004412735   -0.000536638    0.002065532
     20        1          -0.000618577    0.000556493    0.001641941
     21        1          -0.000077037   -0.001360240    0.001490592
     22        1           0.000098822   -0.003280037    0.000464913
     23        1          -0.001062484   -0.000289841    0.001615426
     24        1          -0.000939762   -0.002063374   -0.000238875
     25        1           0.002429723   -0.000973592   -0.001108425
     26        1           0.000242815   -0.000037245   -0.000919836
     27        1           0.002636792   -0.001994822   -0.002093470
     28        1           0.000324024   -0.002839457    0.001460186
     29        1           0.001683563   -0.002689594   -0.002964027
     30        1          -0.000204587    0.001276293    0.000264439
     31        1          -0.001085271   -0.000501102    0.000050572
     32        1           0.000458236   -0.000401060    0.000014490
     33        1          -0.001921413    0.002092989    0.000776622
     34        1           0.001951755    0.001333567   -0.001645189
     35        1           0.000081318    0.000410851   -0.000567905
     36        1          -0.000476779    0.000720117   -0.000221127
     37        1          -0.000385556   -0.002037441   -0.000947181
     38        1           0.000514454   -0.000161443    0.000659943
     39        1           0.002910268    0.001158888    0.000760446
     40        1           0.001483208   -0.001929386   -0.003525437
     41        1           0.007970532    0.002957492    0.000193653
     42        1          -0.000999442    0.001500834    0.001660493
     43        1           0.000548450   -0.004247606    0.000770307
 -------------------------------------------------------------------
 Cartesian Forces:  Max     0.020483815 RMS     0.005027790

 GradGradGradGradGradGradGradGradGradGradGradGradGradGradGradGradGradGrad
 Berny optimization.
 FormGI is forming the generalized inverse of G from B-inverse, IUseBI=4.
 Internal  Forces:  Max     0.019744036 RMS     0.003337478
 Search for a local minimum.
 Step number   1 out of a maximum of  258
 All quantities printed in internal units (Hartrees-Bohrs-Radians)
 Mixed Optimization -- RFO/linear search
 Second derivative matrix not updated -- first step.
 ITU=  0
     Eigenvalues ---    0.00230   0.00230   0.00286   0.00340   0.00371
     Eigenvalues ---    0.00380   0.00532   0.00680   0.00766   0.00919
     Eigenvalues ---    0.01099   0.01113   0.01205   0.01306   0.01369
     Eigenvalues ---    0.01396   0.02457   0.02527   0.03098   0.03897
     Eigenvalues ---    0.03996   0.04273   0.04422   0.04611   0.04707
     Eigenvalues ---    0.04834   0.04918   0.04963   0.05073   0.05265
     Eigenvalues ---    0.05364   0.05380   0.05439   0.05480   0.05487
     Eigenvalues ---    0.05566   0.05594   0.05612   0.05742   0.05835
     Eigenvalues ---    0.05843   0.06002   0.06858   0.07791   0.08097
     Eigenvalues ---    0.08472   0.09103   0.09119   0.09149   0.09731
     Eigenvalues ---    0.10368   0.11605   0.12106   0.13603   0.13783
     Eigenvalues ---    0.14679   0.15988   0.16000   0.16000   0.16000
     Eigenvalues ---    0.16000   0.16000   0.16000   0.16000   0.16000
     Eigenvalues ---    0.16000   0.16000   0.16000   0.16000   0.16348
     Eigenvalues ---    0.16432   0.17201   0.18433   0.19496   0.20775
     Eigenvalues ---    0.22007   0.23397   0.24658   0.24991   0.26181
     Eigenvalues ---    0.26964   0.27027   0.27613   0.27942   0.28449
     Eigenvalues ---    0.28848   0.28871   0.29438   0.29502   0.30007
     Eigenvalues ---    0.31104   0.32178   0.32287   0.33747   0.33775
     Eigenvalues ---    0.33819   0.33846   0.33889   0.33896   0.34017
     Eigenvalues ---    0.34119   0.34123   0.34133   0.34139   0.34169
     Eigenvalues ---    0.34198   0.34200   0.34210   0.34280   0.34322
     Eigenvalues ---    0.34324   0.34329   0.34365   0.34385   0.34490
     Eigenvalues ---    0.39077   0.41106   0.41803   0.51435   0.51611
     Eigenvalues ---    0.52743   0.53051   0.94110
 RFO step:  Lambda=-1.23640876D-02 EMin= 2.30000000D-03
 Linear search not attempted -- first point.
 Iteration  1 RMS(Cart)=  0.02795240 RMS(Int)=  0.00053950
 Iteration  2 RMS(Cart)=  0.00078082 RMS(Int)=  0.00022358
 Iteration  3 RMS(Cart)=  0.00000067 RMS(Int)=  0.00022358
 Variable       Old X    -DE/DX   Delta X   Delta X   Delta X     New X
                                 (Linear)    (Quad)   (Total)
    R1        2.53617   0.01492   0.00000   0.03007   0.03010   2.56627
    R2        2.82473   0.00545   0.00000   0.01729   0.01737   2.84210
    R3        2.79163   0.00160   0.00000   0.00279   0.00291   2.79454
    R4        2.84751  -0.00017   0.00000   0.00307   0.00304   2.85054
    R5        2.85730   0.00936   0.00000   0.03315   0.03302   2.89032
    R6        2.92008   0.00093   0.00000   0.00233   0.00227   2.92236
    R7        2.07301   0.00170   0.00000   0.00483   0.00483   2.07784
    R8        2.06685   0.00095   0.00000   0.00266   0.00266   2.06951
    R9        2.92677   0.00071   0.00000   0.00069   0.00061   2.92738
   R10        2.96296  -0.00366   0.00000  -0.01334  -0.01334   2.94963
   R11        2.07712  -0.00070   0.00000  -0.00199  -0.00199   2.07513
   R12        2.89289   0.00679   0.00000   0.01922   0.01922   2.91211
   R13        2.07096   0.00190   0.00000   0.00537   0.00537   2.07633
   R14        2.07506  -0.00089   0.00000  -0.00252  -0.00252   2.07254
   R15        2.90328   0.00474   0.00000   0.01218   0.01223   2.91551
   R16        2.07636  -0.00002   0.00000  -0.00005  -0.00005   2.07631
   R17        2.07591  -0.00022   0.00000  -0.00063  -0.00063   2.07529
   R18        2.89098   0.00697   0.00000   0.02271   0.02271   2.91369
   R19        2.07758   0.00036   0.00000   0.00104   0.00104   2.07862
   R20        2.82627   0.01487   0.00000   0.03903   0.03912   2.86540
   R21        2.31094   0.01974   0.00000   0.02071   0.02071   2.33165
   R22        2.89283   0.00989   0.00000   0.03126   0.03119   2.92403
   R23        2.06786  -0.00032   0.00000  -0.00090  -0.00090   2.06696
   R24        2.06861  -0.00002   0.00000  -0.00006  -0.00006   2.06855
   R25        2.88967   0.00187   0.00000   0.00607   0.00607   2.89574
   R26        2.69174   0.01454   0.00000   0.03378   0.03378   2.72552
   R27        2.06997   0.00131   0.00000   0.00370   0.00370   2.07366
   R28        2.06719   0.00101   0.00000   0.00285   0.00285   2.07004
   R29        2.07045   0.00039   0.00000   0.00109   0.00109   2.07154
   R30        2.07106   0.00129   0.00000   0.00365   0.00365   2.07471
   R31        2.07122   0.00024   0.00000   0.00068   0.00068   2.07190
   R32        2.06994  -0.00017   0.00000  -0.00048  -0.00048   2.06946
   R33        1.83606  -0.00025   0.00000  -0.00046  -0.00046   1.83560
   R34        2.72827   0.00073   0.00000   0.00180   0.00180   2.73007
   R35        2.90322  -0.00084   0.00000  -0.00278  -0.00278   2.90044
   R36        2.92992  -0.00663   0.00000  -0.02299  -0.02299   2.90693
   R37        1.83894  -0.00206   0.00000  -0.00381  -0.00381   1.83513
   R38        2.06790   0.00062   0.00000   0.00174   0.00174   2.06965
   R39        2.06779   0.00163   0.00000   0.00460   0.00460   2.07238
   R40        2.07129  -0.00089   0.00000  -0.00253  -0.00253   2.06877
   R41        2.70077   0.00433   0.00000   0.01022   0.01022   2.71099
   R42        2.06978   0.00340   0.00000   0.00960   0.00960   2.07938
   R43        2.06511  -0.00117   0.00000  -0.00329  -0.00329   2.06182
   R44        1.84974  -0.00417   0.00000  -0.00789  -0.00789   1.84185
    A1        2.30787  -0.00736   0.00000  -0.02702  -0.02700   2.28087
    A2        1.85035   0.01274   0.00000   0.05137   0.05143   1.90178
    A3        2.12215  -0.00533   0.00000  -0.02332  -0.02349   2.09866
    A4        2.20292   0.00560   0.00000   0.02247   0.02253   2.22545
    A5        1.98661  -0.00536   0.00000  -0.01366  -0.01375   1.97286
    A6        2.09338  -0.00024   0.00000  -0.00890  -0.00888   2.08450
    A7        1.99875  -0.00073   0.00000  -0.00763  -0.00767   1.99107
    A8        1.90500   0.00024   0.00000   0.00062   0.00049   1.90549
    A9        1.87549   0.00049   0.00000   0.00702   0.00709   1.88257
   A10        1.93168  -0.00068   0.00000  -0.00695  -0.00691   1.92477
   A11        1.90079   0.00130   0.00000   0.01287   0.01283   1.91362
   A12        1.84503  -0.00056   0.00000  -0.00529  -0.00526   1.83977
   A13        1.96955   0.00135   0.00000   0.00596   0.00596   1.97552
   A14        1.96692  -0.00162   0.00000  -0.00912  -0.00920   1.95773
   A15        1.87940  -0.00036   0.00000  -0.01196  -0.01209   1.86731
   A16        1.95285  -0.00040   0.00000  -0.00355  -0.00349   1.94937
   A17        1.84530   0.00100   0.00000   0.02268   0.02266   1.86796
   A18        1.83892   0.00011   0.00000  -0.00286  -0.00295   1.83597
   A19        2.05196  -0.00139   0.00000  -0.01463  -0.01467   2.03730
   A20        1.92062  -0.00067   0.00000  -0.00265  -0.00264   1.91799
   A21        1.88989  -0.00009   0.00000  -0.00541  -0.00535   1.88454
   A22        1.86059   0.00125   0.00000   0.00279   0.00271   1.86329
   A23        1.88755   0.00112   0.00000   0.01869   0.01865   1.90620
   A24        1.84206  -0.00006   0.00000   0.00344   0.00335   1.84541
   A25        2.04416   0.00237   0.00000   0.00630   0.00626   2.05043
   A26        1.89874   0.00095   0.00000   0.01401   0.01412   1.91286
   A27        1.87742  -0.00073   0.00000  -0.00246  -0.00249   1.87493
   A28        1.90462  -0.00187   0.00000  -0.01731  -0.01738   1.88724
   A29        1.89353  -0.00174   0.00000  -0.00807  -0.00803   1.88550
   A30        1.83387   0.00092   0.00000   0.00806   0.00794   1.84181
   A31        1.96598  -0.00012   0.00000  -0.00551  -0.00556   1.96041
   A32        1.95549   0.00075   0.00000   0.00854   0.00855   1.96404
   A33        1.86612  -0.00170   0.00000  -0.02728  -0.02729   1.83883
   A34        1.96526   0.00013   0.00000   0.01279   0.01267   1.97794
   A35        1.83694   0.00178   0.00000   0.02000   0.01999   1.85693
   A36        1.86399  -0.00096   0.00000  -0.01078  -0.01093   1.85305
   A37        1.96094  -0.01378   0.00000  -0.05919  -0.05893   1.90202
   A38        2.15091   0.01063   0.00000   0.04389   0.04375   2.19466
   A39        2.17113   0.00314   0.00000   0.01538   0.01525   2.18638
   A40        1.78939   0.01099   0.00000   0.05049   0.05025   1.83964
   A41        1.91293  -0.00133   0.00000   0.00778   0.00833   1.92126
   A42        1.89224  -0.00316   0.00000   0.00690   0.00634   1.89858
   A43        1.97056  -0.00426   0.00000  -0.02746  -0.02812   1.94244
   A44        1.96753  -0.00149   0.00000   0.00027  -0.00057   1.96697
   A45        1.92482  -0.00014   0.00000  -0.03035  -0.03075   1.89407
   A46        1.83720  -0.00459   0.00000  -0.02898  -0.02898   1.80821
   A47        1.97658  -0.00088   0.00000  -0.01430  -0.01404   1.96254
   A48        1.88506   0.00348   0.00000   0.02556   0.02550   1.91057
   A49        1.94342   0.00411   0.00000   0.02043   0.02014   1.96356
   A50        1.89382   0.00012   0.00000   0.00103   0.00122   1.89503
   A51        1.92384  -0.00225   0.00000  -0.00379  -0.00384   1.92000
   A52        1.93034   0.00000   0.00000   0.00000   0.00000   1.93035
   A53        1.96253  -0.00061   0.00000  -0.00389  -0.00389   1.95864
   A54        1.93629  -0.00041   0.00000  -0.00203  -0.00203   1.93426
   A55        1.88349   0.00024   0.00000   0.00076   0.00076   1.88425
   A56        1.87467   0.00031   0.00000   0.00248   0.00248   1.87715
   A57        1.87305   0.00054   0.00000   0.00310   0.00309   1.87614
   A58        1.94523  -0.00077   0.00000  -0.00187  -0.00187   1.94336
   A59        1.92813  -0.00249   0.00000  -0.01274  -0.01279   1.91534
   A60        1.95107  -0.00070   0.00000  -0.00845  -0.00854   1.94253
   A61        1.85491   0.00290   0.00000   0.02547   0.02550   1.88041
   A62        1.88769   0.00034   0.00000  -0.00120  -0.00123   1.88646
   A63        1.89336   0.00099   0.00000   0.00070   0.00057   1.89393
   A64        1.89960   0.00011   0.00000   0.00064   0.00064   1.90024
   A65        1.90935   0.00057   0.00000   0.00228   0.00146   1.91082
   A66        1.98227  -0.00233   0.00000   0.00152   0.00131   1.98358
   A67        1.93612   0.00133   0.00000  -0.00430  -0.00452   1.93160
   A68        1.87738   0.00426   0.00000   0.04151   0.04154   1.91892
   A69        1.83210  -0.00529   0.00000  -0.05184  -0.05191   1.78020
   A70        1.91957   0.00131   0.00000   0.00802   0.00838   1.92795
   A71        1.88898  -0.00059   0.00000  -0.00339  -0.00339   1.88559
   A72        1.95316   0.00083   0.00000   0.00036   0.00030   1.95346
   A73        1.94856  -0.00103   0.00000  -0.00305  -0.00303   1.94552
   A74        1.93702  -0.00399   0.00000  -0.02167  -0.02171   1.91531
   A75        1.89043  -0.00027   0.00000  -0.00428  -0.00429   1.88615
   A76        1.88637   0.00094   0.00000  -0.00007  -0.00019   1.88619
   A77        1.84377   0.00380   0.00000   0.03069   0.03073   1.87450
   A78        1.91983   0.00543   0.00000   0.02884   0.02866   1.94849
   A79        1.93445  -0.00573   0.00000  -0.02918  -0.03066   1.90379
   A80        1.96636  -0.00273   0.00000  -0.03282  -0.03327   1.93309
   A81        1.86410   0.00490   0.00000   0.06674   0.06681   1.93091
   A82        1.87974  -0.00308   0.00000  -0.02366  -0.02328   1.85646
   A83        1.89570   0.00168   0.00000  -0.00466  -0.00564   1.89006
   A84        1.81981   0.00230   0.00000   0.01332   0.01332   1.83312
    D1        0.10139  -0.00056   0.00000  -0.01485  -0.01483   0.08656
    D2       -3.06558  -0.00075   0.00000  -0.01934  -0.01936  -3.08494
    D3       -3.12224   0.00015   0.00000   0.00000   0.00014  -3.12210
    D4       -0.00604  -0.00004   0.00000  -0.00448  -0.00439  -0.01042
    D5        0.36478   0.00046   0.00000   0.01771   0.01746   0.38224
    D6       -1.87237  -0.00025   0.00000  -0.00245  -0.00262  -1.87499
    D7        2.37429   0.00153   0.00000   0.02246   0.02233   2.39662
    D8       -2.68420  -0.00099   0.00000  -0.00177  -0.00172  -2.68592
    D9        1.36183  -0.00170   0.00000  -0.02193  -0.02179   1.34004
   D10       -0.67469   0.00008   0.00000   0.00298   0.00316  -0.67153
   D11        0.01898  -0.00033   0.00000   0.00150   0.00135   0.02033
   D12       -3.10185  -0.00031   0.00000  -0.00286  -0.00295  -3.10480
   D13        3.08927   0.00004   0.00000   0.01367   0.01379   3.10306
   D14       -0.03156   0.00006   0.00000   0.00931   0.00948  -0.02207
   D15        0.62487  -0.00088   0.00000   0.00130   0.00137   0.62624
   D16       -1.55148   0.00037   0.00000   0.01564   0.01567  -1.53581
   D17        2.73877   0.00065   0.00000   0.01786   0.01789   2.75666
   D18       -2.48993  -0.00062   0.00000   0.00606   0.00618  -2.48375
   D19        1.61691   0.00063   0.00000   0.02040   0.02048   1.63739
   D20       -0.37603   0.00091   0.00000   0.02262   0.02270  -0.35333
   D21       -0.00818   0.00021   0.00000   0.00514   0.00495  -0.00323
   D22        2.11882   0.00168   0.00000   0.00242   0.00267   2.12149
   D23       -2.02866   0.00073   0.00000   0.00648   0.00660  -2.02206
   D24        3.10978   0.00013   0.00000   0.00147   0.00134   3.11112
   D25       -1.04641   0.00160   0.00000  -0.00124  -0.00094  -1.04735
   D26        1.08930   0.00065   0.00000   0.00281   0.00299   1.09229
   D27       -1.34784   0.00000   0.00000  -0.00399  -0.00389  -1.35172
   D28        2.70249   0.00078   0.00000   0.00366   0.00373   2.70622
   D29        0.68196   0.00176   0.00000   0.01960   0.01957   0.70153
   D30        0.81434  -0.00078   0.00000  -0.01455  -0.01443   0.79991
   D31       -1.41852   0.00000   0.00000  -0.00690  -0.00682  -1.42533
   D32        2.84413   0.00098   0.00000   0.00904   0.00903   2.85316
   D33        2.83543  -0.00108   0.00000  -0.01732  -0.01724   2.81820
   D34        0.60258  -0.00031   0.00000  -0.00968  -0.00963   0.59295
   D35       -1.41796   0.00068   0.00000   0.00627   0.00622  -1.41174
   D36        0.64305   0.00147   0.00000   0.00470   0.00479   0.64785
   D37       -1.49061   0.00139   0.00000   0.01428   0.01431  -1.47630
   D38        2.78732   0.00188   0.00000   0.01461   0.01467   2.80200
   D39        2.88325   0.00005   0.00000  -0.00585  -0.00580   2.87746
   D40        0.74959  -0.00002   0.00000   0.00374   0.00372   0.75331
   D41       -1.25566   0.00046   0.00000   0.00406   0.00408  -1.25158
   D42       -1.40694   0.00056   0.00000   0.00190   0.00191  -1.40503
   D43        2.74259   0.00048   0.00000   0.01148   0.01142   2.75401
   D44        0.73734   0.00097   0.00000   0.01181   0.01179   0.74912
   D45        3.05720   0.00359   0.00000   0.04080   0.04085   3.09804
   D46        0.95960  -0.00072   0.00000  -0.01477  -0.01468   0.94492
   D47       -1.21300  -0.00174   0.00000  -0.02321  -0.02326  -1.23625
   D48        0.81560   0.00343   0.00000   0.04334   0.04332   0.85892
   D49       -1.28199  -0.00087   0.00000  -0.01223  -0.01220  -1.29419
   D50        2.82859  -0.00189   0.00000  -0.02066  -0.02078   2.80781
   D51       -1.18132   0.00238   0.00000   0.01988   0.01990  -1.16142
   D52        3.00427  -0.00192   0.00000  -0.03569  -0.03562   2.96865
   D53        0.83167  -0.00294   0.00000  -0.04413  -0.04420   0.78747
   D54        0.80629   0.00152   0.00000   0.01637   0.01629   0.82258
   D55       -1.36267   0.00144   0.00000   0.02314   0.02303  -1.33964
   D56        2.94273   0.00028   0.00000   0.00812   0.00801   2.95073
   D57        2.97044   0.00067   0.00000   0.00474   0.00471   2.97515
   D58        0.80147   0.00060   0.00000   0.01151   0.01146   0.81293
   D59       -1.17632  -0.00057   0.00000  -0.00352  -0.00357  -1.17988
   D60       -1.33917   0.00172   0.00000   0.01871   0.01878  -1.32039
   D61        2.77505   0.00165   0.00000   0.02548   0.02552   2.80058
   D62        0.79727   0.00048   0.00000   0.01045   0.01050   0.80776
   D63       -1.24753  -0.00144   0.00000  -0.02515  -0.02527  -1.27280
   D64        0.98449  -0.00040   0.00000  -0.00717  -0.00729   0.97720
   D65        3.00862  -0.00041   0.00000  -0.00167  -0.00162   3.00699
   D66        0.91846   0.00007   0.00000  -0.01606  -0.01619   0.90227
   D67       -3.13270   0.00111   0.00000   0.00192   0.00179  -3.13091
   D68       -1.10857   0.00110   0.00000   0.00742   0.00746  -1.10112
   D69        2.90756  -0.00074   0.00000  -0.01982  -0.01987   2.88768
   D70       -1.14360   0.00031   0.00000  -0.00184  -0.00190  -1.14550
   D71        0.88052   0.00029   0.00000   0.00366   0.00377   0.88429
   D72       -3.13775   0.00100   0.00000   0.02312   0.02318  -3.11457
   D73        1.03847   0.00112   0.00000   0.02480   0.02485   1.06332
   D74       -1.05931   0.00113   0.00000   0.02491   0.02497  -1.03435
   D75        0.90791   0.00042   0.00000   0.01266   0.01256   0.92047
   D76       -1.19906   0.00054   0.00000   0.01433   0.01424  -1.18482
   D77        2.98634   0.00055   0.00000   0.01445   0.01435   3.00069
   D78       -1.09994  -0.00122   0.00000  -0.01171  -0.01167  -1.11161
   D79        3.07628  -0.00111   0.00000  -0.01004  -0.01000   3.06629
   D80        0.97850  -0.00110   0.00000  -0.00992  -0.00988   0.96861
   D81       -0.02310   0.00040   0.00000   0.00133   0.00148  -0.02162
   D82        2.07398   0.00080   0.00000   0.00043   0.00084   2.07482
   D83       -2.10734  -0.00207   0.00000  -0.02767  -0.02780  -2.13514
   D84        3.09744   0.00049   0.00000   0.00613   0.00617   3.10361
   D85       -1.08866   0.00089   0.00000   0.00523   0.00553  -1.08313
   D86        1.01321  -0.00199   0.00000  -0.02287  -0.02312   0.99010
   D87        0.01805  -0.00024   0.00000  -0.00305  -0.00313   0.01492
   D88       -2.13031   0.00141   0.00000   0.02122   0.02120  -2.10912
   D89        2.03250   0.00153   0.00000   0.01235   0.01223   2.04474
   D90       -2.03858  -0.00319   0.00000  -0.02929  -0.02893  -2.06751
   D91        2.09624  -0.00154   0.00000  -0.00501  -0.00460   2.09164
   D92       -0.02413  -0.00142   0.00000  -0.01389  -0.01357  -0.03769
   D93        2.04887   0.00172   0.00000   0.03435   0.03434   2.08321
   D94       -0.09950   0.00336   0.00000   0.05863   0.05867  -0.04083
   D95       -2.21987   0.00349   0.00000   0.04975   0.04971  -2.17016
   D96        1.10156   0.00111   0.00000  -0.00063  -0.00056   1.10099
   D97       -3.12357   0.00264   0.00000   0.02174   0.02175  -3.10183
   D98       -1.01334   0.00171   0.00000   0.00815   0.00823  -1.00512
   D99       -3.11521  -0.00248   0.00000  -0.03315  -0.03323   3.13474
   D100      -1.05716  -0.00096   0.00000  -0.01078  -0.01092  -1.06808
   D101       1.05307  -0.00189   0.00000  -0.02437  -0.02444   1.02863
   D102      -1.01242  -0.00114   0.00000  -0.02096  -0.02090  -1.03332
   D103       1.04563   0.00039   0.00000   0.00141   0.00141   1.04704
   D104      -3.12733  -0.00054   0.00000  -0.01218  -0.01211  -3.13943
   D105      -1.62613  -0.00061   0.00000   0.01325   0.01316  -1.61297
   D106       2.67396   0.00292   0.00000   0.03360   0.03353   2.70749
   D107       0.54162  -0.00083   0.00000   0.01004   0.01020   0.55182
   D108      -1.30754  -0.00097   0.00000  -0.04383  -0.04384  -1.35138
   D109       0.85311  -0.00077   0.00000  -0.01418  -0.01366   0.83945
   D110       2.89708   0.00011   0.00000  -0.01133  -0.01183   2.88526
   D111      -1.13752   0.00043   0.00000   0.02099   0.02110  -1.11642
   D112       0.98476  -0.00007   0.00000   0.01353   0.01363   0.99839
   D113       3.03676   0.00143   0.00000   0.03595   0.03599   3.07275
   D114       3.03007  -0.00181   0.00000  -0.01199  -0.01199   3.01809
   D115      -1.13083  -0.00231   0.00000  -0.01945  -0.01947  -1.15029
   D116       0.92116  -0.00080   0.00000   0.00297   0.00290   0.92406
   D117       1.04399   0.00147   0.00000   0.02275   0.02273   1.06672
   D118      -3.11691   0.00097   0.00000   0.01529   0.01525  -3.10166
   D119      -1.06492   0.00248   0.00000   0.03771   0.03762  -1.02731
   D120      -2.99023  -0.00250   0.00000  -0.03261  -0.03270  -3.02292
   D121      -0.93274   0.00341   0.00000   0.04978   0.04911  -0.88363
   D122       1.19554  -0.00054   0.00000  -0.00079  -0.00057   1.19497
   D123      -0.92971  -0.00420   0.00000  -0.06196  -0.06168  -0.99139
   D124       1.12777   0.00171   0.00000   0.02043   0.02012   1.14789
   D125      -3.02713  -0.00224   0.00000  -0.03014  -0.02956  -3.05669
   D126       1.08521  -0.00143   0.00000  -0.03740  -0.03731   1.04790
   D127      -3.14049   0.00448   0.00000   0.04499   0.04449  -3.09600
   D128      -1.01220   0.00053   0.00000  -0.00558  -0.00519  -1.01739
   D129       0.82339   0.00021   0.00000   0.01389   0.01484   0.83823
   D130      -1.27715   0.00113   0.00000  -0.00718  -0.00831  -1.28546
   D131       2.97247  -0.00177   0.00000  -0.02388  -0.02369   2.94878
         Item               Value     Threshold  Converged?
 Maximum Force            0.019744     0.000450     NO 
 RMS     Force            0.003337     0.000300     NO 
 Maximum Displacement     0.124082     0.001800     NO 
 RMS     Displacement     0.027969     0.001200     NO 
 Predicted change in Energy=-6.784333D-03
 GradGradGradGradGradGradGradGradGradGradGradGradGradGradGradGradGradGrad

                          Input orientation:                          
 ---------------------------------------------------------------------
 Center     Atomic      Atomic             Coordinates (Angstroms)
 Number     Number       Type             X           Y           Z
 ---------------------------------------------------------------------
      1          6           0        1.796776    0.638359    0.035760
      2          6           0        1.080162   -0.474956    0.337727
      3          6           0       -0.360185   -0.548277    0.779791
      4          6           0       -1.279468    0.500453    0.111531
      5          6           0       -1.130039    1.917772    0.718658
      6          6           0        0.289319    2.345208    1.139933
      7          6           0        1.435203    2.094662    0.137697
      8          6           0        3.159252    0.236149   -0.375040
      9          6           0        3.258632   -1.276476   -0.339503
     10          6           0        1.875797   -1.767800    0.150998
     11          8           0        4.076128    1.003431   -0.680031
     12          6           0        1.192793    2.741137   -1.240937
     13          6           0        1.969010   -2.588964    1.441397
     14          8           0        1.271584   -2.557391   -0.893826
     15          6           0       -2.770850    0.041036    0.079144
     16          8           0       -3.583933    1.084482   -0.501585
     17          6           0       -3.324947   -0.349242    1.456247
     18          6           0       -2.963004   -1.109527   -0.923646
     19          8           0       -4.348654   -1.443428   -1.086586
     20          1           0       -0.407314   -0.454181    1.874290
     21          1           0       -0.728758   -1.555426    0.558139
     22          1           0       -0.976267    0.568219   -0.941714
     23          1           0       -1.766714    2.012058    1.609160
     24          1           0       -1.524200    2.639937   -0.006571
     25          1           0        0.553629    1.860166    2.089719
     26          1           0        0.257656    3.421055    1.358062
     27          1           0        2.325776    2.587418    0.554809
     28          1           0        3.485773   -1.661454   -1.337789
     29          1           0        4.071795   -1.560451    0.336024
     30          1           0        0.958677    3.807607   -1.131490
     31          1           0        0.365787    2.267467   -1.780967
     32          1           0        2.086250    2.661779   -1.871112
     33          1           0        0.977651   -2.921703    1.775838
     34          1           0        2.580493   -3.482423    1.268429
     35          1           0        2.423506   -2.007860    2.250726
     36          1           0        0.635744   -3.173525   -0.494293
     37          1           0       -3.716904    1.771757    0.171484
     38          1           0       -2.809492   -1.221444    1.872245
     39          1           0       -3.232910    0.474650    2.174151
     40          1           0       -4.389014   -0.592176    1.371350
     41          1           0       -2.516882   -0.824239   -1.888206
     42          1           0       -2.467654   -2.015814   -0.571926
     43          1           0       -4.799706   -0.590442   -1.224185
 ---------------------------------------------------------------------
                    Distance matrix (angstroms):
                    1          2          3          4          5
     1  C    0.000000
     2  C    1.358010   0.000000
     3  C    2.571803   1.508441   0.000000
     4  C    3.080266   2.563287   1.546444   0.000000
     5  C    3.266419   3.279519   2.584146   1.549105   0.000000
     6  C    2.530802   3.036823   2.987275   2.630936   1.541023
     7  C    1.503976   2.601731   3.258962   3.148274   2.636147
     8  C    1.478807   2.310049   3.786211   4.473125   4.735193
     9  C    2.438122   2.418017   3.857321   4.894411   5.530222
    10  C    2.410213   1.529493   2.623401   3.886158   4.789648
    11  O    2.416833   3.492460   4.921357   5.437092   5.467772
    12  C    2.533067   3.584428   4.161169   3.600265   3.148570
    13  C    3.524358   2.545028   3.166587   4.676072   5.516985
    14  O    3.369388   2.426911   3.082240   4.107191   5.328694
    15  C    4.606722   3.894022   2.578663   1.560876   2.573592
    16  O    5.425845   4.988996   3.834108   2.455109   2.864430
    17  C    5.406032   4.546633   3.047461   2.591182   3.240526
    18  C    5.160530   4.282632   3.160913   2.549102   3.901469
    19  O    6.584817   5.695494   4.493612   3.825449   4.991598
    20  H    3.071132   2.138701   1.099546   2.186160   2.735686
    21  H    3.385837   2.118534   1.095136   2.174713   3.499985
    22  H    2.941113   2.637060   2.142359   1.098111   2.145175
    23  H    4.130508   3.988293   3.036691   2.182945   1.098744
    24  H    3.877755   4.074776   3.483964   2.156672   1.096742
    25  H    2.693877   2.966397   2.889907   3.020313   2.172065
    26  H    3.443947   4.110536   4.058537   3.527961   2.143454
    27  H    2.085206   3.313128   4.134923   4.189236   3.523908
    28  H    3.166779   3.162609   4.529315   5.429723   6.192378
    29  H    3.178150   3.182479   4.567699   5.738793   6.269252
    30  H    3.479801   4.529206   4.936205   4.182304   3.370054
    31  H    2.828820   3.538373   3.874653   3.067695   2.933924
    32  H    2.795386   3.966143   4.828747   4.464332   4.195828
    33  H    4.046342   2.839937   2.900873   4.424438   5.383354
    34  H    4.372017   3.487414   4.182770   5.665775   6.575135
    35  H    3.507327   2.795341   3.470298   4.957803   5.512304
    36  H    4.019877   2.858678   3.083357   4.187263   5.523635
    37  H    5.630602   5.299735   4.125549   2.749709   2.648129
    38  H    5.296155   4.247517   2.765089   2.899313   3.742459
    39  H    5.467839   4.782969   3.353083   2.840951   2.936516
    40  H    6.446861   5.567226   4.072264   3.528492   4.164945
    41  H    4.944541   4.244467   3.441759   2.699064   4.029602
    42  H    5.059574   3.973501   2.902108   2.865397   4.350623
    43  H    6.827224   6.084879   4.871042   3.919983   4.851003
                    6          7          8          9         10
     6  C    0.000000
     7  C    1.542823   0.000000
     8  C    3.870374   2.586371   0.000000
     9  C    4.911430   3.862277   1.516302   0.000000
    10  C    4.517935   3.887533   2.437167   1.547328   0.000000
    11  O    4.410505   2.972196   1.233857   2.445861   3.634803
    12  C    2.577124   1.541857   3.300259   4.606679   4.768070
    13  C    5.220948   4.890904   3.563339   2.560734   1.532361
    14  O    5.397823   4.767851   3.411202   2.428246   1.442284
    15  C    3.974810   4.680992   5.950670   6.185932   4.986821
    16  O    4.391593   5.159542   6.797517   7.240241   6.194355
    17  C    4.519185   5.510923   6.763219   6.886798   5.546505
    18  C    5.174085   5.544141   6.292363   6.251227   5.000218
    19  O    6.389205   6.889844   7.726314   7.645705   6.354574
    20  H    2.976770   3.592663   4.272755   4.360758   3.147686
    21  H    4.073071   4.264110   4.381459   4.096688   2.644725
    22  H    3.015403   3.051286   4.187352   4.658318   3.845162
    23  H    2.135049   3.524812   5.599647   6.313940   5.448068
    24  H    2.165684   3.012674   5.277186   6.190687   5.568927
    25  H    1.098735   2.154659   3.937225   4.801738   4.320753
    26  H    1.098194   2.152957   4.643978   5.827039   5.567728
    27  H    2.132649   1.099959   2.662287   4.074272   4.396984
    28  H    5.692957   4.526621   2.152765   1.093789   2.195409
    29  H    5.496142   4.511187   2.136848   1.094630   2.213513
    30  H    2.783167   2.184512   4.262636   5.636039   5.794053
    31  H    2.922935   2.203357   3.729120   4.796447   4.721864
    32  H    3.520735   2.186503   3.045201   4.385220   4.873847
    33  H    5.349628   5.296865   4.399737   3.519136   2.185924
    34  H    6.263168   5.804664   4.106547   2.812743   2.164528
    35  H    4.973712   4.719356   3.531507   2.818092   2.183225
    36  H    5.766032   5.365850   4.243606   3.240725   1.982472
    37  H    4.161317   5.162326   7.066704   7.629608   6.618699
    38  H    4.781205   5.658856   6.542231   6.458869   5.021268
    39  H    4.120035   5.344424   6.885855   7.178093   5.934696
    40  H    5.528886   6.531654   7.791812   7.866497   6.489931
    41  H    5.204784   5.314437   5.969304   5.996628   4.933993
    42  H    5.435980   5.712431   6.064007   5.778494   4.410181
    43  H    6.332872   6.923770   8.046696   8.135731   6.916621
                   11         12         13         14         15
    11  O    0.000000
    12  C    3.412896   0.000000
    13  C    4.673939   6.017259   0.000000
    14  O    4.537690   5.310470   2.437348   0.000000
    15  C    6.955837   4.974296   5.589178   4.903036   0.000000
    16  O    7.662568   5.109624   6.935745   6.082198   1.444690
    17  C    7.821082   6.102067   5.748265   5.614878   1.534846
    18  C    7.353456   5.674411   5.666297   4.475369   1.538281
    19  O    8.782332   6.945649   6.900422   5.732812   2.460087
    20  H    5.361944   4.740785   3.223602   3.860655   3.009001
    21  H    5.582808   5.038798   3.020976   2.667115   2.635957
    22  H    5.077853   3.084790   4.931701   3.850268   2.130868
    23  H    6.355826   4.172923   5.929012   6.031256   2.689640
    24  H    5.873276   2.985959   6.452947   5.967901   2.883707
    25  H    4.562183   3.503985   4.713638   5.378830   4.289965
    26  H    4.957767   2.844567   6.249481   6.468451   4.715083
    27  H    2.664128   2.128845   5.263863   5.447837   5.717159
    28  H    2.807628   4.964871   3.299200   2.429494   6.637131
    29  H    2.757876   5.411019   2.588705   3.216769   7.032251
    30  H    4.217312   1.097336   6.968260   6.377115   5.437101
    31  H    4.071422   1.095415   6.044740   4.988661   4.272646
    32  H    2.851036   1.096214   6.209409   5.372011   5.853479
    33  H    5.571224   6.419889   1.097888   2.710392   5.070291
    34  H    5.114324   6.852396   1.096402   2.691519   6.516597
    35  H    4.515348   6.021573   1.095108   3.393688   5.991250
    36  H    5.414583   5.987571   2.422025   0.971360   4.718805
    37  H    7.876976   5.199976   7.277237   6.690397   1.974572
    38  H    7.673067   6.435234   4.988970   5.107943   2.193299
    39  H    7.864350   6.032134   6.081334   6.236683   2.188738
    40  H    8.855098   7.006539   6.664573   6.405893   2.165458
    41  H    6.947506   5.185803   5.858646   4.283115   2.164178
    42  H    7.207539   6.039457   4.905706   3.791942   2.178636
    43  H    9.034211   6.856365   7.544199   6.390507   2.492727
                   16         17         18         19         20
    16  O    0.000000
    17  C    2.440439   0.000000
    18  C    2.318915   2.524466   0.000000
    19  O    2.705061   2.951478   1.434596   0.000000
    20  H    4.254782   2.949297   3.845708   5.027878   0.000000
    21  H    4.030404   3.000279   2.717788   3.977601   1.745943
    22  H    2.694469   3.479691   2.600438   3.929466   3.049407
    23  H    2.935630   2.833233   4.194104   5.086634   2.828533
    24  H    2.628113   3.783876   4.119425   5.081126   3.789279
    25  H    4.943274   4.508450   5.501468   6.710814   2.515159
    26  H    4.865764   5.201906   6.008745   7.131451   3.965619
    27  H    6.188654   6.431736   6.620002   7.968055   4.296759
    28  H    7.630213   7.477596   6.485588   7.841484   5.189517
    29  H    8.142938   7.578504   7.160901   8.540578   4.863385
    30  H    5.333620   6.505783   6.292932   7.466133   5.391056
    31  H    4.317009   5.563114   4.818707   6.039773   4.622333
    32  H    6.042719   7.029838   6.373022   7.673083   5.473126
    33  H    6.484151   5.023150   5.108811   6.224812   2.831339
    34  H    7.873355   6.687773   6.416088   7.597149   4.297011
    35  H    7.295692   6.035472   6.316497   7.570891   3.251025
    36  H    5.994694   5.241016   4.170781   5.309262   3.754062
    37  H    0.971107   2.510554   3.173243   3.509881   4.336788
    38  H    3.398841   1.095209   2.802339   3.342601   2.521737
    39  H    2.766709   1.096656   3.489816   3.944150   2.989420
    40  H    2.639550   1.094744   2.751030   2.601482   4.015710
    41  H    2.589311   3.473320   1.100358   2.093174   4.329387
    42  H    3.295886   2.761503   1.091071   2.032403   3.559167
    43  H    2.192174   3.068845   1.932161   0.974663   5.377008
                   21         22         23         24         25
    21  H    0.000000
    22  H    2.611644   0.000000
    23  H    3.861209   3.035858   0.000000
    24  H    4.307284   2.338106   1.750323   0.000000
    25  H    3.956832   3.633084   2.374447   3.052843   0.000000
    26  H    5.135976   3.866550   2.479193   2.376421   1.749085
    27  H    5.147168   4.149727   4.265110   3.891043   2.454659
    28  H    4.622559   5.003810   7.054630   6.736017   5.722507
    29  H    4.805691   5.625548   6.962175   7.005412   5.210908
    30  H    5.870639   3.778050   4.261797   2.965396   3.785866
    31  H    4.613454   2.322262   4.013198   2.619020   3.896587
    32  H    5.622308   3.824368   5.232568   4.063538   4.322002
    33  H    2.502265   4.835539   5.648124   6.353587   4.810882
    34  H    3.894736   5.826060   7.014529   7.480469   5.772863
    35  H    3.606427   5.327881   5.842028   6.502445   4.299301
    36  H    2.363837   4.098708   6.089876   6.220898   5.658790
    37  H    4.488726   3.193556   2.434727   2.365035   4.682402
    38  H    2.483521   3.805519   3.407658   4.482431   4.566639
    39  H    3.606034   3.848351   2.198311   3.516207   4.032947
    40  H    3.871258   4.282946   3.703383   4.533474   5.564149
    41  H    3.117150   2.282165   4.564964   4.065277   5.697188
    42  H    2.124327   3.006361   4.633811   4.783905   5.588893
    43  H    4.547581   4.005118   4.898968   4.758873   6.756155
                   26         27         28         29         30
    26  H    0.000000
    27  H    2.370081   0.000000
    28  H    6.596987   4.793791   0.000000
    29  H    6.356699   4.505694   1.776309   0.000000
    30  H    2.615095   2.490266   6.028217   6.376610   0.000000
    31  H    3.346036   3.065905   5.036580   5.733159   1.773519
    32  H    3.787852   2.438851   4.575307   5.161498   1.769572
    33  H    6.397148   5.801618   4.192085   3.674208   7.330521
    34  H    7.284340   6.116952   3.305727   2.605252   7.844389
    35  H    5.912772   4.899211   3.758437   2.565758   6.885112
    36  H    6.860223   6.094694   3.334743   3.885600   7.017586
    37  H    4.463774   6.109518   8.120553   8.473164   5.263410
    38  H    5.587896   6.527943   7.080134   7.058826   6.965119
    39  H    4.640189   6.163201   7.876380   7.802504   6.293272
    40  H    6.139849   7.474287   8.396134   8.578739   7.363430
    41  H    6.021531   6.407734   6.085700   6.992844   5.840045
    42  H    6.380573   6.740641   6.012937   6.617864   6.779756
    43  H    6.952483   8.002256   8.355186   9.059730   7.246406
                   31         32         33         34         35
    31  H    0.000000
    32  H    1.767371   0.000000
    33  H    6.320817   6.760511   0.000000
    34  H    6.874953   6.917529   1.772279   0.000000
    35  H    6.226329   6.237693   1.775141   1.778732   0.000000
    36  H    5.597571   6.168498   2.309504   2.642850   3.477068
    37  H    4.552599   6.216184   6.829447   8.274472   7.504224
    38  H    5.966646   7.284260   4.152424   5.876101   5.305278
    39  H    5.639838   7.031441   5.424268   7.090445   6.177682
    40  H    6.381442   7.939196   5.864418   7.545737   7.013408
    41  H    4.228466   5.774204   5.480541   6.558469   6.552797
    42  H    5.276047   6.656261   4.266468   5.569707   5.647201
    43  H    5.929584   7.642765   6.914678   8.309273   8.139956
                   36         37         38         39         40
    36  H    0.000000
    37  H    6.621526   0.000000
    38  H    4.613109   3.560229   0.000000
    39  H    5.949475   2.434628   1.774024   0.000000
    40  H    5.949133   2.734884   1.772502   1.766121   0.000000
    41  H    4.171473   3.524424   3.792675   4.324645   3.766090
    42  H    3.313216   4.056966   2.592653   3.785362   3.081345
    43  H    6.062110   2.949633   3.734568   3.890754   2.627827
                   41         42         43
    41  H    0.000000
    42  H    1.776195   0.000000
    43  H    2.388906   2.809910   0.000000
 Stoichiometry    C15H24O4
 Framework group  C1[X(C15H24O4)]
 Deg. of freedom   123
 Full point group                 C1      NOp   1
 Largest Abelian subgroup         C1      NOp   1
 Largest concise Abelian subgroup C1      NOp   1
                         Standard orientation:                         
 ---------------------------------------------------------------------
 Center     Atomic      Atomic             Coordinates (Angstroms)
 Number     Number       Type             X           Y           Z
 ---------------------------------------------------------------------
      1          6           0        1.822234    0.633932    0.035128
      2          6           0        1.106308   -0.487745    0.306204
      3          6           0       -0.336273   -0.574528    0.738438
      4          6           0       -1.254084    0.488225    0.090621
      5          6           0       -1.110926    1.890769    0.732573
      6          6           0        0.305218    2.310687    1.171840
      7          6           0        1.457072    2.086641    0.170173
      8          6           0        3.187767    0.244416   -0.377750
      9          6           0        3.290107   -1.268429   -0.378165
     10          6           0        1.905645   -1.774149    0.092725
     11          8           0        4.104689    1.020625   -0.659094
     12          6           0        1.220837    2.765724   -1.193778
     13          6           0        1.993531   -2.626031    1.363434
     14          8           0        1.308788   -2.539474   -0.974151
     15          6           0       -2.744305    0.026811    0.038955
     16          8           0       -3.556384    1.082376   -0.520901
     17          6           0       -3.305089   -0.397670    1.403173
     18          6           0       -2.928585   -1.099591   -0.992340
     19          8           0       -4.312626   -1.432170   -1.170910
     20          1           0       -0.389567   -0.506965    1.834612
     21          1           0       -0.701529   -1.576752    0.490531
     22          1           0       -0.945285    0.581982   -0.958998
     23          1           0       -1.752644    1.962293    1.621573
     24          1           0       -1.502631    2.629454    0.022817
     25          1           0        0.565356    1.803382    2.111090
     26          1           0        0.270122    3.380893    1.415679
     27          1           0        2.344326    2.570927    0.603944
     28          1           0        3.523492   -1.628758   -1.384182
     29          1           0        4.100164   -1.567034    0.294781
     30          1           0        0.983903    3.828782   -1.059928
     31          1           0        0.397779    2.303609   -1.749620
     32          1           0        2.117882    2.703342   -1.820758
     33          1           0        1.001059   -2.968681    1.684291
     34          1           0        2.607812   -3.513859    1.172332
     35          1           0        2.442393   -2.063740    2.189033
     36          1           0        0.672066   -3.166312   -0.593102
     37          1           0       -3.694457    1.752946    0.167809
     38          1           0       -2.790092   -1.278648    1.800841
     39          1           0       -3.218688    0.408835    2.141238
     40          1           0       -4.368168   -0.640564    1.306586
     41          1           0       -2.477805   -0.790237   -1.947267
     42          1           0       -2.433271   -2.013132   -0.659862
     43          1           0       -4.764700   -0.576994   -1.290373
 ---------------------------------------------------------------------
 Rotational constants (GHZ):      0.5528460      0.2587934      0.2058764
 Standard basis: 6-31G(d) (6D, 7F)
 There are   333 symmetry adapted cartesian basis functions of A   symmetry.
 There are   333 symmetry adapted basis functions of A   symmetry.
   333 basis functions,   628 primitive gaussians,   333 cartesian basis functions
    73 alpha electrons       73 beta electrons
       nuclear repulsion energy      1597.1170608270 Hartrees.
 NAtoms=   43 NActive=   43 NUniq=   43 SFac= 1.00D+00 NAtFMM=   60 NAOKFM=F Big=F
 Integral buffers will be    131072 words long.
 Raffenetti 2 integral format.
 Two-electron integral symmetry is turned on.
 ------------------------------------------------------------------------------
 Polarizable Continuum Model (PCM)
 =================================
 Model                : PCM (using non-symmetric T matrix).
 Atomic radii         : SMD-Coulomb.
 Polarization charges : Total charges.
 Charge compensation  : None.
 Solution method      : On-the-fly selection.
 Cavity type          : VdW (van der Waals Surface) (Alpha=1.000).
 Cavity algorithm     : GePol (No added spheres)
                        Default sphere list used, NSphG=   43.
                        Lebedev-Laikov grids with approx.  5.0 points / Ang**2.
                        Smoothing algorithm: Karplus/York (Gamma=1.0000).
                        Polarization charges: spherical gaussians, with
                                              point-specific exponents (IZeta= 3).
                        Self-potential: point-specific (ISelfS= 7).
                        Self-field    : sphere-specific E.n sum rule (ISelfD= 2).
 1st derivatives      : Analytical E(r).r(x)/FMM algorithm (CHGder, D1EAlg=3).
                        Cavity 1st derivative terms included.
 Solvent              : Methanol, Eps=  32.613000 Eps(inf)=   1.765709
 ------------------------------------------------------------------------------
 ------------------------------------------------------------------------------
 Atomic radii for non-electrostatic terms: SMD-CDS.
 ------------------------------------------------------------------------------
 Nuclear repulsion after PCM non-electrostatic terms =     1597.1186984635 Hartrees.
 One-electron integrals computed using PRISM.
 NBasis=   333 RedAO= T EigKep=  9.38D-04  NBF=   333
 NBsUse=   333 1.00D-06 EigRej= -1.00D+00 NBFU=   333
 Initial guess from the checkpoint file:  "DY-202A-11R_38.chk"
 B after Tr=     0.000000    0.000000    0.000000
         Rot=    0.999989   -0.001840    0.001133    0.004231 Ang=  -0.54 deg.
 ExpMin= 1.61D-01 ExpMax= 5.48D+03 ExpMxC= 8.25D+02 IAcc=1 IRadAn=         1 AccDes= 0.00D+00
 Harris functional with IExCor=  402 and IRadAn=       1 diagonalized for initial guess.
 HarFok:  IExCor=  402 AccDes= 0.00D+00 IRadAn=         1 IDoV= 1 UseB2=F ITyADJ=14
 ICtDFT=  3500011 ScaDFX=  1.000000  1.000000  1.000000  1.000000
 FoFCou: FMM=F IPFlag=           0 FMFlag=      100000 FMFlg1=           0
         NFxFlg=           0 DoJE=T BraDBF=F KetDBF=T FulRan=T
         wScrn=  0.000000 ICntrl=     500 IOpCl=  0 I1Cent=   200000004 NGrid=           0
         NMat0=    1 NMatS0=      1 NMatT0=    0 NMatD0=    1 NMtDS0=    0 NMtDT0=    0
 Petite list used in FoFCou.
 Keep R1 ints in memory in canonical form, NReq=1565304907.
 Requested convergence on RMS density matrix=1.00D-08 within 128 cycles.
 Requested convergence on MAX density matrix=1.00D-06.
 Requested convergence on             energy=1.00D-06.
 No special actions if energy rises.
 Inv3:  Mode=1 IEnd=    21708300.
 Iteration    1 A*A^-1 deviation from unit magnitude is 6.77D-15 for    669.
 Iteration    1 A*A^-1 deviation from orthogonality  is 5.74D-15 for   2668   2590.
 Iteration    1 A^-1*A deviation from unit magnitude is 4.44D-15 for   2682.
 Iteration    1 A^-1*A deviation from orthogonality  is 1.18D-09 for   2620   2582.
 Iteration    2 A*A^-1 deviation from unit magnitude is 7.22D-15 for    669.
 Iteration    2 A*A^-1 deviation from orthogonality  is 4.73D-15 for   1336    783.
 Iteration    2 A^-1*A deviation from unit magnitude is 8.88D-16 for    119.
 Iteration    2 A^-1*A deviation from orthogonality  is 3.10D-16 for   2265    133.
 Error on total polarization charges =  0.05208
 SCF Done:  E(RB3LYP) =  -886.950178458     A.U. after   10 cycles
            NFock= 10  Conv=0.99D-08     -V/T= 2.0094
 SMD-CDS (non-electrostatic) energy       (kcal/mol) =       1.03
 (included in total energy above)
 D1PCM: PCM CHGder 1st derivatives, ID1Alg=3 FixD1E=F DoIter=F DoCFld=F I1PDM=0.
 Calling FoFJK, ICntrl=      2127 FMM=F ISym2X=0 I1Cent= 0 IOpClX= 0 NMat=1 NMatS=1 NMatT=0.
 ***** Axes restored to original set *****
 -------------------------------------------------------------------
 Center     Atomic                   Forces (Hartrees/Bohr)
 Number     Number              X              Y              Z
 -------------------------------------------------------------------
      1        6           0.004849431   -0.006843826   -0.000095384
      2        6          -0.004083516    0.005678504   -0.000094790
      3        6           0.001573660   -0.000911189   -0.000723565
      4        6          -0.000421162    0.001402060   -0.001059316
      5        6          -0.000450507    0.000659296   -0.000384950
      6        6          -0.000024409    0.000361485    0.000709023
      7        6          -0.003328623    0.002779054    0.001336453
      8        6          -0.002915881    0.003131454   -0.000205596
      9        6          -0.002397001    0.000219061    0.000943640
     10        6           0.003949397   -0.000497637    0.000934152
     11        8          -0.002295897   -0.002549899    0.001247388
     12        6           0.000241820    0.000014083   -0.001441265
     13        6          -0.000779263   -0.001367507   -0.000158548
     14        8           0.002063476   -0.000364082   -0.001762257
     15        6           0.000932777   -0.002908906    0.001007016
     16        8           0.000098921    0.002737580    0.000892685
     17        6          -0.001592976    0.002593453    0.000295480
     18        6          -0.003476914   -0.002123080    0.000305513
     19        8           0.004338265    0.000998818   -0.000189553
     20        1           0.000186545    0.000314326    0.000236968
     21        1           0.001011655    0.000058161    0.000263622
     22        1           0.000446289   -0.000374447    0.000290529
     23        1           0.000333325   -0.000262383    0.000069113
     24        1           0.000406197   -0.000454835   -0.000055706
     25        1          -0.000013998   -0.000543728   -0.000842999
     26        1          -0.000122020    0.000122029    0.000015162
     27        1           0.000213836    0.000202622   -0.000350028
     28        1           0.000626478   -0.001139090   -0.000253517
     29        1           0.001135456   -0.001910800   -0.001034553
     30        1           0.000124040   -0.000164443    0.000524365
     31        1          -0.000334782   -0.000156780    0.000359396
     32        1          -0.000002509   -0.000344254    0.000488585
     33        1           0.000236597    0.001076843   -0.000367790
     34        1           0.000283511    0.000413667   -0.000074843
     35        1           0.000242650    0.000220585   -0.000208404
     36        1          -0.000504839    0.001174037    0.001351444
     37        1          -0.001055682    0.000656409    0.000142110
     38        1           0.000385882    0.000411277   -0.000604485
     39        1           0.000375439   -0.000299997   -0.000094737
     40        1           0.000370997   -0.000698925   -0.000408982
     41        1          -0.000943600    0.000183289   -0.000301481
     42        1           0.000022344   -0.001293240   -0.000660506
     43        1           0.000294593   -0.000199042   -0.000039391
 -------------------------------------------------------------------
 Cartesian Forces:  Max     0.006843826 RMS     0.001535445

 GradGradGradGradGradGradGradGradGradGradGradGradGradGradGradGradGradGrad
 Berny optimization.
 Using GEDIIS/GDIIS optimizer.
 FormGI is forming the generalized inverse of G from B-inverse, IUseBI=4.
 Internal  Forces:  Max     0.004635549 RMS     0.000825806
 Search for a local minimum.
 Step number   2 out of a maximum of  258
 All quantities printed in internal units (Hartrees-Bohrs-Radians)
 Mixed Optimization -- En-DIIS/RFO-DIIS
 Update second derivatives using D2CorX and points    1    2
 DE= -5.87D-03 DEPred=-6.78D-03 R= 8.65D-01
 TightC=F SS=  1.41D+00  RLast= 3.15D-01 DXNew= 5.0454D-01 9.4416D-01
 Trust test= 8.65D-01 RLast= 3.15D-01 DXMaxT set to 5.05D-01
 ITU=  1  0
 Use linear search instead of GDIIS.
     Eigenvalues ---    0.00230   0.00230   0.00286   0.00342   0.00371
     Eigenvalues ---    0.00380   0.00527   0.00684   0.00769   0.00921
     Eigenvalues ---    0.01107   0.01112   0.01227   0.01306   0.01364
     Eigenvalues ---    0.01391   0.02478   0.02556   0.03121   0.03859
     Eigenvalues ---    0.03918   0.04022   0.04410   0.04590   0.04712
     Eigenvalues ---    0.04846   0.04939   0.05018   0.05141   0.05329
     Eigenvalues ---    0.05395   0.05471   0.05525   0.05531   0.05577
     Eigenvalues ---    0.05582   0.05639   0.05678   0.05697   0.05910
     Eigenvalues ---    0.05957   0.06099   0.07188   0.07759   0.08322
     Eigenvalues ---    0.08644   0.09000   0.09146   0.09323   0.09688
     Eigenvalues ---    0.10325   0.11668   0.12104   0.13305   0.13801
     Eigenvalues ---    0.14592   0.15752   0.16000   0.16000   0.16000
     Eigenvalues ---    0.16000   0.16000   0.16000   0.16000   0.16000
     Eigenvalues ---    0.16000   0.16000   0.16023   0.16098   0.16228
     Eigenvalues ---    0.16740   0.17245   0.18360   0.20044   0.20753
     Eigenvalues ---    0.21912   0.23176   0.24801   0.25041   0.26177
     Eigenvalues ---    0.26905   0.27079   0.27768   0.27925   0.28495
     Eigenvalues ---    0.28820   0.28902   0.29370   0.29526   0.30223
     Eigenvalues ---    0.31151   0.31705   0.32273   0.33747   0.33774
     Eigenvalues ---    0.33820   0.33846   0.33893   0.34009   0.34079
     Eigenvalues ---    0.34118   0.34124   0.34135   0.34164   0.34177
     Eigenvalues ---    0.34200   0.34201   0.34248   0.34294   0.34322
     Eigenvalues ---    0.34325   0.34363   0.34372   0.34437   0.34655
     Eigenvalues ---    0.39101   0.41220   0.42423   0.51582   0.52574
     Eigenvalues ---    0.52964   0.53061   0.95058
 RFO step:  Lambda=-1.09444038D-03 EMin= 2.29830391D-03
 Quartic linear search produced a step of -0.04137.
 Iteration  1 RMS(Cart)=  0.03549614 RMS(Int)=  0.00047080
 Iteration  2 RMS(Cart)=  0.00062344 RMS(Int)=  0.00002662
 Iteration  3 RMS(Cart)=  0.00000019 RMS(Int)=  0.00002662
 Variable       Old X    -DE/DX   Delta X   Delta X   Delta X     New X
                                 (Linear)    (Quad)   (Total)
    R1        2.56627  -0.00398  -0.00125  -0.00417  -0.00539   2.56088
    R2        2.84210   0.00338  -0.00072   0.01090   0.01018   2.85228
    R3        2.79454  -0.00299  -0.00012  -0.00767  -0.00774   2.78680
    R4        2.85054  -0.00216  -0.00013  -0.00619  -0.00630   2.84424
    R5        2.89032   0.00272  -0.00137   0.01125   0.00986   2.90018
    R6        2.92236   0.00095  -0.00009   0.00422   0.00411   2.92647
    R7        2.07784   0.00025  -0.00020   0.00123   0.00103   2.07887
    R8        2.06951  -0.00045  -0.00011  -0.00095  -0.00106   2.06845
    R9        2.92738  -0.00063  -0.00003  -0.00135  -0.00137   2.92602
   R10        2.94963   0.00021   0.00055  -0.00067  -0.00012   2.94951
   R11        2.07513  -0.00018   0.00008  -0.00073  -0.00064   2.07449
   R12        2.91211  -0.00079  -0.00080  -0.00037  -0.00116   2.91095
   R13        2.07633  -0.00015  -0.00022   0.00015  -0.00007   2.07625
   R14        2.07254  -0.00041   0.00010  -0.00144  -0.00133   2.07121
   R15        2.91551  -0.00065  -0.00051  -0.00089  -0.00142   2.91409
   R16        2.07631  -0.00048   0.00000  -0.00137  -0.00137   2.07494
   R17        2.07529   0.00012   0.00003   0.00028   0.00031   2.07559
   R18        2.91369  -0.00024  -0.00094   0.00169   0.00075   2.91444
   R19        2.07862   0.00013  -0.00004   0.00049   0.00045   2.07907
   R20        2.86540   0.00082  -0.00162   0.00734   0.00573   2.87113
   R21        2.33165  -0.00360  -0.00086  -0.00142  -0.00228   2.32937
   R22        2.92403  -0.00316  -0.00129  -0.00661  -0.00794   2.91608
   R23        2.06696   0.00077   0.00004   0.00203   0.00207   2.06903
   R24        2.06855   0.00070   0.00000   0.00193   0.00193   2.07048
   R25        2.89574  -0.00089  -0.00025  -0.00222  -0.00247   2.89327
   R26        2.72552  -0.00079  -0.00140   0.00186   0.00046   2.72599
   R27        2.07366  -0.00013  -0.00015   0.00004  -0.00011   2.07356
   R28        2.07004   0.00014  -0.00012   0.00069   0.00057   2.07061
   R29        2.07154  -0.00026  -0.00005  -0.00062  -0.00066   2.07088
   R30        2.07471  -0.00065  -0.00015  -0.00143  -0.00158   2.07313
   R31        2.07190  -0.00016  -0.00003  -0.00038  -0.00041   2.07149
   R32        2.06946   0.00005   0.00002   0.00010   0.00012   2.06957
   R33        1.83560   0.00014   0.00002   0.00019   0.00021   1.83582
   R34        2.73007   0.00257  -0.00007   0.00647   0.00639   2.73646
   R35        2.90044  -0.00107   0.00012  -0.00383  -0.00372   2.89672
   R36        2.90693   0.00236   0.00095   0.00564   0.00659   2.91352
   R37        1.83513   0.00071   0.00016   0.00088   0.00104   1.83616
   R38        2.06965  -0.00037  -0.00007  -0.00084  -0.00092   2.06873
   R39        2.07238  -0.00026  -0.00019  -0.00022  -0.00041   2.07197
   R40        2.06877  -0.00017   0.00010  -0.00076  -0.00065   2.06811
   R41        2.71099  -0.00464  -0.00042  -0.00965  -0.01007   2.70092
   R42        2.07938  -0.00007  -0.00040   0.00085   0.00045   2.07983
   R43        2.06182   0.00087   0.00014   0.00204   0.00217   2.06400
   R44        1.84185  -0.00030   0.00033  -0.00141  -0.00108   1.84077
    A1        2.28087  -0.00143   0.00112  -0.01156  -0.01051   2.27036
    A2        1.90178   0.00035  -0.00213   0.00690   0.00470   1.90649
    A3        2.09866   0.00109   0.00097   0.00577   0.00673   2.10539
    A4        2.22545   0.00126  -0.00093   0.00519   0.00429   2.22975
    A5        1.97286  -0.00090   0.00057  -0.00664  -0.00617   1.96669
    A6        2.08450  -0.00036   0.00037   0.00152   0.00195   2.08645
    A7        1.99107  -0.00009   0.00032  -0.00292  -0.00264   1.98844
    A8        1.90549   0.00009  -0.00002  -0.00181  -0.00183   1.90367
    A9        1.88257  -0.00071  -0.00029  -0.00394  -0.00422   1.87835
   A10        1.92477  -0.00003   0.00029  -0.00171  -0.00144   1.92333
   A11        1.91362   0.00074  -0.00053   0.00963   0.00911   1.92273
   A12        1.83977   0.00000   0.00022   0.00104   0.00124   1.84101
   A13        1.97552  -0.00010  -0.00025  -0.00253  -0.00279   1.97273
   A14        1.95773   0.00075   0.00038   0.00330   0.00369   1.96142
   A15        1.86731  -0.00038   0.00050  -0.00410  -0.00360   1.86370
   A16        1.94937  -0.00067   0.00014  -0.00291  -0.00276   1.94660
   A17        1.86796   0.00031  -0.00094   0.00397   0.00303   1.87099
   A18        1.83597   0.00011   0.00012   0.00269   0.00282   1.83879
   A19        2.03730  -0.00009   0.00061  -0.00603  -0.00545   2.03185
   A20        1.91799   0.00006   0.00011  -0.00048  -0.00036   1.91763
   A21        1.88454  -0.00013   0.00022  -0.00043  -0.00022   1.88432
   A22        1.86329  -0.00008  -0.00011  -0.00001  -0.00013   1.86316
   A23        1.90620   0.00007  -0.00077   0.00284   0.00208   1.90828
   A24        1.84541   0.00021  -0.00014   0.00527   0.00513   1.85053
   A25        2.05043  -0.00070  -0.00026  -0.00609  -0.00641   2.04401
   A26        1.91286   0.00043  -0.00058   0.00048  -0.00013   1.91273
   A27        1.87493  -0.00009   0.00010   0.00232   0.00244   1.87737
   A28        1.88724  -0.00016   0.00072  -0.00524  -0.00455   1.88270
   A29        1.88550   0.00047   0.00033   0.00363   0.00400   1.88950
   A30        1.84181   0.00014  -0.00033   0.00645   0.00612   1.84793
   A31        1.96041   0.00061   0.00023  -0.00056  -0.00037   1.96004
   A32        1.96404  -0.00044  -0.00035  -0.00313  -0.00346   1.96058
   A33        1.83883  -0.00024   0.00113  -0.00278  -0.00165   1.83717
   A34        1.97794  -0.00010  -0.00052   0.00148   0.00096   1.97890
   A35        1.85693   0.00005  -0.00083   0.00677   0.00596   1.86289
   A36        1.85305   0.00010   0.00045  -0.00150  -0.00106   1.85199
   A37        1.90202   0.00158   0.00244  -0.00143   0.00095   1.90297
   A38        2.19466  -0.00030  -0.00181   0.00413   0.00234   2.19700
   A39        2.18638  -0.00128  -0.00063  -0.00267  -0.00327   2.18311
   A40        1.83964  -0.00196  -0.00208  -0.00133  -0.00353   1.83611
   A41        1.92126   0.00109  -0.00034   0.00720   0.00685   1.92811
   A42        1.89858   0.00129  -0.00026   0.01478   0.01458   1.91317
   A43        1.94244   0.00034   0.00116  -0.00519  -0.00396   1.93848
   A44        1.96697   0.00049   0.00002   0.00258   0.00264   1.96960
   A45        1.89407  -0.00116   0.00127  -0.01653  -0.01531   1.87876
   A46        1.80821   0.00093   0.00120   0.00213   0.00322   1.81144
   A47        1.96254  -0.00047   0.00058  -0.00169  -0.00112   1.96143
   A48        1.91057  -0.00026  -0.00106   0.00041  -0.00060   1.90997
   A49        1.96356   0.00017  -0.00083   0.00653   0.00575   1.96930
   A50        1.89503  -0.00083  -0.00005  -0.00712  -0.00716   1.88788
   A51        1.92000   0.00043   0.00016  -0.00044  -0.00030   1.91970
   A52        1.93035  -0.00061   0.00000  -0.00397  -0.00397   1.92637
   A53        1.95864  -0.00035   0.00016  -0.00249  -0.00233   1.95631
   A54        1.93426  -0.00050   0.00008  -0.00289  -0.00281   1.93145
   A55        1.88425   0.00045  -0.00003   0.00217   0.00213   1.88638
   A56        1.87715   0.00057  -0.00010   0.00366   0.00355   1.88070
   A57        1.87614   0.00053  -0.00013   0.00410   0.00397   1.88011
   A58        1.94336  -0.00081   0.00008  -0.00455  -0.00448   1.93888
   A59        1.91534  -0.00003   0.00053  -0.00056  -0.00003   1.91531
   A60        1.94253  -0.00039   0.00035  -0.00477  -0.00443   1.93810
   A61        1.88041   0.00077  -0.00105   0.01032   0.00927   1.88968
   A62        1.88646   0.00042   0.00005   0.00044   0.00047   1.88693
   A63        1.89393   0.00010  -0.00002  -0.00029  -0.00032   1.89361
   A64        1.90024  -0.00281  -0.00003  -0.01658  -0.01661   1.88363
   A65        1.91082  -0.00034  -0.00006  -0.00651  -0.00655   1.90426
   A66        1.98358   0.00049  -0.00005   0.00072   0.00063   1.98422
   A67        1.93160  -0.00054   0.00019   0.00041   0.00060   1.93220
   A68        1.91892  -0.00090  -0.00172  -0.00546  -0.00721   1.91171
   A69        1.78020   0.00097   0.00215   0.00397   0.00614   1.78634
   A70        1.92795   0.00033  -0.00035   0.00693   0.00657   1.93452
   A71        1.88559   0.00152   0.00014   0.00865   0.00879   1.89438
   A72        1.95346  -0.00114  -0.00001  -0.00924  -0.00927   1.94419
   A73        1.94552   0.00027   0.00013   0.00259   0.00270   1.94823
   A74        1.91531  -0.00014   0.00090  -0.00201  -0.00113   1.91418
   A75        1.88615   0.00023   0.00018  -0.00124  -0.00107   1.88507
   A76        1.88619   0.00035   0.00001  -0.00053  -0.00055   1.88564
   A77        1.87450   0.00049  -0.00127   0.01120   0.00992   1.88441
   A78        1.94849   0.00071  -0.00119   0.00552   0.00433   1.95282
   A79        1.90379  -0.00022   0.00127  -0.00607  -0.00473   1.89906
   A80        1.93309   0.00120   0.00138   0.00903   0.01042   1.94351
   A81        1.93091  -0.00085  -0.00276  -0.00389  -0.00666   1.92425
   A82        1.85646  -0.00076   0.00096  -0.00453  -0.00363   1.85283
   A83        1.89006  -0.00010   0.00023  -0.00002   0.00025   1.89032
   A84        1.83312  -0.00030  -0.00055  -0.00032  -0.00087   1.83226
    D1        0.08656   0.00015   0.00061  -0.00721  -0.00657   0.07999
    D2       -3.08494   0.00010   0.00080  -0.00418  -0.00333  -3.08828
    D3       -3.12210   0.00045  -0.00001   0.01306   0.01300  -3.10910
    D4       -0.01042   0.00040   0.00018   0.01610   0.01623   0.00581
    D5        0.38224   0.00011  -0.00072   0.01370   0.01295   0.39519
    D6       -1.87499   0.00009   0.00011   0.01486   0.01494  -1.86005
    D7        2.39662   0.00034  -0.00092   0.01985   0.01889   2.41551
    D8       -2.68592  -0.00018   0.00007  -0.00843  -0.00836  -2.69427
    D9        1.34004  -0.00020   0.00090  -0.00727  -0.00636   1.33368
   D10       -0.67153   0.00005  -0.00013  -0.00228  -0.00241  -0.67395
   D11        0.02033  -0.00019  -0.00006   0.00266   0.00255   0.02288
   D12       -3.10480  -0.00007   0.00012   0.00064   0.00069  -3.10411
   D13        3.10306  -0.00004  -0.00057   0.01966   0.01918   3.12224
   D14       -0.02207   0.00009  -0.00039   0.01764   0.01732  -0.00476
   D15        0.62624  -0.00001  -0.00006   0.00418   0.00413   0.63036
   D16       -1.53581   0.00003  -0.00065   0.00993   0.00929  -1.52652
   D17        2.75666   0.00036  -0.00074   0.01170   0.01096   2.76762
   D18       -2.48375   0.00006  -0.00026   0.00109   0.00081  -2.48293
   D19        1.63739   0.00009  -0.00085   0.00684   0.00598   1.64337
   D20       -0.35333   0.00042  -0.00094   0.00861   0.00765  -0.34568
   D21       -0.00323  -0.00042  -0.00020  -0.02753  -0.02775  -0.03098
   D22        2.12149   0.00013  -0.00011  -0.01920  -0.01933   2.10215
   D23       -2.02206   0.00016  -0.00027  -0.02063  -0.02091  -2.04297
   D24        3.11112  -0.00044  -0.00006  -0.02469  -0.02475   3.08637
   D25       -1.04735   0.00011   0.00004  -0.01636  -0.01634  -1.06369
   D26        1.09229   0.00015  -0.00012  -0.01778  -0.01791   1.07438
   D27       -1.35172  -0.00039   0.00016  -0.00929  -0.00913  -1.36086
   D28        2.70622  -0.00002  -0.00015  -0.00597  -0.00612   2.70009
   D29        0.70153  -0.00031  -0.00081  -0.00850  -0.00931   0.69222
   D30        0.79991  -0.00037   0.00060  -0.01517  -0.01457   0.78533
   D31       -1.42533   0.00001   0.00028  -0.01184  -0.01157  -1.43690
   D32        2.85316  -0.00029  -0.00037  -0.01437  -0.01475   2.83841
   D33        2.81820   0.00005   0.00071  -0.00929  -0.00857   2.80962
   D34        0.59295   0.00042   0.00040  -0.00597  -0.00557   0.58739
   D35       -1.41174   0.00012  -0.00026  -0.00850  -0.00875  -1.42049
   D36        0.64785  -0.00027  -0.00020   0.00244   0.00222   0.65006
   D37       -1.47630  -0.00014  -0.00059   0.00728   0.00667  -1.46963
   D38        2.80200  -0.00035  -0.00061   0.00153   0.00090   2.80289
   D39        2.87746   0.00010   0.00024   0.00238   0.00261   2.88007
   D40        0.75331   0.00024  -0.00015   0.00722   0.00706   0.76037
   D41       -1.25158   0.00003  -0.00017   0.00146   0.00129  -1.25029
   D42       -1.40503   0.00006  -0.00008   0.00637   0.00629  -1.39874
   D43        2.75401   0.00019  -0.00047   0.01121   0.01074   2.76475
   D44        0.74912  -0.00002  -0.00049   0.00545   0.00497   0.75409
   D45        3.09804  -0.00075  -0.00169  -0.04519  -0.04689   3.05115
   D46        0.94492   0.00033   0.00061  -0.03366  -0.03306   0.91186
   D47       -1.23625  -0.00006   0.00096  -0.04379  -0.04283  -1.27908
   D48        0.85892  -0.00067  -0.00179  -0.04205  -0.04384   0.81508
   D49       -1.29419   0.00041   0.00050  -0.03052  -0.03002  -1.32421
   D50        2.80781   0.00002   0.00086  -0.04065  -0.03978   2.76803
   D51       -1.16142  -0.00077  -0.00082  -0.04685  -0.04767  -1.20909
   D52        2.96865   0.00032   0.00147  -0.03532  -0.03385   2.93480
   D53        0.78747  -0.00008   0.00183  -0.04545  -0.04361   0.74386
   D54        0.82258  -0.00021  -0.00067   0.00755   0.00684   0.82943
   D55       -1.33964   0.00018  -0.00095   0.01905   0.01808  -1.32155
   D56        2.95073  -0.00015  -0.00033   0.01000   0.00965   2.96038
   D57        2.97515  -0.00027  -0.00020   0.00274   0.00253   2.97768
   D58        0.81293   0.00012  -0.00047   0.01424   0.01377   0.82670
   D59       -1.17988  -0.00021   0.00015   0.00519   0.00533  -1.17455
   D60       -1.32039  -0.00003  -0.00078   0.01024   0.00945  -1.31094
   D61        2.80058   0.00036  -0.00106   0.02174   0.02069   2.82126
   D62        0.80776   0.00003  -0.00043   0.01269   0.01225   0.82001
   D63       -1.27280  -0.00025   0.00105  -0.01897  -0.01794  -1.29074
   D64        0.97720  -0.00041   0.00030  -0.02255  -0.02226   0.95494
   D65        3.00699  -0.00031   0.00007  -0.01933  -0.01928   2.98771
   D66        0.90227  -0.00033   0.00067  -0.02742  -0.02675   0.87552
   D67       -3.13091  -0.00049  -0.00007  -0.03100  -0.03107   3.12120
   D68       -1.10112  -0.00039  -0.00031  -0.02779  -0.02809  -1.12921
   D69        2.88768  -0.00001   0.00082  -0.02071  -0.01990   2.86778
   D70       -1.14550  -0.00017   0.00008  -0.02429  -0.02422  -1.16972
   D71        0.88429  -0.00007  -0.00016  -0.02108  -0.02124   0.86305
   D72       -3.11457   0.00034  -0.00096   0.02086   0.01989  -3.09468
   D73        1.06332   0.00043  -0.00103   0.02255   0.02150   1.08483
   D74       -1.03435   0.00034  -0.00103   0.02101   0.01996  -1.01438
   D75        0.92047  -0.00004  -0.00052   0.02313   0.02263   0.94310
   D76       -1.18482   0.00005  -0.00059   0.02481   0.02424  -1.16058
   D77        3.00069  -0.00004  -0.00059   0.02328   0.02270   3.02340
   D78       -1.11161  -0.00011   0.00048   0.01505   0.01553  -1.09608
   D79        3.06629  -0.00002   0.00041   0.01673   0.01714   3.08343
   D80        0.96861  -0.00011   0.00041   0.01520   0.01561   0.98422
   D81       -0.02162  -0.00005  -0.00006  -0.01926  -0.01933  -0.04095
   D82        2.07482  -0.00021  -0.00003  -0.02239  -0.02248   2.05234
   D83       -2.13514  -0.00020   0.00115  -0.02934  -0.02819  -2.16332
   D84        3.10361  -0.00017  -0.00026  -0.01718  -0.01742   3.08619
   D85       -1.08313  -0.00033  -0.00023  -0.02031  -0.02058  -1.10371
   D86        0.99010  -0.00032   0.00096  -0.02726  -0.02628   0.96382
   D87        0.01492   0.00024   0.00013   0.02668   0.02680   0.04172
   D88       -2.10912   0.00012  -0.00088   0.02385   0.02295  -2.08617
   D89        2.04474   0.00004  -0.00051   0.02511   0.02458   2.06932
   D90       -2.06751  -0.00007   0.00120   0.02163   0.02283  -2.04468
   D91        2.09164  -0.00018   0.00019   0.01880   0.01897   2.11061
   D92       -0.03769  -0.00026   0.00056   0.02005   0.02061  -0.01708
   D93        2.08321   0.00084  -0.00142   0.04515   0.04371   2.12692
   D94       -0.04083   0.00072  -0.00243   0.04232   0.03986  -0.00097
   D95       -2.17016   0.00064  -0.00206   0.04357   0.04149  -2.12867
   D96        1.10099  -0.00078   0.00002  -0.02789  -0.02782   1.07317
   D97       -3.10183  -0.00035  -0.00090  -0.01827  -0.01913  -3.12096
   D98       -1.00512  -0.00050  -0.00034  -0.02207  -0.02238  -1.02749
   D99        3.13474   0.00021   0.00137  -0.02195  -0.02060   3.11413
   D100      -1.06808   0.00063   0.00045  -0.01233  -0.01191  -1.07999
   D101       1.02863   0.00049   0.00101  -0.01613  -0.01515   1.01347
   D102      -1.03332  -0.00043   0.00086  -0.02693  -0.02607  -1.05939
   D103       1.04704   0.00000  -0.00006  -0.01731  -0.01738   1.02966
   D104      -3.13943  -0.00015   0.00050  -0.02111  -0.02062   3.12313
   D105      -1.61297   0.00094  -0.00054   0.04168   0.04111  -1.57186
   D106       2.70749   0.00041  -0.00139   0.04268   0.04134   2.74883
   D107       0.55182   0.00046  -0.00042   0.03954   0.03910   0.59091
   D108      -1.35138  -0.00036   0.00181  -0.02845  -0.02667  -1.37805
   D109       0.83945  -0.00060   0.00057  -0.03587  -0.03530   0.80415
   D110       2.88526  -0.00010   0.00049  -0.02820  -0.02769   2.85757
   D111      -1.11642  -0.00012  -0.00087   0.02955   0.02867  -1.08774
   D112       0.99839  -0.00043  -0.00056   0.02328   0.02271   1.02110
   D113       3.07275   0.00027  -0.00149   0.03754   0.03604   3.10879
   D114       3.01809   0.00066   0.00050   0.04168   0.04217   3.06026
   D115      -1.15029   0.00034   0.00081   0.03541   0.03621  -1.11409
   D116       0.92406   0.00104  -0.00012   0.04967   0.04954   0.97360
   D117       1.06672  -0.00019  -0.00094   0.03617   0.03525   1.10197
   D118      -3.10166  -0.00050  -0.00063   0.02990   0.02928  -3.07238
   D119      -1.02731   0.00019  -0.00156   0.04416   0.04262  -0.98469
   D120      -3.02292   0.00047   0.00135  -0.01469  -0.01332  -3.03624
   D121      -0.88363  -0.00028  -0.00203  -0.02014  -0.02214  -0.90578
   D122       1.19497   0.00018   0.00002  -0.01849  -0.01849   1.17649
   D123      -0.99139   0.00037   0.00255  -0.01990  -0.01736  -1.00875
   D124       1.14789  -0.00038  -0.00083  -0.02536  -0.02618   1.12171
   D125      -3.05669   0.00008   0.00122  -0.02370  -0.02253  -3.07921
   D126       1.04790  -0.00002   0.00154  -0.02113  -0.01957   1.02833
   D127      -3.09600  -0.00077  -0.00184  -0.02658  -0.02839  -3.12439
   D128      -1.01739  -0.00031   0.00021  -0.02493  -0.02474  -1.04213
   D129       0.83823  -0.00054  -0.00061  -0.00290  -0.00354   0.83468
   D130      -1.28546  -0.00015   0.00034   0.00378   0.00418  -1.28128
   D131       2.94878   0.00086   0.00098   0.00846   0.00941   2.95819
         Item               Value     Threshold  Converged?
 Maximum Force            0.004636     0.000450     NO 
 RMS     Force            0.000826     0.000300     NO 
 Maximum Displacement     0.195897     0.001800     NO 
 RMS     Displacement     0.035491     0.001200     NO 
 Predicted change in Energy=-6.025124D-04
 GradGradGradGradGradGradGradGradGradGradGradGradGradGradGradGradGradGrad

                          Input orientation:                          
 ---------------------------------------------------------------------
 Center     Atomic      Atomic             Coordinates (Angstroms)
 Number     Number       Type             X           Y           Z
 ---------------------------------------------------------------------
      1          6           0        1.801143    0.632365    0.044896
      2          6           0        1.080638   -0.473506    0.352109
      3          6           0       -0.356563   -0.543797    0.793539
      4          6           0       -1.274381    0.501847    0.113492
      5          6           0       -1.130560    1.919380    0.719627
      6          6           0        0.288231    2.341906    1.145486
      7          6           0        1.428237    2.091999    0.137557
      8          6           0        3.154105    0.228060   -0.380309
      9          6           0        3.249357   -1.288059   -0.353983
     10          6           0        1.881778   -1.770297    0.173660
     11          8           0        4.071222    0.990250   -0.692386
     12          6           0        1.169507    2.719807   -1.247167
     13          6           0        1.995134   -2.569250    1.474792
     14          8           0        1.264669   -2.578761   -0.849303
     15          6           0       -2.766350    0.045313    0.071796
     16          8           0       -3.576049    1.119859   -0.463605
     17          6           0       -3.318252   -0.381109    1.436818
     18          6           0       -2.966068   -1.070342   -0.973420
     19          8           0       -4.344967   -1.411452   -1.131803
     20          1           0       -0.402377   -0.435221    1.887300
     21          1           0       -0.718156   -1.555650    0.584963
     22          1           0       -0.960059    0.564330   -0.936460
     23          1           0       -1.768866    2.011744    1.609116
     24          1           0       -1.520450    2.639621   -0.008750
     25          1           0        0.554514    1.841977    2.086121
     26          1           0        0.259805    3.415943    1.373574
     27          1           0        2.321293    2.594187    0.538418
     28          1           0        3.442883   -1.677110   -1.358951
     29          1           0        4.084184   -1.593098    0.286696
     30          1           0        0.948374    3.789817   -1.146182
     31          1           0        0.327404    2.245768   -1.763644
     32          1           0        2.052781    2.620121   -1.888109
     33          1           0        1.005924   -2.873640    1.838568
     34          1           0        2.591378   -3.473016    1.303542
     35          1           0        2.478934   -1.977249    2.258929
     36          1           0        0.614013   -3.158603   -0.420129
     37          1           0       -3.726916    1.772996    0.239791
     38          1           0       -2.778538   -1.247287    1.832882
     39          1           0       -3.246263    0.428572    2.172626
     40          1           0       -4.373217   -0.655115    1.338449
     41          1           0       -2.543390   -0.736998   -1.933390
     42          1           0       -2.457686   -1.990013   -0.675590
     43          1           0       -4.805903   -0.558691   -1.227668
 ---------------------------------------------------------------------
                    Distance matrix (angstroms):
                    1          2          3          4          5
     1  C    0.000000
     2  C    1.355160   0.000000
     3  C    2.568952   1.505107   0.000000
     4  C    3.079056   2.560149   1.548620   0.000000
     5  C    3.272087   3.278776   2.582978   1.548381   0.000000
     6  C    2.534311   3.030495   2.977735   2.625374   1.540407
     7  C    1.509363   2.597821   3.250114   3.135810   2.629838
     8  C    1.474710   2.308224   3.781332   4.464335   4.735903
     9  C    2.438126   2.421860   3.856604   4.887382   5.533894
    10  C    2.407460   1.534710   2.626541   3.889420   4.794369
    11  O    2.413489   3.489577   4.915949   5.428024   5.469516
    12  C    2.534917   3.572510   4.140589   3.569779   3.130379
    13  C    3.511776   2.547325   3.177584   4.687696   5.521597
    14  O    3.376200   2.430917   3.077077   4.106567   5.332161
    15  C    4.605143   3.891923   2.583609   1.560812   2.570528
    16  O    5.423137   4.988881   3.835786   2.452072   2.831905
    17  C    5.401184   4.531596   3.035108   2.590022   3.254629
    18  C    5.163572   4.299891   3.195138   2.552442   3.895373
    19  O    6.583044   5.702536   4.512996   3.826221   4.985443
    20  H    3.064260   2.134856   1.100092   2.187438   2.727244
    21  H    3.380229   2.112088   1.094578   2.182879   3.502006
    22  H    2.931199   2.627158   2.141273   1.097771   2.146591
    23  H    4.134541   3.984495   3.031593   2.182017   1.098706
    24  H    3.881357   4.072767   3.483166   2.155359   1.096035
    25  H    2.680269   2.940249   2.862297   3.005340   2.170892
    26  H    3.448103   4.104263   4.049184   3.526116   2.144869
    27  H    2.088748   3.314314   4.133151   4.181784   3.521860
    28  H    3.162242   3.155407   4.511475   5.400789   6.178318
    29  H    3.197410   3.206097   4.591095   5.756128   6.302261
    30  H    3.480716   4.520873   4.923981   4.163912   3.361807
    31  H    2.836511   3.526787   3.845604   3.021691   2.898073
    32  H    2.784063   3.941341   4.796514   4.423064   4.174325
    33  H    4.017674   2.824143   2.894240   4.423753   5.365597
    34  H    4.366098   3.490648   4.186978   5.670965   6.578124
    35  H    3.488757   2.802220   3.498885   4.983592   5.530065
    36  H    3.999620   2.832638   3.041746   4.153272   5.488942
    37  H    5.647872   5.307726   4.127159   2.765267   2.644377
    38  H    5.263408   4.205314   2.727837   2.877197   3.739378
    39  H    5.481339   4.780178   3.346304   2.851968   2.968149
    40  H    6.438447   5.545303   4.054976   3.527304   4.186381
    41  H    4.966260   4.292611   3.500811   2.708292   4.011350
    42  H    5.053077   3.984432   2.943569   2.869186   4.357895
    43  H    6.833088   6.095434   4.886934   3.923659   4.841584
                    6          7          8          9         10
     6  C    0.000000
     7  C    1.542072   0.000000
     8  C    3.874226   2.592504   0.000000
     9  C    4.918671   3.870773   1.519336   0.000000
    10  C    4.515977   3.889001   2.432926   1.543125   0.000000
    11  O    4.417666   2.981279   1.232652   2.445541   3.628267
    12  C    2.577643   1.542253   3.301345   4.602885   4.763099
    13  C    5.209742   4.882296   3.550994   2.561044   1.531052
    14  O    5.398665   4.776677   3.415870   2.418727   1.442530
    15  C    3.969586   4.667741   5.940503   6.176399   4.991183
    16  O    4.360646   5.133160   6.789493   7.238526   6.208621
    17  C    4.528401   5.507586   6.750144   6.867534   5.528628
    18  C    5.169493   5.526716   6.284436   6.250009   5.030639
    19  O    6.382810   6.871341   7.712899   7.635050   6.372233
    20  H    2.956292   3.577651   4.269725   4.368735   3.152198
    21  H    4.064228   4.255880   4.371244   4.085877   2.641003
    22  H    3.008738   3.031706   4.165181   4.635711   3.841730
    23  H    2.134387   3.520425   5.601337   6.318625   5.448996
    24  H    2.166154   3.002674   5.273059   6.188450   5.572773
    25  H    1.098012   2.150071   3.930125   4.797230   4.297401
    26  H    1.098357   2.155412   4.649267   5.835196   5.564860
    27  H    2.136707   1.100196   2.671365   4.090173   4.401697
    28  H    5.690037   4.528191   2.161204   1.094885   2.189665
    29  H    5.534531   4.544913   2.150943   1.095652   2.212413
    30  H    2.789977   2.181935   4.258864   5.630891   5.790344
    31  H    2.910981   2.202281   3.738315   4.797175   4.722076
    32  H    3.520474   2.184557   3.034524   4.365686   4.853443
    33  H    5.310120   5.265867   4.377058   3.514874   2.180918
    34  H    6.256420   5.803603   4.104872   2.820348   2.163196
    35  H    4.969310   4.707755   3.504970   2.809954   2.178938
    36  H    5.728253   5.342545   4.233572   3.232390   1.971600
    37  H    4.155159   5.166025   7.079534   7.641401   6.634511
    38  H    4.770734   5.632221   6.501624   6.412454   4.974445
    39  H    4.148315   5.362784   6.893649   7.177998   5.926862
    40  H    5.545131   6.530364   7.771403   7.833811   6.459514
    41  H    5.193958   5.297723   5.983715   6.029437   5.008939
    42  H    5.442601   5.694245   6.041460   5.759038   4.427240
    43  H    6.324202   6.910463   8.043551   8.135264   6.939508
                   11         12         13         14         15
    11  O    0.000000
    12  C    3.423317   0.000000
    13  C    4.655840   6.005401   0.000000
    14  O    4.543039   5.314336   2.436204   0.000000
    15  C    6.944730   4.937970   5.610353   4.897275   0.000000
    16  O    7.651791   5.068935   6.957369   6.104187   1.448073
    17  C    7.811432   6.079427   5.746431   5.573078   1.532879
    18  C    7.338152   5.616328   5.731840   4.493313   1.541769
    19  O    8.763190   6.891301   6.952101   5.736761   2.462285
    20  H    5.357223   4.716980   3.236093   3.855231   3.019161
    21  H    5.572376   5.019910   3.030037   2.652446   2.649815
    22  H    5.055173   3.045926   4.936257   3.851758   2.132755
    23  H    6.359795   4.158574   5.930535   6.026516   2.687969
    24  H    5.869802   2.962427   6.456978   5.974523   2.879094
    25  H    4.562103   3.501373   4.680601   5.353873   4.279444
    26  H    4.967805   2.860149   6.232507   6.472049   4.713107
    27  H    2.673901   2.128546   5.257781   5.459086   5.709519
    28  H    2.820271   4.951122   3.304844   2.411915   6.600633
    29  H    2.762690   5.426714   2.593950   3.195574   7.047012
    30  H    4.218493   1.097278   6.957222   6.383335   5.413312
    31  H    4.091466   1.095717   6.037648   4.999056   4.216889
    32  H    2.856631   1.095863   6.184012   5.359908   5.804729
    33  H    5.543594   6.390240   1.097051   2.716350   5.086435
    34  H    5.108269   6.846816   1.096187   2.682274   6.526951
    35  H    4.477912   6.005801   1.095170   3.390776   6.032189
    36  H    5.407347   5.962236   2.417759   0.971473   4.683366
    37  H    7.892566   5.204080   7.288496   6.711172   1.983884
    38  H    7.635625   6.388395   4.966262   5.031348   2.184579
    39  H    7.878412   6.036867   6.078334   6.206820   2.188764
    40  H    8.839688   6.985506   6.651195   6.346057   2.162645
    41  H    6.948134   5.119179   5.964147   4.366766   2.163907
    42  H    7.176970   5.972071   4.978681   3.772629   2.190071
    43  H    9.027131   6.815750   7.589449   6.409031   2.492630
                   16         17         18         19         20
    16  O    0.000000
    17  C    2.435359   0.000000
    18  C    2.330015   2.531467   0.000000
    19  O    2.728600   2.951875   1.429267   0.000000
    20  H    4.244670   2.950965   3.893534   5.060833   0.000000
    21  H    4.052825   2.977533   2.777982   4.015200   1.746757
    22  H    2.715807   3.476691   2.587970   3.924216   3.046922
    23  H    2.890942   2.855876   4.195478   5.085981   2.816437
    24  H    2.596547   3.800864   4.096855   5.064616   3.781500
    25  H    4.907556   4.512430   5.498808   6.704084   2.478063
    26  H    4.833323   5.217672   6.003448   7.126330   3.941302
    27  H    6.160872   6.439253   6.608374   7.954483   4.291290
    28  H    7.608554   7.430269   6.449144   7.795690   5.183287
    29  H    8.161021   7.588660   7.181032   8.549603   4.902228
    30  H    5.297640   6.501739   6.242904   7.421110   5.373778
    31  H    4.265527   5.516725   4.740042   5.967038   4.587993
    32  H    5.996976   6.993606   6.296429   7.599787   5.442116
    33  H    6.499424   5.007256   5.189979   6.292307   2.816305
    34  H    7.890150   6.670936   6.468586   7.635039   4.304827
    35  H    7.325782   6.068847   6.396765   7.640864   3.289059
    36  H    5.988635   5.159984   4.181380   5.305704   3.711346
    37  H    0.971655   2.498008   3.183605   3.521926   4.317762
    38  H    3.393119   1.094725   2.818120   3.357082   2.511684
    39  H    2.745241   1.096439   3.496120   3.938539   2.985840
    40  H    2.652058   1.094398   2.738105   2.583600   4.014619
    41  H    2.583519   3.476402   1.100599   2.084013   4.390066
    42  H    3.311642   2.791311   1.092222   2.026003   3.634568
    43  H    2.216723   3.056817   1.926505   0.974091   5.395305
                   21         22         23         24         25
    21  H    0.000000
    22  H    2.620603   0.000000
    23  H    3.857354   3.037949   0.000000
    24  H    4.312362   2.341263   1.753120   0.000000
    25  H    3.926453   3.614182   2.377908   3.054537   0.000000
    26  H    5.127870   3.867302   2.478459   2.383863   1.752697
    27  H    5.144080   4.130721   4.267907   3.880779   2.466316
    28  H    4.594323   4.958675   7.041264   6.715049   5.709218
    29  H    4.811740   5.620943   7.000134   7.029589   5.243686
    30  H    5.860734   3.753647   4.258709   2.951575   3.794337
    31  H    4.589110   2.273550   3.978017   2.578631   3.877540
    32  H    5.588492   3.769498   5.215907   4.037369   4.317965
    33  H    2.506208   4.835857   5.623085   6.339652   4.743637
    34  H    3.891743   5.824988   7.013394   7.482885   5.745467
    35  H    3.633358   5.338240   5.863286   6.515591   4.280157
    36  H    2.313945   4.074866   6.043876   6.192298   5.593802
    37  H    4.500184   3.240360   2.401252   2.383548   4.663082
    38  H    2.428490   3.775987   3.419180   4.481344   4.551584
    39  H    3.584569   3.861551   2.237561   3.553248   4.055996
    40  H    3.839033   4.279241   3.737385   4.561635   5.574676
    41  H    3.216173   2.279092   4.550255   4.018980   5.692503
    42  H    2.191719   2.972475   4.659229   4.770387   5.602191
    43  H    4.581400   4.017025   4.886520   4.744382   6.743773
                   26         27         28         29         30
    26  H    0.000000
    27  H    2.371182   0.000000
    28  H    6.598323   4.806449   0.000000
    29  H    6.395129   4.550220   1.768185   0.000000
    30  H    2.638765   2.480386   6.012914   6.392356   0.000000
    31  H    3.349032   3.065367   5.025829   5.749276   1.775091
    32  H    3.806136   2.441476   4.547372   5.158255   1.771541
    33  H    6.350730   5.772150   4.194590   3.677469   7.301623
    34  H    7.273163   6.121218   3.322531   2.607017   7.838964
    35  H    5.898721   4.887027   3.756107   2.571790   6.869967
    36  H    6.824038   6.076858   3.328470   3.872014   6.994246
    37  H    4.458552   6.111004   8.115739   8.505649   5.277009
    38  H    5.584640   6.514664   7.005614   7.043240   6.938091
    39  H    4.674974   6.193400   7.851791   7.834497   6.317233
    40  H    6.167629   7.484282   8.331379   8.574009   7.365470
    41  H    6.003402   6.393103   6.086810   7.041763   5.770976
    42  H    6.388129   6.732559   5.948245   6.624168   6.725261
    43  H    6.944464   7.991034   8.325297   9.077276   7.213034
                   31         32         33         34         35
    31  H    0.000000
    32  H    1.769903   0.000000
    33  H    6.296401   6.720524   0.000000
    34  H    6.872969   6.899496   1.777405   0.000000
    35  H    6.216433   6.206073   1.774818   1.778405   0.000000
    36  H    5.576235   6.133406   2.310089   2.641945   3.471438
    37  H    4.546952   6.216950   6.822542   8.280884   7.526873
    38  H    5.897738   7.221099   4.119128   5.836957   5.324977
    39  H    5.618498   7.026544   5.394191   7.075009   6.210741
    40  H    6.335136   7.901348   5.840131   7.513146   7.038984
    41  H    4.143328   5.691844   5.602726   6.658030   6.658641
    42  H    5.184827   6.562610   4.370170   5.622216   5.742977
    43  H    5.873934   7.588318   6.966931   8.343865   8.199848
                   36         37         38         39         40
    36  H    0.000000
    37  H    6.603016   0.000000
    38  H    4.498732   3.543934   0.000000
    39  H    5.872984   2.402988   1.772765   0.000000
    40  H    5.850856   2.742349   1.771477   1.772076   0.000000
    41  H    4.257149   3.524701   3.807951   4.325731   3.749654
    42  H    3.296392   4.075426   2.635719   3.818866   3.083434
    43  H    6.065241   2.958786   3.735149   3.869000   2.604127
                   41         42         43
    41  H    0.000000
    42  H    1.777485   0.000000
    43  H    2.376721   2.804923   0.000000
 Stoichiometry    C15H24O4
 Framework group  C1[X(C15H24O4)]
 Deg. of freedom   123
 Full point group                 C1      NOp   1
 Largest Abelian subgroup         C1      NOp   1
 Largest concise Abelian subgroup C1      NOp   1
                         Standard orientation:                         
 ---------------------------------------------------------------------
 Center     Atomic      Atomic             Coordinates (Angstroms)
 Number     Number       Type             X           Y           Z
 ---------------------------------------------------------------------
      1          6           0        1.821005    0.642318    0.037957
      2          6           0        1.111985   -0.479410    0.312686
      3          6           0       -0.324831   -0.577442    0.750058
      4          6           0       -1.253025    0.477322    0.098788
      5          6           0       -1.124891    1.878500    0.745136
      6          6           0        0.288899    2.303763    1.184684
      7          6           0        1.432512    2.094696    0.171557
      8          6           0        3.178616    0.264619   -0.396790
      9          6           0        3.289951   -1.250541   -0.413420
     10          6           0        1.927043   -1.762043    0.098519
     11          8           0        4.087894    1.045046   -0.685888
     12          6           0        1.168520    2.758827   -1.195111
     13          6           0        2.047572   -2.596407    1.376576
     14          8           0        1.319594   -2.547601   -0.947806
     15          6           0       -2.740015    0.006375    0.042187
     16          8           0       -3.560550    1.087063   -0.463533
     17          6           0       -3.288730   -0.464493    1.393820
     18          6           0       -2.926810   -1.081178   -1.034562
     19          8           0       -4.301845   -1.432241   -1.204377
     20          1           0       -0.372899   -0.500487    1.846401
     21          1           0       -0.675439   -1.586733    0.512348
     22          1           0       -0.938328    0.572948   -0.948552
     23          1           0       -1.765039    1.938779    1.636053
     24          1           0       -1.521680    2.614979    0.037004
     25          1           0        0.559532    1.780151    2.111086
     26          1           0        0.248829    3.370522    1.443155
     27          1           0        2.319776    2.594723    0.587692
     28          1           0        3.488614   -1.608800   -1.428781
     29          1           0        4.127326   -1.564802    0.219427
     30          1           0        0.935925    3.823132   -1.064060
     31          1           0        0.332025    2.290763   -1.725948
     32          1           0        2.053449    2.686763   -1.837469
     33          1           0        1.061288   -2.921477    1.730263
     34          1           0        2.653562   -3.488572    1.180502
     35          1           0        2.524262   -2.021837    2.177847
     36          1           0        0.674705   -3.146268   -0.536130
     37          1           0       -3.719059    1.718310    0.257935
     38          1           0       -2.740239   -1.335811    1.765823
     39          1           0       -3.226093    0.324666    2.152425
     40          1           0       -4.340623   -0.746757    1.286325
     41          1           0       -2.506731   -0.716226   -1.984121
     42          1           0       -2.408983   -2.003503   -0.762313
     43          1           0       -4.771722   -0.582031   -1.276583
 ---------------------------------------------------------------------
 Rotational constants (GHZ):      0.5528847      0.2588531      0.2064531
 Standard basis: 6-31G(d) (6D, 7F)
 There are   333 symmetry adapted cartesian basis functions of A   symmetry.
 There are   333 symmetry adapted basis functions of A   symmetry.
   333 basis functions,   628 primitive gaussians,   333 cartesian basis functions
    73 alpha electrons       73 beta electrons
       nuclear repulsion energy      1597.7984564980 Hartrees.
 NAtoms=   43 NActive=   43 NUniq=   43 SFac= 1.00D+00 NAtFMM=   60 NAOKFM=F Big=F
 Integral buffers will be    131072 words long.
 Raffenetti 2 integral format.
 Two-electron integral symmetry is turned on.
 ------------------------------------------------------------------------------
 Polarizable Continuum Model (PCM)
 =================================
 Model                : PCM (using non-symmetric T matrix).
 Atomic radii         : SMD-Coulomb.
 Polarization charges : Total charges.
 Charge compensation  : None.
 Solution method      : On-the-fly selection.
 Cavity type          : VdW (van der Waals Surface) (Alpha=1.000).
 Cavity algorithm     : GePol (No added spheres)
                        Default sphere list used, NSphG=   43.
                        Lebedev-Laikov grids with approx.  5.0 points / Ang**2.
                        Smoothing algorithm: Karplus/York (Gamma=1.0000).
                        Polarization charges: spherical gaussians, with
                                              point-specific exponents (IZeta= 3).
                        Self-potential: point-specific (ISelfS= 7).
                        Self-field    : sphere-specific E.n sum rule (ISelfD= 2).
 1st derivatives      : Analytical E(r).r(x)/FMM algorithm (CHGder, D1EAlg=3).
                        Cavity 1st derivative terms included.
 Solvent              : Methanol, Eps=  32.613000 Eps(inf)=   1.765709
 ------------------------------------------------------------------------------
 ------------------------------------------------------------------------------
 Atomic radii for non-electrostatic terms: SMD-CDS.
 ------------------------------------------------------------------------------
 Nuclear repulsion after PCM non-electrostatic terms =     1597.8001386719 Hartrees.
 One-electron integrals computed using PRISM.
 NBasis=   333 RedAO= T EigKep=  9.29D-04  NBF=   333
 NBsUse=   333 1.00D-06 EigRej= -1.00D+00 NBFU=   333
 Initial guess from the checkpoint file:  "DY-202A-11R_38.chk"
 B after Tr=     0.000000    0.000000    0.000000
         Rot=    0.999991   -0.002002   -0.001439   -0.003469 Ang=  -0.49 deg.
 ExpMin= 1.61D-01 ExpMax= 5.48D+03 ExpMxC= 8.25D+02 IAcc=1 IRadAn=         1 AccDes= 0.00D+00
 Harris functional with IExCor=  402 and IRadAn=       1 diagonalized for initial guess.
 HarFok:  IExCor=  402 AccDes= 0.00D+00 IRadAn=         1 IDoV= 1 UseB2=F ITyADJ=14
 ICtDFT=  3500011 ScaDFX=  1.000000  1.000000  1.000000  1.000000
 FoFCou: FMM=F IPFlag=           0 FMFlag=      100000 FMFlg1=           0
         NFxFlg=           0 DoJE=T BraDBF=F KetDBF=T FulRan=T
         wScrn=  0.000000 ICntrl=     500 IOpCl=  0 I1Cent=   200000004 NGrid=           0
         NMat0=    1 NMatS0=      1 NMatT0=    0 NMatD0=    1 NMtDS0=    0 NMtDT0=    0
 Petite list used in FoFCou.
 Keep R1 ints in memory in canonical form, NReq=1565304907.
 Requested convergence on RMS density matrix=1.00D-08 within 128 cycles.
 Requested convergence on MAX density matrix=1.00D-06.
 Requested convergence on             energy=1.00D-06.
 No special actions if energy rises.
 Inv3:  Mode=1 IEnd=    21659907.
 Iteration    1 A*A^-1 deviation from unit magnitude is 6.00D-15 for   2668.
 Iteration    1 A*A^-1 deviation from orthogonality  is 8.33D-15 for   2668   2592.
 Iteration    1 A^-1*A deviation from unit magnitude is 6.88D-15 for   2682.
 Iteration    1 A^-1*A deviation from orthogonality  is 9.62D-13 for   2583   2564.
 Error on total polarization charges =  0.05207
 SCF Done:  E(RB3LYP) =  -886.950795410     A.U. after   10 cycles
            NFock= 10  Conv=0.87D-08     -V/T= 2.0094
 SMD-CDS (non-electrostatic) energy       (kcal/mol) =       1.06
 (included in total energy above)
 D1PCM: PCM CHGder 1st derivatives, ID1Alg=3 FixD1E=F DoIter=F DoCFld=F I1PDM=0.
 Calling FoFJK, ICntrl=      2127 FMM=F ISym2X=0 I1Cent= 0 IOpClX= 0 NMat=1 NMatS=1 NMatT=0.
 ***** Axes restored to original set *****
 -------------------------------------------------------------------
 Center     Atomic                   Forces (Hartrees/Bohr)
 Number     Number              X              Y              Z
 -------------------------------------------------------------------
      1        6           0.001815758   -0.001485633   -0.000521348
      2        6          -0.001047053    0.001352216    0.000011371
      3        6           0.000895525   -0.000191255    0.000086251
      4        6          -0.000207432   -0.000341133   -0.000546129
      5        6           0.000417000    0.000136554    0.000152430
      6        6           0.000286276   -0.000085477    0.000047862
      7        6          -0.000876797    0.000782160    0.000060132
      8        6          -0.000626179    0.000244504    0.000089739
      9        6          -0.000896655    0.000343618    0.001390700
     10        6           0.001825360    0.000770731   -0.000710401
     11        8          -0.001170985   -0.000885598    0.000612472
     12        6           0.000109949   -0.000165685   -0.000340912
     13        6          -0.000241366    0.000010732   -0.000092342
     14        8           0.000903023   -0.001130219    0.000208596
     15        6           0.000462432   -0.000288995    0.001011082
     16        8          -0.000824230    0.000415834   -0.001122317
     17        6          -0.000487070    0.000365857   -0.000032805
     18        6          -0.001469542   -0.000525642    0.000199457
     19        8           0.001179764    0.000847298    0.000322101
     20        1          -0.000045039    0.000046416   -0.000119570
     21        1          -0.000601881    0.000267976    0.000125306
     22        1           0.000309824   -0.000060802    0.000148992
     23        1          -0.000012962   -0.000166766   -0.000028973
     24        1           0.000285026   -0.000144858    0.000197410
     25        1          -0.000210698    0.000066781   -0.000025963
     26        1           0.000000627   -0.000117221    0.000039591
     27        1          -0.000073768    0.000120705   -0.000035313
     28        1          -0.000232164    0.000205665   -0.000371649
     29        1           0.000436458   -0.000353177   -0.000624866
     30        1           0.000075751   -0.000081257    0.000032490
     31        1           0.000113116    0.000246205    0.000071318
     32        1          -0.000051751   -0.000051214    0.000107653
     33        1           0.000132388    0.000111309   -0.000039105
     34        1          -0.000096063    0.000084118    0.000071377
     35        1           0.000108866    0.000048060    0.000090192
     36        1          -0.000683316    0.000079178   -0.000403183
     37        1          -0.000172822   -0.000627756    0.000198851
     38        1          -0.000063173   -0.000009491    0.000088949
     39        1           0.000134615    0.000024690   -0.000368812
     40        1           0.000094807   -0.000172334    0.000157900
     41        1           0.000015286    0.000174085    0.000085983
     42        1           0.000955782   -0.000006184    0.000088380
     43        1          -0.000466685    0.000146004   -0.000312899
 -------------------------------------------------------------------
 Cartesian Forces:  Max     0.001825360 RMS     0.000538597

 GradGradGradGradGradGradGradGradGradGradGradGradGradGradGradGradGradGrad
 Berny optimization.
 Using GEDIIS/GDIIS optimizer.
 FormGI is forming the generalized inverse of G from B-inverse, IUseBI=4.
 Internal  Forces:  Max     0.001573184 RMS     0.000313144
 Search for a local minimum.
 Step number   3 out of a maximum of  258
 All quantities printed in internal units (Hartrees-Bohrs-Radians)
 Mixed Optimization -- En-DIIS/RFO-DIIS
 Swapping is turned off.
 Update second derivatives using D2CorX and points    1    2    3
 DE= -6.17D-04 DEPred=-6.03D-04 R= 1.02D+00
 TightC=F SS=  1.41D+00  RLast= 2.72D-01 DXNew= 8.4853D-01 8.1550D-01
 Trust test= 1.02D+00 RLast= 2.72D-01 DXMaxT set to 8.16D-01
 ITU=  1  1  0
     Eigenvalues ---    0.00224   0.00253   0.00307   0.00341   0.00368
     Eigenvalues ---    0.00380   0.00469   0.00709   0.00755   0.00910
     Eigenvalues ---    0.01054   0.01123   0.01235   0.01282   0.01319
     Eigenvalues ---    0.01389   0.02489   0.02570   0.03147   0.03826
     Eigenvalues ---    0.03904   0.03955   0.04412   0.04527   0.04690
     Eigenvalues ---    0.04809   0.04912   0.05025   0.05114   0.05354
     Eigenvalues ---    0.05422   0.05513   0.05545   0.05562   0.05609
     Eigenvalues ---    0.05623   0.05657   0.05675   0.05706   0.05912
     Eigenvalues ---    0.06031   0.06303   0.07178   0.07759   0.08302
     Eigenvalues ---    0.08597   0.08938   0.09087   0.09336   0.09797
     Eigenvalues ---    0.10336   0.11778   0.12117   0.13083   0.13947
     Eigenvalues ---    0.14541   0.15594   0.15994   0.16000   0.16000
     Eigenvalues ---    0.16000   0.16000   0.16000   0.16000   0.16000
     Eigenvalues ---    0.16000   0.16000   0.16029   0.16185   0.16611
     Eigenvalues ---    0.17063   0.17596   0.18660   0.20000   0.20780
     Eigenvalues ---    0.22090   0.23112   0.24740   0.25073   0.26223
     Eigenvalues ---    0.26832   0.27077   0.27834   0.28210   0.28360
     Eigenvalues ---    0.28823   0.28916   0.29091   0.29528   0.29708
     Eigenvalues ---    0.31370   0.31774   0.32277   0.33745   0.33767
     Eigenvalues ---    0.33812   0.33847   0.33857   0.33911   0.34037
     Eigenvalues ---    0.34118   0.34124   0.34134   0.34150   0.34169
     Eigenvalues ---    0.34200   0.34202   0.34235   0.34287   0.34321
     Eigenvalues ---    0.34332   0.34342   0.34388   0.34401   0.34502
     Eigenvalues ---    0.38874   0.40822   0.42434   0.51649   0.52263
     Eigenvalues ---    0.52908   0.53061   0.94654
 En-DIIS/RFO-DIIS IScMMF=        0 using points:     3    2
 RFO step:  Lambda=-7.94101551D-05.
 DidBck=F Rises=F RFO-DIIS coefs:    1.11618   -0.11618
 Iteration  1 RMS(Cart)=  0.06168043 RMS(Int)=  0.00145679
 Iteration  2 RMS(Cart)=  0.00228655 RMS(Int)=  0.00004039
 Iteration  3 RMS(Cart)=  0.00000193 RMS(Int)=  0.00004037
 Iteration  4 RMS(Cart)=  0.00000000 RMS(Int)=  0.00004037
 Variable       Old X    -DE/DX   Delta X   Delta X   Delta X     New X
                                 (Linear)    (Quad)   (Total)
    R1        2.56088  -0.00059  -0.00063  -0.00247  -0.00306   2.55782
    R2        2.85228   0.00072   0.00118   0.00775   0.00893   2.86122
    R3        2.78680  -0.00156  -0.00090  -0.00831  -0.00913   2.77766
    R4        2.84424   0.00002  -0.00073  -0.00301  -0.00376   2.84048
    R5        2.90018   0.00104   0.00115   0.00934   0.01044   2.91062
    R6        2.92647  -0.00015   0.00048   0.00112   0.00160   2.92806
    R7        2.07887  -0.00011   0.00012   0.00027   0.00039   2.07926
    R8        2.06845  -0.00007  -0.00012  -0.00058  -0.00071   2.06775
    R9        2.92602   0.00006  -0.00016  -0.00049  -0.00065   2.92537
   R10        2.94951   0.00050  -0.00001   0.00156   0.00155   2.95106
   R11        2.07449  -0.00006  -0.00007  -0.00056  -0.00063   2.07386
   R12        2.91095  -0.00026  -0.00014  -0.00044  -0.00056   2.91038
   R13        2.07625  -0.00003  -0.00001   0.00010   0.00009   2.07635
   R14        2.07121  -0.00033  -0.00016  -0.00178  -0.00194   2.06927
   R15        2.91409  -0.00027  -0.00016  -0.00060  -0.00075   2.91334
   R16        2.07494  -0.00010  -0.00016  -0.00092  -0.00108   2.07387
   R17        2.07559  -0.00011   0.00004  -0.00025  -0.00021   2.07538
   R18        2.91444   0.00004   0.00009   0.00140   0.00148   2.91592
   R19        2.07907  -0.00002   0.00005   0.00018   0.00023   2.07930
   R20        2.87113  -0.00073   0.00067   0.00163   0.00230   2.87343
   R21        2.32937  -0.00157  -0.00026  -0.00202  -0.00229   2.32709
   R22        2.91608  -0.00123  -0.00092  -0.00677  -0.00777   2.90831
   R23        2.06903   0.00023   0.00024   0.00162   0.00186   2.07090
   R24        2.07048   0.00006   0.00022   0.00103   0.00126   2.07174
   R25        2.89327  -0.00013  -0.00029  -0.00134  -0.00163   2.89164
   R26        2.72599   0.00064   0.00005   0.00331   0.00336   2.72935
   R27        2.07356  -0.00009  -0.00001  -0.00019  -0.00020   2.07336
   R28        2.07061  -0.00023   0.00007  -0.00039  -0.00033   2.07028
   R29        2.07088  -0.00010  -0.00008  -0.00059  -0.00066   2.07022
   R30        2.07313  -0.00017  -0.00018  -0.00108  -0.00127   2.07186
   R31        2.07149  -0.00013  -0.00005  -0.00057  -0.00062   2.07088
   R32        2.06957   0.00013   0.00001   0.00046   0.00048   2.07005
   R33        1.83582   0.00023   0.00002   0.00056   0.00058   1.83640
   R34        2.73646   0.00074   0.00074   0.00497   0.00571   2.74218
   R35        2.89672  -0.00007  -0.00043  -0.00201  -0.00244   2.89428
   R36        2.91352  -0.00076   0.00077  -0.00118  -0.00041   2.91311
   R37        1.83616  -0.00025   0.00012  -0.00023  -0.00011   1.83605
   R38        2.06873   0.00001  -0.00011  -0.00029  -0.00039   2.06834
   R39        2.07197  -0.00022  -0.00005  -0.00072  -0.00076   2.07120
   R40        2.06811  -0.00006  -0.00008  -0.00059  -0.00067   2.06744
   R41        2.70092  -0.00093  -0.00117  -0.00648  -0.00765   2.69327
   R42        2.07983  -0.00002   0.00005   0.00054   0.00059   2.08042
   R43        2.06400   0.00047   0.00025   0.00234   0.00260   2.06660
   R44        1.84077   0.00038  -0.00013   0.00005  -0.00008   1.84069
    A1        2.27036  -0.00009  -0.00122  -0.00676  -0.00803   2.26233
    A2        1.90649   0.00013   0.00055   0.00422   0.00469   1.91117
    A3        2.10539  -0.00004   0.00078   0.00273   0.00360   2.10899
    A4        2.22975   0.00018   0.00050   0.00224   0.00271   2.23245
    A5        1.96669  -0.00063  -0.00072  -0.00595  -0.00688   1.95981
    A6        2.08645   0.00045   0.00023   0.00408   0.00443   2.09087
    A7        1.98844  -0.00011  -0.00031  -0.00360  -0.00397   1.98447
    A8        1.90367   0.00007  -0.00021   0.00003  -0.00019   1.90348
    A9        1.87835   0.00047  -0.00049   0.00482   0.00436   1.88272
   A10        1.92333   0.00005  -0.00017  -0.00088  -0.00103   1.92230
   A11        1.92273  -0.00046   0.00106   0.00013   0.00121   1.92394
   A12        1.84101  -0.00001   0.00014  -0.00013   0.00001   1.84102
   A13        1.97273  -0.00019  -0.00032  -0.00357  -0.00392   1.96881
   A14        1.96142  -0.00019   0.00043  -0.00041   0.00003   1.96145
   A15        1.86370  -0.00015  -0.00042  -0.00736  -0.00777   1.85594
   A16        1.94660   0.00035  -0.00032   0.00294   0.00263   1.94924
   A17        1.87099   0.00012   0.00035   0.00481   0.00512   1.87611
   A18        1.83879   0.00006   0.00033   0.00394   0.00424   1.84303
   A19        2.03185   0.00025  -0.00063  -0.00262  -0.00331   2.02854
   A20        1.91763  -0.00023  -0.00004  -0.00257  -0.00260   1.91503
   A21        1.88432   0.00007  -0.00003   0.00139   0.00137   1.88569
   A22        1.86316   0.00000  -0.00002   0.00006   0.00005   1.86321
   A23        1.90828  -0.00018   0.00024   0.00080   0.00106   1.90934
   A24        1.85053   0.00009   0.00060   0.00352   0.00411   1.85464
   A25        2.04401  -0.00015  -0.00074  -0.00277  -0.00356   2.04046
   A26        1.91273  -0.00010  -0.00001  -0.00082  -0.00084   1.91189
   A27        1.87737   0.00007   0.00028   0.00099   0.00129   1.87866
   A28        1.88270   0.00022  -0.00053  -0.00056  -0.00109   1.88161
   A29        1.88950   0.00002   0.00047   0.00136   0.00184   1.89134
   A30        1.84793  -0.00005   0.00071   0.00237   0.00307   1.85100
   A31        1.96004  -0.00012  -0.00004   0.00007   0.00000   1.96004
   A32        1.96058  -0.00009  -0.00040  -0.00089  -0.00128   1.95930
   A33        1.83717   0.00007  -0.00019  -0.00227  -0.00246   1.83471
   A34        1.97890   0.00033   0.00011   0.00379   0.00391   1.98280
   A35        1.86289  -0.00005   0.00069   0.00229   0.00300   1.86590
   A36        1.85199  -0.00016  -0.00012  -0.00354  -0.00369   1.84831
   A37        1.90297   0.00066   0.00011   0.00028   0.00022   1.90319
   A38        2.19700  -0.00045   0.00027   0.00120   0.00151   2.19851
   A39        2.18311  -0.00021  -0.00038  -0.00130  -0.00164   2.18148
   A40        1.83611  -0.00027  -0.00041  -0.00112  -0.00187   1.83424
   A41        1.92811   0.00003   0.00080  -0.00123  -0.00037   1.92774
   A42        1.91317   0.00007   0.00169   0.01109   0.01287   1.92603
   A43        1.93848  -0.00003  -0.00046  -0.00506  -0.00541   1.93306
   A44        1.96960   0.00039   0.00031   0.00676   0.00707   1.97668
   A45        1.87876  -0.00018  -0.00178  -0.00989  -0.01170   1.86706
   A46        1.81144   0.00012   0.00037   0.00073   0.00093   1.81237
   A47        1.96143  -0.00033  -0.00013  -0.00407  -0.00415   1.95728
   A48        1.90997   0.00034  -0.00007   0.00610   0.00609   1.91606
   A49        1.96930   0.00020   0.00067   0.00481   0.00557   1.97487
   A50        1.88788  -0.00029  -0.00083  -0.00645  -0.00724   1.88064
   A51        1.91970  -0.00002  -0.00003  -0.00101  -0.00109   1.91861
   A52        1.92637  -0.00011  -0.00046  -0.00276  -0.00322   1.92315
   A53        1.95631   0.00021  -0.00027   0.00056   0.00029   1.95660
   A54        1.93145  -0.00012  -0.00033  -0.00217  -0.00250   1.92895
   A55        1.88638  -0.00005   0.00025   0.00059   0.00083   1.88722
   A56        1.88070   0.00007   0.00041   0.00154   0.00194   1.88264
   A57        1.88011   0.00001   0.00046   0.00246   0.00292   1.88303
   A58        1.93888  -0.00005  -0.00052  -0.00242  -0.00295   1.93593
   A59        1.91531   0.00008   0.00000   0.00007   0.00007   1.91538
   A60        1.93810   0.00001  -0.00051  -0.00227  -0.00280   1.93530
   A61        1.88968   0.00000   0.00108   0.00511   0.00619   1.89587
   A62        1.88693   0.00001   0.00005   0.00011   0.00015   1.88709
   A63        1.89361  -0.00004  -0.00004  -0.00038  -0.00042   1.89320
   A64        1.88363   0.00091  -0.00193  -0.00078  -0.00271   1.88091
   A65        1.90426   0.00074  -0.00076   0.00567   0.00490   1.90917
   A66        1.98422   0.00003   0.00007   0.00204   0.00211   1.98633
   A67        1.93220  -0.00065   0.00007  -0.00555  -0.00548   1.92672
   A68        1.91171  -0.00038  -0.00084  -0.00299  -0.00383   1.90788
   A69        1.78634  -0.00031   0.00071  -0.00417  -0.00345   1.78289
   A70        1.93452   0.00055   0.00076   0.00443   0.00520   1.93972
   A71        1.89438  -0.00071   0.00102  -0.00134  -0.00032   1.89406
   A72        1.94419   0.00018  -0.00108  -0.00287  -0.00396   1.94023
   A73        1.94823  -0.00054   0.00031  -0.00308  -0.00278   1.94545
   A74        1.91418   0.00034  -0.00013   0.00144   0.00130   1.91549
   A75        1.88507   0.00012  -0.00012  -0.00058  -0.00072   1.88435
   A76        1.88564  -0.00021  -0.00006  -0.00116  -0.00123   1.88441
   A77        1.88441   0.00012   0.00115   0.00658   0.00773   1.89214
   A78        1.95282  -0.00032   0.00050   0.00204   0.00253   1.95535
   A79        1.89906  -0.00007  -0.00055  -0.00659  -0.00715   1.89191
   A80        1.94351  -0.00036   0.00121   0.00096   0.00215   1.94566
   A81        1.92425   0.00006  -0.00077  -0.00133  -0.00211   1.92214
   A82        1.85283   0.00074  -0.00042   0.00696   0.00652   1.85935
   A83        1.89032  -0.00003   0.00003  -0.00187  -0.00184   1.88847
   A84        1.83226   0.00067  -0.00010   0.00486   0.00476   1.83702
    D1        0.07999  -0.00008  -0.00076  -0.01116  -0.01192   0.06808
    D2       -3.08828  -0.00001  -0.00039   0.00508   0.00466  -3.08362
    D3       -3.10910  -0.00005   0.00151  -0.00633  -0.00484  -3.11394
    D4        0.00581   0.00002   0.00189   0.00990   0.01174   0.01755
    D5        0.39519   0.00007   0.00150   0.00012   0.00160   0.39679
    D6       -1.86005  -0.00020   0.00174  -0.00442  -0.00270  -1.86274
    D7        2.41551  -0.00001   0.00219   0.00155   0.00373   2.41924
    D8       -2.69427   0.00004  -0.00097  -0.00517  -0.00615  -2.70042
    D9        1.33368  -0.00024  -0.00074  -0.00971  -0.01045   1.32323
   D10       -0.67395  -0.00004  -0.00028  -0.00374  -0.00402  -0.67797
   D11        0.02288  -0.00003   0.00030   0.01500   0.01524   0.03812
   D12       -3.10411  -0.00003   0.00008   0.00195   0.00195  -3.10216
   D13        3.12224  -0.00001   0.00223   0.01898   0.02122  -3.13973
   D14       -0.00476  -0.00001   0.00201   0.00593   0.00793   0.00317
   D15        0.63036   0.00017   0.00048   0.02011   0.02062   0.65098
   D16       -1.52652   0.00013   0.00108   0.02379   0.02490  -1.50162
   D17        2.76762  -0.00014   0.00127   0.02142   0.02272   2.79034
   D18       -2.48293   0.00012   0.00009   0.00303   0.00310  -2.47984
   D19        1.64337   0.00007   0.00069   0.00670   0.00738   1.65075
   D20       -0.34568  -0.00020   0.00089   0.00434   0.00520  -0.34048
   D21       -0.03098   0.00001  -0.00322  -0.02989  -0.03311  -0.06409
   D22        2.10215   0.00014  -0.00225  -0.02582  -0.02805   2.07410
   D23       -2.04297   0.00013  -0.00243  -0.02553  -0.02794  -2.07091
   D24        3.08637   0.00007  -0.00288  -0.01515  -0.01805   3.06831
   D25       -1.06369   0.00020  -0.00190  -0.01108  -0.01299  -1.07668
   D26        1.07438   0.00019  -0.00208  -0.01079  -0.01288   1.06150
   D27       -1.36086   0.00003  -0.00106  -0.01024  -0.01127  -1.37213
   D28        2.70009  -0.00013  -0.00071  -0.01092  -0.01162   2.68848
   D29        0.69222  -0.00001  -0.00108  -0.01106  -0.01212   0.68010
   D30        0.78533   0.00009  -0.00169  -0.01349  -0.01517   0.77016
   D31       -1.43690  -0.00007  -0.00134  -0.01417  -0.01552  -1.45242
   D32        2.83841   0.00004  -0.00171  -0.01431  -0.01602   2.82239
   D33        2.80962  -0.00016  -0.00100  -0.01408  -0.01506   2.79456
   D34        0.58739  -0.00032  -0.00065  -0.01476  -0.01541   0.57198
   D35       -1.42049  -0.00021  -0.00102  -0.01490  -0.01591  -1.43639
   D36        0.65006  -0.00006   0.00026  -0.00859  -0.00833   0.64173
   D37       -1.46963  -0.00005   0.00077  -0.00469  -0.00393  -1.47356
   D38        2.80289  -0.00007   0.00010  -0.00828  -0.00819   2.79470
   D39        2.88007  -0.00018   0.00030  -0.00963  -0.00932   2.87075
   D40        0.76037  -0.00017   0.00082  -0.00573  -0.00492   0.75545
   D41       -1.25029  -0.00019   0.00015  -0.00932  -0.00918  -1.25947
   D42       -1.39874   0.00015   0.00073  -0.00060   0.00016  -1.39858
   D43        2.76475   0.00016   0.00125   0.00330   0.00456   2.76931
   D44        0.75409   0.00013   0.00058  -0.00029   0.00030   0.75439
   D45        3.05115   0.00037  -0.00545   0.09200   0.08656   3.13771
   D46        0.91186   0.00030  -0.00384   0.09026   0.08640   0.99826
   D47       -1.27908   0.00007  -0.00498   0.08722   0.08224  -1.19684
   D48        0.81508   0.00050  -0.00509   0.09475   0.08967   0.90475
   D49       -1.32421   0.00042  -0.00349   0.09301   0.08952  -1.23470
   D50        2.76803   0.00019  -0.00462   0.08997   0.08535   2.85338
   D51       -1.20909   0.00014  -0.00554   0.08534   0.07981  -1.12928
   D52        2.93480   0.00007  -0.00393   0.08359   0.07966   3.01445
   D53        0.74386  -0.00016  -0.00507   0.08056   0.07549   0.81935
   D54        0.82943   0.00015   0.00080   0.01375   0.01453   0.84395
   D55       -1.32155   0.00005   0.00210   0.01731   0.01940  -1.30215
   D56        2.96038   0.00012   0.00112   0.01441   0.01552   2.97590
   D57        2.97768   0.00001   0.00029   0.00864   0.00893   2.98660
   D58        0.82670  -0.00009   0.00160   0.01220   0.01380   0.84050
   D59       -1.17455  -0.00001   0.00062   0.00930   0.00992  -1.16464
   D60       -1.31094   0.00003   0.00110   0.01317   0.01427  -1.29668
   D61        2.82126  -0.00007   0.00240   0.01673   0.01914   2.84040
   D62        0.82001   0.00000   0.00142   0.01383   0.01526   0.83527
   D63       -1.29074   0.00000  -0.00208  -0.00663  -0.00871  -1.29946
   D64        0.95494   0.00005  -0.00259  -0.00451  -0.00709   0.94784
   D65        2.98771   0.00000  -0.00224  -0.00529  -0.00753   2.98018
   D66        0.87552  -0.00006  -0.00311  -0.01024  -0.01335   0.86217
   D67        3.12120  -0.00001  -0.00361  -0.00812  -0.01173   3.10947
   D68       -1.12921  -0.00006  -0.00326  -0.00891  -0.01217  -1.14138
   D69        2.86778   0.00000  -0.00231  -0.00708  -0.00939   2.85839
   D70       -1.16972   0.00005  -0.00281  -0.00496  -0.00777  -1.17749
   D71        0.86305   0.00000  -0.00247  -0.00575  -0.00821   0.85484
   D72       -3.09468   0.00010   0.00231   0.02397   0.02626  -3.06842
   D73        1.08483   0.00010   0.00250   0.02475   0.02723   1.11206
   D74       -1.01438   0.00003   0.00232   0.02274   0.02505  -0.98934
   D75        0.94310   0.00006   0.00263   0.02135   0.02399   0.96709
   D76       -1.16058   0.00006   0.00282   0.02213   0.02496  -1.13562
   D77        3.02340  -0.00001   0.00264   0.02012   0.02277   3.04617
   D78       -1.09608   0.00004   0.00180   0.01874   0.02055  -1.07553
   D79        3.08343   0.00004   0.00199   0.01952   0.02152   3.10495
   D80        0.98422  -0.00002   0.00181   0.01751   0.01933   1.00355
   D81       -0.04095   0.00003  -0.00225  -0.03274  -0.03500  -0.07594
   D82        2.05234  -0.00014  -0.00261  -0.04006  -0.04272   2.00962
   D83       -2.16332  -0.00031  -0.00327  -0.04610  -0.04937  -2.21270
   D84        3.08619   0.00003  -0.00202  -0.01979  -0.02184   3.06435
   D85       -1.10371  -0.00015  -0.00239  -0.02712  -0.02956  -1.13327
   D86        0.96382  -0.00031  -0.00305  -0.03315  -0.03621   0.92760
   D87        0.04172  -0.00004   0.00311   0.03611   0.03921   0.08093
   D88       -2.08617   0.00019   0.00267   0.03794   0.04058  -2.04559
   D89        2.06932   0.00028   0.00286   0.04061   0.04344   2.11276
   D90       -2.04468   0.00010   0.00265   0.04093   0.04360  -2.00108
   D91        2.11061   0.00032   0.00220   0.04275   0.04497   2.15558
   D92       -0.01708   0.00042   0.00239   0.04543   0.04783   0.03075
   D93        2.12692   0.00009   0.00508   0.05262   0.05767   2.18459
   D94       -0.00097   0.00031   0.00463   0.05444   0.05904   0.05807
   D95       -2.12867   0.00041   0.00482   0.05712   0.06190  -2.06676
   D96        1.07317   0.00000  -0.00323  -0.01882  -0.02198   1.05119
   D97       -3.12096   0.00002  -0.00222  -0.01394  -0.01609  -3.13705
   D98       -1.02749   0.00002  -0.00260  -0.01581  -0.01834  -1.04583
   D99        3.11413   0.00006  -0.00239  -0.01741  -0.01987   3.09427
   D100      -1.07999   0.00007  -0.00138  -0.01252  -0.01398  -1.09397
   D101       1.01347   0.00008  -0.00176  -0.01439  -0.01623   0.99725
   D102      -1.05939  -0.00019  -0.00303  -0.02312  -0.02615  -1.08554
   D103       1.02966  -0.00017  -0.00202  -0.01824  -0.02026   1.00940
   D104       3.12313  -0.00017  -0.00240  -0.02010  -0.02251   3.10062
   D105      -1.57186   0.00047   0.00478   0.04685   0.05154  -1.52032
   D106       2.74883   0.00031   0.00480   0.04627   0.05118   2.80001
   D107       0.59091   0.00026   0.00454   0.04518   0.04971   0.64062
   D108      -1.37805  -0.00058  -0.00310  -0.04647  -0.04958  -1.42763
   D109       0.80415  -0.00030  -0.00410  -0.04209  -0.04619   0.75796
   D110       2.85757   0.00000  -0.00322  -0.04045  -0.04366   2.81391
   D111      -1.08774   0.00045   0.00333   0.02905   0.03237  -1.05537
   D112       1.02110   0.00035   0.00264   0.02417   0.02681   1.04790
   D113       3.10879   0.00038   0.00419   0.03138   0.03556  -3.13884
   D114       3.06026  -0.00025   0.00490   0.02250   0.02740   3.08766
   D115      -1.11409  -0.00034   0.00421   0.01763   0.02184  -1.09225
   D116       0.97360  -0.00031   0.00576   0.02483   0.03059   1.00419
   D117       1.10197   0.00005   0.00410   0.02678   0.03088   1.13284
   D118      -3.07238  -0.00005   0.00340   0.02190   0.02531  -3.04707
   D119      -0.98469  -0.00002   0.00495   0.02911   0.03406  -0.95063
   D120      -3.03624   0.00005  -0.00155  -0.01261  -0.01416  -3.05040
   D121      -0.90578  -0.00013  -0.00257  -0.01749  -0.02007  -0.92584
   D122       1.17649  -0.00043  -0.00215  -0.02343  -0.02559   1.15090
   D123      -1.00875   0.00046  -0.00202  -0.01067  -0.01267  -1.02142
   D124       1.12171   0.00028  -0.00304  -0.01554  -0.01858   1.10313
   D125      -3.07921  -0.00002  -0.00262  -0.02149  -0.02410  -3.10331
   D126       1.02833   0.00009  -0.00227  -0.01443  -0.01670   1.01164
   D127      -3.12439  -0.00009  -0.00330  -0.01930  -0.02260   3.13619
   D128      -1.04213  -0.00039  -0.00287  -0.02525  -0.02812  -1.07025
   D129       0.83468   0.00011  -0.00041   0.00867   0.00825   0.84294
   D130      -1.28128   0.00037   0.00049   0.01660   0.01709  -1.26419
   D131       2.95819  -0.00004   0.00109   0.01559   0.01669   2.97488
         Item               Value     Threshold  Converged?
 Maximum Force            0.001573     0.000450     NO 
 RMS     Force            0.000313     0.000300     NO 
 Maximum Displacement     0.312919     0.001800     NO 
 RMS     Displacement     0.061809     0.001200     NO 
 Predicted change in Energy=-2.919473D-04
 GradGradGradGradGradGradGradGradGradGradGradGradGradGradGradGradGradGrad

                          Input orientation:                          
 ---------------------------------------------------------------------
 Center     Atomic      Atomic             Coordinates (Angstroms)
 Number     Number       Type             X           Y           Z
 ---------------------------------------------------------------------
      1          6           0        1.803533    0.627258    0.053021
      2          6           0        1.074407   -0.476389    0.340090
      3          6           0       -0.358598   -0.545712    0.788477
      4          6           0       -1.274132    0.506188    0.113093
      5          6           0       -1.129773    1.915831    0.736384
      6          6           0        0.287749    2.321237    1.181595
      7          6           0        1.429283    2.089562    0.171653
      8          6           0        3.149092    0.226844   -0.382497
      9          6           0        3.230767   -1.291284   -0.408980
     10          6           0        1.879621   -1.775078    0.146815
     11          8           0        4.069877    0.988825   -0.679123
     12          6           0        1.179245    2.742373   -1.203951
     13          6           0        2.013923   -2.569465    1.447737
     14          8           0        1.253723   -2.592079   -0.866491
     15          6           0       -2.766389    0.049012    0.059655
     16          8           0       -3.563577    1.080263   -0.578069
     17          6           0       -3.362954   -0.276083    1.432310
     18          6           0       -2.930693   -1.135896   -0.912648
     19          8           0       -4.297132   -1.504937   -1.079686
     20          1           0       -0.398478   -0.435996    1.882563
     21          1           0       -0.726401   -1.555470    0.582582
     22          1           0       -0.948340    0.572982   -0.932739
     23          1           0       -1.775367    1.997708    1.621690
     24          1           0       -1.506779    2.646605    0.013280
     25          1           0        0.546786    1.792860    2.107931
     26          1           0        0.263562    3.388962    1.437557
     27          1           0        2.323763    2.582462    0.581115
     28          1           0        3.379508   -1.648926   -1.434115
     29          1           0        4.089331   -1.637263    0.178454
     30          1           0        0.984445    3.815436   -1.084039
     31          1           0        0.323408    2.296392   -1.722470
     32          1           0        2.058507    2.630261   -1.847750
     33          1           0        1.028944   -2.854359    1.835944
     34          1           0        2.595688   -3.480369    1.266874
     35          1           0        2.524710   -1.978116    2.215431
     36          1           0        0.580671   -3.141159   -0.430749
     37          1           0       -3.773265    1.761053    0.082656
     38          1           0       -2.816161   -1.090341    1.918075
     39          1           0       -3.335149    0.594162    2.098037
     40          1           0       -4.404615   -0.590298    1.317666
     41          1           0       -2.493415   -0.852752   -1.882504
     42          1           0       -2.409882   -2.026549   -0.550095
     43          1           0       -4.768945   -0.670155   -1.250878
 ---------------------------------------------------------------------
                    Distance matrix (angstroms):
                    1          2          3          4          5
     1  C    0.000000
     2  C    1.353539   0.000000
     3  C    2.567404   1.503117   0.000000
     4  C    3.080632   2.555900   1.549465   0.000000
     5  C    3.275925   3.276915   2.580042   1.548039   0.000000
     6  C    2.537883   3.025504   2.965081   2.622132   1.540109
     7  C    1.514090   2.595845   3.243711   3.133522   2.626380
     8  C    1.469876   2.306726   3.777819   4.459659   4.734264
     9  C    2.435415   2.423850   3.856595   4.878277   5.532789
    10  C    2.405369   1.540232   2.633001   3.892489   4.798629
    11  O    2.408959   3.486902   4.911217   5.423927   5.468031
    12  C    2.538391   3.571482   4.140801   3.571301   3.127240
    13  C    3.494071   2.547653   3.187327   4.695979   5.523289
    14  O    3.392922   2.442158   3.086441   4.116904   5.345232
    15  C    4.606365   3.886696   2.585021   1.561632   2.573225
    16  O    5.423040   4.977659   3.844885   2.459436   2.889527
    17  C    5.423195   4.574193   3.084376   2.591420   3.205604
    18  C    5.143357   4.247956   3.139716   2.548093   3.908408
    19  O    6.561051   5.650408   4.463429   3.821763   5.003191
    20  H    3.053946   2.133131   1.100296   2.187579   2.716543
    21  H    3.383091   2.113322   1.094205   2.184231   3.498041
    22  H    2.923606   2.610130   2.135850   1.097437   2.149915
    23  H    4.140940   3.985583   3.028277   2.179847   1.098755
    24  H    3.877823   4.064778   3.479963   2.155336   1.095009
    25  H    2.675948   2.924575   2.833654   2.991763   2.169588
    26  H    3.451878   4.099127   4.036093   3.525492   2.145493
    27  H    2.091016   3.312937   4.125959   4.180288   3.520712
    28  H    3.142656   3.136262   4.486696   5.356747   6.144280
    29  H    3.220041   3.234737   4.620356   5.776279   6.338360
    30  H    3.482570   4.522831   4.932514   4.181557   3.375256
    31  H    2.851166   3.536449   3.853251   3.020970   2.881410
    32  H    2.773079   3.925095   4.783189   4.411698   4.165727
    33  H    3.987538   2.809695   2.890036   4.423308   5.350122
    34  H    4.355864   3.492438   4.191525   5.674448   6.578712
    35  H    3.461804   2.806326   3.521568   5.002279   5.541268
    36  H    3.991289   2.817617   3.017463   4.127856   5.464518
    37  H    5.690962   5.345311   4.180826   2.796655   2.727521
    38  H    5.269739   4.243053   2.759027   2.860895   3.643813
    39  H    5.530753   4.866276   3.445883   2.862783   2.909397
    40  H    6.451578   5.566714   4.080720   3.528908   4.164512
    41  H    4.939681   4.220300   3.433054   2.704769   4.047610
    42  H    5.015905   3.916082   2.862241   2.853858   4.340054
    43  H    6.825020   6.059166   4.860619   3.931656   4.886728
                    6          7          8          9         10
     6  C    0.000000
     7  C    1.541674   0.000000
     8  C    3.875584   2.595099   0.000000
     9  C    4.923576   3.874609   1.520554   0.000000
    10  C    4.514933   3.890868   2.428872   1.539013   0.000000
    11  O    4.420644   2.984657   1.231441   2.444582   3.621955
    12  C    2.581269   1.543038   3.298935   4.594683   4.766808
    13  C    5.193214   4.865873   3.529548   2.561612   1.530191
    14  O    5.410032   4.798575   3.431181   2.410412   1.444309
    15  C    3.968566   4.666910   5.934647   6.162945   4.992024
    16  O    4.412386   5.148730   6.769528   7.198330   6.189252
    17  C    4.487378   5.490999   6.778879   6.920848   5.602149
    18  C    5.166817   5.530703   6.253152   6.183964   4.966903
    19  O    6.385463   6.875907   7.676678   7.560738   6.303138
    20  H    2.926533   3.556173   4.260881   4.376541   3.161597
    21  H    4.051688   4.254656   4.373496   4.088052   2.651315
    22  H    3.009107   3.028661   4.148678   4.605947   3.830950
    23  H    2.134199   3.518641   5.603840   6.324751   5.456015
    24  H    2.165908   2.992632   5.262036   6.174919   5.571070
    25  H    1.097443   2.148490   3.927676   4.801098   4.283994
    26  H    1.098243   2.156354   4.651653   5.841122   5.562820
    27  H    2.138731   1.100320   2.675566   4.099860   4.401594
    28  H    5.671254   4.512002   2.162755   1.095871   2.182869
    29  H    5.579252   4.578769   2.161854   1.096318   2.214230
    30  H    2.801984   2.180203   4.249218   5.619632   5.793978
    31  H    2.904391   2.203052   3.750073   4.800981   4.742667
    32  H    3.522501   2.183178   3.018734   4.338521   4.839142
    33  H    5.269188   5.231872   4.348600   3.511540   2.177534
    34  H    6.244397   5.795183   4.095133   2.829118   2.162245
    35  H    4.955528   4.682200   3.464236   2.803175   2.176358
    36  H    5.702914   5.333242   4.235866   3.231953   1.971555
    37  H    4.244209   5.213670   7.105575   7.656040   6.668093
    38  H    4.670710   5.584405   6.527776   6.482354   5.065234
    39  H    4.116800   5.352288   6.952219   7.276764   6.050982
    40  H    5.523932   6.521454   7.785677   7.859500   6.501247
    41  H    5.215150   5.316421   5.937461   5.927044   4.908387
    42  H    5.401779   5.674723   6.000672   5.690119   4.353017
    43  H    6.358893   6.932364   8.015860   8.067837   6.883155
                   11         12         13         14         15
    11  O    0.000000
    12  C    3.421423   0.000000
    13  C    4.627300   5.995311   0.000000
    14  O    4.559463   5.345634   2.435995   0.000000
    15  C    6.939998   4.941551   5.624462   4.898408   0.000000
    16  O    7.634671   5.064455   6.966557   6.064295   1.451097
    17  C    7.829759   6.057435   5.845566   5.653497   1.531587
    18  C    7.319628   5.658394   5.663546   4.430794   1.541550
    19  O    8.739916   6.931507   6.881170   5.660329   2.460900
    20  H    5.344020   4.702957   3.249683   3.864681   3.027412
    21  H    5.574013   5.029378   3.047303   2.663693   2.647520
    22  H    5.041800   3.050645   4.931190   3.856303   2.136514
    23  H    6.362269   4.155539   5.937006   6.035940   2.686911
    24  H    5.858904   2.950516   6.454487   5.986500   2.887258
    25  H    4.563586   3.502876   4.649540   5.345525   4.267735
    26  H    4.972829   2.869515   6.210211   6.485515   4.715346
    27  H    2.678954   2.126488   5.233487   5.478725   5.709636
    28  H    2.829197   4.917077   3.319230   2.393887   6.548770
    29  H    2.762636   5.436990   2.605264   3.169268   7.061058
    30  H    4.203996   1.097173   6.945262   6.416859   5.437163
    31  H    4.102967   1.095545   6.048522   5.049291   4.215867
    32  H    2.847036   1.095513   6.156246   5.374326   5.794882
    33  H    5.508439   6.370790   1.096382   2.724421   5.097972
    34  H    5.092528   6.843524   1.095860   2.672299   6.531905
    35  H    4.423655   5.982096   1.095422   3.389779   6.062371
    36  H    5.412302   5.964234   2.430999   0.971782   4.649784
    37  H    7.917798   5.210154   7.355840   6.717235   1.986307
    38  H    7.647607   6.356101   5.073336   5.154899   2.180442
    39  H    7.918509   5.991467   6.248519   6.324421   2.185332
    40  H    8.848605   6.974578   6.718009   6.387054   2.162196
    41  H    6.922163   5.183994   5.861204   4.254243   2.158628
    42  H    7.148175   6.004330   4.884275   3.720474   2.192452
    43  H    9.011321   6.857734   7.543023   6.333567   2.498986
                   16         17         18         19         20
    16  O    0.000000
    17  C    2.433424   0.000000
    18  C    2.328916   2.534750   0.000000
    19  O    2.733675   2.948371   1.425219   0.000000
    20  H    4.286211   3.002734   3.836036   5.011691   0.000000
    21  H    4.042743   3.051275   2.696415   3.939011   1.746627
    22  H    2.687489   3.484929   2.617325   3.943824   3.040774
    23  H    2.979654   2.779644   4.192507   5.091684   2.808343
    24  H    2.652082   3.741809   4.146346   5.120150   3.771602
    25  H    4.961600   4.474712   5.458421   6.670824   2.431484
    26  H    4.903043   5.155987   6.016732   7.147495   3.907254
    27  H    6.185555   6.421414   6.608088   7.956214   4.267956
    28  H    7.509176   7.453984   6.352461   7.686166   5.171531
    29  H    8.156243   7.678640   7.121981   8.481344   4.948481
    30  H    5.331199   6.478612   6.314536   7.496762   5.365433
    31  H    4.230518   5.491770   4.798499   6.017696   4.580756
    32  H    5.968451   6.971217   6.320638   7.621281   5.417927
    33  H    6.511526   5.108737   5.117284   6.220042   2.808592
    34  H    7.882877   6.767587   6.386529   7.544511   4.314199
    35  H    7.363733   6.178574   6.344732   7.590732   3.321741
    36  H    5.917508   5.218412   4.072220   5.185682   3.691619
    37  H    0.971597   2.477871   3.176928   3.506018   4.410882
    38  H    3.391296   1.094516   2.833405   3.369233   2.504919
    39  H    2.729472   1.096034   3.495841   3.928046   3.119565
    40  H    2.663067   1.094044   2.728447   2.568153   4.048709
    41  H    2.565803   3.475146   1.100911   2.079244   4.328761
    42  H    3.314224   2.811123   1.093595   2.028364   3.534604
    43  H    2.229249   3.054768   1.926262   0.974050   5.382775
                   21         22         23         24         25
    21  H    0.000000
    22  H    2.622167   0.000000
    23  H    3.847746   3.039560   0.000000
    24  H    4.311674   2.346641   1.755047   0.000000
    25  H    3.893457   3.601274   2.381342   3.055090   0.000000
    26  H    5.114530   3.875146   2.475222   2.390349   1.754183
    27  H    5.140621   4.127520   4.269380   3.872932   2.472304
    28  H    4.575401   4.890656   7.014886   6.665009   5.693532
    29  H    4.833352   5.612313   7.049158   7.049487   5.295116
    30  H    5.878031   3.777838   4.271026   2.962511   3.804081
    31  H    4.610012   2.282797   3.959479   2.546579   3.869808
    32  H    5.584135   3.756430   5.209196   4.021811   4.316706
    33  H    2.517790   4.829277   5.608264   6.325552   4.680075
    34  H    3.899971   5.816192   7.017218   7.479409   5.719469
    35  H    3.662588   5.336773   5.886457   6.518468   4.259578
    36  H    2.291219   4.047802   6.014264   6.168697   5.548926
    37  H    4.531295   3.228428   2.533027   2.434333   4.771330
    38  H    2.523289   3.792432   3.272177   4.394030   4.433769
    39  H    3.704469   3.857837   2.151689   3.449880   4.062805
    40  H    3.873133   4.285251   3.701776   4.536123   5.551606
    41  H    3.113326   2.306952   4.573848   4.100359   5.671477
    42  H    2.083022   3.006673   4.616698   4.792844   5.513154
    43  H    4.526314   4.030339   4.932611   4.820863   6.753150
                   26         27         28         29         30
    26  H    0.000000
    27  H    2.372417   0.000000
    28  H    6.583004   4.804207   0.000000
    29  H    6.440869   4.591890   1.761921   0.000000
    30  H    2.657066   2.467131   5.976465   6.400480   0.000000
    31  H    3.344109   3.064272   4.998843   5.767958   1.775404
    32  H    3.819777   2.443774   4.497509   5.142131   1.772429
    33  H    6.302665   5.728017   4.203749   3.687081   7.281102
    34  H    7.256422   6.107548   3.356174   2.610109   7.832731
    35  H    5.875663   4.848737   3.762742   2.591041   6.842819
    36  H    6.799530   6.068120   3.326709   3.865686   6.998859
    37  H    4.558708   6.172271   8.067882   8.566105   5.312012
    38  H    5.457083   6.457226   7.066507   7.142215   6.893761
    39  H    4.604113   6.186895   7.911647   7.986674   6.257883
    40  H    6.135206   7.475291   8.323795   8.633716   7.363466
    41  H    6.051104   6.409003   5.943583   6.942302   5.875801
    42  H    6.358131   6.702986   5.868656   6.551496   6.777562
    43  H    7.002160   8.015125   8.209072   9.024819   7.297250
                   31         32         33         34         35
    31  H    0.000000
    32  H    1.771364   0.000000
    33  H    6.300026   6.686603   0.000000
    34  H    6.889878   6.879626   1.780566   0.000000
    35  H    6.214838   6.161487   1.774578   1.778078   0.000000
    36  H    5.594791   6.123820   2.328325   2.656555   3.483421
    37  H    4.508636   6.204156   6.887471   8.332974   7.628539
    38  H    5.880513   7.196298   4.231234   5.951841   5.422312
    39  H    5.556878   6.986161   5.568330   7.243443   6.400651
    40  H    6.318988   7.884402   5.909158   7.573595   7.123732
    41  H    4.228145   5.731717   5.499118   6.536202   6.575796
    42  H    5.247205   6.583030   4.266612   5.520028   5.656914
    43  H    5.912264   7.606780   6.922047   8.274914   8.180676
                   36         37         38         39         40
    36  H    0.000000
    37  H    6.576627   0.000000
    38  H    4.610997   3.523529   0.000000
    39  H    5.973359   2.369671   1.771803   0.000000
    40  H    5.866593   2.729964   1.770231   1.776424   0.000000
    41  H    4.098098   3.511673   3.821651   4.318192   3.736663
    42  H    3.193744   4.074938   2.670845   3.838861   3.087120
    43  H    5.949526   2.946263   3.745956   3.856099   2.595483
                   41         42         43
    41  H    0.000000
    42  H    1.777665   0.000000
    43  H    2.368613   2.809997   0.000000
 Stoichiometry    C15H24O4
 Framework group  C1[X(C15H24O4)]
 Deg. of freedom   123
 Full point group                 C1      NOp   1
 Largest Abelian subgroup         C1      NOp   1
 Largest concise Abelian subgroup C1      NOp   1
                         Standard orientation:                         
 ---------------------------------------------------------------------
 Center     Atomic      Atomic             Coordinates (Angstroms)
 Number     Number       Type             X           Y           Z
 ---------------------------------------------------------------------
      1          6           0        1.824132    0.636084    0.039553
      2          6           0        1.101088   -0.474970    0.313114
      3          6           0       -0.332874   -0.557831    0.756113
      4          6           0       -1.252883    0.495052    0.088384
      5          6           0       -1.119431    1.899212    0.726310
      6          6           0        0.294070    2.309014    1.180195
      7          6           0        1.440265    2.094732    0.171691
      8          6           0        3.173580    0.248561   -0.395594
      9          6           0        3.264938   -1.268678   -0.437104
     10          6           0        1.915112   -1.766549    0.109388
     11          8           0        4.090469    1.019276   -0.681530
     12          6           0        1.190494    2.759811   -1.198073
     13          6           0        2.050283   -2.573167    1.402672
     14          8           0        1.297631   -2.577202   -0.914129
     15          6           0       -2.742040    0.029058    0.025485
     16          8           0       -3.543695    1.061659   -0.604409
     17          6           0       -3.340914   -0.313623    1.392847
     18          6           0       -2.895742   -1.146985   -0.959234
     19          8           0       -4.259280   -1.522911   -1.134429
     20          1           0       -0.376939   -0.459417    1.851113
     21          1           0       -0.693624   -1.567753    0.538860
     22          1           0       -0.924182    0.574448   -0.955657
     23          1           0       -1.768353    1.968084    1.610290
     24          1           0       -1.498742    2.634861    0.009381
     25          1           0        0.553486    1.772953    2.101999
     26          1           0        0.262314    3.373928    1.446820
     27          1           0        2.330298    2.589093    0.589008
     28          1           0        3.419209   -1.615011   -1.465300
     29          1           0        4.123794   -1.615161    0.149607
     30          1           0        0.988530    3.830361   -1.067992
     31          1           0        0.339154    2.313710   -1.723842
     32          1           0        2.072497    2.659737   -1.840103
     33          1           0        1.065891   -2.868158    1.784780
     34          1           0        2.638372   -3.478521    1.214536
     35          1           0        2.554867   -1.986396    2.177942
     36          1           0        0.626677   -3.134877   -0.486134
     37          1           0       -3.759792    1.734411    0.062455
     38          1           0       -2.790536   -1.129287    1.872161
     39          1           0       -3.320738    0.550015    2.067393
     40          1           0       -4.380196   -0.633213    1.271652
     41          1           0       -2.457171   -0.851319   -1.924761
     42          1           0       -2.370468   -2.037958   -0.603980
     43          1           0       -4.735815   -0.689429   -1.298738
 ---------------------------------------------------------------------
 Rotational constants (GHZ):      0.5511589      0.2602272      0.2066599
 Standard basis: 6-31G(d) (6D, 7F)
 There are   333 symmetry adapted cartesian basis functions of A   symmetry.
 There are   333 symmetry adapted basis functions of A   symmetry.
   333 basis functions,   628 primitive gaussians,   333 cartesian basis functions
    73 alpha electrons       73 beta electrons
       nuclear repulsion energy      1598.2733830742 Hartrees.
 NAtoms=   43 NActive=   43 NUniq=   43 SFac= 1.00D+00 NAtFMM=   60 NAOKFM=F Big=F
 Integral buffers will be    131072 words long.
 Raffenetti 2 integral format.
 Two-electron integral symmetry is turned on.
 ------------------------------------------------------------------------------
 Polarizable Continuum Model (PCM)
 =================================
 Model                : PCM (using non-symmetric T matrix).
 Atomic radii         : SMD-Coulomb.
 Polarization charges : Total charges.
 Charge compensation  : None.
 Solution method      : On-the-fly selection.
 Cavity type          : VdW (van der Waals Surface) (Alpha=1.000).
 Cavity algorithm     : GePol (No added spheres)
                        Default sphere list used, NSphG=   43.
                        Lebedev-Laikov grids with approx.  5.0 points / Ang**2.
                        Smoothing algorithm: Karplus/York (Gamma=1.0000).
                        Polarization charges: spherical gaussians, with
                                              point-specific exponents (IZeta= 3).
                        Self-potential: point-specific (ISelfS= 7).
                        Self-field    : sphere-specific E.n sum rule (ISelfD= 2).
 1st derivatives      : Analytical E(r).r(x)/FMM algorithm (CHGder, D1EAlg=3).
                        Cavity 1st derivative terms included.
 Solvent              : Methanol, Eps=  32.613000 Eps(inf)=   1.765709
 ------------------------------------------------------------------------------
 ------------------------------------------------------------------------------
 Atomic radii for non-electrostatic terms: SMD-CDS.
 ------------------------------------------------------------------------------
 Nuclear repulsion after PCM non-electrostatic terms =     1598.2751113265 Hartrees.
 One-electron integrals computed using PRISM.
 NBasis=   333 RedAO= T EigKep=  9.26D-04  NBF=   333
 NBsUse=   333 1.00D-06 EigRej= -1.00D+00 NBFU=   333
 Initial guess from the checkpoint file:  "DY-202A-11R_38.chk"
 B after Tr=     0.000000    0.000000    0.000000
         Rot=    0.999952    0.009684    0.001363    0.001084 Ang=   1.13 deg.
 ExpMin= 1.61D-01 ExpMax= 5.48D+03 ExpMxC= 8.25D+02 IAcc=1 IRadAn=         1 AccDes= 0.00D+00
 Harris functional with IExCor=  402 and IRadAn=       1 diagonalized for initial guess.
 HarFok:  IExCor=  402 AccDes= 0.00D+00 IRadAn=         1 IDoV= 1 UseB2=F ITyADJ=14
 ICtDFT=  3500011 ScaDFX=  1.000000  1.000000  1.000000  1.000000
 FoFCou: FMM=F IPFlag=           0 FMFlag=      100000 FMFlg1=           0
         NFxFlg=           0 DoJE=T BraDBF=F KetDBF=T FulRan=T
         wScrn=  0.000000 ICntrl=     500 IOpCl=  0 I1Cent=   200000004 NGrid=           0
         NMat0=    1 NMatS0=      1 NMatT0=    0 NMatD0=    1 NMtDS0=    0 NMtDT0=    0
 Petite list used in FoFCou.
 Keep R1 ints in memory in canonical form, NReq=1565304907.
 Requested convergence on RMS density matrix=1.00D-08 within 128 cycles.
 Requested convergence on MAX density matrix=1.00D-06.
 Requested convergence on             energy=1.00D-06.
 No special actions if energy rises.
 Inv3:  Mode=1 IEnd=    21805248.
 Iteration    1 A*A^-1 deviation from unit magnitude is 4.44D-15 for   2681.
 Iteration    1 A*A^-1 deviation from orthogonality  is 3.39D-15 for   1699    613.
 Iteration    1 A^-1*A deviation from unit magnitude is 4.88D-15 for   2681.
 Iteration    1 A^-1*A deviation from orthogonality  is 7.84D-12 for   1763   1731.
 Error on total polarization charges =  0.05199
 SCF Done:  E(RB3LYP) =  -886.950835590     A.U. after   10 cycles
            NFock= 10  Conv=0.94D-08     -V/T= 2.0094
 SMD-CDS (non-electrostatic) energy       (kcal/mol) =       1.08
 (included in total energy above)
 D1PCM: PCM CHGder 1st derivatives, ID1Alg=3 FixD1E=F DoIter=F DoCFld=F I1PDM=0.
 Calling FoFJK, ICntrl=      2127 FMM=F ISym2X=0 I1Cent= 0 IOpClX= 0 NMat=1 NMatS=1 NMatT=0.
 ***** Axes restored to original set *****
 -------------------------------------------------------------------
 Center     Atomic                   Forces (Hartrees/Bohr)
 Number     Number              X              Y              Z
 -------------------------------------------------------------------
      1        6          -0.001801320    0.003122647    0.000025685
      2        6           0.001668942   -0.002545876    0.000416023
      3        6          -0.000194121   -0.000094275    0.001063115
      4        6          -0.000759106   -0.000318192    0.000096340
      5        6           0.000464027   -0.000539457    0.000596374
      6        6           0.000228159   -0.000031292   -0.000933479
      7        6           0.001179438   -0.000846590   -0.000673655
      8        6           0.000617198   -0.002242559   -0.001419698
      9        6           0.001024964    0.000097097    0.001531066
     10        6          -0.001137564    0.000833357   -0.001930062
     11        8           0.000419577    0.000623057    0.000513763
     12        6          -0.000054241   -0.000346973    0.000759434
     13        6           0.000333351    0.001012347    0.000016539
     14        8           0.000314759   -0.000475364    0.001470129
     15        6           0.000364770    0.000026622   -0.000365118
     16        8           0.001069310    0.000395601   -0.000182071
     17        6           0.000967322   -0.001001512   -0.000993812
     18        6           0.000568673    0.000125678   -0.000265490
     19        8          -0.000853533   -0.000558435    0.000454582
     20        1          -0.000095337   -0.000111809   -0.000213888
     21        1          -0.000184689    0.000458690    0.000380778
     22        1          -0.000778523    0.000298059   -0.000318684
     23        1           0.000288985    0.000203363   -0.000665323
     24        1          -0.000341775    0.000529383   -0.000180175
     25        1          -0.000176370    0.000361899    0.000450972
     26        1           0.000047525   -0.000098644    0.000078532
     27        1          -0.000225040    0.000080942    0.000245548
     28        1          -0.000738603    0.001132939   -0.000319269
     29        1          -0.000234921    0.000561689   -0.000077398
     30        1          -0.000059640    0.000002640   -0.000265761
     31        1           0.000191810    0.000128903   -0.000104233
     32        1          -0.000084881    0.000093023   -0.000116343
     33        1           0.000073857   -0.000555649    0.000206474
     34        1          -0.000275513   -0.000201738    0.000133348
     35        1          -0.000053211   -0.000087448    0.000225344
     36        1          -0.000525308   -0.000251991   -0.000722630
     37        1           0.000124983   -0.000305576    0.000414941
     38        1           0.000126544   -0.000340692    0.000646796
     39        1          -0.000737205   -0.000280555    0.000035211
     40        1          -0.000152790    0.000291327    0.000332574
     41        1           0.000398332   -0.000205112    0.000197814
     42        1          -0.000952244    0.000582738   -0.000256547
     43        1          -0.000056591    0.000477739   -0.000287748
 -------------------------------------------------------------------
 Cartesian Forces:  Max     0.003122647 RMS     0.000719100

 GradGradGradGradGradGradGradGradGradGradGradGradGradGradGradGradGradGrad
 Berny optimization.
 Using GEDIIS/GDIIS optimizer.
 FormGI is forming the generalized inverse of G from B-inverse, IUseBI=4.
 Internal  Forces:  Max     0.001596454 RMS     0.000418915
 Search for a local minimum.
 Step number   4 out of a maximum of  258
 All quantities printed in internal units (Hartrees-Bohrs-Radians)
 Mixed Optimization -- En-DIIS/RFO-DIIS
 Swapping is turned off.
 Update second derivatives using D2CorX and points    2    3    4
 DE= -4.02D-05 DEPred=-2.92D-04 R= 1.38D-01
 Trust test= 1.38D-01 RLast= 3.77D-01 DXMaxT set to 8.16D-01
 ITU=  0  1  1  0
     Eigenvalues ---    0.00204   0.00249   0.00318   0.00343   0.00376
     Eigenvalues ---    0.00409   0.00542   0.00713   0.00749   0.00894
     Eigenvalues ---    0.01040   0.01120   0.01235   0.01254   0.01320
     Eigenvalues ---    0.01388   0.02508   0.02590   0.03169   0.03717
     Eigenvalues ---    0.03898   0.03969   0.04419   0.04623   0.04728
     Eigenvalues ---    0.04878   0.04934   0.05077   0.05176   0.05431
     Eigenvalues ---    0.05436   0.05566   0.05569   0.05584   0.05629
     Eigenvalues ---    0.05641   0.05684   0.05693   0.05871   0.06052
     Eigenvalues ---    0.06089   0.06339   0.07236   0.07740   0.08298
     Eigenvalues ---    0.08562   0.08901   0.09047   0.09347   0.09761
     Eigenvalues ---    0.10301   0.11783   0.12102   0.13101   0.13958
     Eigenvalues ---    0.14534   0.15869   0.15995   0.16000   0.16000
     Eigenvalues ---    0.16000   0.16000   0.16000   0.16000   0.16000
     Eigenvalues ---    0.16000   0.16021   0.16031   0.16619   0.17010
     Eigenvalues ---    0.17520   0.17825   0.18642   0.20167   0.20788
     Eigenvalues ---    0.22228   0.23208   0.24763   0.25122   0.26257
     Eigenvalues ---    0.26978   0.27221   0.27933   0.28207   0.28501
     Eigenvalues ---    0.28783   0.28889   0.29097   0.29503   0.29606
     Eigenvalues ---    0.31475   0.32068   0.32501   0.33681   0.33750
     Eigenvalues ---    0.33779   0.33824   0.33855   0.33917   0.34031
     Eigenvalues ---    0.34118   0.34124   0.34136   0.34168   0.34176
     Eigenvalues ---    0.34199   0.34203   0.34219   0.34288   0.34317
     Eigenvalues ---    0.34331   0.34357   0.34395   0.34433   0.34936
     Eigenvalues ---    0.38897   0.40773   0.42457   0.51636   0.52648
     Eigenvalues ---    0.52972   0.53222   0.94519
 En-DIIS/RFO-DIIS IScMMF=        0 using points:     4    3    2
 RFO step:  Lambda=-1.19766286D-04.
 DidBck=T Rises=F RFO-DIIS coefs:    0.49471    0.74829   -0.24300
 Iteration  1 RMS(Cart)=  0.04504029 RMS(Int)=  0.00065109
 Iteration  2 RMS(Cart)=  0.00127788 RMS(Int)=  0.00000821
 Iteration  3 RMS(Cart)=  0.00000068 RMS(Int)=  0.00000820
 Variable       Old X    -DE/DX   Delta X   Delta X   Delta X     New X
                                 (Linear)    (Quad)   (Total)
    R1        2.55782   0.00144   0.00024  -0.00014   0.00011   2.55793
    R2        2.86122  -0.00140  -0.00204   0.00227   0.00023   2.86144
    R3        2.77766   0.00066   0.00273  -0.00433  -0.00158   2.77608
    R4        2.84048   0.00089   0.00037  -0.00001   0.00036   2.84084
    R5        2.91062  -0.00098  -0.00288   0.00366   0.00077   2.91139
    R6        2.92806   0.00065   0.00019   0.00066   0.00085   2.92891
    R7        2.07926  -0.00022   0.00006  -0.00036  -0.00031   2.07895
    R8        2.06775  -0.00043   0.00010  -0.00081  -0.00071   2.06704
    R9        2.92537   0.00036  -0.00001   0.00022   0.00021   2.92558
   R10        2.95106  -0.00059  -0.00081   0.00061  -0.00020   2.95085
   R11        2.07386   0.00009   0.00016  -0.00017  -0.00001   2.07385
   R12        2.91038  -0.00015   0.00000  -0.00064  -0.00064   2.90974
   R13        2.07635  -0.00069  -0.00006  -0.00083  -0.00089   2.07546
   R14        2.06927   0.00059   0.00066  -0.00040   0.00025   2.06952
   R15        2.91334  -0.00023   0.00004  -0.00069  -0.00067   2.91268
   R16        2.07387   0.00017   0.00021  -0.00024  -0.00003   2.07384
   R17        2.07538  -0.00008   0.00018  -0.00036  -0.00017   2.07521
   R18        2.91592  -0.00031  -0.00057   0.00014  -0.00043   2.91549
   R19        2.07930  -0.00005  -0.00001  -0.00003  -0.00004   2.07926
   R20        2.87343  -0.00135   0.00023  -0.00249  -0.00225   2.87118
   R21        2.32709   0.00058   0.00060  -0.00127  -0.00067   2.32641
   R22        2.90831   0.00046   0.00200  -0.00381  -0.00182   2.90650
   R23        2.07090  -0.00017  -0.00044   0.00069   0.00025   2.07114
   R24        2.07174  -0.00041  -0.00017  -0.00006  -0.00023   2.07151
   R25        2.89164   0.00040   0.00022  -0.00011   0.00011   2.89176
   R26        2.72935  -0.00001  -0.00159   0.00196   0.00038   2.72973
   R27        2.07336  -0.00001   0.00007  -0.00021  -0.00014   2.07322
   R28        2.07028  -0.00016   0.00030  -0.00068  -0.00038   2.06990
   R29        2.07022  -0.00001   0.00017  -0.00037  -0.00019   2.07003
   R30        2.07186   0.00015   0.00026  -0.00042  -0.00017   2.07169
   R31        2.07088   0.00000   0.00021  -0.00038  -0.00017   2.07071
   R32        2.07005   0.00008  -0.00021   0.00045   0.00024   2.07029
   R33        1.83640   0.00018  -0.00024   0.00055   0.00031   1.83671
   R34        2.74218  -0.00070  -0.00133   0.00189   0.00055   2.74273
   R35        2.89428   0.00023   0.00033  -0.00045  -0.00012   2.89416
   R36        2.91311  -0.00015   0.00181  -0.00219  -0.00038   2.91273
   R37        1.83605   0.00005   0.00031  -0.00031   0.00000   1.83605
   R38        2.06834   0.00061  -0.00002   0.00066   0.00063   2.06897
   R39        2.07120  -0.00022   0.00029  -0.00084  -0.00055   2.07065
   R40        2.06744   0.00003   0.00018  -0.00026  -0.00008   2.06736
   R41        2.69327   0.00087   0.00142  -0.00239  -0.00097   2.69230
   R42        2.08042  -0.00007  -0.00019   0.00008  -0.00011   2.08031
   R43        2.06660  -0.00102  -0.00078   0.00028  -0.00050   2.06609
   R44        1.84069   0.00049  -0.00022   0.00081   0.00058   1.84127
    A1        2.26233   0.00093   0.00150  -0.00045   0.00104   2.26337
    A2        1.91117  -0.00049  -0.00123   0.00057  -0.00068   1.91050
    A3        2.10899  -0.00045  -0.00018  -0.00022  -0.00042   2.10857
    A4        2.23245  -0.00076  -0.00033  -0.00049  -0.00078   2.23167
    A5        1.95981   0.00017   0.00198  -0.00286  -0.00090   1.95892
    A6        2.09087   0.00059  -0.00176   0.00347   0.00172   2.09259
    A7        1.98447  -0.00010   0.00136  -0.00261  -0.00124   1.98322
    A8        1.90348  -0.00003  -0.00035   0.00027  -0.00008   1.90340
    A9        1.88272   0.00037  -0.00323   0.00657   0.00334   1.88606
   A10        1.92230   0.00000   0.00017  -0.00097  -0.00080   1.92150
   A11        1.92394  -0.00011   0.00160  -0.00185  -0.00025   1.92369
   A12        1.84102  -0.00013   0.00030  -0.00116  -0.00087   1.84015
   A13        1.96881  -0.00035   0.00130  -0.00259  -0.00128   1.96753
   A14        1.96145   0.00065   0.00088   0.00226   0.00314   1.96459
   A15        1.85594   0.00058   0.00305  -0.00085   0.00219   1.85813
   A16        1.94924  -0.00008  -0.00200   0.00266   0.00065   1.94989
   A17        1.87611  -0.00028  -0.00185  -0.00070  -0.00254   1.87357
   A18        1.84303  -0.00055  -0.00146  -0.00104  -0.00249   1.84054
   A19        2.02854   0.00054   0.00035   0.00075   0.00111   2.02964
   A20        1.91503  -0.00003   0.00122  -0.00109   0.00014   1.91517
   A21        1.88569  -0.00012  -0.00075   0.00072  -0.00004   1.88565
   A22        1.86321  -0.00006  -0.00006   0.00040   0.00034   1.86355
   A23        1.90934  -0.00030  -0.00003  -0.00108  -0.00111   1.90823
   A24        1.85464  -0.00007  -0.00083   0.00025  -0.00058   1.85406
   A25        2.04046   0.00001   0.00024   0.00005   0.00027   2.04072
   A26        1.91189  -0.00015   0.00039  -0.00102  -0.00063   1.91126
   A27        1.87866   0.00007  -0.00006  -0.00008  -0.00013   1.87852
   A28        1.88161   0.00026  -0.00055   0.00201   0.00145   1.88305
   A29        1.89134  -0.00005   0.00004  -0.00003   0.00003   1.89137
   A30        1.85100  -0.00017  -0.00007  -0.00108  -0.00114   1.84986
   A31        1.96004  -0.00023  -0.00009   0.00037   0.00027   1.96031
   A32        1.95930  -0.00006  -0.00019  -0.00026  -0.00044   1.95886
   A33        1.83471   0.00023   0.00084  -0.00025   0.00058   1.83529
   A34        1.98280   0.00022  -0.00174   0.00278   0.00103   1.98384
   A35        1.86590  -0.00017  -0.00007  -0.00114  -0.00120   1.86469
   A36        1.84831   0.00003   0.00160  -0.00199  -0.00039   1.84791
   A37        1.90319  -0.00005   0.00012   0.00087   0.00101   1.90420
   A38        2.19851  -0.00037  -0.00020  -0.00093  -0.00112   2.19739
   A39        2.18148   0.00042   0.00003   0.00006   0.00010   2.18158
   A40        1.83424   0.00063   0.00009  -0.00064  -0.00056   1.83368
   A41        1.92774  -0.00073   0.00185  -0.00700  -0.00516   1.92258
   A42        1.92603  -0.00042  -0.00296   0.00524   0.00229   1.92833
   A43        1.93306  -0.00011   0.00177  -0.00289  -0.00113   1.93194
   A44        1.97668   0.00007  -0.00293   0.00640   0.00347   1.98014
   A45        1.86706   0.00050   0.00219  -0.00137   0.00080   1.86787
   A46        1.81237  -0.00023   0.00031  -0.00044  -0.00015   1.81222
   A47        1.95728  -0.00005   0.00183  -0.00415  -0.00233   1.95495
   A48        1.91606   0.00030  -0.00322   0.00677   0.00355   1.91961
   A49        1.97487  -0.00009  -0.00142   0.00133  -0.00007   1.97480
   A50        1.88064   0.00029   0.00192  -0.00237  -0.00045   1.88018
   A51        1.91861  -0.00019   0.00048  -0.00081  -0.00034   1.91827
   A52        1.92315   0.00031   0.00066  -0.00049   0.00017   1.92332
   A53        1.95660   0.00016  -0.00071   0.00142   0.00070   1.95730
   A54        1.92895   0.00014   0.00058  -0.00082  -0.00024   1.92871
   A55        1.88722  -0.00023   0.00010  -0.00048  -0.00039   1.88683
   A56        1.88264  -0.00021  -0.00012  -0.00006  -0.00018   1.88246
   A57        1.88303  -0.00020  -0.00051   0.00042  -0.00009   1.88294
   A58        1.93593   0.00051   0.00040   0.00021   0.00061   1.93654
   A59        1.91538   0.00009  -0.00004   0.00026   0.00022   1.91560
   A60        1.93530   0.00025   0.00034   0.00032   0.00065   1.93595
   A61        1.89587  -0.00052  -0.00088  -0.00040  -0.00128   1.89459
   A62        1.88709  -0.00027   0.00004  -0.00019  -0.00016   1.88693
   A63        1.89320  -0.00010   0.00013  -0.00023  -0.00010   1.89310
   A64        1.88091   0.00160  -0.00266   0.00704   0.00438   1.88529
   A65        1.90917  -0.00131  -0.00407   0.00101  -0.00306   1.90611
   A66        1.98633   0.00045  -0.00091   0.00354   0.00262   1.98894
   A67        1.92672   0.00128   0.00292  -0.00041   0.00250   1.92922
   A68        1.90788   0.00076   0.00019  -0.00050  -0.00032   1.90756
   A69        1.78289   0.00008   0.00323  -0.00465  -0.00141   1.78148
   A70        1.93972  -0.00132  -0.00103   0.00015  -0.00088   1.93884
   A71        1.89406  -0.00094   0.00230  -0.00533  -0.00304   1.89102
   A72        1.94023   0.00054  -0.00025   0.00169   0.00143   1.94166
   A73        1.94545   0.00049   0.00206  -0.00200   0.00006   1.94551
   A74        1.91549   0.00016  -0.00093   0.00182   0.00088   1.91637
   A75        1.88435  -0.00036   0.00011  -0.00037  -0.00026   1.88409
   A76        1.88441  -0.00023   0.00049  -0.00093  -0.00046   1.88395
   A77        1.89214  -0.00066  -0.00149  -0.00027  -0.00177   1.89037
   A78        1.95535  -0.00075  -0.00023  -0.00130  -0.00153   1.95382
   A79        1.89191   0.00024   0.00246  -0.00280  -0.00033   1.89158
   A80        1.94566   0.00029   0.00145  -0.00056   0.00089   1.94655
   A81        1.92214   0.00034  -0.00055   0.00032  -0.00023   1.92191
   A82        1.85935   0.00003  -0.00417   0.00587   0.00168   1.86103
   A83        1.88847  -0.00013   0.00099  -0.00144  -0.00044   1.88804
   A84        1.83702  -0.00032  -0.00262   0.00309   0.00047   1.83749
    D1        0.06808   0.00003   0.00443  -0.00620  -0.00176   0.06632
    D2       -3.08362   0.00004  -0.00316   0.00742   0.00429  -3.07933
    D3       -3.11394  -0.00009   0.00560  -0.00917  -0.00359  -3.11753
    D4        0.01755  -0.00009  -0.00199   0.00445   0.00246   0.02001
    D5        0.39679   0.00002   0.00234  -0.00241  -0.00009   0.39670
    D6       -1.86274  -0.00004   0.00499  -0.00635  -0.00138  -1.86412
    D7        2.41924  -0.00017   0.00271  -0.00373  -0.00104   2.41820
    D8       -2.70042   0.00015   0.00108   0.00084   0.00192  -2.69850
    D9        1.32323   0.00010   0.00373  -0.00311   0.00063   1.32386
   D10       -0.67797  -0.00004   0.00145  -0.00048   0.00097  -0.67700
   D11        0.03812  -0.00008  -0.00708   0.01288   0.00579   0.04391
   D12       -3.10216   0.00025  -0.00082   0.01136   0.01052  -3.09164
   D13       -3.13973  -0.00015  -0.00606   0.01021   0.00419  -3.13554
   D14        0.00317   0.00018   0.00020   0.00869   0.00892   0.01209
   D15        0.65098  -0.00005  -0.00941   0.01206   0.00264   0.65362
   D16       -1.50162   0.00004  -0.01033   0.01495   0.00461  -1.49700
   D17        2.79034   0.00002  -0.00882   0.01274   0.00392   2.79426
   D18       -2.47984  -0.00005  -0.00137  -0.00243  -0.00380  -2.48364
   D19        1.65075   0.00004  -0.00228   0.00046  -0.00183   1.64893
   D20       -0.34048   0.00001  -0.00077  -0.00175  -0.00252  -0.34300
   D21       -0.06409   0.00025   0.00999  -0.01938  -0.00940  -0.07349
   D22        2.07410  -0.00004   0.00948  -0.02033  -0.01087   2.06323
   D23       -2.07091  -0.00010   0.00904  -0.01940  -0.01037  -2.08128
   D24        3.06831   0.00024   0.00311  -0.00702  -0.00391   3.06440
   D25       -1.07668  -0.00004   0.00260  -0.00797  -0.00538  -1.08206
   D26        1.06150  -0.00010   0.00216  -0.00704  -0.00488   1.05662
   D27       -1.37213   0.00029   0.00347  -0.00585  -0.00238  -1.37450
   D28        2.68848   0.00015   0.00438  -0.00923  -0.00485   2.68363
   D29        0.68010   0.00012   0.00386  -0.00865  -0.00480   0.67531
   D30        0.77016   0.00018   0.00412  -0.00810  -0.00398   0.76618
   D31       -1.45242   0.00004   0.00503  -0.01149  -0.00645  -1.45887
   D32        2.82239   0.00001   0.00451  -0.01091  -0.00640   2.81599
   D33        2.79456  -0.00004   0.00552  -0.01118  -0.00565   2.78891
   D34        0.57198  -0.00019   0.00643  -0.01456  -0.00813   0.56386
   D35       -1.43639  -0.00021   0.00591  -0.01398  -0.00807  -1.44447
   D36        0.64173   0.00015   0.00475  -0.00197   0.00277   0.64450
   D37       -1.47356  -0.00013   0.00361  -0.00218   0.00142  -1.47214
   D38        2.79470   0.00004   0.00436  -0.00229   0.00206   2.79677
   D39        2.87075   0.00068   0.00534   0.00121   0.00655   2.87730
   D40        0.75545   0.00040   0.00420   0.00100   0.00520   0.76065
   D41       -1.25947   0.00057   0.00495   0.00089   0.00584  -1.25363
   D42       -1.39858  -0.00018   0.00145   0.00097   0.00241  -1.39617
   D43        2.76931  -0.00046   0.00031   0.00077   0.00106   2.77037
   D44        0.75439  -0.00029   0.00106   0.00065   0.00171   0.75609
   D45        3.13771  -0.00066  -0.05513  -0.00871  -0.06385   3.07386
   D46        0.99826  -0.00098  -0.05169  -0.01129  -0.06298   0.93529
   D47       -1.19684  -0.00060  -0.05196  -0.01391  -0.06587  -1.26271
   D48        0.90475  -0.00066  -0.05596  -0.00928  -0.06525   0.83950
   D49       -1.23470  -0.00098  -0.05253  -0.01186  -0.06438  -1.29907
   D50        2.85338  -0.00060  -0.05279  -0.01448  -0.06727   2.78611
   D51       -1.12928   0.00003  -0.05191  -0.00919  -0.06111  -1.19040
   D52        3.01445  -0.00029  -0.04847  -0.01177  -0.06024   2.95421
   D53        0.81935   0.00009  -0.04874  -0.01439  -0.06313   0.75622
   D54        0.84395  -0.00006  -0.00568   0.00282  -0.00287   0.84108
   D55       -1.30215  -0.00030  -0.00541   0.00092  -0.00450  -1.30665
   D56        2.97590  -0.00006  -0.00550   0.00275  -0.00276   2.97314
   D57        2.98660   0.00022  -0.00390   0.00222  -0.00168   2.98492
   D58        0.84050  -0.00002  -0.00363   0.00031  -0.00331   0.83718
   D59       -1.16464   0.00022  -0.00372   0.00215  -0.00157  -1.16621
   D60       -1.29668  -0.00005  -0.00491   0.00219  -0.00273  -1.29941
   D61        2.84040  -0.00029  -0.00465   0.00028  -0.00436   2.83604
   D62        0.83527  -0.00005  -0.00473   0.00212  -0.00262   0.83265
   D63       -1.29946   0.00013   0.00004   0.00230   0.00233  -1.29712
   D64        0.94784   0.00003  -0.00183   0.00471   0.00287   0.95072
   D65        2.98018   0.00008  -0.00088   0.00309   0.00220   2.98238
   D66        0.86217   0.00015   0.00025   0.00264   0.00288   0.86505
   D67        3.10947   0.00006  -0.00162   0.00505   0.00342   3.11289
   D68       -1.14138   0.00010  -0.00068   0.00343   0.00275  -1.13863
   D69        2.85839   0.00006  -0.00009   0.00239   0.00230   2.86069
   D70       -1.17749  -0.00003  -0.00196   0.00480   0.00284  -1.17466
   D71        0.85484   0.00001  -0.00101   0.00318   0.00217   0.85701
   D72       -3.06842  -0.00017  -0.00844   0.01198   0.00354  -3.06488
   D73        1.11206  -0.00020  -0.00853   0.01198   0.00345   1.11550
   D74       -0.98934  -0.00015  -0.00780   0.01107   0.00326  -0.98608
   D75        0.96709   0.00002  -0.00662   0.00926   0.00264   0.96973
   D76       -1.13562  -0.00002  -0.00672   0.00926   0.00255  -1.13307
   D77        3.04617   0.00003  -0.00599   0.00834   0.00236   3.04853
   D78       -1.07553   0.00009  -0.00661   0.01040   0.00379  -1.07174
   D79        3.10495   0.00006  -0.00671   0.01041   0.00370   3.10865
   D80        1.00355   0.00011  -0.00598   0.00949   0.00351   1.00707
   D81       -0.07594   0.00020   0.01299  -0.02436  -0.01137  -0.08731
   D82        2.00962   0.00006   0.01612  -0.03181  -0.01569   1.99393
   D83       -2.21270  -0.00003   0.01810  -0.03458  -0.01648  -2.22918
   D84        3.06435  -0.00012   0.00680  -0.02285  -0.01605   3.04831
   D85       -1.13327  -0.00026   0.00994  -0.03030  -0.02037  -1.15364
   D86        0.92760  -0.00036   0.01191  -0.03308  -0.02116   0.90644
   D87        0.08093  -0.00023  -0.01330   0.02528   0.01198   0.09291
   D88       -2.04559   0.00003  -0.01493   0.02989   0.01496  -2.03063
   D89        2.11276   0.00013  -0.01598   0.03173   0.01575   2.12851
   D90       -2.00108   0.00032  -0.01648   0.03550   0.01902  -1.98207
   D91        2.15558   0.00058  -0.01811   0.04011   0.02200   2.17758
   D92        0.03075   0.00068  -0.01916   0.04194   0.02279   0.05353
   D93        2.18459  -0.00029  -0.01852   0.03492   0.01640   2.20099
   D94        0.05807  -0.00003  -0.02015   0.03954   0.01938   0.07745
   D95       -2.06676   0.00007  -0.02119   0.04137   0.02017  -2.04659
   D96        1.05119   0.00038   0.00434  -0.00361   0.00074   1.05193
   D97       -3.13705   0.00011   0.00348  -0.00381  -0.00033  -3.13738
   D98       -1.04583   0.00021   0.00383  -0.00373   0.00010  -1.04573
   D99        3.09427  -0.00001   0.00503  -0.00613  -0.00110   3.09316
   D100      -1.09397  -0.00028   0.00417  -0.00633  -0.00217  -1.09614
   D101       0.99725  -0.00018   0.00452  -0.00625  -0.00174   0.99551
   D102      -1.08554   0.00016   0.00688  -0.00885  -0.00197  -1.08751
   D103       1.00940  -0.00010   0.00601  -0.00905  -0.00304   1.00637
   D104       3.10062  -0.00001   0.00636  -0.00896  -0.00261   3.09802
   D105      -1.52032   0.00017  -0.01605   0.03449   0.01844  -1.50188
   D106       2.80001   0.00015  -0.01581   0.03290   0.01709   2.81710
   D107       0.64062   0.00019  -0.01562   0.03331   0.01769   0.65831
   D108      -1.42763   0.00017   0.01857  -0.03377  -0.01520  -1.44283
   D109       0.75796   0.00036   0.01476  -0.02897  -0.01419   0.74377
   D110       2.81391  -0.00078   0.01533  -0.03138  -0.01605   2.79785
   D111      -1.05537  -0.00056  -0.00939   0.02443   0.01505  -1.04032
   D112       1.04790  -0.00032  -0.00803   0.02376   0.01574   1.06364
   D113      -3.13884  -0.00072  -0.00921   0.02335   0.01415  -3.12469
   D114       3.08766   0.00026  -0.00360   0.02103   0.01743   3.10508
   D115      -1.09225   0.00050  -0.00224   0.02036   0.01811  -1.07414
   D116       1.00419   0.00010  -0.00342   0.01995   0.01652   1.02071
   D117       1.13284   0.00044  -0.00704   0.02679   0.01976   1.15260
   D118      -3.04707   0.00068  -0.00567   0.02612   0.02045  -3.02662
   D119      -0.95063   0.00028  -0.00686   0.02571   0.01886  -0.93177
   D120      -3.05040   0.00060   0.00392   0.03572   0.03965  -3.01075
   D121      -0.92584   0.00071   0.00476   0.03339   0.03815  -0.88769
   D122       1.15090   0.00088   0.00844   0.02950   0.03794   1.18883
   D123      -1.02142  -0.00032   0.00218   0.03428   0.03646  -0.98496
   D124       1.10313  -0.00021   0.00302   0.03195   0.03496   1.13810
   D125      -3.10331  -0.00005   0.00670   0.02806   0.03475  -3.06857
   D126       1.01164   0.00003   0.00368   0.03126   0.03495   1.04659
   D127       3.13619   0.00014   0.00452   0.02893   0.03346  -3.11353
   D128      -1.07025   0.00030   0.00820   0.02504   0.03324  -1.03701
   D129       0.84294   0.00017  -0.00503   0.01219   0.00716   0.85010
   D130      -1.26419   0.00012  -0.00762   0.01638   0.00876  -1.25543
   D131       2.97488   0.00009  -0.00615   0.01461   0.00845   2.98333
         Item               Value     Threshold  Converged?
 Maximum Force            0.001596     0.000450     NO 
 RMS     Force            0.000419     0.000300     NO 
 Maximum Displacement     0.229006     0.001800     NO 
 RMS     Displacement     0.045110     0.001200     NO 
 Predicted change in Energy=-2.914982D-04
 GradGradGradGradGradGradGradGradGradGradGradGradGradGradGradGradGradGrad

                          Input orientation:                          
 ---------------------------------------------------------------------
 Center     Atomic      Atomic             Coordinates (Angstroms)
 Number     Number       Type             X           Y           Z
 ---------------------------------------------------------------------
      1          6           0        1.801021    0.623178    0.047968
      2          6           0        1.074072   -0.478591    0.347757
      3          6           0       -0.357041   -0.544024    0.803363
      4          6           0       -1.275230    0.500475    0.119125
      5          6           0       -1.129584    1.915865    0.729235
      6          6           0        0.288669    2.328317    1.164359
      7          6           0        1.426836    2.086626    0.153501
      8          6           0        3.145444    0.219601   -0.385302
      9          6           0        3.227285   -1.297437   -0.404186
     10          6           0        1.883354   -1.777383    0.169491
     11          8           0        4.067182    0.980126   -0.681227
     12          6           0        1.174365    2.725732   -1.227825
     13          6           0        2.030763   -2.546284    1.484303
     14          8           0        1.255975   -2.617592   -0.824012
     15          6           0       -2.767676    0.044032    0.067922
     16          8           0       -3.573526    1.108822   -0.500724
     17          6           0       -3.343374   -0.353976    1.430173
     18          6           0       -2.952369   -1.086105   -0.963792
     19          8           0       -4.326149   -1.408544   -1.160122
     20          1           0       -0.392201   -0.420054    1.895924
     21          1           0       -0.727636   -1.555421    0.613101
     22          1           0       -0.951696    0.560553   -0.927812
     23          1           0       -1.771706    2.005375    1.615742
     24          1           0       -1.510377    2.639860    0.001112
     25          1           0        0.550584    1.812149    2.096731
     26          1           0        0.263733    3.398819    1.407961
     27          1           0        2.321826    2.584039    0.556276
     28          1           0        3.359943   -1.655729   -1.431440
     29          1           0        4.094918   -1.641995    0.170390
     30          1           0        0.983212    3.800525   -1.118681
     31          1           0        0.315822    2.277495   -1.739458
     32          1           0        2.051342    2.604339   -1.872885
     33          1           0        1.050322   -2.828259    1.885656
     34          1           0        2.614252   -3.458478    1.316505
     35          1           0        2.545108   -1.938911    2.237148
     36          1           0        0.576906   -3.152628   -0.379848
     37          1           0       -3.781216    1.744790    0.203841
     38          1           0       -2.780178   -1.182254    1.872286
     39          1           0       -3.320781    0.484261    2.135510
     40          1           0       -4.382045   -0.677047    1.313451
     41          1           0       -2.499036   -0.765739   -1.914443
     42          1           0       -2.457591   -2.006854   -0.643190
     43          1           0       -4.773020   -0.554073   -1.299986
 ---------------------------------------------------------------------
                    Distance matrix (angstroms):
                    1          2          3          4          5
     1  C    0.000000
     2  C    1.353596   0.000000
     3  C    2.567140   1.503310   0.000000
     4  C    3.079519   2.555398   1.549913   0.000000
     5  C    3.274692   3.276437   2.579412   1.548152   0.000000
     6  C    2.537920   3.026950   2.966075   2.622843   1.539770
     7  C    1.514210   2.596635   3.244203   3.133404   2.626006
     8  C    1.469038   2.305522   3.776698   4.458218   4.732375
     9  C    2.434632   2.423274   3.856578   4.876370   5.531027
    10  C    2.405045   1.540642   2.634832   3.894590   4.799082
    11  O    2.407203   3.485022   4.909256   5.423284   5.465472
    12  C    2.537928   3.572143   4.142732   3.573033   3.129561
    13  C    3.487310   2.546046   3.189723   4.698515   5.519846
    14  O    3.400002   2.445702   3.090284   4.125391   5.353102
    15  C    4.605301   3.887219   2.588020   1.561524   2.573798
    16  O    5.424266   4.983970   3.844258   2.456921   2.852537
    17  C    5.415729   4.549833   3.057318   2.593482   3.247207
    18  C    5.151700   4.278020   3.186286   2.550047   3.898808
    19  O    6.567312   5.683388   4.511817   3.819546   4.983913
    20  H    3.051802   2.133120   1.100134   2.187265   2.713193
    21  H    3.385229   2.115684   1.093831   2.184165   3.496408
    22  H    2.921218   2.609718   2.137913   1.097434   2.148096
    23  H    4.139174   3.984510   3.026660   2.179696   1.098284
    24  H    3.877442   4.065006   3.480073   2.155503   1.095142
    25  H    2.678558   2.929238   2.836923   2.994163   2.168817
    26  H    3.452103   4.100608   4.036943   3.525607   2.145031
    27  H    2.091552   3.313619   4.125791   4.179851   3.519745
    28  H    3.132459   3.126724   4.477298   5.342125   6.130305
    29  H    3.226137   3.241987   4.628837   5.781980   6.345557
    30  H    3.482156   4.524326   4.936155   4.186055   3.380923
    31  H    2.852625   3.539409   3.857415   3.023835   2.883473
    32  H    2.770801   3.923107   4.782761   4.411398   4.166931
    33  H    3.981591   2.808316   2.893054   4.428238   5.347524
    34  H    4.350914   3.491469   4.193559   5.677596   6.576074
    35  H    3.451156   2.804689   3.524758   5.003160   5.535021
    36  H    3.992266   2.815503   3.012816   4.126080   5.461848
    37  H    5.695935   5.342093   4.162100   2.799190   2.708590
    38  H    5.251200   4.204114   2.724249   2.858324   3.691797
    39  H    5.532629   4.841268   3.408187   2.872342   2.971270
    40  H    6.443782   5.544471   4.059377   3.530618   4.200357
    41  H    4.926523   4.238762   3.467531   2.690055   4.006922
    42  H    5.052775   3.973689   2.940187   2.875030   4.362897
    43  H    6.813289   6.075297   4.891324   3.919245   4.846953
                    6          7          8          9         10
     6  C    0.000000
     7  C    1.541321   0.000000
     8  C    3.874184   2.594168   0.000000
     9  C    4.923605   3.873566   1.519361   0.000000
    10  C    4.515480   3.890917   2.426646   1.538052   0.000000
    11  O    4.415990   2.982037   1.231085   2.443251   3.618934
    12  C    2.581655   1.542810   3.297831   4.591160   4.767935
    13  C    5.186424   4.857944   3.519668   2.560796   1.530251
    14  O    5.417686   4.807744   3.436892   2.409383   1.444509
    15  C    3.970061   4.666203   5.933063   6.161330   4.995994
    16  O    4.379066   5.136899   6.778540   7.214598   6.209421
    17  C    4.522952   5.508296   6.762374   6.886839   5.561843
    18  C    5.166395   5.521956   6.262814   6.208537   5.014620
    19  O    6.376824   6.858473   7.686085   7.591979   6.360962
    20  H    2.924434   3.553643   4.257709   4.377326   3.162445
    21  H    4.052183   4.256464   4.375873   4.091800   2.657692
    22  H    3.006771   3.025814   4.146941   4.603280   3.835040
    23  H    2.133819   3.517872   5.601030   6.322862   5.455306
    24  H    2.164895   2.992743   5.261525   6.173493   5.572953
    25  H    1.097427   2.149254   3.928104   4.805085   4.286639
    26  H    1.098152   2.155997   4.650535   5.841347   5.563276
    27  H    2.137495   1.100298   2.674974   4.099780   4.400439
    28  H    5.660700   4.500463   2.158072   1.096002   2.181305
    29  H    5.589175   4.584928   2.162368   1.096196   2.215704
    30  H    2.803936   2.180069   4.246894   5.615655   5.795058
    31  H    2.904389   2.203197   3.751723   4.799969   4.747976
    32  H    3.522507   2.182722   3.016113   4.331717   4.837252
    33  H    5.262192   5.224770   4.340074   3.510835   2.177959
    34  H    6.238468   5.788844   4.087368   2.829609   2.162391
    35  H    4.944859   4.668733   3.449177   2.802409   2.176973
    36  H    5.701615   5.334475   4.239027   3.235249   1.974811
    37  H    4.222211   5.219501   7.117016   7.664459   6.670400
    38  H    4.716259   5.598104   6.494221   6.425356   5.000222
    39  H    4.167950   5.388488   6.945258   7.245803   6.005271
    40  H    5.556079   6.536548   7.768709   7.825411   6.463328
    41  H    5.179141   5.274926   5.930373   5.945951   4.956970
    42  H    5.440854   5.699129   6.034701   5.733952   4.422320
    43  H    6.324703   6.893775   8.008576   8.084549   6.925545
                   11         12         13         14         15
    11  O    0.000000
    12  C    3.422616   0.000000
    13  C    4.612168   5.990260   0.000000
    14  O    4.568025   5.359183   2.435919   0.000000
    15  C    6.939221   4.940665   5.633906   4.906074   0.000000
    16  O    7.643924   5.068091   6.979125   6.108581   1.451389
    17  C    7.820114   6.079434   5.804352   5.599940   1.531523
    18  C    7.322790   5.624033   5.740810   4.480530   1.541349
    19  O    8.739742   6.881314   6.978379   5.721440   2.459046
    20  H    5.337444   4.701905   3.249775   3.865709   3.033126
    21  H    5.576250   5.033377   3.057707   2.669872   2.649006
    22  H    5.042418   3.049286   4.936172   3.871072   2.134494
    23  H    6.357659   4.157419   5.932424   6.040785   2.689715
    24  H    5.859136   2.953896   6.452568   5.997862   2.885063
    25  H    4.558045   3.503771   4.643484   5.352656   4.272371
    26  H    4.967998   2.868740   6.202618   6.493339   4.715904
    27  H    2.673989   2.125973   5.221702   5.486183   5.709042
    28  H    2.830325   4.900552   3.325862   2.391825   6.533375
    29  H    2.757089   5.437065   2.608609   3.162313   7.067417
    30  H    4.202010   1.097101   6.939371   6.430665   5.439525
    31  H    4.108007   1.095345   6.050000   5.067920   4.214610
    32  H    2.849864   1.095411   6.148175   5.385287   5.791791
    33  H    5.494919   6.368357   1.096294   2.725614   5.111880
    34  H    5.079680   6.840420   1.095771   2.670921   6.541535
    35  H    4.399364   5.970249   1.095549   3.390158   6.071514
    36  H    5.417796   5.969182   2.440576   0.971947   4.648156
    37  H    7.935075   5.250686   7.337030   6.742415   1.984519
    38  H    7.621199   6.365647   5.015602   5.061695   2.181665
    39  H    7.922241   6.045044   6.184440   6.271121   2.185097
    40  H    8.838235   6.993617   6.681867   6.334172   2.162749
    41  H    6.905367   5.114263   5.936404   4.326489   2.158163
    42  H    7.176083   5.994187   4.996252   3.767794   2.192708
    43  H    8.993654   6.792181   7.616603   6.390106   2.500061
                   16         17         18         19         20
    16  O    0.000000
    17  C    2.433333   0.000000
    18  C    2.327654   2.533765   0.000000
    19  O    2.708944   2.964387   1.424705   0.000000
    20  H    4.266405   2.988430   3.895646   5.078630   0.000000
    21  H    4.054366   2.992184   2.766999   4.014373   1.745626
    22  H    2.712378   3.480888   2.591423   3.913853   3.041070
    23  H    2.920580   2.840970   4.195856   5.087774   2.804326
    24  H    2.617728   3.790138   4.110134   5.066223   3.768781
    25  H    4.924401   4.505475   5.480635   6.690477   2.431440
    26  H    4.859190   5.205304   6.006919   7.125504   3.905400
    27  H    6.168362   6.441283   6.602855   7.942437   4.264408
    28  H    7.522098   7.403907   6.355190   7.694850   5.164961
    29  H    8.174498   7.653380   7.159583   8.528724   4.960326
    30  H    5.328320   6.517352   6.276300   7.438106   5.365901
    31  H    4.245855   5.510074   4.753581   5.955703   4.581928
    32  H    5.979844   6.983178   6.283546   7.568596   5.414959
    33  H    6.524982   5.063014   5.213059   6.340252   2.807210
    34  H    7.902604   6.718941   6.466465   7.648861   4.313526
    35  H    7.363579   6.151216   6.418376   7.683548   3.324326
    36  H    5.949844   5.145602   4.131257   5.262186   3.685819
    37  H    0.971598   2.469902   3.172432   3.478629   4.362926
    38  H    3.392581   1.094851   2.842927   3.411266   2.506780
    39  H    2.720972   1.095743   3.493917   3.931243   3.074373
    40  H    2.671004   1.094000   2.719769   2.580074   4.040319
    41  H    2.582074   3.474033   1.100855   2.078591   4.367739
    42  H    3.312559   2.795613   1.093329   2.028966   3.637427
    43  H    2.200642   3.088315   1.926358   0.974359   5.424332
                   21         22         23         24         25
    21  H    0.000000
    22  H    2.627158   0.000000
    23  H    3.843779   3.038024   0.000000
    24  H    4.311334   2.344897   1.754393   0.000000
    25  H    3.895579   3.601554   2.379437   3.053569   0.000000
    26  H    5.114598   3.871544   2.475455   2.388035   1.753342
    27  H    5.141748   4.124676   4.267825   3.872610   2.471055
    28  H    4.571488   4.873990   7.001630   6.650136   5.689171
    29  H    4.843605   5.614764   7.057593   7.055655   5.310763
    30  H    5.883215   3.778586   4.276588   2.969691   3.805217
    31  H    4.616772   2.283256   3.960958   2.548705   3.871434
    32  H    5.586273   3.753460   5.210084   4.024794   4.317139
    33  H    2.529950   4.838153   5.603634   6.325268   4.672010
    34  H    3.909555   5.822848   7.012835   7.478807   5.713755
    35  H    3.673615   5.337783   5.880342   6.512447   4.250682
    36  H    2.288852   4.052728   6.008606   6.168857   5.548256
    37  H    4.514780   3.269440   2.469717   2.449277   4.727797
    38  H    2.436746   3.771110   3.353179   4.440974   4.484507
    39  H    3.633515   3.873284   2.232393   3.532680   4.092952
    40  H    3.823184   4.280445   3.755081   4.579365   5.580363
    41  H    3.185896   2.264234   4.546458   4.030496   5.659965
    42  H    2.185132   2.990035   4.655233   4.785843   5.580418
    43  H    4.585600   3.997928   4.905112   4.747515   6.743697
                   26         27         28         29         30
    26  H    0.000000
    27  H    2.371704   0.000000
    28  H    6.572455   4.796283   0.000000
    29  H    6.451307   4.599144   1.762452   0.000000
    30  H    2.657619   2.465199   5.959645   6.400425   0.000000
    31  H    3.341606   3.064052   4.983151   5.769878   1.774935
    32  H    3.819776   2.444258   4.478336   5.136393   1.772169
    33  H    6.294713   5.716375   4.208598   3.690383   7.278140
    34  H    7.249540   6.097169   3.370038   2.608747   7.828381
    35  H    5.863752   4.830348   3.768644   2.600299   6.829512
    36  H    6.798220   6.068807   3.330442   3.867969   7.004091
    37  H    4.532917   6.170549   8.076746   8.573501   5.354894
    38  H    5.519713   6.476673   6.988553   7.097518   6.923661
    39  H    4.676828   6.224313   7.869864   7.960857   6.333382
    40  H    6.181009   7.493322   8.272280   8.607939   7.399317
    41  H    6.001233   6.369158   5.945839   6.970981   5.797417
    42  H    6.390159   6.734823   5.881184   6.612897   6.766895
    43  H    6.951778   7.976860   8.208289   9.054607   7.220083
                   31         32         33         34         35
    31  H    0.000000
    32  H    1.771062   0.000000
    33  H    6.304734   6.681452   0.000000
    34  H    6.893698   6.873633   1.779603   0.000000
    35  H    6.209766   6.146324   1.774506   1.778046   0.000000
    36  H    5.603832   6.127462   2.337059   2.668695   3.492219
    37  H    4.565732   6.250628   6.861854   8.319497   7.597787
    38  H    5.882157   7.190840   4.169201   5.881324   5.391134
    39  H    5.608560   7.030055   5.490150   7.172209   6.347499
    40  H    6.333997   7.893586   5.870753   7.528914   7.101476
    41  H    4.149134   5.662605   5.593986   6.620844   6.637426
    42  H    5.220083   6.565495   4.401729   5.627718   5.773037
    43  H    5.840139   7.541598   7.016520   8.357834   8.245247
                   36         37         38         39         40
    36  H    0.000000
    37  H    6.581688   0.000000
    38  H    4.497165   3.514737   0.000000
    39  H    5.894569   2.352081   1.771669   0.000000
    40  H    5.795425   2.730847   1.770172   1.775020   0.000000
    41  H    4.184930   3.526169   3.819927   4.317393   3.738033
    42  H    3.254277   4.067466   2.666767   3.830395   3.049649
    43  H    6.018376   2.920606   3.798597   3.871662   2.645380
                   41         42         43
    41  H    0.000000
    42  H    1.777124   0.000000
    43  H    2.365029   2.811257   0.000000
 Stoichiometry    C15H24O4
 Framework group  C1[X(C15H24O4)]
 Deg. of freedom   123
 Full point group                 C1      NOp   1
 Largest Abelian subgroup         C1      NOp   1
 Largest concise Abelian subgroup C1      NOp   1
                         Standard orientation:                         
 ---------------------------------------------------------------------
 Center     Atomic      Atomic             Coordinates (Angstroms)
 Number     Number       Type             X           Y           Z
 ---------------------------------------------------------------------
      1          6           0        1.818957    0.642465    0.033030
      2          6           0        1.107456   -0.475277    0.309875
      3          6           0       -0.322117   -0.569962    0.765172
      4          6           0       -1.255250    0.476218    0.104113
      5          6           0       -1.128258    1.880152    0.744127
      6          6           0        0.284718    2.302600    1.186764
      7          6           0        1.424944    2.098080    0.170039
      8          6           0        3.168279    0.266630   -0.409860
      9          6           0        3.270804   -1.248401   -0.461138
     10          6           0        1.934196   -1.758789    0.103297
     11          8           0        4.079214    1.045819   -0.690276
     12          6           0        1.162220    2.762948   -1.197143
     13          6           0        2.093566   -2.553432    1.401301
     14          8           0        1.317233   -2.586149   -0.907365
     15          6           0       -2.741381    0.000603    0.044435
     16          8           0       -3.562332    1.066144   -0.500720
     17          6           0       -3.310062   -0.434163    1.398371
     18          6           0       -2.911783   -1.109723   -1.010977
     19          8           0       -4.281252   -1.446663   -1.212992
     20          1           0       -0.357740   -0.469783    1.860156
     21          1           0       -0.679082   -1.582051    0.553706
     22          1           0       -0.933741    0.563000   -0.941574
     23          1           0       -1.770548    1.941972    1.632874
     24          1           0       -1.519719    2.614217    0.031916
     25          1           0        0.554703    1.770321    2.107705
     26          1           0        0.245442    3.367229    1.453145
     27          1           0        2.313511    2.598994    0.582579
     28          1           0        3.407188   -1.582885   -1.495904
     29          1           0        4.143705   -1.593221    0.105243
     30          1           0        0.956532    3.832458   -1.064959
     31          1           0        0.309303    2.314011   -1.717498
     32          1           0        2.040048    2.667326   -1.845372
     33          1           0        1.117517   -2.857272    1.797368
     34          1           0        2.689266   -3.453781    1.213615
     35          1           0        2.600414   -1.955254    2.166491
     36          1           0        0.646031   -3.139759   -0.474140
     37          1           0       -3.777896    1.684062    0.217411
     38          1           0       -2.735113   -1.263891    1.822264
     39          1           0       -3.298124    0.389091    2.121394
     40          1           0       -4.344355   -0.768848    1.275655
     41          1           0       -2.463935   -0.763013   -1.954960
     42          1           0       -2.404120   -2.030239   -0.710482
     43          1           0       -4.739906   -0.595598   -1.334242
 ---------------------------------------------------------------------
 Rotational constants (GHZ):      0.5518771      0.2590065      0.2066854
 Standard basis: 6-31G(d) (6D, 7F)
 There are   333 symmetry adapted cartesian basis functions of A   symmetry.
 There are   333 symmetry adapted basis functions of A   symmetry.
   333 basis functions,   628 primitive gaussians,   333 cartesian basis functions
    73 alpha electrons       73 beta electrons
       nuclear repulsion energy      1597.9182477454 Hartrees.
 NAtoms=   43 NActive=   43 NUniq=   43 SFac= 1.00D+00 NAtFMM=   60 NAOKFM=F Big=F
 Integral buffers will be    131072 words long.
 Raffenetti 2 integral format.
 Two-electron integral symmetry is turned on.
 ------------------------------------------------------------------------------
 Polarizable Continuum Model (PCM)
 =================================
 Model                : PCM (using non-symmetric T matrix).
 Atomic radii         : SMD-Coulomb.
 Polarization charges : Total charges.
 Charge compensation  : None.
 Solution method      : On-the-fly selection.
 Cavity type          : VdW (van der Waals Surface) (Alpha=1.000).
 Cavity algorithm     : GePol (No added spheres)
                        Default sphere list used, NSphG=   43.
                        Lebedev-Laikov grids with approx.  5.0 points / Ang**2.
                        Smoothing algorithm: Karplus/York (Gamma=1.0000).
                        Polarization charges: spherical gaussians, with
                                              point-specific exponents (IZeta= 3).
                        Self-potential: point-specific (ISelfS= 7).
                        Self-field    : sphere-specific E.n sum rule (ISelfD= 2).
 1st derivatives      : Analytical E(r).r(x)/FMM algorithm (CHGder, D1EAlg=3).
                        Cavity 1st derivative terms included.
 Solvent              : Methanol, Eps=  32.613000 Eps(inf)=   1.765709
 ------------------------------------------------------------------------------
 ------------------------------------------------------------------------------
 Atomic radii for non-electrostatic terms: SMD-CDS.
 ------------------------------------------------------------------------------
 Nuclear repulsion after PCM non-electrostatic terms =     1597.9199350259 Hartrees.
 One-electron integrals computed using PRISM.
 NBasis=   333 RedAO= T EigKep=  9.24D-04  NBF=   333
 NBsUse=   333 1.00D-06 EigRej= -1.00D+00 NBFU=   333
 Initial guess from the checkpoint file:  "DY-202A-11R_38.chk"
 B after Tr=     0.000000    0.000000    0.000000
         Rot=    0.999977   -0.006079   -0.001620   -0.002400 Ang=  -0.77 deg.
 ExpMin= 1.61D-01 ExpMax= 5.48D+03 ExpMxC= 8.25D+02 IAcc=1 IRadAn=         1 AccDes= 0.00D+00
 Harris functional with IExCor=  402 and IRadAn=       1 diagonalized for initial guess.
 HarFok:  IExCor=  402 AccDes= 0.00D+00 IRadAn=         1 IDoV= 1 UseB2=F ITyADJ=14
 ICtDFT=  3500011 ScaDFX=  1.000000  1.000000  1.000000  1.000000
 FoFCou: FMM=F IPFlag=           0 FMFlag=      100000 FMFlg1=           0
         NFxFlg=           0 DoJE=T BraDBF=F KetDBF=T FulRan=T
         wScrn=  0.000000 ICntrl=     500 IOpCl=  0 I1Cent=   200000004 NGrid=           0
         NMat0=    1 NMatS0=      1 NMatT0=    0 NMatD0=    1 NMtDS0=    0 NMtDT0=    0
 Petite list used in FoFCou.
 Keep R1 ints in memory in canonical form, NReq=1565304907.
 Requested convergence on RMS density matrix=1.00D-08 within 128 cycles.
 Requested convergence on MAX density matrix=1.00D-06.
 Requested convergence on             energy=1.00D-06.
 No special actions if energy rises.
 Inv3:  Mode=1 IEnd=    21805248.
 Iteration    1 A*A^-1 deviation from unit magnitude is 7.22D-15 for   2684.
 Iteration    1 A*A^-1 deviation from orthogonality  is 3.22D-15 for   1766    637.
 Iteration    1 A^-1*A deviation from unit magnitude is 6.88D-15 for   2684.
 Iteration    1 A^-1*A deviation from orthogonality  is 1.49D-12 for   2055   1766.
 Error on total polarization charges =  0.05206
 SCF Done:  E(RB3LYP) =  -886.951051284     A.U. after   10 cycles
            NFock= 10  Conv=0.51D-08     -V/T= 2.0094
 SMD-CDS (non-electrostatic) energy       (kcal/mol) =       1.06
 (included in total energy above)
 D1PCM: PCM CHGder 1st derivatives, ID1Alg=3 FixD1E=F DoIter=F DoCFld=F I1PDM=0.
 Calling FoFJK, ICntrl=      2127 FMM=F ISym2X=0 I1Cent= 0 IOpClX= 0 NMat=1 NMatS=1 NMatT=0.
 ***** Axes restored to original set *****
 -------------------------------------------------------------------
 Center     Atomic                   Forces (Hartrees/Bohr)
 Number     Number              X              Y              Z
 -------------------------------------------------------------------
      1        6          -0.002293931    0.003124195   -0.000012956
      2        6           0.001566118   -0.002689500    0.000468155
      3        6          -0.000430430    0.000183127    0.000359104
      4        6          -0.000311955   -0.000223177    0.000015606
      5        6           0.000251372   -0.000319285    0.000302043
      6        6           0.000090695   -0.000219219   -0.000645977
      7        6           0.001289934   -0.000999739   -0.000513775
      8        6           0.000877871   -0.001924168   -0.000583908
      9        6           0.001183332    0.000009370    0.000909815
     10        6          -0.001894882    0.000327876   -0.001787462
     11        8           0.000970028    0.000982420   -0.000015261
     12        6          -0.000092530   -0.000240136    0.000782535
     13        6           0.000436013    0.000844870    0.000213281
     14        8           0.000314133   -0.000153078    0.001157413
     15        6          -0.000340439    0.000652432    0.000053501
     16        8           0.000759552    0.000256131   -0.000199120
     17        6           0.000910192   -0.000762889   -0.000386739
     18        6           0.000843400    0.000259246   -0.000800219
     19        8          -0.001046525   -0.001014490    0.000342857
     20        1          -0.000083950   -0.000098611   -0.000161669
     21        1          -0.000465741   -0.000157851   -0.000013418
     22        1          -0.000279388    0.000267970   -0.000139599
     23        1          -0.000337130    0.000062527   -0.000066183
     24        1          -0.000264162    0.000263074    0.000004312
     25        1           0.000033184    0.000265185    0.000372945
     26        1           0.000025406   -0.000017982    0.000039847
     27        1          -0.000113810   -0.000043292    0.000199339
     28        1          -0.000655203    0.000848187   -0.000208474
     29        1          -0.000315367    0.000516422   -0.000041949
     30        1          -0.000069717    0.000052107   -0.000233505
     31        1           0.000059601    0.000033519   -0.000132785
     32        1          -0.000013394    0.000110572   -0.000177522
     33        1           0.000018665   -0.000434902    0.000181337
     34        1          -0.000186415   -0.000217938    0.000071285
     35        1          -0.000085325   -0.000087005    0.000151957
     36        1          -0.000306799   -0.000035111   -0.000374083
     37        1           0.000038786   -0.000137944   -0.000008045
     38        1          -0.000113845   -0.000072770    0.000318061
     39        1          -0.000126523    0.000219614    0.000138898
     40        1          -0.000277071    0.000214906    0.000096400
     41        1           0.000277463   -0.000210960   -0.000021763
     42        1          -0.000146033    0.000320235    0.000078759
     43        1           0.000304820    0.000246061    0.000266958
 -------------------------------------------------------------------
 Cartesian Forces:  Max     0.003124195 RMS     0.000673681

 GradGradGradGradGradGradGradGradGradGradGradGradGradGradGradGradGradGrad
 Berny optimization.
 Using GEDIIS/GDIIS optimizer.
 FormGI is forming the generalized inverse of G from B-inverse, IUseBI=4.
 Internal  Forces:  Max     0.001479111 RMS     0.000307922
 Search for a local minimum.
 Step number   5 out of a maximum of  258
 All quantities printed in internal units (Hartrees-Bohrs-Radians)
 Mixed Optimization -- En-DIIS/RFO-DIIS
 Swapping is turned off.
 Update second derivatives using D2CorX and points    2    3    4    5
 DE= -2.16D-04 DEPred=-2.91D-04 R= 7.40D-01
 TightC=F SS=  1.41D+00  RLast= 2.44D-01 DXNew= 1.3715D+00 7.3102D-01
 Trust test= 7.40D-01 RLast= 2.44D-01 DXMaxT set to 8.16D-01
 ITU=  1  0  1  1  0
     Eigenvalues ---    0.00192   0.00273   0.00329   0.00343   0.00376
     Eigenvalues ---    0.00397   0.00680   0.00724   0.00818   0.00876
     Eigenvalues ---    0.01040   0.01118   0.01239   0.01255   0.01357
     Eigenvalues ---    0.01406   0.02513   0.02600   0.03164   0.03760
     Eigenvalues ---    0.03909   0.04031   0.04417   0.04620   0.04737
     Eigenvalues ---    0.04923   0.05012   0.05112   0.05239   0.05422
     Eigenvalues ---    0.05430   0.05561   0.05574   0.05590   0.05625
     Eigenvalues ---    0.05642   0.05682   0.05736   0.05895   0.06061
     Eigenvalues ---    0.06189   0.06307   0.07284   0.07757   0.08304
     Eigenvalues ---    0.08551   0.08918   0.09052   0.09337   0.09732
     Eigenvalues ---    0.10421   0.11773   0.12095   0.13209   0.13950
     Eigenvalues ---    0.14538   0.15948   0.16000   0.16000   0.16000
     Eigenvalues ---    0.16000   0.16000   0.16000   0.16000   0.16002
     Eigenvalues ---    0.16014   0.16026   0.16252   0.16622   0.17132
     Eigenvalues ---    0.17275   0.17851   0.18716   0.20180   0.20745
     Eigenvalues ---    0.22136   0.23230   0.24777   0.25088   0.26289
     Eigenvalues ---    0.27092   0.27113   0.27943   0.28248   0.28499
     Eigenvalues ---    0.28837   0.28887   0.29446   0.29512   0.30338
     Eigenvalues ---    0.31518   0.32211   0.32499   0.33748   0.33773
     Eigenvalues ---    0.33822   0.33851   0.33909   0.34023   0.34099
     Eigenvalues ---    0.34121   0.34126   0.34140   0.34168   0.34184
     Eigenvalues ---    0.34199   0.34201   0.34243   0.34310   0.34314
     Eigenvalues ---    0.34349   0.34384   0.34405   0.34688   0.35610
     Eigenvalues ---    0.38907   0.41063   0.42389   0.51659   0.52746
     Eigenvalues ---    0.53041   0.54091   0.95792
 En-DIIS/RFO-DIIS IScMMF=        0 using points:     5    4    3    2
 RFO step:  Lambda=-4.87077842D-05.
 DidBck=F Rises=F RFO-DIIS coefs:    0.76592    0.10252    0.16980   -0.03824
 Iteration  1 RMS(Cart)=  0.01201525 RMS(Int)=  0.00011235
 Iteration  2 RMS(Cart)=  0.00015571 RMS(Int)=  0.00000281
 Iteration  3 RMS(Cart)=  0.00000002 RMS(Int)=  0.00000281
 Variable       Old X    -DE/DX   Delta X   Delta X   Delta X     New X
                                 (Linear)    (Quad)   (Total)
    R1        2.55793   0.00148   0.00017   0.00099   0.00116   2.55908
    R2        2.86144  -0.00142  -0.00084  -0.00070  -0.00154   2.85990
    R3        2.77608   0.00126   0.00128  -0.00045   0.00082   2.77690
    R4        2.84084   0.00066   0.00017   0.00057   0.00074   2.84159
    R5        2.91139  -0.00119  -0.00118   0.00000  -0.00117   2.91022
    R6        2.92891  -0.00004  -0.00025   0.00068   0.00043   2.92934
    R7        2.07895  -0.00017   0.00006  -0.00045  -0.00039   2.07856
    R8        2.06704   0.00031   0.00022  -0.00003   0.00019   2.06723
    R9        2.92558   0.00015  -0.00002   0.00011   0.00010   2.92568
   R10        2.95085  -0.00103  -0.00016  -0.00242  -0.00258   2.94828
   R11        2.07385   0.00006   0.00006   0.00000   0.00006   2.07391
   R12        2.90974   0.00016   0.00018  -0.00029  -0.00011   2.90963
   R13        2.07546   0.00015   0.00019  -0.00028  -0.00009   2.07537
   R14        2.06952   0.00026   0.00015   0.00030   0.00045   2.06997
   R15        2.91268  -0.00008   0.00020  -0.00075  -0.00055   2.91213
   R16        2.07384   0.00020   0.00010   0.00014   0.00024   2.07407
   R17        2.07521  -0.00001   0.00008  -0.00014  -0.00006   2.07514
   R18        2.91549  -0.00022  -0.00007  -0.00067  -0.00073   2.91476
   R19        2.07926  -0.00004   0.00000  -0.00005  -0.00005   2.07921
   R20        2.87118  -0.00075   0.00044  -0.00277  -0.00233   2.86885
   R21        2.32641   0.00134   0.00037  -0.00011   0.00026   2.32667
   R22        2.90650   0.00082   0.00114  -0.00129  -0.00014   2.90636
   R23        2.07114  -0.00015  -0.00022   0.00027   0.00004   2.07119
   R24        2.07151  -0.00044  -0.00004  -0.00070  -0.00074   2.07077
   R25        2.89176   0.00048   0.00009   0.00073   0.00082   2.89258
   R26        2.72973  -0.00042  -0.00051  -0.00013  -0.00064   2.72909
   R27        2.07322   0.00004   0.00005  -0.00007  -0.00002   2.07320
   R28        2.06990   0.00000   0.00015  -0.00028  -0.00013   2.06977
   R29        2.07003   0.00008   0.00011  -0.00011   0.00000   2.07003
   R30        2.07169   0.00016   0.00014  -0.00010   0.00005   2.07174
   R31        2.07071   0.00008   0.00011  -0.00008   0.00002   2.07073
   R32        2.07029   0.00001  -0.00011   0.00025   0.00014   2.07043
   R33        1.83671   0.00006  -0.00014   0.00038   0.00024   1.83695
   R34        2.74273  -0.00027  -0.00064   0.00111   0.00047   2.74320
   R35        2.89416   0.00011   0.00021  -0.00038  -0.00017   2.89399
   R36        2.91273   0.00033   0.00040   0.00099   0.00139   2.91411
   R37        1.83605  -0.00010   0.00005  -0.00006  -0.00001   1.83605
   R38        2.06897   0.00012  -0.00013   0.00051   0.00038   2.06935
   R39        2.07065   0.00026   0.00021  -0.00002   0.00020   2.07085
   R40        2.06736   0.00019   0.00008   0.00019   0.00028   2.06764
   R41        2.69230   0.00081   0.00085  -0.00112  -0.00027   2.69203
   R42        2.08031   0.00007  -0.00004   0.00012   0.00008   2.08040
   R43        2.06609  -0.00032  -0.00014  -0.00037  -0.00051   2.06558
   R44        1.84127   0.00005  -0.00017   0.00042   0.00025   1.84152
    A1        2.26337   0.00080   0.00041   0.00198   0.00239   2.26576
    A2        1.91050  -0.00041  -0.00028  -0.00099  -0.00128   1.90922
    A3        2.10857  -0.00038  -0.00012  -0.00111  -0.00123   2.10734
    A4        2.23167  -0.00073  -0.00001  -0.00158  -0.00158   2.23009
    A5        1.95892   0.00033   0.00088  -0.00069   0.00020   1.95912
    A6        2.09259   0.00040  -0.00091   0.00229   0.00138   2.09398
    A7        1.98322  -0.00019   0.00071  -0.00171  -0.00099   1.98223
    A8        1.90340   0.00006  -0.00003   0.00018   0.00016   1.90355
    A9        1.88606   0.00036  -0.00152   0.00464   0.00312   1.88918
   A10        1.92150   0.00004   0.00027  -0.00079  -0.00052   1.92098
   A11        1.92369  -0.00020   0.00025  -0.00116  -0.00092   1.92277
   A12        1.84015  -0.00005   0.00025  -0.00103  -0.00078   1.83937
   A13        1.96753   0.00028   0.00071  -0.00076  -0.00005   1.96748
   A14        1.96459  -0.00033  -0.00060   0.00002  -0.00058   1.96401
   A15        1.85813   0.00015   0.00037   0.00259   0.00296   1.86109
   A16        1.94989  -0.00006  -0.00060  -0.00066  -0.00127   1.94862
   A17        1.87357  -0.00009   0.00004  -0.00024  -0.00020   1.87337
   A18        1.84054   0.00006   0.00013  -0.00078  -0.00065   1.83990
   A19        2.02964  -0.00004  -0.00003   0.00092   0.00089   2.03053
   A20        1.91517  -0.00007   0.00030  -0.00071  -0.00041   1.91475
   A21        1.88565   0.00006  -0.00018   0.00021   0.00003   1.88568
   A22        1.86355   0.00017  -0.00009   0.00140   0.00131   1.86486
   A23        1.90823   0.00001   0.00020  -0.00065  -0.00045   1.90779
   A24        1.85406  -0.00014  -0.00021  -0.00140  -0.00161   1.85245
   A25        2.04072   0.00007   0.00016   0.00050   0.00065   2.04137
   A26        1.91126  -0.00004   0.00025   0.00019   0.00044   1.91170
   A27        1.87852   0.00005  -0.00004  -0.00051  -0.00056   1.87797
   A28        1.88305   0.00007  -0.00037   0.00172   0.00135   1.88441
   A29        1.89137  -0.00006  -0.00010  -0.00037  -0.00047   1.89090
   A30        1.84986  -0.00011   0.00010  -0.00180  -0.00170   1.84816
   A31        1.96031  -0.00007  -0.00008   0.00053   0.00045   1.96076
   A32        1.95886   0.00000   0.00014  -0.00093  -0.00079   1.95807
   A33        1.83529   0.00011   0.00012   0.00080   0.00092   1.83622
   A34        1.98384  -0.00005  -0.00072   0.00034  -0.00038   1.98346
   A35        1.86469  -0.00006   0.00011  -0.00108  -0.00097   1.86373
   A36        1.84791   0.00010   0.00054   0.00036   0.00090   1.84881
   A37        1.90420  -0.00037  -0.00023   0.00021  -0.00002   1.90418
   A38        2.19739  -0.00004   0.00015  -0.00080  -0.00064   2.19675
   A39        2.18158   0.00041   0.00007   0.00059   0.00066   2.18224
   A40        1.83368   0.00065   0.00024  -0.00022   0.00003   1.83371
   A41        1.92258  -0.00056   0.00152  -0.00804  -0.00652   1.91607
   A42        1.92833  -0.00040  -0.00167   0.00300   0.00133   1.92965
   A43        1.93194  -0.00019   0.00082  -0.00214  -0.00132   1.93061
   A44        1.98014  -0.00001  -0.00164   0.00485   0.00321   1.98336
   A45        1.86787   0.00046   0.00077   0.00204   0.00280   1.87067
   A46        1.81222  -0.00018   0.00004  -0.00071  -0.00068   1.81155
   A47        1.95495   0.00003   0.00105  -0.00356  -0.00252   1.95243
   A48        1.91961   0.00015  -0.00166   0.00510   0.00344   1.92306
   A49        1.97480  -0.00018  -0.00050  -0.00068  -0.00118   1.97362
   A50        1.88018   0.00032   0.00079   0.00046   0.00125   1.88143
   A51        1.91827  -0.00012   0.00021  -0.00028  -0.00007   1.91820
   A52        1.92332   0.00028   0.00023   0.00066   0.00089   1.92421
   A53        1.95730   0.00008  -0.00029   0.00068   0.00039   1.95769
   A54        1.92871   0.00019   0.00028   0.00005   0.00033   1.92904
   A55        1.88683  -0.00019   0.00006  -0.00071  -0.00065   1.88618
   A56        1.88246  -0.00022  -0.00008  -0.00044  -0.00051   1.88194
   A57        1.88294  -0.00017  -0.00021  -0.00032  -0.00053   1.88241
   A58        1.93654   0.00039   0.00007   0.00109   0.00116   1.93770
   A59        1.91560   0.00004  -0.00006   0.00007   0.00001   1.91561
   A60        1.93595   0.00021   0.00005   0.00123   0.00128   1.93723
   A61        1.89459  -0.00039  -0.00016  -0.00221  -0.00237   1.89222
   A62        1.88693  -0.00022   0.00004  -0.00034  -0.00031   1.88662
   A63        1.89310  -0.00005   0.00007   0.00005   0.00012   1.89322
   A64        1.88529   0.00077  -0.00130   0.00465   0.00335   1.88863
   A65        1.90611  -0.00038  -0.00018  -0.00355  -0.00373   1.90238
   A66        1.98894  -0.00020  -0.00087   0.00001  -0.00086   1.98809
   A67        1.92922   0.00035   0.00016   0.00149   0.00166   1.93087
   A68        1.90756   0.00040   0.00030   0.00098   0.00127   1.90884
   A69        1.78148   0.00016   0.00102   0.00156   0.00258   1.78407
   A70        1.93884  -0.00029  -0.00023  -0.00042  -0.00064   1.93819
   A71        1.89102  -0.00017   0.00109  -0.00220  -0.00111   1.88991
   A72        1.94166   0.00052  -0.00017   0.00264   0.00247   1.94413
   A73        1.94551  -0.00012   0.00045  -0.00124  -0.00079   1.94472
   A74        1.91637   0.00001  -0.00042   0.00073   0.00031   1.91668
   A75        1.88409  -0.00016   0.00012  -0.00060  -0.00049   1.88360
   A76        1.88395  -0.00012   0.00025  -0.00005   0.00019   1.88414
   A77        1.89037  -0.00016  -0.00022  -0.00157  -0.00179   1.88858
   A78        1.95382  -0.00054   0.00019  -0.00215  -0.00196   1.95186
   A79        1.89158   0.00027   0.00084   0.00120   0.00204   1.89362
   A80        1.94655  -0.00010  -0.00009  -0.00072  -0.00082   1.94573
   A81        1.92191   0.00049   0.00008   0.00315   0.00323   1.92514
   A82        1.86103  -0.00001  -0.00139  -0.00054  -0.00193   1.85910
   A83        1.88804  -0.00010   0.00035  -0.00088  -0.00052   1.88751
   A84        1.83749  -0.00076  -0.00077  -0.00226  -0.00303   1.83447
    D1        0.06632  -0.00003   0.00173  -0.00142   0.00031   0.06663
    D2       -3.07933  -0.00010  -0.00174   0.00369   0.00196  -3.07738
    D3       -3.11753  -0.00011   0.00197  -0.00467  -0.00270  -3.12023
    D4        0.02001  -0.00019  -0.00150   0.00043  -0.00106   0.01895
    D5        0.39670  -0.00007   0.00030  -0.00176  -0.00146   0.39525
    D6       -1.86412   0.00006   0.00125  -0.00188  -0.00063  -1.86475
    D7        2.41820  -0.00012   0.00047  -0.00231  -0.00184   2.41637
    D8       -2.69850   0.00001   0.00004   0.00180   0.00184  -2.69666
    D9        1.32386   0.00015   0.00098   0.00168   0.00267   1.32652
   D10       -0.67700  -0.00003   0.00021   0.00125   0.00146  -0.67554
   D11        0.04391   0.00007  -0.00326   0.01375   0.01049   0.05440
   D12       -3.09164   0.00014  -0.00269   0.01463   0.01194  -3.07970
   D13       -3.13554   0.00003  -0.00304   0.01093   0.00790  -3.12764
   D14        0.01209   0.00010  -0.00247   0.01181   0.00935   0.02144
   D15        0.65362  -0.00006  -0.00317   0.00341   0.00024   0.65386
   D16       -1.49700  -0.00003  -0.00400   0.00549   0.00149  -1.49551
   D17        2.79426  -0.00018  -0.00349   0.00417   0.00068   2.79494
   D18       -2.48364   0.00001   0.00051  -0.00203  -0.00151  -2.48515
   D19        1.64893   0.00005  -0.00032   0.00005  -0.00026   1.64866
   D20       -0.34300  -0.00011   0.00020  -0.00128  -0.00107  -0.34407
   D21       -0.07349   0.00026   0.00550  -0.01387  -0.00838  -0.08187
   D22        2.06323  -0.00006   0.00549  -0.01710  -0.01160   2.05163
   D23       -2.08128  -0.00008   0.00530  -0.01629  -0.01099  -2.09226
   D24        3.06440   0.00019   0.00234  -0.00923  -0.00688   3.05752
   D25       -1.08206  -0.00012   0.00234  -0.01246  -0.01011  -1.09217
   D26        1.05662  -0.00015   0.00215  -0.01165  -0.00950   1.04712
   D27       -1.37450  -0.00001   0.00169  -0.00301  -0.00133  -1.37583
   D28        2.68363   0.00012   0.00243  -0.00149   0.00094   2.68457
   D29        0.67531   0.00014   0.00236  -0.00210   0.00026   0.67557
   D30        0.76618  -0.00004   0.00237  -0.00459  -0.00222   0.76396
   D31       -1.45887   0.00009   0.00311  -0.00306   0.00005  -1.45882
   D32        2.81599   0.00010   0.00304  -0.00368  -0.00063   2.81536
   D33        2.78891  -0.00019   0.00298  -0.00698  -0.00400   2.78491
   D34        0.56386  -0.00006   0.00372  -0.00545  -0.00173   0.56212
   D35       -1.44447  -0.00005   0.00365  -0.00607  -0.00242  -1.44688
   D36        0.64450   0.00020   0.00053   0.00263   0.00316   0.64767
   D37       -1.47214   0.00007   0.00044   0.00067   0.00111  -1.47103
   D38        2.79677   0.00024   0.00063   0.00260   0.00323   2.80000
   D39        2.87730  -0.00007  -0.00021   0.00147   0.00127   2.87856
   D40        0.76065  -0.00020  -0.00030  -0.00048  -0.00078   0.75987
   D41       -1.25363  -0.00003  -0.00011   0.00144   0.00133  -1.25229
   D42       -1.39617  -0.00008  -0.00035   0.00004  -0.00030  -1.39647
   D43        2.77037  -0.00022  -0.00044  -0.00191  -0.00235   2.76802
   D44        0.75609  -0.00004  -0.00025   0.00002  -0.00023   0.75586
   D45        3.07386   0.00007   0.00177  -0.00569  -0.00393   3.06994
   D46        0.93529  -0.00003   0.00211  -0.00430  -0.00219   0.93309
   D47       -1.26271   0.00024   0.00296  -0.00497  -0.00201  -1.26472
   D48        0.83950   0.00002   0.00180  -0.00412  -0.00232   0.83718
   D49       -1.29907  -0.00008   0.00215  -0.00273  -0.00059  -1.29966
   D50        2.78611   0.00018   0.00300  -0.00340  -0.00041   2.78570
   D51       -1.19040   0.00012   0.00198  -0.00305  -0.00107  -1.19147
   D52        2.95421   0.00002   0.00233  -0.00166   0.00066   2.95488
   D53        0.75622   0.00028   0.00318  -0.00233   0.00084   0.75706
   D54        0.84108   0.00003  -0.00098  -0.00278  -0.00376   0.83732
   D55       -1.30665  -0.00009  -0.00081  -0.00564  -0.00645  -1.31310
   D56        2.97314   0.00004  -0.00103  -0.00334  -0.00437   2.96877
   D57        2.98492   0.00004  -0.00068  -0.00199  -0.00267   2.98225
   D58        0.83718  -0.00008  -0.00051  -0.00485  -0.00536   0.83182
   D59       -1.16621   0.00005  -0.00073  -0.00255  -0.00328  -1.16949
   D60       -1.29941  -0.00004  -0.00088  -0.00322  -0.00409  -1.30350
   D61        2.83604  -0.00016  -0.00071  -0.00607  -0.00678   2.82926
   D62        0.83265  -0.00003  -0.00093  -0.00378  -0.00470   0.82795
   D63       -1.29712   0.00014  -0.00009   0.00373   0.00364  -1.29348
   D64        0.95072   0.00003  -0.00059   0.00319   0.00260   0.95332
   D65        2.98238   0.00008  -0.00026   0.00313   0.00287   2.98525
   D66        0.86505   0.00020   0.00006   0.00577   0.00583   0.87088
   D67        3.11289   0.00009  -0.00045   0.00523   0.00479   3.11768
   D68       -1.13863   0.00014  -0.00012   0.00517   0.00506  -1.13357
   D69        2.86069   0.00008  -0.00006   0.00436   0.00430   2.86499
   D70       -1.17466  -0.00003  -0.00057   0.00382   0.00325  -1.17140
   D71        0.85701   0.00001  -0.00024   0.00376   0.00352   0.86054
   D72       -3.06488  -0.00014  -0.00352   0.00226  -0.00126  -3.06615
   D73        1.11550  -0.00016  -0.00357   0.00225  -0.00132   1.11419
   D74       -0.98608  -0.00012  -0.00329   0.00217  -0.00113  -0.98720
   D75        0.96973   0.00000  -0.00291   0.00205  -0.00085   0.96887
   D76       -1.13307  -0.00001  -0.00295   0.00205  -0.00091  -1.13398
   D77        3.04853   0.00003  -0.00268   0.00196  -0.00072   3.04781
   D78       -1.07174   0.00004  -0.00300   0.00296  -0.00004  -1.07178
   D79        3.10865   0.00003  -0.00304   0.00295  -0.00009   3.10855
   D80        1.00707   0.00007  -0.00277   0.00287   0.00010   1.00716
   D81       -0.08731   0.00008   0.00653  -0.02179  -0.01526  -0.10257
   D82        1.99393  -0.00006   0.00843  -0.02857  -0.02013   1.97380
   D83       -2.22918  -0.00009   0.00927  -0.02918  -0.01990  -2.24908
   D84        3.04831   0.00001   0.00596  -0.02266  -0.01670   3.03161
   D85       -1.15364  -0.00014   0.00787  -0.02944  -0.02157  -1.17520
   D86        0.90644  -0.00016   0.00871  -0.03006  -0.02134   0.88510
   D87        0.09291  -0.00014  -0.00694   0.02075   0.01382   0.10673
   D88       -2.03063   0.00004  -0.00796   0.02594   0.01798  -2.01265
   D89        2.12851   0.00008  -0.00846   0.02641   0.01795   2.14646
   D90       -1.98207   0.00025  -0.00931   0.03152   0.02221  -1.95986
   D91        2.17758   0.00043  -0.01034   0.03671   0.02637   2.20395
   D92        0.05353   0.00047  -0.01084   0.03718   0.02634   0.07988
   D93        2.20099  -0.00021  -0.00975   0.02708   0.01732   2.21831
   D94        0.07745  -0.00002  -0.01078   0.03226   0.02148   0.09893
   D95       -2.04659   0.00002  -0.01128   0.03273   0.02146  -2.02514
   D96        1.05193   0.00029   0.00165   0.00220   0.00385   1.05578
   D97       -3.13738   0.00008   0.00146   0.00019   0.00165  -3.13573
   D98       -1.04573   0.00017   0.00153   0.00108   0.00261  -1.04312
   D99        3.09316  -0.00004   0.00208  -0.00161   0.00048   3.09364
   D100      -1.09614  -0.00026   0.00189  -0.00362  -0.00172  -1.09787
   D101       0.99551  -0.00017   0.00196  -0.00272  -0.00076   0.99475
   D102      -1.08751   0.00017   0.00290  -0.00168   0.00123  -1.08628
   D103       1.00637  -0.00005   0.00271  -0.00369  -0.00097   1.00539
   D104       3.09802   0.00004   0.00278  -0.00279  -0.00001   3.09801
   D105      -1.50188   0.00014  -0.00952   0.02988   0.02036  -1.48152
   D106       2.81710   0.00011  -0.00915   0.02793   0.01877   2.83587
   D107       0.65831   0.00019  -0.00918   0.02865   0.01946   0.67777
   D108      -1.44283   0.00016   0.00906  -0.01900  -0.00994  -1.45276
   D109       0.74377  -0.00007   0.00805  -0.02072  -0.01267   0.73109
   D110       2.79785  -0.00015   0.00844  -0.01999  -0.01155   2.78631
   D111      -1.04032  -0.00013  -0.00668   0.01030   0.00362  -1.03670
   D112       1.06364  -0.00005  -0.00634   0.01050   0.00416   1.06780
   D113      -3.12469  -0.00032  -0.00661   0.00822   0.00161  -3.12308
   D114       3.10508   0.00020  -0.00607   0.01418   0.00811   3.11319
   D115      -1.07414   0.00028  -0.00573   0.01437   0.00864  -1.06549
   D116       1.02071   0.00001  -0.00600   0.01210   0.00610   1.02681
   D117       1.15260  -0.00005  -0.00734   0.01199   0.00465   1.15725
   D118      -3.02662   0.00002  -0.00700   0.01218   0.00518  -3.02143
   D119      -0.93177  -0.00025  -0.00727   0.00990   0.00264  -0.92913
   D120      -3.01075  -0.00044  -0.00793  -0.02481  -0.03273  -3.04348
   D121      -0.88769   0.00001  -0.00714  -0.02141  -0.02855  -0.91624
   D122       1.18883   0.00001  -0.00622  -0.02217  -0.02839   1.16044
   D123      -0.98496  -0.00065  -0.00753  -0.02744  -0.03497  -1.01993
   D124       1.13810  -0.00020  -0.00674  -0.02405  -0.03079   1.10731
   D125      -3.06857  -0.00020  -0.00582  -0.02480  -0.03063  -3.09920
   D126       1.04659  -0.00023  -0.00673  -0.02565  -0.03239   1.01421
   D127      -3.11353   0.00023  -0.00594  -0.02226  -0.02821   3.14145
   D128      -1.03701   0.00022  -0.00503  -0.02302  -0.02805  -1.06506
   D129       0.85010   0.00012  -0.00290   0.00190  -0.00099   0.84911
   D130      -1.25543  -0.00020  -0.00414  -0.00035  -0.00449  -1.25992
   D131       2.98333  -0.00034  -0.00381  -0.00065  -0.00446   2.97887
         Item               Value     Threshold  Converged?
 Maximum Force            0.001479     0.000450     NO 
 RMS     Force            0.000308     0.000300     NO 
 Maximum Displacement     0.076656     0.001800     NO 
 RMS     Displacement     0.012004     0.001200     NO 
 Predicted change in Energy=-7.811698D-05
 GradGradGradGradGradGradGradGradGradGradGradGradGradGradGradGradGradGrad

                          Input orientation:                          
 ---------------------------------------------------------------------
 Center     Atomic      Atomic             Coordinates (Angstroms)
 Number     Number       Type             X           Y           Z
 ---------------------------------------------------------------------
      1          6           0        1.799892    0.620953    0.050220
      2          6           0        1.072516   -0.482171    0.346739
      3          6           0       -0.359873   -0.546676    0.799759
      4          6           0       -1.274640    0.500323    0.114242
      5          6           0       -1.129318    1.914441    0.727499
      6          6           0        0.288181    2.327190    1.164587
      7          6           0        1.428574    2.084199    0.156996
      8          6           0        3.146334    0.216979   -0.377852
      9          6           0        3.223230   -1.298841   -0.410869
     10          6           0        1.882730   -1.779816    0.169731
     11          8           0        4.072646    0.977940   -0.658552
     12          6           0        1.180621    2.724548   -1.224140
     13          6           0        2.038424   -2.539210    1.489611
     14          8           0        1.254489   -2.629084   -0.814995
     15          6           0       -2.766463    0.046803    0.060533
     16          8           0       -3.566100    1.118425   -0.504681
     17          6           0       -3.342909   -0.353383    1.421728
     18          6           0       -2.954518   -1.081270   -0.973926
     19          8           0       -4.326815   -1.426952   -1.137276
     20          1           0       -0.397175   -0.422784    1.892052
     21          1           0       -0.734125   -1.556785    0.609232
     22          1           0       -0.950853    0.562957   -0.932502
     23          1           0       -1.773564    2.002277    1.612572
     24          1           0       -1.509926    2.640174    0.000654
     25          1           0        0.547675    1.814591    2.099748
     26          1           0        0.262597    3.398176    1.405833
     27          1           0        2.322745    2.579950    0.563546
     28          1           0        3.341102   -1.641847   -1.445144
     29          1           0        4.096533   -1.652167    0.148858
     30          1           0        0.989909    3.799468   -1.115575
     31          1           0        0.323332    2.277697   -1.738933
     32          1           0        2.059117    2.603070   -1.867111
     33          1           0        1.061290   -2.823590    1.897350
     34          1           0        2.623719   -3.450942    1.325560
     35          1           0        2.553579   -1.925742    2.237047
     36          1           0        0.566271   -3.152129   -0.370350
     37          1           0       -3.779035    1.746809    0.205100
     38          1           0       -2.780283   -1.181180    1.865961
     39          1           0       -3.322685    0.485005    2.127120
     40          1           0       -4.381687   -0.676319    1.304214
     41          1           0       -2.527159   -0.750429   -1.933033
     42          1           0       -2.438144   -1.994882   -0.668228
     43          1           0       -4.789733   -0.578176   -1.259421
 ---------------------------------------------------------------------
                    Distance matrix (angstroms):
                    1          2          3          4          5
     1  C    0.000000
     2  C    1.354209   0.000000
     3  C    2.567051   1.503704   0.000000
     4  C    3.077564   2.555091   1.550141   0.000000
     5  C    3.272933   3.276705   2.579605   1.548203   0.000000
     6  C    2.537387   3.029284   2.968531   2.623562   1.539712
     7  C    1.513396   2.597890   3.245487   3.133346   2.626234
     8  C    1.469471   2.305334   3.776695   4.457292   4.731213
     9  C    2.433948   2.422085   3.856164   4.872737   5.528629
    10  C    2.405168   1.540021   2.635686   3.895009   4.799070
    11  O    2.407323   3.484726   4.909006   5.423909   5.464302
    12  C    2.536258   3.572449   4.143693   3.573059   3.130653
    13  C    3.480714   2.543727   3.193417   4.701786   5.518189
    14  O    3.407169   2.447852   3.090311   4.129547   5.357746
    15  C    4.602321   3.885806   2.586571   1.560161   2.571606
    16  O    5.417497   4.980319   3.841096   2.452734   2.844260
    17  C    5.410986   4.546226   3.053312   2.591538   3.244220
    18  C    5.152752   4.280196   3.188092   2.550987   3.898780
    19  O    6.568151   5.678705   4.501514   3.820531   4.986610
    20  H    3.051038   2.133427   1.099929   2.186933   2.711980
    21  H    3.387666   2.118408   1.093932   2.183772   3.495650
    22  H    2.921593   2.612043   2.140390   1.097467   2.148013
    23  H    4.137462   3.984342   3.025946   2.179400   1.098236
    24  H    3.877449   4.066672   3.480978   2.155743   1.095379
    25  H    2.682049   2.936598   2.844151   2.998394   2.169181
    26  H    3.451656   4.103015   4.039387   3.525458   2.144536
    27  H    2.091542   3.314613   4.126502   4.179462   3.519449
    28  H    3.119567   3.114831   4.464997   5.322184   6.111645
    29  H    3.232857   3.248497   4.637385   5.786529   6.353349
    30  H    3.481108   4.525220   4.937548   4.186286   3.382510
    31  H    2.850632   3.539516   3.858602   3.024374   2.885383
    32  H    2.769864   3.923420   4.783786   4.411490   4.168013
    33  H    3.977725   2.808338   2.899784   4.436714   5.349415
    34  H    4.345746   3.489688   4.196790   5.681284   6.574975
    35  H    3.440336   2.801912   3.529280   5.004732   5.530774
    36  H    3.991847   2.810548   3.002546   4.118760   5.454395
    37  H    5.693503   5.340970   4.159851   2.798924   2.705920
    38  H    5.246199   4.200084   2.719884   2.857084   3.688447
    39  H    5.529267   4.839729   3.406539   2.871655   2.968684
    40  H    6.439514   5.541009   4.055400   3.529059   4.197920
    41  H    4.953519   4.269307   3.493823   2.706385   4.016705
    42  H    5.031870   3.955147   2.927713   2.862176   4.352457
    43  H    6.824678   6.079057   4.885170   3.925047   4.853826
                    6          7          8          9         10
     6  C    0.000000
     7  C    1.541032   0.000000
     8  C    3.873131   2.592927   0.000000
     9  C    4.923888   3.871462   1.518128   0.000000
    10  C    4.516617   3.890634   2.425641   1.537977   0.000000
    11  O    4.412084   2.979940   1.231222   2.442659   3.617596
    12  C    2.580767   1.542422   3.296685   4.584901   4.767088
    13  C    5.181780   4.850122   3.508769   2.560099   1.530687
    14  O    5.423758   4.815610   3.445322   2.410146   1.444170
    15  C    3.968621   4.664614   5.931468   6.157061   4.996345
    16  O    4.370704   5.130039   6.773881   7.207426   6.208412
    17  C    4.520665   5.505306   6.758260   6.882332   5.559633
    18  C    5.167778   5.523646   6.265872   6.207169   5.019451
    19  O    6.378899   6.864971   7.689421   7.585992   6.355410
    20  H    2.925966   3.553693   4.256550   4.379299   3.163210
    21  H    4.054478   4.258937   4.379331   4.094851   2.662863
    22  H    3.007574   3.027021   4.149009   4.600148   3.838319
    23  H    2.134725   3.518394   5.599506   6.321364   5.454769
    24  H    2.164691   2.994717   5.262689   6.171544   5.574497
    25  H    1.097553   2.150106   3.929872   4.811990   4.292680
    26  H    1.098119   2.155373   4.649460   5.841894   5.564565
    27  H    2.136490   1.100270   2.673604   4.099436   4.399575
    28  H    5.646616   4.484198   2.152273   1.096025   2.180299
    29  H    5.600941   4.591133   2.161946   1.095807   2.217579
    30  H    2.803419   2.180370   4.246014   5.610444   5.794614
    31  H    2.904155   2.203077   3.750792   4.792159   4.747434
    32  H    3.521863   2.182619   3.015521   4.324432   4.836272
    33  H    5.259769   5.220164   4.332322   3.510943   2.179196
    34  H    6.234377   5.782015   4.077791   2.829512   2.162792
    35  H    4.936560   4.655306   3.432245   2.802303   2.178332
    36  H    5.697043   5.332990   4.243544   3.239714   1.976864
    37  H    4.218970   5.218749   7.116246   7.660752   6.670376
    38  H    4.713391   5.594437   6.489555   6.421835   4.997925
    39  H    4.166350   5.386397   6.942257   7.243791   6.004759
    40  H    5.554118   6.534194   7.765206   7.820729   6.461244
    41  H    5.195491   5.296334   5.961795   5.973669   4.992833
    42  H    5.428846   5.680793   6.013572   5.709805   4.406630
    43  H    6.332628   6.910993   8.024376   8.089931   6.928794
                   11         12         13         14         15
    11  O    0.000000
    12  C    3.425542   0.000000
    13  C    4.595977   5.983930   0.000000
    14  O    4.580077   5.369751   2.435947   0.000000
    15  C    6.939561   4.939653   5.640626   4.908664   0.000000
    16  O    7.641587   5.062471   6.983279   6.113771   1.451640
    17  C    7.816038   6.077549   5.808717   5.596233   1.531434
    18  C    7.329450   5.625498   5.755351   4.487396   1.542082
    19  O    8.750065   6.897416   6.975236   5.718387   2.457926
    20  H    5.333564   4.701679   3.251670   3.863141   3.031254
    21  H    5.580068   5.035605   3.070383   2.670737   2.646311
    22  H    5.048049   3.049706   4.942251   3.881554   2.132832
    23  H    6.354954   4.158824   5.930554   6.042490   2.686737
    24  H    5.861969   2.957411   6.452426   6.006027   2.882368
    25  H    4.553418   3.503837   4.642217   5.361115   4.273990
    26  H    4.963436   2.865886   6.197832   6.499522   4.713464
    27  H    2.668728   2.126306   5.210012   5.493230   5.707004
    28  H    2.831460   4.876671   3.333919   2.392838   6.513137
    29  H    2.751353   5.435375   2.611566   3.156041   7.070716
    30  H    4.203945   1.097092   6.932908   6.441011   5.438387
    31  H    4.112656   1.095277   6.047117   5.079096   4.214475
    32  H    2.855864   1.095410   6.140933   5.397204   5.791074
    33  H    5.482019   6.367085   1.096318   2.726165   5.124914
    34  H    5.064690   6.835216   1.095782   2.670622   6.548937
    35  H    4.373034   5.957351   1.095622   3.390764   6.077087
    36  H    5.425421   5.970068   2.449971   0.972074   4.639606
    37  H    7.936369   5.253274   7.339125   6.747251   1.983991
    38  H    7.615615   6.363347   5.020539   5.056020   2.183507
    39  H    7.917946   6.043696   6.188197   6.269299   2.184534
    40  H    8.835426   6.992691   6.687492   6.330151   2.163006
    41  H    6.940388   5.130850   5.979864   4.368091   2.160359
    42  H    7.157385   5.973066   4.999222   3.749573   2.192570
    43  H    9.017999   6.823075   7.617517   6.398153   2.495295
                   16         17         18         19         20
    16  O    0.000000
    17  C    2.434560   0.000000
    18  C    2.330855   2.533737   0.000000
    19  O    2.730899   2.944337   1.424563   0.000000
    20  H    4.261659   2.983852   3.897106   5.062337   0.000000
    21  H    4.051868   2.985646   2.768148   3.996820   1.745027
    22  H    2.707599   3.479082   2.592271   3.924130   3.042424
    23  H    2.911553   2.836970   4.194387   5.083342   2.802405
    24  H    2.607477   3.786907   4.109234   5.076541   3.767932
    25  H    4.918419   4.505160   5.486241   6.689289   2.437565
    26  H    4.848324   5.203280   6.006539   7.128251   3.907869
    27  H    6.160816   6.437434   6.604381   7.947623   4.263719
    28  H    7.497533   7.386142   6.338069   7.677103   5.157296
    29  H    8.174304   7.658482   7.162673   8.523947   4.974286
    30  H    5.321503   6.515933   6.276955   7.455433   5.366305
    31  H    4.242049   5.509418   4.755228   5.975809   4.582115
    32  H    5.975236   6.981329   6.285592   7.586426   5.414838
    33  H    6.536204   5.071993   5.235132   6.339655   2.809095
    34  H    7.908398   6.723450   6.482261   7.646701   4.314679
    35  H    7.364407   6.156755   6.431377   7.679497   3.329392
    36  H    5.944087   5.130908   4.129009   5.244684   3.673692
    37  H    0.971594   2.466007   3.173005   3.489239   4.357742
    38  H    3.394942   1.095053   2.846981   3.386975   2.501009
    39  H    2.717875   1.095847   3.493601   3.914095   3.072124
    40  H    2.675516   1.094146   2.718587   2.554865   4.035612
    41  H    2.571421   3.475272   1.100899   2.080787   4.390382
    42  H    3.315375   2.807318   1.093060   2.027222   3.632090
    43  H    2.223818   3.054896   1.924221   0.974491   5.408372
                   21         22         23         24         25
    21  H    0.000000
    22  H    2.630061   0.000000
    23  H    3.841099   3.037416   0.000000
    24  H    4.311230   2.344819   1.753482   0.000000
    25  H    3.902669   3.606482   2.379227   3.053115   0.000000
    26  H    5.116607   3.870237   2.477343   2.385568   1.752293
    27  H    5.143843   4.125877   4.267776   3.874254   2.469122
    28  H    4.564556   4.852302   6.984917   6.630121   5.684756
    29  H    4.853484   5.617136   7.067918   7.062475   5.330926
    30  H    5.885295   3.778237   4.278956   2.973063   3.804420
    31  H    4.619020   2.283465   3.963006   2.553114   3.873019
    32  H    5.589174   3.754394   5.211391   4.028398   4.317653
    33  H    2.547068   4.850306   5.604148   6.329402   4.670919
    34  H    3.921234   5.829905   7.011139   7.479579   5.712719
    35  H    3.687127   5.340477   5.877369   6.508542   4.246479
    36  H    2.279416   4.052103   5.997892   6.164334   5.547074
    37  H    4.510934   3.270208   2.463363   2.447194   4.723845
    38  H    2.430474   3.770971   3.348445   4.438009   4.483815
    39  H    3.629536   3.872073   2.228598   3.528840   4.092461
    40  H    3.816140   4.278939   3.751302   4.576615   5.579975
    41  H    3.213766   2.282715   4.551550   4.033621   5.683068
    42  H    2.174285   2.970592   4.649838   4.774174   5.575742
    43  H    4.571378   4.018217   4.899424   4.764735   6.745167
                   26         27         28         29         30
    26  H    0.000000
    27  H    2.371319   0.000000
    28  H    6.557979   4.784919   0.000000
    29  H    6.464133   4.607505   1.763980   0.000000
    30  H    2.654716   2.466399   5.936719   6.400799   0.000000
    31  H    3.338970   3.064379   4.955408   5.765816   1.774454
    32  H    3.817308   2.445021   4.454308   5.130521   1.771830
    33  H    6.292047   5.706885   4.215012   3.693529   7.276517
    34  H    7.245119   6.086288   3.385892   2.605648   7.822846
    35  H    5.855221   4.811980   3.776151   2.610764   6.816389
    36  H    6.793639   6.067461   3.337037   3.870686   7.004250
    37  H    4.528086   6.168819   8.056217   8.577924   5.357277
    38  H    5.517366   6.471729   6.974738   7.103582   6.921759
    39  H    4.675582   6.221289   7.854338   7.970309   6.332393
    40  H    6.179094   7.490079   8.254252   8.612046   7.398789
    41  H    6.011796   6.391079   5.955598   7.001479   5.808577
    42  H    6.378151   6.716578   5.841910   6.594475   6.747307
    43  H    6.959956   7.992766   8.202217   9.061040   7.251808
                   31         32         33         34         35
    31  H    0.000000
    32  H    1.770662   0.000000
    33  H    6.307952   6.679481   0.000000
    34  H    6.892039   6.867531   1.778117   0.000000
    35  H    6.200913   6.131782   1.774387   1.778190   0.000000
    36  H    5.604913   6.131166   2.344236   2.683001   3.500276
    37  H    4.570616   6.253899   6.868842   8.322698   7.597265
    38  H    5.881455   7.188613   4.178058   5.886178   5.398347
    39  H    5.608347   7.028789   5.497165   7.175925   6.352500
    40  H    6.334363   7.892759   5.881205   7.534899   7.108385
    41  H    4.163234   5.681921   5.643296   6.666540   6.677187
    42  H    5.198759   6.542464   4.417577   5.631853   5.776046
    43  H    5.876171   7.576039   7.017233   8.360275   8.244116
                   36         37         38         39         40
    36  H    0.000000
    37  H    6.573615   0.000000
    38  H    4.481646   3.511279   0.000000
    39  H    5.881333   2.344049   1.771602   0.000000
    40  H    5.780665   2.728147   1.770576   1.774072   0.000000
    41  H    4.216569   3.517812   3.831707   4.317870   3.731559
    42  H    3.233337   4.069513   2.683521   3.840081   3.067000
    43  H    6.008533   2.927778   3.764242   3.840735   2.597760
                   41         42         43
    41  H    0.000000
    42  H    1.776603   0.000000
    43  H    2.366995   2.808298   0.000000
 Stoichiometry    C15H24O4
 Framework group  C1[X(C15H24O4)]
 Deg. of freedom   123
 Full point group                 C1      NOp   1
 Largest Abelian subgroup         C1      NOp   1
 Largest concise Abelian subgroup C1      NOp   1
                         Standard orientation:                         
 ---------------------------------------------------------------------
 Center     Atomic      Atomic             Coordinates (Angstroms)
 Number     Number       Type             X           Y           Z
 ---------------------------------------------------------------------
      1          6           0        1.817475    0.640580    0.031178
      2          6           0        1.105279   -0.477885    0.306301
      3          6           0       -0.325156   -0.570540    0.760610
      4          6           0       -1.255064    0.478200    0.098527
      5          6           0       -1.126983    1.881200    0.740490
      6          6           0        0.285922    2.303499    1.183296
      7          6           0        1.427221    2.096307    0.168759
      8          6           0        3.168172    0.263252   -0.407670
      9          6           0        3.264879   -1.250425   -0.472032
     10          6           0        1.932065   -1.760840    0.101081
     11          8           0        4.083809    1.041951   -0.674399
     12          6           0        1.167898    2.761599   -1.198430
     13          6           0        2.100567   -2.545095    1.404750
     14          8           0        1.312892   -2.597877   -0.899728
     15          6           0       -2.740921    0.006283    0.038318
     16          8           0       -3.555772    1.078681   -0.503198
     17          6           0       -3.309119   -0.429358    1.392075
     18          6           0       -2.916396   -1.102661   -1.018787
     19          8           0       -4.284390   -1.462944   -1.186620
     20          1           0       -0.361716   -0.469634    1.855290
     21          1           0       -0.686534   -1.581357    0.550037
     22          1           0       -0.934393    0.566599   -0.947317
     23          1           0       -1.770408    1.942333    1.628403
     24          1           0       -1.518653    2.616652    0.029462
     25          1           0        0.554143    1.775240    2.107213
     26          1           0        0.246809    3.368868    1.446588
     27          1           0        2.315688    2.595322    0.583733
     28          1           0        3.385002   -1.570512   -1.513371
     29          1           0        4.143953   -1.603659    0.078647
     30          1           0        0.963333    3.831456   -1.067397
     31          1           0        0.315434    2.314181   -1.720689
     32          1           0        2.046518    2.664940   -1.845429
     33          1           0        1.128133   -2.850635    1.808398
     34          1           0        2.697418   -3.445478    1.220856
     35          1           0        2.609244   -1.940397    2.163680
     36          1           0        0.632560   -3.138967   -0.464643
     37          1           0       -3.775397    1.689481    0.219770
     38          1           0       -2.734718   -1.258636    1.818106
     39          1           0       -3.298370    0.394542    2.114539
     40          1           0       -4.343821   -0.763456    1.269906
     41          1           0       -2.495493   -0.746573   -1.971688
     42          1           0       -2.387419   -2.015488   -0.732941
     43          1           0       -4.758669   -0.618003   -1.290387
 ---------------------------------------------------------------------
 Rotational constants (GHZ):      0.5521691      0.2591633      0.2065513
 Standard basis: 6-31G(d) (6D, 7F)
 There are   333 symmetry adapted cartesian basis functions of A   symmetry.
 There are   333 symmetry adapted basis functions of A   symmetry.
   333 basis functions,   628 primitive gaussians,   333 cartesian basis functions
    73 alpha electrons       73 beta electrons
       nuclear repulsion energy      1598.0112203557 Hartrees.
 NAtoms=   43 NActive=   43 NUniq=   43 SFac= 1.00D+00 NAtFMM=   60 NAOKFM=F Big=F
 Integral buffers will be    131072 words long.
 Raffenetti 2 integral format.
 Two-electron integral symmetry is turned on.
 ------------------------------------------------------------------------------
 Polarizable Continuum Model (PCM)
 =================================
 Model                : PCM (using non-symmetric T matrix).
 Atomic radii         : SMD-Coulomb.
 Polarization charges : Total charges.
 Charge compensation  : None.
 Solution method      : On-the-fly selection.
 Cavity type          : VdW (van der Waals Surface) (Alpha=1.000).
 Cavity algorithm     : GePol (No added spheres)
                        Default sphere list used, NSphG=   43.
                        Lebedev-Laikov grids with approx.  5.0 points / Ang**2.
                        Smoothing algorithm: Karplus/York (Gamma=1.0000).
                        Polarization charges: spherical gaussians, with
                                              point-specific exponents (IZeta= 3).
                        Self-potential: point-specific (ISelfS= 7).
                        Self-field    : sphere-specific E.n sum rule (ISelfD= 2).
 1st derivatives      : Analytical E(r).r(x)/FMM algorithm (CHGder, D1EAlg=3).
                        Cavity 1st derivative terms included.
 Solvent              : Methanol, Eps=  32.613000 Eps(inf)=   1.765709
 ------------------------------------------------------------------------------
 ------------------------------------------------------------------------------
 Atomic radii for non-electrostatic terms: SMD-CDS.
 ------------------------------------------------------------------------------
 Nuclear repulsion after PCM non-electrostatic terms =     1598.0129125758 Hartrees.
 One-electron integrals computed using PRISM.
 NBasis=   333 RedAO= T EigKep=  9.26D-04  NBF=   333
 NBsUse=   333 1.00D-06 EigRej= -1.00D+00 NBFU=   333
 Initial guess from the checkpoint file:  "DY-202A-11R_38.chk"
 B after Tr=     0.000000    0.000000    0.000000
         Rot=    1.000000    0.000687   -0.000190    0.000343 Ang=   0.09 deg.
 ExpMin= 1.61D-01 ExpMax= 5.48D+03 ExpMxC= 8.25D+02 IAcc=1 IRadAn=         1 AccDes= 0.00D+00
 Harris functional with IExCor=  402 and IRadAn=       1 diagonalized for initial guess.
 HarFok:  IExCor=  402 AccDes= 0.00D+00 IRadAn=         1 IDoV= 1 UseB2=F ITyADJ=14
 ICtDFT=  3500011 ScaDFX=  1.000000  1.000000  1.000000  1.000000
 FoFCou: FMM=F IPFlag=           0 FMFlag=      100000 FMFlg1=           0
         NFxFlg=           0 DoJE=T BraDBF=F KetDBF=T FulRan=T
         wScrn=  0.000000 ICntrl=     500 IOpCl=  0 I1Cent=   200000004 NGrid=           0
         NMat0=    1 NMatS0=      1 NMatT0=    0 NMatD0=    1 NMtDS0=    0 NMtDT0=    0
 Petite list used in FoFCou.
 Keep R1 ints in memory in canonical form, NReq=1565304907.
 Requested convergence on RMS density matrix=1.00D-08 within 128 cycles.
 Requested convergence on MAX density matrix=1.00D-06.
 Requested convergence on             energy=1.00D-06.
 No special actions if energy rises.
 Inv3:  Mode=1 IEnd=    21853803.
 Iteration    1 A*A^-1 deviation from unit magnitude is 5.44D-15 for   1348.
 Iteration    1 A*A^-1 deviation from orthogonality  is 5.10D-15 for   2484   1271.
 Iteration    1 A^-1*A deviation from unit magnitude is 4.66D-15 for   1338.
 Iteration    1 A^-1*A deviation from orthogonality  is 1.42D-12 for   2295   2263.
 Error on total polarization charges =  0.05207
 SCF Done:  E(RB3LYP) =  -886.951138784     A.U. after    9 cycles
            NFock=  9  Conv=0.60D-08     -V/T= 2.0094
 SMD-CDS (non-electrostatic) energy       (kcal/mol) =       1.06
 (included in total energy above)
 D1PCM: PCM CHGder 1st derivatives, ID1Alg=3 FixD1E=F DoIter=F DoCFld=F I1PDM=0.
 Calling FoFJK, ICntrl=      2127 FMM=F ISym2X=0 I1Cent= 0 IOpClX= 0 NMat=1 NMatS=1 NMatT=0.
 ***** Axes restored to original set *****
 -------------------------------------------------------------------
 Center     Atomic                   Forces (Hartrees/Bohr)
 Number     Number              X              Y              Z
 -------------------------------------------------------------------
      1        6          -0.001938223    0.002182894    0.000037932
      2        6           0.001202211   -0.001963787    0.000145176
      3        6          -0.000307400    0.000413486    0.000061621
      4        6           0.000042240   -0.000316053    0.000155303
      5        6           0.000160602   -0.000068832    0.000036214
      6        6          -0.000095962   -0.000080694   -0.000293123
      7        6           0.000941392   -0.000868243   -0.000243025
      8        6           0.000635327   -0.001127299   -0.000098879
      9        6           0.001090010   -0.000113768    0.000469516
     10        6          -0.001969456    0.000040844   -0.001221180
     11        8           0.000876579    0.000802885   -0.000197284
     12        6          -0.000065491   -0.000066907    0.000522116
     13        6           0.000484587    0.000453946    0.000305758
     14        8           0.000452347    0.000109477    0.000770366
     15        6          -0.000010249    0.000528765   -0.000273297
     16        8          -0.000105311   -0.000524543   -0.000179368
     17        6           0.000417826   -0.000584526   -0.000120561
     18        6           0.000932178    0.000308160    0.000368599
     19        8          -0.001112716   -0.000213143   -0.000299472
     20        1          -0.000049951   -0.000012805   -0.000054027
     21        1          -0.000126184   -0.000112383   -0.000035062
     22        1          -0.000005165    0.000092241   -0.000098157
     23        1          -0.000172657    0.000066817    0.000053898
     24        1          -0.000127646    0.000095934    0.000029158
     25        1           0.000093494    0.000094914    0.000203401
     26        1           0.000021119    0.000054770    0.000014445
     27        1          -0.000041588   -0.000090605    0.000091737
     28        1          -0.000521442    0.000428377   -0.000144504
     29        1          -0.000256764    0.000258864   -0.000038804
     30        1          -0.000048415    0.000063438   -0.000150092
     31        1           0.000014441   -0.000036377   -0.000106508
     32        1           0.000037735    0.000083641   -0.000160336
     33        1          -0.000074200   -0.000231554    0.000090762
     34        1          -0.000081621   -0.000165301    0.000016308
     35        1          -0.000082784   -0.000056928    0.000039012
     36        1          -0.000042833    0.000086310   -0.000109034
     37        1           0.000006002   -0.000083861   -0.000048622
     38        1          -0.000166791    0.000009708    0.000076161
     39        1           0.000010105    0.000166577    0.000123593
     40        1          -0.000067903    0.000209844    0.000152519
     41        1           0.000110081   -0.000013830    0.000074741
     42        1           0.000049536    0.000203634    0.000094660
     43        1          -0.000107061   -0.000024084   -0.000061663
 -------------------------------------------------------------------
 Cartesian Forces:  Max     0.002182894 RMS     0.000502471

 GradGradGradGradGradGradGradGradGradGradGradGradGradGradGradGradGradGrad
 Berny optimization.
 Using GEDIIS/GDIIS optimizer.
 FormGI is forming the generalized inverse of G from B-inverse, IUseBI=4.
 Internal  Forces:  Max     0.001274860 RMS     0.000219844
 Search for a local minimum.
 Step number   6 out of a maximum of  258
 All quantities printed in internal units (Hartrees-Bohrs-Radians)
 Mixed Optimization -- En-DIIS/RFO-DIIS
 Swapping is turned off.
 Update second derivatives using D2CorX and points    3    4    5    6
 DE= -8.75D-05 DEPred=-7.81D-05 R= 1.12D+00
 TightC=F SS=  1.41D+00  RLast= 1.35D-01 DXNew= 1.3715D+00 4.0478D-01
 Trust test= 1.12D+00 RLast= 1.35D-01 DXMaxT set to 8.16D-01
 ITU=  1  1  0  1  1  0
     Eigenvalues ---    0.00166   0.00284   0.00339   0.00370   0.00383
     Eigenvalues ---    0.00407   0.00680   0.00714   0.00797   0.00891
     Eigenvalues ---    0.01040   0.01116   0.01218   0.01261   0.01363
     Eigenvalues ---    0.01404   0.02518   0.02595   0.03167   0.03745
     Eigenvalues ---    0.03907   0.04030   0.04404   0.04603   0.04717
     Eigenvalues ---    0.04943   0.05041   0.05112   0.05303   0.05401
     Eigenvalues ---    0.05423   0.05484   0.05551   0.05576   0.05596
     Eigenvalues ---    0.05635   0.05648   0.05710   0.05737   0.05977
     Eigenvalues ---    0.06123   0.06396   0.07337   0.07776   0.08285
     Eigenvalues ---    0.08611   0.08932   0.09068   0.09310   0.09704
     Eigenvalues ---    0.10367   0.11770   0.12107   0.13181   0.13922
     Eigenvalues ---    0.14543   0.15796   0.15985   0.16000   0.16000
     Eigenvalues ---    0.16000   0.16000   0.16000   0.16000   0.16000
     Eigenvalues ---    0.16022   0.16049   0.16296   0.16686   0.16917
     Eigenvalues ---    0.17327   0.18540   0.18730   0.19940   0.20794
     Eigenvalues ---    0.22520   0.23380   0.24793   0.25064   0.26692
     Eigenvalues ---    0.26870   0.27118   0.27847   0.28403   0.28442
     Eigenvalues ---    0.28855   0.28954   0.29343   0.29507   0.30195
     Eigenvalues ---    0.31024   0.31628   0.32348   0.33747   0.33776
     Eigenvalues ---    0.33819   0.33852   0.33920   0.34002   0.34094
     Eigenvalues ---    0.34123   0.34132   0.34162   0.34173   0.34193
     Eigenvalues ---    0.34200   0.34216   0.34247   0.34305   0.34316
     Eigenvalues ---    0.34361   0.34364   0.34425   0.34663   0.35176
     Eigenvalues ---    0.38941   0.42105   0.42553   0.51641   0.52476
     Eigenvalues ---    0.52866   0.53071   0.95570
 En-DIIS/RFO-DIIS IScMMF=        0 using points:     6    5    4    3    2
 RFO step:  Lambda=-2.64622717D-05.
 DidBck=F Rises=F RFO-DIIS coefs:    1.27232   -0.06664   -0.08688   -0.31698    0.19818
 Iteration  1 RMS(Cart)=  0.01689935 RMS(Int)=  0.00017061
 Iteration  2 RMS(Cart)=  0.00022426 RMS(Int)=  0.00001678
 Iteration  3 RMS(Cart)=  0.00000002 RMS(Int)=  0.00001678
 Variable       Old X    -DE/DX   Delta X   Delta X   Delta X     New X
                                 (Linear)    (Quad)   (Total)
    R1        2.55908   0.00089   0.00104   0.00093   0.00197   2.56106
    R2        2.85990  -0.00108  -0.00133  -0.00208  -0.00341   2.85649
    R3        2.77690   0.00112   0.00035   0.00273   0.00306   2.77996
    R4        2.84159   0.00046   0.00108   0.00014   0.00121   2.84280
    R5        2.91022  -0.00084  -0.00087  -0.00175  -0.00259   2.90763
    R6        2.92934  -0.00008  -0.00033   0.00087   0.00054   2.92988
    R7        2.07856  -0.00005  -0.00033  -0.00009  -0.00042   2.07815
    R8        2.06723   0.00015   0.00003   0.00027   0.00030   2.06753
    R9        2.92568   0.00021   0.00026   0.00041   0.00068   2.92636
   R10        2.94828   0.00004  -0.00054  -0.00125  -0.00178   2.94649
   R11        2.07391   0.00010   0.00007   0.00023   0.00030   2.07422
   R12        2.90963   0.00017   0.00000   0.00039   0.00040   2.91003
   R13        2.07537   0.00015  -0.00018   0.00035   0.00016   2.07553
   R14        2.06997   0.00008   0.00021   0.00035   0.00056   2.07052
   R15        2.91213   0.00005  -0.00009  -0.00032  -0.00041   2.91172
   R16        2.07407   0.00016   0.00020   0.00032   0.00053   2.07460
   R17        2.07514   0.00005  -0.00014   0.00030   0.00016   2.07530
   R18        2.91476  -0.00008  -0.00026  -0.00074  -0.00100   2.91376
   R19        2.07921  -0.00004  -0.00008  -0.00004  -0.00012   2.07909
   R20        2.86885  -0.00020  -0.00196  -0.00053  -0.00251   2.86633
   R21        2.32667   0.00120   0.00011   0.00102   0.00113   2.32780
   R22        2.90636   0.00067   0.00024   0.00049   0.00073   2.90709
   R23        2.07119  -0.00005  -0.00013   0.00035   0.00022   2.07141
   R24        2.07077  -0.00031  -0.00048  -0.00092  -0.00140   2.06937
   R25        2.89258   0.00040   0.00054   0.00131   0.00186   2.89444
   R26        2.72909  -0.00073   0.00021  -0.00281  -0.00260   2.72648
   R27        2.07320   0.00006  -0.00003   0.00015   0.00012   2.07332
   R28        2.06977   0.00005  -0.00026   0.00033   0.00007   2.06984
   R29        2.07003   0.00011   0.00001   0.00024   0.00025   2.07028
   R30        2.07174   0.00016   0.00014   0.00017   0.00031   2.07205
   R31        2.07073   0.00010  -0.00002   0.00028   0.00025   2.07098
   R32        2.07043  -0.00005   0.00012  -0.00013  -0.00001   2.07041
   R33        1.83695  -0.00007   0.00016  -0.00002   0.00014   1.83709
   R34        2.74320  -0.00030  -0.00035   0.00078   0.00044   2.74364
   R35        2.89399   0.00019   0.00038  -0.00027   0.00010   2.89409
   R36        2.91411  -0.00032  -0.00106   0.00179   0.00074   2.91485
   R37        1.83605  -0.00008  -0.00022   0.00022   0.00000   1.83605
   R38        2.06935  -0.00006   0.00037  -0.00027   0.00010   2.06945
   R39        2.07085   0.00021  -0.00007   0.00072   0.00065   2.07150
   R40        2.06764  -0.00002   0.00011  -0.00006   0.00005   2.06768
   R41        2.69203   0.00127   0.00081   0.00094   0.00175   2.69379
   R42        2.08040  -0.00003  -0.00002  -0.00002  -0.00004   2.08035
   R43        2.06558  -0.00013  -0.00036  -0.00031  -0.00068   2.06491
   R44        1.84152   0.00005   0.00039  -0.00009   0.00031   1.84183
    A1        2.26576   0.00053   0.00199   0.00195   0.00396   2.26973
    A2        1.90922  -0.00027  -0.00086  -0.00129  -0.00220   1.90702
    A3        2.10734  -0.00027  -0.00133  -0.00074  -0.00201   2.10533
    A4        2.23009  -0.00056  -0.00112  -0.00208  -0.00322   2.22687
    A5        1.95912   0.00031   0.00028   0.00051   0.00076   1.95988
    A6        2.09398   0.00025   0.00087   0.00157   0.00246   2.09643
    A7        1.98223   0.00008  -0.00047  -0.00034  -0.00081   1.98142
    A8        1.90355  -0.00001   0.00037  -0.00003   0.00034   1.90389
    A9        1.88918   0.00004   0.00289  -0.00023   0.00266   1.89184
   A10        1.92098  -0.00002  -0.00014  -0.00064  -0.00079   1.92019
   A11        1.92277  -0.00011  -0.00196   0.00146  -0.00049   1.92228
   A12        1.83937   0.00001  -0.00063  -0.00020  -0.00084   1.83853
   A13        1.96748   0.00007  -0.00019  -0.00032  -0.00051   1.96697
   A14        1.96401  -0.00015  -0.00024   0.00003  -0.00021   1.96380
   A15        1.86109   0.00000   0.00105   0.00142   0.00247   1.86356
   A16        1.94862   0.00007   0.00065  -0.00161  -0.00096   1.94767
   A17        1.87337  -0.00003  -0.00057   0.00046  -0.00011   1.87326
   A18        1.83990   0.00004  -0.00074   0.00026  -0.00048   1.83941
   A19        2.03053  -0.00006   0.00116   0.00000   0.00117   2.03171
   A20        1.91475   0.00001  -0.00032  -0.00030  -0.00063   1.91412
   A21        1.88568   0.00004   0.00021   0.00014   0.00034   1.88602
   A22        1.86486   0.00004   0.00046   0.00060   0.00106   1.86591
   A23        1.90779   0.00005  -0.00064   0.00067   0.00002   1.90781
   A24        1.85245  -0.00007  -0.00109  -0.00124  -0.00233   1.85012
   A25        2.04137   0.00012   0.00108   0.00035   0.00143   2.04281
   A26        1.91170  -0.00002  -0.00008   0.00113   0.00105   1.91275
   A27        1.87797   0.00002  -0.00051  -0.00019  -0.00070   1.87726
   A28        1.88441  -0.00004   0.00144  -0.00050   0.00095   1.88536
   A29        1.89090  -0.00006  -0.00070  -0.00024  -0.00094   1.88996
   A30        1.84816  -0.00004  -0.00155  -0.00067  -0.00222   1.84594
   A31        1.96076  -0.00004   0.00025   0.00077   0.00101   1.96177
   A32        1.95807   0.00005   0.00023  -0.00144  -0.00122   1.95685
   A33        1.83622   0.00003   0.00041   0.00049   0.00090   1.83712
   A34        1.98346  -0.00008   0.00038  -0.00164  -0.00126   1.98220
   A35        1.86373   0.00000  -0.00133   0.00055  -0.00078   1.86294
   A36        1.84881   0.00005  -0.00006   0.00166   0.00160   1.85041
   A37        1.90418  -0.00034   0.00004  -0.00102  -0.00111   1.90307
   A38        2.19675   0.00009  -0.00069   0.00051  -0.00013   2.19662
   A39        2.18224   0.00026   0.00065   0.00056   0.00126   2.18350
   A40        1.83371   0.00038   0.00037  -0.00054  -0.00030   1.83341
   A41        1.91607  -0.00026  -0.00424  -0.00545  -0.00966   1.90640
   A42        1.92965  -0.00020  -0.00053   0.00379   0.00328   1.93293
   A43        1.93061  -0.00022  -0.00045  -0.00342  -0.00390   1.92672
   A44        1.98336  -0.00003   0.00191   0.00291   0.00486   1.98822
   A45        1.87067   0.00031   0.00257   0.00231   0.00488   1.87555
   A46        1.81155  -0.00008  -0.00074  -0.00049  -0.00128   1.81027
   A47        1.95243   0.00005  -0.00144  -0.00165  -0.00307   1.94936
   A48        1.92306   0.00010   0.00251   0.00352   0.00602   1.92908
   A49        1.97362  -0.00016  -0.00081  -0.00173  -0.00258   1.97104
   A50        1.88143   0.00013   0.00080   0.00026   0.00109   1.88252
   A51        1.91820  -0.00004  -0.00016   0.00026   0.00010   1.91830
   A52        1.92421   0.00018   0.00068   0.00098   0.00167   1.92588
   A53        1.95769   0.00002   0.00075  -0.00062   0.00013   1.95782
   A54        1.92904   0.00015   0.00030   0.00050   0.00080   1.92984
   A55        1.88618  -0.00010  -0.00058  -0.00026  -0.00084   1.88535
   A56        1.88194  -0.00015  -0.00065  -0.00025  -0.00090   1.88104
   A57        1.88241  -0.00011  -0.00060  -0.00039  -0.00099   1.88142
   A58        1.93770   0.00014   0.00098   0.00012   0.00110   1.93880
   A59        1.91561   0.00001   0.00006  -0.00014  -0.00008   1.91554
   A60        1.93723   0.00011   0.00103   0.00087   0.00190   1.93913
   A61        1.89222  -0.00018  -0.00201  -0.00132  -0.00333   1.88889
   A62        1.88662  -0.00008  -0.00019  -0.00013  -0.00032   1.88630
   A63        1.89322   0.00000   0.00003   0.00057   0.00059   1.89381
   A64        1.88863   0.00014   0.00478  -0.00280   0.00198   1.89061
   A65        1.90238   0.00026   0.00023  -0.00189  -0.00166   1.90072
   A66        1.98809  -0.00027   0.00043  -0.00197  -0.00153   1.98656
   A67        1.93087   0.00000   0.00019   0.00111   0.00131   1.93218
   A68        1.90884   0.00009   0.00126  -0.00001   0.00125   1.91009
   A69        1.78407  -0.00026  -0.00121   0.00170   0.00049   1.78455
   A70        1.93819   0.00019  -0.00104   0.00136   0.00032   1.93852
   A71        1.88991  -0.00004  -0.00271   0.00225  -0.00046   1.88945
   A72        1.94413   0.00025   0.00233   0.00091   0.00324   1.94737
   A73        1.94472  -0.00012  -0.00107  -0.00035  -0.00141   1.94332
   A74        1.91668   0.00013   0.00064   0.00062   0.00127   1.91795
   A75        1.88360  -0.00006  -0.00006  -0.00090  -0.00095   1.88265
   A76        1.88414  -0.00010  -0.00008   0.00038   0.00030   1.88444
   A77        1.88858  -0.00012  -0.00190  -0.00071  -0.00261   1.88597
   A78        1.95186   0.00036  -0.00141   0.00236   0.00097   1.95283
   A79        1.89362  -0.00011   0.00058  -0.00073  -0.00016   1.89346
   A80        1.94573  -0.00029  -0.00185   0.00103  -0.00082   1.94491
   A81        1.92514  -0.00010   0.00190  -0.00115   0.00075   1.92589
   A82        1.85910   0.00007   0.00131  -0.00110   0.00023   1.85933
   A83        1.88751   0.00006  -0.00050  -0.00051  -0.00103   1.88649
   A84        1.83447   0.00020   0.00001  -0.00101  -0.00100   1.83347
    D1        0.06663   0.00000  -0.00039   0.00102   0.00065   0.06728
    D2       -3.07738  -0.00003   0.00263   0.00033   0.00296  -3.07442
    D3       -3.12023  -0.00008  -0.00462  -0.00103  -0.00561  -3.12583
    D4        0.01895  -0.00011  -0.00160  -0.00172  -0.00330   0.01565
    D5        0.39525  -0.00008  -0.00279  -0.00309  -0.00588   0.38937
    D6       -1.86475   0.00002  -0.00374  -0.00023  -0.00395  -1.86870
    D7        2.41637  -0.00009  -0.00401  -0.00177  -0.00578   2.41059
    D8       -2.69666   0.00001   0.00182  -0.00084   0.00096  -2.69570
    D9        1.32652   0.00010   0.00088   0.00203   0.00289   1.32941
   D10       -0.67554   0.00000   0.00060   0.00048   0.00107  -0.67448
   D11        0.05440   0.00006   0.00535   0.01598   0.02135   0.07576
   D12       -3.07970   0.00003   0.00551   0.00907   0.01460  -3.06510
   D13       -3.12764   0.00001   0.00173   0.01423   0.01597  -3.11167
   D14        0.02144  -0.00002   0.00189   0.00732   0.00922   0.03066
   D15        0.65386   0.00003   0.00224   0.00173   0.00395   0.65781
   D16       -1.49551   0.00000   0.00247   0.00283   0.00529  -1.49022
   D17        2.79494  -0.00003   0.00152   0.00320   0.00471   2.79965
   D18       -2.48515   0.00007  -0.00099   0.00247   0.00148  -2.48367
   D19        1.64866   0.00004  -0.00075   0.00357   0.00282   1.65148
   D20       -0.34407   0.00001  -0.00171   0.00395   0.00224  -0.34183
   D21       -0.08187   0.00014  -0.00265  -0.01265  -0.01526  -0.09713
   D22        2.05163  -0.00007  -0.00490  -0.01594  -0.02082   2.03081
   D23       -2.09226  -0.00001  -0.00430  -0.01425  -0.01854  -2.11080
   D24        3.05752   0.00011   0.00008  -0.01329  -0.01316   3.04436
   D25       -1.09217  -0.00010  -0.00217  -0.01658  -0.01871  -1.11088
   D26        1.04712  -0.00004  -0.00157  -0.01489  -0.01643   1.03069
   D27       -1.37583   0.00001  -0.00038  -0.00188  -0.00226  -1.37809
   D28        2.68457  -0.00002  -0.00091   0.00057  -0.00034   2.68423
   D29        0.67557   0.00002  -0.00051  -0.00061  -0.00112   0.67444
   D30        0.76396   0.00005  -0.00034  -0.00266  -0.00300   0.76097
   D31       -1.45882   0.00002  -0.00087  -0.00021  -0.00107  -1.45990
   D32        2.81536   0.00005  -0.00047  -0.00139  -0.00186   2.81350
   D33        2.78491  -0.00001  -0.00234  -0.00243  -0.00477   2.78014
   D34        0.56212  -0.00004  -0.00287   0.00002  -0.00285   0.55927
   D35       -1.44688  -0.00001  -0.00247  -0.00116  -0.00363  -1.45052
   D36        0.64767   0.00001   0.00000   0.00039   0.00040   0.64807
   D37       -1.47103   0.00000  -0.00119  -0.00016  -0.00135  -1.47238
   D38        2.80000   0.00006   0.00015   0.00139   0.00155   2.80155
   D39        2.87856  -0.00008   0.00007  -0.00118  -0.00111   2.87745
   D40        0.75987  -0.00009  -0.00113  -0.00174  -0.00286   0.75701
   D41       -1.25229  -0.00003   0.00022  -0.00018   0.00004  -1.25225
   D42       -1.39647  -0.00001  -0.00081  -0.00145  -0.00226  -1.39873
   D43        2.76802  -0.00003  -0.00201  -0.00201  -0.00401   2.76401
   D44        0.75586   0.00003  -0.00066  -0.00045  -0.00111   0.75475
   D45        3.06994   0.00021   0.00537   0.00454   0.00991   3.07985
   D46        0.93309   0.00009   0.00327   0.00731   0.01057   0.94367
   D47       -1.26472   0.00005   0.00416   0.00611   0.01027  -1.25445
   D48        0.83718   0.00018   0.00529   0.00629   0.01158   0.84876
   D49       -1.29966   0.00006   0.00318   0.00906   0.01224  -1.28742
   D50        2.78570   0.00002   0.00408   0.00786   0.01194   2.79765
   D51       -1.19147   0.00016   0.00607   0.00640   0.01247  -1.17899
   D52        2.95488   0.00004   0.00396   0.00918   0.01313   2.96801
   D53        0.75706   0.00000   0.00486   0.00798   0.01283   0.76989
   D54        0.83732   0.00001  -0.00125  -0.00104  -0.00227   0.83505
   D55       -1.31310  -0.00002  -0.00396  -0.00158  -0.00554  -1.31864
   D56        2.96877   0.00002  -0.00183  -0.00127  -0.00309   2.96568
   D57        2.98225   0.00001  -0.00051  -0.00095  -0.00146   2.98078
   D58        0.83182  -0.00002  -0.00323  -0.00150  -0.00473   0.82710
   D59       -1.16949   0.00003  -0.00109  -0.00119  -0.00228  -1.17176
   D60       -1.30350  -0.00004  -0.00185  -0.00177  -0.00361  -1.30712
   D61        2.82926  -0.00006  -0.00457  -0.00231  -0.00688   2.82238
   D62        0.82795  -0.00002  -0.00243  -0.00200  -0.00443   0.82352
   D63       -1.29348   0.00008   0.00399   0.00266   0.00666  -1.28682
   D64        0.95332   0.00005   0.00487  -0.00012   0.00475   0.95807
   D65        2.98525   0.00007   0.00416   0.00136   0.00552   2.99077
   D66        0.87088   0.00011   0.00590   0.00403   0.00993   0.88081
   D67        3.11768   0.00008   0.00677   0.00124   0.00802   3.12570
   D68       -1.13357   0.00010   0.00606   0.00272   0.00878  -1.12479
   D69        2.86499   0.00002   0.00447   0.00287   0.00734   2.87233
   D70       -1.17140  -0.00001   0.00535   0.00009   0.00544  -1.16597
   D71        0.86054   0.00001   0.00464   0.00156   0.00620   0.86673
   D72       -3.06615  -0.00008  -0.00044  -0.00513  -0.00557  -3.07171
   D73        1.11419  -0.00010  -0.00068  -0.00507  -0.00574   1.10845
   D74       -0.98720  -0.00006  -0.00062  -0.00450  -0.00512  -0.99232
   D75        0.96887  -0.00001  -0.00132  -0.00348  -0.00480   0.96407
   D76       -1.13398  -0.00002  -0.00156  -0.00342  -0.00498  -1.13896
   D77        3.04781   0.00001  -0.00150  -0.00285  -0.00435   3.04346
   D78       -1.07178   0.00000   0.00013  -0.00431  -0.00418  -1.07596
   D79        3.10855  -0.00001  -0.00011  -0.00425  -0.00436   3.10420
   D80        1.00716   0.00002  -0.00005  -0.00368  -0.00373   1.00343
   D81       -0.10257   0.00003  -0.00682  -0.02311  -0.02994  -0.13251
   D82        1.97380  -0.00015  -0.00933  -0.03021  -0.03952   1.93428
   D83       -2.24908  -0.00006  -0.00909  -0.02843  -0.03751  -2.28658
   D84        3.03161   0.00006  -0.00699  -0.01627  -0.02326   3.00835
   D85       -1.17520  -0.00013  -0.00950  -0.02336  -0.03284  -1.20804
   D86        0.88510  -0.00003  -0.00926  -0.02159  -0.03082   0.85428
   D87        0.10673  -0.00006   0.00557   0.02093   0.02652   0.13325
   D88       -2.01265   0.00001   0.00825   0.02420   0.03247  -1.98018
   D89        2.14646   0.00007   0.00842   0.02480   0.03324   2.17970
   D90       -1.95986   0.00015   0.01061   0.02944   0.04007  -1.91979
   D91        2.20395   0.00022   0.01329   0.03272   0.04602   2.24996
   D92        0.07988   0.00028   0.01346   0.03332   0.04678   0.12666
   D93        2.21831  -0.00007   0.00628   0.02692   0.03321   2.25152
   D94        0.09893   0.00000   0.00895   0.03020   0.03916   0.13809
   D95       -2.02514   0.00007   0.00912   0.03080   0.03992  -1.98522
   D96        1.05578   0.00018   0.00410   0.00168   0.00578   1.06156
   D97       -3.13573   0.00005   0.00226   0.00001   0.00228  -3.13345
   D98       -1.04312   0.00012   0.00299   0.00118   0.00417  -1.03894
   D99        3.09364   0.00001   0.00163  -0.00122   0.00039   3.09404
   D100      -1.09787  -0.00012  -0.00022  -0.00289  -0.00311  -1.10098
   D101       0.99475  -0.00005   0.00051  -0.00172  -0.00121   0.99354
   D102      -1.08628   0.00004   0.00199  -0.00187   0.00013  -1.08616
   D103       1.00539  -0.00009   0.00015  -0.00353  -0.00338   1.00202
   D104       3.09801  -0.00002   0.00087  -0.00236  -0.00148   3.09653
   D105      -1.48152   0.00004   0.00731   0.02397   0.03127  -1.45025
   D106       2.83587   0.00001   0.00651   0.02265   0.02916   2.86503
   D107       0.67777   0.00015   0.00710   0.02446   0.03157   0.70934
   D108      -1.45276   0.00001  -0.00644  -0.01041  -0.01684  -1.46960
   D109       0.73109  -0.00009  -0.00486  -0.01415  -0.01902   0.71207
   D110       2.78631   0.00003  -0.00615  -0.01172  -0.01787   2.76844
   D111      -1.03670   0.00007   0.00224  -0.01353  -0.01128  -1.04798
   D112       1.06780   0.00008   0.00305  -0.01429  -0.01124   1.05656
   D113      -3.12308  -0.00006   0.00043  -0.01499  -0.01457  -3.13765
   D114       3.11319  -0.00016   0.00069  -0.00971  -0.00901   3.10418
   D115      -1.06549  -0.00014   0.00150  -0.01047  -0.00897  -1.07446
   D116       1.02681  -0.00028  -0.00112  -0.01117  -0.01229   1.01452
   D117       1.15725   0.00000   0.00201  -0.01247  -0.01046   1.14679
   D118      -3.02143   0.00001   0.00282  -0.01324  -0.01042  -3.03186
   D119      -0.92913  -0.00012   0.00020  -0.01394  -0.01375  -0.94288
   D120      -3.04348  -0.00003   0.00020   0.01508   0.01527  -3.02821
   D121      -0.91624   0.00000   0.00208   0.01466   0.01673  -0.89951
   D122       1.16044  -0.00017   0.00070   0.01418   0.01488   1.17532
   D123      -1.01993   0.00014  -0.00009   0.01426   0.01417  -1.00576
   D124       1.10731   0.00017   0.00179   0.01385   0.01564   1.12294
   D125      -3.09920   0.00000   0.00041   0.01337   0.01378  -3.08541
   D126       1.01421   0.00018   0.00026   0.01577   0.01603   1.03023
   D127       3.14145   0.00021   0.00214   0.01535   0.01749  -3.12425
   D128      -1.06506   0.00005   0.00076   0.01487   0.01563  -1.04942
   D129       0.84911   0.00007   0.00289  -0.00008   0.00280   0.85191
   D130      -1.25992   0.00003   0.00178   0.00005   0.00183  -1.25809
   D131       2.97887  -0.00003   0.00064   0.00188   0.00252   2.98140
         Item               Value     Threshold  Converged?
 Maximum Force            0.001275     0.000450     NO 
 RMS     Force            0.000220     0.000300     YES
 Maximum Displacement     0.101527     0.001800     NO 
 RMS     Displacement     0.016906     0.001200     NO 
 Predicted change in Energy=-6.188145D-05
 GradGradGradGradGradGradGradGradGradGradGradGradGradGradGradGradGradGrad

                          Input orientation:                          
 ---------------------------------------------------------------------
 Center     Atomic      Atomic             Coordinates (Angstroms)
 Number     Number       Type             X           Y           Z
 ---------------------------------------------------------------------
      1          6           0        1.796696    0.618408    0.053251
      2          6           0        1.070181   -0.487829    0.345015
      3          6           0       -0.362878   -0.551396    0.798180
      4          6           0       -1.276100    0.496839    0.111844
      5          6           0       -1.131114    1.910254    0.727708
      6          6           0        0.285416    2.323343    1.168345
      7          6           0        1.429774    2.080481    0.165561
      8          6           0        3.146608    0.214868   -0.369829
      9          6           0        3.213466   -1.299147   -0.432781
     10          6           0        1.881230   -1.782946    0.165256
     11          8           0        4.078516    0.976613   -0.631887
     12          6           0        1.188373    2.726091   -1.213696
     13          6           0        2.058191   -2.528721    1.491346
     14          8           0        1.248883   -2.645622   -0.803030
     15          6           0       -2.767402    0.044980    0.057121
     16          8           0       -3.561779    1.113712   -0.521420
     17          6           0       -3.347462   -0.340212    1.421164
     18          6           0       -2.955138   -1.093315   -0.966725
     19          8           0       -4.329776   -1.425180   -1.146328
     20          1           0       -0.400607   -0.426149    1.890080
     21          1           0       -0.740207   -1.560866    0.609424
     22          1           0       -0.952740    0.561620   -0.935070
     23          1           0       -1.778371    1.996933    1.610804
     24          1           0       -1.511342    2.637682    0.001914
     25          1           0        0.542197    1.814372    2.106559
     26          1           0        0.258658    3.394790    1.407786
     27          1           0        2.322964    2.572249    0.578872
     28          1           0        3.298862   -1.613524   -1.479396
     29          1           0        4.098012   -1.670701    0.095132
     30          1           0        0.994565    3.800340   -1.103357
     31          1           0        0.335072    2.279637   -1.735485
     32          1           0        2.070286    2.609277   -1.853070
     33          1           0        1.088496   -2.817265    1.914087
     34          1           0        2.645778   -3.439369    1.328581
     35          1           0        2.578367   -1.906159    2.227692
     36          1           0        0.549965   -3.149632   -0.352969
     37          1           0       -3.788670    1.740996    0.185004
     38          1           0       -2.795920   -1.171335    1.873152
     39          1           0       -3.316889    0.503483    2.120366
     40          1           0       -4.390940   -0.649365    1.308077
     41          1           0       -2.508978   -0.779762   -1.923048
     42          1           0       -2.454083   -2.008654   -0.642544
     43          1           0       -4.779660   -0.572219   -1.287788
 ---------------------------------------------------------------------
                    Distance matrix (angstroms):
                    1          2          3          4          5
     1  C    0.000000
     2  C    1.355253   0.000000
     3  C    2.566538   1.504346   0.000000
     4  C    3.075757   2.555185   1.550428   0.000000
     5  C    3.270447   3.277644   2.579704   1.548565   0.000000
     6  C    2.536573   3.032559   2.970089   2.625004   1.539922
     7  C    1.511589   2.599563   3.246626   3.135691   2.627381
     8  C    1.471089   2.305718   3.777287   4.457786   4.730520
     9  C    2.433204   2.420098   3.855468   4.866044   5.524704
    10  C    2.405451   1.538650   2.636917   3.894740   4.798989
    11  O    2.409238   3.485543   4.909774   5.427267   5.464469
    12  C    2.533287   3.573910   4.146800   3.577743   3.132836
    13  C    3.470002   2.540763   3.201854   4.708984   5.518995
    14  O    3.418656   2.450717   3.089892   4.133714   5.363166
    15  C    4.599981   3.885075   2.585840   1.559216   2.570287
    16  O    5.411915   4.977016   3.840168   2.450690   2.846565
    17  C    5.408558   4.549225   3.056215   2.589501   3.233834
    18  C    5.152696   4.276736   3.182511   2.551680   3.901230
    19  O    6.568782   5.679988   4.503431   3.821268   4.986840
    20  H    3.048472   2.134068   1.099707   2.186440   2.709895
    21  H    3.390345   2.121043   1.094091   2.183785   3.495064
    22  H    2.922225   2.613842   2.142638   1.097627   2.148362
    23  H    4.136109   3.986290   3.026212   2.179321   1.098323
    24  H    3.875979   4.068267   3.481842   2.156532   1.095674
    25  H    2.687037   2.946512   2.850942   3.003495   2.170343
    26  H    3.450888   4.106432   4.041078   3.526056   2.144252
    27  H    2.090630   3.314851   4.125410   4.180754   3.520091
    28  H    3.096294   3.092360   4.441150   5.283555   6.075608
    29  H    3.246202   3.260274   4.652597   5.794789   6.369234
    30  H    3.479346   4.526798   4.939241   4.188765   3.382858
    31  H    2.845277   3.539454   3.862815   3.030984   2.890236
    32  H    2.769922   3.927321   4.789495   4.418323   4.171091
    33  H    3.970908   2.808664   2.913057   4.452267   5.355708
    34  H    4.337391   3.487334   4.204013   5.688173   6.576050
    35  H    3.422373   2.798349   3.539748   5.010801   5.529485
    36  H    3.989672   2.800536   2.984838   4.104548   5.440252
    37  H    5.698585   5.348055   4.167384   2.804690   2.717679
    38  H    5.254269   4.212970   2.731224   2.862668   3.685081
    39  H    5.516785   4.835385   3.403987   2.863394   2.948918
    40  H    6.439618   5.547740   4.061389   3.528029   4.185086
    41  H    4.939582   4.247318   3.473180   2.700089   4.020100
    42  H    5.045266   3.963410   2.927870   2.869537   4.357256
    43  H    6.816483   6.074027   4.884635   3.921325   4.851473
                    6          7          8          9         10
     6  C    0.000000
     7  C    1.540815   0.000000
     8  C    3.872733   2.591268   0.000000
     9  C    4.925395   3.868004   1.516797   0.000000
    10  C    4.518232   3.889715   2.424615   1.538364   0.000000
    11  O    4.409323   2.978302   1.231821   2.442752   3.616445
    12  C    2.579081   1.541894   3.294395   4.573114   4.765814
    13  C    5.175865   4.837081   3.489399   2.559058   1.531669
    14  O    5.431869   4.827726   3.459975   2.410325   1.442792
    15  C    3.968055   4.665974   5.931835   6.149591   4.996277
    16  O    4.372576   5.130515   6.770033   7.192613   6.203909
    17  C    4.511790   5.500752   6.759342   6.884943   5.567585
    18  C    5.170423   5.530145   6.268886   6.195090   5.014721
    19  O    6.380371   6.868998   7.693441   7.577964   6.358053
    20  H    2.924250   3.550698   4.254507   4.383986   3.165864
    21  H    4.056030   4.262070   4.384005   4.097099   2.668059
    22  H    3.010158   3.032276   4.152636   4.590427   3.839153
    23  H    2.135774   3.519645   5.599471   6.321298   5.456168
    24  H    2.165112   2.997902   5.263527   6.165337   5.574780
    25  H    1.097831   2.150832   3.933683   4.824720   4.301438
    26  H    1.098202   2.154541   4.648879   5.843939   5.566469
    27  H    2.135658   1.100205   2.671267   4.099286   4.397037
    28  H    5.620526   4.454778   2.144141   1.096143   2.177904
    29  H    5.624949   4.603891   2.162574   1.095064   2.220730
    30  H    2.800900   2.181164   4.245582   5.601604   5.793845
    31  H    2.904583   2.202728   3.746067   4.773875   4.744260
    32  H    3.520861   2.182831   3.015239   4.312755   4.837458
    33  H    5.256132   5.211692   4.318093   3.511121   2.180976
    34  H    6.229433   5.770618   4.060650   2.829350   2.163700
    35  H    4.926310   4.633028   3.401289   2.801772   2.180556
    36  H    5.686637   5.328885   4.250024   3.244211   1.977031
    37  H    4.231343   5.229511   7.122849   7.658592   6.675801
    38  H    4.712130   5.598810   6.501243   6.437887   5.016643
    39  H    4.146666   5.370195   6.932616   7.239721   6.005885
    40  H    5.542998   6.529786   7.770257   7.828141   6.475428
    41  H    5.195634   5.296890   5.948734   5.936078   4.964002
    42  H    5.436026   5.697228   6.032094   5.715637   4.415701
    43  H    6.330234   6.906961   8.017972   8.071526   6.924207
                   11         12         13         14         15
    11  O    0.000000
    12  C    3.428134   0.000000
    13  C    4.569157   5.973850   0.000000
    14  O    4.599641   5.387728   2.435735   0.000000
    15  C    6.943290   4.944846   5.653962   4.910168   0.000000
    16  O    7.642323   5.063888   6.993039   6.111822   1.451872
    17  C    7.816278   6.076060   5.832287   5.602530   1.531488
    18  C    7.339551   5.640704   5.765064   4.484445   1.542472
    19  O    8.759717   6.905618   6.998660   5.720907   2.459811
    20  H    5.328284   4.700522   3.259675   3.860016   3.030416
    21  H    5.585673   5.041943   3.089589   2.669870   2.644485
    22  H    5.057438   3.057275   4.950091   3.892426   2.131751
    23  H    6.354041   4.160654   5.934224   6.045178   2.683698
    24  H    5.865779   2.962091   6.453812   6.014988   2.881465
    25  H    4.550438   3.503266   4.641032   5.371840   4.276025
    26  H    4.959755   2.860717   6.191388   6.508060   4.711960
    27  H    2.663448   2.127032   5.188700   5.503589   5.707114
    28  H    2.834597   4.832911   3.346963   2.392720   6.473877
    29  H    2.745397   5.432385   2.616578   3.142404   7.076646
    30  H    4.207907   1.097154   6.922485   6.457965   5.440757
    31  H    4.114508   1.095312   6.041678   5.095360   4.222852
    32  H    2.861794   1.095543   6.130602   5.421370   5.798938
    33  H    5.460377   6.365674   1.096483   2.727254   5.148662
    34  H    5.039551   6.826427   1.095916   2.669291   6.561998
    35  H    4.328742   5.935737   1.095615   3.391108   6.090614
    36  H    5.436393   5.972650   2.462067   0.972146   4.623705
    37  H    7.946333   5.262863   7.356819   6.752449   1.983888
    38  H    7.625404   6.371276   5.054766   5.069113   2.185911
    39  H    7.905110   6.029374   6.203338   6.269720   2.183836
    40  H    8.839624   6.991551   6.719885   6.344244   2.163996
    41  H    6.938806   5.144375   5.964560   4.342511   2.160567
    42  H    7.182394   6.000960   5.018423   3.760777   2.192057
    43  H    9.016450   6.819220   7.635947   6.393538   2.497778
                   16         17         18         19         20
    16  O    0.000000
    17  C    2.435869   0.000000
    18  C    2.331797   2.534383   0.000000
    19  O    2.725124   2.955353   1.425490   0.000000
    20  H    4.263743   2.985166   3.889996   5.065195   0.000000
    21  H    4.048881   2.991102   2.758400   3.998260   1.744416
    22  H    2.698702   3.478482   2.597963   3.923822   3.043355
    23  H    2.916676   2.821393   4.192621   5.081565   2.801349
    24  H    2.607806   3.775375   4.116206   5.076306   3.766426
    25  H    4.923394   4.499049   5.489177   6.694183   2.440426
    26  H    4.849834   5.191774   6.009150   7.128067   3.907278
    27  H    6.161832   6.430056   6.609357   7.950768   4.257641
    28  H    7.444725   7.362622   6.296505   7.638229   5.142889
    29  H    8.173462   7.678778   7.155965   8.522272   5.000832
    30  H    5.321361   6.509268   6.290205   7.460329   5.363803
    31  H    4.244854   5.512631   4.774231   5.986116   4.583364
    32  H    5.977471   6.983701   6.304735   7.598495   5.415745
    33  H    6.558150   5.104556   5.255669   6.376654   2.816992
    34  H    7.917500   6.747760   6.491738   7.670756   4.321486
    35  H    7.374186   6.182081   6.440862   7.703103   3.343456
    36  H    5.925446   5.121555   4.109852   5.235936   3.654068
    37  H    0.971597   2.460525   3.170895   3.477055   4.368383
    38  H    3.397345   1.095106   2.845407   3.396235   2.508608
    39  H    2.722385   1.096193   3.494390   3.926444   3.069519
    40  H    2.672640   1.094171   2.726416   2.574827   4.038726
    41  H    2.580347   3.475631   1.100876   2.082106   4.371523
    42  H    3.315242   2.800128   1.092701   2.027922   3.624261
    43  H    2.216510   3.073018   1.924449   0.974653   5.412604
                   21         22         23         24         25
    21  H    0.000000
    22  H    2.633549   0.000000
    23  H    3.839072   3.036982   0.000000
    24  H    4.311788   2.345209   1.752253   0.000000
    25  H    3.908734   3.613271   2.379944   3.053586   0.000000
    26  H    5.117973   3.870828   2.478852   2.383818   1.751114
    27  H    5.144570   4.130967   4.268117   3.878023   2.465632
    28  H    4.547530   4.806627   6.954354   6.588255   5.675276
    29  H    4.866716   5.617354   7.090886   7.073591   5.369859
    30  H    5.889447   3.782806   4.278799   2.975393   3.801614
    31  H    4.626477   2.291442   3.967898   2.560468   3.875651
    32  H    5.599361   3.764878   5.213976   4.033588   4.318054
    33  H    2.573877   4.868389   5.611364   6.338139   4.667714
    34  H    3.938383   5.837925   7.014708   7.481460   5.712451
    35  H    3.708228   5.344316   5.881823   6.505866   4.242996
    36  H    2.261620   4.046030   5.980358   6.153693   5.539917
    37  H    4.513928   3.269249   2.477844   2.454341   4.738582
    38  H    2.444320   3.779757   3.337987   4.433992   4.484635
    39  H    3.630946   3.863712   2.203880   3.507513   4.075679
    40  H    3.827114   4.280119   3.730959   4.561011   5.571661
    41  H    3.186234   2.279755   4.553233   4.047182   5.681279
    42  H    2.169172   2.990972   4.645309   4.784614   5.581289
    43  H    4.570997   4.006909   4.900012   4.759065   6.748301
                   26         27         28         29         30
    26  H    0.000000
    27  H    2.371716   0.000000
    28  H    6.531607   4.765453   0.000000
    29  H    6.490216   4.624654   1.766649   0.000000
    30  H    2.647994   2.470374   5.895857   6.403128   0.000000
    31  H    3.336100   3.064896   4.899626   5.754654   1.773994
    32  H    3.812114   2.445313   4.413738   5.121071   1.771406
    33  H    6.287655   5.688021   4.224978   3.698702   7.273685
    34  H    7.239500   6.066781   3.412472   2.599725   7.813720
    35  H    5.844087   4.779119   3.787776   2.629177   6.794737
    36  H    6.783405   6.062325   3.344384   3.869970   7.004489
    37  H    4.539944   6.180468   8.015993   8.593457   5.364709
    38  H    5.513304   6.472447   6.970042   7.137018   6.924229
    39  H    4.653167   6.201931   7.823565   7.988079   6.312709
    40  H    6.163107   7.482450   8.236059   8.635778   7.390437
    41  H    6.015077   6.390872   5.884131   6.965568   5.824435
    42  H    6.384358   6.730283   5.826905   6.602145   6.771258
    43  H    6.956143   7.988703   8.147610   9.051640   7.245341
                   31         32         33         34         35
    31  H    0.000000
    32  H    1.770157   0.000000
    33  H    6.313908   6.678528   0.000000
    34  H    6.887300   6.858587   1.776220   0.000000
    35  H    6.185469   6.107366   1.774311   1.778674   0.000000
    36  H    5.606647   6.142207   2.353726   2.702590   3.510050
    37  H    4.580793   6.263786   6.895957   8.339429   7.616657
    38  H    5.893606   7.201231   4.218940   5.920525   5.435865
    39  H    5.599923   7.017422   5.520628   7.192107   6.369611
    40  H    6.338574   7.896774   5.923788   7.569673   7.141181
    41  H    4.181354   5.697380   5.640642   6.649670   6.661719
    42  H    5.230999   6.577277   4.442981   5.651624   5.794335
    43  H    5.873159   7.573851   7.051773   8.378727   8.263084
                   36         37         38         39         40
    36  H    0.000000
    37  H    6.559833   0.000000
    38  H    4.479310   3.509568   0.000000
    39  H    5.866446   2.345131   1.771310   0.000000
    40  H    5.781259   2.708846   1.770834   1.772697   0.000000
    41  H    4.175951   3.526431   3.827114   4.318406   3.741518
    42  H    3.226451   4.065198   2.673328   3.832615   3.066596
    43  H    5.993484   2.915843   3.779644   3.861651   2.625942
                   41         42         43
    41  H    0.000000
    42  H    1.775635   0.000000
    43  H    2.366986   2.808558   0.000000
 Stoichiometry    C15H24O4
 Framework group  C1[X(C15H24O4)]
 Deg. of freedom   123
 Full point group                 C1      NOp   1
 Largest Abelian subgroup         C1      NOp   1
 Largest concise Abelian subgroup C1      NOp   1
                         Standard orientation:                         
 ---------------------------------------------------------------------
 Center     Atomic      Atomic             Coordinates (Angstroms)
 Number     Number       Type             X           Y           Z
 ---------------------------------------------------------------------
      1          6           0        1.814342    0.639918    0.027517
      2          6           0        1.103637   -0.480628    0.303169
      3          6           0       -0.326576   -0.570829    0.760783
      4          6           0       -1.256322    0.476797    0.096044
      5          6           0       -1.127372    1.881304    0.735407
      6          6           0        0.285419    2.305496    1.177496
      7          6           0        1.428711    2.094892    0.166238
      8          6           0        3.167678    0.261510   -0.407677
      9          6           0        3.254160   -1.250197   -0.496761
     10          6           0        1.930881   -1.761670    0.098125
     11          8           0        4.088405    1.039851   -0.660320
     12          6           0        1.173145    2.760668   -1.200827
     13          6           0        2.123109   -2.527532    1.410571
     14          8           0        1.305922   -2.615996   -0.882285
     15          6           0       -2.741773    0.006280    0.039440
     16          8           0       -3.552509    1.074131   -0.517636
     17          6           0       -3.311074   -0.409728    1.398958
     18          6           0       -2.918772   -1.116782   -1.002973
     19          8           0       -4.289663   -1.463664   -1.182843
     20          1           0       -0.361430   -0.464717    1.854804
     21          1           0       -0.691388   -1.581831    0.556277
     22          1           0       -0.938175    0.563674   -0.950867
     23          1           0       -1.772053    1.944365    1.622381
     24          1           0       -1.520124    2.615909    0.023647
     25          1           0        0.552743    1.784046    2.105861
     26          1           0        0.245577    3.372260    1.435321
     27          1           0        2.317065    2.591299    0.584397
     28          1           0        3.339349   -1.545539   -1.548924
     29          1           0        4.145688   -1.618979    0.021259
     30          1           0        0.965697    3.830227   -1.071383
     31          1           0        0.323632    2.311939   -1.726829
     32          1           0        2.053864    2.666423   -1.845549
     33          1           0        1.159046   -2.836020    1.832108
     34          1           0        2.721931   -3.427435    1.229966
     35          1           0        2.638103   -1.910793    2.155411
     36          1           0        0.615554   -3.136789   -0.438174
     37          1           0       -3.784697    1.686235    0.200290
     38          1           0       -2.746796   -1.241076    1.834511
     39          1           0       -3.288696    0.422260    2.112354
     40          1           0       -4.350860   -0.730662    1.284686
     41          1           0       -2.480730   -0.781113   -1.955534
     42          1           0       -2.404397   -2.030816   -0.696449
     43          1           0       -4.751295   -0.614432   -1.307941
 ---------------------------------------------------------------------
 Rotational constants (GHZ):      0.5523736      0.2590228      0.2064142
 Standard basis: 6-31G(d) (6D, 7F)
 There are   333 symmetry adapted cartesian basis functions of A   symmetry.
 There are   333 symmetry adapted basis functions of A   symmetry.
   333 basis functions,   628 primitive gaussians,   333 cartesian basis functions
    73 alpha electrons       73 beta electrons
       nuclear repulsion energy      1597.8760551576 Hartrees.
 NAtoms=   43 NActive=   43 NUniq=   43 SFac= 1.00D+00 NAtFMM=   60 NAOKFM=F Big=F
 Integral buffers will be    131072 words long.
 Raffenetti 2 integral format.
 Two-electron integral symmetry is turned on.
 ------------------------------------------------------------------------------
 Polarizable Continuum Model (PCM)
 =================================
 Model                : PCM (using non-symmetric T matrix).
 Atomic radii         : SMD-Coulomb.
 Polarization charges : Total charges.
 Charge compensation  : None.
 Solution method      : On-the-fly selection.
 Cavity type          : VdW (van der Waals Surface) (Alpha=1.000).
 Cavity algorithm     : GePol (No added spheres)
                        Default sphere list used, NSphG=   43.
                        Lebedev-Laikov grids with approx.  5.0 points / Ang**2.
                        Smoothing algorithm: Karplus/York (Gamma=1.0000).
                        Polarization charges: spherical gaussians, with
                                              point-specific exponents (IZeta= 3).
                        Self-potential: point-specific (ISelfS= 7).
                        Self-field    : sphere-specific E.n sum rule (ISelfD= 2).
 1st derivatives      : Analytical E(r).r(x)/FMM algorithm (CHGder, D1EAlg=3).
                        Cavity 1st derivative terms included.
 Solvent              : Methanol, Eps=  32.613000 Eps(inf)=   1.765709
 ------------------------------------------------------------------------------
 ------------------------------------------------------------------------------
 Atomic radii for non-electrostatic terms: SMD-CDS.
 ------------------------------------------------------------------------------
 Nuclear repulsion after PCM non-electrostatic terms =     1597.8777421642 Hartrees.
 One-electron integrals computed using PRISM.
 NBasis=   333 RedAO= T EigKep=  9.28D-04  NBF=   333
 NBsUse=   333 1.00D-06 EigRej= -1.00D+00 NBFU=   333
 Initial guess from the checkpoint file:  "DY-202A-11R_38.chk"
 B after Tr=     0.000000    0.000000    0.000000
         Rot=    0.999999    0.001670   -0.000355    0.000071 Ang=   0.20 deg.
 ExpMin= 1.61D-01 ExpMax= 5.48D+03 ExpMxC= 8.25D+02 IAcc=1 IRadAn=         1 AccDes= 0.00D+00
 Harris functional with IExCor=  402 and IRadAn=       1 diagonalized for initial guess.
 HarFok:  IExCor=  402 AccDes= 0.00D+00 IRadAn=         1 IDoV= 1 UseB2=F ITyADJ=14
 ICtDFT=  3500011 ScaDFX=  1.000000  1.000000  1.000000  1.000000
 FoFCou: FMM=F IPFlag=           0 FMFlag=      100000 FMFlg1=           0
         NFxFlg=           0 DoJE=T BraDBF=F KetDBF=T FulRan=T
         wScrn=  0.000000 ICntrl=     500 IOpCl=  0 I1Cent=   200000004 NGrid=           0
         NMat0=    1 NMatS0=      1 NMatT0=    0 NMatD0=    1 NMtDS0=    0 NMtDT0=    0
 Petite list used in FoFCou.
 Keep R1 ints in memory in canonical form, NReq=1565304907.
 Requested convergence on RMS density matrix=1.00D-08 within 128 cycles.
 Requested convergence on MAX density matrix=1.00D-06.
 Requested convergence on             energy=1.00D-06.
 No special actions if energy rises.
 Inv3:  Mode=1 IEnd=    21853803.
 Iteration    1 A*A^-1 deviation from unit magnitude is 4.66D-15 for   2683.
 Iteration    1 A*A^-1 deviation from orthogonality  is 6.00D-15 for   2699   1498.
 Iteration    1 A^-1*A deviation from unit magnitude is 5.55D-15 for    667.
 Iteration    1 A^-1*A deviation from orthogonality  is 1.58D-12 for   1880   1863.
 Error on total polarization charges =  0.05210
 SCF Done:  E(RB3LYP) =  -886.951203899     A.U. after   10 cycles
            NFock= 10  Conv=0.49D-08     -V/T= 2.0094
 SMD-CDS (non-electrostatic) energy       (kcal/mol) =       1.06
 (included in total energy above)
 D1PCM: PCM CHGder 1st derivatives, ID1Alg=3 FixD1E=F DoIter=F DoCFld=F I1PDM=0.
 Calling FoFJK, ICntrl=      2127 FMM=F ISym2X=0 I1Cent= 0 IOpClX= 0 NMat=1 NMatS=1 NMatT=0.
 ***** Axes restored to original set *****
 -------------------------------------------------------------------
 Center     Atomic                   Forces (Hartrees/Bohr)
 Number     Number              X              Y              Z
 -------------------------------------------------------------------
      1        6          -0.000668870    0.000319914    0.000338297
      2        6           0.000604681   -0.000342366   -0.000298105
      3        6          -0.000292155    0.000304099   -0.000202190
      4        6           0.000268143   -0.000058673    0.000214457
      5        6           0.000023170    0.000102664   -0.000133449
      6        6          -0.000240763    0.000157365    0.000179596
      7        6           0.000214596   -0.000407406    0.000089073
      8        6          -0.000011929    0.000142470   -0.000545466
      9        6           0.000804030   -0.000094309    0.000248324
     10        6          -0.001212890   -0.000169391   -0.000318516
     11        8           0.000231905    0.000131919    0.000128593
     12        6          -0.000016695    0.000141509    0.000006750
     13        6           0.000376147   -0.000122541    0.000345704
     14        8           0.000373737    0.000332530    0.000300256
     15        6          -0.000423347    0.000164713   -0.000292940
     16        8          -0.000082695   -0.000557171    0.000104752
     17        6          -0.000011662   -0.000120766    0.000104229
     18        6           0.000736883    0.000374130    0.000199133
     19        8          -0.000433842    0.000088985   -0.000076470
     20        1          -0.000028596    0.000047114    0.000057980
     21        1           0.000128052   -0.000108095   -0.000079182
     22        1           0.000108487   -0.000047127    0.000064888
     23        1           0.000160044    0.000108276    0.000044547
     24        1           0.000047019   -0.000086981   -0.000005519
     25        1           0.000036715   -0.000088645   -0.000049562
     26        1          -0.000001368    0.000064404   -0.000032678
     27        1           0.000016161   -0.000054960   -0.000016545
     28        1          -0.000285727   -0.000055580   -0.000077010
     29        1          -0.000082183   -0.000143483   -0.000024473
     30        1          -0.000001552    0.000022313   -0.000001720
     31        1          -0.000017460   -0.000087282   -0.000034047
     32        1           0.000047311    0.000035100   -0.000078268
     33        1          -0.000136884    0.000059224   -0.000028785
     34        1           0.000028916   -0.000006635   -0.000048894
     35        1          -0.000055125    0.000002053   -0.000075879
     36        1           0.000121470    0.000085083    0.000059095
     37        1           0.000039267    0.000046620   -0.000150520
     38        1          -0.000004142    0.000025017   -0.000199728
     39        1          -0.000139197   -0.000092991    0.000117091
     40        1          -0.000085164    0.000024715   -0.000052146
     41        1          -0.000109831   -0.000010854   -0.000053114
     42        1           0.000004260   -0.000016977    0.000163357
     43        1          -0.000028917   -0.000107984    0.000109083
 -------------------------------------------------------------------
 Cartesian Forces:  Max     0.001212890 RMS     0.000239244

 GradGradGradGradGradGradGradGradGradGradGradGradGradGradGradGradGradGrad
 Berny optimization.
 Using GEDIIS/GDIIS optimizer.
 FormGI is forming the generalized inverse of G from B-inverse, IUseBI=4.
 Internal  Forces:  Max     0.000694605 RMS     0.000125656
 Search for a local minimum.
 Step number   7 out of a maximum of  258
 All quantities printed in internal units (Hartrees-Bohrs-Radians)
 Mixed Optimization -- En-DIIS/RFO-DIIS
 Swapping is turned off.
 Update second derivatives using D2CorX and points    3    4    5    6    7
 DE= -6.51D-05 DEPred=-6.19D-05 R= 1.05D+00
 TightC=F SS=  1.41D+00  RLast= 1.80D-01 DXNew= 1.3715D+00 5.3934D-01
 Trust test= 1.05D+00 RLast= 1.80D-01 DXMaxT set to 8.16D-01
 ITU=  1  1  1  0  1  1  0
     Eigenvalues ---    0.00135   0.00278   0.00342   0.00369   0.00383
     Eigenvalues ---    0.00412   0.00685   0.00709   0.00794   0.00880
     Eigenvalues ---    0.01075   0.01115   0.01248   0.01262   0.01402
     Eigenvalues ---    0.01420   0.02519   0.02612   0.03173   0.03712
     Eigenvalues ---    0.03899   0.03999   0.04400   0.04602   0.04702
     Eigenvalues ---    0.04958   0.05089   0.05155   0.05217   0.05379
     Eigenvalues ---    0.05419   0.05526   0.05545   0.05574   0.05589
     Eigenvalues ---    0.05625   0.05640   0.05703   0.05840   0.05990
     Eigenvalues ---    0.06154   0.06572   0.07404   0.07780   0.08258
     Eigenvalues ---    0.08705   0.08978   0.09091   0.09299   0.09729
     Eigenvalues ---    0.10404   0.11770   0.12131   0.13103   0.13908
     Eigenvalues ---    0.14638   0.15747   0.15995   0.15998   0.16000
     Eigenvalues ---    0.16000   0.16000   0.16000   0.16000   0.16016
     Eigenvalues ---    0.16045   0.16118   0.16421   0.16672   0.17302
     Eigenvalues ---    0.17931   0.18476   0.18754   0.19976   0.20934
     Eigenvalues ---    0.22257   0.23408   0.24760   0.25115   0.26550
     Eigenvalues ---    0.27081   0.27188   0.27800   0.28320   0.28574
     Eigenvalues ---    0.28878   0.29055   0.29365   0.29546   0.29860
     Eigenvalues ---    0.30977   0.31767   0.32521   0.33747   0.33779
     Eigenvalues ---    0.33819   0.33852   0.33922   0.33975   0.34092
     Eigenvalues ---    0.34127   0.34139   0.34159   0.34179   0.34195
     Eigenvalues ---    0.34207   0.34219   0.34260   0.34279   0.34315
     Eigenvalues ---    0.34362   0.34376   0.34468   0.34573   0.35015
     Eigenvalues ---    0.39041   0.41718   0.42907   0.51695   0.52686
     Eigenvalues ---    0.52879   0.53167   0.95042
 En-DIIS/RFO-DIIS IScMMF=        0 using points:     7    6    5    4    3
 RFO step:  Lambda=-9.67083272D-06.
 DidBck=F Rises=F RFO-DIIS coefs:    1.00921    0.15848   -0.14699   -0.00375   -0.01695
 Iteration  1 RMS(Cart)=  0.00791208 RMS(Int)=  0.00003106
 Iteration  2 RMS(Cart)=  0.00004161 RMS(Int)=  0.00000887
 Iteration  3 RMS(Cart)=  0.00000000 RMS(Int)=  0.00000887
 Variable       Old X    -DE/DX   Delta X   Delta X   Delta X     New X
                                 (Linear)    (Quad)   (Total)
    R1        2.56106  -0.00011   0.00016   0.00007   0.00024   2.56130
    R2        2.85649  -0.00027  -0.00013  -0.00141  -0.00154   2.85495
    R3        2.77996   0.00042  -0.00002   0.00162   0.00161   2.78157
    R4        2.84280   0.00017   0.00008   0.00063   0.00071   2.84351
    R5        2.90763  -0.00028  -0.00003  -0.00144  -0.00147   2.90615
    R6        2.92988  -0.00019   0.00012  -0.00051  -0.00039   2.92950
    R7        2.07815   0.00006  -0.00007   0.00006  -0.00001   2.07814
    R8        2.06753   0.00007   0.00001   0.00016   0.00017   2.06770
    R9        2.92636   0.00016   0.00002   0.00067   0.00069   2.92705
   R10        2.94649   0.00056  -0.00043   0.00168   0.00125   2.94774
   R11        2.07422  -0.00003   0.00000  -0.00002  -0.00002   2.07419
   R12        2.91003  -0.00001  -0.00004   0.00007   0.00004   2.91007
   R13        2.07553  -0.00005  -0.00003  -0.00019  -0.00022   2.07531
   R14        2.07052  -0.00007   0.00005  -0.00006  -0.00001   2.07051
   R15        2.91172   0.00014  -0.00012   0.00040   0.00028   2.91200
   R16        2.07460   0.00001   0.00003   0.00013   0.00016   2.07476
   R17        2.07530   0.00005  -0.00002   0.00017   0.00015   2.07545
   R18        2.91376   0.00013  -0.00012   0.00012   0.00001   2.91377
   R19        2.07909  -0.00002  -0.00001  -0.00007  -0.00008   2.07901
   R20        2.86633   0.00032  -0.00042   0.00026  -0.00016   2.86617
   R21        2.32780   0.00023   0.00000   0.00035   0.00035   2.32816
   R22        2.90709   0.00027  -0.00019   0.00078   0.00058   2.90767
   R23        2.07141   0.00007   0.00005   0.00025   0.00030   2.07171
   R24        2.06937  -0.00003  -0.00012  -0.00037  -0.00049   2.06888
   R25        2.89444   0.00021   0.00013   0.00100   0.00113   2.89556
   R26        2.72648  -0.00069  -0.00007  -0.00206  -0.00212   2.72436
   R27        2.07332   0.00002  -0.00001   0.00007   0.00006   2.07338
   R28        2.06984   0.00006  -0.00003   0.00014   0.00011   2.06995
   R29        2.07028   0.00008  -0.00001   0.00025   0.00023   2.07051
   R30        2.07205   0.00010  -0.00001   0.00030   0.00028   2.07234
   R31        2.07098   0.00003  -0.00001   0.00012   0.00012   2.07110
   R32        2.07041  -0.00009   0.00004  -0.00021  -0.00018   2.07024
   R33        1.83709  -0.00010   0.00006  -0.00013  -0.00007   1.83702
   R34        2.74364  -0.00033   0.00019  -0.00067  -0.00048   2.74316
   R35        2.89409   0.00011  -0.00007   0.00038   0.00031   2.89440
   R36        2.91485  -0.00052   0.00022  -0.00158  -0.00136   2.91349
   R37        1.83605  -0.00008   0.00000  -0.00013  -0.00013   1.83592
   R38        2.06945  -0.00010   0.00007  -0.00021  -0.00014   2.06931
   R39        2.07150   0.00000   0.00001   0.00008   0.00009   2.07160
[truncated: 1,249,137 more chars]
