# Supplementary material for: New patchoulol- and guaiane-type sesquiterpenoids from Sanguisorba officinalis with anti-melanogenic activity
Source: Nat Prod Bioprospect. 2026 May 12;16(1):63. doi: 10.1007/s13659-026-00616-0 (PMC13161421; doi:10.1007/s13659-026-00616-0)
Supplement: Supplementary file 2 — Additional file 2. It includes the calculated NMR data of compound 11. [file 13659_2026_616_MOESM2_ESM.zip › New folder/11R-opt_freq-conf-39.log]

 Entering Gaussian System, Link 0=/gpfs/home/zhengshan/software/Gaussian/g09/g09
 Input=DY-202A-11R_39.gjf
 Output=DY-202A-11R_39.log
 Initial command:
 /gpfs/home/zhengshan/software/Gaussian/g09/l1.exe "/gpfs/home/zhengshan/software/Gaussian/g09/scratch/zhengshan/%J/Gau-20702.inp" -scrdir="/gpfs/home/zhengshan/software/Gaussian/g09/scratch/zhengshan/%J/"
 Entering Link 1 = /gpfs/home/zhengshan/software/Gaussian/g09/l1.exe PID=     20703.
  
 Copyright (c) 1988,1990,1992,1993,1995,1998,2003,2009,2013,
            Gaussian, Inc.  All Rights Reserved.
  
 This is part of the Gaussian(R) 09 program.  It is based on
 the Gaussian(R) 03 system (copyright 2003, Gaussian, Inc.),
 the Gaussian(R) 98 system (copyright 1998, Gaussian, Inc.),
 the Gaussian(R) 94 system (copyright 1995, Gaussian, Inc.),
 the Gaussian 92(TM) system (copyright 1992, Gaussian, Inc.),
 the Gaussian 90(TM) system (copyright 1990, Gaussian, Inc.),
 the Gaussian 88(TM) system (copyright 1988, Gaussian, Inc.),
 the Gaussian 86(TM) system (copyright 1986, Carnegie Mellon
 University), and the Gaussian 82(TM) system (copyright 1983,
 Carnegie Mellon University). Gaussian is a federally registered
 trademark of Gaussian, Inc.
  
 This software contains proprietary and confidential information,
 including trade secrets, belonging to Gaussian, Inc.
  
 This software is provided under written license and may be
 used, copied, transmitted, or stored only in accord with that
 written license.
  
 The following legend is applicable only to US Government
 contracts under FAR:
  
                    RESTRICTED RIGHTS LEGEND
  
 Use, reproduction and disclosure by the US Government is
 subject to restrictions as set forth in subparagraphs (a)
 and (c) of the Commercial Computer Software - Restricted
 Rights clause in FAR 52.227-19.
  
 Gaussian, Inc.
 340 Quinnipiac St., Bldg. 40, Wallingford CT 06492
  
  
 ---------------------------------------------------------------
 Warning -- This program may not be used in any manner that
 competes with the business of Gaussian, Inc. or will provide
 assistance to any competitor of Gaussian, Inc.  The licensee
 of this program is prohibited from giving any competitor of
 Gaussian, Inc. access to this program.  By using this program,
 the user acknowledges that Gaussian, Inc. is engaged in the
 business of creating and licensing software in the field of
 computational chemistry and represents and warrants to the
 licensee that it is not a competitor of Gaussian, Inc. and that
 it will not use this program in any manner prohibited above.
 ---------------------------------------------------------------
  

 Cite this work as:
 Gaussian 09, Revision D.01,
 M. J. Frisch, G. W. Trucks, H. B. Schlegel, G. E. Scuseria, 
 M. A. Robb, J. R. Cheeseman, G. Scalmani, V. Barone, B. Mennucci, 
 G. A. Petersson, H. Nakatsuji, M. Caricato, X. Li, H. P. Hratchian, 
 A. F. Izmaylov, J. Bloino, G. Zheng, J. L. Sonnenberg, M. Hada, 
 M. Ehara, K. Toyota, R. Fukuda, J. Hasegawa, M. Ishida, T. Nakajima, 
 Y. Honda, O. Kitao, H. Nakai, T. Vreven, J. A. Montgomery, Jr., 
 J. E. Peralta, F. Ogliaro, M. Bearpark, J. J. Heyd, E. Brothers, 
 K. N. Kudin, V. N. Staroverov, T. Keith, R. Kobayashi, J. Normand, 
 K. Raghavachari, A. Rendell, J. C. Burant, S. S. Iyengar, J. Tomasi, 
 M. Cossi, N. Rega, J. M. Millam, M. Klene, J. E. Knox, J. B. Cross, 
 V. Bakken, C. Adamo, J. Jaramillo, R. Gomperts, R. E. Stratmann, 
 O. Yazyev, A. J. Austin, R. Cammi, C. Pomelli, J. W. Ochterski, 
 R. L. Martin, K. Morokuma, V. G. Zakrzewski, G. A. Voth, 
 P. Salvador, J. J. Dannenberg, S. Dapprich, A. D. Daniels, 
 O. Farkas, J. B. Foresman, J. V. Ortiz, J. Cioslowski, 
 and D. J. Fox, Gaussian, Inc., Wallingford CT, 2013.
 
 ******************************************
 Gaussian 09:  ES64L-G09RevD.01 24-Apr-2013
                10-Mar-2024 
 ******************************************
 %nprocshared=4
 Will use up to    4 processors via shared memory.
 %mem=12GB
 %chk=DY-202A-11R_39.chk
 ----------------------------------------------------------
 # opt freq b3lyp/6-31g(d) scrf=(smd,solvent=methanol,read)
 ----------------------------------------------------------
 1/14=-1,18=20,19=15,26=3,38=1,40=2/1,3;
 2/9=110,12=2,17=6,18=5,40=1/2;
 3/5=1,6=6,7=1,11=2,16=1,25=1,30=1,70=32203,71=1,72=3,74=-5/1,2,3;
 4//1;
 5/5=2,38=5,53=3/2;
 6/7=2,8=2,9=2,10=2,28=1/1;
 7//1,2,3,16;
 1/14=-1,18=20,19=15,26=3/3(2);
 2/9=110/2;
 99//99;
 2/9=110/2;
 3/5=1,6=6,7=1,11=2,16=1,25=1,30=1,70=32205,71=1,72=3,74=-5/1,2,3;
 4/5=5,16=3,69=1/1;
 5/5=2,38=5,53=3/2;
 7//1,2,3,16;
 1/14=-1,18=20,19=15,26=3/3(-5);
 2/9=110/2;
 6/7=2,8=2,9=2,10=2,19=2,28=1/1;
 99/9=1/99;
 --------
 opt+freq
 --------
 Symbolic Z-matrix:
 Charge =  0 Multiplicity = 1
 C                     1.7505    0.7404    0.0908 
 C                     1.1899   -0.4631    0.2829 
 C                    -0.2442   -0.7305    0.6685 
 C                    -1.2658    0.2299    0.0121 
 C                    -1.2922    1.6011    0.7365 
 C                     0.0329    2.1708    1.2516 
 C                     1.2315    2.1263    0.2918 
 C                     3.1492    0.4776   -0.2999 
 C                     3.4592   -0.9855   -0.3579 
 C                     2.1255   -1.6223    0.0379 
 O                     3.9614    1.3621   -0.5317 
 C                     0.9458    2.8292   -1.0366 
 C                     2.2729   -2.5392    1.2514 
 O                     1.6064   -2.3684   -1.0597 
 C                    -2.7024   -0.3965   -0.082 
 O                    -3.1073   -0.8284    1.2262 
 C                    -2.7271   -1.638    -0.994 
 C                    -3.7578    0.6239   -0.5869 
 O                    -5.0613    0.0304   -0.5949 
 H                    -0.3371   -0.7112    1.7615 
 H                    -0.469    -1.7583    0.376 
 H                    -0.9465    0.4121   -1.0233 
 H                    -1.9691    1.5459    1.5989 
 H                    -1.7301    2.3423    0.0557 
 H                     0.3       1.6604    2.1871 
 H                    -0.145     3.2163    1.5385 
 H                     2.027     2.6977    0.7909 
 H                     3.7742   -1.2543   -1.3706 
 H                     4.2583   -1.1979    0.3594 
 H                     0.5667    3.8421   -0.863 
 H                     0.2089    2.293    -1.642 
 H                     1.8581    2.9188   -1.6366 
 H                     1.3281   -3.0406    1.4897 
 H                     2.998    -3.3355    1.0467 
 H                     2.6061   -1.9902    2.1387 
 H                     2.1871   -3.1357   -1.2004 
 H                    -4.0823   -0.9063    1.1889 
 H                    -2.3815   -1.3958   -2.004 
 H                    -2.1177   -2.4562   -0.6008 
 H                    -3.7355   -2.0601   -1.0681 
 H                    -3.8396    1.4767    0.0921 
 H                    -3.5237    0.9941   -1.5906 
 H                    -5.1859   -0.3843   -1.4667 
 

 GradGradGradGradGradGradGradGradGradGradGradGradGradGradGradGradGradGrad
 Berny optimization.
 Initialization pass.
                           ----------------------------
                           !    Initial Parameters    !
                           ! (Angstroms and Degrees)  !
 --------------------------                            --------------------------
 ! Name  Definition              Value          Derivative Info.                !
 --------------------------------------------------------------------------------
 ! R1    R(1,2)                  1.3415         estimate D2E/DX2                !
 ! R2    R(1,7)                  1.4935         estimate D2E/DX2                !
 ! R3    R(1,8)                  1.4758         estimate D2E/DX2                !
 ! R4    R(2,3)                  1.5089         estimate D2E/DX2                !
 ! R5    R(2,10)                 1.5097         estimate D2E/DX2                !
 ! R6    R(3,4)                  1.5482         estimate D2E/DX2                !
 ! R7    R(3,20)                 1.0971         estimate D2E/DX2                !
 ! R8    R(3,21)                 1.092          estimate D2E/DX2                !
 ! R9    R(4,5)                  1.551          estimate D2E/DX2                !
 ! R10   R(4,15)                 1.57           estimate D2E/DX2                !
 ! R11   R(4,22)                 1.0987         estimate D2E/DX2                !
 ! R12   R(5,6)                  1.5316         estimate D2E/DX2                !
 ! R13   R(5,23)                 1.0977         estimate D2E/DX2                !
 ! R14   R(5,24)                 1.0976         estimate D2E/DX2                !
 ! R15   R(6,7)                  1.5362         estimate D2E/DX2                !
 ! R16   R(6,25)                 1.0986         estimate D2E/DX2                !
 ! R17   R(6,26)                 1.0986         estimate D2E/DX2                !
 ! R18   R(7,12)                 1.5298         estimate D2E/DX2                !
 ! R19   R(7,27)                 1.0993         estimate D2E/DX2                !
 ! R20   R(8,9)                  1.4967         estimate D2E/DX2                !
 ! R21   R(8,11)                 1.223          estimate D2E/DX2                !
 ! R22   R(9,10)                 1.53           estimate D2E/DX2                !
 ! R23   R(9,28)                 1.0941         estimate D2E/DX2                !
 ! R24   R(9,29)                 1.0946         estimate D2E/DX2                !
 ! R25   R(10,13)                1.5281         estimate D2E/DX2                !
 ! R26   R(10,14)                1.4251         estimate D2E/DX2                !
 ! R27   R(12,30)                1.0954         estimate D2E/DX2                !
 ! R28   R(12,31)                1.0941         estimate D2E/DX2                !
 ! R29   R(12,32)                1.0956         estimate D2E/DX2                !
 ! R30   R(13,33)                1.0958         estimate D2E/DX2                !
 ! R31   R(13,34)                1.0963         estimate D2E/DX2                !
 ! R32   R(13,35)                1.0953         estimate D2E/DX2                !
 ! R33   R(14,36)                0.9725         estimate D2E/DX2                !
 ! R34   R(15,16)                1.4359         estimate D2E/DX2                !
 ! R35   R(15,17)                1.5407         estimate D2E/DX2                !
 ! R36   R(15,18)                1.5524         estimate D2E/DX2                !
 ! R37   R(16,37)                0.9788         estimate D2E/DX2                !
 ! R38   R(17,38)                1.0946         estimate D2E/DX2                !
 ! R39   R(17,39)                1.0934         estimate D2E/DX2                !
 ! R40   R(17,40)                1.0957         estimate D2E/DX2                !
 ! R41   R(18,19)                1.4323         estimate D2E/DX2                !
 ! R42   R(18,41)                1.0932         estimate D2E/DX2                !
 ! R43   R(18,42)                1.0951         estimate D2E/DX2                !
 ! R44   R(19,43)                0.9734         estimate D2E/DX2                !
 ! A1    A(2,1,7)              131.9144         estimate D2E/DX2                !
 ! A2    A(2,1,8)              105.915          estimate D2E/DX2                !
 ! A3    A(7,1,8)              122.0204         estimate D2E/DX2                !
 ! A4    A(1,2,3)              126.3526         estimate D2E/DX2                !
 ! A5    A(1,2,10)             113.9941         estimate D2E/DX2                !
 ! A6    A(3,2,10)             119.6306         estimate D2E/DX2                !
 ! A7    A(2,3,4)              114.1339         estimate D2E/DX2                !
 ! A8    A(2,3,20)             109.3872         estimate D2E/DX2                !
 ! A9    A(2,3,21)             107.0974         estimate D2E/DX2                !
 ! A10   A(4,3,20)             110.8303         estimate D2E/DX2                !
 ! A11   A(4,3,21)             109.5397         estimate D2E/DX2                !
 ! A12   A(20,3,21)            105.4251         estimate D2E/DX2                !
 ! A13   A(3,4,5)              111.2005         estimate D2E/DX2                !
 ! A14   A(3,4,15)             112.4388         estimate D2E/DX2                !
 ! A15   A(3,4,22)             108.0983         estimate D2E/DX2                !
 ! A16   A(5,4,15)             111.4158         estimate D2E/DX2                !
 ! A17   A(5,4,22)             107.3659         estimate D2E/DX2                !
 ! A18   A(15,4,22)            105.9971         estimate D2E/DX2                !
 ! A19   A(4,5,6)              118.1118         estimate D2E/DX2                !
 ! A20   A(4,5,23)             109.4491         estimate D2E/DX2                !
 ! A21   A(4,5,24)             108.3073         estimate D2E/DX2                !
 ! A22   A(6,5,23)             106.7377         estimate D2E/DX2                !
 ! A23   A(6,5,24)             107.6141         estimate D2E/DX2                !
 ! A24   A(23,5,24)            105.977          estimate D2E/DX2                !
 ! A25   A(5,6,7)              117.0102         estimate D2E/DX2                !
 ! A26   A(5,6,25)             108.8996         estimate D2E/DX2                !
 ! A27   A(5,6,26)             107.5598         estimate D2E/DX2                !
 ! A28   A(7,6,25)             109.2001         estimate D2E/DX2                !
 ! A29   A(7,6,26)             108.4857         estimate D2E/DX2                !
 ! A30   A(25,6,26)            105.017          estimate D2E/DX2                !
 ! A31   A(1,7,6)              112.4647         estimate D2E/DX2                !
 ! A32   A(1,7,12)             111.9875         estimate D2E/DX2                !
 ! A33   A(1,7,27)             106.9765         estimate D2E/DX2                !
 ! A34   A(6,7,12)             112.5514         estimate D2E/DX2                !
 ! A35   A(6,7,27)             105.4204         estimate D2E/DX2                !
 ! A36   A(12,7,27)            106.8917         estimate D2E/DX2                !
 ! A37   A(1,8,9)              112.3725         estimate D2E/DX2                !
 ! A38   A(1,8,11)             123.4211         estimate D2E/DX2                !
 ! A39   A(9,8,11)             124.2002         estimate D2E/DX2                !
 ! A40   A(8,9,10)             102.4912         estimate D2E/DX2                !
 ! A41   A(8,9,28)             109.6132         estimate D2E/DX2                !
 ! A42   A(8,9,29)             108.3906         estimate D2E/DX2                !
 ! A43   A(10,9,28)            112.8401         estimate D2E/DX2                !
 ! A44   A(10,9,29)            112.7107         estimate D2E/DX2                !
 ! A45   A(28,9,29)            110.4074         estimate D2E/DX2                !
 ! A46   A(2,10,9)             105.2255         estimate D2E/DX2                !
 ! A47   A(2,10,13)            113.0565         estimate D2E/DX2                !
 ! A48   A(2,10,14)            107.533          estimate D2E/DX2                !
 ! A49   A(9,10,13)            111.7829         estimate D2E/DX2                !
 ! A50   A(9,10,14)            109.6445         estimate D2E/DX2                !
 ! A51   A(13,10,14)           109.4287         estimate D2E/DX2                !
 ! A52   A(7,12,30)            110.603          estimate D2E/DX2                !
 ! A53   A(7,12,31)            112.4011         estimate D2E/DX2                !
 ! A54   A(7,12,32)            110.9536         estimate D2E/DX2                !
 ! A55   A(30,12,31)           107.9256         estimate D2E/DX2                !
 ! A56   A(30,12,32)           107.4194         estimate D2E/DX2                !
 ! A57   A(31,12,32)           107.3311         estimate D2E/DX2                !
 ! A58   A(10,13,33)           111.3507         estimate D2E/DX2                !
 ! A59   A(10,13,34)           110.5713         estimate D2E/DX2                !
 ! A60   A(10,13,35)           111.8333         estimate D2E/DX2                !
 ! A61   A(33,13,34)           106.1721         estimate D2E/DX2                !
 ! A62   A(33,13,35)           108.3882         estimate D2E/DX2                !
 ! A63   A(34,13,35)           108.3086         estimate D2E/DX2                !
 ! A64   A(10,14,36)           107.8787         estimate D2E/DX2                !
 ! A65   A(4,15,16)            108.8694         estimate D2E/DX2                !
 ! A66   A(4,15,17)            111.817          estimate D2E/DX2                !
 ! A67   A(4,15,18)            112.2909         estimate D2E/DX2                !
 ! A68   A(16,15,17)           107.0017         estimate D2E/DX2                !
 ! A69   A(16,15,18)           107.5962         estimate D2E/DX2                !
 ! A70   A(17,15,18)           109.0406         estimate D2E/DX2                !
 ! A71   A(15,16,37)           105.6702         estimate D2E/DX2                !
 ! A72   A(15,17,38)           111.2739         estimate D2E/DX2                !
 ! A73   A(15,17,39)           112.4085         estimate D2E/DX2                !
 ! A74   A(15,17,40)           111.421          estimate D2E/DX2                !
 ! A75   A(38,17,39)           108.7494         estimate D2E/DX2                !
 ! A76   A(38,17,40)           108.2649         estimate D2E/DX2                !
 ! A77   A(39,17,40)           104.4182         estimate D2E/DX2                !
 ! A78   A(15,18,19)           110.3752         estimate D2E/DX2                !
 ! A79   A(15,18,41)           111.2003         estimate D2E/DX2                !
 ! A80   A(15,18,42)           112.0216         estimate D2E/DX2                !
 ! A81   A(19,18,41)           104.9889         estimate D2E/DX2                !
 ! A82   A(19,18,42)           109.2389         estimate D2E/DX2                !
 ! A83   A(41,18,42)           108.7576         estimate D2E/DX2                !
 ! A84   A(18,19,43)           107.3394         estimate D2E/DX2                !
 ! D1    D(7,1,2,3)              5.8544         estimate D2E/DX2                !
 ! D2    D(7,1,2,10)          -175.8983         estimate D2E/DX2                !
 ! D3    D(8,1,2,3)           -178.6602         estimate D2E/DX2                !
 ! D4    D(8,1,2,10)            -0.4129         estimate D2E/DX2                !
 ! D5    D(2,1,7,6)             20.3377         estimate D2E/DX2                !
 ! D6    D(2,1,7,12)          -107.5789         estimate D2E/DX2                !
 ! D7    D(2,1,7,27)           135.6199         estimate D2E/DX2                !
 ! D8    D(8,1,7,6)           -154.5401         estimate D2E/DX2                !
 ! D9    D(8,1,7,12)            77.5433         estimate D2E/DX2                !
 ! D10   D(8,1,7,27)           -39.258          estimate D2E/DX2                !
 ! D11   D(2,1,8,9)              0.3789         estimate D2E/DX2                !
 ! D12   D(2,1,8,11)          -178.7474         estimate D2E/DX2                !
 ! D13   D(7,1,8,9)            176.4175         estimate D2E/DX2                !
 ! D14   D(7,1,8,11)            -2.7088         estimate D2E/DX2                !
 ! D15   D(1,2,3,4)             37.4051         estimate D2E/DX2                !
 ! D16   D(1,2,3,20)           -87.3974         estimate D2E/DX2                !
 ! D17   D(1,2,3,21)           158.8213         estimate D2E/DX2                !
 ! D18   D(10,2,3,4)          -140.7527         estimate D2E/DX2                !
 ! D19   D(10,2,3,20)           94.4448         estimate D2E/DX2                !
 ! D20   D(10,2,3,21)          -19.3366         estimate D2E/DX2                !
 ! D21   D(1,2,10,9)             0.3011         estimate D2E/DX2                !
 ! D22   D(1,2,10,13)          122.5654         estimate D2E/DX2                !
 ! D23   D(1,2,10,14)         -116.5309         estimate D2E/DX2                !
 ! D24   D(3,2,10,9)           178.6771         estimate D2E/DX2                !
 ! D25   D(3,2,10,13)          -59.0586         estimate D2E/DX2                !
 ! D26   D(3,2,10,14)           61.8452         estimate D2E/DX2                !
 ! D27   D(2,3,4,5)            -78.5433         estimate D2E/DX2                !
 ! D28   D(2,3,4,15)           155.7313         estimate D2E/DX2                !
 ! D29   D(2,3,4,22)            39.0745         estimate D2E/DX2                !
 ! D30   D(20,3,4,5)            45.488          estimate D2E/DX2                !
 ! D31   D(20,3,4,15)          -80.2374         estimate D2E/DX2                !
 ! D32   D(20,3,4,22)          163.1057         estimate D2E/DX2                !
 ! D33   D(21,3,4,5)           161.4005         estimate D2E/DX2                !
 ! D34   D(21,3,4,15)           35.6751         estimate D2E/DX2                !
 ! D35   D(21,3,4,22)          -80.9817         estimate D2E/DX2                !
 ! D36   D(3,4,5,6)             37.4146         estimate D2E/DX2                !
 ! D37   D(3,4,5,23)           -84.9232         estimate D2E/DX2                !
 ! D38   D(3,4,5,24)           159.9703         estimate D2E/DX2                !
 ! D39   D(15,4,5,6)           163.7067         estimate D2E/DX2                !
 ! D40   D(15,4,5,23)           41.3689         estimate D2E/DX2                !
 ! D41   D(15,4,5,24)          -73.7377         estimate D2E/DX2                !
 ! D42   D(22,4,5,6)           -80.6466         estimate D2E/DX2                !
 ! D43   D(22,4,5,23)          157.0157         estimate D2E/DX2                !
 ! D44   D(22,4,5,24)           41.9091         estimate D2E/DX2                !
 ! D45   D(3,4,15,16)           54.3116         estimate D2E/DX2                !
 ! D46   D(3,4,15,17)          -63.701          estimate D2E/DX2                !
 ! D47   D(3,4,15,18)          173.3497         estimate D2E/DX2                !
 ! D48   D(5,4,15,16)          -71.2968         estimate D2E/DX2                !
 ! D49   D(5,4,15,17)          170.6906         estimate D2E/DX2                !
 ! D50   D(5,4,15,18)           47.7413         estimate D2E/DX2                !
 ! D51   D(22,4,15,16)         172.2179         estimate D2E/DX2                !
 ! D52   D(22,4,15,17)          54.2052         estimate D2E/DX2                !
 ! D53   D(22,4,15,18)         -68.7441         estimate D2E/DX2                !
 ! D54   D(4,5,6,7)             46.12           estimate D2E/DX2                !
 ! D55   D(4,5,6,25)           -78.2607         estimate D2E/DX2                !
 ! D56   D(4,5,6,26)           168.436          estimate D2E/DX2                !
 ! D57   D(23,5,6,7)           169.8211         estimate D2E/DX2                !
 ! D58   D(23,5,6,25)           45.4403         estimate D2E/DX2                !
 ! D59   D(23,5,6,26)          -67.8629         estimate D2E/DX2                !
 ! D60   D(24,5,6,7)           -76.7853         estimate D2E/DX2                !
 ! D61   D(24,5,6,25)          158.834          estimate D2E/DX2                !
 ! D62   D(24,5,6,26)           45.5308         estimate D2E/DX2                !
 ! D63   D(5,6,7,1)            -71.3479         estimate D2E/DX2                !
 ! D64   D(5,6,7,12)            56.2706         estimate D2E/DX2                !
 ! D65   D(5,6,7,27)           172.4328         estimate D2E/DX2                !
 ! D66   D(25,6,7,1)            52.8807         estimate D2E/DX2                !
 ! D67   D(25,6,7,12)         -179.5008         estimate D2E/DX2                !
 ! D68   D(25,6,7,27)          -63.3386         estimate D2E/DX2                !
 ! D69   D(26,6,7,1)           166.8167         estimate D2E/DX2                !
 ! D70   D(26,6,7,12)          -65.5648         estimate D2E/DX2                !
 ! D71   D(26,6,7,27)           50.5974         estimate D2E/DX2                !
 ! D72   D(1,7,12,30)          179.9894         estimate D2E/DX2                !
 ! D73   D(1,7,12,31)           59.285          estimate D2E/DX2                !
 ! D74   D(1,7,12,32)          -60.9047         estimate D2E/DX2                !
 ! D75   D(6,7,12,30)           52.1189         estimate D2E/DX2                !
 ! D76   D(6,7,12,31)          -68.5855         estimate D2E/DX2                !
 ! D77   D(6,7,12,32)          171.2248         estimate D2E/DX2                !
 ! D78   D(27,7,12,30)         -63.1583         estimate D2E/DX2                !
 ! D79   D(27,7,12,31)         176.1373         estimate D2E/DX2                !
 ! D80   D(27,7,12,32)          55.9475         estimate D2E/DX2                !
 ! D81   D(1,8,9,10)            -0.1917         estimate D2E/DX2                !
 ! D82   D(1,8,9,28)           119.8746         estimate D2E/DX2                !
 ! D83   D(1,8,9,29)          -119.557          estimate D2E/DX2                !
 ! D84   D(11,8,9,10)          178.9266         estimate D2E/DX2                !
 ! D85   D(11,8,9,28)          -61.0071         estimate D2E/DX2                !
 ! D86   D(11,8,9,29)           59.5613         estimate D2E/DX2                !
 ! D87   D(8,9,10,2)            -0.0466         estimate D2E/DX2                !
 ! D88   D(8,9,10,13)         -123.1302         estimate D2E/DX2                !
 ! D89   D(8,9,10,14)          115.3362         estimate D2E/DX2                !
 ! D90   D(28,9,10,2)         -117.8451         estimate D2E/DX2                !
 ! D91   D(28,9,10,13)         119.0713         estimate D2E/DX2                !
 ! D92   D(28,9,10,14)          -2.4624         estimate D2E/DX2                !
 ! D93   D(29,9,10,2)          116.2502         estimate D2E/DX2                !
 ! D94   D(29,9,10,13)          -6.8334         estimate D2E/DX2                !
 ! D95   D(29,9,10,14)        -128.367          estimate D2E/DX2                !
 ! D96   D(2,10,13,33)          65.096          estimate D2E/DX2                !
 ! D97   D(2,10,13,34)        -177.1212         estimate D2E/DX2                !
 ! D98   D(2,10,13,35)         -56.3359         estimate D2E/DX2                !
 ! D99   D(9,10,13,33)        -176.3843         estimate D2E/DX2                !
 ! D100  D(9,10,13,34)         -58.6014         estimate D2E/DX2                !
 ! D101  D(9,10,13,35)          62.1838         estimate D2E/DX2                !
 ! D102  D(14,10,13,33)        -54.7261         estimate D2E/DX2                !
 ! D103  D(14,10,13,34)         63.0567         estimate D2E/DX2                !
 ! D104  D(14,10,13,35)       -176.1581         estimate D2E/DX2                !
 ! D105  D(2,10,14,36)        -177.8885         estimate D2E/DX2                !
 ! D106  D(9,10,14,36)          68.2073         estimate D2E/DX2                !
 ! D107  D(13,10,14,36)        -54.7301         estimate D2E/DX2                !
 ! D108  D(4,15,16,37)         160.3663         estimate D2E/DX2                !
 ! D109  D(17,15,16,37)        -78.6227         estimate D2E/DX2                !
 ! D110  D(18,15,16,37)         38.4336         estimate D2E/DX2                !
 ! D111  D(4,15,17,38)         -58.1352         estimate D2E/DX2                !
 ! D112  D(4,15,17,39)          64.1178         estimate D2E/DX2                !
 ! D113  D(4,15,17,40)        -179.0685         estimate D2E/DX2                !
 ! D114  D(16,15,17,38)       -177.2581         estimate D2E/DX2                !
 ! D115  D(16,15,17,39)        -55.0052         estimate D2E/DX2                !
 ! D116  D(16,15,17,40)         61.8085         estimate D2E/DX2                !
 ! D117  D(18,15,17,38)         66.6415         estimate D2E/DX2                !
 ! D118  D(18,15,17,39)       -171.1056         estimate D2E/DX2                !
 ! D119  D(18,15,17,40)        -54.2919         estimate D2E/DX2                !
 ! D120  D(4,15,18,19)        -177.1822         estimate D2E/DX2                !
 ! D121  D(4,15,18,41)         -61.0795         estimate D2E/DX2                !
 ! D122  D(4,15,18,42)          60.854          estimate D2E/DX2                !
 ! D123  D(16,15,18,19)        -57.4002         estimate D2E/DX2                !
 ! D124  D(16,15,18,41)         58.7025         estimate D2E/DX2                !
 ! D125  D(16,15,18,42)       -179.3639         estimate D2E/DX2                !
 ! D126  D(17,15,18,19)         58.3191         estimate D2E/DX2                !
 ! D127  D(17,15,18,41)        174.4218         estimate D2E/DX2                !
 ! D128  D(17,15,18,42)        -63.6447         estimate D2E/DX2                !
 ! D129  D(15,18,19,43)        -89.6488         estimate D2E/DX2                !
 ! D130  D(41,18,19,43)        150.431          estimate D2E/DX2                !
 ! D131  D(42,18,19,43)         33.9421         estimate D2E/DX2                !
 --------------------------------------------------------------------------------
 Trust Radius=3.00D-01 FncErr=1.00D-07 GrdErr=1.00D-06
 Number of steps in this run=    258 maximum allowed number of steps=    258.
 GradGradGradGradGradGradGradGradGradGradGradGradGradGradGradGradGradGrad

                          Input orientation:                          
 ---------------------------------------------------------------------
 Center     Atomic      Atomic             Coordinates (Angstroms)
 Number     Number       Type             X           Y           Z
 ---------------------------------------------------------------------
      1          6           0        1.750500    0.740400    0.090800
      2          6           0        1.189900   -0.463100    0.282900
      3          6           0       -0.244200   -0.730500    0.668500
      4          6           0       -1.265800    0.229900    0.012100
      5          6           0       -1.292200    1.601100    0.736500
      6          6           0        0.032900    2.170800    1.251600
      7          6           0        1.231500    2.126300    0.291800
      8          6           0        3.149200    0.477600   -0.299900
      9          6           0        3.459200   -0.985500   -0.357900
     10          6           0        2.125500   -1.622300    0.037900
     11          8           0        3.961400    1.362100   -0.531700
     12          6           0        0.945800    2.829200   -1.036600
     13          6           0        2.272900   -2.539200    1.251400
     14          8           0        1.606400   -2.368400   -1.059700
     15          6           0       -2.702400   -0.396500   -0.082000
     16          8           0       -3.107300   -0.828400    1.226200
     17          6           0       -2.727100   -1.638000   -0.994000
     18          6           0       -3.757800    0.623900   -0.586900
     19          8           0       -5.061300    0.030400   -0.594900
     20          1           0       -0.337100   -0.711200    1.761500
     21          1           0       -0.469000   -1.758300    0.376000
     22          1           0       -0.946500    0.412100   -1.023300
     23          1           0       -1.969100    1.545900    1.598900
     24          1           0       -1.730100    2.342300    0.055700
     25          1           0        0.300000    1.660400    2.187100
     26          1           0       -0.145000    3.216300    1.538500
     27          1           0        2.027000    2.697700    0.790900
     28          1           0        3.774200   -1.254300   -1.370600
     29          1           0        4.258300   -1.197900    0.359400
     30          1           0        0.566700    3.842100   -0.863000
     31          1           0        0.208900    2.293000   -1.642000
     32          1           0        1.858100    2.918800   -1.636600
     33          1           0        1.328100   -3.040600    1.489700
     34          1           0        2.998000   -3.335500    1.046700
     35          1           0        2.606100   -1.990200    2.138700
     36          1           0        2.187100   -3.135700   -1.200400
     37          1           0       -4.082300   -0.906300    1.188900
     38          1           0       -2.381500   -1.395800   -2.004000
     39          1           0       -2.117700   -2.456200   -0.600800
     40          1           0       -3.735500   -2.060100   -1.068100
     41          1           0       -3.839600    1.476700    0.092100
     42          1           0       -3.523700    0.994100   -1.590600
     43          1           0       -5.185900   -0.384300   -1.466700
 ---------------------------------------------------------------------
                    Distance matrix (angstroms):
                    1          2          3          4          5
     1  C    0.000000
     2  C    1.341487   0.000000
     3  C    2.544821   1.508918   0.000000
     4  C    3.060207   2.565939   1.548191   0.000000
     5  C    3.227345   3.259984   2.557203   1.551013   0.000000
     6  C    2.518660   3.035533   2.972260   2.643875   1.531593
     7  C    1.493479   2.589749   3.237422   3.148186   2.615847
     8  C    1.475829   2.250206   3.729942   4.432936   4.697064
     9  C    2.469761   2.415212   3.851453   4.892824   5.519421
    10  C    2.392859   1.509674   2.609299   3.864224   4.749634
    11  O    2.379516   3.417037   4.848353   5.375985   5.409784
    12  C    2.506324   3.555264   4.122491   3.570337   3.108176
    13  C    3.517907   2.533984   3.153880   4.661135   5.487909
    14  O    3.317989   2.367745   3.015645   4.018638   5.233082
    15  C    4.598991   3.909934   2.591824   1.570048   2.578568
    16  O    5.229578   4.414656   2.918554   2.446459   3.071948
    17  C    5.184832   4.284128   3.122860   2.576176   3.942758
    18  C    5.551056   5.139830   3.969359   2.593087   2.964033
    19  O    6.882943   6.331791   5.037817   3.848905   4.294862
    20  H    3.042442   2.139986   1.097111   2.192841   2.703622
    21  H    3.354254   2.106694   1.092000   2.172614   3.477526
    22  H    2.936462   2.652610   2.158923   1.098728   2.151773
    23  H    4.093729   3.968276   3.003818   2.178169   1.097713
    24  H    3.831696   4.055649   3.467784   2.163264   1.097553
    25  H    2.710134   2.987834   2.884216   3.037875   2.154729
    26  H    3.437853   4.110532   4.042768   3.536195   2.137321
    27  H    2.097049   3.308996   4.114108   4.187971   3.496081
    28  H    3.195290   3.168385   4.536500   5.432891   6.185595
    29  H    3.180914   3.156083   4.537236   5.716197   6.227733
    30  H    3.454223   4.498468   4.889961   4.143893   3.322046
    31  H    2.791002   3.501955   3.832135   3.027733   2.896427
    32  H    2.782250   3.945658   4.801098   4.439273   4.158404
    33  H    4.053554   2.849381   2.912569   4.428068   5.383183
    34  H    4.368405   3.478979   4.176233   5.653536   6.547676
    35  H    3.518824   2.789561   3.445656   4.943974   5.482731
    36  H    4.108767   3.215179   3.897306   4.971915   6.188246
    37  H    6.159464   5.367807   3.877207   3.257066   3.778410
    38  H    5.101467   4.342204   3.486106   2.819990   4.204560
    39  H    5.065524   3.961514   2.845903   2.883837   4.351035
    40  H    6.267539   5.351184   4.119805   3.536997   4.757172
    41  H    5.638383   5.393987   4.258036   2.861006   2.630584
    42  H    5.541539   5.277448   4.339689   2.872414   3.280768
    43  H    7.197527   6.611969   5.394380   4.234534   4.894569
                    6          7          8          9         10
     6  C    0.000000
     7  C    1.536177   0.000000
     8  C    3.871099   2.597286   0.000000
     9  C    4.928717   3.881759   1.496705   0.000000
    10  C    4.498850   3.862085   2.360434   1.530009   0.000000
    11  O    4.389449   2.952035   1.223005   2.406998   3.549876
    12  C    2.550046   1.529817   3.305710   4.618414   4.728858
    13  C    5.215525   4.875678   3.503643   2.532022   1.528075
    14  O    5.331261   4.708442   3.325243   2.416155   1.425081
    15  C    3.981380   4.688264   5.920537   6.195834   4.982527
    16  O    4.342430   5.331842   6.571028   6.756699   5.424438
    17  C    5.212224   5.611929   6.283983   6.253054   4.961128
    18  C    4.488027   5.284168   6.914508   7.397817   6.328429
    19  O    5.825955   6.691664   8.227960   8.584122   7.401483
    20  H    2.950055   3.559765   4.221007   4.356488   3.140907
    21  H    4.056650   4.241333   4.306676   4.070207   2.619969
    22  H    3.037667   3.067842   4.159610   4.669715   3.834333
    23  H    2.125822   3.505598   5.562706   6.301071   5.407399
    24  H    2.137231   2.978838   5.235564   6.178523   5.530282
    25  H    1.098640   2.162618   3.962591   4.843383   4.327543
    26  H    1.098649   2.153396   4.661754   5.851642   5.551488
    27  H    2.113363   1.099281   2.716251   4.115447   4.386241
    28  H    5.710041   4.545036   2.129906   1.094093   2.199434
    29  H    5.477058   4.496264   2.114729   1.094620   2.198252
    30  H    2.747675   2.172439   4.278580   5.650434   5.753360
    31  H    2.901522   2.193874   3.707057   4.791860   4.671723
    32  H    3.497507   2.177019   3.068088   4.409326   4.847375
    33  H    5.375214   5.304823   4.347046   3.489792   2.180629
    34  H    6.257247   5.789789   4.046718   2.776348   2.171172
    35  H    4.972145   4.716581   3.511661   2.823157   2.186250
    36  H    6.229914   5.552340   3.846098   2.636552   1.956415
    37  H    5.138808   6.183682   7.511744   7.698902   6.354073
    38  H    5.398972   5.543434   6.082946   6.082086   4.953151
    39  H    5.428222   5.745710   6.036386   5.772675   4.371278
    40  H    6.122284   6.636743   7.377611   7.309094   5.980487
    41  H    4.101521   5.116436   7.070728   7.716049   6.722288
    42  H    4.702353   5.238056   6.816177   7.362015   6.435140
    43  H    6.415104   7.111853   8.460389   8.736626   7.566574
                   11         12         13         14         15
    11  O    0.000000
    12  C    3.391335   0.000000
    13  C    4.609839   5.984635   0.000000
    14  O    4.443134   5.239463   2.411344   0.000000
    15  C    6.906601   4.962435   5.578775   4.838393   0.000000
    16  O    7.606249   5.909816   5.645708   5.460394   1.435921
    17  C    7.345090   5.783415   5.554636   4.395114   1.540674
    18  C    7.754614   5.214349   7.053644   6.160523   1.552420
    19  O    9.120665   6.641809   7.987625   7.101303   2.451473
    20  H    5.294756   4.691442   3.227055   3.805611   3.015323
    21  H    5.494475   5.004224   2.982305   2.596294   2.655624
    22  H    5.023112   3.069747   4.924324   3.774891   2.150131
    23  H    6.304290   4.133928   5.899437   5.930776   2.671343
    24  H    5.805084   2.930978   6.425165   5.879374   2.909528
    25  H    4.570198   3.489326   4.733340   5.336630   4.288829
    26  H    4.958458   2.823266   6.249356   6.403665   4.713665
    27  H    2.697221   2.127450   5.262856   5.409898   5.718676
    28  H    2.753969   4.978592   3.283254   2.457078   6.659028
    29  H    2.726868   5.398056   2.556670   3.227459   7.020571
    30  H    4.217126   1.095363   6.935618   6.299998   5.409501
    31  H    4.022511   1.094094   5.998501   4.901095   4.259422
    32  H    2.840421   1.095591   6.188891   5.324533   5.848603
    33  H    5.513991   6.401789   1.095827   2.651178   5.070151
    34  H    5.048458   6.823136   1.096251   2.703471   6.512008
    35  H    4.495085   6.005476   1.095319   3.372269   5.970893
    36  H    4.881138   6.094890   2.524777   0.972501   5.715002
    37  H    8.532714   6.647451   6.561923   6.289296   1.944018
    38  H    7.071496   5.464194   5.793827   4.212007   2.189900
    39  H    7.179112   6.124574   4.766015   3.753294   2.203041
    40  H    8.440465   6.769108   6.458366   5.350796   2.192545
    41  H    7.826740   5.099340   7.405004   6.765379   2.198275
    42  H    7.568581   4.863223   7.359466   6.156800   2.210017
    43  H    9.359339   6.936088   8.225896   7.087852   2.843469
                   16         17         18         19         20
    16  O    0.000000
    17  C    2.393594   0.000000
    18  C    2.412397   2.518782   0.000000
    19  O    2.805719   2.896779   1.432277   0.000000
    20  H    2.823879   3.763488   4.358746   5.331103   0.000000
    21  H    2.923727   2.643934   4.173519   5.023078   1.741673
    22  H    3.356806   2.715567   2.852843   4.154612   3.064030
    23  H    2.659268   4.175514   2.971069   4.083038   2.790047
    24  H    3.649670   4.235406   2.734484   4.106709   3.764846
    25  H    4.327487   5.492010   5.023460   6.256194   2.492292
    26  H    5.023181   6.053513   4.928508   6.234690   3.938513
    27  H    6.243709   6.677247   6.297848   7.699281   4.260473
    28  H    7.367483   6.523493   7.802105   8.962044   5.196903
    29  H    7.425627   7.128898   8.274799   9.448511   4.829126
    30  H    6.298937   6.395137   5.397624   6.802596   5.332672
    31  H    5.382090   4.949016   4.431009   5.830162   4.572433
    32  H    6.847797   6.496262   6.156847   7.570079   5.435337
    33  H    4.963470   4.957893   6.603575   7.389251   2.876260
    34  H    6.602459   6.310526   7.999146   8.886870   4.303578
    35  H    5.901303   6.195230   7.400111   8.387158   3.231184
    36  H    6.264399   5.141504   7.060652   7.932851   4.585045
    37  H    0.978818   2.671517   2.366491   2.240042   3.793739
    38  H    3.359006   1.094623   2.825166   3.346780   4.339037
    39  H    2.639502   1.093355   3.489576   3.853310   3.434534
    40  H    2.678718   1.095687   2.726886   2.520289   4.623342
    41  H    2.671317   3.481182   1.093161   2.014027   4.454358
    42  H    3.380718   2.813975   1.095109   2.069867   4.929406
    43  H    3.430672   2.800162   1.957035   0.973415   5.834295
                   21         22         23         24         25
    21  H    0.000000
    22  H    2.626154   0.000000
    23  H    3.829298   3.034328   0.000000
    24  H    4.302079   2.346048   1.752952   0.000000
    25  H    3.944484   3.663152   2.346892   3.021450   0.000000
    26  H    5.118889   3.881850   2.474111   2.339896   1.743425
    27  H    5.124265   4.166172   4.236546   3.844818   2.451101
    28  H    4.616208   5.018218   7.045889   6.728089   5.763920
    29  H    4.760429   5.620845   6.917030   6.963202   5.213301
    30  H    5.828574   3.752382   4.214708   2.892871   3.759528
    31  H    4.576560   2.292493   3.975585   2.577661   3.882073
    32  H    5.598323   3.811229   5.196227   4.008916   4.316472
    33  H    2.472689   4.838400   5.649729   6.354884   4.862382
    34  H    3.867491   5.821382   6.986063   7.454826   5.791264
    35  H    3.552060   5.328251   5.807568   6.473954   4.318254
    36  H    3.381883   4.736845   6.857657   6.850600   6.167567
    37  H    3.800348   4.057739   3.262974   4.167780   5.175800
    38  H    3.074648   2.507888   4.669535   4.317416   5.839188
    39  H    2.039464   3.126877   4.569198   4.858686   5.528477
    40  H    3.584206   3.727238   4.820404   4.966456   6.381513
    41  H    4.680467   3.278341   2.402916   2.280478   4.643173
    42  H    4.557896   2.702316   3.590846   2.782975   5.416240
    43  H    5.247148   4.336285   4.844727   4.657747   6.901170
                   26         27         28         29         30
    26  H    0.000000
    27  H    2.354875   0.000000
    28  H    6.618856   4.831469   0.000000
    29  H    6.345431   4.510054   1.797341   0.000000
    30  H    2.581733   2.485460   6.043096   6.365828   0.000000
    31  H    3.330662   3.064029   5.036701   5.708732   1.770472
    32  H    3.765923   2.443393   4.599669   5.166449   1.765971
    33  H    6.428157   5.822789   4.166004   3.641318   7.313446
    34  H    7.283296   6.116190   3.282868   2.574892   7.815121
    35  H    5.919158   4.912059   3.771100   2.554097   6.869140
    36  H    7.299874   6.165992   2.467290   3.236961   7.171417
    37  H    5.711426   7.104278   8.270232   8.386818   6.954912
    38  H    6.230787   6.633482   6.189819   7.050657   6.117954
    39  H    6.375375   6.758554   6.062313   6.569527   6.851521
    40  H    6.893943   7.700581   7.558863   8.165904   7.306638
    41  H    4.332245   6.032923   8.219964   8.532345   5.091445
    42  H    5.113223   6.275673   7.639571   8.316663   5.037051
    43  H    6.885218   8.162194   9.002751   9.653471   7.163750
                   31         32         33         34         35
    31  H    0.000000
    32  H    1.763949   0.000000
    33  H    6.285495   6.750489   0.000000
    34  H    6.832876   6.900416   1.752650   0.000000
    35  H    6.195649   6.237842   1.777027   1.776480   0.000000
    36  H    5.794745   6.079102   2.825520   2.397277   3.554901
    37  H    6.055073   7.609415   5.823929   7.486780   6.841904
    38  H    4.521998   6.060113   5.354665   6.481375   6.510870
    39  H    5.389997   6.765389   4.072499   5.445899   5.480539
    40  H    5.902299   7.510060   5.757062   7.172102   7.106641
    41  H    4.479263   6.126324   7.004599   8.415539   7.599672
    42  H    3.952478   5.715799   7.021895   8.260349   7.770983
    43  H    6.025158   7.781855   7.630755   9.055550   8.734591
                   36         37         38         39         40
    36  H    0.000000
    37  H    7.069961   0.000000
    38  H    4.954304   3.650608   0.000000
    39  H    4.399153   3.076503   1.778485   0.000000
    40  H    6.020931   2.558432   1.774970   1.729896   0.000000
    41  H    7.698435   2.634495   3.843299   4.348879   3.723688
    42  H    7.058381   3.413089   2.680885   3.855011   3.105802
    43  H    7.874151   2.922778   3.029271   3.802158   2.251854
                   41         42         43
    41  H    0.000000
    42  H    1.778813   0.000000
    43  H    2.775915   2.162925   0.000000
 Stoichiometry    C15H24O4
 Framework group  C1[X(C15H24O4)]
 Deg. of freedom   123
 Full point group                 C1      NOp   1
 Largest Abelian subgroup         C1      NOp   1
 Largest concise Abelian subgroup C1      NOp   1
                         Standard orientation:                         
 ---------------------------------------------------------------------
 Center     Atomic      Atomic             Coordinates (Angstroms)
 Number     Number       Type             X           Y           Z
 ---------------------------------------------------------------------
      1          6           0        1.770219    0.763120    0.077858
      2          6           0        1.226718   -0.448525    0.267882
      3          6           0       -0.200115   -0.736399    0.665510
      4          6           0       -1.240021    0.214930    0.024834
      5          6           0       -1.276733    1.581282    0.757894
      6          6           0        0.045977    2.164601    1.263813
      7          6           0        1.235743    2.141093    0.292349
      8          6           0        3.168294    0.520428   -0.327801
      9          6           0        3.496148   -0.938249   -0.397780
     10          6           0        2.174459   -1.594276    0.006811
     11          8           0        3.967005    1.416533   -0.561892
     12          6           0        0.928420    2.848333   -1.028902
     13          6           0        2.345092   -2.516553    1.213171
     14          8           0        1.654262   -2.340246   -1.090358
     15          6           0       -2.669447   -0.429041   -0.059396
     16          8           0       -3.056249   -0.873936    1.249925
     17          6           0       -2.687271   -1.665219   -0.978755
     18          6           0       -3.742445    0.580938   -0.547888
     19          8           0       -5.038373   -0.028970   -0.547093
     20          1           0       -0.282720   -0.724885    1.759446
     21          1           0       -0.414742   -1.765178    0.368840
     22          1           0       -0.933031    0.407416   -1.012426
     23          1           0       -1.944545    1.512298    1.626365
     24          1           0       -1.730482    2.320976    0.085892
     25          1           0        0.328490    1.651981    2.193553
     26          1           0       -0.142322    3.206010    1.558840
     27          1           0        2.028744    2.719499    0.787339
     28          1           0        3.804745   -1.196911   -1.415081
     29          1           0        4.304735   -1.144839    0.310529
     30          1           0        0.538266    3.855281   -0.845446
     31          1           0        0.192544    2.306509   -1.630528
     32          1           0        1.833696    2.953109   -1.637027
     33          1           0        1.409029   -3.031315    1.457391
     34          1           0        3.078171   -3.302351    0.996647
     35          1           0        2.679872   -1.968749    2.100615
     36          1           0        2.243211   -3.099262   -1.241328
     37          1           0       -4.030503   -0.963956    1.221463
     38          1           0       -2.354496   -1.412560   -1.990499
     39          1           0       -2.063842   -2.477994   -0.596448
     40          1           0       -3.690934   -2.099606   -1.045818
     41          1           0       -3.828450    1.428514    0.137108
     42          1           0       -3.522710    0.960135   -1.551477
     43          1           0       -5.166124   -0.439938   -1.420203
 ---------------------------------------------------------------------
 Rotational constants (GHZ):      0.6011646      0.2464504      0.1995550
 Standard basis: 6-31G(d) (6D, 7F)
 There are   333 symmetry adapted cartesian basis functions of A   symmetry.
 There are   333 symmetry adapted basis functions of A   symmetry.
   333 basis functions,   628 primitive gaussians,   333 cartesian basis functions
    73 alpha electrons       73 beta electrons
       nuclear repulsion energy      1598.5044180904 Hartrees.
 NAtoms=   43 NActive=   43 NUniq=   43 SFac= 1.00D+00 NAtFMM=   60 NAOKFM=F Big=F
 Integral buffers will be    131072 words long.
 Raffenetti 2 integral format.
 Two-electron integral symmetry is turned on.
 Using the following non-standard input for PCM:
 --- end of non-standard input.
 ------------------------------------------------------------------------------
 Polarizable Continuum Model (PCM)
 =================================
 Model                : PCM (using non-symmetric T matrix).
 Atomic radii         : SMD-Coulomb.
 Polarization charges : Total charges.
 Charge compensation  : None.
 Solution method      : On-the-fly selection.
 Cavity type          : VdW (van der Waals Surface) (Alpha=1.000).
 Cavity algorithm     : GePol (No added spheres)
                        Default sphere list used, NSphG=   43.
                        Lebedev-Laikov grids with approx.  5.0 points / Ang**2.
                        Smoothing algorithm: Karplus/York (Gamma=1.0000).
                        Polarization charges: spherical gaussians, with
                                              point-specific exponents (IZeta= 3).
                        Self-potential: point-specific (ISelfS= 7).
                        Self-field    : sphere-specific E.n sum rule (ISelfD= 2).
 1st derivatives      : Analytical E(r).r(x)/FMM algorithm (CHGder, D1EAlg=3).
                        Cavity 1st derivative terms included.
 Solvent              : Methanol, Eps=  32.613000 Eps(inf)=   1.765709
 ------------------------------------------------------------------------------
 ------------------------------------------------------------------------------
 Atomic radii for non-electrostatic terms: SMD-CDS.
 ------------------------------------------------------------------------------
 Nuclear repulsion after PCM non-electrostatic terms =     1598.5055209389 Hartrees.
 One-electron integrals computed using PRISM.
 NBasis=   333 RedAO= T EigKep=  8.73D-04  NBF=   333
 NBsUse=   333 1.00D-06 EigRej= -1.00D+00 NBFU=   333
 ExpMin= 1.61D-01 ExpMax= 5.48D+03 ExpMxC= 8.25D+02 IAcc=1 IRadAn=         1 AccDes= 0.00D+00
 Harris functional with IExCor=  402 and IRadAn=       1 diagonalized for initial guess.
 HarFok:  IExCor=  402 AccDes= 0.00D+00 IRadAn=         1 IDoV= 1 UseB2=F ITyADJ=14
 ICtDFT=  3500011 ScaDFX=  1.000000  1.000000  1.000000  1.000000
 FoFCou: FMM=F IPFlag=           0 FMFlag=      100000 FMFlg1=           0
         NFxFlg=           0 DoJE=T BraDBF=F KetDBF=T FulRan=T
         wScrn=  0.000000 ICntrl=     500 IOpCl=  0 I1Cent=   200000004 NGrid=           0
         NMat0=    1 NMatS0=      1 NMatT0=    0 NMatD0=    1 NMtDS0=    0 NMtDT0=    0
 Petite list used in FoFCou.
 Keep R1 ints in memory in canonical form, NReq=1565304907.
 Requested convergence on RMS density matrix=1.00D-08 within 128 cycles.
 Requested convergence on MAX density matrix=1.00D-06.
 Requested convergence on             energy=1.00D-06.
 No special actions if energy rises.
 Inv3:  Mode=1 IEnd=    21902412.
 Iteration    1 A*A^-1 deviation from unit magnitude is 5.55D-15 for   2679.
 Iteration    1 A*A^-1 deviation from orthogonality  is 5.40D-15 for   2699   1512.
 Iteration    1 A^-1*A deviation from unit magnitude is 5.55D-15 for   2693.
 Iteration    1 A^-1*A deviation from orthogonality  is 2.62D-12 for   2453   2385.
 Error on total polarization charges =  0.05172
 SCF Done:  E(RB3LYP) =  -886.943467844     A.U. after   12 cycles
            NFock= 12  Conv=0.64D-08     -V/T= 2.0091
 SMD-CDS (non-electrostatic) energy       (kcal/mol) =       0.69
 (included in total energy above)

 **********************************************************************

            Population analysis using the SCF density.

 **********************************************************************

 Orbital symmetries:
       Occupied  (A) (A) (A) (A) (A) (A) (A) (A) (A) (A) (A) (A)
                 (A) (A) (A) (A) (A) (A) (A) (A) (A) (A) (A) (A)
                 (A) (A) (A) (A) (A) (A) (A) (A) (A) (A) (A) (A)
                 (A) (A) (A) (A) (A) (A) (A) (A) (A) (A) (A) (A)
                 (A) (A) (A) (A) (A) (A) (A) (A) (A) (A) (A) (A)
                 (A) (A) (A) (A) (A) (A) (A) (A) (A) (A) (A) (A)
                 (A)
       Virtual   (A) (A) (A) (A) (A) (A) (A) (A) (A) (A) (A) (A)
                 (A) (A) (A) (A) (A) (A) (A) (A) (A) (A) (A) (A)
                 (A) (A) (A) (A) (A) (A) (A) (A) (A) (A) (A) (A)
                 (A) (A) (A) (A) (A) (A) (A) (A) (A) (A) (A) (A)
                 (A) (A) (A) (A) (A) (A) (A) (A) (A) (A) (A) (A)
                 (A) (A) (A) (A) (A) (A) (A) (A) (A) (A) (A) (A)
                 (A) (A) (A) (A) (A) (A) (A) (A) (A) (A) (A) (A)
                 (A) (A) (A) (A) (A) (A) (A) (A) (A) (A) (A) (A)
                 (A) (A) (A) (A) (A) (A) (A) (A) (A) (A) (A) (A)
                 (A) (A) (A) (A) (A) (A) (A) (A) (A) (A) (A) (A)
                 (A) (A) (A) (A) (A) (A) (A) (A) (A) (A) (A) (A)
                 (A) (A) (A) (A) (A) (A) (A) (A) (A) (A) (A) (A)
                 (A) (A) (A) (A) (A) (A) (A) (A) (A) (A) (A) (A)
                 (A) (A) (A) (A) (A) (A) (A) (A) (A) (A) (A) (A)
                 (A) (A) (A) (A) (A) (A) (A) (A) (A) (A) (A) (A)
                 (A) (A) (A) (A) (A) (A) (A) (A) (A) (A) (A) (A)
                 (A) (A) (A) (A) (A) (A) (A) (A) (A) (A) (A) (A)
                 (A) (A) (A) (A) (A) (A) (A) (A) (A) (A) (A) (A)
                 (A) (A) (A) (A) (A) (A) (A) (A) (A) (A) (A) (A)
                 (A) (A) (A) (A) (A) (A) (A) (A) (A) (A) (A) (A)
                 (A) (A) (A) (A) (A) (A) (A) (A) (A) (A) (A) (A)
                 (A) (A) (A) (A) (A) (A) (A) (A)
 The electronic state is 1-A.
 Alpha  occ. eigenvalues --  -19.14926 -19.14311 -19.13792 -19.12982 -10.26335
 Alpha  occ. eigenvalues --  -10.24341 -10.23597 -10.22195 -10.20312 -10.18671
 Alpha  occ. eigenvalues --  -10.18638 -10.18419 -10.17933 -10.17573 -10.17087
 Alpha  occ. eigenvalues --  -10.17012 -10.16854 -10.16593 -10.16223  -1.03265
 Alpha  occ. eigenvalues --   -1.02654  -1.02163  -1.00096  -0.85857  -0.80924
 Alpha  occ. eigenvalues --   -0.78703  -0.74361  -0.73706  -0.71870  -0.68650
 Alpha  occ. eigenvalues --   -0.67854  -0.65149  -0.63579  -0.60093  -0.56891
 Alpha  occ. eigenvalues --   -0.55324  -0.53900  -0.51131  -0.50065  -0.49620
 Alpha  occ. eigenvalues --   -0.48841  -0.46368  -0.45879  -0.45197  -0.44230
 Alpha  occ. eigenvalues --   -0.43608  -0.43420  -0.42576  -0.41701  -0.41084
 Alpha  occ. eigenvalues --   -0.40432  -0.39478  -0.38901  -0.38322  -0.37557
 Alpha  occ. eigenvalues --   -0.37394  -0.36910  -0.36172  -0.35421  -0.34564
 Alpha  occ. eigenvalues --   -0.34152  -0.33879  -0.33377  -0.33218  -0.32023
 Alpha  occ. eigenvalues --   -0.31277  -0.30444  -0.29848  -0.28081  -0.27600
 Alpha  occ. eigenvalues --   -0.25423  -0.25052  -0.23769
 Alpha virt. eigenvalues --   -0.03834   0.05555   0.07152   0.08784   0.09751
 Alpha virt. eigenvalues --    0.11033   0.12133   0.13288   0.13906   0.13909
 Alpha virt. eigenvalues --    0.14596   0.15435   0.15526   0.16087   0.16262
 Alpha virt. eigenvalues --    0.16643   0.17417   0.17830   0.18212   0.18584
 Alpha virt. eigenvalues --    0.18878   0.19727   0.20499   0.21140   0.21613
 Alpha virt. eigenvalues --    0.21983   0.22619   0.22900   0.22957   0.23448
 Alpha virt. eigenvalues --    0.24645   0.25518   0.25683   0.26503   0.27575
 Alpha virt. eigenvalues --    0.28563   0.29291   0.29542   0.30324   0.32558
 Alpha virt. eigenvalues --    0.33565   0.34386   0.36402   0.36745   0.45182
 Alpha virt. eigenvalues --    0.47319   0.50418   0.51443   0.52154   0.53334
 Alpha virt. eigenvalues --    0.53492   0.54363   0.56150   0.56275   0.57217
 Alpha virt. eigenvalues --    0.57966   0.59153   0.60233   0.60539   0.60691
 Alpha virt. eigenvalues --    0.62225   0.62421   0.63458   0.64708   0.65193
 Alpha virt. eigenvalues --    0.66173   0.67035   0.69305   0.69813   0.71350
 Alpha virt. eigenvalues --    0.72348   0.73875   0.74293   0.74592   0.75961
 Alpha virt. eigenvalues --    0.77756   0.78478   0.78878   0.79753   0.80263
 Alpha virt. eigenvalues --    0.80843   0.81679   0.82873   0.83262   0.83763
 Alpha virt. eigenvalues --    0.84285   0.84980   0.85936   0.86321   0.87244
 Alpha virt. eigenvalues --    0.88118   0.88835   0.89178   0.89971   0.90723
 Alpha virt. eigenvalues --    0.91102   0.91517   0.92588   0.92693   0.93392
 Alpha virt. eigenvalues --    0.93771   0.94911   0.95694   0.95904   0.97267
 Alpha virt. eigenvalues --    0.97830   0.98054   0.98908   0.99375   1.01251
 Alpha virt. eigenvalues --    1.02741   1.03207   1.03665   1.04376   1.05871
 Alpha virt. eigenvalues --    1.06642   1.07792   1.08333   1.08684   1.10376
 Alpha virt. eigenvalues --    1.10766   1.11707   1.12501   1.14547   1.16406
 Alpha virt. eigenvalues --    1.17779   1.21081   1.22704   1.26494   1.27030
 Alpha virt. eigenvalues --    1.30404   1.34171   1.35488   1.37935   1.38458
 Alpha virt. eigenvalues --    1.41110   1.42271   1.42579   1.47057   1.47429
 Alpha virt. eigenvalues --    1.51540   1.52459   1.56960   1.58094   1.59312
 Alpha virt. eigenvalues --    1.61483   1.62277   1.64829   1.66092   1.68211
 Alpha virt. eigenvalues --    1.69197   1.70452   1.71661   1.73730   1.74329
 Alpha virt. eigenvalues --    1.76079   1.76408   1.76904   1.79510   1.80018
 Alpha virt. eigenvalues --    1.80707   1.81601   1.83344   1.83625   1.85114
 Alpha virt. eigenvalues --    1.85842   1.86863   1.87314   1.90083   1.90635
 Alpha virt. eigenvalues --    1.90926   1.91817   1.93167   1.95071   1.95271
 Alpha virt. eigenvalues --    1.97017   1.97932   1.99426   2.00737   2.02469
 Alpha virt. eigenvalues --    2.04147   2.05262   2.06006   2.07308   2.09330
 Alpha virt. eigenvalues --    2.09866   2.11314   2.13436   2.15237   2.16055
 Alpha virt. eigenvalues --    2.18837   2.20837   2.21541   2.23754   2.24255
 Alpha virt. eigenvalues --    2.25172   2.26033   2.26916   2.27919   2.29303
 Alpha virt. eigenvalues --    2.31028   2.31691   2.32822   2.33715   2.35413
 Alpha virt. eigenvalues --    2.36829   2.38896   2.40003   2.41375   2.43301
 Alpha virt. eigenvalues --    2.43880   2.45678   2.46288   2.48566   2.49487
 Alpha virt. eigenvalues --    2.50524   2.52273   2.53466   2.54693   2.58190
 Alpha virt. eigenvalues --    2.60967   2.63298   2.65120   2.66486   2.68298
 Alpha virt. eigenvalues --    2.69350   2.73374   2.75206   2.76257   2.78650
 Alpha virt. eigenvalues --    2.80852   2.82057   2.84095   2.86543   2.89180
 Alpha virt. eigenvalues --    2.95159   2.95715   2.99430   3.01632   3.18056
 Alpha virt. eigenvalues --    3.21187   3.77944   3.82763   3.87684   4.01140
 Alpha virt. eigenvalues --    4.13956   4.21741   4.24157   4.27184   4.30232
 Alpha virt. eigenvalues --    4.32629   4.36887   4.40561   4.45238   4.55006
 Alpha virt. eigenvalues --    4.60999   4.66604   4.73774   4.77041   4.78412
          Condensed to atoms (all electrons):
               1          2          3          4          5          6
     1  C    5.094539   0.545454  -0.053930  -0.003101  -0.005003  -0.027780
     2  C    0.545454   4.951034   0.316634  -0.019031  -0.005696  -0.007209
     3  C   -0.053930   0.316634   5.247242   0.337361  -0.043961  -0.001181
     4  C   -0.003101  -0.019031   0.337361   5.032966   0.358317  -0.039611
     5  C   -0.005003  -0.005696  -0.043961   0.358317   5.069240   0.361091
     6  C   -0.027780  -0.007209  -0.001181  -0.039611   0.361091   5.077701
     7  C    0.345643  -0.070315  -0.011319  -0.000644  -0.039456   0.355605
     8  C    0.340173   0.017559   0.005377  -0.000107  -0.000063   0.004421
     9  C   -0.141608  -0.082102   0.007762  -0.000170  -0.000004  -0.000103
    10  C   -0.002766   0.407287  -0.060207   0.002241  -0.000035  -0.000202
    11  O   -0.086039   0.004894  -0.000113   0.000002  -0.000005   0.000271
    12  C   -0.036267  -0.002055   0.001408  -0.003207  -0.003885  -0.049605
    13  C    0.001787  -0.058854  -0.006805   0.000232  -0.000005   0.000016
    14  O   -0.000374  -0.051197  -0.002756  -0.000301  -0.000002   0.000000
    15  C    0.000339   0.002457  -0.025813   0.348063  -0.022076   0.003365
    16  O   -0.000003   0.000399   0.003251  -0.053310  -0.005154  -0.000029
    17  C    0.000025   0.000092  -0.011433  -0.055930   0.004579  -0.000106
    18  C   -0.000013   0.000003   0.003775  -0.045205  -0.008375   0.000324
    19  O    0.000000   0.000000  -0.000038   0.002664   0.000022  -0.000001
    20  H   -0.005539  -0.021684   0.350891  -0.028303  -0.006610  -0.000419
    21  H    0.004519  -0.040428   0.361587  -0.041106   0.004797   0.000026
    22  H   -0.001856   0.001218  -0.053166   0.371785  -0.042301  -0.002611
    23  H    0.000020  -0.000029  -0.004267  -0.041253   0.364044  -0.034540
    24  H   -0.000382   0.000041   0.005113  -0.031801   0.369778  -0.038137
    25  H   -0.004575  -0.000259   0.004017  -0.005001  -0.037760   0.370652
    26  H    0.005325   0.000341  -0.000122   0.004578  -0.032849   0.365120
    27  H   -0.050993   0.004301  -0.000210  -0.000066   0.004894  -0.042199
    28  H    0.004522   0.000101  -0.000100   0.000004   0.000000   0.000001
    29  H    0.004017   0.001095  -0.000153   0.000001   0.000000   0.000003
    30  H    0.004562  -0.000008  -0.000035   0.000202  -0.001130  -0.003295
    31  H   -0.005751   0.001448  -0.000381  -0.000697   0.003546  -0.006460
    32  H   -0.007806  -0.000057  -0.000013   0.000048  -0.000001   0.005266
    33  H   -0.000096  -0.008841   0.003077   0.000022   0.000002   0.000000
    34  H   -0.000058   0.004909  -0.000026  -0.000003   0.000000   0.000000
    35  H    0.000272   0.001245   0.000251  -0.000010   0.000000  -0.000001
    36  H   -0.000117   0.006255  -0.000107   0.000015   0.000000   0.000000
    37  H    0.000000  -0.000004  -0.000308   0.007875  -0.000071   0.000008
    38  H   -0.000006  -0.000023   0.000284  -0.001003  -0.000097   0.000000
    39  H   -0.000004   0.000085  -0.000812  -0.005731  -0.000004  -0.000001
    40  H    0.000000   0.000001   0.000140   0.004961  -0.000116   0.000001
    41  H    0.000001  -0.000001  -0.000117  -0.006250   0.004491  -0.000071
    42  H   -0.000001  -0.000006  -0.000125   0.002322  -0.001095  -0.000030
    43  H    0.000000   0.000000  -0.000001  -0.000102   0.000011   0.000000
               7          8          9         10         11         12
     1  C    0.345643   0.340173  -0.141608  -0.002766  -0.086039  -0.036267
     2  C   -0.070315   0.017559  -0.082102   0.407287   0.004894  -0.002055
     3  C   -0.011319   0.005377   0.007762  -0.060207  -0.000113   0.001408
     4  C   -0.000644  -0.000107  -0.000170   0.002241   0.000002  -0.003207
     5  C   -0.039456  -0.000063  -0.000004  -0.000035  -0.000005  -0.003885
     6  C    0.355605   0.004421  -0.000103  -0.000202   0.000271  -0.049605
     7  C    5.028700  -0.054787   0.008159   0.006735   0.000918   0.354419
     8  C   -0.054787   4.535653   0.328986  -0.062399   0.526510  -0.001124
     9  C    0.008159   0.328986   5.488787   0.289432  -0.078741  -0.000248
    10  C    0.006735  -0.062399   0.289432   4.752584   0.004380  -0.000193
    11  O    0.000918   0.526510  -0.078741   0.004380   8.202646  -0.003834
    12  C    0.354419  -0.001124  -0.000248  -0.000193  -0.003834   5.150652
    13  C   -0.000159  -0.000569  -0.054372   0.353490  -0.000081  -0.000003
    14  O   -0.000053   0.001181  -0.050409   0.200747  -0.000022   0.000006
    15  C   -0.000112   0.000000   0.000002  -0.000103   0.000000   0.000039
    16  O   -0.000001   0.000000   0.000000   0.000001   0.000000   0.000000
    17  C   -0.000002   0.000000   0.000000  -0.000032   0.000000   0.000000
    18  C   -0.000008   0.000000   0.000000   0.000001   0.000000   0.000000
    19  O    0.000000   0.000000   0.000000   0.000000   0.000000   0.000000
    20  H    0.001166  -0.000118  -0.000199   0.001218   0.000002  -0.000068
    21  H   -0.000035  -0.000159   0.000626  -0.005750   0.000001   0.000002
    22  H    0.003393  -0.000082  -0.000042   0.000307   0.000000  -0.001184
    23  H    0.004987   0.000004   0.000000   0.000000   0.000000  -0.000024
    24  H   -0.006125  -0.000002   0.000000   0.000005   0.000000   0.004850
    25  H   -0.037216   0.000071  -0.000010  -0.000060  -0.000002   0.005749
    26  H   -0.031571  -0.000111   0.000004   0.000003   0.000003  -0.004719
    27  H    0.374990  -0.006549   0.000572  -0.000221   0.009285  -0.044139
    28  H   -0.000102  -0.016042   0.343322  -0.024078  -0.000546   0.000021
    29  H   -0.000079  -0.017429   0.339634  -0.025219  -0.000307  -0.000004
    30  H   -0.031108  -0.000037   0.000004   0.000003   0.000027   0.368265
    31  H   -0.030899  -0.000198   0.000020  -0.000023   0.000053   0.372988
    32  H   -0.027109   0.003134   0.000111  -0.000006   0.007021   0.365403
    33  H   -0.000001  -0.000099   0.005423  -0.023733   0.000001   0.000000
    34  H    0.000003   0.000247  -0.008097  -0.021853   0.000000   0.000000
    35  H   -0.000031   0.000225  -0.000902  -0.021995  -0.000006   0.000000
    36  H    0.000006   0.000083  -0.003865  -0.017127   0.000001   0.000000
    37  H    0.000000   0.000000   0.000000   0.000000   0.000000   0.000000
    38  H    0.000001   0.000000   0.000000  -0.000001   0.000000  -0.000001
    39  H    0.000000   0.000000   0.000000  -0.000031   0.000000   0.000000
    40  H    0.000000   0.000000   0.000000   0.000000   0.000000   0.000000
    41  H    0.000006   0.000000   0.000000   0.000000   0.000000  -0.000004
    42  H    0.000004   0.000000   0.000000   0.000000   0.000000  -0.000008
    43  H    0.000000   0.000000   0.000000   0.000000   0.000000   0.000000
              13         14         15         16         17         18
     1  C    0.001787  -0.000374   0.000339  -0.000003   0.000025  -0.000013
     2  C   -0.058854  -0.051197   0.002457   0.000399   0.000092   0.000003
     3  C   -0.006805  -0.002756  -0.025813   0.003251  -0.011433   0.003775
     4  C    0.000232  -0.000301   0.348063  -0.053310  -0.055930  -0.045205
     5  C   -0.000005  -0.000002  -0.022076  -0.005154   0.004579  -0.008375
     6  C    0.000016   0.000000   0.003365  -0.000029  -0.000106   0.000324
     7  C   -0.000159  -0.000053  -0.000112  -0.000001  -0.000002  -0.000008
     8  C   -0.000569   0.001181   0.000000   0.000000   0.000000   0.000000
     9  C   -0.054372  -0.050409   0.000002   0.000000   0.000000   0.000000
    10  C    0.353490   0.200747  -0.000103   0.000001  -0.000032   0.000001
    11  O   -0.000081  -0.000022   0.000000   0.000000   0.000000   0.000000
    12  C   -0.000003   0.000006   0.000039   0.000000   0.000000   0.000000
    13  C    5.245056  -0.054687   0.000003   0.000000   0.000003   0.000000
    14  O   -0.054687   8.404541  -0.000028   0.000000  -0.000021   0.000000
    15  C    0.000003  -0.000028   4.769725   0.204565   0.354785   0.351998
    16  O    0.000000   0.000000   0.204565   8.416713  -0.060887  -0.034266
    17  C    0.000003  -0.000021   0.354785  -0.060887   5.260721  -0.058012
    18  C    0.000000   0.000000   0.351998  -0.034266  -0.058012   4.958295
    19  O    0.000000   0.000000  -0.049747  -0.007927  -0.007772   0.229477
    20  H    0.001440   0.000194  -0.004729   0.004125   0.000316   0.000033
    21  H   -0.001866   0.010982  -0.004261  -0.000323   0.002804   0.000107
    22  H    0.000016   0.000242  -0.037485   0.003059  -0.002598  -0.002729
    23  H    0.000000   0.000000  -0.008506   0.012542   0.000583  -0.003419
    24  H    0.000000   0.000000  -0.005601   0.000239  -0.000047   0.002331
    25  H   -0.000006   0.000000  -0.000107   0.000016  -0.000003   0.000007
    26  H    0.000000   0.000000  -0.000071  -0.000001   0.000002  -0.000006
    27  H    0.000023  -0.000001   0.000002   0.000000   0.000000   0.000000
    28  H    0.002982   0.003762   0.000000   0.000000   0.000000   0.000000
    29  H   -0.001441   0.002413   0.000000   0.000000   0.000000   0.000000
    30  H    0.000000   0.000000  -0.000001   0.000000   0.000000  -0.000001
    31  H    0.000001  -0.000001   0.000013   0.000000  -0.000004  -0.000001
    32  H    0.000000   0.000000   0.000000   0.000000   0.000000   0.000000
    33  H    0.362206   0.000277  -0.000002   0.000000  -0.000009   0.000000
    34  H    0.362391  -0.001517   0.000000   0.000000   0.000000   0.000000
    35  H    0.347314   0.003888   0.000000   0.000000   0.000000   0.000000
    36  H   -0.004256   0.237733   0.000000   0.000000   0.000001   0.000000
    37  H    0.000000   0.000000  -0.029384   0.230849  -0.001544  -0.015441
    38  H    0.000000   0.000017  -0.024730   0.004142   0.345807   0.000083
    39  H    0.000001   0.000099  -0.024112   0.000441   0.365629   0.005052
    40  H    0.000000   0.000001  -0.025698  -0.000932   0.353033  -0.009539
    41  H    0.000000   0.000000  -0.038273  -0.001719   0.005912   0.373183
    42  H    0.000000   0.000000  -0.037177   0.003423  -0.002873   0.357418
    43  H    0.000000   0.000000  -0.001980   0.000257   0.003769  -0.022749
              19         20         21         22         23         24
     1  C    0.000000  -0.005539   0.004519  -0.001856   0.000020  -0.000382
     2  C    0.000000  -0.021684  -0.040428   0.001218  -0.000029   0.000041
     3  C   -0.000038   0.350891   0.361587  -0.053166  -0.004267   0.005113
     4  C    0.002664  -0.028303  -0.041106   0.371785  -0.041253  -0.031801
     5  C    0.000022  -0.006610   0.004797  -0.042301   0.364044   0.369778
     6  C   -0.000001  -0.000419   0.000026  -0.002611  -0.034540  -0.038137
     7  C    0.000000   0.001166  -0.000035   0.003393   0.004987  -0.006125
     8  C    0.000000  -0.000118  -0.000159  -0.000082   0.000004  -0.000002
     9  C    0.000000  -0.000199   0.000626  -0.000042   0.000000   0.000000
    10  C    0.000000   0.001218  -0.005750   0.000307   0.000000   0.000005
    11  O    0.000000   0.000002   0.000001   0.000000   0.000000   0.000000
    12  C    0.000000  -0.000068   0.000002  -0.001184  -0.000024   0.004850
    13  C    0.000000   0.001440  -0.001866   0.000016   0.000000   0.000000
    14  O    0.000000   0.000194   0.010982   0.000242   0.000000   0.000000
    15  C   -0.049747  -0.004729  -0.004261  -0.037485  -0.008506  -0.005601
    16  O   -0.007927   0.004125  -0.000323   0.003059   0.012542   0.000239
    17  C   -0.007772   0.000316   0.002804  -0.002598   0.000583  -0.000047
    18  C    0.229477   0.000033   0.000107  -0.002729  -0.003419   0.002331
    19  O    8.302377   0.000000  -0.000003  -0.000026  -0.000031   0.000028
    20  H    0.000000   0.548012  -0.031161   0.005212   0.003184   0.000124
    21  H   -0.000003  -0.031161   0.560465  -0.000959  -0.000106  -0.000158
    22  H   -0.000026   0.005212  -0.000959   0.598876   0.006047  -0.007915
    23  H   -0.000031   0.003184  -0.000106   0.006047   0.600793  -0.037325
    24  H    0.000028   0.000124  -0.000158  -0.007915  -0.037325   0.597272
    25  H    0.000000   0.001107  -0.000013  -0.000159  -0.006936   0.005929
    26  H    0.000000  -0.000082   0.000001  -0.000089  -0.000466  -0.006882
    27  H    0.000000   0.000048   0.000003   0.000027  -0.000162  -0.000083
    28  H    0.000000  -0.000003   0.000003   0.000000   0.000000   0.000000
    29  H    0.000000   0.000014  -0.000029   0.000001   0.000000   0.000000
    30  H    0.000000   0.000003   0.000000   0.000011  -0.000014   0.000624
    31  H    0.000000   0.000012   0.000004   0.005300  -0.000023  -0.000282
    32  H    0.000000   0.000000   0.000000  -0.000030   0.000000  -0.000054
    33  H    0.000000   0.000067   0.003331   0.000000   0.000000   0.000000
    34  H    0.000000   0.000006  -0.000115   0.000000   0.000000   0.000000
    35  H    0.000000   0.000084   0.000161  -0.000001   0.000000   0.000000
    36  H    0.000000  -0.000004  -0.000444  -0.000002   0.000000   0.000000
    37  H    0.027546  -0.000081  -0.000092  -0.000187  -0.000453  -0.000006
    38  H    0.000106  -0.000005  -0.000003   0.002859  -0.000022  -0.000033
    39  H    0.000255   0.000179   0.006637   0.000155  -0.000001  -0.000001
    40  H    0.011826  -0.000012  -0.000266   0.000005  -0.000005   0.000001
    41  H   -0.039059   0.000000   0.000000   0.000065   0.003573   0.000555
    42  H   -0.028920   0.000001  -0.000007   0.002868   0.000299   0.000823
    43  H    0.242886   0.000000   0.000000  -0.000011  -0.000002  -0.000004
              25         26         27         28         29         30
     1  C   -0.004575   0.005325  -0.050993   0.004522   0.004017   0.004562
     2  C   -0.000259   0.000341   0.004301   0.000101   0.001095  -0.000008
     3  C    0.004017  -0.000122  -0.000210  -0.000100  -0.000153  -0.000035
     4  C   -0.005001   0.004578  -0.000066   0.000004   0.000001   0.000202
     5  C   -0.037760  -0.032849   0.004894   0.000000   0.000000  -0.001130
     6  C    0.370652   0.365120  -0.042199   0.000001   0.000003  -0.003295
     7  C   -0.037216  -0.031571   0.374990  -0.000102  -0.000079  -0.031108
     8  C    0.000071  -0.000111  -0.006549  -0.016042  -0.017429  -0.000037
     9  C   -0.000010   0.000004   0.000572   0.343322   0.339634   0.000004
    10  C   -0.000060   0.000003  -0.000221  -0.024078  -0.025219   0.000003
    11  O   -0.000002   0.000003   0.009285  -0.000546  -0.000307   0.000027
    12  C    0.005749  -0.004719  -0.044139   0.000021  -0.000004   0.368265
    13  C   -0.000006   0.000000   0.000023   0.002982  -0.001441   0.000000
    14  O    0.000000   0.000000  -0.000001   0.003762   0.002413   0.000000
    15  C   -0.000107  -0.000071   0.000002   0.000000   0.000000  -0.000001
    16  O    0.000016  -0.000001   0.000000   0.000000   0.000000   0.000000
    17  C   -0.000003   0.000002   0.000000   0.000000   0.000000   0.000000
    18  C    0.000007  -0.000006   0.000000   0.000000   0.000000  -0.000001
    19  O    0.000000   0.000000   0.000000   0.000000   0.000000   0.000000
    20  H    0.001107  -0.000082   0.000048  -0.000003   0.000014   0.000003
    21  H   -0.000013   0.000001   0.000003   0.000003  -0.000029   0.000000
    22  H   -0.000159  -0.000089   0.000027   0.000000   0.000001   0.000011
    23  H   -0.006936  -0.000466  -0.000162   0.000000   0.000000  -0.000014
    24  H    0.005929  -0.006882  -0.000083   0.000000   0.000000   0.000624
    25  H    0.600930  -0.036633  -0.002841   0.000000   0.000000  -0.000014
    26  H   -0.036633   0.597003  -0.004872   0.000000   0.000000   0.003944
    27  H   -0.002841  -0.004872   0.611791  -0.000014  -0.000002  -0.002796
    28  H    0.000000   0.000000  -0.000014   0.505613  -0.017266   0.000000
    29  H    0.000000   0.000000  -0.000002  -0.017266   0.516736   0.000000
    30  H   -0.000014   0.003944  -0.002796   0.000000   0.000000   0.564208
    31  H   -0.000055  -0.000149   0.005534  -0.000003   0.000000  -0.029042
    32  H   -0.000161  -0.000031  -0.004321  -0.000002   0.000001  -0.028421
    33  H   -0.000002   0.000000   0.000000  -0.000177   0.000115   0.000000
    34  H    0.000000   0.000000   0.000000   0.000357   0.001554   0.000000
    35  H    0.000016   0.000000  -0.000002  -0.000054   0.000448   0.000000
    36  H    0.000000   0.000000   0.000000   0.000929   0.000220   0.000000
    37  H   -0.000001   0.000000   0.000000   0.000000   0.000000   0.000000
    38  H    0.000000   0.000000   0.000000   0.000000   0.000000   0.000000
    39  H    0.000000   0.000000   0.000000   0.000000   0.000000   0.000000
    40  H    0.000000   0.000000   0.000000   0.000000   0.000000   0.000000
    41  H   -0.000001   0.000012   0.000000   0.000000   0.000000  -0.000001
    42  H    0.000000   0.000000   0.000000   0.000000   0.000000   0.000000
    43  H    0.000000   0.000000   0.000000   0.000000   0.000000   0.000000
              31         32         33         34         35         36
     1  C   -0.005751  -0.007806  -0.000096  -0.000058   0.000272  -0.000117
     2  C    0.001448  -0.000057  -0.008841   0.004909   0.001245   0.006255
     3  C   -0.000381  -0.000013   0.003077  -0.000026   0.000251  -0.000107
     4  C   -0.000697   0.000048   0.000022  -0.000003  -0.000010   0.000015
     5  C    0.003546  -0.000001   0.000002   0.000000   0.000000   0.000000
     6  C   -0.006460   0.005266   0.000000   0.000000  -0.000001   0.000000
     7  C   -0.030899  -0.027109  -0.000001   0.000003  -0.000031   0.000006
     8  C   -0.000198   0.003134  -0.000099   0.000247   0.000225   0.000083
     9  C    0.000020   0.000111   0.005423  -0.008097  -0.000902  -0.003865
    10  C   -0.000023  -0.000006  -0.023733  -0.021853  -0.021995  -0.017127
    11  O    0.000053   0.007021   0.000001   0.000000  -0.000006   0.000001
    12  C    0.372988   0.365403   0.000000   0.000000   0.000000   0.000000
    13  C    0.000001   0.000000   0.362206   0.362391   0.347314  -0.004256
    14  O   -0.000001   0.000000   0.000277  -0.001517   0.003888   0.237733
    15  C    0.000013   0.000000  -0.000002   0.000000   0.000000   0.000000
    16  O    0.000000   0.000000   0.000000   0.000000   0.000000   0.000000
    17  C   -0.000004   0.000000  -0.000009   0.000000   0.000000   0.000001
    18  C   -0.000001   0.000000   0.000000   0.000000   0.000000   0.000000
    19  O    0.000000   0.000000   0.000000   0.000000   0.000000   0.000000
    20  H    0.000012   0.000000   0.000067   0.000006   0.000084  -0.000004
    21  H    0.000004   0.000000   0.003331  -0.000115   0.000161  -0.000444
    22  H    0.005300  -0.000030   0.000000   0.000000  -0.000001  -0.000002
    23  H   -0.000023   0.000000   0.000000   0.000000   0.000000   0.000000
    24  H   -0.000282  -0.000054   0.000000   0.000000   0.000000   0.000000
    25  H   -0.000055  -0.000161  -0.000002   0.000000   0.000016   0.000000
    26  H   -0.000149  -0.000031   0.000000   0.000000   0.000000   0.000000
    27  H    0.005534  -0.004321   0.000000   0.000000  -0.000002   0.000000
    28  H   -0.000003  -0.000002  -0.000177   0.000357  -0.000054   0.000929
    29  H    0.000000   0.000001   0.000115   0.001554   0.000448   0.000220
    30  H   -0.029042  -0.028421   0.000000   0.000000   0.000000   0.000000
    31  H    0.552565  -0.030172   0.000000   0.000000   0.000000   0.000000
    32  H   -0.030172   0.563078   0.000000   0.000000   0.000000   0.000000
    33  H    0.000000   0.000000   0.549866  -0.031412  -0.025141  -0.000249
    34  H    0.000000   0.000000  -0.031412   0.548964  -0.025322   0.004380
    35  H    0.000000   0.000000  -0.025141  -0.025322   0.555214  -0.000091
    36  H    0.000000   0.000000  -0.000249   0.004380  -0.000091   0.340473
    37  H    0.000000   0.000000   0.000000   0.000000   0.000000   0.000000
    38  H   -0.000006   0.000000   0.000000   0.000000   0.000000   0.000000
    39  H    0.000000   0.000000   0.000003   0.000000   0.000000   0.000002
    40  H    0.000000   0.000000   0.000000   0.000000   0.000000   0.000000
    41  H   -0.000005   0.000000   0.000000   0.000000   0.000000   0.000000
    42  H    0.000049   0.000000   0.000000   0.000000   0.000000   0.000000
    43  H    0.000000   0.000000   0.000000   0.000000   0.000000   0.000000
              37         38         39         40         41         42
     1  C    0.000000  -0.000006  -0.000004   0.000000   0.000001  -0.000001
     2  C   -0.000004  -0.000023   0.000085   0.000001  -0.000001  -0.000006
     3  C   -0.000308   0.000284  -0.000812   0.000140  -0.000117  -0.000125
     4  C    0.007875  -0.001003  -0.005731   0.004961  -0.006250   0.002322
     5  C   -0.000071  -0.000097  -0.000004  -0.000116   0.004491  -0.001095
     6  C    0.000008   0.000000  -0.000001   0.000001  -0.000071  -0.000030
     7  C    0.000000   0.000001   0.000000   0.000000   0.000006   0.000004
     8  C    0.000000   0.000000   0.000000   0.000000   0.000000   0.000000
     9  C    0.000000   0.000000   0.000000   0.000000   0.000000   0.000000
    10  C    0.000000  -0.000001  -0.000031   0.000000   0.000000   0.000000
    11  O    0.000000   0.000000   0.000000   0.000000   0.000000   0.000000
    12  C    0.000000  -0.000001   0.000000   0.000000  -0.000004  -0.000008
    13  C    0.000000   0.000000   0.000001   0.000000   0.000000   0.000000
    14  O    0.000000   0.000017   0.000099   0.000001   0.000000   0.000000
    15  C   -0.029384  -0.024730  -0.024112  -0.025698  -0.038273  -0.037177
    16  O    0.230849   0.004142   0.000441  -0.000932  -0.001719   0.003423
    17  C   -0.001544   0.345807   0.365629   0.353033   0.005912  -0.002873
    18  C   -0.015441   0.000083   0.005052  -0.009539   0.373183   0.357418
    19  O    0.027546   0.000106   0.000255   0.011826  -0.039059  -0.028920
    20  H   -0.000081  -0.000005   0.000179  -0.000012   0.000000   0.000001
    21  H   -0.000092  -0.000003   0.006637  -0.000266   0.000000  -0.000007
    22  H   -0.000187   0.002859   0.000155   0.000005   0.000065   0.002868
    23  H   -0.000453  -0.000022  -0.000001  -0.000005   0.003573   0.000299
    24  H   -0.000006  -0.000033  -0.000001   0.000001   0.000555   0.000823
    25  H   -0.000001   0.000000   0.000000   0.000000  -0.000001   0.000000
    26  H    0.000000   0.000000   0.000000   0.000000   0.000012   0.000000
    27  H    0.000000   0.000000   0.000000   0.000000   0.000000   0.000000
    28  H    0.000000   0.000000   0.000000   0.000000   0.000000   0.000000
    29  H    0.000000   0.000000   0.000000   0.000000   0.000000   0.000000
    30  H    0.000000   0.000000   0.000000   0.000000  -0.000001   0.000000
    31  H    0.000000  -0.000006   0.000000   0.000000  -0.000005   0.000049
    32  H    0.000000   0.000000   0.000000   0.000000   0.000000   0.000000
    33  H    0.000000   0.000000   0.000003   0.000000   0.000000   0.000000
    34  H    0.000000   0.000000   0.000000   0.000000   0.000000   0.000000
    35  H    0.000000   0.000000   0.000000   0.000000   0.000000   0.000000
    36  H    0.000000   0.000000   0.000002   0.000000   0.000000   0.000000
    37  H    0.351685  -0.000199  -0.000377   0.003904   0.000297   0.000958
    38  H   -0.000199   0.573526  -0.025381  -0.026526  -0.000103   0.000761
    39  H   -0.000377  -0.025381   0.543696  -0.031407  -0.000137  -0.000072
    40  H    0.003904  -0.026526  -0.031407   0.567352   0.000168   0.000751
    41  H    0.000297  -0.000103  -0.000137   0.000168   0.557428  -0.032797
    42  H    0.000958   0.000761  -0.000072   0.000751  -0.032797   0.583065
    43  H   -0.000882   0.000053  -0.000086   0.002052   0.005527  -0.008928
              43
     1  C    0.000000
     2  C    0.000000
     3  C   -0.000001
     4  C   -0.000102
     5  C    0.000011
     6  C    0.000000
     7  C    0.000000
     8  C    0.000000
     9  C    0.000000
    10  C    0.000000
    11  O    0.000000
    12  C    0.000000
    13  C    0.000000
    14  O    0.000000
    15  C   -0.001980
    16  O    0.000257
    17  C    0.003769
    18  C   -0.022749
    19  O    0.242886
    20  H    0.000000
    21  H    0.000000
    22  H   -0.000011
    23  H   -0.000002
    24  H   -0.000004
    25  H    0.000000
    26  H    0.000000
    27  H    0.000000
    28  H    0.000000
    29  H    0.000000
    30  H    0.000000
    31  H    0.000000
    32  H    0.000000
    33  H    0.000000
    34  H    0.000000
    35  H    0.000000
    36  H    0.000000
    37  H   -0.000882
    38  H    0.000053
    39  H   -0.000086
    40  H    0.002052
    41  H    0.005527
    42  H   -0.008928
    43  H    0.335959
 Mulliken charges:
               1
     1  C    0.082871
     2  C    0.100946
     3  C   -0.370672
     4  C   -0.091716
     5  C   -0.289057
     6  C   -0.290282
     7  C   -0.143600
     8  C    0.396252
     9  C   -0.391968
    10  C    0.247599
    11  O   -0.586318
    12  C   -0.473229
    13  C   -0.493856
    14  O   -0.704714
    15  C    0.304642
    16  O   -0.719471
    17  C   -0.496787
    18  C   -0.082322
    19  O   -0.683664
    20  H    0.181581
    21  H    0.171229
    22  H    0.151984
    23  H    0.141511
    24  H    0.147124
    25  H    0.143318
    26  H    0.142317
    27  H    0.148001
    28  H    0.196768
    29  H    0.195674
    30  H    0.154050
    31  H    0.162619
    32  H    0.154122
    33  H    0.165373
    34  H    0.165590
    35  H    0.164441
    36  H    0.436164
    37  H    0.425908
    38  H    0.150498
    39  H    0.165921
    40  H    0.150303
    41  H    0.167322
    42  H    0.159297
    43  H    0.444231
 Sum of Mulliken charges =   0.00000
 Mulliken charges with hydrogens summed into heavy atoms:
               1
     1  C    0.082871
     2  C    0.100946
     3  C   -0.017862
     4  C    0.060268
     5  C   -0.000422
     6  C   -0.004647
     7  C    0.004401
     8  C    0.396252
     9  C    0.000475
    10  C    0.247599
    11  O   -0.586318
    12  C   -0.002437
    13  C    0.001548
    14  O   -0.268550
    15  C    0.304642
    16  O   -0.293563
    17  C   -0.030065
    18  C    0.244297
    19  O   -0.239433
 Electronic spatial extent (au):  <R**2>=           5671.9579
 Charge=              0.0000 electrons
 Dipole moment (field-independent basis, Debye):
    X=             -2.3615    Y=             -3.5096    Z=             -1.1428  Tot=              4.3818
 Quadrupole moment (field-independent basis, Debye-Ang):
   XX=           -124.6818   YY=           -108.3276   ZZ=           -112.0312
   XY=            -18.5302   XZ=             15.2851   YZ=              3.7837
 Traceless Quadrupole moment (field-independent basis, Debye-Ang):
   XX=             -9.6683   YY=              6.6860   ZZ=              2.9823
   XY=            -18.5302   XZ=             15.2851   YZ=              3.7837
 Octapole moment (field-independent basis, Debye-Ang**2):
  XXX=            -76.9945  YYY=            -39.3780  ZZZ=            -13.2601  XYY=              0.6097
  XXY=           -103.1384  XXZ=            -30.3856  XZZ=            -18.1117  YZZ=             -5.0899
  YYZ=             -2.8160  XYZ=              5.7598
 Hexadecapole moment (field-independent basis, Debye-Ang**3):
 XXXX=          -5083.8276 YYYY=          -1794.1376 ZZZZ=           -604.8692 XXXY=           -168.2503
 XXXZ=            227.4709 YYYX=           -116.6779 YYYZ=             47.1961 ZZZX=             23.7648
 ZZZY=             12.7732 XXYY=          -1064.9209 XXZZ=           -770.9865 YYZZ=           -419.1984
 XXYZ=             81.1480 YYXZ=            -12.0114 ZZXY=             -8.3743
 N-N= 1.598505520939D+03 E-N=-5.263508389048D+03  KE= 8.789779253539D+02
 D1PCM: PCM CHGder 1st derivatives, ID1Alg=3 FixD1E=F DoIter=F DoCFld=F I1PDM=0.
 Calling FoFJK, ICntrl=      2127 FMM=F ISym2X=0 I1Cent= 0 IOpClX= 0 NMat=1 NMatS=1 NMatT=0.
 ***** Axes restored to original set *****
 -------------------------------------------------------------------
 Center     Atomic                   Forces (Hartrees/Bohr)
 Number     Number              X              Y              Z
 -------------------------------------------------------------------
      1        6           0.018618032   -0.011953332   -0.000903759
      2        6          -0.026058736   -0.000673951    0.004949518
      3        6           0.000177166   -0.007034438   -0.004674842
      4        6          -0.004287626    0.004559006    0.005550608
      5        6          -0.006762259    0.004271057   -0.003154575
      6        6          -0.000098786   -0.003066269    0.005403194
      7        6          -0.004011419    0.004887818    0.005355373
      8        6          -0.000552777    0.018780327   -0.001452739
      9        6          -0.003698255    0.005561413    0.006659398
     10        6           0.012123361   -0.015225048    0.000278295
     11        8           0.014316019    0.012471897   -0.003811533
     12        6           0.001417509    0.003681590   -0.006494580
     13        6          -0.004049783   -0.004234534    0.005894065
     14        8          -0.012240750   -0.005609970   -0.009240409
     15        6           0.001221315   -0.004816992   -0.005948173
     16        8          -0.002763655    0.004431688    0.007027141
     17        6           0.000792725   -0.001440127   -0.002837846
     18        6           0.000899212   -0.000698981   -0.000281265
     19        8          -0.003728852   -0.000464669   -0.002107210
     20        1          -0.001226142    0.001248322    0.001023164
     21        1          -0.000219607   -0.001388310    0.000644127
     22        1          -0.000419926   -0.003054871    0.000939569
     23        1          -0.000776034   -0.001423682   -0.000468815
     24        1          -0.001306906   -0.001041286   -0.000133658
     25        1           0.002512970   -0.000625905   -0.001011862
     26        1           0.000251229   -0.000005061   -0.001073961
     27        1           0.002860118   -0.001193294   -0.002032047
     28        1           0.000923924   -0.002575853    0.001390775
     29        1           0.002825495   -0.001478117   -0.002718204
     30        1          -0.000323357    0.001108728    0.000487347
     31        1          -0.001040024   -0.000487256    0.000052419
     32        1           0.000511147   -0.000320488    0.000014069
     33        1          -0.001427439    0.002308041    0.000447645
     34        1           0.002186829    0.001300372   -0.001350415
     35        1           0.000856471    0.000183786    0.000011709
     36        1          -0.000039372    0.000065135    0.001110957
     37        1           0.003877879   -0.000921839   -0.000403130
     38        1           0.000611235   -0.000779151   -0.001781710
     39        1           0.003654789    0.002427047    0.000643153
     40        1          -0.001738754    0.004064477   -0.000218880
     41        1           0.002725307   -0.000752232    0.000346770
     42        1           0.003921471    0.000826712    0.000197358
     43        1          -0.000513743   -0.000911761    0.003672960
 -------------------------------------------------------------------
 Cartesian Forces:  Max     0.026058736 RMS     0.005184470

 GradGradGradGradGradGradGradGradGradGradGradGradGradGradGradGradGradGrad
 Berny optimization.
 FormGI is forming the generalized inverse of G from B-inverse, IUseBI=4.
 Internal  Forces:  Max     0.019248210 RMS     0.003350712
 Search for a local minimum.
 Step number   1 out of a maximum of  258
 All quantities printed in internal units (Hartrees-Bohrs-Radians)
 Mixed Optimization -- RFO/linear search
 Second derivative matrix not updated -- first step.
 ITU=  0
     Eigenvalues ---    0.00230   0.00230   0.00230   0.00337   0.00372
     Eigenvalues ---    0.00395   0.00542   0.00683   0.00780   0.00917
     Eigenvalues ---    0.01109   0.01215   0.01217   0.01265   0.01360
     Eigenvalues ---    0.01405   0.02443   0.02609   0.03194   0.03917
     Eigenvalues ---    0.04153   0.04285   0.04421   0.04603   0.04677
     Eigenvalues ---    0.04796   0.04882   0.04903   0.05059   0.05205
     Eigenvalues ---    0.05369   0.05381   0.05394   0.05466   0.05481
     Eigenvalues ---    0.05565   0.05606   0.05609   0.05776   0.05838
     Eigenvalues ---    0.05890   0.06052   0.06593   0.07753   0.08123
     Eigenvalues ---    0.08474   0.09085   0.09105   0.09218   0.09692
     Eigenvalues ---    0.10302   0.11624   0.12086   0.13580   0.13806
     Eigenvalues ---    0.14539   0.15834   0.16000   0.16000   0.16000
     Eigenvalues ---    0.16000   0.16000   0.16000   0.16000   0.16000
     Eigenvalues ---    0.16000   0.16000   0.16000   0.16000   0.16170
     Eigenvalues ---    0.16467   0.17016   0.18205   0.19568   0.20745
     Eigenvalues ---    0.22019   0.23339   0.24660   0.24995   0.26015
     Eigenvalues ---    0.26791   0.26837   0.27446   0.27903   0.28459
     Eigenvalues ---    0.28517   0.28793   0.29440   0.29602   0.30141
     Eigenvalues ---    0.30921   0.32172   0.32357   0.33762   0.33823
     Eigenvalues ---    0.33832   0.33833   0.33936   0.33954   0.34004
     Eigenvalues ---    0.34044   0.34100   0.34148   0.34164   0.34174
     Eigenvalues ---    0.34200   0.34205   0.34229   0.34284   0.34284
     Eigenvalues ---    0.34344   0.34344   0.34428   0.34450   0.34583
     Eigenvalues ---    0.40150   0.40664   0.41704   0.51531   0.51615
     Eigenvalues ---    0.52685   0.52869   0.94064
 RFO step:  Lambda=-1.26537518D-02 EMin= 2.30000000D-03
 Linear search not attempted -- first point.
 Iteration  1 RMS(Cart)=  0.03416367 RMS(Int)=  0.00073072
 Iteration  2 RMS(Cart)=  0.00095366 RMS(Int)=  0.00019072
 Iteration  3 RMS(Cart)=  0.00000146 RMS(Int)=  0.00019071
 Iteration  4 RMS(Cart)=  0.00000000 RMS(Int)=  0.00019071
 Variable       Old X    -DE/DX   Delta X   Delta X   Delta X     New X
                                 (Linear)    (Quad)   (Total)
    R1        2.53504   0.01539   0.00000   0.03077   0.03085   2.56589
    R2        2.82227   0.00587   0.00000   0.01865   0.01873   2.84100
    R3        2.78891   0.00313   0.00000   0.00702   0.00725   2.79617
    R4        2.85144  -0.00095   0.00000   0.00057   0.00054   2.85198
    R5        2.85287   0.00646   0.00000   0.02388   0.02367   2.87655
    R6        2.92566  -0.00053   0.00000  -0.00261  -0.00268   2.92298
    R7        2.07324   0.00114   0.00000   0.00324   0.00324   2.07648
    R8        2.06358   0.00118   0.00000   0.00330   0.00330   2.06688
    R9        2.93099   0.00014   0.00000  -0.00164  -0.00171   2.92928
   R10        2.96696  -0.00850   0.00000  -0.03114  -0.03114   2.93582
   R11        2.07629  -0.00151   0.00000  -0.00431  -0.00431   2.07198
   R12        2.89429   0.00670   0.00000   0.01879   0.01879   2.91308
   R13        2.07438   0.00018   0.00000   0.00052   0.00052   2.07490
   R14        2.07407  -0.00010   0.00000  -0.00029  -0.00029   2.07378
   R15        2.90295   0.00471   0.00000   0.01240   0.01244   2.91539
   R16        2.07613   0.00005   0.00000   0.00013   0.00013   2.07626
   R17        2.07615  -0.00033   0.00000  -0.00093  -0.00093   2.07521
   R18        2.89093   0.00686   0.00000   0.02233   0.02233   2.91327
   R19        2.07734   0.00053   0.00000   0.00151   0.00151   2.07885
   R20        2.82836   0.01384   0.00000   0.03627   0.03639   2.86476
   R21        2.31114   0.01925   0.00000   0.02019   0.02019   2.33134
   R22        2.89130   0.01391   0.00000   0.04428   0.04411   2.93541
   R23        2.06754  -0.00039   0.00000  -0.00109  -0.00109   2.06645
   R24        2.06853   0.00057   0.00000   0.00160   0.00160   2.07013
   R25        2.88764   0.00400   0.00000   0.01295   0.01295   2.90059
   R26        2.69301   0.01365   0.00000   0.03176   0.03176   2.72477
   R27        2.06994   0.00122   0.00000   0.00343   0.00343   2.07337
   R28        2.06754   0.00090   0.00000   0.00254   0.00254   2.07007
   R29        2.07037   0.00039   0.00000   0.00110   0.00110   2.07147
   R30        2.07081   0.00028   0.00000   0.00078   0.00078   2.07159
   R31        2.07161   0.00076   0.00000   0.00214   0.00214   2.07375
   R32        2.06985   0.00035   0.00000   0.00100   0.00100   2.07085
   R33        1.83776  -0.00024   0.00000  -0.00044  -0.00044   1.83732
   R34        2.71350   0.00466   0.00000   0.01125   0.01125   2.72475
   R35        2.91145  -0.00101   0.00000  -0.00341  -0.00341   2.90804
   R36        2.93365  -0.00414   0.00000  -0.01442  -0.01442   2.91923
   R37        1.84970  -0.00377   0.00000  -0.00713  -0.00713   1.84256
   R38        2.06854   0.00167   0.00000   0.00470   0.00470   2.07324
   R39        2.06614   0.00045   0.00000   0.00125   0.00125   2.06739
   R40        2.07055   0.00005   0.00000   0.00014   0.00014   2.07069
   R41        2.70661   0.00442   0.00000   0.01053   0.01053   2.71715
   R42        2.06577  -0.00057   0.00000  -0.00160  -0.00160   2.06417
   R43        2.06946   0.00094   0.00000   0.00264   0.00264   2.07210
   R44        1.83949  -0.00284   0.00000  -0.00526  -0.00526   1.83423
    A1        2.30234  -0.00798   0.00000  -0.02854  -0.02856   2.27378
    A2        1.84857   0.01423   0.00000   0.05680   0.05691   1.90548
    A3        2.12966  -0.00622   0.00000  -0.02719  -0.02739   2.10227
    A4        2.20527   0.00633   0.00000   0.02566   0.02579   2.23106
    A5        1.98957  -0.00648   0.00000  -0.01792  -0.01815   1.97143
    A6        2.08795   0.00016   0.00000  -0.00763  -0.00755   2.08040
    A7        1.99201  -0.00112   0.00000  -0.00850  -0.00858   1.98343
    A8        1.90917   0.00097   0.00000   0.00323   0.00302   1.91219
    A9        1.86920   0.00061   0.00000   0.00912   0.00917   1.87837
   A10        1.93435  -0.00149   0.00000  -0.01465  -0.01463   1.91972
   A11        1.91183   0.00130   0.00000   0.01151   0.01151   1.92334
   A12        1.84002  -0.00010   0.00000   0.00094   0.00097   1.84098
   A13        1.94081   0.00260   0.00000   0.01671   0.01674   1.95755
   A14        1.96243  -0.00261   0.00000  -0.01247  -0.01261   1.94982
   A15        1.88667  -0.00038   0.00000  -0.01335  -0.01363   1.87304
   A16        1.94457  -0.00011   0.00000   0.00181   0.00194   1.94651
   A17        1.87389   0.00039   0.00000   0.01637   0.01640   1.89029
   A18        1.85000   0.00010   0.00000  -0.00958  -0.00978   1.84022
   A19        2.06144  -0.00222   0.00000  -0.01844  -0.01852   2.04292
   A20        1.91025  -0.00163   0.00000  -0.01381  -0.01380   1.89645
   A21        1.89032   0.00094   0.00000   0.00455   0.00467   1.89499
   A22        1.86293   0.00237   0.00000   0.00900   0.00873   1.87166
   A23        1.87822   0.00111   0.00000   0.02067   0.02067   1.89889
   A24        1.84965  -0.00041   0.00000   0.00010  -0.00003   1.84962
   A25        2.04221   0.00282   0.00000   0.00656   0.00652   2.04873
   A26        1.90066   0.00073   0.00000   0.01377   0.01388   1.91453
   A27        1.87727  -0.00087   0.00000  -0.00317  -0.00319   1.87408
   A28        1.90590  -0.00200   0.00000  -0.01641  -0.01647   1.88943
   A29        1.89343  -0.00185   0.00000  -0.00882  -0.00879   1.88465
   A30        1.83289   0.00102   0.00000   0.00857   0.00847   1.84136
   A31        1.96288  -0.00007   0.00000  -0.00350  -0.00353   1.95935
   A32        1.95455   0.00056   0.00000   0.00686   0.00684   1.96139
   A33        1.86709  -0.00152   0.00000  -0.02522  -0.02526   1.84183
   A34        1.96439   0.00026   0.00000   0.01201   0.01189   1.97629
   A35        1.83993   0.00171   0.00000   0.01999   0.02002   1.85995
   A36        1.86561  -0.00104   0.00000  -0.01221  -0.01236   1.85325
   A37        1.96127  -0.01450   0.00000  -0.06120  -0.06092   1.90035
   A38        2.15410   0.00969   0.00000   0.03983   0.03967   2.19378
   A39        2.16770   0.00481   0.00000   0.02129   0.02114   2.18885
   A40        1.78881   0.01014   0.00000   0.04675   0.04630   1.83511
   A41        1.91311  -0.00222   0.00000   0.00482   0.00519   1.91830
   A42        1.89177  -0.00240   0.00000   0.00270   0.00218   1.89395
   A43        1.96943  -0.00361   0.00000  -0.02374  -0.02406   1.94537
   A44        1.96717  -0.00092   0.00000   0.00660   0.00598   1.97315
   A45        1.92697  -0.00041   0.00000  -0.03030  -0.03052   1.89645
   A46        1.83653  -0.00339   0.00000  -0.02433  -0.02413   1.81240
   A47        1.97321   0.00036   0.00000  -0.01561  -0.01554   1.95767
   A48        1.87680  -0.00168   0.00000  -0.02836  -0.02792   1.84888
   A49        1.95098   0.00128   0.00000   0.01386   0.01307   1.96405
   A50        1.91366   0.00466   0.00000   0.04936   0.04901   1.96267
   A51        1.90989  -0.00118   0.00000   0.00494   0.00361   1.91350
   A52        1.93039  -0.00028   0.00000  -0.00200  -0.00201   1.92838
   A53        1.96177  -0.00050   0.00000  -0.00307  -0.00307   1.95870
   A54        1.93651  -0.00038   0.00000  -0.00164  -0.00164   1.93486
   A55        1.88366   0.00028   0.00000   0.00062   0.00061   1.88427
   A56        1.87482   0.00039   0.00000   0.00265   0.00265   1.87747
   A57        1.87328   0.00056   0.00000   0.00391   0.00391   1.87719
   A58        1.94344  -0.00114   0.00000  -0.00356  -0.00355   1.93989
   A59        1.92983  -0.00247   0.00000  -0.01352  -0.01357   1.91627
   A60        1.95186   0.00009   0.00000  -0.00336  -0.00342   1.94844
   A61        1.85305   0.00295   0.00000   0.02474   0.02477   1.87782
   A62        1.89173   0.00035   0.00000   0.00051   0.00050   1.89223
   A63        1.89034   0.00045   0.00000  -0.00322  -0.00332   1.88702
   A64        1.88284  -0.00154   0.00000  -0.00892  -0.00892   1.87392
   A65        1.90013  -0.00226   0.00000  -0.02237  -0.02248   1.87765
   A66        1.95157  -0.00044   0.00000  -0.00438  -0.00424   1.94734
   A67        1.95985  -0.00074   0.00000  -0.02033  -0.02044   1.93941
   A68        1.86753   0.00350   0.00000   0.04221   0.04217   1.90970
   A69        1.87791   0.00006   0.00000   0.00195   0.00123   1.87914
   A70        1.90312   0.00010   0.00000   0.00614   0.00584   1.90896
   A71        1.84429  -0.00032   0.00000  -0.00187  -0.00187   1.84243
   A72        1.94210   0.00247   0.00000   0.00989   0.00990   1.95200
   A73        1.96190  -0.00327   0.00000  -0.01717  -0.01718   1.94472
   A74        1.94466  -0.00414   0.00000  -0.02141  -0.02142   1.92325
   A75        1.89804  -0.00021   0.00000  -0.00572  -0.00571   1.89232
   A76        1.88958   0.00041   0.00000  -0.00105  -0.00103   1.88855
   A77        1.82244   0.00500   0.00000   0.03733   0.03730   1.85975
   A78        1.92641   0.00136   0.00000   0.01002   0.01007   1.93648
   A79        1.94081  -0.00210   0.00000  -0.02273  -0.02298   1.91783
   A80        1.95515  -0.00329   0.00000  -0.02042  -0.02084   1.93430
   A81        1.83240   0.00021   0.00000   0.00275   0.00282   1.83522
   A82        1.90658   0.00323   0.00000   0.03706   0.03713   1.94371
   A83        1.89818   0.00090   0.00000  -0.00424  -0.00491   1.89327
   A84        1.87343   0.00321   0.00000   0.01860   0.01860   1.89203
    D1        0.10218  -0.00081   0.00000  -0.00889  -0.00886   0.09332
    D2       -3.07000  -0.00050   0.00000  -0.00511  -0.00499  -3.07500
    D3       -3.11821  -0.00050   0.00000   0.00681   0.00705  -3.11116
    D4       -0.00721  -0.00019   0.00000   0.01059   0.01092   0.00371
    D5        0.35496   0.00019   0.00000   0.00965   0.00940   0.36436
    D6       -1.87761  -0.00058   0.00000  -0.00959  -0.00976  -1.88736
    D7        2.36701   0.00130   0.00000   0.01672   0.01656   2.38358
    D8       -2.69723  -0.00087   0.00000  -0.01115  -0.01108  -2.70832
    D9        1.35339  -0.00164   0.00000  -0.03039  -0.03025   1.32314
   D10       -0.68518   0.00023   0.00000  -0.00407  -0.00393  -0.68911
   D11        0.00661  -0.00013   0.00000  -0.01181  -0.01185  -0.00524
   D12       -3.11973  -0.00028   0.00000  -0.00590  -0.00596  -3.12569
   D13        3.07907  -0.00008   0.00000   0.00136   0.00164   3.08071
   D14       -0.04728  -0.00024   0.00000   0.00727   0.00753  -0.03975
   D15        0.65284  -0.00108   0.00000  -0.00548  -0.00537   0.64748
   D16       -1.52537   0.00096   0.00000   0.01763   0.01775  -1.50762
   D17        2.77195   0.00028   0.00000   0.01020   0.01028   2.78224
   D18       -2.45660  -0.00131   0.00000  -0.00933  -0.00932  -2.46592
   D19        1.64837   0.00072   0.00000   0.01378   0.01379   1.66217
   D20       -0.33749   0.00005   0.00000   0.00635   0.00632  -0.33116
   D21        0.00525   0.00033   0.00000  -0.00617  -0.00601  -0.00075
   D22        2.13917  -0.00016   0.00000  -0.01468  -0.01460   2.12457
   D23       -2.03385  -0.00256   0.00000  -0.03765  -0.03769  -2.07153
   D24        3.11850   0.00075   0.00000  -0.00202  -0.00185   3.11665
   D25       -1.03077   0.00026   0.00000  -0.01053  -0.01044  -1.04121
   D26        1.07940  -0.00215   0.00000  -0.03350  -0.03353   1.04588
   D27       -1.37084   0.00010   0.00000   0.00399   0.00405  -1.36679
   D28        2.71802   0.00022   0.00000  -0.00192  -0.00184   2.71618
   D29        0.68198   0.00183   0.00000   0.02532   0.02522   0.70720
   D30        0.79392  -0.00065   0.00000  -0.00986  -0.00972   0.78419
   D31       -1.40041  -0.00053   0.00000  -0.01576  -0.01562  -1.41602
   D32        2.84673   0.00108   0.00000   0.01147   0.01145   2.85818
   D33        2.81697  -0.00087   0.00000  -0.01035  -0.01029   2.80668
   D34        0.62265  -0.00075   0.00000  -0.01626  -0.01618   0.60647
   D35       -1.41340   0.00086   0.00000   0.01098   0.01088  -1.40251
   D36        0.65301   0.00137   0.00000  -0.00584  -0.00570   0.64731
   D37       -1.48219   0.00121   0.00000   0.00765   0.00759  -1.47460
   D38        2.79201   0.00204   0.00000   0.01238   0.01242   2.80443
   D39        2.85722  -0.00015   0.00000  -0.00804  -0.00790   2.84932
   D40        0.72202  -0.00031   0.00000   0.00545   0.00539   0.72742
   D41       -1.28697   0.00052   0.00000   0.01018   0.01022  -1.27675
   D42       -1.40755   0.00014   0.00000  -0.00899  -0.00894  -1.41649
   D43        2.74044  -0.00002   0.00000   0.00450   0.00436   2.74480
   D44        0.73145   0.00081   0.00000   0.00923   0.00918   0.74063
   D45        0.94792   0.00261   0.00000   0.03802   0.03788   0.98580
   D46       -1.11179  -0.00001   0.00000   0.00281   0.00283  -1.10896
   D47        3.02552   0.00074   0.00000   0.01314   0.01320   3.03872
   D48       -1.24436   0.00126   0.00000   0.02403   0.02390  -1.22046
   D49        2.97911  -0.00136   0.00000  -0.01118  -0.01114   2.96797
   D50        0.83324  -0.00061   0.00000  -0.00085  -0.00078   0.83247
   D51        3.00577   0.00079   0.00000   0.00915   0.00907   3.01483
   D52        0.94606  -0.00183   0.00000  -0.02605  -0.02598   0.92008
   D53       -1.19981  -0.00108   0.00000  -0.01572  -0.01562  -1.21543
   D54        0.80495   0.00202   0.00000   0.02580   0.02575   0.83070
   D55       -1.36591   0.00195   0.00000   0.03133   0.03126  -1.33465
   D56        2.93976   0.00084   0.00000   0.01617   0.01610   2.95587
   D57        2.96394   0.00024   0.00000   0.00162   0.00154   2.96548
   D58        0.79308   0.00017   0.00000   0.00715   0.00705   0.80013
   D59       -1.18443  -0.00094   0.00000  -0.00800  -0.00811  -1.19254
   D60       -1.34016   0.00141   0.00000   0.01564   0.01573  -1.32443
   D61        2.77218   0.00135   0.00000   0.02116   0.02123   2.79341
   D62        0.79466   0.00024   0.00000   0.00601   0.00608   0.80074
   D63       -1.24526  -0.00127   0.00000  -0.02330  -0.02341  -1.26866
   D64        0.98211  -0.00034   0.00000  -0.00673  -0.00683   0.97527
   D65        3.00952  -0.00043   0.00000  -0.00326  -0.00322   3.00630
   D66        0.92294   0.00019   0.00000  -0.01354  -0.01366   0.90928
   D67       -3.13288   0.00112   0.00000   0.00304   0.00291  -3.12997
   D68       -1.10547   0.00103   0.00000   0.00651   0.00653  -1.09894
   D69        2.91150  -0.00063   0.00000  -0.01663  -0.01667   2.89483
   D70       -1.14432   0.00030   0.00000  -0.00006  -0.00010  -1.14442
   D71        0.88309   0.00021   0.00000   0.00342   0.00352   0.88661
   D72        3.14141   0.00101   0.00000   0.02416   0.02420  -3.11758
   D73        1.03472   0.00119   0.00000   0.02687   0.02691   1.06163
   D74       -1.06299   0.00107   0.00000   0.02511   0.02515  -1.03784
   D75        0.90965   0.00041   0.00000   0.01316   0.01308   0.92272
   D76       -1.19704   0.00060   0.00000   0.01587   0.01579  -1.18126
   D77        2.98844   0.00048   0.00000   0.01411   0.01403   3.00247
   D78       -1.10232  -0.00116   0.00000  -0.00998  -0.00994  -1.11226
   D79        3.07418  -0.00098   0.00000  -0.00727  -0.00723   3.06695
   D80        0.97647  -0.00109   0.00000  -0.00903  -0.00899   0.96748
   D81       -0.00335   0.00036   0.00000   0.00799   0.00792   0.00458
   D82        2.09221   0.00062   0.00000   0.00797   0.00811   2.10032
   D83       -2.08666  -0.00266   0.00000  -0.02440  -0.02459  -2.11126
   D84        3.12286   0.00056   0.00000   0.00221   0.00225   3.12511
   D85       -1.06478   0.00083   0.00000   0.00219   0.00244  -1.06234
   D86        1.03954  -0.00246   0.00000  -0.03018  -0.03027   1.00927
   D87       -0.00081  -0.00040   0.00000  -0.00145  -0.00157  -0.00239
   D88       -2.14903   0.00062   0.00000   0.02549   0.02558  -2.12345
   D89        2.01300  -0.00194   0.00000  -0.02391  -0.02460   1.98840
   D90       -2.05678  -0.00207   0.00000  -0.02366  -0.02332  -2.08011
   D91        2.07819  -0.00105   0.00000   0.00329   0.00383   2.08201
   D92       -0.04298  -0.00361   0.00000  -0.04612  -0.04635  -0.08932
   D93        2.02895   0.00221   0.00000   0.03166   0.03183   2.06078
   D94       -0.11927   0.00323   0.00000   0.05860   0.05898  -0.06029
   D95       -2.24043   0.00067   0.00000   0.00920   0.00880  -2.23163
   D96        1.13614  -0.00066   0.00000  -0.02765  -0.02751   1.10863
   D97       -3.09135   0.00071   0.00000  -0.00774  -0.00763  -3.09898
   D98       -0.98325  -0.00036   0.00000  -0.02343  -0.02327  -1.00651
   D99       -3.07849  -0.00387   0.00000  -0.05992  -0.05994  -3.13843
   D100      -1.02279  -0.00250   0.00000  -0.04000  -0.04007  -1.06286
   D101       1.08531  -0.00357   0.00000  -0.05569  -0.05570   1.02961
   D102      -0.95515   0.00206   0.00000   0.01500   0.01491  -0.94025
   D103       1.10055   0.00342   0.00000   0.03492   0.03478   1.13532
   D104      -3.07454   0.00235   0.00000   0.01923   0.01915  -3.05539
   D105      -3.10474   0.00000   0.00000   0.02021   0.01987  -3.08487
   D106       1.19044   0.00253   0.00000   0.03898   0.03948   1.22992
   D107      -0.95522  -0.00133   0.00000  -0.01367  -0.01382  -0.96905
   D108       2.79892  -0.00002   0.00000   0.01749   0.01762   2.81654
   D109      -1.37223   0.00023   0.00000   0.02426   0.02403  -1.34820
   D110       0.67079   0.00217   0.00000   0.05401   0.05411   0.72491
   D111      -1.01465   0.00014   0.00000   0.00452   0.00456  -1.01009
   D112       1.11907  -0.00068   0.00000  -0.00804  -0.00800   1.11106
   D113      -3.12534   0.00076   0.00000   0.01377   0.01383  -3.11150
   D114      -3.09374   0.00094   0.00000   0.00779   0.00786  -3.08587
   D115      -0.96002   0.00012   0.00000  -0.00477  -0.00470  -0.96472
   D116       1.07876   0.00157   0.00000   0.01704   0.01714   1.09590
   D117       1.16311  -0.00105   0.00000  -0.02018  -0.02031   1.14281
   D118      -2.98636  -0.00187   0.00000  -0.03273  -0.03287  -3.01922
   D119      -0.94757  -0.00042   0.00000  -0.01092  -0.01103  -0.95861
   D120      -3.09241   0.00237   0.00000   0.06516   0.06514  -3.02727
   D121      -1.06604   0.00220   0.00000   0.06098   0.06081  -1.00523
   D122       1.06210  -0.00047   0.00000   0.02469   0.02492   1.08703
   D123      -1.00182  -0.00083   0.00000   0.02659   0.02657  -0.97525
   D124       1.02455  -0.00100   0.00000   0.02241   0.02224   1.04679
   D125      -3.13049  -0.00367   0.00000  -0.01388  -0.01364   3.13905
   D126       1.01786   0.00338   0.00000   0.08053   0.08047   1.09833
   D127       3.04423   0.00321   0.00000   0.07635   0.07613   3.12037
   D128      -1.11081   0.00054   0.00000   0.04006   0.04025  -1.07056
   D129      -1.56467   0.00088   0.00000   0.03426   0.03406  -1.53061
   D130       2.62552   0.00254   0.00000   0.05442   0.05449   2.68000
   D131       0.59240  -0.00015   0.00000   0.04038   0.04051   0.63292
         Item               Value     Threshold  Converged?
 Maximum Force            0.019248     0.000450     NO 
 RMS     Force            0.003351     0.000300     NO 
 Maximum Displacement     0.178514     0.001800     NO 
 RMS     Displacement     0.034252     0.001200     NO 
 Predicted change in Energy=-7.094531D-03
 GradGradGradGradGradGradGradGradGradGradGradGradGradGradGradGradGradGrad

                          Input orientation:                          
 ---------------------------------------------------------------------
 Center     Atomic      Atomic             Coordinates (Angstroms)
 Number     Number       Type             X           Y           Z
 ---------------------------------------------------------------------
      1          6           0        1.762173    0.737358    0.088441
      2          6           0        1.171055   -0.469797    0.280824
      3          6           0       -0.262261   -0.748241    0.662620
      4          6           0       -1.276988    0.221106    0.012077
      5          6           0       -1.318331    1.593566    0.731438
      6          6           0        0.019709    2.150306    1.256811
      7          6           0        1.225115    2.126385    0.294245
      8          6           0        3.170519    0.530061   -0.315296
      9          6           0        3.453210   -0.958551   -0.362885
     10          6           0        2.114315   -1.638761    0.034074
     11          8           0        3.990208    1.421269   -0.551620
     12          6           0        0.954453    2.854333   -1.037473
     13          6           0        2.255632   -2.539487    1.268873
     14          8           0        1.536134   -2.391642   -1.051243
     15          6           0       -2.692131   -0.411722   -0.090281
     16          8           0       -3.090503   -0.805027    1.238481
     17          6           0       -2.695431   -1.644515   -1.011327
     18          6           0       -3.725186    0.615157   -0.604764
     19          8           0       -5.056552    0.074462   -0.554456
     20          1           0       -0.363778   -0.719939    1.756380
     21          1           0       -0.487208   -1.779274    0.375135
     22          1           0       -0.954759    0.384454   -1.023140
     23          1           0       -1.999509    1.520072    1.589446
     24          1           0       -1.765925    2.330644    0.052718
     25          1           0        0.304130    1.622922    2.177754
     26          1           0       -0.153846    3.192294    1.556951
     27          1           0        2.033415    2.684250    0.789845
     28          1           0        3.764803   -1.246405   -1.370769
     29          1           0        4.269723   -1.180006    0.333038
     30          1           0        0.587391    3.871420   -0.851465
     31          1           0        0.210808    2.333693   -1.650585
     32          1           0        1.872545    2.937166   -1.630635
     33          1           0        1.299623   -3.009886    1.526765
     34          1           0        2.975280   -3.341986    1.063072
     35          1           0        2.611327   -1.977929    2.140088
     36          1           0        2.095848   -3.174039   -1.192250
     37          1           0       -4.059159   -0.909914    1.200900
     38          1           0       -2.343461   -1.400347   -2.021352
     39          1           0       -2.066570   -2.444785   -0.610110
     40          1           0       -3.708612   -2.054053   -1.091527
     41          1           0       -3.745135    1.484902    0.055762
     42          1           0       -3.469023    0.952664   -1.616100
     43          1           0       -5.226448   -0.399377   -1.384360
 ---------------------------------------------------------------------
                    Distance matrix (angstroms):
                    1          2          3          4          5
     1  C    0.000000
     2  C    1.357812   0.000000
     3  C    2.575853   1.509203   0.000000
     4  C    3.083642   2.557829   1.546774   0.000000
     5  C    3.261294   3.264592   2.569840   1.550108   0.000000
     6  C    2.529365   3.023754   2.972229   2.636779   1.541534
     7  C    1.503391   2.596780   3.257524   3.157567   2.635176
     8  C    1.479668   2.313640   3.791353   4.470230   4.730378
     9  C    2.437091   2.421048   3.860132   4.889475   5.520729
    10  C    2.402686   1.522202   2.614614   3.867884   4.766268
    11  O    2.416931   3.495242   4.925915   5.431529   5.464111
    12  C    2.530153   3.582550   4.165243   3.607599   3.143903
    13  C    3.517760   2.536960   3.148951   4.656159   5.490371
    14  O    3.337756   2.366680   2.978643   3.983812   5.216110
    15  C    4.603602   3.881404   2.566004   1.553569   2.565877
    16  O    5.220154   4.380681   2.886831   2.417819   3.025051
    17  C    5.172335   4.242562   3.086377   2.557319   3.926678
    18  C    5.532320   5.092599   3.931535   2.555277   2.921586
    19  O    6.880970   6.306901   5.014314   3.824600   4.235032
    20  H    3.070082   2.143724   1.098826   2.182226   2.704437
    21  H    3.387528   2.115056   1.093744   2.181073   3.491957
    22  H    2.956666   2.636124   2.145772   1.096445   2.161638
    23  H    4.125034   3.965419   3.003711   2.167358   1.097990
    24  H    3.871345   4.064524   3.480304   2.165840   1.097400
    25  H    2.697284   2.954552   2.870339   3.025753   2.173723
    26  H    3.443016   4.098143   4.042202   3.532144   2.143229
    27  H    2.087085   3.309196   4.131380   4.198901   3.525224
    28  H    3.174136   3.171499   4.538731   5.430056   6.190554
    29  H    3.166058   3.179445   4.564420   5.729934   6.251222
    30  H    3.476475   4.524258   4.935142   4.188843   3.365409
    31  H    2.824753   3.537226   3.882399   3.072622   2.925762
    32  H    2.794022   3.969025   4.837214   4.471582   4.191222
    33  H    4.040367   2.832129   2.881192   4.401422   5.355184
    34  H    4.366071   3.480892   4.167678   5.646414   6.550171
    35  H    3.507577   2.793870   3.457246   4.948048   5.493822
    36  H    4.129230   3.215294   3.858201   4.934920   6.171487
    37  H    6.151339   5.328732   3.838270   3.230012   3.741650
    38  H    5.086968   4.303227   3.458372   2.810926   4.194312
    39  H    5.027253   3.895710   2.784534   2.849127   4.320635
    40  H    6.254102   5.310779   4.081607   3.508145   4.726708
    41  H    5.557907   5.295321   4.181580   2.773235   2.521452
    42  H    5.506108   5.210762   4.285903   2.826863   3.247640
    43  H    7.232022   6.611040   5.380984   4.234769   4.870503
                    6          7          8          9         10
     6  C    0.000000
     7  C    1.542760   0.000000
     8  C    3.876122   2.589284   0.000000
     9  C    4.906867   3.861744   1.515964   0.000000
    10  C    4.498832   3.877459   2.437502   1.553352   0.000000
    11  O    4.423435   2.976309   1.233689   2.446943   3.636728
    12  C    2.575487   1.541635   3.291615   4.608356   4.762498
    13  C    5.195542   4.876703   3.573337   2.568304   1.534929
    14  O    5.315633   4.724367   3.427708   2.490536   1.441887
    15  C    3.966450   4.683446   5.942075   6.175642   4.962158
    16  O    4.290426   5.301823   6.587647   6.738555   5.407018
    17  C    5.188170   5.594184   6.294650   6.220677   4.922048
    18  C    4.454928   5.253333   6.902302   7.352852   6.291902
    19  O    5.775659   6.662584   8.243147   8.574373   7.396136
    20  H    2.938527   3.572672   4.283177   4.372370   3.154602
    21  H    4.059053   4.265298   4.380490   4.092085   2.627545
    22  H    3.044010   3.085722   4.188098   4.655082   3.824959
    23  H    2.141281   3.527515   5.597978   6.299787   5.414883
    24  H    2.161215   3.007720   5.267449   6.183114   5.550926
    25  H    1.098711   2.156222   3.952953   4.799538   4.302407
    26  H    1.098155   2.152237   4.652333   5.824616   5.550027
    27  H    2.134985   1.100081   2.674859   4.076102   4.389323
    28  H    5.698031   4.538503   2.150123   1.093517   2.202643
    29  H    5.477861   4.494816   2.133757   1.095465   2.223875
    30  H    2.780165   2.182771   4.257312   5.637398   5.785998
    31  H    2.919434   2.203216   3.714293   4.796896   4.716121
    32  H    3.519871   2.186709   3.034635   4.391163   4.875328
    33  H    5.323405   5.282608   4.407343   3.523732   2.184453
    34  H    6.240048   5.792862   4.114701   2.818250   2.168196
    35  H    4.953684   4.708940   3.554099   2.830684   2.190286
    36  H    6.217468   5.573360   3.955291   2.727392   1.965017
    37  H    5.099534   6.161550   7.525997   7.673557   6.324910
    38  H    5.379411   5.525809   6.086138   6.045419   4.914609
    39  H    5.380782   5.705142   6.030234   5.721711   4.306326
    40  H    6.090296   6.613478   7.389359   7.281672   5.945244
    41  H    4.007409   5.017146   6.991114   7.613271   6.640097
    42  H    4.675384   5.202112   6.778953   7.289760   6.372772
    43  H    6.403034   7.128805   8.515622   8.757429   7.578577
                   11         12         13         14         15
    11  O    0.000000
    12  C    3.391981   0.000000
    13  C    4.691538   6.008793   0.000000
    14  O    4.561841   5.278143   2.433614   0.000000
    15  C    6.944519   4.986167   5.554732   4.766734   0.000000
    16  O    7.635269   5.910377   5.620537   5.400551   1.441874
    17  C    7.369405   5.793269   5.523886   4.297201   1.538869
    18  C    7.757573   5.205781   7.016586   6.076320   1.544790
    19  O    9.146462   6.640268   7.976547   7.056342   2.458113
    20  H    5.372972   4.724274   3.226411   3.779815   2.987705
    21  H    5.581183   5.054123   2.983264   2.550189   2.636000
    22  H    5.074447   3.121793   4.910129   3.729885   2.126637
    23  H    6.361654   4.172151   5.889738   5.897077   2.651987
    24  H    5.858776   2.977116   6.431962   5.867052   2.898081
    25  H    4.591004   3.503852   4.686158   5.297262   4.273329
    26  H    4.975519   2.841405   6.224299   6.390544   4.705868
    27  H    2.687692   2.128891   5.250359   5.422321   5.717555
    28  H    2.799696   4.982490   3.304144   2.525991   6.635385
    29  H    2.761771   5.398630   2.603947   3.294967   7.016899
    30  H    4.203845   1.097178   6.955472   6.337663   5.447932
    31  H    4.040311   1.095436   6.037584   4.944136   4.289394
    32  H    2.818993   1.096173   6.208674   5.370760   5.867197
    33  H    5.585165   6.409643   1.096238   2.661633   5.029850
    34  H    5.130877   6.847656   1.097384   2.728484   6.483534
    35  H    4.549851   6.016052   1.095848   3.392904   5.962736
    36  H    5.011573   6.137427   2.546628   0.972270   5.636441
    37  H    8.561428   6.657039   6.522018   6.210875   1.945279
    38  H    7.087806   5.472345   5.768438   4.120076   2.197267
    39  H    7.185704   6.114725   4.713913   3.629999   2.189724
    40  H    8.464112   6.770476   6.432678   5.255754   2.175541
    41  H    7.759413   5.015638   7.326428   6.644159   2.174241
    42  H    7.549360   4.849566   7.299991   6.046076   2.189345
    43  H    9.431594   6.993604   8.221998   7.057804   2.845621
                   16         17         18         19         20
    16  O    0.000000
    17  C    2.433611   0.000000
    18  C    2.411908   2.516308   0.000000
    19  O    2.802405   2.956096   1.437852   0.000000
    20  H    2.776776   3.735191   4.319322   5.290857   0.000000
    21  H    2.910613   2.610878   4.144635   5.017906   1.745068
    22  H    3.330346   2.673350   2.811321   4.140105   3.048717
    23  H    2.592205   4.154869   2.934516   4.003949   2.778693
    24  H    3.604577   4.218775   2.685866   4.035745   3.764909
    25  H    4.277932   5.462943   4.999338   6.212858   2.472378
    26  H    4.970307   6.037419   4.906028   6.181863   3.922934
    27  H    6.215373   6.659160   6.275950   7.673706   4.274251
    28  H    7.348348   6.482462   7.755779   8.956972   5.205901
    29  H    7.425185   7.108900   8.247464   9.452023   4.868973
    30  H    6.305865   6.420904   5.409475   6.808758   5.365273
    31  H    5.394156   4.967999   4.420311   5.835297   4.611098
    32  H    6.845998   6.499365   6.146440   7.574009   5.463280
    33  H    4.921150   4.926115   6.552332   7.365164   2.839628
    34  H    6.577283   6.272280   7.958448   8.876871   4.301757
    35  H    5.890625   6.180960   7.376293   8.382675   3.252848
    36  H    6.198299   5.032746   6.970479   7.881393   4.557059
    37  H    0.975043   2.700619   2.387007   2.246122   3.741723
    38  H    3.396909   1.097110   2.824560   3.418729   4.318953
    39  H    2.674796   1.094017   3.480557   3.910204   3.387457
    40  H    2.714971   1.095759   2.713282   2.576037   4.591117
    41  H    2.659162   3.468978   1.092313   2.020277   4.380296
    42  H    3.373632   2.776605   1.096509   2.102041   4.879935
    43  H    3.406775   2.845271   1.972521   0.970633   5.797635
                   21         22         23         24         25
    21  H    0.000000
    22  H    2.618300   0.000000
    23  H    3.827177   3.034260   0.000000
    24  H    4.316305   2.367090   1.753032   0.000000
    25  H    3.930723   3.655725   2.379798   3.049881   0.000000
    26  H    5.120967   3.896447   2.490754   2.367268   1.748733
    27  H    5.142817   4.183916   4.273072   3.886306   2.458279
    28  H    4.627281   5.005478   7.045819   6.738735   5.727243
    29  H    4.794715   5.619784   6.940624   6.988011   5.194740
    30  H    5.881296   3.816625   4.263676   2.954595   3.783140
    31  H    4.637592   2.356218   4.005656   2.609353   3.894879
    32  H    5.642371   3.857335   5.231623   4.054628   4.323308
    33  H    2.456303   4.806849   5.604349   6.331798   4.783065
    34  H    3.860589   5.803778   6.976045   7.461807   5.746988
    35  H    3.571477   5.320135   5.813693   6.487006   4.276763
    36  H    3.327799   4.690168   6.822350   6.838477   6.130091
    37  H    3.767825   4.032251   3.209043   4.132610   5.138851
    38  H    3.054899   2.471930   4.656716   4.307622   5.812261
    39  H    1.976865   3.067786   4.534603   4.830574   5.471621
    40  H    3.550218   3.678954   4.783620   4.930405   6.349050
    41  H    4.622869   3.187666   2.323926   2.152338   4.573668
    42  H    4.507740   2.644993   3.571686   2.753965   5.392518
    43  H    5.240261   4.358005   4.789670   4.636101   6.882270
                   26         27         28         29         30
    26  H    0.000000
    27  H    2.372904   0.000000
    28  H    6.605256   4.807911   0.000000
    29  H    6.339002   4.488009   1.778289   0.000000
    30  H    2.609811   2.488826   6.046302   6.362353   0.000000
    31  H    3.340428   3.066021   5.052354   5.723254   1.773418
    32  H    3.785770   2.438969   4.598961   5.153017   1.769620
    33  H    6.370285   5.788323   4.193170   3.687132   7.315437
    34  H    7.261691   6.105512   3.307323   2.623488   7.835859
    35  H    5.892150   4.888051   3.767194   2.579223   6.874634
    36  H    7.290366   6.184832   2.555984   3.320904   7.213187
    37  H    5.675064   7.085650   8.242638   8.378330   6.975943
    38  H    6.220210   6.613909   6.144741   7.023241   6.144107
    39  H    6.334929   6.713921   6.001635   6.529763   6.855377
    40  H    6.868403   7.678668   7.522114   8.151514   7.322875
    41  H    4.250425   5.947179   8.117524   8.450832   5.028847
    42  H    5.106328   6.250102   7.564676   8.260485   5.055521
    43  H    6.876242   8.181780   9.031071   9.681741   7.233561
                   31         32         33         34         35
    31  H    0.000000
    32  H    1.768035   0.000000
    33  H    6.311490   6.757577   0.000000
    34  H    6.871649   6.920971   1.770064   0.000000
    35  H    6.222682   6.238775   1.778109   1.775691   0.000000
    36  H    5.839397   6.130977   2.837950   2.426537   3.577832
    37  H    6.073267   7.615952   5.764774   7.444279   6.820419
    38  H    4.539252   6.061467   5.334023   6.447684   6.496238
    39  H    5.394709   6.747110   4.027012   5.387462   5.446491
    40  H    5.909882   7.506811   5.731622   7.139711   7.098645
    41  H    4.391076   6.042460   6.914951   8.335315   7.532610
    42  H    3.930595   5.698315   6.951215   8.194572   7.724505
    43  H    6.091330   7.847858   7.607826   9.050813   8.737522
                   36         37         38         39         40
    36  H    0.000000
    37  H    6.981227   0.000000
    38  H    4.851892   3.683347   0.000000
    39  H    4.265726   3.099354   1.777392   0.000000
    40  H    5.912383   2.585954   1.776384   1.755203   0.000000
    41  H    7.574981   2.673031   3.821485   4.324743   3.720458
    42  H    6.940973   3.428257   2.639655   3.810715   3.061524
    43  H    7.832731   2.882149   3.117581   3.842914   2.264405
                   41         42         43
    41  H    0.000000
    42  H    1.776129   0.000000
    43  H    2.796203   2.229409   0.000000
 Stoichiometry    C15H24O4
 Framework group  C1[X(C15H24O4)]
 Deg. of freedom   123
 Full point group                 C1      NOp   1
 Largest Abelian subgroup         C1      NOp   1
 Largest concise Abelian subgroup C1      NOp   1
                         Standard orientation:                         
 ---------------------------------------------------------------------
 Center     Atomic      Atomic             Coordinates (Angstroms)
 Number     Number       Type             X           Y           Z
 ---------------------------------------------------------------------
      1          6           0        1.787587    0.744569    0.083357
      2          6           0        1.205951   -0.468580    0.266731
      3          6           0       -0.222721   -0.760853    0.655533
      4          6           0       -1.248513    0.208591    0.022731
      5          6           0       -1.293942    1.572859    0.757267
      6          6           0        0.044034    2.132926    1.279257
      7          6           0        1.242709    2.127612    0.308043
      8          6           0        3.194389    0.551210   -0.332499
      9          6           0        3.486702   -0.934850   -0.398280
     10          6           0        2.155246   -1.628380    0.000646
     11          8           0        4.006390    1.450461   -0.564857
     12          6           0        0.957729    2.868104   -1.013735
     13          6           0        2.311357   -2.541463    1.224539
     14          8           0        1.574431   -2.373351   -1.088717
     15          6           0       -2.660075   -0.432665   -0.076568
     16          8           0       -3.046360   -0.843044    1.250599
     17          6           0       -2.661654   -1.655394   -1.010938
     18          6           0       -3.703613    0.592708   -0.572567
     19          8           0       -5.030936    0.042489   -0.518798
     20          1           0       -0.316659   -0.745100    1.750223
     21          1           0       -0.442791   -1.790209    0.358426
     22          1           0       -0.934742    0.385334   -1.012885
     23          1           0       -1.968505    1.485453    1.619188
     24          1           0       -1.751272    2.314203    0.089775
     25          1           0        0.338512    1.597527    2.192382
     26          1           0       -0.134364    3.170398    1.591938
     27          1           0        2.050751    2.685534    0.803997
     28          1           0        3.793053   -1.209641   -1.411403
     29          1           0        4.309600   -1.158298    0.289436
     30          1           0        0.585190    3.880603   -0.814088
     31          1           0        0.213255    2.349114   -1.627240
     32          1           0        1.871011    2.963583   -1.612396
     33          1           0        1.360376   -3.021098    1.484004
     34          1           0        3.034885   -3.336788    1.004961
     35          1           0        2.669457   -1.986985    2.099298
     36          1           0        2.138360   -3.150363   -1.242164
     37          1           0       -4.014534   -0.954079    1.218684
     38          1           0       -2.318507   -1.397910   -2.020691
     39          1           0       -2.024613   -2.455686   -0.622887
     40          1           0       -3.672612   -2.070895   -1.088472
     41          1           0       -3.724699    1.455084    0.097514
     42          1           0       -3.456903    0.942888   -1.581943
     43          1           0       -5.203541   -0.423465   -1.352598
 ---------------------------------------------------------------------
 Rotational constants (GHZ):      0.5964612      0.2473506      0.1998124
 Standard basis: 6-31G(d) (6D, 7F)
 There are   333 symmetry adapted cartesian basis functions of A   symmetry.
 There are   333 symmetry adapted basis functions of A   symmetry.
   333 basis functions,   628 primitive gaussians,   333 cartesian basis functions
    73 alpha electrons       73 beta electrons
       nuclear repulsion energy      1595.6261952985 Hartrees.
 NAtoms=   43 NActive=   43 NUniq=   43 SFac= 1.00D+00 NAtFMM=   60 NAOKFM=F Big=F
 Integral buffers will be    131072 words long.
 Raffenetti 2 integral format.
 Two-electron integral symmetry is turned on.
 ------------------------------------------------------------------------------
 Polarizable Continuum Model (PCM)
 =================================
 Model                : PCM (using non-symmetric T matrix).
 Atomic radii         : SMD-Coulomb.
 Polarization charges : Total charges.
 Charge compensation  : None.
 Solution method      : On-the-fly selection.
 Cavity type          : VdW (van der Waals Surface) (Alpha=1.000).
 Cavity algorithm     : GePol (No added spheres)
                        Default sphere list used, NSphG=   43.
                        Lebedev-Laikov grids with approx.  5.0 points / Ang**2.
                        Smoothing algorithm: Karplus/York (Gamma=1.0000).
                        Polarization charges: spherical gaussians, with
                                              point-specific exponents (IZeta= 3).
                        Self-potential: point-specific (ISelfS= 7).
                        Self-field    : sphere-specific E.n sum rule (ISelfD= 2).
 1st derivatives      : Analytical E(r).r(x)/FMM algorithm (CHGder, D1EAlg=3).
                        Cavity 1st derivative terms included.
 Solvent              : Methanol, Eps=  32.613000 Eps(inf)=   1.765709
 ------------------------------------------------------------------------------
 ------------------------------------------------------------------------------
 Atomic radii for non-electrostatic terms: SMD-CDS.
 ------------------------------------------------------------------------------
 Nuclear repulsion after PCM non-electrostatic terms =     1595.6275388528 Hartrees.
 One-electron integrals computed using PRISM.
 NBasis=   333 RedAO= T EigKep=  9.56D-04  NBF=   333
 NBsUse=   333 1.00D-06 EigRej= -1.00D+00 NBFU=   333
 Initial guess from the checkpoint file:  "DY-202A-11R_39.chk"
 B after Tr=     0.000000    0.000000    0.000000
         Rot=    0.999992   -0.002367    0.000592    0.003076 Ang=  -0.45 deg.
 ExpMin= 1.61D-01 ExpMax= 5.48D+03 ExpMxC= 8.25D+02 IAcc=1 IRadAn=         1 AccDes= 0.00D+00
 Harris functional with IExCor=  402 and IRadAn=       1 diagonalized for initial guess.
 HarFok:  IExCor=  402 AccDes= 0.00D+00 IRadAn=         1 IDoV= 1 UseB2=F ITyADJ=14
 ICtDFT=  3500011 ScaDFX=  1.000000  1.000000  1.000000  1.000000
 FoFCou: FMM=F IPFlag=           0 FMFlag=      100000 FMFlg1=           0
         NFxFlg=           0 DoJE=T BraDBF=F KetDBF=T FulRan=T
         wScrn=  0.000000 ICntrl=     500 IOpCl=  0 I1Cent=   200000004 NGrid=           0
         NMat0=    1 NMatS0=      1 NMatT0=    0 NMatD0=    1 NMtDS0=    0 NMtDT0=    0
 Petite list used in FoFCou.
 Keep R1 ints in memory in canonical form, NReq=1565304907.
 Requested convergence on RMS density matrix=1.00D-08 within 128 cycles.
 Requested convergence on MAX density matrix=1.00D-06.
 Requested convergence on             energy=1.00D-06.
 No special actions if energy rises.
 Inv3:  Mode=1 IEnd=    21951075.
 Iteration    1 A*A^-1 deviation from unit magnitude is 4.55D-15 for   1354.
 Iteration    1 A*A^-1 deviation from orthogonality  is 5.43D-15 for   1810   1514.
 Iteration    1 A^-1*A deviation from unit magnitude is 4.66D-15 for    663.
 Iteration    1 A^-1*A deviation from orthogonality  is 1.93D-11 for   2254   2253.
 Error on total polarization charges =  0.05165
 SCF Done:  E(RB3LYP) =  -886.949319936     A.U. after   11 cycles
            NFock= 11  Conv=0.32D-08     -V/T= 2.0094
 SMD-CDS (non-electrostatic) energy       (kcal/mol) =       0.84
 (included in total energy above)
 D1PCM: PCM CHGder 1st derivatives, ID1Alg=3 FixD1E=F DoIter=F DoCFld=F I1PDM=0.
 Calling FoFJK, ICntrl=      2127 FMM=F ISym2X=0 I1Cent= 0 IOpClX= 0 NMat=1 NMatS=1 NMatT=0.
 ***** Axes restored to original set *****
 -------------------------------------------------------------------
 Center     Atomic                   Forces (Hartrees/Bohr)
 Number     Number              X              Y              Z
 -------------------------------------------------------------------
      1        6           0.005301506   -0.006104741   -0.000404253
      2        6          -0.005099001    0.005745857    0.000655428
      3        6           0.002467811   -0.000853511   -0.001161743
      4        6          -0.000923533    0.002846289    0.001630424
      5        6           0.001128640    0.001348547   -0.000295038
      6        6          -0.000196293    0.000043672    0.000586937
      7        6          -0.003652993    0.002230355    0.001290222
      8        6          -0.003598383    0.003189503    0.000504122
      9        6          -0.003039905   -0.000538375    0.001091768
     10        6           0.005055220   -0.000458791    0.000568563
     11        8          -0.002108769   -0.003054503    0.000863599
     12        6           0.000335143    0.000422958   -0.001399268
     13        6          -0.000324729   -0.001500072   -0.000057781
     14        8           0.001054328    0.001274532   -0.000642257
     15        6          -0.000003803   -0.000834130   -0.002656713
     16        8          -0.000673504    0.000081974   -0.000278604
     17        6          -0.001239384   -0.001925705    0.001385684
     18        6          -0.001425706   -0.000866642    0.001867320
     19        8           0.000867480    0.002396810   -0.000560612
     20        1           0.000065595    0.000481776    0.000221475
     21        1           0.001177439    0.001125301    0.000518384
     22        1           0.000729230   -0.000072870   -0.000366374
     23        1           0.000552245   -0.000128702   -0.000010343
     24        1           0.001339006   -0.000256948    0.000351968
     25        1           0.000067168   -0.000441967   -0.000877518
     26        1          -0.000054742    0.000113565    0.000035608
     27        1           0.000145322    0.000245059   -0.000194355
     28        1           0.001038173   -0.001458759   -0.000565282
     29        1           0.000981374   -0.001774980   -0.001110346
     30        1           0.000104469   -0.000058176    0.000381810
     31        1          -0.000407528   -0.000251970    0.000402773
     32        1          -0.000044037   -0.000346802    0.000406315
     33        1           0.000171467    0.001260864   -0.000346164
     34        1           0.000309265    0.000213538    0.000009424
     35        1           0.000548159    0.000292288   -0.000579094
     36        1           0.000460008   -0.000732441    0.000431744
     37        1           0.000099990   -0.000758143   -0.000382835
     38        1          -0.000134336    0.000510205    0.000710705
     39        1          -0.000088246    0.000345995   -0.000763431
     40        1          -0.000368898    0.000478035   -0.000430501
     41        1          -0.000753282   -0.000743999   -0.000710858
     42        1          -0.000694206   -0.000314062   -0.000483653
     43        1           0.000832240   -0.001170833    0.000362748
 -------------------------------------------------------------------
 Cartesian Forces:  Max     0.006104741 RMS     0.001543333

 GradGradGradGradGradGradGradGradGradGradGradGradGradGradGradGradGradGrad
 Berny optimization.
 Using GEDIIS/GDIIS optimizer.
 FormGI is forming the generalized inverse of G from B-inverse, IUseBI=4.
 Internal  Forces:  Max     0.004588905 RMS     0.000903966
 Search for a local minimum.
 Step number   2 out of a maximum of  258
 All quantities printed in internal units (Hartrees-Bohrs-Radians)
 Mixed Optimization -- En-DIIS/RFO-DIIS
 Update second derivatives using D2CorX and points    1    2
 DE= -5.85D-03 DEPred=-7.09D-03 R= 8.25D-01
 TightC=F SS=  1.41D+00  RLast= 3.46D-01 DXNew= 5.0454D-01 1.0381D+00
 Trust test= 8.25D-01 RLast= 3.46D-01 DXMaxT set to 5.05D-01
 ITU=  1  0
 Use linear search instead of GDIIS.
     Eigenvalues ---    0.00230   0.00230   0.00235   0.00338   0.00372
     Eigenvalues ---    0.00394   0.00536   0.00684   0.00777   0.00919
     Eigenvalues ---    0.01116   0.01214   0.01240   0.01257   0.01359
     Eigenvalues ---    0.01396   0.02472   0.02616   0.03185   0.03883
     Eigenvalues ---    0.04051   0.04307   0.04430   0.04579   0.04713
     Eigenvalues ---    0.04800   0.04861   0.05003   0.05085   0.05278
     Eigenvalues ---    0.05395   0.05435   0.05459   0.05522   0.05558
     Eigenvalues ---    0.05584   0.05648   0.05690   0.05751   0.05910
     Eigenvalues ---    0.05998   0.06076   0.06687   0.07782   0.08485
     Eigenvalues ---    0.08702   0.09071   0.09136   0.09353   0.09638
     Eigenvalues ---    0.10267   0.11596   0.12053   0.13406   0.13807
     Eigenvalues ---    0.14603   0.15734   0.15920   0.16000   0.16000
     Eigenvalues ---    0.16000   0.16000   0.16000   0.16000   0.16000
     Eigenvalues ---    0.16000   0.16000   0.16000   0.16063   0.16143
     Eigenvalues ---    0.16437   0.17139   0.18238   0.19901   0.20705
     Eigenvalues ---    0.22036   0.23009   0.24488   0.24998   0.26493
     Eigenvalues ---    0.26834   0.26996   0.27439   0.27859   0.28453
     Eigenvalues ---    0.28576   0.28771   0.29354   0.29605   0.30570
     Eigenvalues ---    0.31495   0.31584   0.32293   0.33761   0.33826
     Eigenvalues ---    0.33832   0.33835   0.33937   0.33953   0.34001
     Eigenvalues ---    0.34099   0.34143   0.34163   0.34173   0.34197
     Eigenvalues ---    0.34205   0.34227   0.34264   0.34282   0.34318
     Eigenvalues ---    0.34342   0.34413   0.34438   0.34523   0.35043
     Eigenvalues ---    0.40156   0.40812   0.41865   0.51599   0.52576
     Eigenvalues ---    0.52708   0.52980   0.94889
 RFO step:  Lambda=-1.38957502D-03 EMin= 2.29969996D-03
 Quartic linear search produced a step of -0.05897.
 Iteration  1 RMS(Cart)=  0.03285356 RMS(Int)=  0.00064327
 Iteration  2 RMS(Cart)=  0.00073877 RMS(Int)=  0.00002831
 Iteration  3 RMS(Cart)=  0.00000035 RMS(Int)=  0.00002831
 Variable       Old X    -DE/DX   Delta X   Delta X   Delta X     New X
                                 (Linear)    (Quad)   (Total)
    R1        2.56589  -0.00397  -0.00182  -0.00359  -0.00539   2.56050
    R2        2.84100   0.00328  -0.00110   0.01083   0.00972   2.85071
    R3        2.79617  -0.00326  -0.00043  -0.00773  -0.00812   2.78804
    R4        2.85198  -0.00204  -0.00003  -0.00653  -0.00654   2.84544
    R5        2.87655   0.00459  -0.00140   0.01621   0.01479   2.89133
    R6        2.92298   0.00164   0.00016   0.00610   0.00627   2.92924
    R7        2.07648   0.00022  -0.00019   0.00104   0.00085   2.07733
    R8        2.06688  -0.00144  -0.00019  -0.00344  -0.00364   2.06324
    R9        2.92928   0.00047   0.00010   0.00217   0.00228   2.93156
   R10        2.93582   0.00451   0.00184   0.01209   0.01392   2.94974
   R11        2.07198   0.00055   0.00025   0.00095   0.00120   2.07318
   R12        2.91308  -0.00114  -0.00111  -0.00077  -0.00188   2.91120
   R13        2.07490  -0.00034  -0.00003  -0.00086  -0.00089   2.07401
   R14        2.07378  -0.00094   0.00002  -0.00262  -0.00260   2.07118
   R15        2.91539  -0.00118  -0.00073  -0.00160  -0.00235   2.91304
   R16        2.07626  -0.00050  -0.00001  -0.00135  -0.00136   2.07490
   R17        2.07521   0.00012   0.00006   0.00022   0.00027   2.07549
   R18        2.91327   0.00005  -0.00132   0.00306   0.00174   2.91501
   R19        2.07885   0.00015  -0.00009   0.00060   0.00051   2.07937
   R20        2.86476   0.00116  -0.00215   0.00874   0.00660   2.87135
   R21        2.33134  -0.00377  -0.00119  -0.00114  -0.00233   2.32901
   R22        2.93541  -0.00432  -0.00260  -0.00744  -0.01007   2.92534
   R23        2.06645   0.00121   0.00006   0.00313   0.00320   2.06964
   R24        2.07013   0.00038  -0.00009   0.00124   0.00115   2.07128
   R25        2.90059  -0.00089  -0.00076  -0.00111  -0.00187   2.89872
   R26        2.72477  -0.00072  -0.00187   0.00253   0.00065   2.72543
   R27        2.07337  -0.00002  -0.00020   0.00039   0.00018   2.07355
   R28        2.07007   0.00016  -0.00015   0.00077   0.00063   2.07070
   R29        2.07147  -0.00028  -0.00006  -0.00063  -0.00070   2.07077
   R30        2.07159  -0.00077  -0.00005  -0.00200  -0.00204   2.06955
   R31        2.07375   0.00005  -0.00013   0.00042   0.00029   2.07404
   R32        2.07085  -0.00014  -0.00006  -0.00026  -0.00032   2.07053
   R33        1.83732   0.00079   0.00003   0.00134   0.00136   1.83869
   R34        2.72475  -0.00027  -0.00066   0.00084   0.00018   2.72492
   R35        2.90804  -0.00007   0.00020  -0.00069  -0.00049   2.90755
   R36        2.91923   0.00018   0.00085  -0.00127  -0.00042   2.91881
   R37        1.84256   0.00000   0.00042  -0.00093  -0.00051   1.84205
   R38        2.07324  -0.00058  -0.00028  -0.00097  -0.00124   2.07199
   R39        2.06739  -0.00059  -0.00007  -0.00144  -0.00151   2.06588
   R40        2.07069   0.00019  -0.00001   0.00055   0.00054   2.07123
   R41        2.71715  -0.00205  -0.00062  -0.00332  -0.00395   2.71320
   R42        2.06417  -0.00100   0.00009  -0.00292  -0.00282   2.06135
   R43        2.07210   0.00019  -0.00016   0.00085   0.00069   2.07279
   R44        1.83423   0.00011   0.00031  -0.00049  -0.00018   1.83405
    A1        2.27378  -0.00107   0.00168  -0.01192  -0.01031   2.26348
    A2        1.90548   0.00023  -0.00336   0.00823   0.00483   1.91030
    A3        2.10227   0.00085   0.00162   0.00453   0.00618   2.10845
    A4        2.23106   0.00096  -0.00152   0.00317   0.00167   2.23273
    A5        1.97143  -0.00117   0.00107  -0.00764  -0.00666   1.96476
    A6        2.08040   0.00021   0.00044   0.00453   0.00505   2.08545
    A7        1.98343   0.00066   0.00051   0.00166   0.00216   1.98559
    A8        1.91219   0.00012  -0.00018  -0.00135  -0.00152   1.91067
    A9        1.87837  -0.00114  -0.00054  -0.00515  -0.00568   1.87269
   A10        1.91972  -0.00032   0.00086  -0.00433  -0.00345   1.91627
   A11        1.92334   0.00047  -0.00068   0.00747   0.00679   1.93013
   A12        1.84098   0.00017  -0.00006   0.00172   0.00166   1.84264
   A13        1.95755  -0.00139  -0.00099  -0.00623  -0.00729   1.95027
   A14        1.94982  -0.00028   0.00074  -0.00106  -0.00030   1.94952
   A15        1.87304   0.00007   0.00080  -0.01025  -0.00946   1.86357
   A16        1.94651   0.00213  -0.00011   0.01922   0.01911   1.96562
   A17        1.89029  -0.00007  -0.00097  -0.00036  -0.00143   1.88887
   A18        1.84022  -0.00048   0.00058  -0.00233  -0.00177   1.83845
   A19        2.04292   0.00056   0.00109  -0.00568  -0.00464   2.03828
   A20        1.89645  -0.00002   0.00081  -0.00141  -0.00057   1.89587
   A21        1.89499   0.00007  -0.00028   0.00447   0.00417   1.89916
   A22        1.87166  -0.00049  -0.00051   0.00001  -0.00048   1.87118
   A23        1.89889  -0.00053  -0.00122  -0.00275  -0.00394   1.89494
   A24        1.84962   0.00041   0.00000   0.00654   0.00654   1.85616
   A25        2.04873  -0.00038  -0.00038  -0.00655  -0.00703   2.04171
   A26        1.91453   0.00038  -0.00082   0.00208   0.00126   1.91579
   A27        1.87408  -0.00018   0.00019   0.00176   0.00196   1.87604
   A28        1.88943  -0.00029   0.00097  -0.00353  -0.00256   1.88688
   A29        1.88465   0.00037   0.00052   0.00135   0.00192   1.88656
   A30        1.84136   0.00017  -0.00050   0.00637   0.00587   1.84722
   A31        1.95935   0.00011   0.00021  -0.00236  -0.00222   1.95713
   A32        1.96139   0.00007  -0.00040  -0.00080  -0.00117   1.96022
   A33        1.84183  -0.00028   0.00149  -0.00330  -0.00180   1.84003
   A34        1.97629  -0.00002  -0.00070   0.00109   0.00041   1.97669
   A35        1.85995   0.00006  -0.00118   0.00686   0.00570   1.86565
   A36        1.85325   0.00004   0.00073  -0.00125  -0.00053   1.85272
   A37        1.90035   0.00190   0.00359  -0.00228   0.00124   1.90159
   A38        2.19378  -0.00038  -0.00234   0.00451   0.00220   2.19598
   A39        2.18885  -0.00152  -0.00125  -0.00210  -0.00333   2.18552
   A40        1.83511  -0.00181  -0.00273   0.00052  -0.00231   1.83280
   A41        1.91830   0.00126  -0.00031   0.01056   0.01026   1.92856
   A42        1.89395   0.00132  -0.00013   0.01361   0.01356   1.90751
   A43        1.94537   0.00025   0.00142  -0.00520  -0.00372   1.94164
   A44        1.97315   0.00023  -0.00035  -0.00009  -0.00043   1.97272
   A45        1.89645  -0.00113   0.00180  -0.01746  -0.01574   1.88071
   A46        1.81240   0.00086   0.00142   0.00121   0.00253   1.81493
   A47        1.95767  -0.00013   0.00092   0.00186   0.00279   1.96046
   A48        1.84888  -0.00005   0.00165  -0.00139   0.00027   1.84915
   A49        1.96405  -0.00022  -0.00077   0.00050  -0.00019   1.96385
   A50        1.96267  -0.00110  -0.00289  -0.00449  -0.00734   1.95533
   A51        1.91350   0.00063  -0.00021   0.00211   0.00194   1.91544
   A52        1.92838  -0.00039   0.00012  -0.00280  -0.00268   1.92569
   A53        1.95870  -0.00053   0.00018  -0.00361  -0.00344   1.95526
   A54        1.93486  -0.00039   0.00010  -0.00204  -0.00195   1.93291
   A55        1.88427   0.00040  -0.00004   0.00162   0.00157   1.88584
   A56        1.87747   0.00044  -0.00016   0.00319   0.00303   1.88050
   A57        1.87719   0.00055  -0.00023   0.00418   0.00395   1.88114
   A58        1.93989  -0.00086   0.00021  -0.00456  -0.00437   1.93552
   A59        1.91627   0.00018   0.00080   0.00004   0.00084   1.91711
   A60        1.94844  -0.00077   0.00020  -0.00660  -0.00641   1.94203
   A61        1.87782   0.00074  -0.00146   0.01092   0.00946   1.88727
   A62        1.89223   0.00071  -0.00003   0.00271   0.00266   1.89488
   A63        1.88702   0.00008   0.00020  -0.00177  -0.00158   1.88544
   A64        1.87392  -0.00068   0.00053  -0.00511  -0.00459   1.86933
   A65        1.87765  -0.00025   0.00133   0.00005   0.00141   1.87906
   A66        1.94734   0.00092   0.00025   0.00797   0.00825   1.95559
   A67        1.93941   0.00114   0.00121   0.00941   0.01065   1.95006
   A68        1.90970  -0.00033  -0.00249  -0.00367  -0.00622   1.90349
   A69        1.87914   0.00011  -0.00007  -0.00330  -0.00342   1.87572
   A70        1.90896  -0.00160  -0.00034  -0.01081  -0.01121   1.89775
   A71        1.84243  -0.00033   0.00011  -0.00217  -0.00206   1.84037
   A72        1.95200  -0.00123  -0.00058  -0.00835  -0.00895   1.94305
   A73        1.94472   0.00098   0.00101   0.00543   0.00644   1.95116
   A74        1.92325  -0.00018   0.00126  -0.00339  -0.00216   1.92108
   A75        1.89232   0.00002   0.00034  -0.00155  -0.00120   1.89112
   A76        1.88855   0.00029   0.00006  -0.00233  -0.00231   1.88624
   A77        1.85975   0.00018  -0.00220   0.01092   0.00870   1.86845
   A78        1.93648  -0.00011  -0.00059  -0.00055  -0.00116   1.93532
   A79        1.91783   0.00125   0.00136   0.00868   0.01005   1.92788
   A80        1.93430  -0.00016   0.00123  -0.00482  -0.00359   1.93072
   A81        1.83522  -0.00057  -0.00017  -0.00258  -0.00275   1.83247
   A82        1.94371  -0.00037  -0.00219  -0.00288  -0.00510   1.93862
   A83        1.89327  -0.00002   0.00029   0.00266   0.00298   1.89626
   A84        1.89203  -0.00069  -0.00110  -0.00153  -0.00263   1.88940
    D1        0.09332   0.00037   0.00052  -0.00324  -0.00270   0.09062
    D2       -3.07500   0.00022   0.00029  -0.00033  -0.00002  -3.07502
    D3       -3.11116   0.00055  -0.00042   0.01310   0.01262  -3.09853
    D4        0.00371   0.00040  -0.00064   0.01601   0.01530   0.01901
    D5        0.36436   0.00024  -0.00055   0.00598   0.00541   0.36977
    D6       -1.88736   0.00012   0.00058   0.00720   0.00776  -1.87961
    D7        2.38358   0.00020  -0.00098   0.01103   0.01003   2.39360
    D8       -2.70832   0.00007   0.00065  -0.01194  -0.01128  -2.71960
    D9        1.32314  -0.00005   0.00178  -0.01072  -0.00894   1.31420
   D10       -0.68911   0.00004   0.00023  -0.00689  -0.00667  -0.69578
   D11       -0.00524  -0.00018   0.00070   0.00185   0.00249  -0.00275
   D12       -3.12569  -0.00010   0.00035  -0.00444  -0.00417  -3.12986
   D13        3.08071  -0.00010  -0.00010   0.01559   0.01552   3.09623
   D14       -0.03975  -0.00002  -0.00044   0.00930   0.00887  -0.03088
   D15        0.64748   0.00009   0.00032   0.00980   0.01013   0.65760
   D16       -1.50762  -0.00005  -0.00105   0.01528   0.01425  -1.49337
   D17        2.78224   0.00030  -0.00061   0.01668   0.01608   2.79832
   D18       -2.46592   0.00027   0.00055   0.00689   0.00745  -2.45848
   D19        1.66217   0.00012  -0.00081   0.01238   0.01157   1.67373
   D20       -0.33116   0.00048  -0.00037   0.01378   0.01340  -0.31777
   D21       -0.00075  -0.00045   0.00035  -0.02650  -0.02617  -0.02693
   D22        2.12457  -0.00024   0.00086  -0.02412  -0.02327   2.10130
   D23       -2.07153   0.00042   0.00222  -0.02139  -0.01917  -2.09070
   D24        3.11665  -0.00057   0.00011  -0.02387  -0.02378   3.09287
   D25       -1.04121  -0.00036   0.00062  -0.02149  -0.02088  -1.06209
   D26        1.04588   0.00030   0.00198  -0.01876  -0.01678   1.02910
   D27       -1.36679   0.00018  -0.00024  -0.00589  -0.00614  -1.37292
   D28        2.71618  -0.00136   0.00011  -0.02584  -0.02570   2.69048
   D29        0.70720  -0.00067  -0.00149  -0.01647  -0.01792   0.68927
   D30        0.78419   0.00056   0.00057  -0.00975  -0.00920   0.77499
   D31       -1.41602  -0.00097   0.00092  -0.02970  -0.02877  -1.44479
   D32        2.85818  -0.00029  -0.00068  -0.02033  -0.02099   2.83719
   D33        2.80668   0.00085   0.00061  -0.00584  -0.00526   2.80143
   D34        0.60647  -0.00068   0.00095  -0.02579  -0.02482   0.58165
   D35       -1.40251   0.00000  -0.00064  -0.01642  -0.01705  -1.41956
   D36        0.64731  -0.00057   0.00034  -0.01397  -0.01364   0.63367
   D37       -1.47460  -0.00031  -0.00045  -0.00882  -0.00927  -1.48386
   D38        2.80443  -0.00082  -0.00073  -0.01816  -0.01891   2.78552
   D39        2.84932  -0.00035   0.00047  -0.00505  -0.00459   2.84473
   D40        0.72742  -0.00009  -0.00032   0.00010  -0.00022   0.72719
   D41       -1.27675  -0.00060  -0.00060  -0.00923  -0.00986  -1.28661
   D42       -1.41649   0.00021   0.00053   0.00259   0.00313  -1.41335
   D43        2.74480   0.00048  -0.00026   0.00774   0.00751   2.75230
   D44        0.74063  -0.00003  -0.00054  -0.00159  -0.00214   0.73850
   D45        0.98580  -0.00020  -0.00223   0.01367   0.01147   0.99727
   D46       -1.10896  -0.00018  -0.00017   0.01341   0.01330  -1.09566
   D47        3.03872   0.00041  -0.00078   0.01498   0.01420   3.05292
   D48       -1.22046   0.00019  -0.00141   0.00770   0.00627  -1.21419
   D49        2.96797   0.00021   0.00066   0.00744   0.00809   2.97606
   D50        0.83247   0.00080   0.00005   0.00900   0.00900   0.84146
   D51        3.01483  -0.00054  -0.00053  -0.00040  -0.00093   3.01391
   D52        0.92008  -0.00052   0.00153  -0.00065   0.00090   0.92097
   D53       -1.21543   0.00007   0.00092   0.00091   0.00180  -1.21363
   D54        0.83070  -0.00018  -0.00152   0.02349   0.02194   0.85264
   D55       -1.33465   0.00018  -0.00184   0.03165   0.02980  -1.30485
   D56        2.95587  -0.00011  -0.00095   0.02218   0.02120   2.97707
   D57        2.96548  -0.00021  -0.00009   0.01773   0.01762   2.98310
   D58        0.80013   0.00016  -0.00042   0.02589   0.02548   0.82562
   D59       -1.19254  -0.00013   0.00048   0.01641   0.01688  -1.17565
   D60       -1.32443  -0.00024  -0.00093   0.02401   0.02305  -1.30138
   D61        2.79341   0.00013  -0.00125   0.03217   0.03091   2.82432
   D62        0.80074  -0.00017  -0.00036   0.02269   0.02232   0.82305
   D63       -1.26866  -0.00052   0.00138  -0.02316  -0.02178  -1.29044
   D64        0.97527  -0.00035   0.00040  -0.02540  -0.02499   0.95028
   D65        3.00630  -0.00027   0.00019  -0.02202  -0.02183   2.98447
   D66        0.90928  -0.00055   0.00081  -0.02835  -0.02755   0.88173
   D67       -3.12997  -0.00038  -0.00017  -0.03059  -0.03076   3.12245
   D68       -1.09894  -0.00030  -0.00038  -0.02722  -0.02760  -1.12654
   D69        2.89483  -0.00031   0.00098  -0.02200  -0.02103   2.87380
   D70       -1.14442  -0.00014   0.00001  -0.02424  -0.02424  -1.16866
   D71        0.88661  -0.00006  -0.00021  -0.02087  -0.02108   0.86553
   D72       -3.11758   0.00022  -0.00143   0.02343   0.02198  -3.09560
   D73        1.06163   0.00034  -0.00159   0.02575   0.02414   1.08577
   D74       -1.03784   0.00027  -0.00148   0.02429   0.02278  -1.01505
   D75        0.92272   0.00003  -0.00077   0.02647   0.02573   0.94846
   D76       -1.18126   0.00015  -0.00093   0.02880   0.02789  -1.15336
   D77        3.00247   0.00008  -0.00083   0.02734   0.02654   3.02900
   D78       -1.11226  -0.00006   0.00059   0.01834   0.01892  -1.09334
   D79        3.06695   0.00006   0.00043   0.02066   0.02108   3.08803
   D80        0.96748  -0.00001   0.00053   0.01920   0.01973   0.98721
   D81        0.00458  -0.00010  -0.00047  -0.01782  -0.01831  -0.01373
   D82        2.10032  -0.00019  -0.00048  -0.01817  -0.01870   2.08162
   D83       -2.11126  -0.00005   0.00145  -0.02508  -0.02361  -2.13487
   D84        3.12511  -0.00017  -0.00013  -0.01146  -0.01162   3.11349
   D85       -1.06234  -0.00026  -0.00014  -0.01180  -0.01201  -1.07435
   D86        1.00927  -0.00012   0.00178  -0.01871  -0.01692   0.99235
   D87       -0.00239   0.00031   0.00009   0.02536   0.02544   0.02306
   D88       -2.12345   0.00004  -0.00151   0.02206   0.02054  -2.10291
   D89        1.98840   0.00023   0.00145   0.02237   0.02384   2.01224
   D90       -2.08011  -0.00024   0.00138   0.01515   0.01652  -2.06358
   D91        2.08201  -0.00051  -0.00023   0.01185   0.01162   2.09363
   D92       -0.08932  -0.00032   0.00273   0.01216   0.01492  -0.07440
   D93        2.06078   0.00089  -0.00188   0.04212   0.04020   2.10098
   D94       -0.06029   0.00062  -0.00348   0.03882   0.03530  -0.02499
   D95       -2.23163   0.00081  -0.00052   0.03914   0.03860  -2.19303
   D96        1.10863  -0.00065   0.00162  -0.04603  -0.04437   1.06426
   D97       -3.09898  -0.00015   0.00045  -0.03531  -0.03483  -3.13381
   D98       -1.00651  -0.00043   0.00137  -0.04175  -0.04035  -1.04686
   D99       -3.13843   0.00021   0.00353  -0.04291  -0.03940   3.10536
   D100      -1.06286   0.00070   0.00236  -0.03219  -0.02986  -1.09272
   D101       1.02961   0.00043   0.00328  -0.03863  -0.03538   0.99423
   D102      -0.94025  -0.00091  -0.00088  -0.04681  -0.04768  -0.98793
   D103       1.13532  -0.00041  -0.00205  -0.03609  -0.03814   1.09719
   D104      -3.05539  -0.00069  -0.00113  -0.04252  -0.04366  -3.09905
   D105      -3.08487   0.00033  -0.00117   0.01553   0.01434  -3.07053
   D106       1.22992  -0.00012  -0.00233   0.01704   0.01473   1.24464
   D107      -0.96905   0.00049   0.00082   0.01809   0.01891  -0.95013
   D108       2.81654   0.00066  -0.00104   0.03971   0.03866   2.85520
   D109      -1.34820   0.00143  -0.00142   0.04725   0.04585  -1.30235
   D110       0.72491  -0.00061  -0.00319   0.03035   0.02715   0.75205
   D111      -1.01009  -0.00040  -0.00027   0.00646   0.00621  -1.00388
   D112       1.11106  -0.00054   0.00047   0.00243   0.00290   1.11396
   D113      -3.11150   0.00017  -0.00082   0.01723   0.01641  -3.09509
   D114      -3.08587  -0.00044  -0.00046   0.00382   0.00339  -3.08248
   D115      -0.96472  -0.00059   0.00028  -0.00021   0.00008  -0.96464
   D116       1.09590   0.00013  -0.00101   0.01459   0.01359   1.10949
   D117       1.14281   0.00055   0.00120   0.01625   0.01744   1.16025
   D118      -3.01922   0.00041   0.00194   0.01222   0.01413  -3.00510
   D119      -0.95861   0.00113   0.00065   0.02702   0.02764  -0.93096
   D120      -3.02727   0.00004  -0.00384   0.03953   0.03568  -2.99159
   D121      -1.00523   0.00004  -0.00359   0.04127   0.03768  -0.96755
   D122       1.08703   0.00072  -0.00147   0.04713   0.04563   1.13266
   D123      -0.97525   0.00044  -0.00157   0.04288   0.04131  -0.93394
   D124       1.04679   0.00043  -0.00131   0.04463   0.04331   1.09010
   D125       3.13905   0.00111   0.00080   0.05049   0.05126  -3.09287
   D126       1.09833  -0.00078  -0.00475   0.03057   0.02586   1.12418
   D127       3.12037  -0.00079  -0.00449   0.03231   0.02786  -3.13496
   D128      -1.07056  -0.00011  -0.00237   0.03817   0.03581  -1.03475
   D129      -1.53061   0.00137  -0.00201   0.06740   0.06539  -1.46522
   D130       2.68000   0.00028  -0.00321   0.05886   0.05565   2.73566
   D131       0.63292   0.00082  -0.00239   0.05866   0.05626   0.68918
         Item               Value     Threshold  Converged?
 Maximum Force            0.004589     0.000450     NO 
 RMS     Force            0.000904     0.000300     NO 
 Maximum Displacement     0.162122     0.001800     NO 
 RMS     Displacement     0.032777     0.001200     NO 
 Predicted change in Energy=-7.888468D-04
 GradGradGradGradGradGradGradGradGradGradGradGradGradGradGradGradGradGrad

                          Input orientation:                          
 ---------------------------------------------------------------------
 Center     Atomic      Atomic             Coordinates (Angstroms)
 Number     Number       Type             X           Y           Z
 ---------------------------------------------------------------------
      1          6           0        1.767752    0.736115    0.099726
      2          6           0        1.166117   -0.462655    0.291827
      3          6           0       -0.264840   -0.728745    0.677594
      4          6           0       -1.279526    0.242526    0.021985
      5          6           0       -1.310763    1.614846    0.744720
      6          6           0        0.031293    2.147159    1.282110
      7          6           0        1.229504    2.129207    0.312450
      8          6           0        3.164207    0.522443   -0.325683
      9          6           0        3.436156   -0.970894   -0.394472
     10          6           0        2.109614   -1.640432    0.039555
     11          8           0        3.986855    1.406781   -0.570938
     12          6           0        0.947504    2.857542   -1.017769
     13          6           0        2.277677   -2.528280    1.279088
     14          8           0        1.513746   -2.403633   -1.029324
     15          6           0       -2.695699   -0.401575   -0.104955
     16          8           0       -3.116618   -0.796764    1.216379
     17          6           0       -2.687838   -1.638029   -1.020621
     18          6           0       -3.736272    0.606120   -0.641095
     19          8           0       -5.062733    0.062130   -0.563667
     20          1           0       -0.363240   -0.687153    1.771665
     21          1           0       -0.488690   -1.761264    0.402155
     22          1           0       -0.941347    0.405297   -1.008902
     23          1           0       -1.997879    1.546188    1.597774
     24          1           0       -1.736008    2.362491    0.065413
     25          1           0        0.315496    1.592616    2.186153
     26          1           0       -0.130550    3.184329    1.605139
     27          1           0        2.043668    2.686293    0.799859
     28          1           0        3.713961   -1.263634   -1.412612
     29          1           0        4.276382   -1.216722    0.265047
     30          1           0        0.602627    3.881444   -0.826202
     31          1           0        0.181286    2.346702   -1.611619
     32          1           0        1.856492    2.919711   -1.626588
     33          1           0        1.318023   -2.958710    1.584312
     34          1           0        2.966462   -3.353115    1.055911
     35          1           0        2.689382   -1.961180    2.121352
     36          1           0        2.066758   -3.193488   -1.159777
     37          1           0       -4.078321   -0.941378    1.150070
     38          1           0       -2.315296   -1.390551   -2.021707
     39          1           0       -2.069422   -2.441659   -0.612128
     40          1           0       -3.703955   -2.035534   -1.124595
     41          1           0       -3.760392    1.498877   -0.014764
     42          1           0       -3.491676    0.904547   -1.667861
     43          1           0       -5.213296   -0.485168   -1.350903
 ---------------------------------------------------------------------
                    Distance matrix (angstroms):
                    1          2          3          4          5
     1  C    0.000000
     2  C    1.354960   0.000000
     3  C    2.571221   1.505742   0.000000
     4  C    3.087973   2.559543   1.550090   0.000000
     5  C    3.265799   3.264362   2.567271   1.551317   0.000000
     6  C    2.530685   3.013240   2.953635   2.633209   1.540539
     7  C    1.508532   2.592719   3.245657   3.152644   2.627619
     8  C    1.475369   2.311731   3.785552   4.466093   4.729108
     9  C    2.437557   2.425364   3.860743   4.887073   5.524224
    10  C    2.401762   1.530028   2.622269   3.877126   4.774209
    11  O    2.413297   3.492237   4.918965   5.426031   5.462509
    12  C    2.534178   3.575827   4.147950   3.588741   3.122568
    13  C    3.508160   2.545006   3.172462   4.680958   5.507081
    14  O    3.346235   2.373538   2.980300   3.988706   5.222381
    15  C    4.610708   3.882626   2.574587   1.560938   2.589585
    16  O    5.239628   4.394115   2.903025   2.425203   3.049498
    17  C    5.171462   4.237569   3.095424   2.570381   3.948919
    18  C    5.555178   5.103532   3.946092   2.570502   2.970035
    19  O    6.895642   6.309186   5.018564   3.832517   4.266155
    20  H    3.059770   2.139918   1.099274   2.182948   2.692883
    21  H    3.379333   2.106405   1.091819   2.187493   3.491601
    22  H    2.945797   2.624241   2.141958   1.097082   2.162098
    23  H    4.132837   3.968856   3.004243   2.167643   1.097517
    24  H    3.862980   4.056481   3.477764   2.168989   1.096022
    25  H    2.682503   2.921672   2.828650   3.008399   2.173233
    26  H    3.444354   4.087374   4.023745   3.532807   2.143945
    27  H    2.090338   3.308182   4.123912   4.197702   3.521825
    28  H    3.173939   3.168310   4.526138   5.409390   6.179610
    29  H    3.183414   3.200482   4.585959   5.749487   6.282043
    30  H    3.479649   4.520919   4.926230   4.183736   3.356535
    31  H    2.835414   3.533481   3.859780   3.038123   2.883428
    32  H    2.784983   3.949346   4.808382   4.440690   4.166207
    33  H    4.007241   2.814940   2.881031   4.408633   5.341615
    34  H    4.367264   3.489961   4.179923   5.659156   6.562936
    35  H    3.494534   2.813019   3.511518   5.001589   5.539336
    36  H    4.137334   3.221143   3.858399   4.939673   6.176960
    37  H    6.172015   5.335718   3.848517   3.241521   3.789191
    38  H    5.068971   4.281783   3.453778   2.813617   4.206497
    39  H    5.032781   3.899013   2.802494   2.868952   4.344172
    40  H    6.254645   5.310160   4.096717   3.518815   4.748366
    41  H    5.581693   5.311506   4.202445   2.781091   2.567284
    42  H    5.551065   5.234945   4.310600   2.861374   3.328881
    43  H    7.234010   6.587562   5.353629   4.229528   4.902189
                    6          7          8          9         10
     6  C    0.000000
     7  C    1.541516   0.000000
     8  C    3.878125   2.594606   0.000000
     9  C    4.911851   3.870359   1.519455   0.000000
    10  C    4.495465   3.880624   2.433843   1.548022   0.000000
    11  O    4.430397   2.984168   1.232458   2.446988   3.630735
    12  C    2.575564   1.542555   3.293242   4.608558   4.764473
    13  C    5.187097   4.870856   3.559232   2.562875   1.533937
    14  O    5.315083   4.735799   3.432354   2.480208   1.442233
    15  C    3.982020   4.688956   5.936416   6.165030   4.964543
    16  O    4.310493   5.316688   6.600532   6.750112   5.423116
    17  C    5.198451   5.595955   6.276703   6.191965   4.913199
    18  C    4.502007   5.280907   6.908191   7.347892   6.299576
    19  O    5.805458   6.680766   8.243243   8.563111   7.396293
    20  H    2.903213   3.549370   4.278419   4.382700   3.166062
    21  H    4.039860   4.253939   4.369064   4.082121   2.626263
    22  H    3.037902   3.070901   4.163663   4.629683   3.820030
    23  H    2.139707   3.522495   5.603113   6.311377   5.427162
    24  H    2.156403   2.984914   5.248889   6.170432   5.550934
    25  H    1.097990   2.152697   3.945852   4.792675   4.275434
    26  H    1.098300   2.152690   4.655012   5.829727   5.545061
    27  H    2.138431   1.100353   2.684157   4.091512   4.393513
    28  H    5.697112   4.545298   2.161878   1.095208   2.196519
    29  H    5.510979   4.525589   2.147229   1.096074   2.219293
    30  H    2.789113   2.181705   4.253833   5.635642   5.788925
    31  H    2.904476   2.201841   3.725503   4.804381   4.726739
    32  H    3.519761   2.185836   3.024792   4.376100   4.861584
    33  H    5.274173   5.245224   4.378916   3.514752   2.179621
    34  H    6.238541   5.798760   4.119205   2.828285   2.168052
    35  H    4.964696   4.704746   3.518781   2.804944   2.184694
    36  H    6.215179   5.585654   3.963364   2.720453   1.962707
    37  H    5.142511   6.188950   7.534907   7.671626   6.325540
    38  H    5.379320   5.513855   6.046569   5.991928   4.887849
    39  H    5.390583   5.712318   6.021530   5.702798   4.304764
    40  H    6.102395   6.614317   7.372459   7.255875   5.942132
    41  H    4.059437   5.040184   7.000012   7.618022   6.656965
    42  H    4.760013   5.264120   6.800605   7.289283   6.384875
    43  H    6.431767   7.149222   8.499936   8.715716   7.542746
                   11         12         13         14         15
    11  O    0.000000
    12  C    3.397355   0.000000
    13  C    4.672107   6.004331   0.000000
    14  O    4.565702   5.291571   2.434727   0.000000
    15  C    6.938575   4.972726   5.583272   4.752065   0.000000
    16  O    7.649147   5.904444   5.665730   5.391241   1.441968
    17  C    7.350143   5.781512   5.544145   4.270777   1.538611
    18  C    7.764836   5.210427   7.048344   6.063995   1.544567
    19  O    9.148944   6.644056   7.999224   7.038956   2.455257
    20  H    5.366160   4.697217   3.256811   3.783506   3.007262
    21  H    5.569014   5.041052   3.001685   2.543918   2.641365
    22  H    5.047966   3.095375   4.919643   3.730682   2.132115
    23  H    6.367086   4.151625   5.914662   5.902054   2.679556
    24  H    5.836907   2.935915   6.442229   5.871566   2.930886
    25  H    4.595102   3.502083   4.653461   5.267362   4.277063
    26  H    4.984779   2.854582   6.208040   6.392920   4.728966
    27  H    2.700410   2.129477   5.241774   5.434526   5.728457
    28  H    2.813183   4.979285   3.302650   2.507479   6.598247
    29  H    2.768657   5.415411   2.596784   3.273578   7.029316
    30  H    4.200252   1.097275   6.951446   6.354021   5.453751
    31  H    4.055715   1.095767   6.042888   4.967917   4.254422
    32  H    2.818120   1.095804   6.188776   5.367698   5.836844
    33  H    5.552052   6.382546   1.095156   2.679088   5.050003
    34  H    5.132684   6.851905   1.097536   2.712951   6.489936
    35  H    4.502779   6.009018   1.095678   3.391850   6.032239
    36  H    5.019559   6.155312   2.536741   0.972991   5.620358
    37  H    8.574543   6.662600   6.552375   6.177311   1.943739
    38  H    7.046056   5.449775   5.769322   4.083224   2.190141
    39  H    7.175700   6.111294   4.741463   3.607574   2.193488
    40  H    8.444207   6.752013   6.465324   5.231537   2.173952
    41  H    7.767732   5.001628   7.372267   6.638935   2.180234
    42  H    7.575217   4.893172   7.331729   6.033741   2.186826
    43  H    9.424999   7.017133   8.197917   7.002644   2.810279
                   16         17         18         19         20
    16  O    0.000000
    17  C    2.428116   0.000000
    18  C    2.408788   2.505885   0.000000
    19  O    2.773738   2.956260   1.435764   0.000000
    20  H    2.810952   3.755633   4.344112   5.300984   0.000000
    21  H    2.915344   2.622161   4.152068   5.017913   1.744995
    22  H    3.335960   2.688038   2.826167   4.159545   3.042895
    23  H    2.624208   4.179866   2.986348   4.033309   2.773103
    24  H    3.634790   4.253188   2.754097   4.093226   3.754480
    25  H    4.292902   5.453484   5.038187   6.231311   2.414504
    26  H    4.991677   6.057184   4.969302   6.227220   3.882042
    27  H    6.239690   6.663412   6.309610   7.697166   4.256495
    28  H    7.333919   6.424707   7.719922   8.916766   5.205335
    29  H    7.465779   7.094421   8.267193   9.462626   4.906774
    30  H    6.315897   6.428806   5.439491   6.837572   5.343584
    31  H    5.362380   4.945628   4.395316   5.815256   4.576832
    32  H    6.828358   6.464606   6.132122   7.561167   5.429991
    33  H    4.947265   4.957499   6.573154   7.379250   2.832264
    34  H    6.600344   6.262955   7.967560   8.874395   4.325109
    35  H    5.990366   6.236258   7.450582   8.449757   3.326248
    36  H    6.185288   5.004498   6.955661   7.860282   4.558504
    37  H    0.974773   2.670331   2.391656   2.216526   3.775293
    38  H    3.388200   1.096452   2.812821   3.432867   4.323767
    39  H    2.673151   1.093218   3.473929   3.902719   3.416404
    40  H    2.712871   1.096045   2.685731   2.561467   4.622427
    41  H    2.683305   3.464434   1.090819   2.015348   4.417092
    42  H    3.369565   2.744043   1.096875   2.096934   4.914363
    43  H    3.329277   2.795732   1.968842   0.970539   5.771852
                   21         22         23         24         25
    21  H    0.000000
    22  H    2.624875   0.000000
    23  H    3.827061   3.035235   0.000000
    24  H    4.321406   2.369862   1.755863   0.000000
    25  H    3.883024   3.632872   2.387478   3.049412   0.000000
    26  H    5.102384   3.900465   2.484044   2.371428   1.752166
    27  H    5.133397   4.169518   4.274413   3.863963   2.470732
    28  H    4.604703   4.961875   7.041494   6.710850   5.714791
    29  H    4.798045   5.610579   6.983995   6.999961   5.222226
    30  H    5.877073   3.807996   4.253435   2.927697   3.794135
    31  H    4.623801   2.322203   3.961033   2.547293   3.874239
    32  H    5.614909   3.812049   5.209535   4.009915   4.321209
    33  H    2.468924   4.811035   5.593702   6.320549   4.699133
    34  H    3.859982   5.801731   6.995818   7.467426   5.724100
    35  H    3.618804   5.346111   5.877600   6.519593   4.274225
    36  H    3.319821   4.692837   6.825679   6.843320   6.096636
    37  H    3.757265   4.039220   3.273631   4.192667   5.176893
    38  H    3.057617   2.477616   4.671813   4.333240   5.790202
    39  H    1.997604   3.087902   4.559793   4.863135   5.458350
    40  H    3.569891   3.688230   4.811520   4.963019   6.346693
    41  H    4.637497   3.182961   2.389345   2.202360   4.633108
    42  H    4.517681   2.680980   3.647945   2.865695   5.460900
    43  H    5.198417   4.377150   4.812485   4.712393   6.884439
                   26         27         28         29         30
    26  H    0.000000
    27  H    2.371443   0.000000
    28  H    6.608439   4.825643   0.000000
    29  H    6.370726   4.528197   1.770045   0.000000
    30  H    2.633427   2.479730   6.041200   6.377977   0.000000
    31  H    3.338621   3.065781   5.055089   5.743665   1.774779
    32  H    3.802949   2.444824   4.582177   5.152109   1.771363
    33  H    6.311556   5.745258   4.194682   3.677890   7.287666
    34  H    7.254744   6.114864   3.319381   2.627838   7.840211
    35  H    5.890225   4.874659   3.745028   2.553166   6.868688
    36  H    7.290369   6.197785   2.549812   3.289403   7.232539
    37  H    5.728302   7.124703   8.209193   8.405959   7.005465
    38  H    6.233511   6.601702   6.061274   6.979232   6.143081
    39  H    6.350373   6.723623   5.956176   6.522204   6.867845
    40  H    6.889677   7.683381   7.463529   8.141704   7.324365
    41  H    4.317475   5.980024   8.090204   8.487786   5.036963
    42  H    5.216043   6.316985   7.529101   8.281223   5.131630
    43  H    6.930924   8.206551   8.961347   9.654039   7.291610
                   31         32         33         34         35
    31  H    0.000000
    32  H    1.770559   0.000000
    33  H    6.297106   6.719796   0.000000
    34  H    6.881921   6.912031   1.775419   0.000000
    35  H    6.227637   6.209980   1.778793   1.774661   0.000000
    36  H    5.869657   6.134601   2.854076   2.396711   3.559783
    37  H    6.048359   7.605251   5.777433   7.446765   6.912683
    38  H    4.513109   6.011514   5.353830   6.420308   6.522067
    39  H    5.384521   6.722069   4.070194   5.382679   5.508992
    40  H    5.876758   7.464920   5.780199   7.140384   7.170527
    41  H    4.336540   6.013829   6.943877   8.362938   7.624603
    42  H    3.946343   5.715373   6.973851   8.200864   7.795897
    43  H    6.098277   7.851823   7.575753   8.995905   8.757139
                   36         37         38         39         40
    36  H    0.000000
    37  H    6.940417   0.000000
    38  H    4.816212   3.656527   0.000000
    39  H    4.239475   3.064615   1.775442   0.000000
    40  H    5.885850   2.551750   1.774595   1.760471   0.000000
    41  H    7.568687   2.722638   3.803278   4.329439   3.704993
    42  H    6.924466   3.419405   2.603182   3.786089   2.997379
    43  H    7.769860   2.784092   3.109358   3.775922   2.175537
                   41         42         43
    41  H    0.000000
    42  H    1.777123   0.000000
    43  H    2.798684   2.235117   0.000000
 Stoichiometry    C15H24O4
 Framework group  C1[X(C15H24O4)]
 Deg. of freedom   123
 Full point group                 C1      NOp   1
 Largest Abelian subgroup         C1      NOp   1
 Largest concise Abelian subgroup C1      NOp   1
                         Standard orientation:                         
 ---------------------------------------------------------------------
 Center     Atomic      Atomic             Coordinates (Angstroms)
 Number     Number       Type             X           Y           Z
 ---------------------------------------------------------------------
      1          6           0        1.796048    0.743502    0.086087
      2          6           0        1.204721   -0.460508    0.277425
      3          6           0       -0.220557   -0.738781    0.675425
      4          6           0       -1.248295    0.228790    0.034848
      5          6           0       -1.282221    1.596958    0.765292
      6          6           0        0.061168    2.135862    1.292692
      7          6           0        1.250099    2.131590    0.311519
      8          6           0        3.189815    0.542000   -0.353828
      9          6           0        3.471571   -0.948985   -0.433329
     10          6           0        2.153998   -1.630209    0.009737
     11          8           0        4.003836    1.433439   -0.602142
     12          6           0        0.950216    2.865037   -1.011962
     13          6           0        2.340201   -2.523483    1.242763
     14          8           0        1.553257   -2.391862   -1.057518
     15          6           0       -2.661065   -0.424624   -0.082023
     16          8           0       -3.066476   -0.829864    1.241114
     17          6           0       -2.653322   -1.656062   -1.004425
     18          6           0       -3.713795    0.578545   -0.602693
     19          8           0       -5.035597    0.024776   -0.515523
     20          1           0       -0.308724   -0.703756    1.770598
     21          1           0       -0.439787   -1.771365    0.396538
     22          1           0       -0.921194    0.399477   -0.998331
     23          1           0       -1.960605    1.518866    1.624501
     24          1           0       -1.719216    2.345209    0.094160
     25          1           0        0.357936    1.578503    2.190946
     26          1           0       -0.104842    3.170114    1.622884
     27          1           0        2.064978    2.691800    0.794129
     28          1           0        3.741625   -1.234286   -1.455658
     29          1           0        4.319805   -1.192396    0.216770
     30          1           0        0.600014    3.885431   -0.811543
     31          1           0        0.181931    2.351982   -1.601214
     32          1           0        1.852850    2.936900   -1.629111
     33          1           0        1.386572   -2.962323    1.554819
     34          1           0        3.032584   -3.342215    1.008523
     35          1           0        2.755990   -1.958011    2.084114
     36          1           0        2.110523   -3.177074   -1.197549
     37          1           0       -4.027732   -0.980920    1.183233
     38          1           0       -2.292168   -1.400588   -2.007674
     39          1           0       -2.025379   -2.457476   -0.606244
     40          1           0       -3.667576   -2.060182   -1.100822
     41          1           0       -3.738163    1.467736    0.028680
     42          1           0       -3.481183    0.884199   -1.630118
     43          1           0       -5.189874   -0.519342   -1.304243
 ---------------------------------------------------------------------
 Rotational constants (GHZ):      0.5954787      0.2469425      0.1996941
 Standard basis: 6-31G(d) (6D, 7F)
 There are   333 symmetry adapted cartesian basis functions of A   symmetry.
 There are   333 symmetry adapted basis functions of A   symmetry.
   333 basis functions,   628 primitive gaussians,   333 cartesian basis functions
    73 alpha electrons       73 beta electrons
       nuclear repulsion energy      1595.0761577010 Hartrees.
 NAtoms=   43 NActive=   43 NUniq=   43 SFac= 1.00D+00 NAtFMM=   60 NAOKFM=F Big=F
 Integral buffers will be    131072 words long.
 Raffenetti 2 integral format.
 Two-electron integral symmetry is turned on.
 ------------------------------------------------------------------------------
 Polarizable Continuum Model (PCM)
 =================================
 Model                : PCM (using non-symmetric T matrix).
 Atomic radii         : SMD-Coulomb.
 Polarization charges : Total charges.
 Charge compensation  : None.
 Solution method      : On-the-fly selection.
 Cavity type          : VdW (van der Waals Surface) (Alpha=1.000).
 Cavity algorithm     : GePol (No added spheres)
                        Default sphere list used, NSphG=   43.
                        Lebedev-Laikov grids with approx.  5.0 points / Ang**2.
                        Smoothing algorithm: Karplus/York (Gamma=1.0000).
                        Polarization charges: spherical gaussians, with
                                              point-specific exponents (IZeta= 3).
                        Self-potential: point-specific (ISelfS= 7).
                        Self-field    : sphere-specific E.n sum rule (ISelfD= 2).
 1st derivatives      : Analytical E(r).r(x)/FMM algorithm (CHGder, D1EAlg=3).
                        Cavity 1st derivative terms included.
 Solvent              : Methanol, Eps=  32.613000 Eps(inf)=   1.765709
 ------------------------------------------------------------------------------
 ------------------------------------------------------------------------------
 Atomic radii for non-electrostatic terms: SMD-CDS.
 ------------------------------------------------------------------------------
 Nuclear repulsion after PCM non-electrostatic terms =     1595.0775817860 Hartrees.
 One-electron integrals computed using PRISM.
 NBasis=   333 RedAO= T EigKep=  9.54D-04  NBF=   333
 NBsUse=   333 1.00D-06 EigRej= -1.00D+00 NBFU=   333
 Initial guess from the checkpoint file:  "DY-202A-11R_39.chk"
 B after Tr=     0.000000    0.000000    0.000000
         Rot=    0.999995    0.002892   -0.000868    0.000252 Ang=   0.35 deg.
 ExpMin= 1.61D-01 ExpMax= 5.48D+03 ExpMxC= 8.25D+02 IAcc=1 IRadAn=         1 AccDes= 0.00D+00
 Harris functional with IExCor=  402 and IRadAn=       1 diagonalized for initial guess.
 HarFok:  IExCor=  402 AccDes= 0.00D+00 IRadAn=         1 IDoV= 1 UseB2=F ITyADJ=14
 ICtDFT=  3500011 ScaDFX=  1.000000  1.000000  1.000000  1.000000
 FoFCou: FMM=F IPFlag=           0 FMFlag=      100000 FMFlg1=           0
         NFxFlg=           0 DoJE=T BraDBF=F KetDBF=T FulRan=T
         wScrn=  0.000000 ICntrl=     500 IOpCl=  0 I1Cent=   200000004 NGrid=           0
         NMat0=    1 NMatS0=      1 NMatT0=    0 NMatD0=    1 NMtDS0=    0 NMtDT0=    0
 Petite list used in FoFCou.
 Keep R1 ints in memory in canonical form, NReq=1565304907.
 Requested convergence on RMS density matrix=1.00D-08 within 128 cycles.
 Requested convergence on MAX density matrix=1.00D-06.
 Requested convergence on             energy=1.00D-06.
 No special actions if energy rises.
 Inv3:  Mode=1 IEnd=    21918627.
 Iteration    1 A*A^-1 deviation from unit magnitude is 6.22D-15 for   2678.
 Iteration    1 A*A^-1 deviation from orthogonality  is 4.55D-15 for   2703   2474.
 Iteration    1 A^-1*A deviation from unit magnitude is 6.00D-15 for   2678.
 Iteration    1 A^-1*A deviation from orthogonality  is 3.52D-11 for   2591   2573.
 Error on total polarization charges =  0.05172
 SCF Done:  E(RB3LYP) =  -886.950124003     A.U. after   10 cycles
            NFock= 10  Conv=0.83D-08     -V/T= 2.0094
 SMD-CDS (non-electrostatic) energy       (kcal/mol) =       0.89
 (included in total energy above)
 D1PCM: PCM CHGder 1st derivatives, ID1Alg=3 FixD1E=F DoIter=F DoCFld=F I1PDM=0.
 Calling FoFJK, ICntrl=      2127 FMM=F ISym2X=0 I1Cent= 0 IOpClX= 0 NMat=1 NMatS=1 NMatT=0.
 ***** Axes restored to original set *****
 -------------------------------------------------------------------
 Center     Atomic                   Forces (Hartrees/Bohr)
 Number     Number              X              Y              Z
 -------------------------------------------------------------------
      1        6           0.002237158   -0.001248335   -0.000459828
      2        6          -0.001298017    0.001291215    0.000225224
      3        6           0.000871269   -0.000723169    0.000227873
      4        6          -0.000717991    0.000178037   -0.000513784
      5        6          -0.000489022   -0.000614161   -0.000061815
      6        6           0.000285169   -0.000166717    0.000067858
      7        6          -0.000955567    0.000708599   -0.000128534
      8        6          -0.000925948    0.000279161   -0.000257920
      9        6          -0.001128471   -0.000031494    0.001197924
     10        6           0.001840888    0.000252090   -0.000608636
     11        8          -0.001054655   -0.001179304    0.000671424
     12        6           0.000065303   -0.000120825   -0.000310417
     13        6          -0.000563726    0.000064122   -0.000121878
     14        8           0.000566104    0.000160447    0.000087426
     15        6           0.000677871   -0.000530716    0.000050902
     16        8           0.001062979    0.000591536    0.000673343
     17        6           0.000612893   -0.000222567    0.000074424
     18        6           0.000124130    0.000083698    0.000559042
     19        8          -0.000055165    0.001370651   -0.000279434
     20        1          -0.000049769    0.000107033    0.000007850
     21        1          -0.000122342   -0.000036624    0.000129479
     22        1          -0.000149141    0.000074486   -0.000220807
     23        1          -0.000213698    0.000162584    0.000039775
     24        1          -0.000109634   -0.000083381   -0.000154293
     25        1          -0.000203426    0.000074009   -0.000133433
     26        1          -0.000152240   -0.000179551    0.000120143
     27        1          -0.000159370    0.000134386    0.000018010
     28        1          -0.000142092    0.000222366   -0.000239649
     29        1           0.000471548   -0.000233496   -0.000638607
     30        1           0.000125132   -0.000090205    0.000042245
     31        1           0.000065230    0.000152876    0.000154331
     32        1          -0.000054158   -0.000091568    0.000133829
     33        1           0.000095215    0.000096476    0.000079699
     34        1          -0.000126355    0.000092296   -0.000024045
     35        1           0.000109960    0.000102120   -0.000130551
     36        1          -0.000150019   -0.000238535    0.000234382
     37        1          -0.000452294   -0.000036127   -0.000456010
     38        1          -0.000009283    0.000046325   -0.000041451
     39        1          -0.000205526   -0.000022054   -0.000160491
     40        1           0.000188793   -0.000229900    0.000048681
     41        1           0.000173067    0.000258611    0.000202908
     42        1          -0.000304813    0.000395778   -0.000160158
     43        1           0.000220012   -0.000820173    0.000054971
 -------------------------------------------------------------------
 Cartesian Forces:  Max     0.002237158 RMS     0.000516841

 GradGradGradGradGradGradGradGradGradGradGradGradGradGradGradGradGradGrad
 Berny optimization.
 Using GEDIIS/GDIIS optimizer.
 FormGI is forming the generalized inverse of G from B-inverse, IUseBI=4.
 Internal  Forces:  Max     0.002278579 RMS     0.000346533
 Search for a local minimum.
 Step number   3 out of a maximum of  258
 All quantities printed in internal units (Hartrees-Bohrs-Radians)
 Mixed Optimization -- En-DIIS/RFO-DIIS
 Swapping is turned off.
 Update second derivatives using D2CorX and points    1    2    3
 DE= -8.04D-04 DEPred=-7.89D-04 R= 1.02D+00
 TightC=F SS=  1.41D+00  RLast= 2.88D-01 DXNew= 8.4853D-01 8.6250D-01
 Trust test= 1.02D+00 RLast= 2.88D-01 DXMaxT set to 8.49D-01
 ITU=  1  1  0
     Eigenvalues ---    0.00229   0.00231   0.00238   0.00332   0.00367
     Eigenvalues ---    0.00390   0.00498   0.00695   0.00787   0.00914
     Eigenvalues ---    0.01099   0.01132   0.01230   0.01245   0.01355
     Eigenvalues ---    0.01396   0.02486   0.02623   0.03229   0.03875
     Eigenvalues ---    0.03993   0.04242   0.04429   0.04582   0.04725
     Eigenvalues ---    0.04797   0.04888   0.05026   0.05081   0.05310
     Eigenvalues ---    0.05411   0.05443   0.05518   0.05558   0.05569
     Eigenvalues ---    0.05611   0.05619   0.05684   0.05739   0.05918
     Eigenvalues ---    0.05980   0.06136   0.07058   0.07902   0.08464
     Eigenvalues ---    0.08680   0.09039   0.09069   0.09359   0.09685
     Eigenvalues ---    0.10252   0.11608   0.12205   0.13377   0.13861
     Eigenvalues ---    0.14655   0.15657   0.15909   0.16000   0.16000
     Eigenvalues ---    0.16000   0.16000   0.16000   0.16000   0.16000
     Eigenvalues ---    0.16000   0.16000   0.16011   0.16112   0.16145
     Eigenvalues ---    0.16876   0.17199   0.19008   0.19830   0.20760
     Eigenvalues ---    0.22021   0.22993   0.24630   0.24998   0.26692
     Eigenvalues ---    0.26858   0.27399   0.27682   0.27980   0.28447
     Eigenvalues ---    0.28641   0.28753   0.29437   0.29629   0.30564
     Eigenvalues ---    0.31226   0.31873   0.32311   0.33762   0.33826
     Eigenvalues ---    0.33832   0.33837   0.33940   0.33991   0.33998
     Eigenvalues ---    0.34095   0.34145   0.34152   0.34171   0.34176
     Eigenvalues ---    0.34205   0.34217   0.34233   0.34286   0.34305
     Eigenvalues ---    0.34354   0.34366   0.34430   0.34525   0.34901
     Eigenvalues ---    0.40158   0.40753   0.41832   0.51652   0.52290
     Eigenvalues ---    0.52708   0.52889   0.94615
 En-DIIS/RFO-DIIS IScMMF=        0 using points:     3    2
 RFO step:  Lambda=-7.91996395D-05.
 DidBck=F Rises=F RFO-DIIS coefs:    1.10354   -0.10354
 Iteration  1 RMS(Cart)=  0.02500013 RMS(Int)=  0.00033598
 Iteration  2 RMS(Cart)=  0.00040980 RMS(Int)=  0.00002768
 Iteration  3 RMS(Cart)=  0.00000017 RMS(Int)=  0.00002768
 Variable       Old X    -DE/DX   Delta X   Delta X   Delta X     New X
                                 (Linear)    (Quad)   (Total)
    R1        2.56050  -0.00082  -0.00056  -0.00206  -0.00260   2.55790
    R2        2.85071   0.00092   0.00101   0.00479   0.00580   2.85651
    R3        2.78804  -0.00162  -0.00084  -0.00634  -0.00713   2.78092
    R4        2.84544  -0.00075  -0.00068  -0.00356  -0.00425   2.84119
    R5        2.89133   0.00054   0.00153   0.00445   0.00595   2.89728
    R6        2.92924   0.00033   0.00065   0.00245   0.00310   2.93234
    R7        2.07733   0.00001   0.00009   0.00022   0.00030   2.07763
    R8        2.06324   0.00003  -0.00038  -0.00041  -0.00079   2.06245
    R9        2.93156  -0.00081   0.00024  -0.00299  -0.00275   2.92882
   R10        2.94974  -0.00228   0.00144  -0.00809  -0.00665   2.94310
   R11        2.07318   0.00017   0.00012   0.00069   0.00082   2.07400
   R12        2.91120  -0.00031  -0.00019  -0.00138  -0.00158   2.90962
   R13        2.07401   0.00016  -0.00009   0.00039   0.00030   2.07431
   R14        2.07118   0.00007  -0.00027  -0.00016  -0.00043   2.07076
   R15        2.91304  -0.00003  -0.00024  -0.00036  -0.00059   2.91245
   R16        2.07490  -0.00019  -0.00014  -0.00083  -0.00097   2.07393
   R17        2.07549  -0.00012   0.00003  -0.00035  -0.00032   2.07516
   R18        2.91501  -0.00017   0.00018  -0.00006   0.00012   2.91512
   R19        2.07937  -0.00004   0.00005  -0.00002   0.00003   2.07939
   R20        2.87135  -0.00054   0.00068  -0.00024   0.00045   2.87180
   R21        2.32901  -0.00169  -0.00024  -0.00208  -0.00232   2.32669
   R22        2.92534  -0.00136  -0.00104  -0.00600  -0.00709   2.91825
   R23        2.06964   0.00013   0.00033   0.00090   0.00123   2.07088
   R24        2.07128   0.00003   0.00012   0.00028   0.00040   2.07168
   R25        2.89872  -0.00044  -0.00019  -0.00176  -0.00195   2.89677
   R26        2.72543  -0.00035   0.00007  -0.00040  -0.00033   2.72509
   R27        2.07355  -0.00011   0.00002  -0.00029  -0.00027   2.07328
   R28        2.07070  -0.00021   0.00006  -0.00056  -0.00049   2.07021
   R29        2.07077  -0.00013  -0.00007  -0.00051  -0.00058   2.07018
   R30        2.06955  -0.00010  -0.00021  -0.00062  -0.00083   2.06872
   R31        2.07404  -0.00014   0.00003  -0.00037  -0.00034   2.07370
   R32        2.07053  -0.00002  -0.00003  -0.00010  -0.00014   2.07039
   R33        1.83869   0.00007   0.00014   0.00036   0.00050   1.83919
   R34        2.72492  -0.00014   0.00002  -0.00020  -0.00018   2.72474
   R35        2.90755   0.00039  -0.00005   0.00140   0.00135   2.90890
   R36        2.91881   0.00063  -0.00004   0.00230   0.00225   2.92106
   R37        1.84205   0.00048  -0.00005   0.00087   0.00082   1.84287
   R38        2.07199   0.00005  -0.00013   0.00005  -0.00008   2.07191
   R39        2.06588  -0.00017  -0.00016  -0.00077  -0.00092   2.06496
   R40        2.07123  -0.00010   0.00006  -0.00023  -0.00018   2.07105
   R41        2.71320  -0.00038  -0.00041  -0.00150  -0.00191   2.71129
   R42        2.06135   0.00033  -0.00029   0.00063   0.00033   2.06168
   R43        2.07279   0.00019   0.00007   0.00076   0.00083   2.07363
   R44        1.83405   0.00038  -0.00002   0.00070   0.00068   1.83474
    A1        2.26348  -0.00026  -0.00107  -0.00357  -0.00468   2.25880
    A2        1.91030  -0.00011   0.00050   0.00081   0.00125   1.91155
    A3        2.10845   0.00037   0.00064   0.00300   0.00371   2.11216
    A4        2.23273   0.00029   0.00017   0.00167   0.00185   2.23458
    A5        1.96476  -0.00027  -0.00069  -0.00283  -0.00365   1.96111
    A6        2.08545  -0.00002   0.00052   0.00127   0.00191   2.08736
    A7        1.98559  -0.00046   0.00022  -0.00332  -0.00312   1.98246
    A8        1.91067   0.00015  -0.00016   0.00010  -0.00007   1.91059
    A9        1.87269   0.00026  -0.00059   0.00212   0.00156   1.87425
   A10        1.91627   0.00003  -0.00036  -0.00118  -0.00154   1.91474
   A11        1.93013   0.00011   0.00070   0.00209   0.00280   1.93293
   A12        1.84264  -0.00007   0.00017   0.00054   0.00071   1.84335
   A13        1.95027   0.00048  -0.00075   0.00058  -0.00021   1.95006
   A14        1.94952   0.00039  -0.00003   0.00036   0.00031   1.94983
   A15        1.86357  -0.00011  -0.00098   0.00354   0.00256   1.86614
   A16        1.96562  -0.00116   0.00198  -0.00810  -0.00610   1.95952
   A17        1.88887   0.00022  -0.00015   0.00272   0.00256   1.89142
   A18        1.83845   0.00022  -0.00018   0.00176   0.00157   1.84003
   A19        2.03828  -0.00021  -0.00048  -0.00234  -0.00287   2.03541
   A20        1.89587   0.00009  -0.00006   0.00086   0.00081   1.89669
   A21        1.89916  -0.00004   0.00043  -0.00048  -0.00003   1.89913
   A22        1.87118   0.00008  -0.00005   0.00081   0.00078   1.87196
   A23        1.89494   0.00016  -0.00041   0.00129   0.00089   1.89583
   A24        1.85616  -0.00008   0.00068   0.00007   0.00073   1.85689
   A25        2.04171  -0.00033  -0.00073  -0.00216  -0.00292   2.03878
   A26        1.91579   0.00001   0.00013  -0.00081  -0.00068   1.91511
   A27        1.87604  -0.00003   0.00020  -0.00051  -0.00029   1.87576
   A28        1.88688   0.00025  -0.00026   0.00111   0.00085   1.88773
   A29        1.88656   0.00020   0.00020   0.00229   0.00250   1.88906
   A30        1.84722  -0.00008   0.00061   0.00034   0.00094   1.84817
   A31        1.95713   0.00013  -0.00023  -0.00002  -0.00028   1.95685
   A32        1.96022  -0.00020  -0.00012  -0.00068  -0.00079   1.95943
   A33        1.84003   0.00005  -0.00019   0.00006  -0.00011   1.83992
   A34        1.97669   0.00012   0.00004   0.00197   0.00202   1.97871
   A35        1.86565  -0.00006   0.00059   0.00030   0.00090   1.86655
   A36        1.85272  -0.00006  -0.00006  -0.00184  -0.00190   1.85082
   A37        1.90159   0.00067   0.00013   0.00194   0.00196   1.90355
   A38        2.19598  -0.00038   0.00023  -0.00058  -0.00031   2.19567
   A39        2.18552  -0.00029  -0.00034  -0.00128  -0.00158   2.18394
   A40        1.83280  -0.00036  -0.00024  -0.00146  -0.00191   1.83089
   A41        1.92856   0.00003   0.00106  -0.00213  -0.00103   1.92753
   A42        1.90751   0.00011   0.00140   0.00590   0.00738   1.91489
   A43        1.94164   0.00009  -0.00039  -0.00165  -0.00196   1.93968
   A44        1.97272   0.00037  -0.00004   0.00492   0.00490   1.97762
   A45        1.88071  -0.00024  -0.00163  -0.00533  -0.00699   1.87372
   A46        1.81493   0.00006   0.00026   0.00076   0.00090   1.81583
   A47        1.96046  -0.00028   0.00029  -0.00296  -0.00264   1.95782
   A48        1.84915   0.00013   0.00003   0.00117   0.00125   1.85040
   A49        1.96385   0.00027  -0.00002   0.00319   0.00324   1.96709
   A50        1.95533  -0.00011  -0.00076  -0.00144  -0.00218   1.95315
   A51        1.91544  -0.00009   0.00020  -0.00086  -0.00070   1.91474
   A52        1.92569  -0.00011  -0.00028  -0.00138  -0.00166   1.92404
   A53        1.95526   0.00007  -0.00036   0.00015  -0.00021   1.95505
   A54        1.93291  -0.00016  -0.00020  -0.00149  -0.00169   1.93122
   A55        1.88584   0.00004   0.00016   0.00062   0.00079   1.88663
   A56        1.88050   0.00009   0.00031   0.00061   0.00092   1.88142
   A57        1.88114   0.00009   0.00041   0.00161   0.00202   1.88317
   A58        1.93552   0.00014  -0.00045   0.00053   0.00008   1.93560
   A59        1.91711  -0.00005   0.00009  -0.00049  -0.00041   1.91670
   A60        1.94203  -0.00024  -0.00066  -0.00292  -0.00359   1.93845
   A61        1.88727   0.00000   0.00098   0.00222   0.00320   1.89048
   A62        1.89488   0.00006   0.00027   0.00094   0.00122   1.89610
   A63        1.88544   0.00010  -0.00016  -0.00015  -0.00032   1.88512
   A64        1.86933   0.00001  -0.00047  -0.00076  -0.00124   1.86810
   A65        1.87906   0.00002   0.00015  -0.00435  -0.00423   1.87483
   A66        1.95559   0.00004   0.00085   0.00175   0.00262   1.95821
   A67        1.95006  -0.00097   0.00110  -0.00873  -0.00764   1.94242
   A68        1.90349   0.00001  -0.00064   0.00464   0.00399   1.90748
   A69        1.87572   0.00002  -0.00035  -0.00066  -0.00107   1.87464
   A70        1.89775   0.00089  -0.00116   0.00740   0.00624   1.90399
   A71        1.84037  -0.00078  -0.00021  -0.00579  -0.00600   1.83436
   A72        1.94305  -0.00013  -0.00093  -0.00189  -0.00282   1.94023
   A73        1.95116   0.00023   0.00067   0.00220   0.00287   1.95403
   A74        1.92108   0.00024  -0.00022   0.00100   0.00077   1.92185
   A75        1.89112  -0.00004  -0.00012  -0.00039  -0.00051   1.89061
   A76        1.88624  -0.00004  -0.00024  -0.00035  -0.00059   1.88565
   A77        1.86845  -0.00028   0.00090  -0.00061   0.00028   1.86873
   A78        1.93532   0.00055  -0.00012   0.00324   0.00312   1.93844
   A79        1.92788  -0.00015   0.00104   0.00034   0.00138   1.92926
   A80        1.93072   0.00016  -0.00037   0.00109   0.00072   1.93144
   A81        1.83247  -0.00013  -0.00028  -0.00072  -0.00101   1.83146
   A82        1.93862  -0.00036  -0.00053  -0.00213  -0.00266   1.93595
   A83        1.89626  -0.00011   0.00031  -0.00203  -0.00172   1.89453
   A84        1.88940  -0.00002  -0.00027  -0.00032  -0.00059   1.88880
    D1        0.09062  -0.00010  -0.00028  -0.00420  -0.00448   0.08614
    D2       -3.07502  -0.00008   0.00000   0.00174   0.00174  -3.07328
    D3       -3.09853   0.00002   0.00131   0.00184   0.00312  -3.09541
    D4        0.01901   0.00004   0.00158   0.00778   0.00934   0.02836
    D5        0.36977  -0.00005   0.00056  -0.00480  -0.00425   0.36553
    D6       -1.87961  -0.00016   0.00080  -0.00691  -0.00611  -1.88572
    D7        2.39360  -0.00002   0.00104  -0.00442  -0.00339   2.39021
    D8       -2.71960  -0.00017  -0.00117  -0.01135  -0.01252  -2.73213
    D9        1.31420  -0.00028  -0.00093  -0.01346  -0.01439   1.29981
   D10       -0.69578  -0.00013  -0.00069  -0.01097  -0.01166  -0.70744
   D11       -0.00275  -0.00002   0.00026   0.01210   0.01233   0.00958
   D12       -3.12986   0.00002  -0.00043   0.00636   0.00589  -3.12398
   D13        3.09623   0.00007   0.00161   0.01731   0.01893   3.11516
   D14       -0.03088   0.00011   0.00092   0.01157   0.01248  -0.01840
   D15        0.65760  -0.00005   0.00105   0.01138   0.01244   0.67005
   D16       -1.49337   0.00012   0.00148   0.01521   0.01671  -1.47666
   D17        2.79832  -0.00002   0.00166   0.01341   0.01509   2.81340
   D18       -2.45848  -0.00006   0.00077   0.00513   0.00589  -2.45259
   D19        1.67373   0.00011   0.00120   0.00896   0.01016   1.68389
   D20       -0.31777  -0.00002   0.00139   0.00716   0.00854  -0.30923
   D21       -0.02693  -0.00005  -0.00271  -0.02374  -0.02647  -0.05339
   D22        2.10130   0.00017  -0.00241  -0.02100  -0.02342   2.07788
   D23       -2.09070  -0.00001  -0.00198  -0.02298  -0.02496  -2.11567
   D24        3.09287  -0.00003  -0.00246  -0.01834  -0.02082   3.07205
   D25       -1.06209   0.00019  -0.00216  -0.01561  -0.01778  -1.07986
   D26        1.02910   0.00000  -0.00174  -0.01758  -0.01932   1.00978
   D27       -1.37292  -0.00037  -0.00064  -0.00420  -0.00481  -1.37774
   D28        2.69048   0.00049  -0.00266   0.00592   0.00328   2.69376
   D29        0.68927   0.00009  -0.00186   0.00159  -0.00025   0.68903
   D30        0.77499  -0.00048  -0.00095  -0.00735  -0.00829   0.76670
   D31       -1.44479   0.00038  -0.00298   0.00277  -0.00021  -1.44500
   D32        2.83719  -0.00002  -0.00217  -0.00156  -0.00373   2.83346
   D33        2.80143  -0.00047  -0.00054  -0.00617  -0.00671   2.79472
   D34        0.58165   0.00039  -0.00257   0.00394   0.00138   0.58303
   D35       -1.41956  -0.00001  -0.00177  -0.00038  -0.00214  -1.42170
   D36        0.63367   0.00011  -0.00141  -0.01032  -0.01173   0.62194
   D37       -1.48386   0.00007  -0.00096  -0.01043  -0.01139  -1.49525
   D38        2.78552   0.00014  -0.00196  -0.01071  -0.01268   2.77284
   D39        2.84473   0.00009  -0.00048  -0.01590  -0.01637   2.82836
   D40        0.72719   0.00005  -0.00002  -0.01602  -0.01603   0.71116
   D41       -1.28661   0.00012  -0.00102  -0.01630  -0.01732  -1.30393
   D42       -1.41335  -0.00017   0.00032  -0.01666  -0.01633  -1.42968
   D43        2.75230  -0.00021   0.00078  -0.01677  -0.01599   2.73631
   D44        0.73850  -0.00014  -0.00022  -0.01706  -0.01728   0.72122
   D45        0.99727   0.00011   0.00119  -0.01401  -0.01284   0.98443
   D46       -1.09566   0.00006   0.00138  -0.01796  -0.01658  -1.11225
   D47        3.05292  -0.00042   0.00147  -0.02249  -0.02101   3.03191
   D48       -1.21419   0.00008   0.00065  -0.00856  -0.00792  -1.22211
   D49        2.97606   0.00003   0.00084  -0.01250  -0.01167   2.96440
   D50        0.84146  -0.00044   0.00093  -0.01703  -0.01609   0.82537
   D51        3.01391   0.00029  -0.00010  -0.00863  -0.00874   3.00517
   D52        0.92097   0.00024   0.00009  -0.01258  -0.01249   0.90849
   D53       -1.21363  -0.00023   0.00019  -0.01711  -0.01691  -1.23054
   D54        0.85264   0.00005   0.00227   0.01356   0.01583   0.86847
   D55       -1.30485  -0.00005   0.00309   0.01441   0.01749  -1.28735
   D56        2.97707   0.00006   0.00220   0.01469   0.01688   2.99395
   D57        2.98310   0.00010   0.00182   0.01373   0.01555   2.99865
   D58        0.82562   0.00000   0.00264   0.01458   0.01722   0.84283
   D59       -1.17565   0.00011   0.00175   0.01486   0.01660  -1.15905
   D60       -1.30138   0.00013   0.00239   0.01486   0.01725  -1.28413
   D61        2.82432   0.00003   0.00320   0.01570   0.01891   2.84323
   D62        0.82305   0.00014   0.00231   0.01599   0.01830   0.84135
   D63       -1.29044   0.00000  -0.00226  -0.00319  -0.00544  -1.29588
   D64        0.95028  -0.00006  -0.00259  -0.00246  -0.00504   0.94524
   D65        2.98447  -0.00010  -0.00226  -0.00343  -0.00568   2.97879
   D66        0.88173  -0.00002  -0.00285  -0.00496  -0.00781   0.87392
   D67        3.12245  -0.00008  -0.00319  -0.00423  -0.00742   3.11503
   D68       -1.12654  -0.00012  -0.00286  -0.00520  -0.00806  -1.13460
   D69        2.87380   0.00011  -0.00218  -0.00284  -0.00501   2.86879
   D70       -1.16866   0.00005  -0.00251  -0.00212  -0.00462  -1.17328
   D71        0.86553   0.00001  -0.00218  -0.00308  -0.00526   0.86027
   D72       -3.09560   0.00014   0.00228   0.01833   0.02059  -3.07501
   D73        1.08577   0.00012   0.00250   0.01838   0.02087   1.10664
   D74       -1.01505   0.00008   0.00236   0.01726   0.01961  -0.99545
   D75        0.94846   0.00002   0.00266   0.01725   0.01993   0.96838
   D76       -1.15336   0.00001   0.00289   0.01731   0.02021  -1.13315
   D77        3.02900  -0.00004   0.00275   0.01618   0.01894   3.04795
   D78       -1.09334   0.00006   0.00196   0.01698   0.01894  -1.07440
   D79        3.08803   0.00005   0.00218   0.01704   0.01922   3.10725
   D80        0.98721   0.00000   0.00204   0.01591   0.01796   1.00517
   D81       -0.01373  -0.00001  -0.00190  -0.02606  -0.02798  -0.04171
   D82        2.08162  -0.00010  -0.00194  -0.02999  -0.03197   2.04965
   D83       -2.13487  -0.00030  -0.00244  -0.03417  -0.03662  -2.17149
   D84        3.11349  -0.00005  -0.00120  -0.02036  -0.02158   3.09192
   D85       -1.07435  -0.00014  -0.00124  -0.02429  -0.02557  -1.09991
   D86        0.99235  -0.00034  -0.00175  -0.02847  -0.03022   0.96214
   D87        0.02306   0.00003   0.00263   0.02881   0.03142   0.05447
   D88       -2.10291   0.00017   0.00213   0.03015   0.03226  -2.07066
   D89        2.01224   0.00017   0.00247   0.02994   0.03238   2.04462
   D90       -2.06358   0.00016   0.00171   0.03310   0.03482  -2.02876
   D91        2.09363   0.00030   0.00120   0.03444   0.03566   2.12929
   D92       -0.07440   0.00030   0.00154   0.03424   0.03579  -0.03862
   D93        2.10098   0.00014   0.00416   0.03772   0.04186   2.14283
   D94       -0.02499   0.00028   0.00365   0.03907   0.04270   0.01770
   D95       -2.19303   0.00028   0.00400   0.03886   0.04283  -2.15020
   D96        1.06426  -0.00012  -0.00459  -0.02283  -0.02737   1.03689
   D97       -3.13381  -0.00007  -0.00361  -0.02005  -0.02360   3.12577
   D98       -1.04686  -0.00013  -0.00418  -0.02241  -0.02653  -1.07340
   D99        3.10536  -0.00005  -0.00408  -0.02171  -0.02583   3.07953
   D100      -1.09272   0.00001  -0.00309  -0.01893  -0.02207  -1.11478
   D101       0.99423  -0.00006  -0.00366  -0.02129  -0.02500   0.96924
   D102      -0.98793  -0.00006  -0.00494  -0.02189  -0.02684  -1.01476
   D103       1.09719   0.00000  -0.00395  -0.01911  -0.02307   1.07411
   D104      -3.09905  -0.00007  -0.00452  -0.02148  -0.02600  -3.12505
   D105      -3.07053   0.00034   0.00148   0.02053   0.02197  -3.04857
   D106       1.24464   0.00024   0.00152   0.01967   0.02126   1.26590
   D107      -0.95013   0.00003   0.00196   0.01721   0.01916  -0.93097
   D108       2.85520  -0.00036   0.00400   0.00405   0.00805   2.86325
   D109      -1.30235  -0.00029   0.00475   0.00627   0.01102  -1.29133
   D110       0.75205   0.00077   0.00281   0.01718   0.01999   0.77204
   D111      -1.00388   0.00018   0.00064  -0.01242  -0.01177  -1.01565
   D112       1.11396   0.00020   0.00030  -0.01271  -0.01242   1.10154
   D113      -3.09509   0.00015   0.00170  -0.01142  -0.00972  -3.10481
   D114      -3.08248   0.00013   0.00035  -0.01113  -0.01077  -3.09325
   D115      -0.96464   0.00015   0.00001  -0.01142  -0.01141  -0.97605
   D116       1.10949   0.00010   0.00141  -0.01013  -0.00872   1.10078
   D117       1.16025  -0.00039   0.00181  -0.01705  -0.01525   1.14500
   D118      -3.00510  -0.00037   0.00146  -0.01735  -0.01589  -3.02099
   D119      -0.93096  -0.00042   0.00286  -0.01606  -0.01320  -0.94416
   D120      -2.99159   0.00022   0.00369   0.03326   0.03695  -2.95465
   D121      -0.96755   0.00031   0.00390   0.03453   0.03843  -0.92912
   D122       1.13266   0.00018   0.00472   0.03293   0.03764   1.17030
   D123      -0.93394  -0.00030   0.00428   0.02261   0.02689  -0.90706
   D124       1.09010  -0.00021   0.00448   0.02388   0.02836   1.11847
   D125      -3.09287  -0.00034   0.00531   0.02227   0.02758  -3.06529
   D126       1.12418   0.00020   0.00268   0.03171   0.03439   1.15857
   D127      -3.13496   0.00029   0.00288   0.03298   0.03587  -3.09909
   D128      -1.03475   0.00016   0.00371   0.03137   0.03509  -0.99966
   D129      -1.46522   0.00033   0.00677   0.04666   0.05343  -1.41179
   D130       2.73566   0.00030   0.00576   0.04498   0.05075   2.78641
   D131       0.68918   0.00067   0.00583   0.04886   0.05468   0.74386
         Item               Value     Threshold  Converged?
 Maximum Force            0.002279     0.000450     NO 
 RMS     Force            0.000347     0.000300     NO 
 Maximum Displacement     0.144090     0.001800     NO 
 RMS     Displacement     0.025077     0.001200     NO 
 Predicted change in Energy=-2.007882D-04
 GradGradGradGradGradGradGradGradGradGradGradGradGradGradGradGradGradGrad

                          Input orientation:                          
 ---------------------------------------------------------------------
 Center     Atomic      Atomic             Coordinates (Angstroms)
 Number     Number       Type             X           Y           Z
 ---------------------------------------------------------------------
      1          6           0        1.767256    0.732736    0.109041
      2          6           0        1.163247   -0.464356    0.294312
      3          6           0       -0.266349   -0.731401    0.675670
      4          6           0       -1.278521    0.235939    0.006619
      5          6           0       -1.319165    1.609552    0.723285
      6          6           0        0.015369    2.135566    1.282765
      7          6           0        1.222721    2.126230    0.324894
      8          6           0        3.159408    0.520309   -0.318028
      9          6           0        3.426763   -0.972571   -0.414457
     10          6           0        2.113048   -1.641786    0.044977
     11          8           0        3.983733    1.404303   -0.552490
     12          6           0        0.954901    2.861565   -1.004474
     13          6           0        2.297170   -2.511143    1.294021
     14          8           0        1.510756   -2.423112   -1.006832
     15          6           0       -2.691876   -0.405936   -0.119802
     16          8           0       -3.105872   -0.802286    1.203265
     17          6           0       -2.690643   -1.637936   -1.042675
     18          6           0       -3.727712    0.615761   -0.641862
     19          8           0       -5.062520    0.103130   -0.523511
     20          1           0       -0.369992   -0.678402    1.768924
     21          1           0       -0.486973   -1.766596    0.409479
     22          1           0       -0.936235    0.393591   -1.024168
     23          1           0       -2.022424    1.546756    1.563748
     24          1           0       -1.727886    2.356201    0.033188
     25          1           0        0.288412    1.569954    2.182758
     26          1           0       -0.151045    3.168651    1.615827
     27          1           0        2.031257    2.682460    0.822578
     28          1           0        3.672833   -1.251486   -1.445266
     29          1           0        4.288756   -1.235000    0.209999
     30          1           0        0.626034    3.889981   -0.809781
     31          1           0        0.181859    2.364173   -1.600410
     32          1           0        1.866881    2.910512   -1.609457
     33          1           0        1.338831   -2.919787    1.630184
     34          1           0        2.969199   -3.348826    1.068525
     35          1           0        2.738646   -1.933951    2.113960
     36          1           0        2.057517   -3.220492   -1.118482
     37          1           0       -4.066892   -0.952990    1.134290
     38          1           0       -2.332877   -1.380268   -2.046529
     39          1           0       -2.063159   -2.441842   -0.650171
     40          1           0       -3.706107   -2.039263   -1.136908
     41          1           0       -3.717721    1.518207   -0.028867
     42          1           0       -3.506163    0.896057   -1.679384
     43          1           0       -5.227865   -0.489402   -1.274654
 ---------------------------------------------------------------------
                    Distance matrix (angstroms):
                    1          2          3          4          5
     1  C    0.000000
     2  C    1.353582   0.000000
     3  C    2.569108   1.503493   0.000000
     4  C    3.087727   2.556445   1.551730   0.000000
     5  C    3.266818   3.263048   2.567246   1.549863   0.000000
     6  C    2.532719   3.009030   2.944050   2.628932   1.539705
     7  C    1.511600   2.591449   3.241362   3.151304   2.624283
     8  C    1.471597   2.308503   3.780215   4.458865   4.725294
     9  C    2.436409   2.425725   3.858189   4.876218   5.521382
    10  C    2.400424   1.533177   2.624520   3.876862   4.776127
    11  O    2.408608   3.487707   4.912515   5.419317   5.458064
    12  C    2.536089   3.576592   4.150150   3.592270   3.118344
    13  C    3.493958   2.544511   3.181426   4.689288   5.512145
    14  O    3.357134   2.377071   2.975030   3.984683   5.221508
    15  C    4.607906   3.877741   2.573301   1.557420   2.580179
    16  O    5.225036   4.377873   2.888992   2.418488   3.039682
    17  C    5.178745   4.244677   3.106720   2.570313   3.942809
    18  C    5.547271   5.095542   3.941036   2.561899   2.941486
    19  O    6.887842   6.304843   5.013754   3.823261   4.223330
    20  H    3.051943   2.138017   1.099434   2.183383   2.688685
    21  H    3.379123   2.105307   1.091403   2.190659   3.491331
    22  H    2.950940   2.623411   2.145647   1.097514   2.163051
    23  H    4.140106   3.975492   3.010395   2.167091   1.097677
    24  H    3.854531   4.047515   3.475939   2.167521   1.095796
    25  H    2.681085   2.910323   2.806298   2.995072   2.171621
    26  H    3.447312   4.083198   4.013427   3.530093   2.142878
    27  H    2.092905   3.306805   4.117647   4.195936   3.519420
    28  H    3.159784   3.153368   4.503999   5.369945   6.148837
    29  H    3.200022   3.220219   4.606457   5.761909   6.309019
    30  H    3.480634   4.524143   4.935593   4.200698   3.366667
    31  H    2.845574   3.543116   3.868334   3.040499   2.867418
    32  H    2.775945   3.938169   4.799584   4.433803   4.157533
    33  H    3.979742   2.800808   2.876932   4.409660   5.329383
    34  H    4.361700   3.490134   4.180194   5.658737   6.564661
    35  H    3.474841   2.820055   3.541865   5.028612   5.563832
    36  H    4.149587   3.223661   3.849014   4.933753   6.174416
    37  H    6.158741   5.319650   3.834522   3.234224   3.779623
    38  H    5.091401   4.305963   3.478783   2.817661   4.199822
    39  H    5.032537   3.900281   2.812826   2.866625   4.342085
    40  H    6.260517   5.314069   4.102179   3.518149   4.740428
    41  H    5.542649   5.278148   4.179602   2.755933   2.515382
    42  H    5.570825   5.248770   4.323342   2.870671   3.326387
    43  H    7.234636   6.580927   5.336569   4.214867   4.865727
                    6          7          8          9         10
     6  C    0.000000
     7  C    1.541202   0.000000
     8  C    3.880280   2.596745   0.000000
     9  C    4.917183   3.873888   1.519694   0.000000
    10  C    4.494526   3.881879   2.429258   1.544272   0.000000
    11  O    4.432924   2.985660   1.231231   2.445158   3.624236
    12  C    2.577064   1.542617   3.288242   4.599872   4.766846
    13  C    5.176741   4.857867   3.540036   2.561656   1.532904
    14  O    5.316012   4.748998   3.443288   2.475088   1.442057
    15  C    3.969333   4.683342   5.927457   6.151881   4.964047
    16  O    4.287126   5.299478   6.581590   6.732113   5.411425
    17  C    5.193215   5.599429   6.277437   6.185469   4.925286
    18  C    4.474891   5.265256   6.895389   7.332191   6.299424
    19  O    5.760069   6.657100   8.235069   8.557860   7.406530
    20  H    2.881540   3.533825   4.271878   4.389651   3.172631
    21  H    4.030117   4.252564   4.365237   4.077582   2.628412
    22  H    3.043348   3.079464   4.158002   4.612364   3.818895
    23  H    2.139684   3.521578   5.607678   6.320913   5.438344
    24  H    2.156168   2.973897   5.232542   6.152359   5.544079
    25  H    1.097478   2.152681   3.949469   4.802001   4.267866
    26  H    1.098129   2.154154   4.659679   5.837164   5.543824
    27  H    2.138847   1.100368   2.692323   4.103285   4.394367
    28  H    5.682545   4.532713   2.161835   1.095861   2.192279
    29  H    5.547376   4.551005   2.152987   1.096287   2.219553
    30  H    2.798148   2.180445   4.244348   5.625369   5.791569
    31  H    2.897012   2.201547   3.729629   4.803098   4.741782
    32  H    3.520453   2.184435   3.008569   4.351965   4.849863
    33  H    5.237255   5.213401   4.352504   3.511647   2.178435
    34  H    6.232942   5.794775   4.114476   2.838166   2.166710
    35  H    4.966699   4.688695   3.480661   2.791174   2.181152
    36  H    6.214798   5.600683   3.981015   2.724634   1.961895
    37  H    5.121140   6.173874   7.516598   7.652050   6.312899
    38  H    5.381408   5.528242   6.063423   6.000278   4.920268
    39  H    5.386018   5.710958   6.013307   5.688020   4.308599
    40  H    6.093718   6.616763   7.372738   7.248283   5.951252
    41  H    4.004682   4.990272   6.955165   7.576036   6.632411
    42  H    4.765700   5.281364   6.813539   7.290904   6.402312
    43  H    6.397059   7.142139   8.501823   8.710682   7.547080
                   11         12         13         14         15
    11  O    0.000000
    12  C    3.391419   0.000000
    13  C    4.645946   5.995895   0.000000
    14  O    4.579427   5.313831   2.433131   0.000000
    15  C    6.930219   4.975761   5.596549   4.745307   0.000000
    16  O    7.629824   5.898119   5.667565   5.368879   1.441871
    17  C    7.351380   5.791110   5.576819   4.274288   1.539324
    18  C    7.752171   5.205957   7.058638   6.067083   1.545758
    19  O    9.139397   6.636991   8.018908   7.058573   2.458065
    20  H    5.355515   4.688118   3.270814   3.779689   3.005439
    21  H    5.564817   5.049568   3.014667   2.535325   2.644452
    22  H    5.044809   3.109290   4.926093   3.731204   2.130586
    23  H    6.369668   4.145957   5.932805   5.903481   2.663740
    24  H    5.819941   2.920528   6.440637   5.866198   2.929519
    25  H    4.600480   3.502987   4.634686   5.254730   4.253004
    26  H    4.991083   2.860664   6.193332   6.395916   4.716556
    27  H    2.708627   2.128083   5.221731   5.448351   5.721385
    28  H    2.819029   4.949610   3.314042   2.497901   6.556014
    29  H    2.764119   5.419537   2.601934   3.257234   7.037424
    30  H    4.185562   1.097132   6.942122   6.377829   5.471700
    31  H    4.058784   1.095505   6.051527   5.003639   4.257236
    32  H    2.804800   1.095494   6.165199   5.379362   5.830967
    33  H    5.518815   6.364971   1.094718   2.688885   5.062459
    34  H    5.123398   6.850086   1.097354   2.700206   6.490030
    35  H    4.450185   5.991941   1.095605   3.389150   6.067544
    36  H    5.041763   6.182247   2.526021   0.973256   5.610331
    37  H    8.556554   6.659095   6.553978   6.152708   1.939763
    38  H    7.062970   5.467039   5.820266   4.116067   2.188717
    39  H    7.167097   6.112311   4.774637   3.591716   2.195788
    40  H    8.445906   6.764662   6.493953   5.232582   2.175069
    41  H    7.720074   4.958813   7.359661   6.620225   2.182420
    42  H    7.591228   4.921364   7.357229   6.052990   2.188732
    43  H    9.431923   7.037655   8.204370   7.015695   2.787812
                   16         17         18         19         20
    16  O    0.000000
    17  C    2.432071   0.000000
    18  C    2.408741   2.513029   0.000000
    19  O    2.762247   2.987749   1.434751   0.000000
    20  H    2.796490   3.769776   4.331400   5.280708   0.000000
    21  H    2.901486   2.642246   4.157322   5.030107   1.745262
    22  H    3.331502   2.684286   2.826280   4.166684   3.044859
    23  H    2.611859   4.169198   2.939298   3.960163   2.779200
    24  H    3.639226   4.247059   2.735713   4.062761   3.750396
    25  H    4.255361   5.437715   5.001821   6.173163   2.379046
    26  H    4.966846   6.051485   4.940339   6.172259   3.856319
    27  H    6.219202   6.666432   6.291386   7.667240   4.237566
    28  H    7.291594   6.387898   7.674642   8.887689   5.196525
    29  H    7.473577   7.102363   8.271320   9.474967   4.944086
    30  H    6.324306   6.450771   5.450120   6.839725   5.339655
    31  H    5.356887   4.957743   4.388679   5.811673   4.573207
    32  H    6.813557   6.463795   6.123855   7.554951   5.412705
    33  H    4.941807   5.002397   6.582716   7.399576   2.821902
    34  H    6.588590   6.278385   7.968186   8.885893   4.332658
    35  H    6.022327   6.287221   7.477257   8.483169   3.370324
    36  H    6.156202   5.005522   6.957936   7.880063   4.548861
    37  H    0.975206   2.665030   2.393896   2.203400   3.761014
    38  H    3.390095   1.096409   2.811189   3.459914   4.347783
    39  H    2.685259   1.092730   3.481341   3.935618   3.439267
    40  H    2.714186   1.095952   2.700868   2.608824   4.628765
    41  H    2.697628   3.470437   1.090995   2.013852   4.389127
    42  H    3.369609   2.737077   1.097316   2.094522   4.919890
    43  H    3.277321   2.794717   1.967809   0.970901   5.735680
                   21         22         23         24         25
    21  H    0.000000
    22  H    2.631271   0.000000
    23  H    3.829914   3.034288   0.000000
    24  H    4.321910   2.365703   1.756294   0.000000
    25  H    3.857241   3.628770   2.392420   3.050294   0.000000
    26  H    5.091638   3.909867   2.476957   2.377236   1.752245
    27  H    5.128960   4.177966   4.274516   3.854963   2.474928
    28  H    4.583601   4.911935   7.022839   6.661006   5.707661
    29  H    4.809363   5.610349   7.028641   7.009135   5.268995
    30  H    5.892558   3.835543   4.258952   2.933261   3.801553
    31  H    4.642224   2.337816   3.941945   2.513132   3.867105
    32  H    5.611780   3.812469   5.201515   3.990977   4.320829
    33  H    2.480632   4.816636   5.590389   6.308026   4.643974
    34  H    3.857839   5.799782   7.009156   7.462028   5.711614
    35  H    3.652107   5.363772   5.923330   6.533370   4.276182
    36  H    3.304983   4.693937   6.823996   6.837771   6.080813
    37  H    3.742074   4.034009   3.257762   4.199299   5.141323
    38  H    3.096545   2.478388   4.658106   4.318847   5.784621
    39  H    2.015733   3.074005   4.562018   4.858044   5.445170
    40  H    3.581687   3.688317   4.794566   4.960099   6.324778
    41  H    4.628154   3.161021   2.326214   2.159983   4.576360
    42  H    4.535259   2.699316   3.625299   2.868308   5.456105
    43  H    5.190721   4.388680   4.741025   4.696569   6.828174
                   26         27         28         29         30
    26  H    0.000000
    27  H    2.372354   0.000000
    28  H    6.597723   4.828439   0.000000
    29  H    6.409394   4.562680   1.766220   0.000000
    30  H    2.647215   2.469282   6.010117   6.381294   0.000000
    31  H    3.331995   3.064710   5.028316   5.753107   1.774957
    32  H    3.813282   2.448228   4.539896   5.134313   1.771593
    33  H    6.268094   5.702355   4.205851   3.682050   7.268731
    34  H    7.246583   6.108735   3.348593   2.635632   7.837014
    35  H    5.885150   4.845547   3.742533   2.552733   6.850517
    36  H    7.292142   6.213955   2.567686   3.268862   7.259701
    37  H    5.705582   7.106411   8.163733   8.411343   7.018357
    38  H    6.234253   6.616887   6.037107   6.997074   6.169297
    39  H    6.345751   6.722477   5.911914   6.522514   6.881076
    40  H    6.880290   7.684504   7.427276   8.147321   7.350536
    41  H    4.260301   5.927157   8.018583   8.469999   5.010324
    42  H    5.223018   6.333566   7.496982   8.298912   5.176373
    43  H    6.892775   8.194751   8.934893   9.660548   7.325519
                   31         32         33         34         35
    31  H    0.000000
    32  H    1.771403   0.000000
    33  H    6.300441   6.690777   0.000000
    34  H    6.894262   6.896812   1.776974   0.000000
    35  H    6.229573   6.171924   1.779155   1.774250   0.000000
    36  H    5.910908   6.153585   2.856939   2.372895   3.545110
    37  H    6.044340   7.593712   5.773737   7.433097   6.945314
    38  H    4.532523   6.019950   5.419390   6.456841   6.583053
    39  H    5.388955   6.709183   4.123347   5.394550   5.563786
    40  H    5.892484   7.468720   5.820956   7.151126   7.219008
    41  H    4.288605   5.968632   6.929427   8.343092   7.628485
    42  H    3.970278   5.738687   6.999134   8.215860   7.835563
    43  H    6.124878   7.874449   7.580657   8.992144   8.776943
                   36         37         38         39         40
    36  H    0.000000
    37  H    6.908323   0.000000
    38  H    4.850078   3.647874   0.000000
    39  H    4.219667   3.068538   1.774683   0.000000
    40  H    5.883452   2.543323   1.774104   1.760187   0.000000
    41  H    7.549563   2.753483   3.793404   4.336540   3.726055
    42  H    6.943711   3.413232   2.587093   3.779299   2.991715
    43  H    7.782033   2.713998   3.125762   3.770592   2.176417
                   41         42         43
    41  H    0.000000
    42  H    1.776523   0.000000
    43  H    2.804107   2.246678   0.000000
 Stoichiometry    C15H24O4
 Framework group  C1[X(C15H24O4)]
 Deg. of freedom   123
 Full point group                 C1      NOp   1
 Largest Abelian subgroup         C1      NOp   1
 Largest concise Abelian subgroup C1      NOp   1
                         Standard orientation:                         
 ---------------------------------------------------------------------
 Center     Atomic      Atomic             Coordinates (Angstroms)
 Number     Number       Type             X           Y           Z
 ---------------------------------------------------------------------
      1          6           0        1.793049    0.746627    0.090892
      2          6           0        1.203950   -0.457781    0.276762
      3          6           0       -0.218552   -0.742048    0.671946
      4          6           0       -1.248129    0.217449    0.018340
      5          6           0       -1.295907    1.587145    0.742028
      6          6           0        0.038775    2.124897    1.289877
      7          6           0        1.235893    2.133124    0.319236
      8          6           0        3.182779    0.551268   -0.351922
      9          6           0        3.465127   -0.938166   -0.458394
     10          6           0        2.163647   -1.623693    0.011690
     11          8           0        3.995010    1.445211   -0.590827
     12          6           0        0.946048    2.871790   -1.003650
     13          6           0        2.370389   -2.496896    1.254496
     14          8           0        1.558627   -2.406506   -1.037445
     15          6           0       -2.655767   -0.439051   -0.096204
     16          8           0       -3.051372   -0.846090    1.229242
     17          6           0       -2.651113   -1.666595   -1.024984
     18          6           0       -3.708025    0.573851   -0.602317
     19          8           0       -5.035910    0.046280   -0.472313
     20          1           0       -0.311115   -0.695333    1.766481
     21          1           0       -0.430855   -1.778298    0.403106
     22          1           0       -0.918549    0.383653   -1.015241
     23          1           0       -1.989464    1.512790    1.589580
     24          1           0       -1.719954    2.332584    0.059918
     25          1           0        0.327447    1.558025    2.184182
     26          1           0       -0.135181    3.154540    1.629674
     27          1           0        2.043654    2.695699    0.811010
     28          1           0        3.703194   -1.209538   -1.493088
     29          1           0        4.336489   -1.194214    0.155620
     30          1           0        0.608234    3.895662   -0.800515
     31          1           0        0.172098    2.368895   -1.593762
     32          1           0        1.850958    2.933440   -1.618016
     33          1           0        1.420132   -2.917449    1.598813
     34          1           0        3.048947   -3.326198    1.017846
     35          1           0        2.814338   -1.918846    2.072494
     36          1           0        2.112710   -3.197397   -1.158734
     37          1           0       -4.011395   -1.006838    1.169723
     38          1           0       -2.306844   -1.400343   -2.031314
     39          1           0       -2.010881   -2.465520   -0.643040
     40          1           0       -3.663150   -2.078418   -1.110394
     41          1           0       -3.701213    1.473449    0.014894
     42          1           0       -3.500560    0.861418   -1.640760
     43          1           0       -5.202862   -0.544452   -1.224518
 ---------------------------------------------------------------------
 Rotational constants (GHZ):      0.5967310      0.2474157      0.1998748
 Standard basis: 6-31G(d) (6D, 7F)
 There are   333 symmetry adapted cartesian basis functions of A   symmetry.
 There are   333 symmetry adapted basis functions of A   symmetry.
   333 basis functions,   628 primitive gaussians,   333 cartesian basis functions
    73 alpha electrons       73 beta electrons
       nuclear repulsion energy      1596.0870555975 Hartrees.
 NAtoms=   43 NActive=   43 NUniq=   43 SFac= 1.00D+00 NAtFMM=   60 NAOKFM=F Big=F
 Integral buffers will be    131072 words long.
 Raffenetti 2 integral format.
 Two-electron integral symmetry is turned on.
 ------------------------------------------------------------------------------
 Polarizable Continuum Model (PCM)
 =================================
 Model                : PCM (using non-symmetric T matrix).
 Atomic radii         : SMD-Coulomb.
 Polarization charges : Total charges.
 Charge compensation  : None.
 Solution method      : On-the-fly selection.
 Cavity type          : VdW (van der Waals Surface) (Alpha=1.000).
 Cavity algorithm     : GePol (No added spheres)
                        Default sphere list used, NSphG=   43.
                        Lebedev-Laikov grids with approx.  5.0 points / Ang**2.
                        Smoothing algorithm: Karplus/York (Gamma=1.0000).
                        Polarization charges: spherical gaussians, with
                                              point-specific exponents (IZeta= 3).
                        Self-potential: point-specific (ISelfS= 7).
                        Self-field    : sphere-specific E.n sum rule (ISelfD= 2).
 1st derivatives      : Analytical E(r).r(x)/FMM algorithm (CHGder, D1EAlg=3).
                        Cavity 1st derivative terms included.
 Solvent              : Methanol, Eps=  32.613000 Eps(inf)=   1.765709
 ------------------------------------------------------------------------------
 ------------------------------------------------------------------------------
 Atomic radii for non-electrostatic terms: SMD-CDS.
 ------------------------------------------------------------------------------
 Nuclear repulsion after PCM non-electrostatic terms =     1596.0885042333 Hartrees.
 One-electron integrals computed using PRISM.
 NBasis=   333 RedAO= T EigKep=  9.50D-04  NBF=   333
 NBsUse=   333 1.00D-06 EigRej= -1.00D+00 NBFU=   333
 Initial guess from the checkpoint file:  "DY-202A-11R_39.chk"
 B after Tr=     0.000000    0.000000    0.000000
         Rot=    0.999999    0.000049   -0.000265   -0.001459 Ang=   0.17 deg.
 ExpMin= 1.61D-01 ExpMax= 5.48D+03 ExpMxC= 8.25D+02 IAcc=1 IRadAn=         1 AccDes= 0.00D+00
 Harris functional with IExCor=  402 and IRadAn=       1 diagonalized for initial guess.
 HarFok:  IExCor=  402 AccDes= 0.00D+00 IRadAn=         1 IDoV= 1 UseB2=F ITyADJ=14
 ICtDFT=  3500011 ScaDFX=  1.000000  1.000000  1.000000  1.000000
 FoFCou: FMM=F IPFlag=           0 FMFlag=      100000 FMFlg1=           0
         NFxFlg=           0 DoJE=T BraDBF=F KetDBF=T FulRan=T
         wScrn=  0.000000 ICntrl=     500 IOpCl=  0 I1Cent=   200000004 NGrid=           0
         NMat0=    1 NMatS0=      1 NMatT0=    0 NMatD0=    1 NMtDS0=    0 NMtDT0=    0
 Petite list used in FoFCou.
 Keep R1 ints in memory in canonical form, NReq=1565304907.
 Requested convergence on RMS density matrix=1.00D-08 within 128 cycles.
 Requested convergence on MAX density matrix=1.00D-06.
 Requested convergence on             energy=1.00D-06.
 No special actions if energy rises.
 Inv3:  Mode=1 IEnd=    21870000.
 Iteration    1 A*A^-1 deviation from unit magnitude is 5.44D-15 for   2687.
 Iteration    1 A*A^-1 deviation from orthogonality  is 3.55D-15 for   2348    873.
 Iteration    1 A^-1*A deviation from unit magnitude is 5.00D-15 for   2687.
 Iteration    1 A^-1*A deviation from orthogonality  is 2.01D-10 for   2205   2164.
 Iteration    2 A*A^-1 deviation from unit magnitude is 6.22D-15 for    661.
 Iteration    2 A*A^-1 deviation from orthogonality  is 3.12D-15 for   1725    674.
 Iteration    2 A^-1*A deviation from unit magnitude is 8.88D-16 for    374.
 Iteration    2 A^-1*A deviation from orthogonality  is 3.96D-16 for    248    239.
 Error on total polarization charges =  0.05176
 SCF Done:  E(RB3LYP) =  -886.950295918     A.U. after   10 cycles
            NFock= 10  Conv=0.72D-08     -V/T= 2.0094
 SMD-CDS (non-electrostatic) energy       (kcal/mol) =       0.91
 (included in total energy above)
 D1PCM: PCM CHGder 1st derivatives, ID1Alg=3 FixD1E=F DoIter=F DoCFld=F I1PDM=0.
 Calling FoFJK, ICntrl=      2127 FMM=F ISym2X=0 I1Cent= 0 IOpClX= 0 NMat=1 NMatS=1 NMatT=0.
 ***** Axes restored to original set *****
 -------------------------------------------------------------------
 Center     Atomic                   Forces (Hartrees/Bohr)
 Number     Number              X              Y              Z
 -------------------------------------------------------------------
      1        6          -0.000363983    0.001305821   -0.000143229
      2        6           0.000544856   -0.001054435    0.000150382
      3        6          -0.000022280   -0.000154440    0.000246332
      4        6           0.000167788   -0.000572801   -0.000601794
      5        6           0.000546746   -0.000025143    0.000416628
      6        6           0.000071029    0.000048024   -0.000314256
      7        6           0.000434185   -0.000232095   -0.000268833
      8        6           0.000129164   -0.000861341   -0.000778920
      9        6           0.000512477    0.000148484    0.001261152
     10        6          -0.000645629    0.000122221   -0.001281447
     11        8           0.000551538    0.000515690    0.000309575
     12        6          -0.000031697   -0.000306262    0.000311460
     13        6          -0.000066930    0.000694691    0.000184383
     14        8           0.000268556   -0.000471006    0.000181830
     15        6           0.000369517    0.000035354    0.000505186
     16        8           0.000202095   -0.000170630   -0.000226803
     17        6           0.000216537    0.000920538    0.000122888
     18        6          -0.000352467   -0.000183071   -0.000043129
     19        8          -0.000207013    0.000101440   -0.000326230
     20        1          -0.000149357    0.000020897   -0.000194187
     21        1          -0.000413471   -0.000287593   -0.000086541
     22        1           0.000109568    0.000116706    0.000160524
     23        1           0.000123215    0.000146820    0.000020178
     24        1           0.000081861    0.000158592    0.000028125
     25        1          -0.000062672    0.000157028    0.000186188
     26        1           0.000029195   -0.000020132    0.000076791
     27        1          -0.000074821    0.000008028    0.000110854
     28        1          -0.000729104    0.000636760   -0.000144468
     29        1           0.000138487    0.000231767   -0.000335270
     30        1           0.000002133   -0.000006101   -0.000101200
     31        1           0.000095702    0.000036863   -0.000055884
     32        1          -0.000037897    0.000071955   -0.000077218
     33        1          -0.000023436   -0.000257048    0.000143390
     34        1          -0.000097517   -0.000097212    0.000042445
     35        1          -0.000052785   -0.000059958    0.000146827
     36        1          -0.000325080    0.000019155    0.000151170
     37        1          -0.000480272    0.000372950    0.000189984
     38        1          -0.000033753   -0.000024327   -0.000052973
     39        1           0.000053328   -0.000141693    0.000240000
     40        1          -0.000163725   -0.000289736    0.000057551
     41        1          -0.000309014   -0.000497093   -0.000149677
     42        1           0.000053022    0.000372436   -0.000014867
     43        1          -0.000058096   -0.000530108   -0.000046917
 -------------------------------------------------------------------
 Cartesian Forces:  Max     0.001305821 RMS     0.000364341

 GradGradGradGradGradGradGradGradGradGradGradGradGradGradGradGradGradGrad
 Berny optimization.
 Using GEDIIS/GDIIS optimizer.
 FormGI is forming the generalized inverse of G from B-inverse, IUseBI=4.
 Internal  Forces:  Max     0.001423843 RMS     0.000278786
 Search for a local minimum.
 Step number   4 out of a maximum of  258
 All quantities printed in internal units (Hartrees-Bohrs-Radians)
 Mixed Optimization -- En-DIIS/RFO-DIIS
 Swapping is turned off.
 Update second derivatives using D2CorX and points    2    3    4
 DE= -1.72D-04 DEPred=-2.01D-04 R= 8.56D-01
 TightC=F SS=  1.41D+00  RLast= 2.48D-01 DXNew= 1.4270D+00 7.4549D-01
 Trust test= 8.56D-01 RLast= 2.48D-01 DXMaxT set to 8.49D-01
 ITU=  1  1  1  0
     Eigenvalues ---    0.00170   0.00234   0.00247   0.00348   0.00377
     Eigenvalues ---    0.00390   0.00456   0.00698   0.00776   0.00889
     Eigenvalues ---    0.01072   0.01121   0.01237   0.01314   0.01364
     Eigenvalues ---    0.01398   0.02492   0.02640   0.03257   0.03868
     Eigenvalues ---    0.03938   0.04246   0.04448   0.04597   0.04733
     Eigenvalues ---    0.04803   0.04862   0.05022   0.05109   0.05312
     Eigenvalues ---    0.05435   0.05526   0.05539   0.05561   0.05576
     Eigenvalues ---    0.05628   0.05661   0.05691   0.05895   0.05944
     Eigenvalues ---    0.06078   0.06204   0.07191   0.08017   0.08464
     Eigenvalues ---    0.08643   0.09034   0.09048   0.09376   0.09694
     Eigenvalues ---    0.10272   0.11599   0.12195   0.13352   0.13876
     Eigenvalues ---    0.14624   0.15678   0.15903   0.16000   0.16000
     Eigenvalues ---    0.16000   0.16000   0.16000   0.16000   0.16000
     Eigenvalues ---    0.16000   0.16001   0.16047   0.16100   0.16599
     Eigenvalues ---    0.16991   0.17566   0.19539   0.20132   0.20810
     Eigenvalues ---    0.22198   0.22928   0.24648   0.25022   0.26783
     Eigenvalues ---    0.26958   0.27434   0.27826   0.28289   0.28558
     Eigenvalues ---    0.28747   0.29416   0.29569   0.30251   0.30532
     Eigenvalues ---    0.31470   0.32099   0.32294   0.33761   0.33824
     Eigenvalues ---    0.33834   0.33838   0.33941   0.33967   0.34004
     Eigenvalues ---    0.34027   0.34105   0.34157   0.34174   0.34195
     Eigenvalues ---    0.34205   0.34208   0.34251   0.34285   0.34304
     Eigenvalues ---    0.34343   0.34388   0.34444   0.34883   0.35399
     Eigenvalues ---    0.40155   0.40856   0.41900   0.51610   0.52646
     Eigenvalues ---    0.52796   0.53651   0.95291
 En-DIIS/RFO-DIIS IScMMF=        0 using points:     4    3    2
 RFO step:  Lambda=-5.70788734D-05.
 DidBck=T Rises=F RFO-DIIS coefs:    0.77147    0.48783   -0.25930
 Iteration  1 RMS(Cart)=  0.04442488 RMS(Int)=  0.00075909
 Iteration  2 RMS(Cart)=  0.00108642 RMS(Int)=  0.00004282
 Iteration  3 RMS(Cart)=  0.00000110 RMS(Int)=  0.00004282
 Iteration  4 RMS(Cart)=  0.00000000 RMS(Int)=  0.00004282
 Variable       Old X    -DE/DX   Delta X   Delta X   Delta X     New X
                                 (Linear)    (Quad)   (Total)
    R1        2.55790   0.00096  -0.00080  -0.00020  -0.00098   2.55692
    R2        2.85651  -0.00066   0.00119   0.00356   0.00475   2.86126
    R3        2.78092   0.00023  -0.00048  -0.00514  -0.00553   2.77538
    R4        2.84119   0.00041  -0.00073  -0.00255  -0.00328   2.83791
    R5        2.89728  -0.00071   0.00247   0.00288   0.00530   2.90259
    R6        2.93234  -0.00021   0.00092   0.00135   0.00227   2.93462
    R7        2.07763  -0.00018   0.00015  -0.00010   0.00005   2.07768
    R8        2.06245   0.00038  -0.00076   0.00041  -0.00036   2.06210
    R9        2.92882   0.00070   0.00122  -0.00143  -0.00021   2.92861
   R10        2.94310   0.00061   0.00513  -0.00660  -0.00147   2.94163
   R11        2.07400  -0.00010   0.00013   0.00037   0.00049   2.07449
   R12        2.90962   0.00006  -0.00013  -0.00069  -0.00081   2.90881
   R13        2.07431  -0.00006  -0.00030   0.00026  -0.00004   2.07427
   R14        2.07076   0.00005  -0.00058  -0.00002  -0.00060   2.07015
   R15        2.91245  -0.00009  -0.00047  -0.00008  -0.00055   2.91190
   R16        2.07393   0.00007  -0.00013  -0.00060  -0.00073   2.07320
   R17        2.07516   0.00000   0.00014  -0.00035  -0.00020   2.07496
   R18        2.91512  -0.00023   0.00042  -0.00022   0.00021   2.91533
   R19        2.07939   0.00001   0.00013   0.00001   0.00013   2.07953
   R20        2.87180  -0.00053   0.00161  -0.00083   0.00079   2.87260
   R21        2.32669   0.00068  -0.00007  -0.00111  -0.00119   2.32550
   R22        2.91825   0.00046  -0.00099  -0.00379  -0.00485   2.91340
   R23        2.07088  -0.00018   0.00055   0.00044   0.00098   2.07186
   R24        2.07168  -0.00014   0.00021   0.00001   0.00022   2.07190
   R25        2.89677   0.00020  -0.00004  -0.00096  -0.00100   2.89577
   R26        2.72509   0.00005   0.00025   0.00019   0.00044   2.72553
   R27        2.07328  -0.00002   0.00011  -0.00024  -0.00013   2.07314
   R28        2.07021  -0.00007   0.00028  -0.00060  -0.00033   2.06988
   R29        2.07018   0.00001  -0.00005  -0.00043  -0.00048   2.06971
   R30        2.06872   0.00016  -0.00034  -0.00023  -0.00057   2.06815
   R31        2.07370   0.00002   0.00015  -0.00028  -0.00013   2.07357
   R32        2.07039   0.00004  -0.00005  -0.00001  -0.00006   2.07033
   R33        1.83919  -0.00022   0.00024   0.00005   0.00029   1.83947
   R34        2.72474  -0.00002   0.00009  -0.00004   0.00005   2.72479
   R35        2.90890  -0.00060  -0.00043  -0.00007  -0.00050   2.90840
   R36        2.92106   0.00032  -0.00062   0.00260   0.00198   2.92304
   R37        1.84287   0.00040  -0.00032   0.00118   0.00086   1.84373
   R38        2.07191   0.00004  -0.00030   0.00021  -0.00009   2.07182
   R39        2.06496   0.00021  -0.00018  -0.00029  -0.00047   2.06449
   R40        2.07105   0.00025   0.00018   0.00024   0.00042   2.07147
   R41        2.71129   0.00036  -0.00059  -0.00061  -0.00120   2.71009
   R42        2.06168  -0.00049  -0.00081  -0.00029  -0.00110   2.06058
   R43        2.07363   0.00012  -0.00001   0.00094   0.00093   2.07456
   R44        1.83474   0.00036  -0.00020   0.00099   0.00079   1.83552
    A1        2.25880   0.00012  -0.00160  -0.00299  -0.00465   2.25415
    A2        1.91155  -0.00005   0.00097   0.00124   0.00211   1.91366
    A3        2.11216  -0.00006   0.00075   0.00190   0.00275   2.11491
    A4        2.23458   0.00010   0.00001   0.00189   0.00192   2.23649
    A5        1.96111   0.00004  -0.00089  -0.00254  -0.00364   1.95747
    A6        2.08736  -0.00015   0.00087   0.00076   0.00181   2.08917
    A7        1.98246  -0.00031   0.00127  -0.00482  -0.00359   1.97887
    A8        1.91059   0.00025  -0.00038   0.00154   0.00115   1.91175
    A9        1.87425   0.00029  -0.00183   0.00387   0.00207   1.87632
   A10        1.91474   0.00002  -0.00054  -0.00133  -0.00187   1.91287
   A11        1.93293  -0.00019   0.00112   0.00067   0.00180   1.93474
   A12        1.84335  -0.00003   0.00027   0.00057   0.00083   1.84418
   A13        1.95006  -0.00013  -0.00184   0.00002  -0.00185   1.94821
   A14        1.94983  -0.00084  -0.00015  -0.00247  -0.00260   1.94723
   A15        1.86614   0.00014  -0.00304   0.00081  -0.00222   1.86391
   A16        1.95952   0.00106   0.00635  -0.00226   0.00411   1.96363
   A17        1.89142  -0.00021  -0.00095   0.00271   0.00172   1.89315
   A18        1.84003  -0.00004  -0.00082   0.00166   0.00082   1.84084
   A19        2.03541   0.00025  -0.00055  -0.00191  -0.00254   2.03287
   A20        1.89669   0.00003  -0.00033   0.00136   0.00105   1.89773
   A21        1.89913   0.00005   0.00109   0.00012   0.00122   1.90035
   A22        1.87196  -0.00017  -0.00030   0.00013  -0.00015   1.87181
   A23        1.89583  -0.00021  -0.00123   0.00051  -0.00069   1.89514
   A24        1.85689   0.00004   0.00153  -0.00008   0.00144   1.85833
   A25        2.03878  -0.00001  -0.00115  -0.00130  -0.00252   2.03626
   A26        1.91511  -0.00006   0.00048  -0.00039   0.00009   1.91521
   A27        1.87576   0.00007   0.00057  -0.00066  -0.00006   1.87570
   A28        1.88773   0.00012  -0.00086   0.00156   0.00071   1.88844
   A29        1.88906  -0.00004  -0.00007   0.00162   0.00157   1.89063
   A30        1.84817  -0.00009   0.00131  -0.00081   0.00049   1.84866
   A31        1.95685  -0.00004  -0.00051   0.00016  -0.00039   1.95646
   A32        1.95943  -0.00012  -0.00012  -0.00109  -0.00120   1.95822
   A33        1.83992   0.00012  -0.00044   0.00034  -0.00008   1.83984
   A34        1.97871   0.00009  -0.00036   0.00179   0.00145   1.98016
   A35        1.86655  -0.00008   0.00127   0.00008   0.00137   1.86791
   A36        1.85082   0.00003   0.00030  -0.00143  -0.00115   1.84966
   A37        1.90355  -0.00025  -0.00013  -0.00005  -0.00034   1.90321
   A38        2.19567   0.00007   0.00064   0.00033   0.00104   2.19671
   A39        2.18394   0.00018  -0.00050  -0.00025  -0.00068   2.18325
   A40        1.83089   0.00044  -0.00016  -0.00011  -0.00062   1.83027
   A41        1.92753  -0.00040   0.00290  -0.00630  -0.00333   1.92420
   A42        1.91489  -0.00031   0.00183   0.00543   0.00735   1.92224
   A43        1.93968  -0.00022  -0.00052  -0.00316  -0.00357   1.93611
   A44        1.97762   0.00022  -0.00123   0.00742   0.00622   1.98384
   A45        1.87372   0.00023  -0.00248  -0.00336  -0.00590   1.86782
   A46        1.81583  -0.00017   0.00045  -0.00090  -0.00065   1.81518
   A47        1.95782  -0.00019   0.00133  -0.00557  -0.00418   1.95364
   A48        1.85040   0.00018  -0.00022   0.00202   0.00187   1.85226
   A49        1.96709   0.00015  -0.00079   0.00359   0.00288   1.96997
   A50        1.95315   0.00027  -0.00141   0.00193   0.00056   1.95371
   A51        1.91474  -0.00022   0.00066  -0.00122  -0.00062   1.91412
   A52        1.92404   0.00007  -0.00032  -0.00098  -0.00130   1.92274
   A53        1.95505   0.00007  -0.00084   0.00042  -0.00042   1.95463
   A54        1.93122   0.00010  -0.00012  -0.00103  -0.00115   1.93007
   A55        1.88663  -0.00006   0.00023   0.00044   0.00067   1.88729
   A56        1.88142  -0.00010   0.00058   0.00011   0.00068   1.88210
   A57        1.88317  -0.00009   0.00056   0.00109   0.00165   1.88482
   A58        1.93560   0.00023  -0.00115   0.00124   0.00008   1.93568
   A59        1.91670   0.00000   0.00031  -0.00084  -0.00053   1.91617
   A60        1.93845   0.00018  -0.00084  -0.00166  -0.00251   1.93594
   A61        1.89048  -0.00021   0.00172   0.00094   0.00266   1.89313
   A62        1.89610  -0.00017   0.00041   0.00046   0.00086   1.89696
   A63        1.88512  -0.00005  -0.00034  -0.00010  -0.00045   1.88468
   A64        1.86810   0.00018  -0.00091  -0.00008  -0.00098   1.86711
   A65        1.87483  -0.00003   0.00133  -0.00288  -0.00154   1.87329
   A66        1.95821  -0.00084   0.00154  -0.00262  -0.00109   1.95712
   A67        1.94242   0.00142   0.00451  -0.00151   0.00300   1.94543
   A68        1.90748   0.00045  -0.00252   0.00448   0.00195   1.90943
   A69        1.87464  -0.00036  -0.00064  -0.00092  -0.00154   1.87310
   A70        1.90399  -0.00061  -0.00433   0.00355  -0.00080   1.90319
   A71        1.83436   0.00019   0.00084  -0.00456  -0.00372   1.83064
   A72        1.94023   0.00009  -0.00168  -0.00081  -0.00249   1.93775
   A73        1.95403  -0.00022   0.00101   0.00055   0.00156   1.95559
   A74        1.92185   0.00017  -0.00074   0.00120   0.00045   1.92230
   A75        1.89061   0.00009  -0.00019   0.00004  -0.00015   1.89046
   A76        1.88565  -0.00005  -0.00046  -0.00001  -0.00049   1.88516
   A77        1.86873  -0.00008   0.00219  -0.00102   0.00117   1.86990
   A78        1.93844  -0.00041  -0.00101   0.00186   0.00084   1.93928
   A79        1.92926   0.00029   0.00229   0.00147   0.00375   1.93301
   A80        1.93144   0.00015  -0.00110   0.00099  -0.00011   1.93133
   A81        1.83146   0.00009  -0.00048  -0.00011  -0.00060   1.83086
   A82        1.93595   0.00002  -0.00071  -0.00221  -0.00292   1.93303
   A83        1.89453  -0.00013   0.00117  -0.00215  -0.00099   1.89354
   A84        1.88880   0.00023  -0.00055   0.00093   0.00038   1.88919
    D1        0.08614   0.00002   0.00032  -0.00342  -0.00310   0.08304
    D2       -3.07328  -0.00004  -0.00040   0.00368   0.00327  -3.07002
    D3       -3.09541   0.00002   0.00256   0.00127   0.00380  -3.09161
    D4        0.02836  -0.00003   0.00183   0.00837   0.01016   0.03852
    D5        0.36553  -0.00001   0.00237  -0.00823  -0.00587   0.35966
    D6       -1.88572   0.00000   0.00341  -0.00990  -0.00650  -1.89222
    D7        2.39021  -0.00005   0.00337  -0.00785  -0.00449   2.38573
    D8       -2.73213  -0.00002  -0.00006  -0.01335  -0.01342  -2.74555
    D9        1.29981  -0.00001   0.00097  -0.01502  -0.01405   1.28576
   D10       -0.70744  -0.00006   0.00094  -0.01297  -0.01204  -0.71948
   D11        0.00958  -0.00005  -0.00217   0.01695   0.01471   0.02428
   D12       -3.12398   0.00010  -0.00243   0.01392   0.01141  -3.11257
   D13        3.11516  -0.00004  -0.00030   0.02104   0.02076   3.13592
   D14       -0.01840   0.00011  -0.00055   0.01801   0.01746  -0.00093
   D15        0.67005   0.00006  -0.00022   0.01350   0.01329   0.68333
   D16       -1.47666   0.00007  -0.00012   0.01748   0.01737  -1.45929
   D17        2.81340  -0.00017   0.00072   0.01399   0.01472   2.82813
   D18       -2.45259   0.00011   0.00058   0.00598   0.00654  -2.44604
   D19        1.68389   0.00013   0.00068   0.00995   0.01063   1.69452
   D20       -0.30923  -0.00012   0.00152   0.00647   0.00798  -0.30125
   D21       -0.05339   0.00011  -0.00074  -0.02934  -0.03008  -0.08348
   D22        2.07788   0.00008  -0.00068  -0.02863  -0.02930   2.04858
   D23       -2.11567  -0.00018   0.00073  -0.03198  -0.03124  -2.14690
   D24        3.07205   0.00007  -0.00141  -0.02289  -0.02431   3.04774
   D25       -1.07986   0.00003  -0.00135  -0.02218  -0.02353  -1.10339
   D26        1.00978  -0.00023   0.00006  -0.02553  -0.02546   0.98431
   D27       -1.37774   0.00022  -0.00049  -0.00523  -0.00568  -1.38341
   D28        2.69376  -0.00043  -0.00741  -0.00025  -0.00764   2.68611
   D29        0.68903  -0.00003  -0.00459  -0.00142  -0.00599   0.68304
   D30        0.76670   0.00033  -0.00049  -0.00764  -0.00811   0.75859
   D31       -1.44500  -0.00031  -0.00741  -0.00266  -0.01008  -1.45507
   D32        2.83346   0.00009  -0.00459  -0.00383  -0.00842   2.82504
   D33        2.79472   0.00020   0.00017  -0.00735  -0.00716   2.78756
   D34        0.58303  -0.00045  -0.00675  -0.00238  -0.00913   0.57390
   D35       -1.42170  -0.00004  -0.00393  -0.00355  -0.00747  -1.42918
   D36        0.62194   0.00013  -0.00086  -0.00969  -0.01054   0.61140
   D37       -1.49525   0.00016   0.00020  -0.00961  -0.00940  -1.50465
   D38        2.77284   0.00008  -0.00201  -0.01031  -0.01233   2.76051
   D39        2.82836  -0.00026   0.00255  -0.01480  -0.01225   2.81611
   D40        0.71116  -0.00023   0.00361  -0.01472  -0.01111   0.70006
   D41       -1.30393  -0.00031   0.00140  -0.01542  -0.01404  -1.31797
   D42       -1.42968   0.00017   0.00454  -0.01238  -0.00782  -1.43750
   D43        2.73631   0.00020   0.00560  -0.01230  -0.00668   2.72963
   D44        0.72122   0.00011   0.00340  -0.01300  -0.00961   0.71161
   D45        0.98443   0.00020   0.00591   0.04584   0.05175   1.03618
   D46       -1.11225   0.00018   0.00724   0.04376   0.05100  -1.06125
   D47        3.03191   0.00054   0.00848   0.04216   0.05063   3.08253
   D48       -1.22211   0.00021   0.00344   0.04960   0.05305  -1.16906
   D49        2.96440   0.00019   0.00476   0.04752   0.05230   3.01670
   D50        0.82537   0.00055   0.00601   0.04592   0.05193   0.87729
   D51        3.00517  -0.00007   0.00176   0.04652   0.04829   3.05345
   D52        0.90849  -0.00010   0.00309   0.04444   0.04754   0.95602
   D53       -1.23054   0.00027   0.00433   0.04284   0.04716  -1.18338
   D54        0.86847   0.00005   0.00207   0.01312   0.01517   0.88364
   D55       -1.28735  -0.00005   0.00373   0.01232   0.01606  -1.27130
   D56        2.99395   0.00005   0.00164   0.01383   0.01546   3.00942
   D57        2.99865   0.00012   0.00101   0.01370   0.01471   3.01336
   D58        0.84283   0.00002   0.00267   0.01291   0.01559   0.85842
   D59       -1.15905   0.00012   0.00058   0.01442   0.01500  -1.14405
   D60       -1.28413  -0.00003   0.00204   0.01394   0.01597  -1.26817
   D61        2.84323  -0.00013   0.00369   0.01315   0.01685   2.86008
   D62        0.84135  -0.00003   0.00160   0.01465   0.01626   0.85761
   D63       -1.29588   0.00013  -0.00441   0.00005  -0.00434  -1.30022
   D64        0.94524   0.00001  -0.00533   0.00022  -0.00510   0.94013
   D65        2.97879   0.00005  -0.00436  -0.00049  -0.00484   2.97395
   D66        0.87392   0.00014  -0.00536  -0.00013  -0.00548   0.86843
   D67        3.11503   0.00002  -0.00628   0.00003  -0.00625   3.10878
   D68       -1.13460   0.00006  -0.00532  -0.00067  -0.00599  -1.14059
   D69        2.86879   0.00007  -0.00431   0.00055  -0.00375   2.86504
   D70       -1.17328  -0.00005  -0.00523   0.00071  -0.00452  -1.17780
   D71        0.86027   0.00000  -0.00426   0.00000  -0.00425   0.85602
   D72       -3.07501  -0.00007   0.00099   0.01360   0.01457  -3.06044
   D73        1.10664  -0.00009   0.00149   0.01343   0.01490   1.12153
   D74       -0.99545  -0.00008   0.00143   0.01246   0.01387  -0.98158
   D75        0.96838   0.00001   0.00212   0.01279   0.01492   0.98331
   D76       -1.13315  -0.00001   0.00261   0.01261   0.01524  -1.11791
   D77        3.04795   0.00000   0.00255   0.01165   0.01422   3.06217
   D78       -1.07440   0.00003   0.00058   0.01262   0.01320  -1.06120
   D79        3.10725   0.00001   0.00107   0.01245   0.01352   3.12077
   D80        1.00517   0.00002   0.00101   0.01148   0.01250   1.01766
   D81       -0.04171   0.00011   0.00165  -0.03418  -0.03256  -0.07427
   D82        2.04965  -0.00010   0.00246  -0.04127  -0.03887   2.01079
   D83       -2.17149  -0.00025   0.00225  -0.04587  -0.04362  -2.21511
   D84        3.09192  -0.00003   0.00192  -0.03118  -0.02929   3.06263
   D85       -1.09991  -0.00025   0.00273  -0.03826  -0.03559  -1.13550
   D86        0.96214  -0.00039   0.00252  -0.04287  -0.04035   0.92179
   D87        0.05447  -0.00011  -0.00058   0.03677   0.03617   0.09064
   D88       -2.07066   0.00015  -0.00205   0.04215   0.04009  -2.03057
   D89        2.04462   0.00012  -0.00122   0.03950   0.03825   2.08287
   D90       -2.02876   0.00022  -0.00367   0.04599   0.04234  -1.98642
   D91        2.12929   0.00048  -0.00514   0.05137   0.04626   2.17555
   D92       -0.03862   0.00045  -0.00431   0.04872   0.04442   0.00581
   D93        2.14283  -0.00008   0.00086   0.04741   0.04824   2.19107
   D94        0.01770   0.00018  -0.00061   0.05279   0.05216   0.06986
   D95       -2.15020   0.00015   0.00022   0.05014   0.05032  -2.09988
   D96        1.03689   0.00015  -0.00525  -0.01680  -0.02197   1.01493
   D97        3.12577   0.00003  -0.00364  -0.01539  -0.01895   3.10682
   D98       -1.07340   0.00009  -0.00440  -0.01711  -0.02142  -1.09482
   D99        3.07953  -0.00010  -0.00431  -0.01932  -0.02370   3.05582
   D100      -1.11478  -0.00022  -0.00270  -0.01791  -0.02069  -1.13547
   D101       0.96924  -0.00017  -0.00346  -0.01963  -0.02316   0.94608
   D102      -1.01476   0.00019  -0.00623  -0.01508  -0.02131  -1.03608
   D103       1.07411   0.00007  -0.00462  -0.01367  -0.01830   1.05581
   D104      -3.12505   0.00012  -0.00538  -0.01539  -0.02077   3.13736
   D105      -3.04857   0.00024  -0.00130   0.02687   0.02548  -3.02309
   D106       1.26590   0.00022  -0.00104   0.02588   0.02493   1.29084
   D107      -0.93097   0.00000   0.00052   0.02071   0.02123  -0.90974
   D108       2.86325   0.00047   0.00819  -0.00631   0.00188   2.86513
   D109      -1.29133  -0.00031   0.00937  -0.00861   0.00077  -1.29056
   D110       0.77204  -0.00100   0.00247  -0.00247   0.00000   0.77204
   D111      -1.01565  -0.00035   0.00430  -0.01849  -0.01418  -1.02983
   D112       1.10154  -0.00032   0.00359  -0.01862  -0.01504   1.08651
   D113      -3.10481  -0.00046   0.00648  -0.01875  -0.01227  -3.11708
   D114      -3.09325  -0.00008   0.00334  -0.01621  -0.01286  -3.10612
   D115      -0.97605  -0.00006   0.00263  -0.01634  -0.01372  -0.98977
   D116       1.10078  -0.00019   0.00552  -0.01647  -0.01095   1.08982
   D117       1.14500   0.00045   0.00801  -0.01967  -0.01166   1.13334
   D118      -3.02099   0.00048   0.00729  -0.01981  -0.01252  -3.03351
   D119      -0.94416   0.00034   0.01018  -0.01993  -0.00975  -0.95391
   D120      -2.95465  -0.00065   0.00081  -0.03164  -0.03083  -2.98547
   D121      -0.92912  -0.00061   0.00099  -0.02975  -0.02875  -0.95787
   D122       1.17030  -0.00049   0.00323  -0.03083  -0.02760   1.14271
   D123      -0.90706  -0.00011   0.00457  -0.03651  -0.03195  -0.93900
   D124       1.11847  -0.00007   0.00475  -0.03462  -0.02987   1.08860
   D125      -3.06529   0.00005   0.00699  -0.03570  -0.02872  -3.09401
   D126       1.15857  -0.00012  -0.00116  -0.02977  -0.03093   1.12764
   D127      -3.09909  -0.00008  -0.00097  -0.02788  -0.02885  -3.12794
   D128      -0.99966   0.00005   0.00127  -0.02897  -0.02770  -1.02736
   D129      -1.41179   0.00029   0.00475   0.05338   0.05812  -1.35367
   D130       2.78641   0.00011   0.00283   0.05072   0.05355   2.83996
   D131       0.74386   0.00021   0.00209   0.05440   0.05649   0.80036
         Item               Value     Threshold  Converged?
 Maximum Force            0.001424     0.000450     NO 
 RMS     Force            0.000279     0.000300     YES
 Maximum Displacement     0.202779     0.001800     NO 
 RMS     Displacement     0.044364     0.001200     NO 
 Predicted change in Energy=-2.068221D-04
 GradGradGradGradGradGradGradGradGradGradGradGradGradGradGradGradGradGrad

                          Input orientation:                          
 ---------------------------------------------------------------------
 Center     Atomic      Atomic             Coordinates (Angstroms)
 Number     Number       Type             X           Y           Z
 ---------------------------------------------------------------------
      1          6           0        1.765677    0.731335    0.116341
      2          6           0        1.153935   -0.462675    0.292113
      3          6           0       -0.272627   -0.725621    0.680770
      4          6           0       -1.282473    0.247421    0.013686
      5          6           0       -1.317477    1.617951    0.736287
      6          6           0        0.017910    2.126099    1.308908
      7          6           0        1.225539    2.126093    0.351809
      8          6           0        3.148918    0.516729   -0.328157
      9          6           0        3.398878   -0.976103   -0.468581
     10          6           0        2.100856   -1.643002    0.028651
     11          8           0        3.980116    1.397017   -0.548582
     12          6           0        0.962808    2.879944   -0.968300
     13          6           0        2.312984   -2.497668    1.282734
     14          8           0        1.474790   -2.437032   -0.999821
     15          6           0       -2.694846   -0.394072   -0.116055
     16          8           0       -3.137674   -0.730499    1.214277
     17          6           0       -2.677361   -1.663896   -0.985505
     18          6           0       -3.718795    0.605611   -0.703228
     19          8           0       -5.052224    0.083066   -0.628374
     20          1           0       -0.372353   -0.668102    1.774189
     21          1           0       -0.498942   -1.760341    0.418313
     22          1           0       -0.937116    0.405997   -1.016212
     23          1           0       -2.027838    1.558336    1.570962
     24          1           0       -1.711226    2.372442    0.046521
     25          1           0        0.285628    1.542319    2.198365
     26          1           0       -0.143917    3.153634    1.660528
     27          1           0        2.036557    2.672511    0.856428
     28          1           0        3.593598   -1.231276   -1.516924
     29          1           0        4.288934   -1.265149    0.102693
     30          1           0        0.652182    3.911192   -0.759541
     31          1           0        0.178315    2.401693   -1.564620
     32          1           0        1.872823    2.920268   -1.576412
     33          1           0        1.360232   -2.884318    1.657585
     34          1           0        2.964629   -3.348359    1.046681
     35          1           0        2.792136   -1.914713    2.076999
     36          1           0        2.008742   -3.244752   -1.099854
     37          1           0       -4.097652   -0.881934    1.128131
     38          1           0       -2.309611   -1.444520   -1.994782
     39          1           0       -2.050043   -2.447520   -0.554320
     40          1           0       -3.690053   -2.073742   -1.075387
     41          1           0       -3.743855    1.523352   -0.114906
     42          1           0       -3.459234    0.862643   -1.738478
     43          1           0       -5.164269   -0.567557   -1.340830
 ---------------------------------------------------------------------
                    Distance matrix (angstroms):
                    1          2          3          4          5
     1  C    0.000000
     2  C    1.353065   0.000000
     3  C    2.568265   1.501757   0.000000
     4  C    3.088030   2.553006   1.552933   0.000000
     5  C    3.267454   3.261008   2.566539   1.549751   0.000000
     6  C    2.534220   3.004359   2.934497   2.626409   1.539275
     7  C    1.514115   2.590446   3.238053   3.151803   2.621633
     8  C    1.468669   2.307363   3.777345   4.452708   4.721696
     9  C    2.434096   2.425290   3.855347   4.862576   5.515870
    10  C    2.399482   1.535983   2.626837   3.875673   4.776983
    11  O    2.406033   3.486047   4.909453   5.415955   5.455657
    12  C    2.537235   3.577467   4.152809   3.596632   3.114152
    13  C    3.476562   2.542818   3.191849   4.698224   5.515176
    14  O    3.371792   2.381203   2.967622   3.979445   5.220509
    15  C    4.606171   3.870971   2.571381   1.556644   2.582995
    16  O    5.233093   4.397729   2.914300   2.416508   3.009453
    17  C    5.166409   4.213558   3.072390   2.568507   3.947704
    18  C    5.546795   5.086790   3.945086   2.564747   2.977140
    19  O    6.889022   6.297740   5.021193   3.827567   4.262218
    20  H    3.045990   2.137359   1.099463   2.183088   2.682636
    21  H    3.380552   2.105199   1.091214   2.192886   3.490553
    22  H    2.948493   2.615110   2.145193   1.097774   2.164430
    23  H    4.146156   3.980404   3.014907   2.167758   1.097656
    24  H    3.845382   4.038236   3.474166   2.168092   1.095478
    25  H    2.680124   2.899613   2.785371   2.984715   2.171023
    26  H    3.449434   4.078562   4.003137   3.529090   2.142379
    27  H    2.095058   3.305581   4.112236   4.196098   3.517965
    28  H    3.140173   3.132940   4.475851   5.320280   6.108494
    29  H    3.217602   3.241614   4.629590   5.773765   6.336051
    30  H    3.481168   4.526417   4.942651   4.214735   3.372834
    31  H    2.852270   3.550197   3.876238   3.043985   2.854088
    32  H    2.769173   3.930966   4.794824   4.430397   4.150015
    33  H    3.951299   2.787728   2.877563   4.415210   5.318772
    34  H    4.352806   3.489291   4.182400   5.659910   6.564831
    35  H    3.449546   2.824524   3.571578   5.053170   5.582664
    36  H    4.165031   3.226177   3.836834   4.926190   6.170983
    37  H    6.164818   5.334217   3.854268   3.231510   3.759300
    38  H    5.079287   4.264981   3.438707   2.819862   4.221587
    39  H    5.011449   3.862840   2.765790   2.859109   4.327860
    40  H    6.249293   5.284866   4.071894   3.517146   4.747618
    41  H    5.570970   5.300784   4.211936   2.775416   2.573089
    42  H    5.545925   5.211631   4.304627   2.861270   3.358880
    43  H    7.199627   6.526654   5.295283   4.191330   4.887604
                    6          7          8          9         10
     6  C    0.000000
     7  C    1.540911   0.000000
     8  C    3.882430   2.598421   0.000000
     9  C    4.920779   3.875572   1.520114   0.000000
    10  C    4.492644   3.882871   2.426970   1.541705   0.000000
    11  O    4.436317   2.988303   1.230604   2.444573   3.620295
    12  C    2.578137   1.542727   3.282323   4.588382   4.769288
    13  C    5.162099   4.840281   3.518572   2.561529   1.532376
    14  O    5.317414   4.765620   3.461003   2.473589   1.442289
    15  C    3.967470   4.683966   5.918118   6.131599   4.957774
    16  O    4.257559   5.285980   6.592110   6.754172   5.447987
    17  C    5.185834   5.602236   6.255618   6.136852   4.884702
    18  C    4.508163   5.279337   6.878521   7.295077   6.281739
    19  O    5.799422   6.674206   8.218085   8.518714   7.387662
    20  H    2.859431   3.519083   4.268844   4.398530   3.180267
    21  H    4.020536   4.252367   4.364532   4.073648   2.631455
    22  H    3.045818   3.083389   4.145040   4.583770   3.810435
    23  H    2.139184   3.520389   5.611630   6.327113   5.447330
    24  H    2.155045   2.962850   5.215846   6.131170   5.536794
    25  H    1.097090   2.152672   3.953932   4.811172   4.260162
    26  H    1.098022   2.154993   4.663785   5.842878   5.541638
    27  H    2.139683   1.100438   2.699627   4.113873   4.394657
    28  H    5.660639   4.513511   2.160191   1.096381   2.187829
    29  H    5.585442   4.576786   2.158786   1.096403   2.221697
    30  H    2.804878   2.179545   4.235819   5.613791   5.793874
    31  H    2.891167   2.201212   3.729130   4.794041   4.753340
    32  H    3.520864   2.183512   2.993920   4.328722   4.842692
    33  H    5.198815   5.179518   4.325469   3.509693   2.177800
    34  H    6.222668   5.785922   4.106464   2.848191   2.165809
    35  H    4.961295   4.664613   3.438601   2.780126   2.178858
    36  H    6.213822   5.618426   4.005528   2.734548   1.961533
    37  H    5.100861   6.163380   7.522619   7.665267   6.341103
    38  H    5.392684   5.545543   6.034872   5.927525   4.856532
    39  H    5.354068   5.698109   5.988916   5.644746   4.268146
    40  H    6.088720   6.621068   7.351219   7.199026   5.910928
    41  H    4.067115   5.027524   6.969152   7.575685   6.648839
    42  H    4.793059   5.283247   6.765821   7.212997   6.349457
    43  H    6.413414   7.137957   8.444540   8.617147   7.470884
                   11         12         13         14         15
    11  O    0.000000
    12  C    3.388124   0.000000
    13  C    4.615368   5.984049   0.000000
    14  O    4.602196   5.341662   2.432345   0.000000
    15  C    6.924608   4.982361   5.608929   4.726584   0.000000
    16  O    7.635242   5.883271   5.730379   5.393450   1.441895
    17  C    7.340443   5.822165   5.544694   4.223542   1.539059
    18  C    7.741025   5.211550   7.068009   6.026522   1.546806
    19  O    9.127760   6.642189   8.034849   7.006481   2.459138
    20  H    5.348268   4.678945   3.286317   3.773087   3.007006
    21  H    5.564688   5.058819   3.032788   2.522822   2.640878
    22  H    5.037854   3.119682   4.927431   3.728321   2.130729
    23  H    6.372912   4.139862   5.947855   5.902566   2.665111
    24  H    5.804910   2.904802   6.437427   5.863154   2.940669
    25  H    4.606091   3.503653   4.611946   5.241921   4.241388
    26  H    4.997351   2.865394   6.173840   6.399470   4.716959
    27  H    2.716314   2.127345   5.195085   5.465224   5.721523
    28  H    2.827544   4.911636   3.328935   2.492105   6.496758
    29  H    2.758017   5.421433   2.610743   3.241643   7.041292
    30  H    4.176210   1.097060   6.928394   6.405807   5.491080
    31  H    4.061453   1.095331   6.055409   5.041141   4.262592
    32  H    2.795963   1.095242   6.141864   5.402921   5.829330
    33  H    5.482772   6.346647   1.094416   2.697220   5.078463
    34  H    5.108294   6.845377   1.097286   2.690410   6.489177
    35  H    4.390049   5.967330   1.095573   3.387482   6.101541
    36  H    5.073090   6.214756   2.515438   0.973408   5.587305
    37  H    8.558932   6.644922   6.612923   6.164302   1.937491
    38  H    7.051702   5.519364   5.763647   4.036920   2.186656
    39  H    7.151456   6.134372   4.734267   3.552890   2.196474
    40  H    8.435354   6.797028   6.463506   5.178156   2.175327
    41  H    7.737168   4.972051   7.403195   6.610747   2.185620
    42  H    7.552836   4.921090   7.330615   5.981477   2.189950
    43  H    9.386533   7.040250   8.155841   6.905674   2.761924
                   16         17         18         19         20
    16  O    0.000000
    17  C    2.433548   0.000000
    18  C    2.408259   2.512951   0.000000
    19  O    2.778984   2.969745   1.434116   0.000000
    20  H    2.822126   3.731030   4.354149   5.313920   0.000000
    21  H    2.942285   2.593360   4.150065   5.022557   1.745684
    22  H    3.333040   2.704414   2.806340   4.145939   3.042858
    23  H    2.568603   4.164154   2.989809   4.020001   2.781898
    24  H    3.609244   4.276741   2.777435   4.105970   3.744640
    25  H    4.225296   5.403346   5.033097   6.213899   2.344957
    26  H    4.924247   6.052142   4.985932   6.225668   3.830244
    27  H    6.203321   6.664696   6.310996   7.691598   4.219577
    28  H    7.281500   6.308288   7.583359   8.790179   5.184337
    29  H    7.528344   7.062042   8.262746   9.466222   4.987781
    30  H    6.309061   6.497578   5.480463   6.871099   5.332860
    31  H    5.341224   5.001927   4.376685   5.797510   4.568865
    32  H    6.798612   6.485978   6.114433   7.543525   5.398494
    33  H    5.006657   4.977702   6.599209   7.426343   2.815504
    34  H    6.642241   6.228904   7.960164   8.879775   4.341485
    35  H    6.108133   6.273535   7.514913   8.534878   3.414634
    36  H    6.177562   4.946893   6.912835   7.820096   4.535291
    37  H    0.975660   2.663859   2.389602   2.219851   3.786947
    38  H    3.390217   1.096361   2.803025   3.423816   4.308241
    39  H    2.694261   1.092482   3.482602   3.927141   3.376822
    40  H    2.711454   1.096174   2.705229   2.589816   4.593805
    41  H    2.685894   3.471872   1.090412   2.012437   4.442767
    42  H    3.370499   2.749853   1.097808   2.092293   4.920452
    43  H    3.265304   2.740971   1.967805   0.971318   5.716285
                   21         22         23         24         25
    21  H    0.000000
    22  H    2.634934   0.000000
    23  H    3.831414   3.034967   0.000000
    24  H    4.322934   2.365491   1.756967   0.000000
    25  H    3.832975   3.622132   2.397085   3.050732   0.000000
    26  H    5.080973   3.917092   2.470255   2.381542   1.752174
    27  H    5.125512   4.181698   4.274488   3.846020   2.478686
    28  H    4.557842   4.843423   6.994105   6.600931   5.695512
    29  H    4.823752   5.599667   7.073152   7.016918   5.319791
    30  H    5.905820   3.857219   4.260245   2.933119   3.807248
    31  H    4.659745   2.351115   3.925588   2.483344   3.861360
    32  H    5.613581   3.811974   5.193840   3.972334   4.320518
    33  H    2.501129   4.822154   5.587816   6.297849   4.587192
    34  H    3.861731   5.794336   7.019632   7.455971   5.694045
    35  H    3.688667   5.372241   5.962406   6.540857   4.271812
    36  H    3.285846   4.691807   6.818863   6.834121   6.063285
    37  H    3.771758   4.030627   3.230347   4.178022   5.122065
    38  H    3.033363   2.503150   4.670233   4.369689   5.765324
    39  H    1.955542   3.097501   4.534777   4.869070   5.380656
    40  H    3.537308   3.705573   4.791462   4.994295   6.292805
    41  H    4.647195   3.152557   2.405845   2.208753   4.646324
    42  H    4.505011   2.662944   3.672231   2.919117   5.475828
    43  H    5.126656   4.349944   4.778615   4.742557   6.832193
                   26         27         28         29         30
    26  H    0.000000
    27  H    2.373293   0.000000
    28  H    6.579715   4.826668   0.000000
    29  H    6.450012   4.598531   1.762894   0.000000
    30  H    2.657895   2.462149   5.972481   6.384663   0.000000
    31  H    3.327286   3.063964   4.986471   5.755245   1.775187
    32  H    3.820927   2.450897   4.494432   5.116122   1.771771
    33  H    6.222486   5.654876   4.218764   3.690080   7.247261
    34  H    7.232964   6.094948   3.383742   2.642851   7.830129
    35  H    5.872137   4.806592   3.745091   2.561293   6.823968
    36  H    7.293353   6.232321   2.596113   3.250265   7.291338
    37  H    5.674617   7.094816   8.140864   8.457730   7.007016
    38  H    6.260555   6.630876   5.926356   6.926209   6.243532
    39  H    6.317579   6.701137   5.852908   6.481689   6.912117
    40  H    6.883733   7.684588   7.345494   8.105919   7.400959
    41  H    4.332383   5.973041   7.961899   8.505809   5.044053
    42  H    5.271927   6.341362   7.360436   8.243271   5.211114
    43  H    6.932486   8.196212   8.784746   9.588193   7.363980
                   31         32         33         34         35
    31  H    0.000000
    32  H    1.772122   0.000000
    33  H    6.302495   6.664436   0.000000
    34  H    6.902574   6.882466   1.778377   0.000000
    35  H    6.222926   6.129403   1.779435   1.773879   0.000000
    36  H    5.953891   6.184906   2.855512   2.352035   3.532012
    37  H    6.026359   7.577458   5.837668   7.481022   7.031085
    38  H    4.600888   6.059634   5.374063   6.379083   6.544334
    39  H    5.431497   6.726567   4.088190   5.340566   5.536643
    40  H    5.935751   7.492447   5.799272   7.100184   7.209827
    41  H    4.272771   5.969460   6.972875   8.371774   7.703500
    42  H    3.953563   5.717598   6.985715   8.170414   7.832701
    43  H    6.116350   7.857551   7.544998   8.916953   8.763605
                   36         37         38         39         40
    36  H    0.000000
    37  H    6.916276   0.000000
    38  H    4.763392   3.642277   0.000000
    39  H    4.172160   3.078052   1.774350   0.000000
    40  H    5.817915   2.538116   1.773931   1.760925   0.000000
    41  H    7.536399   2.730515   3.794635   4.339345   3.723507
    42  H    6.868573   3.415930   2.590430   3.787510   3.019160
    43  H    7.660126   2.707817   3.057089   3.721729   2.124233
                   41         42         43
    41  H    0.000000
    42  H    1.775819   0.000000
    43  H    2.809336   2.260695   0.000000
 Stoichiometry    C15H24O4
 Framework group  C1[X(C15H24O4)]
 Deg. of freedom   123
 Full point group                 C1      NOp   1
 Largest Abelian subgroup         C1      NOp   1
 Largest concise Abelian subgroup C1      NOp   1
                         Standard orientation:                         
 ---------------------------------------------------------------------
 Center     Atomic      Atomic             Coordinates (Angstroms)
 Number     Number       Type             X           Y           Z
 ---------------------------------------------------------------------
      1          6           0        1.796470    0.742042    0.087854
      2          6           0        1.198674   -0.456743    0.278487
      3          6           0       -0.219784   -0.731089    0.688344
      4          6           0       -1.248040    0.228658    0.030182
      5          6           0       -1.286141    1.602727    0.745873
      6          6           0        0.052128    2.126654    1.297148
      7          6           0        1.246326    2.132876    0.323361
      8          6           0        3.175410    0.538148   -0.374685
      9          6           0        3.437673   -0.952989   -0.510600
     10          6           0        2.153105   -1.629451    0.008188
     11          8           0        3.995014    1.425069   -0.611344
     12          6           0        0.958128    2.876966   -0.996972
     13          6           0        2.390756   -2.475191    1.263744
     14          8           0        1.520476   -2.435003   -1.007225
     15          6           0       -2.655872   -0.426913   -0.076479
     16          8           0       -3.076986   -0.760246    1.261659
     17          6           0       -2.638286   -1.701252   -0.939297
     18          6           0       -3.697376    0.559776   -0.654684
     19          8           0       -5.024579    0.025013   -0.558506
     20          1           0       -0.304898   -0.668538    1.782721
     21          1           0       -0.439803   -1.769331    0.434586
     22          1           0       -0.918518    0.384870   -1.005251
     23          1           0       -1.984266    1.540938    1.590653
     24          1           0       -1.696610    2.349661    0.057631
     25          1           0        0.337718    1.550316    2.185900
     26          1           0       -0.114635    3.154515    1.645494
     27          1           0        2.058992    2.689722    0.813729
     28          1           0        3.620282   -1.212033   -1.560172
     29          1           0        4.338283   -1.230444    0.049776
     30          1           0        0.640572    3.906346   -0.789422
     31          1           0        0.170061    2.388034   -1.579764
     32          1           0        1.859204    2.922600   -1.617886
     33          1           0        1.447032   -2.868811    1.653867
     34          1           0        3.047177   -3.320936    1.023196
     35          1           0        2.875266   -1.883377    2.048145
     36          1           0        2.060695   -3.238153   -1.110361
     37          1           0       -4.036573   -0.921257    1.189681
     38          1           0       -2.286670   -1.483920   -1.954748
     39          1           0       -1.997585   -2.476515   -0.512701
     40          1           0       -3.648158   -2.121179   -1.012898
     41          1           0       -3.723063    1.480443   -0.070978
     42          1           0       -3.454655    0.813594   -1.694801
     43          1           0       -5.140255   -0.630532   -1.265851
 ---------------------------------------------------------------------
 Rotational constants (GHZ):      0.5947976      0.2478790      0.2003220
 Standard basis: 6-31G(d) (6D, 7F)
 There are   333 symmetry adapted cartesian basis functions of A   symmetry.
 There are   333 symmetry adapted basis functions of A   symmetry.
   333 basis functions,   628 primitive gaussians,   333 cartesian basis functions
    73 alpha electrons       73 beta electrons
       nuclear repulsion energy      1596.5878611892 Hartrees.
 NAtoms=   43 NActive=   43 NUniq=   43 SFac= 1.00D+00 NAtFMM=   60 NAOKFM=F Big=F
 Integral buffers will be    131072 words long.
 Raffenetti 2 integral format.
 Two-electron integral symmetry is turned on.
 ------------------------------------------------------------------------------
 Polarizable Continuum Model (PCM)
 =================================
 Model                : PCM (using non-symmetric T matrix).
 Atomic radii         : SMD-Coulomb.
 Polarization charges : Total charges.
 Charge compensation  : None.
 Solution method      : On-the-fly selection.
 Cavity type          : VdW (van der Waals Surface) (Alpha=1.000).
 Cavity algorithm     : GePol (No added spheres)
                        Default sphere list used, NSphG=   43.
                        Lebedev-Laikov grids with approx.  5.0 points / Ang**2.
                        Smoothing algorithm: Karplus/York (Gamma=1.0000).
                        Polarization charges: spherical gaussians, with
                                              point-specific exponents (IZeta= 3).
                        Self-potential: point-specific (ISelfS= 7).
                        Self-field    : sphere-specific E.n sum rule (ISelfD= 2).
 1st derivatives      : Analytical E(r).r(x)/FMM algorithm (CHGder, D1EAlg=3).
                        Cavity 1st derivative terms included.
 Solvent              : Methanol, Eps=  32.613000 Eps(inf)=   1.765709
 ------------------------------------------------------------------------------
 ------------------------------------------------------------------------------
 Atomic radii for non-electrostatic terms: SMD-CDS.
 ------------------------------------------------------------------------------
 Nuclear repulsion after PCM non-electrostatic terms =     1596.5893005097 Hartrees.
 One-electron integrals computed using PRISM.
 NBasis=   333 RedAO= T EigKep=  9.49D-04  NBF=   333
 NBsUse=   333 1.00D-06 EigRej= -1.00D+00 NBFU=   333
 Initial guess from the checkpoint file:  "DY-202A-11R_39.chk"
 B after Tr=     0.000000    0.000000    0.000000
         Rot=    0.999986    0.005216   -0.000340    0.001217 Ang=   0.61 deg.
 ExpMin= 1.61D-01 ExpMax= 5.48D+03 ExpMxC= 8.25D+02 IAcc=1 IRadAn=         1 AccDes= 0.00D+00
 Harris functional with IExCor=  402 and IRadAn=       1 diagonalized for initial guess.
 HarFok:  IExCor=  402 AccDes= 0.00D+00 IRadAn=         1 IDoV= 1 UseB2=F ITyADJ=14
 ICtDFT=  3500011 ScaDFX=  1.000000  1.000000  1.000000  1.000000
 FoFCou: FMM=F IPFlag=           0 FMFlag=      100000 FMFlg1=           0
         NFxFlg=           0 DoJE=T BraDBF=F KetDBF=T FulRan=T
         wScrn=  0.000000 ICntrl=     500 IOpCl=  0 I1Cent=   200000004 NGrid=           0
         NMat0=    1 NMatS0=      1 NMatT0=    0 NMatD0=    1 NMtDS0=    0 NMtDT0=    0
 Petite list used in FoFCou.
 Keep R1 ints in memory in canonical form, NReq=1565304907.
 Requested convergence on RMS density matrix=1.00D-08 within 128 cycles.
 Requested convergence on MAX density matrix=1.00D-06.
 Requested convergence on             energy=1.00D-06.
 No special actions if energy rises.
 Inv3:  Mode=1 IEnd=    21740592.
 Iteration    1 A*A^-1 deviation from unit magnitude is 5.33D-15 for   2684.
 Iteration    1 A*A^-1 deviation from orthogonality  is 3.36D-15 for   2430    860.
 Iteration    1 A^-1*A deviation from unit magnitude is 5.55D-15 for   2684.
 Iteration    1 A^-1*A deviation from orthogonality  is 4.73D-11 for   1982   1956.
 Error on total polarization charges =  0.05182
 SCF Done:  E(RB3LYP) =  -886.950297445     A.U. after   10 cycles
            NFock= 10  Conv=0.94D-08     -V/T= 2.0094
 SMD-CDS (non-electrostatic) energy       (kcal/mol) =       0.90
 (included in total energy above)
 D1PCM: PCM CHGder 1st derivatives, ID1Alg=3 FixD1E=F DoIter=F DoCFld=F I1PDM=0.
 Calling FoFJK, ICntrl=      2127 FMM=F ISym2X=0 I1Cent= 0 IOpClX= 0 NMat=1 NMatS=1 NMatT=0.
 ***** Axes restored to original set *****
 -------------------------------------------------------------------
 Center     Atomic                   Forces (Hartrees/Bohr)
 Number     Number              X              Y              Z
 -------------------------------------------------------------------
      1        6          -0.002867567    0.003344614    0.000121474
      2        6           0.002506992   -0.002770051   -0.000010591
      3        6          -0.000451617    0.000391538    0.000858668
      4        6           0.000582550   -0.001477948   -0.000808774
      5        6          -0.000134635   -0.000181840    0.000363059
      6        6          -0.000012804    0.000275136   -0.000649380
      7        6           0.001573976   -0.001071084   -0.000487974
      8        6           0.001002772   -0.001951510   -0.000858319
      9        6           0.001925174    0.000118870    0.000944386
     10        6          -0.002972475    0.000358488   -0.001776327
     11        8           0.001380570    0.001454797    0.000050376
     12        6          -0.000146041   -0.000402532    0.000822453
     13        6           0.000510174    0.001130063    0.000266304
     14        8           0.000407045   -0.000661009    0.000513698
     15        6           0.000135889    0.001071332    0.000973097
     16        8          -0.000669355   -0.001178973   -0.000562861
     17        6          -0.000477672    0.001039403   -0.000449132
     18        6           0.000548246   -0.000868926   -0.001380294
     19        8          -0.000508895    0.000094240    0.000544710
     20        1          -0.000066648   -0.000080363   -0.000178542
     21        1           0.000169843    0.000066516    0.000068362
     22        1          -0.000082388    0.000174188    0.000194967
     23        1          -0.000044350    0.000032490   -0.000372227
     24        1          -0.000457111    0.000231882   -0.000189191
     25        1           0.000000406    0.000228765    0.000406945
     26        1           0.000098350    0.000082952    0.000019897
     27        1          -0.000078655   -0.000089413    0.000192312
     28        1          -0.001073619    0.000876504   -0.000053923
     29        1          -0.000198372    0.000515662    0.000042999
     30        1          -0.000085084    0.000043765   -0.000215510
     31        1           0.000142332   -0.000030678   -0.000209894
     32        1          -0.000003020    0.000177122   -0.000240381
     33        1          -0.000127006   -0.000518094    0.000160691
     34        1          -0.000105198   -0.000231148    0.000140342
     35        1          -0.000194657   -0.000159212    0.000350026
     36        1          -0.000479238    0.000155905    0.000018014
     37        1           0.000003768    0.000099698    0.000661311
     38        1           0.000090275   -0.000111224   -0.000114859
     39        1          -0.000679508   -0.000201564    0.000066011
     40        1           0.000250144   -0.000549230   -0.000148678
     41        1           0.000382626    0.000087650    0.000762053
     42        1           0.000280393    0.000268109    0.000064630
     43        1          -0.000075612    0.000215111    0.000100071
 -------------------------------------------------------------------
 Cartesian Forces:  Max     0.003344614 RMS     0.000824183

 GradGradGradGradGradGradGradGradGradGradGradGradGradGradGradGradGradGrad
 Berny optimization.
 Using GEDIIS/GDIIS optimizer.
 FormGI is forming the generalized inverse of G from B-inverse, IUseBI=4.
 Internal  Forces:  Max     0.001962751 RMS     0.000471416
 Search for a local minimum.
 Step number   5 out of a maximum of  258
 All quantities printed in internal units (Hartrees-Bohrs-Radians)
 Mixed Optimization -- En-DIIS/RFO-DIIS
 Swapping is turned off.
 Update second derivatives using D2CorX and points    3    4    5
 DE= -1.53D-06 DEPred=-2.07D-04 R= 7.38D-03
 Trust test= 7.38D-03 RLast= 2.95D-01 DXMaxT set to 4.24D-01
 ITU= -1  1  1  1  0
     Eigenvalues ---    0.00123   0.00234   0.00272   0.00347   0.00379
     Eigenvalues ---    0.00442   0.00636   0.00734   0.00828   0.00880
     Eigenvalues ---    0.01091   0.01128   0.01239   0.01315   0.01363
     Eigenvalues ---    0.01398   0.02502   0.02650   0.03263   0.03845
     Eigenvalues ---    0.03923   0.04252   0.04456   0.04613   0.04744
     Eigenvalues ---    0.04829   0.05024   0.05046   0.05222   0.05320
     Eigenvalues ---    0.05443   0.05534   0.05552   0.05559   0.05591
     Eigenvalues ---    0.05641   0.05654   0.05703   0.05930   0.06083
     Eigenvalues ---    0.06175   0.06530   0.07181   0.07956   0.08474
     Eigenvalues ---    0.08618   0.09002   0.09034   0.09407   0.09652
     Eigenvalues ---    0.10351   0.11697   0.12147   0.13318   0.13879
     Eigenvalues ---    0.14684   0.15866   0.15961   0.15999   0.16000
     Eigenvalues ---    0.16000   0.16000   0.16000   0.16000   0.16000
     Eigenvalues ---    0.16000   0.16005   0.16098   0.16353   0.16675
     Eigenvalues ---    0.16977   0.18389   0.20025   0.20625   0.21033
     Eigenvalues ---    0.22385   0.24122   0.24627   0.25019   0.26760
     Eigenvalues ---    0.27099   0.27633   0.27825   0.28318   0.28733
     Eigenvalues ---    0.28736   0.29388   0.29489   0.29780   0.30578
     Eigenvalues ---    0.31532   0.32216   0.32514   0.33762   0.33826
     Eigenvalues ---    0.33834   0.33838   0.33933   0.33983   0.34004
     Eigenvalues ---    0.34098   0.34132   0.34170   0.34174   0.34195
     Eigenvalues ---    0.34202   0.34207   0.34275   0.34289   0.34339
     Eigenvalues ---    0.34351   0.34443   0.34744   0.34946   0.35708
     Eigenvalues ---    0.40261   0.40911   0.41912   0.51620   0.52711
     Eigenvalues ---    0.52800   0.54436   0.96204
 En-DIIS/RFO-DIIS IScMMF=        0 using points:     5    4    3    2
 RFO step:  Lambda=-1.22991851D-04.
 DidBck=T Rises=F RFO-DIIS coefs:    0.44191    0.69177   -0.07915   -0.05454
 Iteration  1 RMS(Cart)=  0.03480307 RMS(Int)=  0.00044185
 Iteration  2 RMS(Cart)=  0.00072427 RMS(Int)=  0.00000622
 Iteration  3 RMS(Cart)=  0.00000015 RMS(Int)=  0.00000621
 Variable       Old X    -DE/DX   Delta X   Delta X   Delta X     New X
                                 (Linear)    (Quad)   (Total)
    R1        2.55692   0.00168  -0.00010   0.00109   0.00100   2.55793
    R2        2.86126  -0.00164  -0.00135   0.00081  -0.00054   2.86073
    R3        2.77538   0.00167   0.00169  -0.00181  -0.00011   2.77528
    R4        2.83791   0.00088   0.00091  -0.00063   0.00028   2.83819
    R5        2.90259  -0.00190  -0.00136   0.00058  -0.00078   2.90180
    R6        2.93462   0.00032  -0.00051   0.00131   0.00080   2.93542
    R7        2.07768  -0.00018   0.00006  -0.00031  -0.00026   2.07743
    R8        2.06210  -0.00011  -0.00010   0.00006  -0.00004   2.06205
    R9        2.92861   0.00025  -0.00012   0.00068   0.00055   2.92916
   R10        2.94163   0.00061   0.00069  -0.00023   0.00046   2.94209
   R11        2.07449  -0.00018  -0.00010   0.00005  -0.00005   2.07445
   R12        2.90881   0.00025   0.00014  -0.00018  -0.00004   2.90877
   R13        2.07427  -0.00025   0.00001  -0.00029  -0.00027   2.07400
   R14        2.07015   0.00044   0.00014   0.00016   0.00030   2.07046
   R15        2.91190   0.00034   0.00010  -0.00024  -0.00014   2.91176
   R16        2.07320   0.00021   0.00021  -0.00019   0.00001   2.07321
   R17        2.07496   0.00007   0.00008  -0.00009   0.00000   2.07496
   R18        2.91533  -0.00025  -0.00001  -0.00046  -0.00047   2.91486
   R19        2.07953  -0.00001  -0.00004   0.00006   0.00002   2.07954
   R20        2.87260  -0.00056  -0.00002  -0.00100  -0.00102   2.87158
   R21        2.32550   0.00196   0.00022   0.00009   0.00031   2.32582
   R22        2.91340   0.00150   0.00121  -0.00115   0.00005   2.91345
   R23        2.07186  -0.00035  -0.00021   0.00009  -0.00012   2.07174
   R24        2.07190  -0.00027  -0.00001  -0.00027  -0.00027   2.07163
   R25        2.89577   0.00064   0.00019   0.00024   0.00043   2.89621
   R26        2.72553  -0.00007  -0.00025   0.00017  -0.00008   2.72545
   R27        2.07314   0.00003   0.00005  -0.00010  -0.00005   2.07309
   R28        2.06988   0.00002   0.00015  -0.00030  -0.00015   2.06973
   R29        2.06971   0.00014   0.00015  -0.00017  -0.00002   2.06969
   R30        2.06815   0.00035   0.00010   0.00015   0.00024   2.06839
   R31        2.07357   0.00009   0.00004  -0.00001   0.00003   2.07360
   R32        2.07033   0.00008   0.00000   0.00007   0.00007   2.07040
   R33        1.83947  -0.00039  -0.00002  -0.00021  -0.00023   1.83925
   R34        2.72479   0.00053  -0.00004   0.00043   0.00039   2.72518
   R35        2.90840   0.00022   0.00043  -0.00058  -0.00014   2.90826
   R36        2.92304  -0.00056  -0.00083   0.00106   0.00023   2.92327
   R37        1.84373  -0.00007  -0.00040   0.00079   0.00039   1.84412
   R38        2.07182   0.00012  -0.00003   0.00013   0.00010   2.07192
   R39        2.06449  -0.00022   0.00006  -0.00034  -0.00029   2.06421
   R40        2.07147  -0.00002  -0.00023   0.00044   0.00021   2.07168
   R41        2.71009   0.00046   0.00020  -0.00011   0.00009   2.71018
   R42        2.06058   0.00048   0.00051  -0.00053  -0.00002   2.06056
   R43        2.07456   0.00007  -0.00037   0.00078   0.00041   2.07496
   R44        1.83552  -0.00020  -0.00036   0.00062   0.00026   1.83578
    A1        2.25415   0.00057   0.00141  -0.00102   0.00038   2.25453
    A2        1.91366  -0.00045  -0.00075   0.00041  -0.00035   1.91331
    A3        2.11491  -0.00013  -0.00070   0.00062  -0.00007   2.11484
    A4        2.23649  -0.00062  -0.00073   0.00139   0.00066   2.23716
    A5        1.95747   0.00061   0.00118  -0.00134  -0.00019   1.95728
    A6        2.08917   0.00001  -0.00048   0.00002  -0.00043   2.08873
    A7        1.97887   0.00011   0.00171  -0.00275  -0.00104   1.97782
    A8        1.91175  -0.00024  -0.00074   0.00123   0.00049   1.91223
    A9        1.87632   0.00013  -0.00126   0.00222   0.00097   1.87729
   A10        1.91287  -0.00005   0.00065  -0.00188  -0.00123   1.91163
   A11        1.93474   0.00007  -0.00026   0.00121   0.00095   1.93568
   A12        1.84418  -0.00003  -0.00028   0.00027  -0.00001   1.84417
   A13        1.94821  -0.00016   0.00061  -0.00120  -0.00060   1.94761
   A14        1.94723   0.00173   0.00148   0.00181   0.00329   1.95051
   A15        1.86391  -0.00001   0.00107   0.00019   0.00125   1.86516
   A16        1.96363  -0.00146  -0.00207   0.00009  -0.00198   1.96165
   A17        1.89315  -0.00007  -0.00070  -0.00152  -0.00222   1.89092
   A18        1.84084  -0.00001  -0.00034   0.00064   0.00029   1.84113
   A19        2.03287   0.00032   0.00078   0.00047   0.00124   2.03411
   A20        1.89773  -0.00015  -0.00051   0.00105   0.00055   1.89828
   A21        1.90035  -0.00019  -0.00046  -0.00033  -0.00079   1.89956
   A22        1.87181   0.00025   0.00016   0.00030   0.00046   1.87227
   A23        1.89514  -0.00017   0.00029  -0.00111  -0.00082   1.89432
   A24        1.85833  -0.00008  -0.00035  -0.00044  -0.00079   1.85755
   A25        2.03626   0.00006   0.00063  -0.00019   0.00043   2.03669
   A26        1.91521  -0.00002  -0.00008   0.00018   0.00011   1.91531
   A27        1.87570   0.00009   0.00010  -0.00030  -0.00020   1.87550
   A28        1.88844   0.00007  -0.00042   0.00105   0.00063   1.88907
   A29        1.89063  -0.00011  -0.00044   0.00044   0.00001   1.89064
   A30        1.84866  -0.00011   0.00017  -0.00134  -0.00116   1.84749
   A31        1.95646   0.00005   0.00006   0.00011   0.00017   1.95663
   A32        1.95822  -0.00019   0.00050  -0.00138  -0.00087   1.95735
   A33        1.83984   0.00013  -0.00007   0.00071   0.00065   1.84048
   A34        1.98016   0.00005  -0.00051   0.00081   0.00030   1.98046
   A35        1.86791  -0.00018  -0.00033  -0.00041  -0.00074   1.86717
   A36        1.84966   0.00016   0.00036   0.00021   0.00056   1.85023
   A37        1.90321  -0.00058   0.00052  -0.00116  -0.00067   1.90255
   A38        2.19671   0.00018  -0.00050   0.00084   0.00034   2.19705
   A39        2.18325   0.00040  -0.00001   0.00031   0.00031   2.18357
   A40        1.83027   0.00067  -0.00004   0.00022   0.00013   1.83040
   A41        1.92420  -0.00053   0.00228  -0.00737  -0.00509   1.91912
   A42        1.92224  -0.00050  -0.00238   0.00403   0.00167   1.92391
   A43        1.93611  -0.00036   0.00153  -0.00377  -0.00223   1.93388
   A44        1.98384   0.00010  -0.00284   0.00671   0.00388   1.98772
   A45        1.86782   0.00055   0.00150  -0.00021   0.00128   1.86911
   A46        1.81518  -0.00023   0.00062  -0.00166  -0.00107   1.81411
   A47        1.95364  -0.00018   0.00213  -0.00601  -0.00387   1.94977
   A48        1.85226   0.00023  -0.00086   0.00321   0.00236   1.85462
   A49        1.96997  -0.00005  -0.00119   0.00153   0.00036   1.97033
   A50        1.95371   0.00048  -0.00101   0.00365   0.00265   1.95636
   A51        1.91412  -0.00022   0.00036  -0.00075  -0.00040   1.91372
   A52        1.92274   0.00025   0.00036  -0.00007   0.00029   1.92303
   A53        1.95463   0.00008   0.00002   0.00011   0.00013   1.95476
   A54        1.93007   0.00027   0.00031  -0.00009   0.00022   1.93030
   A55        1.88729  -0.00014  -0.00018   0.00016  -0.00002   1.88727
   A56        1.88210  -0.00024  -0.00009  -0.00026  -0.00035   1.88175
   A57        1.88482  -0.00025  -0.00044   0.00014  -0.00030   1.88452
   A58        1.93568   0.00024  -0.00027   0.00084   0.00057   1.93625
   A59        1.91617   0.00015   0.00029  -0.00021   0.00008   1.91625
   A60        1.93594   0.00046   0.00057   0.00018   0.00074   1.93668
   A61        1.89313  -0.00039  -0.00054  -0.00055  -0.00109   1.89204
   A62        1.89696  -0.00032  -0.00018  -0.00018  -0.00035   1.89661
   A63        1.88468  -0.00017   0.00012  -0.00013  -0.00001   1.88467
   A64        1.86711   0.00043   0.00013   0.00072   0.00085   1.86796
   A65        1.87329   0.00049   0.00037   0.00142   0.00179   1.87508
   A66        1.95712   0.00099   0.00141  -0.00032   0.00109   1.95821
   A67        1.94543  -0.00154  -0.00212   0.00016  -0.00195   1.94347
   A68        1.90943  -0.00062  -0.00089   0.00135   0.00046   1.90988
   A69        1.87310   0.00036   0.00053  -0.00094  -0.00041   1.87269
   A70        1.90319   0.00029   0.00067  -0.00162  -0.00096   1.90223
   A71        1.83064   0.00114   0.00116   0.00014   0.00130   1.83194
   A72        1.93775   0.00009   0.00052  -0.00059  -0.00006   1.93768
   A73        1.95559   0.00012  -0.00014   0.00048   0.00034   1.95593
   A74        1.92230   0.00071  -0.00027   0.00204   0.00178   1.92407
   A75        1.89046  -0.00002  -0.00005   0.00039   0.00034   1.89080
   A76        1.88516  -0.00029   0.00007  -0.00034  -0.00028   1.88488
   A77        1.86990  -0.00066  -0.00014  -0.00209  -0.00223   1.86767
   A78        1.93928   0.00072  -0.00012   0.00147   0.00135   1.94063
   A79        1.93301  -0.00107  -0.00136  -0.00093  -0.00229   1.93073
   A80        1.93133   0.00004  -0.00004   0.00145   0.00141   1.93274
   A81        1.83086  -0.00016   0.00005  -0.00164  -0.00159   1.82927
   A82        1.93303   0.00017   0.00100   0.00038   0.00138   1.93441
   A83        1.89354   0.00026   0.00048  -0.00097  -0.00049   1.89306
   A84        1.88919   0.00011  -0.00044   0.00092   0.00049   1.88967
    D1        0.08304   0.00003   0.00098  -0.00095   0.00003   0.08307
    D2       -3.07002   0.00013  -0.00159   0.00644   0.00485  -3.06517
    D3       -3.09161  -0.00017  -0.00101  -0.00013  -0.00115  -3.09276
    D4        0.03852  -0.00007  -0.00359   0.00726   0.00366   0.04218
    D5        0.35966  -0.00002   0.00300  -0.00359  -0.00059   0.35907
    D6       -1.89222   0.00003   0.00323  -0.00363  -0.00040  -1.89262
    D7        2.38573  -0.00014   0.00260  -0.00360  -0.00101   2.38472
    D8       -2.74555   0.00021   0.00520  -0.00448   0.00072  -2.74483
    D9        1.28576   0.00026   0.00543  -0.00452   0.00091   1.28667
   D10       -0.71948   0.00009   0.00480  -0.00450   0.00030  -0.71918
   D11        0.02428  -0.00006  -0.00642   0.01519   0.00876   0.03304
   D12       -3.11257   0.00017  -0.00581   0.01651   0.01069  -3.10188
   D13        3.13592  -0.00023  -0.00821   0.01590   0.00769  -3.13957
   D14       -0.00093   0.00000  -0.00759   0.01722   0.00963   0.00869
   D15        0.68333  -0.00004  -0.00520   0.00527   0.00007   0.68340
   D16       -1.45929   0.00013  -0.00669   0.00872   0.00203  -1.45725
   D17        2.82813   0.00022  -0.00532   0.00660   0.00128   2.82941
   D18       -2.44604  -0.00015  -0.00246  -0.00261  -0.00507  -2.45111
   D19        1.69452   0.00002  -0.00395   0.00085  -0.00310   1.69142
   D20       -0.30125   0.00011  -0.00258  -0.00127  -0.00385  -0.30510
   D21       -0.08348   0.00023   0.01182  -0.02591  -0.01409  -0.09756
   D22        2.04858  -0.00009   0.01195  -0.02839  -0.01644   2.03214
   D23       -2.14690  -0.00031   0.01305  -0.03067  -0.01762  -2.16452
   D24        3.04774   0.00031   0.00949  -0.01921  -0.00973   3.03802
   D25       -1.10339   0.00000   0.00962  -0.02169  -0.01207  -1.11547
   D26        0.98431  -0.00022   0.01071  -0.02397  -0.01325   0.97106
   D27       -1.38341   0.00025   0.00219  -0.00210   0.00009  -1.38332
   D28        2.68611   0.00096   0.00330  -0.00270   0.00060   2.68671
   D29        0.68304   0.00008   0.00233  -0.00450  -0.00217   0.68087
   D30        0.75859  -0.00002   0.00291  -0.00384  -0.00093   0.75766
   D31       -1.45507   0.00068   0.00403  -0.00444  -0.00041  -1.45549
   D32        2.82504  -0.00019   0.00306  -0.00624  -0.00318   2.82185
   D33        2.78756  -0.00004   0.00281  -0.00394  -0.00112   2.78644
   D34        0.57390   0.00066   0.00393  -0.00454  -0.00061   0.57329
   D35       -1.42918  -0.00022   0.00296  -0.00634  -0.00338  -1.43256
   D36        0.61140  -0.00002   0.00357  -0.00181   0.00176   0.61316
   D37       -1.50465  -0.00045   0.00322  -0.00336  -0.00014  -1.50480
   D38        2.76051  -0.00017   0.00416  -0.00323   0.00092   2.76143
   D39        2.81611   0.00101   0.00440  -0.00028   0.00412   2.82023
   D40        0.70006   0.00058   0.00405  -0.00183   0.00222   0.70227
   D41       -1.31797   0.00086   0.00498  -0.00170   0.00328  -1.31468
   D42       -1.43750   0.00012   0.00235  -0.00040   0.00195  -1.43555
   D43        2.72963  -0.00031   0.00200  -0.00195   0.00005   2.72968
   D44        0.71161  -0.00003   0.00293  -0.00182   0.00111   0.71273
   D45        1.03618  -0.00074  -0.02997  -0.02065  -0.05062   0.98556
   D46       -1.06125  -0.00088  -0.02995  -0.02305  -0.05300  -1.11425
   D47        3.08253  -0.00085  -0.03029  -0.02083  -0.05112   3.03142
   D48       -1.16906  -0.00075  -0.03032  -0.02056  -0.05088  -1.21994
   D49        3.01670  -0.00090  -0.03031  -0.02297  -0.05327   2.96342
   D50        0.87729  -0.00087  -0.03064  -0.02074  -0.05139   0.82591
   D51        3.05345   0.00011  -0.02817  -0.01916  -0.04733   3.00613
   D52        0.95602  -0.00003  -0.02815  -0.02157  -0.04972   0.90631
   D53       -1.18338  -0.00001  -0.02848  -0.01935  -0.04783  -1.23121
   D54        0.88364  -0.00012  -0.00516   0.00306  -0.00210   0.88154
   D55       -1.27130  -0.00024  -0.00500   0.00162  -0.00337  -1.27467
   D56        3.00942  -0.00015  -0.00522   0.00327  -0.00195   3.00747
   D57        3.01336   0.00010  -0.00517   0.00499  -0.00018   3.01317
   D58        0.85842  -0.00002  -0.00501   0.00355  -0.00146   0.85696
   D59       -1.14405   0.00007  -0.00523   0.00520  -0.00004  -1.14408
   D60       -1.26817   0.00004  -0.00535   0.00407  -0.00127  -1.26944
   D61        2.86008  -0.00008  -0.00519   0.00264  -0.00255   2.85753
   D62        0.85761   0.00001  -0.00541   0.00428  -0.00113   0.85648
   D63       -1.30022   0.00016   0.00051   0.00155   0.00206  -1.29816
   D64        0.94013  -0.00002   0.00081   0.00043   0.00124   0.94138
   D65        2.97395   0.00009   0.00075   0.00088   0.00163   2.97558
   D66        0.86843   0.00023   0.00051   0.00253   0.00305   0.87148
   D67        3.10878   0.00005   0.00082   0.00142   0.00223   3.11102
   D68       -1.14059   0.00015   0.00076   0.00186   0.00262  -1.13797
   D69        2.86504   0.00008   0.00028   0.00173   0.00201   2.86705
   D70       -1.17780  -0.00010   0.00058   0.00062   0.00120  -1.17660
   D71        0.85602   0.00001   0.00052   0.00106   0.00158   0.85760
   D72       -3.06044  -0.00013  -0.00418   0.00238  -0.00181  -3.06224
   D73        1.12153  -0.00018  -0.00421   0.00215  -0.00206   1.11947
   D74       -0.98158  -0.00010  -0.00388   0.00196  -0.00192  -0.98350
   D75        0.98331  -0.00008  -0.00426   0.00273  -0.00153   0.98177
   D76       -1.11791  -0.00012  -0.00429   0.00250  -0.00179  -1.11969
   D77        3.06217  -0.00005  -0.00396   0.00230  -0.00165   3.06052
   D78       -1.06120   0.00002  -0.00380   0.00265  -0.00115  -1.06235
   D79        3.12077  -0.00003  -0.00383   0.00243  -0.00140   3.11937
   D80        1.01766   0.00005  -0.00350   0.00223  -0.00126   1.01640
   D81       -0.07427   0.00021   0.01343  -0.03046  -0.01703  -0.09129
   D82        2.01079  -0.00010   0.01640  -0.03857  -0.02218   1.98861
   D83       -2.21511  -0.00005   0.01816  -0.04085  -0.02269  -2.23780
   D84        3.06263  -0.00002   0.01283  -0.03176  -0.01894   3.04369
   D85       -1.13550  -0.00032   0.01579  -0.03987  -0.02409  -1.15959
   D86        0.92179  -0.00027   0.01755  -0.04216  -0.02460   0.89719
   D87        0.09064  -0.00020  -0.01460   0.03265   0.01805   0.10869
   D88       -2.03057   0.00020  -0.01694   0.04020   0.02325  -2.00732
   D89        2.08287   0.00016  -0.01572   0.03714   0.02142   2.10429
   D90       -1.98642   0.00022  -0.01808   0.04323   0.02515  -1.96127
   D91        2.17555   0.00062  -0.02042   0.05077   0.03036   2.20591
   D92        0.00581   0.00058  -0.01919   0.04772   0.02852   0.03433
   D93        2.19107  -0.00031  -0.01913   0.04154   0.02240   2.21347
   D94        0.06986   0.00009  -0.02148   0.04908   0.02760   0.09746
   D95       -2.09988   0.00005  -0.02025   0.04603   0.02577  -2.07412
   D96        1.01493   0.00035   0.00618  -0.00464   0.00155   1.01648
   D97        3.10682   0.00011   0.00552  -0.00492   0.00061   3.10743
   D98       -1.09482   0.00029   0.00621  -0.00510   0.00112  -1.09370
   D99        3.05582  -0.00010   0.00763  -0.00980  -0.00218   3.05364
   D100      -1.13547  -0.00035   0.00697  -0.01008  -0.00313  -1.13860
   D101       0.94608  -0.00017   0.00765  -0.01027  -0.00262   0.94346
   D102      -1.03608   0.00031   0.00571  -0.00445   0.00125  -1.03482
   D103       1.05581   0.00007   0.00505  -0.00473   0.00031   1.05613
   D104       3.13736   0.00025   0.00573  -0.00492   0.00082   3.13818
   D105      -3.02309   0.00022  -0.01050   0.02451   0.01400  -3.00909
   D106       1.29084   0.00013  -0.01027   0.02292   0.01266   1.30350
   D107      -0.90974   0.00002  -0.00826   0.01880   0.01054  -0.89920
   D108       2.86513  -0.00096   0.00214  -0.01012  -0.00798   2.85714
   D109      -1.29056   0.00018   0.00355  -0.00884  -0.00530  -1.29586
   D110       0.77204   0.00039   0.00415  -0.01058  -0.00642   0.76562
   D111      -1.02983   0.00075   0.00668   0.00548   0.01216  -1.01767
   D112       1.08651   0.00087   0.00689   0.00590   0.01279   1.09930
   D113      -3.11708   0.00059   0.00644   0.00496   0.01140  -3.10568
   D114      -3.10612  -0.00007   0.00592   0.00301   0.00894  -3.09718
   D115      -0.98977   0.00004   0.00614   0.00343   0.00957  -0.98021
   D116       1.08982  -0.00023   0.00569   0.00249   0.00818   1.09800
   D117       1.13334  -0.00032   0.00542   0.00430   0.00972   1.14306
   D118      -3.03351  -0.00021   0.00563   0.00472   0.01035  -3.02316
   D119      -0.95391  -0.00048   0.00518   0.00378   0.00896  -0.94495
   D120      -2.98547   0.00064   0.02409  -0.02775  -0.00366  -2.98914
   D121      -0.95787   0.00024   0.02324  -0.02945  -0.00621  -0.96408
   D122       1.14271  -0.00011   0.02292  -0.03032  -0.00740   1.13531
   D123      -0.93900   0.00060   0.02368  -0.02651  -0.00283  -0.94183
   D124       1.08860   0.00020   0.02282  -0.02820  -0.00538   1.08322
   D125      -3.09401  -0.00015   0.02251  -0.02907  -0.00657  -3.10057
   D126       1.12764   0.00022   0.02327  -0.02631  -0.00303   1.12461
   D127      -3.12794  -0.00018   0.02242  -0.02800  -0.00558  -3.13352
   D128      -1.02736  -0.00053   0.02210  -0.02887  -0.00677  -1.03413
   D129      -1.35367  -0.00063  -0.02173   0.03814   0.01641  -1.33726
   D130       2.83996   0.00035  -0.02007   0.03945   0.01938   2.85934
   D131       0.80036   0.00006  -0.02115   0.04132   0.02017   0.82053
         Item               Value     Threshold  Converged?
 Maximum Force            0.001963     0.000450     NO 
 RMS     Force            0.000471     0.000300     NO 
 Maximum Displacement     0.199287     0.001800     NO 
 RMS     Displacement     0.034813     0.001200     NO 
 Predicted change in Energy=-2.131873D-04
 GradGradGradGradGradGradGradGradGradGradGradGradGradGradGradGradGradGrad

                          Input orientation:                          
 ---------------------------------------------------------------------
 Center     Atomic      Atomic             Coordinates (Angstroms)
 Number     Number       Type             X           Y           Z
 ---------------------------------------------------------------------
      1          6           0        1.766339    0.726934    0.113926
      2          6           0        1.156196   -0.467882    0.293821
      3          6           0       -0.270657   -0.732743    0.680676
      4          6           0       -1.280584    0.235857    0.006307
      5          6           0       -1.319183    1.609532    0.723357
      6          6           0        0.013690    2.124430    1.295754
      7          6           0        1.223757    2.121686    0.341862
      8          6           0        3.151256    0.512399   -0.325169
      9          6           0        3.399357   -0.979878   -0.468886
     10          6           0        2.107634   -1.647048    0.044213
     11          8           0        3.985222    1.392302   -0.537457
     12          6           0        0.963621    2.868108   -0.982685
     13          6           0        2.328674   -2.475934    1.314241
     14          8           0        1.481391   -2.464543   -0.965538
     15          6           0       -2.693678   -0.404129   -0.125919
     16          8           0       -3.114879   -0.798281    1.195781
     17          6           0       -2.690524   -1.634513   -1.050373
     18          6           0       -3.728104    0.618463   -0.652467
     19          8           0       -5.060010    0.091207   -0.582803
     20          1           0       -0.373746   -0.668848    1.773291
     21          1           0       -0.494427   -1.769385    0.423773
     22          1           0       -0.932484    0.393052   -1.022853
     23          1           0       -2.031449    1.553012    1.556431
     24          1           0       -1.713214    2.360008    0.029133
     25          1           0        0.280287    1.547726    2.190158
     26          1           0       -0.151632    3.153655    1.640736
     27          1           0        2.032139    2.671895    0.846610
     28          1           0        3.575249   -1.230289   -1.521627
     29          1           0        4.299310   -1.269735    0.085957
     30          1           0        0.649189    3.899478   -0.780464
     31          1           0        0.182953    2.384587   -1.579630
     32          1           0        1.875608    2.908354   -1.587821
     33          1           0        1.379544   -2.860925    1.700198
     34          1           0        2.983686   -3.327930    1.092581
     35          1           0        2.807373   -1.875587    2.095773
     36          1           0        2.012811   -3.276047   -1.045184
     37          1           0       -4.077251   -0.941799    1.121201
     38          1           0       -2.330580   -1.372675   -2.052375
     39          1           0       -2.064169   -2.439685   -0.659779
     40          1           0       -3.705407   -2.037033   -1.149526
     41          1           0       -3.746467    1.506516   -0.020015
     42          1           0       -3.483186    0.926560   -1.677527
     43          1           0       -5.177058   -0.538067   -1.313582
 ---------------------------------------------------------------------
                    Distance matrix (angstroms):
                    1          2          3          4          5
     1  C    0.000000
     2  C    1.353596   0.000000
     3  C    2.569283   1.501905   0.000000
     4  C    3.088119   2.552609   1.553355   0.000000
     5  C    3.266624   3.260008   2.566609   1.550043   0.000000
     6  C    2.534066   3.004875   2.936429   2.627647   1.539256
     7  C    1.513831   2.590895   3.239727   3.152883   2.621904
     8  C    1.468613   2.307459   3.777776   4.452815   4.721010
     9  C    2.433028   2.423970   3.853773   4.858566   5.512813
    10  C    2.399403   1.535568   2.626273   3.876441   4.775943
    11  O    2.406337   3.486358   4.910415   5.418649   5.456515
    12  C    2.536048   3.577064   4.154075   3.597681   3.115411
    13  C    3.466314   2.539336   3.193218   4.700132   5.508814
    14  O    3.381119   2.382938   2.962908   3.983108   5.224334
    15  C    4.607449   3.873213   2.574804   1.556888   2.581732
    16  O    5.227139   4.377760   2.891233   2.418456   3.040604
    17  C    5.176452   4.238531   3.108935   2.569589   3.943415
    18  C    5.548696   5.092347   3.944232   2.563343   2.945846
    19  O    6.891199   6.302561   5.021272   3.827798   4.243248
    20  H    3.046582   2.137742   1.099326   2.182448   2.680901
    21  H    3.382111   2.106028   1.091191   2.193927   3.490996
    22  H    2.947438   2.614847   2.146495   1.097749   2.163009
    23  H    4.145651   3.979860   3.015297   2.168313   1.097511
    24  H    3.844660   4.037393   3.474275   2.167881   1.095638
    25  H    2.681937   2.902755   2.789734   2.987728   2.171089
    26  H    3.449455   4.079232   4.004994   3.529793   2.142213
    27  H    2.095316   3.306215   4.113632   4.196966   3.517836
    28  H    3.126965   3.119123   4.459673   5.297478   6.087692
    29  H    3.225432   3.250437   4.639682   5.779997   6.345386
    30  H    3.480373   4.526034   4.943533   4.214872   3.373398
    31  H    2.850098   3.548747   3.877176   3.045354   2.856724
    32  H    2.768840   3.931552   4.796886   4.432271   4.151526
    33  H    3.941904   2.784679   2.879539   4.419910   5.312470
    34  H    4.345298   3.486776   4.182751   5.662558   6.559690
    35  H    3.432868   2.820469   3.575313   5.053262   5.572975
    36  H    4.174703   3.226842   3.828996   4.928038   6.172423
    37  H    6.160099   5.319598   3.837698   3.232833   3.778162
    38  H    5.087825   4.298941   3.481718   2.815677   4.197758
    39  H    5.029800   3.894625   2.815520   2.866391   4.343296
    40  H    6.259060   5.308547   4.104670   3.518770   4.743331
    41  H    5.569265   5.294605   4.193626   2.774139   2.540654
    42  H    5.550375   5.230157   4.316798   2.857240   3.303574
    43  H    7.200609   6.534431   5.299786   4.186117   4.862561
                    6          7          8          9         10
     6  C    0.000000
     7  C    1.540837   0.000000
     8  C    3.882055   2.598074   0.000000
     9  C    4.920713   3.874306   1.519572   0.000000
    10  C    4.491659   3.882421   2.426685   1.541730   0.000000
    11  O    4.435058   2.988460   1.230770   2.444418   3.619575
    12  C    2.578121   1.542478   3.281378   4.582990   4.769688
    13  C    5.150032   4.827470   3.506343   2.562046   1.532606
    14  O    5.322242   4.775894   3.472853   2.475780   1.442246
    15  C    3.967948   4.684534   5.919711   6.129778   4.962499
    16  O    4.282543   5.298975   6.579941   6.726021   5.414902
    17  C    5.191025   5.600798   6.265904   6.152506   4.921443
    18  C    4.479345   5.269658   6.887958   7.306784   6.298710
    19  O    5.779741   6.668101   8.226097   8.527666   7.402014
    20  H    2.860166   3.519671   4.269019   4.400045   3.178653
    21  H    4.022478   4.254327   4.365599   4.072064   2.632443
    22  H    3.044479   3.082206   4.144628   4.577845   3.813523
    23  H    2.139408   3.520644   5.611037   6.325432   5.446026
    24  H    2.154536   2.963173   5.215578   6.127091   5.536751
    25  H    1.097096   2.153082   3.954900   4.815381   4.260383
    26  H    1.098021   2.154932   4.663699   5.843469   5.540751
    27  H    2.139061   1.100447   2.699799   4.115248   4.393497
    28  H    5.645925   4.498649   2.155978   1.096316   2.186192
    29  H    5.599152   4.585439   2.159411   1.096259   2.224309
    30  H    2.804520   2.179515   4.235556   5.609690   5.794058
    31  H    2.892086   2.201027   3.726873   4.785252   4.753456
    32  H    3.520835   2.183445   2.993688   4.323445   4.844487
    33  H    5.184872   5.166794   4.315136   3.510400   2.178509
    34  H    6.212115   5.775746   4.097099   2.850316   2.166080
    35  H    4.944171   4.643515   3.417849   2.780326   2.179625
    36  H    6.216239   5.628679   4.020796   2.743541   1.961992
    37  H    5.115469   6.171952   7.513853   7.643918   6.317443
    38  H    5.379155   5.529578   6.048741   5.957676   4.916168
    39  H    5.382634   5.711378   6.002284   5.658408   4.304395
    40  H    6.093345   6.619353   7.361589   7.215158   5.947146
    41  H    4.031358   5.021206   6.975670   7.579342   6.649781
    42  H    4.743779   5.259426   6.783526   7.243253   6.391018
    43  H    6.390727   7.126374   8.452293   8.629230   7.492676
                   11         12         13         14         15
    11  O    0.000000
    12  C    3.392094   0.000000
    13  C    4.597410   5.974782   0.000000
    14  O    4.618189   5.357756   2.432161   0.000000
    15  C    6.928509   4.981709   5.620538   4.730906   0.000000
    16  O    7.629823   5.901041   5.697440   5.345412   1.442102
    17  C    7.347808   5.799221   5.611750   4.254530   1.538983
    18  C    7.752900   5.213658   7.080098   6.061500   1.546928
    19  O    9.138442   6.644939   8.048704   7.033369   2.460412
    20  H    5.346821   4.679104   3.283193   3.763940   3.009844
    21  H    5.566640   5.060669   3.043360   2.513421   2.646279
    22  H    5.041621   3.118130   4.932366   3.741114   2.131148
    23  H    6.372639   4.140898   5.941526   5.902637   2.664442
    24  H    5.807724   2.906439   6.432316   5.871215   2.936972
    25  H    4.603323   3.503896   4.599234   5.243984   4.244811
    26  H    4.996044   2.864902   6.160421   6.404966   4.716026
    27  H    2.714321   2.127569   5.177524   5.474505   5.721983
    28  H    2.831015   4.889572   3.338821   2.493363   6.475336
    29  H    2.752042   5.421307   2.616678   3.236337   7.049543
    30  H    4.180204   1.097034   6.917682   6.420871   5.488554
    31  H    4.065464   1.095253   6.050064   5.057383   4.262068
    32  H    2.802169   1.095230   6.133334   5.423160   5.829929
    33  H    5.466864   6.339770   1.094546   2.696969   5.095261
    34  H    5.093200   6.839464   1.097302   2.690386   6.501216
    35  H    4.358936   5.948022   1.095610   3.387731   6.112501
    36  H    5.093297   6.233406   2.511342   0.973288   5.589633
    37  H    8.555854   6.659738   6.589894   6.129579   1.938729
    38  H    7.058996   5.475422   5.853198   4.111510   2.186585
    39  H    7.161998   6.119187   4.816132   3.558806   2.196537
    40  H    8.442792   6.774073   6.532450   5.207638   2.176635
    41  H    7.749826   4.996558   7.385626   6.632784   2.184066
    42  H    7.569266   4.901684   7.369216   6.054216   2.191242
    43  H    9.395535   7.029898   8.185157   6.940274   2.756022
                   16         17         18         19         20
    16  O    0.000000
    17  C    2.434044   0.000000
    18  C    2.408159   2.512131   0.000000
    19  O    2.781741   2.968366   1.434164   0.000000
    20  H    2.804297   3.777969   4.335112   5.299994   0.000000
    21  H    2.899278   2.648423   4.161344   5.031854   1.745550
    22  H    3.332335   2.683744   2.829043   4.161877   3.042736
    23  H    2.613898   4.170147   2.937899   3.985646   2.780588
    24  H    3.646988   4.251666   2.749061   4.089372   3.743024
    25  H    4.244959   5.427099   5.001124   6.191084   2.348347
    26  H    4.959497   6.051000   4.947437   6.197974   3.831245
    27  H    6.217382   6.666877   6.296366   7.681260   4.219904
    28  H    7.233861   6.296459   7.583686   8.786094   5.173612
    29  H    7.511603   7.090987   8.279489   9.481365   5.004559
    30  H    6.335825   6.469281   5.471941   6.865635   5.332697
    31  H    5.358102   4.968919   4.390353   5.808780   4.568967
    32  H    6.811207   6.463439   6.125363   7.553090   5.399355
    33  H    4.970792   5.063120   6.612809   7.442784   2.807948
    34  H    6.603201   6.297346   7.979181   8.899351   4.336638
    35  H    6.086349   6.339024   7.515688   8.540420   3.417562
    36  H    6.120005   4.981569   6.948348   7.847101   4.520724
    37  H    0.975869   2.668070   2.387932   2.221834   3.770368
    38  H    3.390512   1.096415   2.806679   3.428175   4.354342
    39  H    2.690967   1.092331   3.481523   3.922551   3.451553
    40  H    2.717296   1.096285   2.701711   2.585640   4.638400
    41  H    2.681259   3.470261   1.090399   2.011274   4.395839
    42  H    3.371443   2.753312   1.098024   2.093469   4.911424
    43  H    3.258404   2.730261   1.968274   0.971455   5.711190
                   21         22         23         24         25
    21  H    0.000000
    22  H    2.638324   0.000000
    23  H    3.831928   3.034129   0.000000
    24  H    4.323548   2.363287   1.756462   0.000000
    25  H    3.837124   3.623192   2.397032   3.050226   0.000000
    26  H    5.082798   3.914763   2.470400   2.380269   1.751407
    27  H    5.127114   4.180552   4.274166   3.846195   2.477471
    28  H    4.542848   4.817019   6.975404   6.577456   5.687836
    29  H    4.831530   5.600535   7.085810   7.023440   5.340252
    30  H    5.907118   3.854279   4.260610   2.933660   3.806760
    31  H    4.661325   2.349557   3.928101   2.486799   3.862785
    32  H    5.616477   3.811996   5.195033   3.974275   4.320820
    33  H    2.516443   4.832065   5.580178   6.294105   4.569970
    34  H    3.869578   5.801478   7.013582   7.452813   5.681994
    35  H    3.702532   5.372065   5.954862   6.530465   4.256071
    36  H    3.273241   4.705056   6.815002   6.841238   6.061176
    37  H    3.742718   4.033404   3.255581   4.205141   5.131134
    38  H    3.108077   2.476364   4.655385   4.318187   5.774465
    39  H    2.021751   3.071958   4.566649   4.861565   5.433052
    40  H    3.585707   3.689235   4.797162   4.969108   6.315832
    41  H    4.637266   3.188100   2.329942   2.205670   4.593616
    42  H    4.540513   2.686877   3.599787   2.846096   5.432178
    43  H    5.144082   4.355217   4.743885   4.711681   6.812440
                   26         27         28         29         30
    26  H    0.000000
    27  H    2.373096   0.000000
    28  H    6.565756   4.818379   0.000000
    29  H    6.464875   4.610326   1.763561   0.000000
    30  H    2.657024   2.463104   5.951945   6.387083   0.000000
    31  H    3.327788   3.064095   4.957657   5.750882   1.775087
    32  H    3.820139   2.450892   4.474541   5.111976   1.771513
    33  H    6.206707   5.636187   4.226140   3.696309   7.238104
    34  H    7.220917   6.079790   3.403546   2.642030   7.822633
    35  H    5.852867   4.779225   3.753881   2.575323   6.803078
    36  H    7.296578   6.241577   2.617888   3.245435   7.308741
    37  H    5.696766   7.103438   8.101143   8.446659   7.028052
    38  H    6.234946   6.617854   5.931339   6.966958   6.188084
    39  H    6.343155   6.721399   5.831677   6.512969   6.896510
    40  H    6.881723   7.686222   7.334660   8.135764   7.371626
    41  H    4.288822   5.958308   7.959426   8.511952   5.062246
    42  H    5.202891   6.311599   7.382262   8.276523   5.169089
    43  H    6.900124   8.181859   8.782103   9.607060   7.343104
                   31         32         33         34         35
    31  H    0.000000
    32  H    1.771857   0.000000
    33  H    6.301151   6.658959   0.000000
    34  H    6.900555   6.877763   1.777798   0.000000
    35  H    6.208482   6.109267   1.779345   1.773916   0.000000
    36  H    5.973006   6.209677   2.847890   2.348473   3.529621
    37  H    6.042241   7.589400   5.813337   7.453272   7.015682
    38  H    4.545147   6.019554   5.482856   6.477282   6.622583
    39  H    5.400860   6.707057   4.195961   5.416694   5.625228
    40  H    5.903817   7.469717   5.886973   7.171988   7.278347
    41  H    4.317841   6.002573   6.950515   8.360902   7.672548
    42  H    3.946645   5.714212   7.028528   8.221594   7.852449
    43  H    6.110844   7.854497   7.580737   8.953809   8.784293
                   36         37         38         39         40
    36  H    0.000000
    37  H    6.872467   0.000000
    38  H    4.847917   3.648027   0.000000
    39  H    4.179689   3.077020   1.774488   0.000000
    40  H    5.851842   2.548335   1.773882   1.759444   0.000000
    41  H    7.556002   2.721403   3.798021   4.337271   3.719438
    42  H    6.947499   3.417098   2.599133   3.792232   3.018451
    43  H    7.698233   2.701989   3.056931   3.705899   2.107029
                   41         42         43
    41  H    0.000000
    42  H    1.775673   0.000000
    43  H    2.810734   2.268654   0.000000
 Stoichiometry    C15H24O4
 Framework group  C1[X(C15H24O4)]
 Deg. of freedom   123
 Full point group                 C1      NOp   1
 Largest Abelian subgroup         C1      NOp   1
 Largest concise Abelian subgroup C1      NOp   1
                         Standard orientation:                         
 ---------------------------------------------------------------------
 Center     Atomic      Atomic             Coordinates (Angstroms)
 Number     Number       Type             X           Y           Z
 ---------------------------------------------------------------------
      1          6           0        1.795076    0.743547    0.085642
      2          6           0        1.200208   -0.457669    0.273884
      3          6           0       -0.217880   -0.737620    0.681771
      4          6           0       -1.247809    0.220655    0.023083
      5          6           0       -1.290093    1.593534    0.741447
      6          6           0        0.045695    2.122102    1.294253
      7          6           0        1.241390    2.132443    0.322458
      8          6           0        3.175471    0.543712   -0.374142
      9          6           0        3.436998   -0.945824   -0.522424
     10          6           0        2.160105   -1.626703    0.009442
     11          8           0        3.996937    1.432388   -0.598291
     12          6           0        0.953773    2.876685   -0.997625
     13          6           0        2.408683   -2.453789    1.275545
     14          8           0        1.527484   -2.450262   -0.991365
     15          6           0       -2.655944   -0.434028   -0.088482
     16          8           0       -3.053278   -0.833148    1.239105
     17          6           0       -2.653685   -1.663904   -1.013614
     18          6           0       -3.708732    0.577914   -0.598968
     19          8           0       -5.033866    0.036717   -0.509806
     20          1           0       -0.305355   -0.675288    1.775837
     21          1           0       -0.434595   -1.776433    0.427608
     22          1           0       -0.916731    0.381938   -1.011049
     23          1           0       -1.989249    1.529195    1.584995
     24          1           0       -1.702243    2.340151    0.053611
     25          1           0        0.331593    1.547825    2.184247
     26          1           0       -0.125229    3.149388    1.642271
     27          1           0        2.051398    2.690860    0.815450
     28          1           0        3.599809   -1.193916   -1.577815
     29          1           0        4.348094   -1.226490    0.018793
     30          1           0        0.631617    3.904618   -0.790132
     31          1           0        0.169405    2.385284   -1.583175
     32          1           0        1.856180    2.926740   -1.616241
     33          1           0        1.469482   -2.848863    1.675354
     34          1           0        3.069197   -3.298785    1.043654
     35          1           0        2.892659   -1.848810    2.050225
     36          1           0        2.066117   -3.256124   -1.079395
     37          1           0       -4.015100   -0.986698    1.178768
     38          1           0       -2.311454   -1.397871   -2.020705
     39          1           0       -2.013198   -2.462648   -0.632864
     40          1           0       -3.665665   -2.076980   -1.097894
     41          1           0       -3.726964    1.465447    0.034217
     42          1           0       -3.482336    0.889009   -1.627376
     43          1           0       -5.155193   -0.593426   -1.239138
 ---------------------------------------------------------------------
 Rotational constants (GHZ):      0.5959135      0.2475591      0.2000725
 Standard basis: 6-31G(d) (6D, 7F)
 There are   333 symmetry adapted cartesian basis functions of A   symmetry.
 There are   333 symmetry adapted basis functions of A   symmetry.
   333 basis functions,   628 primitive gaussians,   333 cartesian basis functions
    73 alpha electrons       73 beta electrons
       nuclear repulsion energy      1596.3331764894 Hartrees.
 NAtoms=   43 NActive=   43 NUniq=   43 SFac= 1.00D+00 NAtFMM=   60 NAOKFM=F Big=F
 Integral buffers will be    131072 words long.
 Raffenetti 2 integral format.
 Two-electron integral symmetry is turned on.
 ------------------------------------------------------------------------------
 Polarizable Continuum Model (PCM)
 =================================
 Model                : PCM (using non-symmetric T matrix).
 Atomic radii         : SMD-Coulomb.
 Polarization charges : Total charges.
 Charge compensation  : None.
 Solution method      : On-the-fly selection.
 Cavity type          : VdW (van der Waals Surface) (Alpha=1.000).
 Cavity algorithm     : GePol (No added spheres)
                        Default sphere list used, NSphG=   43.
                        Lebedev-Laikov grids with approx.  5.0 points / Ang**2.
                        Smoothing algorithm: Karplus/York (Gamma=1.0000).
                        Polarization charges: spherical gaussians, with
                                              point-specific exponents (IZeta= 3).
                        Self-potential: point-specific (ISelfS= 7).
                        Self-field    : sphere-specific E.n sum rule (ISelfD= 2).
 1st derivatives      : Analytical E(r).r(x)/FMM algorithm (CHGder, D1EAlg=3).
                        Cavity 1st derivative terms included.
 Solvent              : Methanol, Eps=  32.613000 Eps(inf)=   1.765709
 ------------------------------------------------------------------------------
 ------------------------------------------------------------------------------
 Atomic radii for non-electrostatic terms: SMD-CDS.
 ------------------------------------------------------------------------------
 Nuclear repulsion after PCM non-electrostatic terms =     1596.3346017142 Hartrees.
 One-electron integrals computed using PRISM.
 NBasis=   333 RedAO= T EigKep=  9.50D-04  NBF=   333
 NBsUse=   333 1.00D-06 EigRej= -1.00D+00 NBFU=   333
 Initial guess from the checkpoint file:  "DY-202A-11R_39.chk"
 B after Tr=     0.000000    0.000000    0.000000
         Rot=    0.999996   -0.002694   -0.000622   -0.000714 Ang=  -0.33 deg.
 ExpMin= 1.61D-01 ExpMax= 5.48D+03 ExpMxC= 8.25D+02 IAcc=1 IRadAn=         1 AccDes= 0.00D+00
 Harris functional with IExCor=  402 and IRadAn=       1 diagonalized for initial guess.
 HarFok:  IExCor=  402 AccDes= 0.00D+00 IRadAn=         1 IDoV= 1 UseB2=F ITyADJ=14
 ICtDFT=  3500011 ScaDFX=  1.000000  1.000000  1.000000  1.000000
 FoFCou: FMM=F IPFlag=           0 FMFlag=      100000 FMFlg1=           0
         NFxFlg=           0 DoJE=T BraDBF=F KetDBF=T FulRan=T
         wScrn=  0.000000 ICntrl=     500 IOpCl=  0 I1Cent=   200000004 NGrid=           0
         NMat0=    1 NMatS0=      1 NMatT0=    0 NMatD0=    1 NMtDS0=    0 NMtDT0=    0
 Petite list used in FoFCou.
 Keep R1 ints in memory in canonical form, NReq=1565304907.
 Requested convergence on RMS density matrix=1.00D-08 within 128 cycles.
 Requested convergence on MAX density matrix=1.00D-06.
 Requested convergence on             energy=1.00D-06.
 No special actions if energy rises.
 Inv3:  Mode=1 IEnd=    21886203.
 Iteration    1 A*A^-1 deviation from unit magnitude is 7.11D-15 for   2699.
 Iteration    1 A*A^-1 deviation from orthogonality  is 6.37D-15 for   2666   2642.
 Iteration    1 A^-1*A deviation from unit magnitude is 7.44D-15 for   2699.
 Iteration    1 A^-1*A deviation from orthogonality  is 6.29D-13 for   1537   1494.
 Error on total polarization charges =  0.05183
 SCF Done:  E(RB3LYP) =  -886.950481736     A.U. after    9 cycles
            NFock=  9  Conv=0.91D-08     -V/T= 2.0094
 SMD-CDS (non-electrostatic) energy       (kcal/mol) =       0.89
 (included in total energy above)
 D1PCM: PCM CHGder 1st derivatives, ID1Alg=3 FixD1E=F DoIter=F DoCFld=F I1PDM=0.
 Calling FoFJK, ICntrl=      2127 FMM=F ISym2X=0 I1Cent= 0 IOpClX= 0 NMat=1 NMatS=1 NMatT=0.
 ***** Axes restored to original set *****
 -------------------------------------------------------------------
 Center     Atomic                   Forces (Hartrees/Bohr)
 Number     Number              X              Y              Z
 -------------------------------------------------------------------
      1        6          -0.003100999    0.002944244    0.000084436
      2        6           0.002493405   -0.002386778   -0.000091164
      3        6          -0.001088455    0.000534699    0.000410181
      4        6           0.000581263   -0.000919261   -0.000602795
      5        6           0.000263611   -0.000085473    0.000306931
      6        6          -0.000102450    0.000241183   -0.000469271
      7        6           0.001464301   -0.001102720   -0.000355848
      8        6           0.001011613   -0.001729253   -0.000322908
      9        6           0.002078894    0.000048207    0.000658585
     10        6          -0.003271766    0.000250127   -0.001672263
     11        8           0.001185983    0.001312731   -0.000080547
     12        6          -0.000150742   -0.000246268    0.000769671
     13        6           0.000725752    0.000860852    0.000294028
     14        8           0.000608916   -0.000380447    0.000596327
     15        6          -0.000218248    0.000991918    0.000624943
     16        8          -0.000682609   -0.000557002   -0.000602369
     17        6          -0.000093012    0.001054502   -0.000186004
     18        6           0.000212648   -0.000607861   -0.001155277
     19        8          -0.000289884   -0.000175547    0.000339119
     20        1          -0.000038177   -0.000112221   -0.000149712
     21        1          -0.000336944   -0.000324453   -0.000240781
     22        1          -0.000090624    0.000089280    0.000276829
     23        1           0.000091157    0.000024119    0.000094462
     24        1          -0.000375355    0.000154795   -0.000078338
     25        1           0.000068589    0.000119418    0.000338728
     26        1           0.000085865    0.000116389   -0.000033518
     27        1          -0.000033423   -0.000117124    0.000121222
     28        1          -0.000959123    0.000589853   -0.000105571
     29        1          -0.000268457    0.000338958    0.000086404
     30        1          -0.000097853    0.000064100   -0.000205579
     31        1           0.000082711   -0.000053622   -0.000221972
     32        1           0.000037516    0.000156119   -0.000237879
     33        1          -0.000124407   -0.000384468    0.000066569
     34        1          -0.000062752   -0.000205300    0.000129314
     35        1          -0.000188452   -0.000134930    0.000254318
     36        1          -0.000383883    0.000143608    0.000002110
     37        1           0.000188473    0.000155432    0.000557343
     38        1           0.000003224   -0.000160071   -0.000099377
     39        1           0.000283481   -0.000207639    0.000411562
     40        1           0.000231523   -0.000421331    0.000158731
     41        1           0.000034475   -0.000097668    0.000330250
     42        1           0.000178323    0.000007099    0.000075415
     43        1           0.000045890    0.000211805   -0.000076307
 -------------------------------------------------------------------
 Cartesian Forces:  Max     0.003271766 RMS     0.000765795

 GradGradGradGradGradGradGradGradGradGradGradGradGradGradGradGradGradGrad
 Berny optimization.
 Using GEDIIS/GDIIS optimizer.
 FormGI is forming the generalized inverse of G from B-inverse, IUseBI=4.
 Internal  Forces:  Max     0.001755787 RMS     0.000331286
 Search for a local minimum.
 Step number   6 out of a maximum of  258
 All quantities printed in internal units (Hartrees-Bohrs-Radians)
 Mixed Optimization -- En-DIIS/RFO-DIIS
 Swapping is turned off.
 Update second derivatives using D2CorX and points    3    4    5    6
 DE= -1.84D-04 DEPred=-2.13D-04 R= 8.64D-01
 TightC=F SS=  1.41D+00  RLast= 1.91D-01 DXNew= 7.1352D-01 5.7224D-01
 Trust test= 8.64D-01 RLast= 1.91D-01 DXMaxT set to 5.72D-01
 ITU=  1 -1  1  1  1  0
     Eigenvalues ---    0.00129   0.00242   0.00322   0.00360   0.00380
     Eigenvalues ---    0.00428   0.00672   0.00793   0.00829   0.00884
     Eigenvalues ---    0.01115   0.01126   0.01276   0.01312   0.01359
     Eigenvalues ---    0.01405   0.02515   0.02649   0.03260   0.03816
     Eigenvalues ---    0.03931   0.04258   0.04453   0.04608   0.04740
     Eigenvalues ---    0.04842   0.05035   0.05048   0.05202   0.05317
     Eigenvalues ---    0.05441   0.05534   0.05546   0.05579   0.05594
     Eigenvalues ---    0.05639   0.05681   0.05730   0.05919   0.06021
     Eigenvalues ---    0.06172   0.06656   0.07191   0.08076   0.08492
     Eigenvalues ---    0.08712   0.09023   0.09051   0.09355   0.09627
     Eigenvalues ---    0.10537   0.11723   0.12125   0.13463   0.13869
     Eigenvalues ---    0.14738   0.15864   0.15921   0.15979   0.16000
     Eigenvalues ---    0.16000   0.16000   0.16000   0.16000   0.16000
     Eigenvalues ---    0.16000   0.16045   0.16154   0.16484   0.16756
     Eigenvalues ---    0.17257   0.18569   0.19934   0.20715   0.21536
     Eigenvalues ---    0.22806   0.24075   0.24728   0.25019   0.26733
     Eigenvalues ---    0.27404   0.27643   0.27971   0.28370   0.28677
     Eigenvalues ---    0.28737   0.29384   0.29589   0.30185   0.30601
     Eigenvalues ---    0.31641   0.32081   0.32572   0.33762   0.33826
     Eigenvalues ---    0.33837   0.33838   0.33957   0.33982   0.34005
     Eigenvalues ---    0.34100   0.34150   0.34173   0.34192   0.34198
     Eigenvalues ---    0.34207   0.34215   0.34277   0.34292   0.34340
     Eigenvalues ---    0.34390   0.34498   0.34771   0.34935   0.38354
     Eigenvalues ---    0.40271   0.40944   0.41906   0.51708   0.52722
     Eigenvalues ---    0.52804   0.54589   0.97051
 En-DIIS/RFO-DIIS IScMMF=        0 using points:     6    5    4    3    2
 RFO step:  Lambda=-5.17401628D-05.
 DidBck=F Rises=F RFO-DIIS coefs:    1.04473    0.04712   -0.11097   -0.10684    0.12597
 Iteration  1 RMS(Cart)=  0.01893133 RMS(Int)=  0.00020628
 Iteration  2 RMS(Cart)=  0.00029337 RMS(Int)=  0.00001733
 Iteration  3 RMS(Cart)=  0.00000004 RMS(Int)=  0.00001733
 Variable       Old X    -DE/DX   Delta X   Delta X   Delta X     New X
                                 (Linear)    (Quad)   (Total)
    R1        2.55793   0.00132   0.00068   0.00064   0.00133   2.55926
    R2        2.86073  -0.00152  -0.00092  -0.00101  -0.00194   2.85879
    R3        2.77528   0.00170   0.00065   0.00090   0.00153   2.77681
    R4        2.83819   0.00094   0.00062   0.00021   0.00082   2.83901
    R5        2.90180  -0.00151  -0.00152  -0.00102  -0.00251   2.89929
    R6        2.93542  -0.00062  -0.00060   0.00002  -0.00058   2.93484
    R7        2.07743  -0.00016  -0.00012  -0.00039  -0.00050   2.07692
    R8        2.06205   0.00044   0.00044   0.00009   0.00052   2.06258
    R9        2.92916   0.00052  -0.00023   0.00115   0.00093   2.93009
   R10        2.94209  -0.00003  -0.00174   0.00121  -0.00053   2.94157
   R11        2.07445  -0.00028  -0.00012  -0.00022  -0.00035   2.07410
   R12        2.90877   0.00029   0.00019  -0.00003   0.00016   2.90894
   R13        2.07400   0.00002   0.00009  -0.00022  -0.00013   2.07387
   R14        2.07046   0.00028   0.00029   0.00040   0.00069   2.07115
   R15        2.91176   0.00007   0.00025  -0.00038  -0.00013   2.91163
   R16        2.07321   0.00024   0.00012   0.00014   0.00026   2.07347
   R17        2.07496   0.00008  -0.00005   0.00019   0.00015   2.07510
   R18        2.91486  -0.00015  -0.00022  -0.00086  -0.00108   2.91378
   R19        2.07954  -0.00002  -0.00005   0.00001  -0.00004   2.07951
   R20        2.87158  -0.00033  -0.00081  -0.00116  -0.00200   2.86958
   R21        2.32582   0.00176   0.00024   0.00039   0.00063   2.32645
   R22        2.91345   0.00131   0.00096  -0.00092   0.00004   2.91348
   R23        2.07174  -0.00018  -0.00034   0.00039   0.00004   2.07178
   R24        2.07163  -0.00027  -0.00014  -0.00059  -0.00074   2.07089
   R25        2.89621   0.00056   0.00020   0.00082   0.00102   2.89723
   R26        2.72545  -0.00036  -0.00004  -0.00147  -0.00151   2.72395
   R27        2.07309   0.00006  -0.00003   0.00001  -0.00003   2.07307
   R28        2.06973   0.00007  -0.00011   0.00002  -0.00008   2.06965
   R29        2.06969   0.00016   0.00005   0.00010   0.00016   2.06984
   R30        2.06839   0.00026   0.00023   0.00024   0.00047   2.06886
   R31        2.07360   0.00011  -0.00004   0.00020   0.00016   2.07376
   R32        2.07040   0.00001   0.00004  -0.00005  -0.00001   2.07040
   R33        1.83925  -0.00033  -0.00017  -0.00031  -0.00048   1.83877
   R34        2.72518   0.00021   0.00000   0.00051   0.00051   2.72569
   R35        2.90826  -0.00039  -0.00002  -0.00075  -0.00077   2.90749
   R36        2.92327  -0.00038   0.00020  -0.00035  -0.00015   2.92312
   R37        1.84412  -0.00025   0.00014   0.00006   0.00021   1.84433
   R38        2.07192   0.00006   0.00015  -0.00010   0.00005   2.07198
   R39        2.06421   0.00045   0.00015   0.00036   0.00052   2.06472
   R40        2.07168  -0.00007  -0.00002  -0.00007  -0.00009   2.07159
   R41        2.71018   0.00022   0.00043  -0.00093  -0.00050   2.70968
   R42        2.06056   0.00012   0.00025   0.00009   0.00033   2.06089
   R43        2.07496  -0.00003   0.00000   0.00046   0.00046   2.07543
   R44        1.83578  -0.00009   0.00009   0.00022   0.00032   1.83610
    A1        2.25453   0.00064   0.00098   0.00152   0.00252   2.25706
    A2        1.91331  -0.00047  -0.00045  -0.00222  -0.00274   1.91058
    A3        2.11484  -0.00017  -0.00060   0.00057   0.00002   2.11486
    A4        2.23716  -0.00056  -0.00004  -0.00078  -0.00082   2.23634
    A5        1.95728   0.00058   0.00057   0.00031   0.00084   1.95812
    A6        2.08873  -0.00002  -0.00053   0.00049  -0.00001   2.08873
    A7        1.97782  -0.00004  -0.00059  -0.00190  -0.00249   1.97533
    A8        1.91223   0.00002   0.00032   0.00118   0.00150   1.91373
    A9        1.87729   0.00019   0.00092   0.00069   0.00161   1.87889
   A10        1.91163   0.00007   0.00024  -0.00070  -0.00046   1.91117
   A11        1.93568  -0.00025  -0.00070   0.00035  -0.00034   1.93534
   A12        1.84417   0.00001  -0.00015   0.00060   0.00045   1.84462
   A13        1.94761   0.00016   0.00073  -0.00114  -0.00041   1.94720
   A14        1.95051  -0.00058  -0.00006   0.00070   0.00063   1.95114
   A15        1.86516   0.00011   0.00099  -0.00017   0.00083   1.86600
   A16        1.96165   0.00046  -0.00200   0.00219   0.00019   1.96184
   A17        1.89092  -0.00019   0.00019  -0.00178  -0.00158   1.88935
   A18        1.84113   0.00002   0.00028   0.00005   0.00033   1.84146
   A19        2.03411  -0.00002   0.00046   0.00093   0.00140   2.03551
   A20        1.89828   0.00009   0.00018   0.00095   0.00112   1.89940
   A21        1.89956  -0.00006  -0.00045  -0.00055  -0.00100   1.89856
   A22        1.87227  -0.00008   0.00005  -0.00094  -0.00089   1.87138
   A23        1.89432   0.00011   0.00038  -0.00014   0.00023   1.89455
   A24        1.85755  -0.00005  -0.00074  -0.00035  -0.00108   1.85646
   A25        2.03669   0.00020   0.00073   0.00105   0.00179   2.03849
   A26        1.91531  -0.00010  -0.00013  -0.00016  -0.00029   1.91502
   A27        1.87550   0.00010  -0.00026   0.00022  -0.00004   1.87546
   A28        1.88907  -0.00005   0.00040  -0.00027   0.00013   1.88920
   A29        1.89064  -0.00013  -0.00014   0.00016   0.00000   1.89064
   A30        1.84749  -0.00004  -0.00076  -0.00122  -0.00198   1.84551
   A31        1.95663  -0.00001   0.00026   0.00120   0.00146   1.95809
   A32        1.95735  -0.00006   0.00001  -0.00144  -0.00143   1.95592
   A33        1.84048   0.00011   0.00025   0.00085   0.00110   1.84158
   A34        1.98046  -0.00005   0.00006  -0.00051  -0.00045   1.98001
   A35        1.86717  -0.00008  -0.00064  -0.00132  -0.00197   1.86521
   A36        1.85023   0.00011   0.00002   0.00134   0.00137   1.85160
   A37        1.90255  -0.00042  -0.00025   0.00031  -0.00007   1.90248
   A38        2.19705   0.00010  -0.00016  -0.00006  -0.00016   2.19690
   A39        2.18357   0.00032   0.00040  -0.00022   0.00024   2.18381
   A40        1.83040   0.00044   0.00028  -0.00164  -0.00152   1.82888
   A41        1.91912  -0.00036  -0.00181  -0.00704  -0.00883   1.91029
   A42        1.92391  -0.00028  -0.00110   0.00510   0.00403   1.92794
   A43        1.93388  -0.00036   0.00008  -0.00499  -0.00493   1.92895
   A44        1.98772   0.00004   0.00070   0.00550   0.00626   1.99398
   A45        1.86911   0.00049   0.00163   0.00255   0.00419   1.87330
   A46        1.81411  -0.00010  -0.00044  -0.00081  -0.00131   1.81280
   A47        1.94977  -0.00004  -0.00086  -0.00479  -0.00563   1.94415
   A48        1.85462   0.00017   0.00022   0.00579   0.00601   1.86063
   A49        1.97033  -0.00026   0.00024  -0.00197  -0.00174   1.96859
   A50        1.95636   0.00036   0.00114   0.00227   0.00342   1.95978
   A51        1.91372  -0.00010  -0.00031  -0.00016  -0.00047   1.91325
   A52        1.92303   0.00023   0.00026   0.00079   0.00105   1.92408
   A53        1.95476   0.00007   0.00040  -0.00023   0.00018   1.95494
   A54        1.93030   0.00024   0.00018   0.00056   0.00074   1.93104
   A55        1.88727  -0.00014  -0.00015  -0.00011  -0.00026   1.88701
   A56        1.88175  -0.00021  -0.00035  -0.00046  -0.00081   1.88094
   A57        1.88452  -0.00021  -0.00040  -0.00060  -0.00100   1.88352
   A58        1.93625   0.00006   0.00058  -0.00054   0.00005   1.93630
   A59        1.91625   0.00014  -0.00014   0.00102   0.00088   1.91713
   A60        1.93668   0.00038   0.00068   0.00123   0.00191   1.93860
   A61        1.89204  -0.00028  -0.00106  -0.00155  -0.00261   1.88944
   A62        1.89661  -0.00020  -0.00029  -0.00028  -0.00057   1.89604
   A63        1.88467  -0.00013   0.00016   0.00005   0.00022   1.88488
   A64        1.86796   0.00037   0.00055   0.00166   0.00221   1.87017
   A65        1.87508   0.00031  -0.00016   0.00282   0.00266   1.87774
   A66        1.95821  -0.00076  -0.00114  -0.00265  -0.00378   1.95443
   A67        1.94347   0.00032  -0.00101   0.00033  -0.00069   1.94279
   A68        1.90988  -0.00008   0.00091  -0.00250  -0.00159   1.90830
   A69        1.87269  -0.00008   0.00029   0.00140   0.00169   1.87438
   A70        1.90223   0.00032   0.00118   0.00072   0.00190   1.90413
   A71        1.83194   0.00091   0.00009   0.00397   0.00406   1.83600
   A72        1.93768   0.00032   0.00095  -0.00006   0.00089   1.93857
   A73        1.95593  -0.00058  -0.00071  -0.00163  -0.00233   1.95360
   A74        1.92407   0.00044   0.00038   0.00424   0.00462   1.92870
   A75        1.89080   0.00007   0.00016  -0.00019  -0.00003   1.89077
   A76        1.88488  -0.00014   0.00025   0.00053   0.00077   1.88565
   A77        1.86767  -0.00013  -0.00109  -0.00298  -0.00406   1.86361
   A78        1.94063   0.00023   0.00022   0.00261   0.00282   1.94345
   A79        1.93073  -0.00040  -0.00105  -0.00320  -0.00424   1.92648
   A80        1.93274  -0.00003   0.00049   0.00184   0.00232   1.93506
   A81        1.82927  -0.00005   0.00024  -0.00361  -0.00337   1.82590
   A82        1.93441   0.00008   0.00049   0.00137   0.00185   1.93626
   A83        1.89306   0.00017  -0.00046   0.00063   0.00018   1.89324
   A84        1.88967  -0.00019   0.00040  -0.00181  -0.00141   1.88826
    D1        0.08307  -0.00007   0.00014  -0.00051  -0.00036   0.08271
    D2       -3.06517  -0.00011   0.00049   0.00390   0.00440  -3.06077
    D3       -3.09276  -0.00020  -0.00135  -0.00512  -0.00644  -3.09920
    D4        0.04218  -0.00023  -0.00101  -0.00071  -0.00168   0.04050
    D5        0.35907  -0.00004  -0.00117   0.00083  -0.00033   0.35874
    D6       -1.89262   0.00009  -0.00147   0.00173   0.00026  -1.89235
    D7        2.38472  -0.00008  -0.00166   0.00036  -0.00129   2.38343
    D8       -2.74483   0.00010   0.00046   0.00595   0.00640  -2.73843
    D9        1.28667   0.00023   0.00015   0.00685   0.00700   1.29367
   D10       -0.71918   0.00007  -0.00003   0.00548   0.00545  -0.71373
   D11        0.03304   0.00010   0.00119   0.02230   0.02353   0.05657
   D12       -3.10188   0.00013   0.00194   0.01607   0.01804  -3.08384
   D13       -3.13957   0.00001  -0.00007   0.01816   0.01810  -3.12148
   D14        0.00869   0.00003   0.00068   0.01192   0.01261   0.02130
   D15        0.68340   0.00004  -0.00029  -0.00017  -0.00047   0.68293
   D16       -1.45725  -0.00004  -0.00043   0.00119   0.00076  -1.45649
   D17        2.82941  -0.00017  -0.00090  -0.00048  -0.00139   2.82801
   D18       -2.45111   0.00007  -0.00068  -0.00487  -0.00555  -2.45666
   D19        1.69142   0.00000  -0.00081  -0.00351  -0.00432   1.68711
   D20       -0.30510  -0.00013  -0.00129  -0.00518  -0.00647  -0.31157
   D21       -0.09756   0.00031   0.00041  -0.02033  -0.01991  -0.11747
   D22        2.03214  -0.00008  -0.00005  -0.02580  -0.02583   2.00631
   D23       -2.16452  -0.00012  -0.00076  -0.02507  -0.02583  -2.19035
   D24        3.03802   0.00028   0.00073  -0.01635  -0.01560   3.02241
   D25       -1.11547  -0.00011   0.00027  -0.02182  -0.02152  -1.13699
   D26        0.97106  -0.00015  -0.00045  -0.02108  -0.02152   0.94953
   D27       -1.38332   0.00013   0.00035  -0.00397  -0.00362  -1.38694
   D28        2.68671  -0.00015   0.00250  -0.00654  -0.00404   2.68267
   D29        0.68087   0.00006   0.00162  -0.00687  -0.00525   0.67562
   D30        0.75766   0.00019   0.00053  -0.00430  -0.00376   0.75390
   D31       -1.45549  -0.00010   0.00268  -0.00687  -0.00418  -1.45967
   D32        2.82185   0.00011   0.00180  -0.00719  -0.00539   2.81646
   D33        2.78644   0.00009   0.00008  -0.00378  -0.00370   2.78274
   D34        0.57329  -0.00019   0.00223  -0.00635  -0.00412   0.56917
   D35       -1.43256   0.00002   0.00135  -0.00667  -0.00532  -1.43788
   D36        0.61316   0.00015   0.00105   0.00914   0.01020   0.62336
   D37       -1.50480   0.00020   0.00051   0.00898   0.00950  -1.49530
   D38        2.76143   0.00024   0.00153   0.00918   0.01072   2.77215
   D39        2.82023  -0.00012  -0.00005   0.01090   0.01086   2.83109
   D40        0.70227  -0.00008  -0.00059   0.01074   0.01016   0.71243
   D41       -1.31468  -0.00004   0.00043   0.01094   0.01138  -1.30331
   D42       -1.43555   0.00004  -0.00071   0.01111   0.01039  -1.42515
   D43        2.72968   0.00009  -0.00125   0.01095   0.00969   2.73937
   D44        0.71273   0.00013  -0.00023   0.01114   0.01091   0.72364
   D45        0.98556   0.00002   0.00129   0.00016   0.00144   0.98701
   D46       -1.11425   0.00037   0.00096   0.00299   0.00394  -1.11031
   D47        3.03142   0.00028   0.00098   0.00373   0.00470   3.03612
   D48       -1.21994  -0.00010   0.00196  -0.00062   0.00134  -1.21860
   D49        2.96342   0.00025   0.00162   0.00222   0.00384   2.96727
   D50        0.82591   0.00016   0.00165   0.00295   0.00460   0.83051
   D51        3.00613  -0.00013   0.00260   0.00034   0.00294   3.00906
   D52        0.90631   0.00023   0.00227   0.00317   0.00544   0.91175
   D53       -1.23121   0.00013   0.00229   0.00391   0.00620  -1.22501
   D54        0.88154  -0.00008  -0.00177  -0.00956  -0.01132   0.87022
   D55       -1.27467  -0.00008  -0.00276  -0.00986  -0.01262  -1.28730
   D56        3.00747  -0.00004  -0.00166  -0.00846  -0.01012   2.99735
   D57        3.01317  -0.00003  -0.00117  -0.00842  -0.00959   3.00358
   D58        0.85696  -0.00003  -0.00217  -0.00873  -0.01090   0.84606
   D59       -1.14408   0.00001  -0.00107  -0.00732  -0.00839  -1.15248
   D60       -1.26944  -0.00008  -0.00182  -0.00938  -0.01120  -1.28064
   D61        2.85753  -0.00008  -0.00282  -0.00968  -0.01250   2.84503
   D62        0.85648  -0.00004  -0.00172  -0.00828  -0.01000   0.84649
   D63       -1.29816   0.00025   0.00254   0.00443   0.00698  -1.29118
   D64        0.94138   0.00012   0.00283   0.00304   0.00588   0.94725
   D65        2.97558   0.00017   0.00249   0.00356   0.00605   2.98163
   D66        0.87148   0.00022   0.00325   0.00477   0.00803   0.87951
   D67        3.11102   0.00009   0.00354   0.00339   0.00693   3.11795
   D68       -1.13797   0.00014   0.00320   0.00390   0.00710  -1.13086
   D69        2.86705   0.00008   0.00249   0.00328   0.00578   2.87283
   D70       -1.17660  -0.00005   0.00278   0.00190   0.00468  -1.17192
   D71        0.85760   0.00000   0.00244   0.00241   0.00485   0.86245
   D72       -3.06224  -0.00016  -0.00190  -0.00553  -0.00744  -3.06968
   D73        1.11947  -0.00018  -0.00216  -0.00578  -0.00794   1.11153
   D74       -0.98350  -0.00012  -0.00206  -0.00525  -0.00730  -0.99080
   D75        0.98177  -0.00005  -0.00232  -0.00550  -0.00782   0.97395
   D76       -1.11969  -0.00008  -0.00258  -0.00575  -0.00833  -1.12802
   D77        3.06052  -0.00002  -0.00247  -0.00522  -0.00769   3.05283
   D78       -1.06235   0.00001  -0.00158  -0.00447  -0.00605  -1.06840
   D79        3.11937  -0.00002  -0.00184  -0.00471  -0.00655   3.11282
   D80        1.01640   0.00004  -0.00174  -0.00418  -0.00592   1.01048
   D81       -0.09129   0.00011  -0.00091  -0.03375  -0.03466  -0.12596
   D82        1.98861  -0.00025  -0.00160  -0.04412  -0.04570   1.94291
   D83       -2.23780  -0.00005  -0.00135  -0.04219  -0.04352  -2.28132
   D84        3.04369   0.00009  -0.00166  -0.02757  -0.02923   3.01446
   D85       -1.15959  -0.00027  -0.00235  -0.03794  -0.04027  -1.19986
   D86        0.89719  -0.00007  -0.00210  -0.03601  -0.03809   0.85910
   D87        0.10869  -0.00019   0.00032   0.03152   0.03186   0.14055
   D88       -2.00732   0.00005   0.00152   0.03893   0.04046  -1.96685
   D89        2.10429   0.00011   0.00085   0.03889   0.03975   2.14404
   D90       -1.96127   0.00017   0.00227   0.04335   0.04563  -1.91564
   D91        2.20591   0.00042   0.00346   0.05076   0.05423   2.26014
   D92        0.03433   0.00048   0.00279   0.05072   0.05352   0.08785
   D93        2.21347  -0.00022  -0.00043   0.03985   0.03942   2.25289
   D94        0.09746   0.00003   0.00076   0.04726   0.04802   0.14548
   D95       -2.07412   0.00009   0.00009   0.04722   0.04730  -2.02681
   D96        1.01648   0.00031   0.00416   0.00402   0.00819   1.02467
   D97        3.10743   0.00009   0.00313   0.00241   0.00555   3.11298
   D98       -1.09370   0.00026   0.00367   0.00390   0.00758  -1.08612
   D99        3.05364  -0.00001   0.00318  -0.00153   0.00164   3.05528
   D100      -1.13860  -0.00023   0.00214  -0.00313  -0.00100  -1.13960
   D101       0.94346  -0.00005   0.00269  -0.00164   0.00104   0.94449
   D102      -1.03482   0.00019   0.00462  -0.00013   0.00449  -1.03033
   D103       1.05613  -0.00003   0.00358  -0.00174   0.00184   1.05797
   D104       3.13818   0.00014   0.00413  -0.00025   0.00388  -3.14113
   D105      -3.00909   0.00013   0.00074   0.02349   0.02422  -2.98486
   D106       1.30350  -0.00002   0.00059   0.02008   0.02067   1.32417
   D107      -0.89920   0.00013  -0.00033   0.02110   0.02078  -0.87842
   D108       2.85714   0.00028  -0.00521  -0.00114  -0.00634   2.85080
   D109      -1.29586  -0.00050  -0.00615  -0.00410  -0.01025  -1.30612
   D110       0.76562  -0.00021  -0.00409  -0.00380  -0.00789   0.75773
   D111      -1.01767  -0.00003  -0.00132  -0.01816  -0.01947  -1.03714
   D112       1.09930  -0.00011  -0.00094  -0.01958  -0.02051   1.07879
   D113      -3.10568  -0.00035  -0.00250  -0.02154  -0.02404  -3.12972
   D114      -3.09718   0.00012  -0.00100  -0.01835  -0.01936  -3.11653
   D115      -0.98021   0.00004  -0.00062  -0.01978  -0.02040  -1.00060
   D116       1.09800  -0.00020  -0.00219  -0.02174  -0.02393   1.07407
   D117       1.14306   0.00008  -0.00254  -0.01904  -0.02158   1.12148
   D118      -3.02316   0.00001  -0.00216  -0.02046  -0.02262  -3.04577
   D119      -0.94495  -0.00023  -0.00372  -0.02242  -0.02615  -0.97110
   D120      -2.98914  -0.00023  -0.00820   0.01605   0.00785  -2.98128
   D121      -0.96408  -0.00040  -0.00840   0.01121   0.00281  -0.96127
   D122       1.13531  -0.00048  -0.00933   0.01110   0.00176   1.13707
   D123      -0.94183   0.00027  -0.00878   0.02047   0.01170  -0.93013
   D124       1.08322   0.00009  -0.00898   0.01564   0.00666   1.08988
   D125      -3.10057   0.00002  -0.00992   0.01553   0.00561  -3.09496
   D126       1.12461   0.00029  -0.00689   0.01868   0.01179   1.13640
   D127      -3.13352   0.00012  -0.00710   0.01384   0.00675  -3.12678
   D128      -1.03413   0.00005  -0.00803   0.01373   0.00570  -1.02843
   D129      -1.33726  -0.00031  -0.00319   0.02536   0.02217  -1.31509
   D130       2.85934   0.00009  -0.00219   0.02996   0.02776   2.88711
   D131       0.82053  -0.00012  -0.00204   0.03058   0.02854   0.84907
         Item               Value     Threshold  Converged?
 Maximum Force            0.001756     0.000450     NO 
 RMS     Force            0.000331     0.000300     NO 
 Maximum Displacement     0.118554     0.001800     NO 
 RMS     Displacement     0.018923     0.001200     NO 
 Predicted change in Energy=-8.161924D-05
 GradGradGradGradGradGradGradGradGradGradGradGradGradGradGradGradGradGrad

                          Input orientation:                          
 ---------------------------------------------------------------------
 Center     Atomic      Atomic             Coordinates (Angstroms)
 Number     Number       Type             X           Y           Z
 ---------------------------------------------------------------------
      1          6           0        1.762399    0.722985    0.113832
      2          6           0        1.152514   -0.473229    0.290578
      3          6           0       -0.274355   -0.738674    0.678666
      4          6           0       -1.281530    0.234621    0.007654
      5          6           0       -1.320050    1.604395    0.733185
      6          6           0        0.013962    2.122457    1.300283
      7          6           0        1.223320    2.117350    0.345612
      8          6           0        3.149621    0.506135   -0.319525
      9          6           0        3.386046   -0.983693   -0.493890
     10          6           0        2.103935   -1.651027    0.042624
     11          8           0        3.991100    1.384052   -0.511323
     12          6           0        0.963657    2.865348   -0.977471
     13          6           0        2.345030   -2.454817    1.325721
     14          8           0        1.471326   -2.491145   -0.943168
     15          6           0       -2.694856   -0.402468   -0.132551
     16          8           0       -3.124572   -0.803838    1.184523
     17          6           0       -2.683950   -1.629414   -1.060832
     18          6           0       -3.724121    0.623678   -0.662065
     19          8           0       -5.059864    0.107003   -0.592021
     20          1           0       -0.377639   -0.677820    1.771168
     21          1           0       -0.501141   -1.774005    0.417974
     22          1           0       -0.930671    0.399276   -1.019204
     23          1           0       -2.026687    1.541918    1.570530
     24          1           0       -1.722150    2.356881    0.045215
     25          1           0        0.282070    1.550339    2.197347
     26          1           0       -0.151473    3.152693    1.642428
     27          1           0        2.032207    2.665256    0.852012
     28          1           0        3.520573   -1.209906   -1.558169
     29          1           0        4.302648   -1.289254    0.023221
     30          1           0        0.644126    3.895072   -0.774934
     31          1           0        0.187132    2.379670   -1.577977
     32          1           0        1.876742    2.911200   -1.580701
     33          1           0        1.403190   -2.842052    1.727669
     34          1           0        3.004174   -3.306177    1.113640
     35          1           0        2.825567   -1.837564    2.092817
     36          1           0        1.994626   -3.309425   -1.001237
     37          1           0       -4.087974   -0.940382    1.108734
     38          1           0       -2.336422   -1.360627   -2.065403
     39          1           0       -2.042215   -2.425984   -0.676861
     40          1           0       -3.691733   -2.051124   -1.151779
     41          1           0       -3.738185    1.509930   -0.026680
     42          1           0       -3.476349    0.933565   -1.686162
     43          1           0       -5.173425   -0.538401   -1.309383
 ---------------------------------------------------------------------
                    Distance matrix (angstroms):
                    1          2          3          4          5
     1  C    0.000000
     2  C    1.354300   0.000000
     3  C    2.569797   1.502341   0.000000
     4  C    3.084685   2.550621   1.553049   0.000000
     5  C    3.265268   3.259754   2.566403   1.550535   0.000000
     6  C    2.534407   3.008886   2.942041   2.629280   1.539343
     7  C    1.512806   2.592131   3.242041   3.151691   2.623369
     8  C    1.469424   2.306473   3.777505   4.451501   4.721476
     9  C    2.432757   2.421700   3.851423   4.849959   5.509198
    10  C    2.399511   1.534240   2.625490   3.875341   4.774759
    11  O    2.407268   3.485701   4.910820   5.421361   5.459457
    12  C    2.533505   3.576271   4.155050   3.596117   3.119562
    13  C    3.450589   2.533833   3.197656   4.703437   5.501011
    14  O    3.395969   2.386578   2.957854   3.988995   5.232150
    15  C    4.603746   3.871214   2.574866   1.556609   2.582071
    16  O    5.230684   4.381998   2.895492   2.420790   3.042958
    17  C    5.165622   4.228656   3.102487   2.565750   3.941604
    18  C    5.542002   5.088448   3.943913   2.562448   2.947556
    19  O    6.886287   6.301531   5.023039   3.827755   4.240821
    20  H    3.047750   2.139012   1.099059   2.181639   2.678443
    21  H    3.383945   2.107801   1.091468   2.193616   3.490496
    22  H    2.939590   2.610834   2.146729   1.097566   2.162128
    23  H    4.141231   3.975728   3.011177   2.169530   1.097444
    24  H    3.849209   4.041463   3.475606   2.167843   1.096004
    25  H    2.686433   2.913464   2.802781   2.995114   2.171055
    26  H    3.450071   4.083527   4.010820   3.530532   2.142317
    27  H    2.095262   3.307440   4.115461   4.195448   3.518121
    28  H    3.102069   3.093261   4.430234   5.253442   6.049978
    29  H    3.241940   3.265076   4.656361   5.788392   6.363331
    30  H    3.478876   4.525023   4.942486   4.209453   3.373368
    31  H    2.843992   3.544360   3.876787   3.045065   2.866028
    32  H    2.769982   3.934533   4.801410   4.434143   4.157077
    33  H    3.929757   2.781976   2.887692   4.430812   5.308100
    34  H    4.333101   3.483054   4.186887   5.668131   6.554188
    35  H    3.406335   2.812220   3.580069   5.050752   5.557141
    36  H    4.190184   3.228303   3.818260   4.930651   6.175834
    37  H    6.163075   5.324502   3.843089   3.235605   3.778667
    38  H    5.088305   4.302417   3.488390   2.820493   4.201960
    39  H    5.001629   3.867231   2.794601   2.850618   4.330555
    40  H    6.248601   5.294985   4.092863   3.518237   4.747714
    41  H    5.558368   5.287013   4.189493   2.768166   2.536473
    42  H    5.543357   5.226179   4.317588   2.859155   3.309514
    43  H    7.191822   6.525460   5.290873   4.180789   4.859234
                    6          7          8          9         10
     6  C    0.000000
     7  C    1.540769   0.000000
     8  C    3.881834   2.597895   0.000000
     9  C    4.923228   3.872805   1.518515   0.000000
    10  C    4.493203   3.881746   2.424451   1.541749   0.000000
    11  O    4.432244   2.988758   1.231102   2.443893   3.616623
    12  C    2.577202   1.541906   3.282867   4.573504   4.768488
    13  C    5.136727   4.808696   3.481585   2.561035   1.533148
    14  O    5.333133   4.791731   3.491317   2.477986   1.441450
    15  C    3.970637   4.682972   5.917638   6.119294   4.961651
    16  O    4.292668   5.304835   6.583592   6.725888   5.418390
    17  C    5.189425   5.593129   6.256250   6.130517   4.913444
    18  C    4.480001   5.265324   6.883276   7.291530   6.295801
    19  O    5.778112   6.663262   8.223698   8.516610   7.403612
    20  H    2.866467   3.522535   4.267822   4.403336   3.176980
    21  H    4.028178   4.256953   4.367037   4.070174   2.634850
    22  H    3.040018   3.074765   4.141226   4.563179   3.813143
    23  H    2.138762   3.520524   5.607077   6.319669   5.439800
    24  H    2.155049   2.970422   5.224218   6.127295   5.540963
    25  H    1.097234   2.153224   3.955737   4.826877   4.267408
    26  H    1.098098   2.154930   4.663770   5.847015   5.542740
    27  H    2.137497   1.100428   2.698688   4.118151   4.392102
    28  H    5.618871   4.469048   2.148637   1.096339   2.182657
    29  H    5.627031   4.603384   2.161103   1.095869   2.228361
    30  H    2.801035   2.179767   4.239080   5.603523   5.792984
    31  H    2.894914   2.200612   3.724269   4.766603   4.748368
    32  H    3.520246   2.183539   2.999188   4.316174   4.847754
    33  H    5.172907   5.151515   4.295507   3.510063   2.179211
    34  H    6.200505   5.759857   4.075394   2.850247   2.167262
    35  H    4.920873   4.610993   3.378953   2.781058   2.181476
    36  H    6.222970   5.644360   4.044408   2.757259   1.962620
    37  H    5.122846   6.175915   7.517654   7.644034   6.323080
    38  H    5.383681   5.530016   6.052236   5.946291   4.923909
    39  H    5.368918   5.687799   5.973288   5.619581   4.278875
    40  H    6.096192   6.616351   7.350942   7.187988   5.930973
    41  H    4.026739   5.012394   6.966723   7.562480   6.642802
    42  H    4.744954   5.255125   6.778929   7.224255   6.388144
    43  H    6.387449   7.121121   8.446536   8.609754   7.485040
                   11         12         13         14         15
    11  O    0.000000
    12  C    3.402491   0.000000
    13  C    4.563025   5.959618   0.000000
    14  O    4.642511   5.380606   2.431571   0.000000
    15  C    6.930883   4.977674   5.633751   4.730406   0.000000
    16  O    7.635153   5.903453   5.715087   5.338197   1.442372
    17  C    7.344334   5.789203   5.627395   4.245321   1.538578
    18  C    7.754066   5.205750   7.089642   6.064141   1.546851
    19  O    9.140970   6.636253   8.066791   7.037764   2.462506
    20  H    5.342936   4.680612   3.281626   3.751591   3.011555
    21  H    5.569305   5.061275   3.064017   2.501525   2.645104
    22  H    5.044955   3.109941   4.937078   3.758976   2.131032
    23  H    6.369678   4.145591   5.928383   5.900878   2.669751
    24  H    5.822144   2.918559   6.429160   5.888850   2.931172
    25  H    4.595808   3.503323   4.588771   5.254594   4.254876
    26  H    4.992760   2.861809   6.146300   6.416517   4.717894
    27  H    2.708769   2.128108   5.151447   5.488691   5.720614
    28  H    2.836530   4.845898   3.353882   2.493835   6.427745
    29  H    2.743969   5.423187   2.624368   3.224102   7.055191
    30  H    4.192488   1.097020   6.901226   6.441765   5.479992
    31  H    4.074209   1.095209   6.038232   5.077103   4.258568
    32  H    2.818912   1.095314   6.120517   5.454919   5.828983
    33  H    5.437860   6.331302   1.094795   2.694652   5.119177
    34  H    5.060907   6.828189   1.097389   2.691534   6.516399
    35  H    4.303350   5.916988   1.095606   3.387970   6.122649
    36  H    5.123929   6.260294   2.503572   0.973035   5.585361
    37  H    8.561485   6.659940   6.612423   6.125438   1.941885
    38  H    7.070076   5.471104   5.883279   4.127521   2.186884
    39  H    7.137554   6.092933   4.822767   3.524221   2.194728
    40  H    8.440175   6.773089   6.537850   5.185973   2.179599
    41  H    7.745487   4.984825   7.386049   6.632311   2.181057
    42  H    7.572714   4.893637   7.378417   6.063016   2.193040
    43  H    9.397939   7.025628   8.194120   6.935419   2.747129
                   16         17         18         19         20
    16  O    0.000000
    17  C    2.432559   0.000000
    18  C    2.409802   2.513443   0.000000
    19  O    2.780485   2.979915   1.433900   0.000000
    20  H    2.811704   3.774233   4.337449   5.303192   0.000000
    21  H    2.900208   2.640536   4.159684   5.033909   1.745855
    22  H    3.334231   2.681660   2.825114   4.161507   3.041736
    23  H    2.618573   4.172937   2.951089   3.991964   2.772517
    24  H    3.640736   4.247228   2.740826   4.075335   3.741128
    25  H    4.263001   5.433584   5.008443   6.196778   2.362528
    26  H    4.970225   6.048934   4.946758   6.193650   3.839343
    27  H    6.223950   6.659227   6.292518   7.676417   4.222365
    28  H    7.200361   6.238545   7.526661   8.734506   5.153994
    29  H    7.533116   7.078378   8.279972   9.486026   5.033314
    30  H    6.334218   6.455833   5.458602   6.849703   5.332727
    31  H    5.360364   4.958155   4.384096   5.802421   4.569899
    32  H    6.816239   6.456574   6.119339   7.547020   5.403547
    33  H    4.994993   5.094207   6.634111   7.473216   2.803060
    34  H    6.620290   6.316219   7.991673   8.921199   4.333273
    35  H    6.107187   6.351662   7.519674   8.553930   3.421840
    36  H    6.104236   4.971425   6.948986   7.848902   4.498801
    37  H    0.975977   2.674522   2.390482   2.221296   3.778141
    38  H    3.390164   1.096442   2.798666   3.426650   4.361461
    39  H    2.695849   1.092604   3.482739   3.940740   3.437985
    40  H    2.708449   1.096237   2.719455   2.615841   4.627397
    41  H    2.682733   3.469346   1.090575   2.008644   4.394517
    42  H    3.373892   2.754595   1.098270   2.094724   4.914438
    43  H    3.238491   2.729390   1.967214   0.971622   5.701649
                   21         22         23         24         25
    21  H    0.000000
    22  H    2.640668   0.000000
    23  H    3.827665   3.035392   0.000000
    24  H    4.323660   2.364667   1.755988   0.000000
    25  H    3.851085   3.625175   2.392348   3.049439   0.000000
    26  H    5.088606   3.908036   2.473093   2.377274   1.750266
    27  H    5.129648   4.173101   4.272327   3.852430   2.473044
    28  H    4.516364   4.763772   6.937822   6.540563   5.675452
    29  H    4.844296   5.596911   7.104236   7.042228   5.381000
    30  H    5.905346   3.841907   4.262836   2.939037   3.803066
    31  H    4.659459   2.341724   3.939024   2.506118   3.866506
    32  H    5.621404   3.808755   5.200187   3.987843   4.320713
    33  H    2.546076   4.847518   5.568477   6.295023   4.557479
    34  H    3.888281   5.810543   7.001594   7.453180   5.671862
    35  H    3.725067   5.366326   5.936164   6.516730   4.237711
    36  H    3.255845   4.723573   6.805914   6.856859   6.064742
    37  H    3.746658   4.036256   3.259443   4.195252   5.146460
    38  H    3.115494   2.483530   4.662693   4.318785   5.788027
    39  H    1.999662   3.055294   4.560181   4.847643   5.429044
    40  H    3.566622   3.693981   4.805548   4.974189   6.322839
    41  H    4.632537   3.178174   2.341223   2.187896   4.594603
    42  H    4.539845   2.685288   3.616304   2.846174   5.439464
    43  H    5.132321   4.354814   4.745902   4.704136   6.813400
                   26         27         28         29         30
    26  H    0.000000
    27  H    2.372934   0.000000
    28  H    6.539114   4.800113   0.000000
    29  H    6.495530   4.634646   1.765993   0.000000
    30  H    2.650989   2.467017   5.911701   6.395238   0.000000
    31  H    3.329148   3.064426   4.898702   5.741281   1.774871
    32  H    3.815827   2.450051   4.436914   5.108953   1.771047
    33  H    6.193643   5.611852   4.236029   3.704481   7.226897
    34  H    7.207962   6.055673   3.435052   2.634962   7.809899
    35  H    5.828231   4.737552   3.769175   2.601084   6.770952
    36  H    7.304360   6.255618   2.654556   3.233816   7.333474
    37  H    5.703870   7.107964   8.066908   8.467738   7.023004
    38  H    6.236351   6.618457   5.880850   6.960222   6.178296
    39  H    6.330533   6.697693   5.761958   6.483791   6.868901
    40  H    6.886272   7.682637   7.272562   8.116107   7.368781
    41  H    4.283584   5.950152   7.901426   8.514277   5.045139
    42  H    5.201812   6.307557   7.319001   8.268960   5.155500
    43  H    6.896185   8.176564   8.723441   9.598728   7.333841
                   31         32         33         34         35
    31  H    0.000000
    32  H    1.771247   0.000000
    33  H    6.298609   6.653531   0.000000
    34  H    6.892704   6.869232   1.776399   0.000000
    35  H    6.182323   6.078303   1.779181   1.774123   0.000000
    36  H    5.997121   6.248668   2.831106   2.343480   3.525621
    37  H    6.042986   7.592469   5.843998   7.476334   7.040625
    38  H    4.538251   6.019484   5.528718   6.512560   6.645629
    39  H    5.373668   6.682865   4.222048   5.426478   5.631398
    40  H    5.904165   7.471047   5.905508   7.179306   7.283420
    41  H    4.309417   5.992157   6.960691   8.363887   7.666865
    42  H    3.940053   5.707692   7.051201   8.234772   7.853278
    43  H    6.109243   7.853548   7.601471   8.966869   8.789008
                   36         37         38         39         40
    36  H    0.000000
    37  H    6.860202   0.000000
    38  H    4.867057   3.649615   0.000000
    39  H    4.145090   3.095238   1.774710   0.000000
    40  H    5.825861   2.549642   1.774363   1.756980   0.000000
    41  H    7.552553   2.723150   3.789648   4.334798   3.734851
    42  H    6.957273   3.420118   2.589705   3.789723   3.039790
    43  H    7.691195   2.680874   3.048969   3.710463   2.123342
                   41         42         43
    41  H    0.000000
    42  H    1.776130   0.000000
    43  H    2.810854   2.277875   0.000000
 Stoichiometry    C15H24O4
 Framework group  C1[X(C15H24O4)]
 Deg. of freedom   123
 Full point group                 C1      NOp   1
 Largest Abelian subgroup         C1      NOp   1
 Largest concise Abelian subgroup C1      NOp   1
                         Standard orientation:                         
 ---------------------------------------------------------------------
 Center     Atomic      Atomic             Coordinates (Angstroms)
 Number     Number       Type             X           Y           Z
 ---------------------------------------------------------------------
      1          6           0        1.790801    0.744725    0.078986
      2          6           0        1.198859   -0.458565    0.268265
      3          6           0       -0.217750   -0.740810    0.681283
      4          6           0       -1.248239    0.218695    0.025993
      5          6           0       -1.291213    1.589302    0.749699
      6          6           0        0.045837    2.124861    1.292883
      7          6           0        1.238600    2.132792    0.317576
      8          6           0        3.172952    0.544136   -0.377775
      9          6           0        3.424730   -0.943004   -0.553591
     10          6           0        2.160358   -1.625034    0.006040
     11          8           0        4.000108    1.431978   -0.585533
     12          6           0        0.947045    2.874956   -1.002146
     13          6           0        2.433352   -2.423291    1.286197
     14          8           0        1.521344   -2.474800   -0.967272
     15          6           0       -2.655788   -0.436029   -0.088791
     16          8           0       -3.057841   -0.840095    1.236169
     17          6           0       -2.645666   -1.664553   -1.014991
     18          6           0       -3.706585    0.576327   -0.602316
     19          8           0       -5.034446    0.043374   -0.508426
     20          1           0       -0.303008   -0.679104    1.775292
     21          1           0       -0.436174   -1.779362    0.426326
     22          1           0       -0.917119    0.385658   -1.007029
     23          1           0       -1.982546    1.519756    1.599173
     24          1           0       -1.714327    2.335435    0.067436
     25          1           0        0.336350    1.557839    2.186197
     26          1           0       -0.126411    3.153646    1.636031
     27          1           0        2.049233    2.691607    0.809044
     28          1           0        3.543752   -1.169615   -1.619630
     29          1           0        4.353778   -1.236241   -0.051781
     30          1           0        0.618344    3.901058   -0.795935
     31          1           0        0.166383    2.378579   -1.588371
     32          1           0        1.849004    2.930877   -1.621060
     33          1           0        1.503405   -2.821315    1.704947
     34          1           0        3.099222   -3.266878    1.064296
     35          1           0        2.919326   -1.798672    2.043847
     36          1           0        2.053636   -3.286683   -1.032906
     37          1           0       -4.020642   -0.988643    1.177189
     38          1           0       -2.318779   -1.393463   -2.025852
     39          1           0       -1.987644   -2.452408   -0.640724
     40          1           0       -3.649576   -2.098822   -1.087869
     41          1           0       -3.720684    1.463575    0.031676
     42          1           0       -3.480276    0.887247   -1.631058
     43          1           0       -5.152325   -0.604777   -1.222608
 ---------------------------------------------------------------------
 Rotational constants (GHZ):      0.5960194      0.2476132      0.2001229
 Standard basis: 6-31G(d) (6D, 7F)
 There are   333 symmetry adapted cartesian basis functions of A   symmetry.
 There are   333 symmetry adapted basis functions of A   symmetry.
   333 basis functions,   628 primitive gaussians,   333 cartesian basis functions
    73 alpha electrons       73 beta electrons
       nuclear repulsion energy      1596.4098643821 Hartrees.
 NAtoms=   43 NActive=   43 NUniq=   43 SFac= 1.00D+00 NAtFMM=   60 NAOKFM=F Big=F
 Integral buffers will be    131072 words long.
 Raffenetti 2 integral format.
 Two-electron integral symmetry is turned on.
 ------------------------------------------------------------------------------
 Polarizable Continuum Model (PCM)
 =================================
 Model                : PCM (using non-symmetric T matrix).
 Atomic radii         : SMD-Coulomb.
 Polarization charges : Total charges.
 Charge compensation  : None.
 Solution method      : On-the-fly selection.
 Cavity type          : VdW (van der Waals Surface) (Alpha=1.000).
 Cavity algorithm     : GePol (No added spheres)
                        Default sphere list used, NSphG=   43.
                        Lebedev-Laikov grids with approx.  5.0 points / Ang**2.
                        Smoothing algorithm: Karplus/York (Gamma=1.0000).
                        Polarization charges: spherical gaussians, with
                                              point-specific exponents (IZeta= 3).
                        Self-potential: point-specific (ISelfS= 7).
                        Self-field    : sphere-specific E.n sum rule (ISelfD= 2).
 1st derivatives      : Analytical E(r).r(x)/FMM algorithm (CHGder, D1EAlg=3).
                        Cavity 1st derivative terms included.
 Solvent              : Methanol, Eps=  32.613000 Eps(inf)=   1.765709
 ------------------------------------------------------------------------------
 ------------------------------------------------------------------------------
 Atomic radii for non-electrostatic terms: SMD-CDS.
 ------------------------------------------------------------------------------
 Nuclear repulsion after PCM non-electrostatic terms =     1596.4112782258 Hartrees.
 One-electron integrals computed using PRISM.
 NBasis=   333 RedAO= T EigKep=  9.51D-04  NBF=   333
 NBsUse=   333 1.00D-06 EigRej= -1.00D+00 NBFU=   333
 Initial guess from the checkpoint file:  "DY-202A-11R_39.chk"
 B after Tr=     0.000000    0.000000    0.000000
         Rot=    0.999999    0.001078   -0.000407   -0.000485 Ang=   0.14 deg.
 ExpMin= 1.61D-01 ExpMax= 5.48D+03 ExpMxC= 8.25D+02 IAcc=1 IRadAn=         1 AccDes= 0.00D+00
 Harris functional with IExCor=  402 and IRadAn=       1 diagonalized for initial guess.
 HarFok:  IExCor=  402 AccDes= 0.00D+00 IRadAn=         1 IDoV= 1 UseB2=F ITyADJ=14
 ICtDFT=  3500011 ScaDFX=  1.000000  1.000000  1.000000  1.000000
 FoFCou: FMM=F IPFlag=           0 FMFlag=      100000 FMFlg1=           0
         NFxFlg=           0 DoJE=T BraDBF=F KetDBF=T FulRan=T
         wScrn=  0.000000 ICntrl=     500 IOpCl=  0 I1Cent=   200000004 NGrid=           0
         NMat0=    1 NMatS0=      1 NMatT0=    0 NMatD0=    1 NMtDS0=    0 NMtDT0=    0
 Petite list used in FoFCou.
 Keep R1 ints in memory in canonical form, NReq=1565304907.
 Requested convergence on RMS density matrix=1.00D-08 within 128 cycles.
 Requested convergence on MAX density matrix=1.00D-06.
 Requested convergence on             energy=1.00D-06.
 No special actions if energy rises.
 Inv3:  Mode=1 IEnd=    21967308.
 Iteration    1 A*A^-1 deviation from unit magnitude is 6.22D-15 for    673.
 Iteration    1 A*A^-1 deviation from orthogonality  is 3.92D-15 for   2483   1239.
 Iteration    1 A^-1*A deviation from unit magnitude is 3.89D-15 for   1351.
 Iteration    1 A^-1*A deviation from orthogonality  is 5.68D-09 for   1997   1971.
 Iteration    2 A*A^-1 deviation from unit magnitude is 5.77D-15 for    675.
 Iteration    2 A*A^-1 deviation from orthogonality  is 3.29D-15 for   1889     70.
 Iteration    2 A^-1*A deviation from unit magnitude is 1.11D-15 for    675.
 Iteration    2 A^-1*A deviation from orthogonality  is 3.71D-16 for    276    261.
 Error on total polarization charges =  0.05188
 SCF Done:  E(RB3LYP) =  -886.950595969     A.U. after    9 cycles
            NFock=  9  Conv=0.92D-08     -V/T= 2.0094
 SMD-CDS (non-electrostatic) energy       (kcal/mol) =       0.89
 (included in total energy above)
 D1PCM: PCM CHGder 1st derivatives, ID1Alg=3 FixD1E=F DoIter=F DoCFld=F I1PDM=0.
 Calling FoFJK, ICntrl=      2127 FMM=F ISym2X=0 I1Cent= 0 IOpClX= 0 NMat=1 NMatS=1 NMatT=0.
 ***** Axes restored to original set *****
 -------------------------------------------------------------------
 Center     Atomic                   Forces (Hartrees/Bohr)
 Number     Number              X              Y              Z
 -------------------------------------------------------------------
      1        6          -0.002369470    0.001630221    0.000373486
      2        6           0.001691834   -0.001671358   -0.000226407
      3        6          -0.001002414    0.000691215    0.000078901
      4        6           0.000441940   -0.000342326    0.000070280
      5        6           0.000093721    0.000116975   -0.000091943
      6        6          -0.000096138    0.000042974   -0.000156466
      7        6           0.001082844   -0.000817627   -0.000009876
      8        6           0.000670976   -0.000684908   -0.000767784
      9        6           0.001939770    0.000154698    0.000525842
     10        6          -0.002738102   -0.000269899   -0.000937007
     11        8           0.000978066    0.001034289    0.000127542
     12        6          -0.000103732    0.000019355    0.000413755
     13        6           0.000712742    0.000238080    0.000404392
     14        8           0.000423530    0.000106301    0.000498918
     15        6          -0.000826815    0.000312815    0.000126749
     16        8          -0.000156019   -0.000143693   -0.000395416
     17        6           0.000008244    0.000306891   -0.000177016
     18        6           0.000091637    0.000130243    0.000070723
     19        8           0.000035930   -0.000844617   -0.000072391
     20        1           0.000073175   -0.000058249    0.000014185
     21        1           0.000070117   -0.000047022   -0.000024528
     22        1          -0.000151918   -0.000055883    0.000151327
     23        1          -0.000070927   -0.000128652    0.000052176
     24        1          -0.000110292    0.000038361    0.000027808
     25        1           0.000118148   -0.000073183    0.000179395
     26        1           0.000085441    0.000114544   -0.000143877
     27        1           0.000069599   -0.000134195   -0.000032453
     28        1          -0.000685736    0.000229558   -0.000089009
     29        1          -0.000291180    0.000022179    0.000126098
     30        1          -0.000085896    0.000071234   -0.000127038
     31        1          -0.000017942   -0.000049835   -0.000183696
     32        1           0.000091732    0.000090840   -0.000200575
     33        1          -0.000125452   -0.000140674    0.000009305
     34        1           0.000020721   -0.000078153    0.000036396
     35        1          -0.000137022   -0.000078935    0.000076648
     36        1          -0.000180937    0.000147286   -0.000027099
     37        1           0.000376719    0.000341332    0.000113640
     38        1           0.000033265   -0.000181269   -0.000057150
     39        1           0.000148112   -0.000147833    0.000092174
     40        1          -0.000208137    0.000161757    0.000091557
     41        1           0.000011347    0.000018323   -0.000001389
     42        1           0.000179443   -0.000256350    0.000183506
     43        1          -0.000090925    0.000185184   -0.000123685
 -------------------------------------------------------------------
 Cartesian Forces:  Max     0.002738102 RMS     0.000548805

 GradGradGradGradGradGradGradGradGradGradGradGradGradGradGradGradGradGrad
 Berny optimization.
 Using GEDIIS/GDIIS optimizer.
 FormGI is forming the generalized inverse of G from B-inverse, IUseBI=4.
 Internal  Forces:  Max     0.001413099 RMS     0.000256238
 Search for a local minimum.
 Step number   7 out of a maximum of  258
 All quantities printed in internal units (Hartrees-Bohrs-Radians)
 Mixed Optimization -- En-DIIS/RFO-DIIS
 Swapping is turned off.
 Update second derivatives using D2CorX and points    4    5    6    7
 DE= -1.14D-04 DEPred=-8.16D-05 R= 1.40D+00
 TightC=F SS=  1.41D+00  RLast= 2.11D-01 DXNew= 9.6239D-01 6.3226D-01
 Trust test= 1.40D+00 RLast= 2.11D-01 DXMaxT set to 6.32D-01
 ITU=  1  1 -1  1  1  1  0
     Eigenvalues ---    0.00130   0.00242   0.00320   0.00374   0.00392
     Eigenvalues ---    0.00407   0.00671   0.00785   0.00829   0.00864
     Eigenvalues ---    0.01115   0.01148   0.01257   0.01283   0.01343
     Eigenvalues ---    0.01419   0.02518   0.02661   0.03252   0.03765
     Eigenvalues ---    0.03941   0.04284   0.04436   0.04586   0.04730
     Eigenvalues ---    0.04856   0.05037   0.05122   0.05226   0.05336
     Eigenvalues ---    0.05430   0.05450   0.05530   0.05557   0.05595
     Eigenvalues ---    0.05631   0.05637   0.05687   0.05851   0.05952
     Eigenvalues ---    0.06176   0.06667   0.07112   0.08058   0.08489
     Eigenvalues ---    0.08781   0.09044   0.09074   0.09326   0.09705
     Eigenvalues ---    0.10521   0.11741   0.12154   0.13537   0.13921
     Eigenvalues ---    0.14746   0.15738   0.15906   0.15992   0.16000
     Eigenvalues ---    0.16000   0.16000   0.16000   0.16000   0.16000
     Eigenvalues ---    0.16036   0.16120   0.16212   0.16414   0.16810
     Eigenvalues ---    0.17687   0.18647   0.19737   0.20961   0.21760
     Eigenvalues ---    0.23308   0.24184   0.24695   0.25061   0.26733
     Eigenvalues ---    0.27412   0.27702   0.27969   0.28395   0.28563
     Eigenvalues ---    0.28800   0.29371   0.29569   0.29916   0.30597
     Eigenvalues ---    0.31261   0.31734   0.32492   0.33762   0.33827
     Eigenvalues ---    0.33836   0.33838   0.33974   0.33981   0.34007
     Eigenvalues ---    0.34102   0.34149   0.34174   0.34195   0.34196
     Eigenvalues ---    0.34207   0.34248   0.34277   0.34291   0.34339
     Eigenvalues ---    0.34392   0.34472   0.34823   0.34988   0.36297
     Eigenvalues ---    0.40460   0.40816   0.42128   0.51923   0.52530
     Eigenvalues ---    0.52747   0.52925   0.95370
 En-DIIS/RFO-DIIS IScMMF=        0 using points:     7    6    5    4    3
 RFO step:  Lambda=-3.52969830D-05.
 DidBck=F Rises=F RFO-DIIS coefs:    1.10639    0.13652   -0.15949   -0.47407    0.39065
 Iteration  1 RMS(Cart)=  0.01038832 RMS(Int)=  0.00009391
 Iteration  2 RMS(Cart)=  0.00011104 RMS(Int)=  0.00004043
 Iteration  3 RMS(Cart)=  0.00000001 RMS(Int)=  0.00004043
 Variable       Old X    -DE/DX   Delta X   Delta X   Delta X     New X
                                 (Linear)    (Quad)   (Total)
    R1        2.55926   0.00074   0.00132   0.00009   0.00139   2.56065
    R2        2.85879  -0.00112  -0.00221  -0.00170  -0.00389   2.85490
    R3        2.77681   0.00141   0.00246   0.00206   0.00444   2.78125
    R4        2.83901   0.00069   0.00154   0.00055   0.00212   2.84113
    R5        2.89929  -0.00097  -0.00234  -0.00161  -0.00390   2.89539
    R6        2.93484  -0.00038  -0.00089  -0.00076  -0.00165   2.93319
    R7        2.07692   0.00000  -0.00023   0.00012  -0.00011   2.07681
    R8        2.06258   0.00004   0.00032  -0.00016   0.00017   2.06274
    R9        2.93009   0.00015   0.00129  -0.00101   0.00027   2.93035
   R10        2.94157   0.00041   0.00253  -0.00241   0.00012   2.94168
   R11        2.07410  -0.00020  -0.00033  -0.00034  -0.00067   2.07343
   R12        2.90894   0.00037   0.00056   0.00090   0.00145   2.91038
   R13        2.07387   0.00010  -0.00020   0.00052   0.00032   2.07419
   R14        2.07115   0.00004   0.00026   0.00020   0.00046   2.07161
   R15        2.91163   0.00010   0.00014   0.00035   0.00047   2.91210
   R16        2.07347   0.00022   0.00035   0.00038   0.00073   2.07420
   R17        2.07510   0.00005   0.00012   0.00006   0.00018   2.07529
   R18        2.91378   0.00014  -0.00026   0.00033   0.00007   2.91386
   R19        2.07951  -0.00003   0.00000  -0.00012  -0.00012   2.07938
   R20        2.86958   0.00015  -0.00057   0.00017  -0.00040   2.86918
   R21        2.32645   0.00139   0.00095   0.00055   0.00150   2.32795
   R22        2.91348   0.00121   0.00238   0.00126   0.00371   2.91719
   R23        2.07178  -0.00004  -0.00043   0.00040  -0.00003   2.07175
   R24        2.07089  -0.00020  -0.00028  -0.00053  -0.00082   2.07008
   R25        2.89723   0.00051   0.00089   0.00107   0.00196   2.89919
   R26        2.72395  -0.00056  -0.00001  -0.00212  -0.00213   2.72181
   R27        2.07307   0.00007   0.00008   0.00011   0.00019   2.07326
   R28        2.06965   0.00013   0.00012   0.00022   0.00034   2.06998
   R29        2.06984   0.00018   0.00020   0.00040   0.00060   2.07044
   R30        2.06886   0.00016   0.00039   0.00020   0.00059   2.06945
   R31        2.07376   0.00007   0.00015   0.00010   0.00024   2.07401
   R32        2.07040  -0.00006   0.00006  -0.00027  -0.00021   2.07019
   R33        1.83877  -0.00022  -0.00028  -0.00028  -0.00055   1.83821
   R34        2.72569  -0.00037   0.00022  -0.00097  -0.00074   2.72495
   R35        2.90749  -0.00009  -0.00068   0.00062  -0.00006   2.90743
   R36        2.92312  -0.00067  -0.00067  -0.00197  -0.00264   2.92048
   R37        1.84433  -0.00043  -0.00013  -0.00072  -0.00085   1.84348
   R38        2.07198   0.00002   0.00005   0.00003   0.00008   2.07206
   R39        2.06472   0.00022   0.00031   0.00043   0.00073   2.06546
[truncated: 944,675 more chars]
